# Supplementary material for: Silencing of SRRM4 suppresses microexon inclusion and promotes tumor growth across cancers
Source: PLoS Biol. 2021 Feb 23;19(2):e3001138. doi: 10.1371/journal.pbio.3001138 (PMC7935315; doi:10.1371/journal.pbio.3001138)
Supplement: S1 Table — PT, primary tumor; TCGA, The Cancer Genome Atlas. (XLSX) [file pbio.3001138.s018.xlsx]

## Sheet: S1_Table
TISSUE TYPE	TCGA STUDY	# TUMOR	# NORMAL
Breast	BRCA	1135	114
Prostate	PRAD	505	52
Kidney	KIPAN	901	129
Lung	LUAD/LUSC	1044	110
Head and Neck	HNSC	520	44
Uterus	UCEC	614	35
Liver	LIHC	371	50
Thyroid	THCA	505	59
Colorectal	COAD/READ	669	51
