# Supplementary material for: Silencing of SRRM4 suppresses microexon inclusion and promotes tumor growth across cancers
Source: PLoS Biol. 2021 Feb 23;19(2):e3001138. doi: 10.1371/journal.pbio.3001138 (PMC7935315; doi:10.1371/journal.pbio.3001138)
Supplement: S2 Table — Cells highlighted in red indicate negative correlations, and blue indicate positive. Only significant correlations are shown (p < 0.05). NA = not available (gray); ns = not significant (white). MI, mitotic index; PSI, percent spliced in. (XLSX) [file pbio.3001138.s019.xlsx]

## Sheet: S2_Table
GENE	EVENT	Length	Breast	Colorectal	H&N	Kidney	Liver	Lung	Prostate	Thyroid	Uterus
TEAD2	HsaEX0064372	12	-0.35106	-0.162695	NA	ns	NA	-0.39656	-0.310576	ns	-0.279735
SPTAN1	HsaEX0061551	15	-0.254825	-0.266085	ns	-0.317473	-0.19538	-0.177008	-0.160493	-0.321676	-0.208064
DOCK7	HsaEX0020638	15	-0.164413	-0.250129	ns	ns	NA	ns	-0.305226	ns	NA
PSAP	HsaEX0050522	9	-0.366965	-0.330832	ns	-0.107776	-0.186769	0.256627	-0.14541	-0.146332	ns
NSFL1C	HsaEX0043901	6	-0.168161	-0.233152	ns	0.179598	ns	-0.131128	-0.401026	0.0917461	0.21565
MTSS1L	HsaEX0040737	9	0.194828	-0.159432	ns	-0.123749	-0.249928	0.0810709	-0.176512	-0.194449	0.177898
