# Supplementary material for: Silencing of SRRM4 suppresses microexon inclusion and promotes tumor growth across cancers
Source: PLoS Biol. 2021 Feb 23;19(2):e3001138. doi: 10.1371/journal.pbio.3001138 (PMC7935315; doi:10.1371/journal.pbio.3001138)
Supplement: S3 Table — qPCR, quantitative PCR; RT-PCR, reverse transcription PCR. (XLSX) [file pbio.3001138.s020.xlsx]

## Sheet: Sheet1
Primer description	Primer sequence
SRRM4 attB F (for gateway cloning of SRRM4)	GGGGACAAGTTTGTACAAAAAAGCAGGCTTCATGGCGAGCGTTCAGCAAGGC
SRRM4 attB R (for gateway cloning of SRRM4)	GGGGACCACTTTGTACAAGAAAGCTGGGTCTTAGCGCCTCGTGCTGGAGTAG
SRRM4 deletion F (for competition growth assay)	GCTATTCCTCCAAGTCTGGC
SRRM4 deletion R (for competition growth assay)	GCCTCGTGCTGGAGTA
SRRM4 qPCR F	CCCATGAAAGGGTGTTCCCG
SRRM4 qPCR R	ATTTGGGGATCGGGACGAGT
GAPDH qPCR F	GAGTCAACGGATTTGGTCGT
GAPDH qPCR R	TTGATTTTGGAGGGATCTCG
TEAD2 mic F	CCAGGTTTTGGCCCGAAGG
TEAD2 mic R	GCAGAGGACATGGTTGCCATT
NSFL1C mic F	ATGAGGAGGAAGAGGAAGGCC
NSFL1C mic R	CACCAGCTCGTTGGGACTTTT
MTSS1L mic F	ACGCTGAAGCTGCAGAAGAAG
MTSS1L mic R	AGCAGCAGGTACATGTCGTTG
DOCK7 mic F	TCATGAAGCTAATCGGGATGCA
DOCK7 mic R	AGGTGCCAAACATCCGCTTAC
PSAP mic F	TCAGCCAGTATTCTGAAATTGCT
PSAP mic R	GCATGGGCATCTCTTTCACCT
SPTAN1 mic F	AGTCGTACAAGGATCCCACCA
SPTAN1 mic R	GTTGCCCATGTCGATAACCCC
