# Supplementary material for: Silencing of SRRM4 suppresses microexon inclusion and promotes tumor growth across cancers
Source: PLoS Biol. 2021 Feb 23;19(2):e3001138. doi: 10.1371/journal.pbio.3001138 (PMC7935315; doi:10.1371/journal.pbio.3001138)
Supplement: S1 Data — SF, splicing factor. (XLSX) [file pbio.3001138.s021.xlsx]

## Sheet: Sheet1
Tissue	Gene	Median expression tumor	Median expression normal	Fold change (tumor/normal)	p-value
breast	A2BP1	0	0.83565	0	2.24029e-11
colorectal	A2BP1	1.69385	17.3182	0.0978075	5.36775e-17
headandneck	A2BP1	1.1967	22.8374	0.0524009	6.28143e-09
kidney	A2BP1	0.3677	11.9239	0.0308372	7.93125e-54
liver	A2BP1	0	0	na	0.239126
lung	A2BP1	0	0.3344	0	0.75226
prostate	A2BP1	6.054	26.737	0.226428	1.19044e-15
thyroid	A2BP1	4.1068	1.4191	2.89395	1.9048e-06
uterus	A2BP1	0	7.1893	0	1.16702e-08
breast	AQR	1149.58	1204.15	0.954686	0.0849334
colorectal	AQR	892.582	891.747	1.00094	0.360539
headandneck	AQR	1057.13	1198.9	0.881747	0.115979
kidney	AQR	802.178	927.141	0.865217	4.58382e-10
liver	AQR	505.061	495.073	1.02017	0.720447
lung	AQR	884.256	822.802	1.07469	0.00357488
prostate	AQR	836.29	917.465	0.911523	0.019672
thyroid	AQR	848.285	909.413	0.932783	0.000507234
uterus	AQR	772.36	674.973	1.14428	0.303145
breast	ARGLU1	1238.22	2302.27	0.537824	1.93391e-25
colorectal	ARGLU1	2003.4	1220.74	1.64114	2.61385e-13
headandneck	ARGLU1	994.873	1043.93	0.953009	0.457202
kidney	ARGLU1	1294.17	931.223	1.38975	2.97024e-06
liver	ARGLU1	913.308	770.165	1.18586	0.00136349
lung	ARGLU1	1477.3	1852.43	0.797494	0.000282369
prostate	ARGLU1	1697.75	1096.96	1.54769	1.22399e-06
thyroid	ARGLU1	1514.45	1717.04	0.882013	0.0196031
uterus	ARGLU1	1600.56	2388.15	0.67021	0.00078187
breast	BCAS2	718.802	705.88	1.01831	0.619266
colorectal	BCAS2	627.485	649.314	0.966382	0.0592333
headandneck	BCAS2	704.096	723.593	0.973054	0.470673
kidney	BCAS2	551.031	715.683	0.769937	1.75189e-33
liver	BCAS2	733.785	777.728	0.943498	0.029917
lung	BCAS2	717.283	605.697	1.18423	9.15186e-06
prostate	BCAS2	794.567	781.289	1.01699	0.900382
thyroid	BCAS2	698.6	876.209	0.797298	1.39344e-16
uterus	BCAS2	896.049	776.018	1.15468	0.00765511
breast	BCLAF1	3715.7	4461.6	0.832818	3.04943e-07
colorectal	BCLAF1	3047.45	2605.41	1.16966	3.11868e-07
headandneck	BCLAF1	2516.93	3170.78	0.793788	1.05755e-07
kidney	BCLAF1	2363.08	2951.97	0.800512	3.11936e-22
liver	BCLAF1	1600.47	1918.97	0.834029	0.000312038
lung	BCLAF1	2727.87	2886.02	0.945202	0.0255378
prostate	BCLAF1	3014.13	3283.42	0.917986	0.0189141
thyroid	BCLAF1	3185.58	3933.37	0.809887	6.61094e-12
uterus	BCLAF1	3015.33	3416.51	0.882576	0.0206884
breast	BICC1	110.415	343.74	0.321217	5.34473e-28
colorectal	BICC1	49.9025	54.0184	0.923807	0.48697
headandneck	BICC1	47.4923	33.6723	1.41043	0.45662
kidney	BICC1	890.388	1500.55	0.593374	9.85092e-13
liver	BICC1	25.0237	60.3275	0.414798	0.0113652
lung	BICC1	78.8715	116.071	0.679511	3.34742e-06
prostate	BICC1	85.8655	69.395	1.23734	0.709308
thyroid	BICC1	19.5622	67.8954	0.288123	7.9722e-12
uterus	BICC1	25.1353	52.8672	0.475442	0.016272
breast	BUD13	381.66	461.486	0.827024	7.46476e-14
colorectal	BUD13	478.69	415.01	1.15344	1.07889e-06
headandneck	BUD13	401.963	403.063	0.997271	0.578022
kidney	BUD13	326.937	312.885	1.04491	0.0698623
liver	BUD13	357.434	256.363	1.39425	1.42592e-15
lung	BUD13	459.077	451.863	1.01597	0.245506
prostate	BUD13	367.95	403.419	0.912079	0.00120117
thyroid	BUD13	427.569	526.992	0.811339	1.97364e-17
uterus	BUD13	502.217	549.883	0.913317	0.209932
breast	BUD31	1080.46	759.189	1.42317	2.97621e-29
colorectal	BUD31	1345.76	914.178	1.4721	1.19384e-15
headandneck	BUD31	1305.75	1095.09	1.19237	0.000223872
kidney	BUD31	1186.62	906.222	1.30942	1.35314e-12
liver	BUD31	1292.5	955.771	1.35231	7.28769e-08
lung	BUD31	1335.59	908.757	1.46969	5.47875e-26
prostate	BUD31	1214.29	1090.15	1.11387	0.00637583
thyroid	BUD31	1253.87	1037.09	1.20902	4.3839e-06
uterus	BUD31	1935.08	1096.36	1.76501	4.68416e-09
breast	CELF1	2012.49	2028.66	0.992029	0.576777
colorectal	CELF1	1670.83	1496.4	1.11657	0.000372166
headandneck	CELF1	1924.79	1704.54	1.12921	0.00318422
kidney	CELF1	1687.72	1847.27	0.913633	0.000290075
liver	CELF1	1805.4	2087.73	0.864764	0.000114491
lung	CELF1	1953.39	1584.62	1.23272	1.12212e-13
prostate	CELF1	1726.17	1590.07	1.08559	0.0184992
thyroid	CELF1	1584.44	2037.1	0.777791	9.92063e-14
uterus	CELF1	1728.41	1765.04	0.979248	0.987396
breast	CELF2	450.254	1797.55	0.250482	2.99971e-50
colorectal	CELF2	859.905	1073.04	0.801375	2.58194e-06
headandneck	CELF2	263.611	488.757	0.539349	4.53786e-07
kidney	CELF2	567.894	288.668	1.96729	1.21151e-23
liver	CELF2	102.632	169.682	0.60485	1.88833e-05
lung	CELF2	758.201	3378.36	0.224429	1.16236e-57
prostate	CELF2	459.697	852.879	0.538995	1.55791e-14
thyroid	CELF2	566.476	718.914	0.78796	0.00161825
uterus	CELF2	230.576	997.155	0.231234	1.55097e-09
breast	CELF3	0.7963	0	na	7.13913e-20
colorectal	CELF3	7.95105	31.7928	0.25009	4.84442e-13
headandneck	CELF3	0	0	na	0.00534028
kidney	CELF3	0	1.955	0	1.61174e-22
liver	CELF3	0	0	na	1.02889e-06
lung	CELF3	0.43915	0.6129	0.716512	0.980675
prostate	CELF3	1.1354	2.3246	0.488428	0.014806
thyroid	CELF3	0	0.2997	0	3.94167e-07
uterus	CELF3	2.68545	1.37335	1.9554	0.0987225
breast	CELF4	5.9464	9.38015	0.633934	1.05063e-06
colorectal	CELF4	1.4864	14.2857	0.104048	5.58097e-25
headandneck	CELF4	2.05635	3.5699	0.576025	0.0875201
kidney	CELF4	17.3444	13.3245	1.30169	0.00105135
liver	CELF4	2.3824	2.1771	1.0943	0.310957
lung	CELF4	15.6704	16.9386	0.92513	0.273745
prostate	CELF4	10.997	15.8992	0.691673	0.0242742
thyroid	CELF4	87.3104	9.3178	9.37028	1.11743e-26
uterus	CELF4	23.96	5.7402	4.17408	0.000200666
breast	CELF5	11.7372	40.8753	0.287148	3.75599e-10
colorectal	CELF5	16.4445	17.2024	0.955945	0.879741
headandneck	CELF5	1.9978	1.08745	1.83714	0.00937442
kidney	CELF5	7.7801	6.3805	1.21936	0.0830447
liver	CELF5	6.8259	7.9504	0.858561	0.813373
lung	CELF5	5.5592	1.49065	3.72938	2.19397e-18
prostate	CELF5	25.5672	12.0284	2.12556	4.50509e-08
thyroid	CELF5	6.392	2.7256	2.34517	2.08598e-07
uterus	CELF5	17.5116	55.7404	0.314164	0.0408455
breast	CELF6	29.3087	62.5191	0.468796	3.70527e-21
colorectal	CELF6	18.5548	36.4981	0.508377	6.8611e-10
headandneck	CELF6	14.0468	9.4703	1.48325	0.0140505
kidney	CELF6	81.1261	51.8754	1.56386	0.00302103
liver	CELF6	54.6282	21.0147	2.59952	2.03324e-12
lung	CELF6	33.8124	45.5859	0.74173	0.00634014
prostate	CELF6	50.0636	39.7692	1.25885	0.0989851
thyroid	CELF6	90.8597	160.004	0.56786	1.69639e-05
uterus	CELF6	43.4781	134.596	0.323025	4.71731e-06
breast	CPSF6	1849.49	1557.2	1.1877	1.79275e-11
colorectal	CPSF6	1822.33	1281.33	1.42222	1.64613e-25
headandneck	CPSF6	1613.96	1440.11	1.12072	9.95922e-06
kidney	CPSF6	1199	1153.81	1.03917	0.0389131
liver	CPSF6	1042.03	724.25	1.43877	1.51391e-15
lung	CPSF6	1742.3	1089.51	1.59915	3.92861e-54
prostate	CPSF6	1523.73	1233.82	1.23497	1.8783e-11
thyroid	CPSF6	1466.72	1497.14	0.979684	0.168558
uterus	CPSF6	1960.32	1579.43	1.24116	0.00160387
breast	CPSF7	1918.64	2174.84	0.8822	4.9222e-06
colorectal	CPSF7	1674.49	1566.29	1.06908	0.000424243
headandneck	CPSF7	1914.14	1907.39	1.00354	0.361048
kidney	CPSF7	1701.93	1549.52	1.09836	1.95703e-07
liver	CPSF7	1544.21	1193.74	1.29359	2.87305e-08
lung	CPSF7	1986.89	1674.64	1.18646	7.53273e-16
prostate	CPSF7	2097.58	1944.73	1.0786	0.00642921
thyroid	CPSF7	1991.24	2270.03	0.87719	3.06926e-05
uterus	CPSF7	1895.23	2089.32	0.907104	0.083532
breast	CSTF2	389.506	235.362	1.65492	2.23712e-46
colorectal	CSTF2	664.049	459.772	1.4443	5.97976e-13
headandneck	CSTF2	564.421	636.939	0.886146	0.349064
kidney	CSTF2	218.801	264.047	0.828644	4.00661e-22
liver	CSTF2	220.258	126.885	1.73589	6.07304e-18
lung	CSTF2	485.762	209.411	2.31966	1.23366e-61
prostate	CSTF2	289.397	305.984	0.945791	0.146455
thyroid	CSTF2	255.822	259.751	0.984873	0.655121
uterus	CSTF2	450.149	223.68	2.01247	2.13405e-13
breast	CSTF2T	1004.34	1064.93	0.943108	0.0215138
colorectal	CSTF2T	810.775	839.024	0.96633	0.392017
headandneck	CSTF2T	769.665	845.03	0.910814	0.108812
kidney	CSTF2T	774.238	1036.96	0.746641	2.8329e-33
liver	CSTF2T	676.759	728.296	0.929235	0.0598773
lung	CSTF2T	776.998	809.478	0.959875	0.133156
prostate	CSTF2T	861.022	949.465	0.90685	0.0017512
thyroid	CSTF2T	764.638	900.181	0.849427	4.92764e-10
uterus	CSTF2T	896.778	1090.89	0.82206	0.0102765
breast	CWC15	707.004	758.022	0.932696	0.00918292
colorectal	CWC15	735.629	615.309	1.19554	2.07015e-05
headandneck	CWC15	673.326	837.155	0.804302	2.4605e-05
kidney	CWC15	909.188	737.344	1.23306	1.43569e-14
liver	CWC15	966.648	931.806	1.03739	0.170541
lung	CWC15	749.236	622.39	1.20381	2.24361e-10
prostate	CWC15	829.965	764.197	1.08606	0.002135
thyroid	CWC15	944.611	922.557	1.0239	0.683192
uterus	CWC15	1093.36	967.633	1.12993	0.0613046
breast	CWC25	366.522	485.238	0.755345	4.2685e-24
colorectal	CWC25	383.368	360.544	1.0633	0.133185
headandneck	CWC25	391.066	402.389	0.97186	0.645312
kidney	CWC25	506.648	416.44	1.21662	4.88336e-13
liver	CWC25	313.739	346.216	0.906195	0.03048
lung	CWC25	401.503	477.205	0.841365	2.84897e-09
prostate	CWC25	311.887	324.442	0.961303	0.0345693
thyroid	CWC25	381.462	474.407	0.804083	4.36913e-16
uterus	CWC25	328.209	468.138	0.701095	1.79555e-06
breast	ELAVL1	1996.95	1386.95	1.43982	5.41767e-54
colorectal	ELAVL1	1981.66	1407.27	1.40815	1.55524e-21
headandneck	ELAVL1	1874.31	1593.47	1.17624	6.2807e-08
kidney	ELAVL1	1604.89	1475.25	1.08788	1.27532e-07
liver	ELAVL1	1565.18	1260.5	1.24172	1.63918e-08
lung	ELAVL1	1734.65	1351.48	1.28351	1.1651e-31
prostate	ELAVL1	1967.59	1692.08	1.16283	4.34476e-08
thyroid	ELAVL1	1752.21	1504.29	1.16481	6.87844e-17
uterus	ELAVL1	2503.04	1963.25	1.27495	9.09987e-07
breast	ELAVL2	24.8952	7.7481	3.21307	2.85034e-22
colorectal	ELAVL2	8.3753	14.3407	0.584023	0.0881769
headandneck	ELAVL2	35.1416	9.35265	3.75739	0.00102723
kidney	ELAVL2	10.2136	9.9182	1.02978	0.240693
liver	ELAVL2	1.1915	0	na	1.22407e-08
lung	ELAVL2	2.3339	1.12395	2.07652	5.28173e-06
prostate	ELAVL2	45.4804	6.9551	6.53914	2.0829e-12
thyroid	ELAVL2	4.7353	4.8514	0.976069	0.743801
uterus	ELAVL2	2.54495	11.1645	0.22795	0.0153102
breast	ELAVL3	0.2942	0.1397	2.10594	0.154148
colorectal	ELAVL3	0.3642	9.0276	0.0403429	1.32553e-28
headandneck	ELAVL3	0	0	na	0.830064
kidney	ELAVL3	2.3283	2.7343	0.851516	0.840995
liver	ELAVL3	0.4352	0	na	2.10494e-07
lung	ELAVL3	0.31785	1.503	0.211477	7.64639e-17
prostate	ELAVL3	3.4291	12.5843	0.27249	7.48643e-12
thyroid	ELAVL3	0.63	0.3548	1.77565	0.0237505
uterus	ELAVL3	1.52625	2.7274	0.559599	0.760002
breast	ELAVL4	1.3079	1.56475	0.835852	0.145809
colorectal	ELAVL4	1.3031	19.294	0.0675391	9.80153e-28
headandneck	ELAVL4	1.49315	2.3426	0.63739	0.0624764
kidney	ELAVL4	0.9311	0.3376	2.758	1.05336e-11
liver	ELAVL4	0	0.6236	0	0.0833996
lung	ELAVL4	1.78595	0.958	1.86425	1.14916e-07
prostate	ELAVL4	0.77325	1.2921	0.598444	0.00141826
thyroid	ELAVL4	0.5306	0.7095	0.747851	0.329387
uterus	ELAVL4	0.4958	0.4284	1.15733	0.268504
breast	ESRP1	3007.52	1205.55	2.49473	1.36645e-50
colorectal	ESRP1	3335.4	3772.29	0.884184	0.0171056
headandneck	ESRP1	3440.38	4149.84	0.829038	0.100203
kidney	ESRP1	19.4922	651.416	0.0299228	3.72546e-42
liver	ESRP1	1.8541	27.766	0.066776	5.67395e-11
lung	ESRP1	2705.53	1079.4	2.5065	2.09357e-57
prostate	ESRP1	2289.93	1480.55	1.54668	9.35177e-14
thyroid	ESRP1	1659.01	1369.83	1.21111	2.7288e-11
uterus	ESRP1	1922.03	429.908	4.4708	1.01163e-08
breast	ESRP2	1111.2	784.77	1.41595	4.1205e-19
colorectal	ESRP2	1513.31	1594.13	0.949299	0.658935
headandneck	ESRP2	1548.77	3016.25	0.513475	1.46152e-06
kidney	ESRP2	399.177	825.03	0.483834	4.43132e-37
liver	ESRP2	1476.21	2334.76	0.632276	1.11563e-11
lung	ESRP2	1367.86	1248.45	1.09565	0.000583821
prostate	ESRP2	1834.25	956.347	1.91798	1.43613e-20
thyroid	ESRP2	943.972	937.462	1.00694	0.488814
uterus	ESRP2	1012.66	318.81	3.17639	1.22976e-09
breast	EWSR1	3993.82	3546.77	1.12605	4.8874e-10
colorectal	EWSR1	4937.29	4069.82	1.21315	1.43511e-12
headandneck	EWSR1	4716.17	3870.65	1.21845	6.03777e-09
kidney	EWSR1	3368.77	3346.33	1.00671	0.951553
liver	EWSR1	3981.23	3391.84	1.17377	6.09611e-08
lung	EWSR1	4495.28	3875.54	1.15991	1.38979e-11
prostate	EWSR1	4638.33	4107.99	1.1291	1.81262e-05
thyroid	EWSR1	3958.15	4227.28	0.936335	0.011936
uterus	EWSR1	5897.31	4782.54	1.23309	0.000343199
breast	FUBP1	1675.86	1398.01	1.19875	5.30353e-11
colorectal	FUBP1	1490.49	1188.88	1.2537	3.50564e-09
headandneck	FUBP1	1614.24	1244.26	1.29735	3.33391e-08
kidney	FUBP1	1180.86	1339.25	0.881733	1.62357e-12
liver	FUBP1	690.76	570.28	1.21126	0.000486526
lung	FUBP1	1534.64	1016.22	1.51015	8.20687e-36
prostate	FUBP1	1340.5	1196.27	1.12057	0.00385095
thyroid	FUBP1	1633.24	1769.31	0.923095	3.78053e-05
uterus	FUBP1	1694.66	938.639	1.80545	2.52333e-06
breast	FUBP3	1186.05	1179.26	1.00576	0.60812
colorectal	FUBP3	1297.76	1085.33	1.19573	2.21597e-10
headandneck	FUBP3	1349.58	1125.57	1.19902	2.26211e-07
kidney	FUBP3	1057.96	1135.39	0.93181	0.000533238
liver	FUBP3	1168.44	1442.49	0.810014	1.67671e-06
lung	FUBP3	1162.42	1025.09	1.13397	2.01837e-08
prostate	FUBP3	1319.48	1276.81	1.03342	0.234993
thyroid	FUBP3	1682.48	2091.29	0.804515	2.12365e-10
uterus	FUBP3	970.587	1302.5	0.745171	1.22522e-05
breast	FUS	5038.99	3105.38	1.62266	2.70089e-34
colorectal	FUS	5049.74	3293.01	1.53347	9.05429e-22
headandneck	FUS	4776.23	3399.97	1.40478	2.4186e-12
kidney	FUS	4364.2	3601.84	1.21166	7.73726e-10
liver	FUS	3509.12	2114.99	1.65917	6.44941e-16
lung	FUS	4515.58	3441.07	1.31226	2.13409e-19
prostate	FUS	3827.67	3001.95	1.27506	4.93121e-09
thyroid	FUS	4831.5	4839.74	0.998297	0.671541
uterus	FUS	7068.58	6087.83	1.1611	0.0415615
breast	GRSF1	2350.8	1945.08	1.20859	9.82163e-15
colorectal	GRSF1	2662.72	2401.77	1.10865	0.0034678
headandneck	GRSF1	2205.8	2210.81	0.997734	0.379503
kidney	GRSF1	1941.59	2059.13	0.942917	0.000641119
liver	GRSF1	1512.76	1767.7	0.85578	9.6537e-07
lung	GRSF1	2063.28	1688.72	1.2218	6.08925e-17
prostate	GRSF1	2406.64	1879.74	1.28031	1.25413e-16
thyroid	GRSF1	2031.17	1842.22	1.10257	2.77909e-07
uterus	GRSF1	2420.24	1699.98	1.42369	1.28118e-08
breast	HNRNPA0	3246.82	2889.76	1.12356	3.07338e-08
colorectal	HNRNPA0	3984.28	3529.76	1.12877	2.10348e-05
headandneck	HNRNPA0	3623.46	3461.48	1.0468	0.258749
kidney	HNRNPA0	2778.86	2825.92	0.983344	0.518522
liver	HNRNPA0	2722.29	2408.1	1.13047	0.00191901
lung	HNRNPA0	3266.79	3419.81	0.955257	0.0822522
prostate	HNRNPA0	4006.66	3532.62	1.13419	3.037e-06
thyroid	HNRNPA0	4209.4	4369.19	0.963427	0.186879
uterus	HNRNPA0	6064.42	5931.13	1.02247	0.383351
breast	HNRNPA1	6082.35	6320.99	0.962246	0.9974
colorectal	HNRNPA1	8327.21	5423.51	1.53539	5.31627e-22
headandneck	HNRNPA1	4896.81	5035.12	0.97253	0.456621
kidney	HNRNPA1	5807.56	4349.65	1.33518	7.33144e-26
liver	HNRNPA1	4532.03	2836.31	1.59786	2.33159e-14
lung	HNRNPA1	5506.85	4537.21	1.21371	1.09348e-12
prostate	HNRNPA1	6756.94	4931.9	1.37005	8.88432e-10
thyroid	HNRNPA1	6075.69	5302.91	1.14573	0.000487011
uterus	HNRNPA1	10132	13499.1	0.750569	0.00257437
breast	HNRNPA2B1	15036.2	10176.1	1.4776	1.57578e-46
colorectal	HNRNPA2B1	17594.3	12164.3	1.44639	7.18573e-22
headandneck	HNRNPA2B1	15155.9	11713.5	1.29388	7.63379e-09
kidney	HNRNPA2B1	10824.9	11105	0.974774	0.404297
liver	HNRNPA2B1	12714.9	11010.5	1.15479	5.52922e-07
lung	HNRNPA2B1	13826.8	9930.3	1.39238	1.23931e-39
prostate	HNRNPA2B1	13295.1	10013.3	1.32775	3.31193e-16
thyroid	HNRNPA2B1	12063.7	13573	0.8888	2.44693e-09
uterus	HNRNPA2B1	17186.3	13545.8	1.26876	1.39703e-05
breast	HNRNPAB	3474.6	1776.48	1.95589	1.38478e-54
colorectal	HNRNPAB	5726.64	5569.27	1.02826	0.401309
headandneck	HNRNPAB	3673.37	3391.22	1.0832	0.0874237
kidney	HNRNPAB	2248.48	1593	1.41147	1.19713e-26
liver	HNRNPAB	3064.85	2369.24	1.2936	1.35136e-06
lung	HNRNPAB	2975.06	1751.35	1.69873	3.1027e-46
prostate	HNRNPAB	2918.91	1810.41	1.61229	1.20876e-13
thyroid	HNRNPAB	2128.89	1608.34	1.32365	1.40351e-12
uterus	HNRNPAB	4969.15	2270.56	2.18851	1.63597e-09
breast	HNRNPC	10723.4	7530.75	1.42395	1.04607e-37
colorectal	HNRNPC	9489.66	6461.72	1.4686	2.62827e-15
headandneck	HNRNPC	8853.39	7313.71	1.21052	7.6498e-07
kidney	HNRNPC	7616.68	7581.93	1.00458	0.451793
liver	HNRNPC	8348.12	7000.87	1.19244	2.99054e-09
lung	HNRNPC	9436.15	5953.84	1.58488	1.64338e-44
prostate	HNRNPC	9313.53	8142.42	1.14383	4.96165e-07
thyroid	HNRNPC	8661.1	7491.62	1.15611	3.55253e-09
uterus	HNRNPC	13045.7	11248.5	1.15977	0.000436273
breast	HNRNPD	3783.42	3658.59	1.03412	0.0023337
colorectal	HNRNPD	4316.93	3113.11	1.38669	3.22176e-16
headandneck	HNRNPD	4727.5	3687.83	1.28192	6.80592e-08
kidney	HNRNPD	3272.36	2802.65	1.1676	7.56461e-11
liver	HNRNPD	2686.68	2711.01	0.991026	0.888804
lung	HNRNPD	4046.71	3028.44	1.33624	1.45575e-30
prostate	HNRNPD	3681.12	3150.3	1.1685	4.05209e-06
thyroid	HNRNPD	3433.22	3669.66	0.935571	8.69446e-05
uterus	HNRNPD	5741.31	5080.26	1.13012	0.0516582
breast	HNRNPF	5950.3	3850.38	1.54538	3.25552e-45
colorectal	HNRNPF	6469.48	4908.42	1.31804	1.12428e-10
headandneck	HNRNPF	5459.38	5160.57	1.0579	0.0670919
kidney	HNRNPF	3095.43	3447.58	0.897854	3.18819e-12
liver	HNRNPF	4647.59	5161.01	0.90052	0.000431391
lung	HNRNPF	4856.66	3750.3	1.295	6.24926e-16
prostate	HNRNPF	5572.73	3991.31	1.39621	5.21534e-13
thyroid	HNRNPF	3516.4	2997.13	1.17326	5.24381e-07
uterus	HNRNPF	4961.42	3816.37	1.30004	0.00031772
breast	HNRNPH1	4299.67	4248.15	1.01213	0.576971
colorectal	HNRNPH1	4182.27	3172.9	1.31812	9.93007e-16
headandneck	HNRNPH1	4254.25	3730.33	1.14045	0.000303049
kidney	HNRNPH1	3683.36	3162.57	1.16468	6.75289e-07
liver	HNRNPH1	3105.85	2321.44	1.33789	8.83125e-10
lung	HNRNPH1	4476.8	3819.95	1.17195	1.26136e-06
prostate	HNRNPH1	3614.36	3258.53	1.1092	0.0385994
thyroid	HNRNPH1	3918.22	5288.48	0.740899	2.40618e-17
uterus	HNRNPH1	4919.81	5084.51	0.967606	0.41056
breast	HNRNPH2	2872.39	2770.22	1.03688	0.159573
colorectal	HNRNPH2	2305.53	2215.75	1.04052	0.0368167
headandneck	HNRNPH2	2225.95	2658.33	0.837347	3.5366e-05
kidney	HNRNPH2	2027.87	2907.87	0.697375	4.26785e-43
liver	HNRNPH2	2012.43	2151.05	0.935557	0.0216279
lung	HNRNPH2	2106.45	2468.41	0.853361	7.45173e-13
prostate	HNRNPH2	2492.03	2504.74	0.994926	0.55695
thyroid	HNRNPH2	2438.12	2750.75	0.886347	1.36588e-05
uterus	HNRNPH2	2013.69	2503.72	0.804281	0.000417765
breast	HNRNPH3	2052.07	2515.29	0.815838	3.23974e-16
colorectal	HNRNPH3	2612.49	2462.7	1.06082	0.0102319
headandneck	HNRNPH3	2127.1	1731.27	1.22864	4.25084e-07
kidney	HNRNPH3	2204.62	2586.28	0.85243	6.94366e-13
liver	HNRNPH3	1429.63	1493.94	0.956954	0.422936
lung	HNRNPH3	2208.93	2119.99	1.04195	0.0672214
prostate	HNRNPH3	2057.4	2253.08	0.913151	0.0118401
thyroid	HNRNPH3	2869.96	3487.63	0.822896	5.03076e-17
uterus	HNRNPH3	3136.39	4175.64	0.751117	9.40165e-06
breast	HNRNPK	13842.5	11643.5	1.18886	2.92833e-23
colorectal	HNRNPK	13008.9	10974.1	1.18542	9.55176e-16
headandneck	HNRNPK	11499.4	10130.8	1.1351	6.72803e-07
kidney	HNRNPK	10411.7	10904.9	0.954773	0.000136232
liver	HNRNPK	10126.3	10126.4	0.99999	0.386822
lung	HNRNPK	11751.7	9542.74	1.23148	9.12584e-28
prostate	HNRNPK	11984.3	10534.8	1.13759	2.19689e-07
thyroid	HNRNPK	11392.6	12045	0.945838	5.88379e-05
uterus	HNRNPK	12989.9	12566.5	1.03369	0.358779
breast	HNRNPL	5297.05	3835.48	1.38107	6.07965e-49
colorectal	HNRNPL	6260.78	4997.49	1.25279	2.36075e-19
headandneck	HNRNPL	5463.04	4533.31	1.20509	2.44799e-10
kidney	HNRNPL	4062.13	3979.73	1.0207	0.104006
liver	HNRNPL	4602.6	4029.63	1.14219	4.74365e-06
lung	HNRNPL	5797.25	3946.65	1.4689	1.16976e-55
prostate	HNRNPL	5550.34	4473.8	1.24063	1.60317e-14
thyroid	HNRNPL	4906.3	4811.26	1.01975	0.132307
uterus	HNRNPL	6979.15	4834.82	1.44352	6.19213e-10
breast	HNRNPM	4464.29	3491.92	1.27846	1.26812e-20
colorectal	HNRNPM	5208.97	4402.5	1.18318	4.5435e-07
headandneck	HNRNPM	5828.56	5071.5	1.14928	1.78362e-05
kidney	HNRNPM	2939.62	3307.85	0.88868	5.88817e-10
liver	HNRNPM	3752.97	3589.91	1.04542	0.10354
lung	HNRNPM	4197.3	3681.41	1.14013	4.52925e-10
prostate	HNRNPM	4241.04	3735.21	1.13542	6.86834e-06
thyroid	HNRNPM	3504.29	4804	0.729453	1.35888e-19
uterus	HNRNPM	5927.24	5072.61	1.16848	0.0188699
breast	HNRNPR	3160.97	2643.85	1.19559	5.30062e-16
colorectal	HNRNPR	3177.7	2454.14	1.29484	5.51932e-15
headandneck	HNRNPR	3164.61	2672.78	1.18401	3.98137e-07
kidney	HNRNPR	1898.46	2243.03	0.84638	9.72243e-22
liver	HNRNPR	1857.83	1488.04	1.2485	2.65857e-08
lung	HNRNPR	2854.29	2149.46	1.32791	6.10186e-31
prostate	HNRNPR	2827.41	2597.11	1.08868	0.000553988
thyroid	HNRNPR	2593.59	2925.14	0.886655	4.44094e-07
uterus	HNRNPR	3240.61	2897.87	1.11827	0.18594
breast	HNRNPUL1	5944.16	5281.34	1.1255	3.82002e-11
colorectal	HNRNPUL1	6537.17	5816.71	1.12386	2.09086e-06
headandneck	HNRNPUL1	6058.25	6001.74	1.00942	0.214007
kidney	HNRNPUL1	4396.25	3973.04	1.10652	2.47949e-07
liver	HNRNPUL1	3889.56	3108.14	1.25141	1.58137e-11
lung	HNRNPUL1	6368.56	5570.25	1.14332	6.31847e-08
prostate	HNRNPUL1	5073.9	5117.33	0.991514	0.990854
thyroid	HNRNPUL1	5860.06	5665.24	1.03439	0.0520755
uterus	HNRNPUL1	5937.07	5895.74	1.00701	0.777238
breast	HNRPLL	614.727	683.656	0.899176	6.43951e-07
colorectal	HNRPLL	661.174	631.014	1.0478	0.073078
headandneck	HNRPLL	526.584	435.383	1.20947	5.96889e-06
kidney	HNRPLL	473.851	610.074	0.776711	5.31139e-27
liver	HNRPLL	368.759	343.015	1.07505	0.0215577
lung	HNRPLL	684.588	682.608	1.0029	0.970877
prostate	HNRPLL	606.17	680.05	0.891361	0.000374059
thyroid	HNRPLL	769.573	845.202	0.910521	0.00226662
uterus	HNRPLL	706.548	719.022	0.982651	0.959911
breast	KHDRBS1	4083.93	3743.91	1.09082	3.65242e-08
colorectal	KHDRBS1	3984.15	3201.73	1.24438	1.92489e-16
headandneck	KHDRBS1	3716.2	3173.32	1.17108	1.88357e-10
kidney	KHDRBS1	3138.76	2903.18	1.08114	0.00513647
liver	KHDRBS1	2382.24	2171.99	1.0968	0.00191104
lung	KHDRBS1	3610.5	2829.52	1.27601	1.20366e-35
prostate	KHDRBS1	3038.45	3061.23	0.992559	0.651519
thyroid	KHDRBS1	3607.03	3447.91	1.04615	0.0235039
uterus	KHDRBS1	5018.97	5229.42	0.959757	0.614201
breast	KHDRBS2	0	0.39245	0	0.0488702
colorectal	KHDRBS2	0	6.2801	0	1.60016e-38
headandneck	KHDRBS2	0	0	na	0.00673428
kidney	KHDRBS2	0.4191	3.8632	0.108485	8.79178e-29
liver	KHDRBS2	0	0	na	0.0570453
lung	KHDRBS2	2.37015	71.6068	0.0330995	2.1098e-55
prostate	KHDRBS2	0.3472	0.73785	0.470556	0.00030305
thyroid	KHDRBS2	17.6311	194.367	0.0907105	4.08006e-27
uterus	KHDRBS2	1.10605	3.27005	0.338236	0.0100244
breast	KHDRBS3	151.355	232.083	0.652156	1.59347e-13
colorectal	KHDRBS3	275.735	170.073	1.62127	7.40091e-07
headandneck	KHDRBS3	66.5979	165.508	0.402384	1.5748e-07
kidney	KHDRBS3	346.667	397.016	0.873181	0.00240933
liver	KHDRBS3	301.559	223.108	1.35162	0.0074176
lung	KHDRBS3	133.15	227.444	0.58542	1.74229e-09
prostate	KHDRBS3	210.034	173.593	1.20992	0.258359
thyroid	KHDRBS3	116.765	88.5191	1.3191	7.40572e-06
uterus	KHDRBS3	214.119	224.116	0.955394	0.923345
breast	KHSRP	2080.27	1769.13	1.17587	5.2019e-14
colorectal	KHSRP	3485	2531.65	1.37657	1.44662e-18
headandneck	KHSRP	3044.57	2623.13	1.16066	3.22514e-05
kidney	KHSRP	1713.77	1539.87	1.11293	4.72466e-11
liver	KHSRP	1957.42	1543.08	1.26852	4.10728e-08
lung	KHSRP	2448.25	1774.28	1.37985	3.93313e-26
prostate	KHSRP	2121.23	2006.96	1.05694	0.0122467
thyroid	KHSRP	1884.98	1944	0.969639	0.107621
uterus	KHSRP	2579.7	2503.35	1.0305	0.321015
breast	LSM1	598.548	426.137	1.40459	9.03143e-22
colorectal	LSM1	538.648	494.706	1.08882	0.103537
headandneck	LSM1	552.525	463.682	1.1916	0.00826044
kidney	LSM1	485.024	535.305	0.90607	0.000342915
liver	LSM1	446.172	483.585	0.922633	0.139834
lung	LSM1	582.53	385.4	1.51149	1.71351e-24
prostate	LSM1	511.834	558.697	0.91612	0.095198
thyroid	LSM1	520.619	476.519	1.09254	0.000684735
uterus	LSM1	799.499	565.103	1.41479	4.52686e-06
breast	LSM10	433.74	324.291	1.3375	1.72007e-15
colorectal	LSM10	417.671	405.546	1.0299	0.845564
headandneck	LSM10	489.397	465.78	1.0507	0.303235
kidney	LSM10	352.236	427.214	0.824496	1.46095e-08
liver	LSM10	616.854	597.295	1.03275	0.768908
lung	LSM10	498.898	407.885	1.22313	6.80233e-09
prostate	LSM10	500.685	531.555	0.941926	0.0965698
thyroid	LSM10	525.768	477.721	1.10057	0.0187
uterus	LSM10	629.459	515.192	1.22179	8.57096e-05
breast	LSM2	671.64	481.83	1.39393	1.85772e-16
colorectal	LSM2	811.399	541.811	1.49757	4.85706e-14
headandneck	LSM2	637.524	481.062	1.32524	2.16145e-06
kidney	LSM2	432.397	396.631	1.09017	0.00773547
liver	LSM2	640.922	394.374	1.62516	5.30943e-15
lung	LSM2	752.575	400.587	1.87868	1.02723e-35
prostate	LSM2	455.869	397.947	1.14555	0.00271461
thyroid	LSM2	532.817	496.629	1.07287	0.0407973
uterus	LSM2	1118.13	765.608	1.46045	4.01096e-08
breast	LSM3	840.539	664.47	1.26498	2.37568e-17
colorectal	LSM3	864.608	743.384	1.16307	0.0105889
headandneck	LSM3	593.762	720.353	0.824266	0.00062022
kidney	LSM3	566.471	835.519	0.677987	2.61961e-26
liver	LSM3	962.622	900.264	1.06927	0.0343658
lung	LSM3	624.86	565.332	1.1053	0.00561872
prostate	LSM3	810.327	676.931	1.19706	2.32019e-06
thyroid	LSM3	714.472	819.636	0.871694	4.88629e-05
uterus	LSM3	1076.04	693.373	1.5519	6.06569e-09
breast	LSM4	1728.92	710.46	2.43352	1.53998e-54
colorectal	LSM4	2683.14	2000.4	1.34131	1.40512e-09
headandneck	LSM4	1900.98	1306.55	1.45497	9.13441e-10
kidney	LSM4	1319.68	1488.73	0.886451	0.00420999
liver	LSM4	2558.16	1349.95	1.89501	1.88637e-17
lung	LSM4	1873.73	1033.91	1.81227	1.81817e-39
prostate	LSM4	1552.24	1360.41	1.14101	0.000368871
thyroid	LSM4	1521.52	1258.8	1.20871	5.00142e-08
uterus	LSM4	3218.19	1272.07	2.52989	1.29988e-13
breast	LSM5	626.812	493.281	1.2707	8.05292e-16
colorectal	LSM5	884.264	517.684	1.70812	3.20421e-20
headandneck	LSM5	640.481	457.045	1.40135	9.46505e-08
kidney	LSM5	500.372	435.133	1.14993	5.44383e-08
liver	LSM5	563.093	563.06	1.00006	0.496896
lung	LSM5	680.921	362.318	1.87935	6.68618e-42
prostate	LSM5	593.04	486.062	1.22009	1.13657e-06
thyroid	LSM5	506.113	595.482	0.849922	5.50498e-11
uterus	LSM5	957.579	590.891	1.62057	2.33233e-10
breast	LSM6	186.813	234.466	0.796759	9.62972e-13
colorectal	LSM6	323.534	272.764	1.18613	0.000229456
headandneck	LSM6	279.736	217.708	1.28491	6.02334e-06
kidney	LSM6	202.06	166.138	1.21622	3.01585e-10
liver	LSM6	236.434	259.189	0.912207	0.165976
lung	LSM6	259.188	279.129	0.928561	0.00431774
prostate	LSM6	224.784	256.455	0.876505	0.00635813
thyroid	LSM6	189.205	207.987	0.9097	0.000372225
uterus	LSM6	305.849	310.841	0.983941	0.636577
breast	LSM7	426.348	239.977	1.77662	1.34673e-27
colorectal	LSM7	1186.02	705.062	1.68215	8.41768e-16
headandneck	LSM7	693.854	551.214	1.25878	0.00404672
kidney	LSM7	386.505	285.676	1.35295	3.38214e-12
liver	LSM7	652.001	465.58	1.40041	3.1875e-06
lung	LSM7	613.388	330.359	1.85673	1.04422e-29
prostate	LSM7	680.578	445.892	1.52633	7.52703e-11
thyroid	LSM7	460.881	382.03	1.2064	0.000183377
uterus	LSM7	1196.05	803.068	1.48935	0.000140543
breast	LSMD1	447.677	293.911	1.52317	3.15427e-15
colorectal	LSMD1	424.387	621.683	0.682642	6.77915e-11
headandneck	LSMD1	493.796	530.782	0.930319	0.324917
kidney	LSMD1	548.185	544.907	1.00602	0.215417
liver	LSMD1	673.428	712.852	0.944696	0.088785
lung	LSMD1	484.163	454.162	1.06606	0.58078
prostate	LSMD1	821.28	677.579	1.21208	0.00152532
thyroid	LSMD1	664.714	642.256	1.03497	0.206632
uterus	LSMD1	1001.78	652.012	1.53644	7.60338e-05
breast	LUC7L	698.686	566.247	1.23389	4.0454e-07
colorectal	LUC7L	595.793	364.954	1.63252	2.36555e-15
headandneck	LUC7L	452.615	395.259	1.14511	0.00849749
kidney	LUC7L	650.319	360.883	1.80202	1.54802e-18
liver	LUC7L	457.406	316.94	1.4432	5.09429e-08
lung	LUC7L	595.285	532.63	1.11763	7.80381e-06
prostate	LUC7L	667.768	442.955	1.50753	2.4117e-07
thyroid	LUC7L	855.848	767.376	1.11529	0.143881
uterus	LUC7L	1251.94	1034.95	1.20967	0.0948734
breast	LUC7L3	2305.53	2422.74	0.951622	0.497076
colorectal	LUC7L3	1989.38	1154.4	1.7233	1.89872e-20
headandneck	LUC7L3	1328.87	1147.97	1.15758	0.0505963
kidney	LUC7L3	1814.73	1350.4	1.34385	4.83262e-09
liver	LUC7L3	1448.52	1002.84	1.44442	2.41176e-11
lung	LUC7L3	1951.85	1423.22	1.37144	2.13072e-13
prostate	LUC7L3	2059.22	1628.05	1.26484	9.16388e-05
thyroid	LUC7L3	2480.63	2860.8	0.867109	0.00753072
uterus	LUC7L3	2422.07	2676.06	0.905086	0.126143
breast	MAGOH	443.688	348.63	1.27266	5.10535e-15
colorectal	MAGOH	645.054	472.012	1.3666	1.84754e-13
headandneck	MAGOH	625.51	436.518	1.43295	1.43768e-08
kidney	MAGOH	391.769	343.126	1.14177	1.69807e-05
liver	MAGOH	666.179	533.177	1.24945	5.63418e-05
lung	MAGOH	548.926	392.101	1.39996	3.30044e-24
prostate	MAGOH	421.245	369.623	1.13966	0.0164179
thyroid	MAGOH	535.623	587.156	0.912234	0.00193103
uterus	MAGOH	939.136	660.27	1.42235	2.31305e-05
breast	MBNL1	2465.77	4864.3	0.506912	8.88924e-46
colorectal	MBNL1	2316.96	3859.6	0.60031	3.87131e-27
headandneck	MBNL1	3510.17	3493.8	1.00469	0.812206
kidney	MBNL1	3265.78	2312.68	1.41212	1.38697e-16
liver	MBNL1	1710.67	2128.69	0.803625	9.13847e-06
lung	MBNL1	3631.92	5295.07	0.685906	2.00716e-36
prostate	MBNL1	2326.5	3489.16	0.666779	1.83082e-15
thyroid	MBNL1	2088.82	2204.43	0.947553	0.0669676
uterus	MBNL1	1613.04	3958.83	0.407453	1.35738e-13
breast	MBNL2	1253.69	3108.08	0.403366	8.82126e-49
colorectal	MBNL2	1185.19	1074.37	1.10315	0.27595
headandneck	MBNL2	1225.76	1479.19	0.828671	0.00253238
kidney	MBNL2	1907.83	2202.9	0.866054	2.2813e-05
liver	MBNL2	1225.88	2547.24	0.481258	4.43345e-16
lung	MBNL2	1115.02	2015.47	0.553232	1.03508e-40
prostate	MBNL2	775.298	1674.31	0.463056	6.65535e-24
thyroid	MBNL2	1156.01	1759.21	0.657119	9.09922e-23
uterus	MBNL2	619.636	1451.06	0.427022	1.29988e-13
breast	MBNL3	30.9913	116.502	0.266014	1.74292e-27
colorectal	MBNL3	71.3623	155.126	0.460028	4.51207e-18
headandneck	MBNL3	69.5375	122.845	0.566058	1.67157e-06
kidney	MBNL3	56.311	172.476	0.326486	2.50986e-32
liver	MBNL3	306.164	432.267	0.708276	0.0145483
lung	MBNL3	57.9447	88.9428	0.651482	1.23584e-13
prostate	MBNL3	28.0863	82.7656	0.339347	6.79444e-12
thyroid	MBNL3	43.4124	85.8776	0.505515	4.58797e-09
uterus	MBNL3	28.8202	29.4748	0.977788	0.806007
breast	MEX3B	86.3624	82.7666	1.04345	0.799025
colorectal	MEX3B	40.5363	32.7036	1.23951	0.33307
headandneck	MEX3B	71.4951	41.8242	1.70942	0.00012488
kidney	MEX3B	47.3769	26.1358	1.81272	1.19547e-20
liver	MEX3B	28.5848	18.4213	1.55173	0.00130631
lung	MEX3B	93.2107	40.5695	2.29756	9.26563e-30
prostate	MEX3B	78.504	64.9917	1.20791	0.117376
thyroid	MEX3B	30.3387	26.5455	1.14289	0.10928
uterus	MEX3B	121.408	270.469	0.44888	0.000399993
breast	MEX3C	953.725	1355.65	0.703521	2.0582e-20
colorectal	MEX3C	686.057	632.661	1.0844	0.0183628
headandneck	MEX3C	920.477	778.447	1.18245	0.000710081
kidney	MEX3C	697.421	649.578	1.07365	0.0388829
liver	MEX3C	426.499	465.373	0.916467	0.481421
lung	MEX3C	898.28	732.666	1.22604	3.93472e-12
prostate	MEX3C	614.644	636.292	0.965977	0.187718
thyroid	MEX3C	1197.97	914.587	1.30985	6.47745e-06
uterus	MEX3C	839.893	960.12	0.87478	0.0358873
breast	MEX3D	485.52	282.072	1.72126	3.94957e-30
colorectal	MEX3D	497.384	294.146	1.69094	2.631e-19
headandneck	MEX3D	538.484	378.777	1.42164	8.65176e-10
kidney	MEX3D	275.383	178.668	1.54131	1.37925e-20
liver	MEX3D	303.433	233.907	1.29724	5.60654e-06
lung	MEX3D	502.796	274.909	1.82895	8.21494e-34
prostate	MEX3D	592.025	351.433	1.6846	1.21839e-19
thyroid	MEX3D	413.469	234.748	1.76133	5.48635e-16
uterus	MEX3D	584.096	451.2	1.29454	0.189791
breast	MSI1	35.4639	45.2251	0.784162	0.639794
colorectal	MSI1	35.971	51.5298	0.698061	0.0773733
headandneck	MSI1	12.3026	8.79215	1.39927	0.0919589
kidney	MSI1	10.5798	19.1116	0.55358	6.36022e-08
liver	MSI1	30.2445	9.00115	3.36007	0.000156803
lung	MSI1	39.8075	10.2148	3.89707	1.37354e-13
prostate	MSI1	314.821	148.784	2.11596	1.64743e-17
thyroid	MSI1	10.2362	10.2702	0.996689	0.681347
uterus	MSI1	600.443	246.368	2.43718	1.18982e-07
breast	MSI2	417.167	229.016	1.82156	2.29752e-22
colorectal	MSI2	387.866	171.368	2.26335	3.80359e-26
headandneck	MSI2	180.069	168.241	1.0703	0.773731
kidney	MSI2	281.173	620.641	0.453036	1.14291e-35
liver	MSI2	115.591	67.4293	1.71425	3.9732e-09
lung	MSI2	314.891	98.9072	3.1837	1.82637e-52
prostate	MSI2	275.682	320.93	0.859011	0.0233637
thyroid	MSI2	305.98	385.177	0.794387	0.00164635
uterus	MSI2	228.85	103.377	2.21373	1.37018e-07
breast	NAA38	448.044	367.857	1.21799	4.06496e-15
colorectal	NAA38	601.782	325.263	1.85014	2.66305e-26
headandneck	NAA38	375.692	322.56	1.16472	0.0115671
kidney	NAA38	295.228	219.272	1.3464	6.69796e-38
liver	NAA38	372.383	285.229	1.30556	1.83035e-09
lung	NAA38	426.653	286.605	1.48864	8.51091e-37
prostate	NAA38	421.724	321.809	1.31048	1.77857e-12
thyroid	NAA38	334.327	362.964	0.921103	0.0144726
uterus	NAA38	650.084	393.402	1.65247	1.16541e-09
breast	NOVA1	90.9205	640.224	0.142014	2.99377e-30
colorectal	NOVA1	5.0332	70.4362	0.0714576	4.3883e-27
headandneck	NOVA1	8.2946	31.5791	0.262661	1.39783e-08
kidney	NOVA1	186.013	159.937	1.16304	0.00227618
liver	NOVA1	9.4595	14.9012	0.634815	0.0657919
lung	NOVA1	18.5725	28.7203	0.646667	0.0023763
prostate	NOVA1	50.6114	75.6081	0.669392	0.000191367
thyroid	NOVA1	69.3111	80.5572	0.860396	0.527205
uterus	NOVA1	28.5911	172.961	0.165304	9.56346e-10
breast	NOVA2	29.3228	55.9441	0.524145	3.39386e-20
colorectal	NOVA2	16.2954	14.7469	1.10501	0.0494044
headandneck	NOVA2	19.2369	10.3439	1.85972	1.95646e-06
kidney	NOVA2	82.4455	43.1223	1.9119	0.000322521
liver	NOVA2	39.2329	20.0473	1.95702	1.16719e-14
lung	NOVA2	21.793	134	0.162635	7.81715e-62
prostate	NOVA2	17.7725	20.8065	0.854185	0.431645
thyroid	NOVA2	68.4509	38.4615	1.77973	1.36994e-12
uterus	NOVA2	27.5138	108.339	0.253961	2.66432e-08
breast	PCBP1	7237.78	6290.3	1.15063	5.01586e-09
colorectal	PCBP1	7429.67	7747.59	0.958965	0.0700783
headandneck	PCBP1	8897.56	9643.18	0.922679	0.0411276
kidney	PCBP1	8471.84	7302.64	1.16011	2.00039e-11
liver	PCBP1	9197.96	9245.76	0.99483	0.507095
lung	PCBP1	7757.51	7288.24	1.06439	0.00045248
prostate	PCBP1	6394.01	6483.7	0.986168	0.25952
thyroid	PCBP1	7126.88	7317.23	0.973986	0.265401
uterus	PCBP1	8866.7	8987.22	0.98659	0.882404
breast	PCBP2	9918.05	11033.6	0.898898	7.11148e-09
colorectal	PCBP2	8901.44	7813.2	1.13928	7.8598e-05
headandneck	PCBP2	7743.25	7982.91	0.969978	0.403371
kidney	PCBP2	11977.8	13115.5	0.913256	8.88662e-06
liver	PCBP2	10363.3	11690	0.886515	0.000196592
lung	PCBP2	10236.3	9077.8	1.12762	4.75163e-05
prostate	PCBP2	9051.66	8109.52	1.11618	1.38382e-05
thyroid	PCBP2	11636.2	12747.2	0.912841	2.6831e-06
uterus	PCBP2	10410.4	11299	0.921363	0.0401458
breast	PCBP3	13.6187	42.402	0.321181	7.41999e-22
colorectal	PCBP3	29.0301	46.8293	0.619914	0.000276358
headandneck	PCBP3	24.0669	20.7705	1.15871	0.326335
kidney	PCBP3	7.6669	40.3981	0.189784	2.40267e-26
liver	PCBP3	5.6934	12.0329	0.473153	1.70717e-05
lung	PCBP3	28.5587	30.6484	0.931815	0.373349
prostate	PCBP3	30.5694	14.0953	2.16876	3.02347e-06
thyroid	PCBP3	3.6298	4.1338	0.878078	0.0827943
uterus	PCBP3	15.5542	246.824	0.0630176	3.21406e-11
breast	PCBP4	492.983	512.927	0.961118	0.584541
colorectal	PCBP4	571.98	343.439	1.66545	1.64196e-15
headandneck	PCBP4	447.739	483.022	0.926955	0.164683
kidney	PCBP4	337.268	365.423	0.922952	0.187359
liver	PCBP4	674.282	316.118	2.13301	3.33864e-17
lung	PCBP4	443.617	494.762	0.896628	0.00146379
prostate	PCBP4	857.958	776.589	1.10478	0.110661
thyroid	PCBP4	546.771	408.13	1.3397	4.19666e-10
uterus	PCBP4	1139.13	764.937	1.48919	0.004245
breast	PRPF18	422.598	471.535	0.896218	2.23244e-06
colorectal	PRPF18	355.089	422.749	0.839953	4.62854e-10
headandneck	PRPF18	378.532	434.929	0.870329	0.000100204
kidney	PRPF18	348.671	408.38	0.853789	1.19028e-22
liver	PRPF18	417.718	434.37	0.961664	0.129252
lung	PRPF18	398.341	406.702	0.979443	0.121923
prostate	PRPF18	361.405	398.215	0.907561	0.000273318
thyroid	PRPF18	522.129	518.041	1.00789	0.545707
uterus	PRPF18	431.664	353.473	1.22121	0.000970933
breast	PRPF19	3381.06	2210.76	1.52936	1.14164e-35
colorectal	PRPF19	3873.49	2370.63	1.63395	5.19391e-23
headandneck	PRPF19	3493.37	3165.36	1.10362	0.0010396
kidney	PRPF19	1875.03	1753.96	1.06903	2.29042e-06
liver	PRPF19	2874.87	2540.62	1.13156	0.00222715
lung	PRPF19	2834.51	1516.7	1.86886	3.81971e-55
prostate	PRPF19	4415.03	3569.49	1.23688	5.82266e-12
thyroid	PRPF19	2523.18	2183.99	1.15531	7.88172e-12
uterus	PRPF19	3774.96	2723.46	1.38609	8.70834e-07
breast	PRPF3	1113.3	823.52	1.35188	6.54094e-17
colorectal	PRPF3	851.482	528.122	1.61228	1.81988e-25
headandneck	PRPF3	741.143	579.045	1.27994	3.29648e-10
kidney	PRPF3	624.314	440.651	1.4168	4.78033e-15
liver	PRPF3	796.602	428.006	1.86119	8.95177e-22
lung	PRPF3	935.46	643.842	1.45293	2.37095e-30
prostate	PRPF3	652.368	583.331	1.11835	0.0116869
thyroid	PRPF3	689.929	851.937	0.809836	6.60374e-10
uterus	PRPF3	1037.02	814.629	1.273	0.00238598
breast	PRPF38A	899.223	1017.55	0.883714	0.000655872
colorectal	PRPF38A	983.524	972.715	1.01111	0.673659
headandneck	PRPF38A	828.773	793.465	1.0445	0.199513
kidney	PRPF38A	681.556	710.952	0.958652	0.000649445
liver	PRPF38A	588.621	537.857	1.09438	0.0279285
lung	PRPF38A	791.578	767.238	1.03172	0.311433
prostate	PRPF38A	830.322	801.231	1.03631	0.372477
thyroid	PRPF38A	894.737	1115.38	0.802178	5.17554e-20
uterus	PRPF38A	1162.96	1096.53	1.06059	0.00257437
breast	PRPF38B	1066.1	1094.01	0.974486	0.511184
colorectal	PRPF38B	1428.48	890.184	1.6047	1.31247e-20
headandneck	PRPF38B	1002.5	1040.07	0.963878	0.847378
kidney	PRPF38B	943.113	817.433	1.15375	1.00839e-06
liver	PRPF38B	676.93	710.502	0.952749	0.522999
lung	PRPF38B	1009.09	1064.58	0.947875	0.401773
prostate	PRPF38B	1078.75	1012.28	1.06567	0.688938
thyroid	PRPF38B	999.693	1336.77	0.747844	2.87835e-10
uterus	PRPF38B	1181.47	1210.46	0.976048	0.655135
breast	PRPF4	864.789	684.938	1.26258	3.99279e-22
colorectal	PRPF4	955.476	548.138	1.74313	1.21955e-28
headandneck	PRPF4	1199.01	853.376	1.40502	2.43717e-14
kidney	PRPF4	653.864	671.13	0.974273	0.0375719
liver	PRPF4	559.964	542.443	1.0323	0.552257
lung	PRPF4	812.56	510.322	1.59225	9.12846e-39
prostate	PRPF4	709.308	690.886	1.02666	0.956485
thyroid	PRPF4	507.241	586.366	0.865058	2.42708e-12
uterus	PRPF4	891.402	629.79	1.41539	5.11447e-08
breast	PRPF40A	2466.71	2243.35	1.09957	5.09124e-06
colorectal	PRPF40A	2753.54	1736.76	1.58545	7.10822e-27
headandneck	PRPF40A	2508.64	2267.96	1.10612	0.00198545
kidney	PRPF40A	1547.58	1642.86	0.942006	0.00286168
liver	PRPF40A	1469.93	1425.59	1.0311	0.330768
lung	PRPF40A	2353.95	1691.41	1.39171	4.33522e-35
prostate	PRPF40A	1628.08	1772.55	0.918497	0.0155739
thyroid	PRPF40A	1855	2010.46	0.922675	0.00860999
uterus	PRPF40A	2237.57	1600.67	1.39789	3.9987e-06
breast	PRPF40B	364.953	355.412	1.02685	0.0277905
colorectal	PRPF40B	242.114	123.632	1.95834	1.03231e-15
headandneck	PRPF40B	421.83	327.305	1.2888	0.00285468
kidney	PRPF40B	336.22	457.971	0.734153	4.06028e-06
liver	PRPF40B	265.978	147.336	1.80525	3.00524e-20
lung	PRPF40B	443.274	211.519	2.09567	9.7112e-38
prostate	PRPF40B	363.021	388.319	0.934852	0.0384274
thyroid	PRPF40B	735.87	849.289	0.866454	0.000430761
uterus	PRPF40B	594.144	657.211	0.904039	0.101889
breast	PRPF4B	1799.8	2030.09	0.886558	0.000250116
colorectal	PRPF4B	1628.16	1419.25	1.1472	1.66035e-06
headandneck	PRPF4B	1363.44	1456.69	0.935985	0.0539734
kidney	PRPF4B	1324.13	1486.59	0.890719	7.38493e-06
liver	PRPF4B	1084.92	931.525	1.16467	0.000133087
lung	PRPF4B	1565.74	1497.09	1.04586	0.0671293
prostate	PRPF4B	1480.61	1535.61	0.96418	0.173105
thyroid	PRPF4B	1526.31	2013.26	0.758128	1.08574e-17
uterus	PRPF4B	1523.91	1431.8	1.06434	0.998854
breast	PRPF6	3232.51	2633.09	1.22765	2.90051e-10
colorectal	PRPF6	3975.76	2365.25	1.68091	2.74746e-19
headandneck	PRPF6	2795.07	2866.16	0.975199	0.622068
kidney	PRPF6	2849.93	2652.51	1.07442	0.000593211
liver	PRPF6	3292.7	2363.17	1.39334	5.18659e-12
lung	PRPF6	2716.34	2512.3	1.08122	0.000262178
prostate	PRPF6	3251.96	2904.03	1.11981	0.00336457
thyroid	PRPF6	3376.38	3066.13	1.10119	0.011936
uterus	PRPF6	3942.57	3610.65	1.09193	0.210979
breast	PRPF8	6187.38	8277.26	0.747516	1.7431e-19
colorectal	PRPF8	5956.81	6862.07	0.868077	0.0650723
headandneck	PRPF8	7021.2	8073.12	0.8697	0.0181347
kidney	PRPF8	6360.14	6789.13	0.936811	0.116245
liver	PRPF8	3839.85	4436.47	0.865519	0.00292411
lung	PRPF8	6141.38	8215.08	0.747574	3.99524e-12
prostate	PRPF8	7010.53	7967.7	0.879869	0.00911623
thyroid	PRPF8	6346.52	7171.64	0.884947	0.000108119
uterus	PRPF8	5126.98	6660.58	0.769751	0.000823499
breast	PSIP1	1037.11	1463.92	0.708444	1.45495e-15
colorectal	PSIP1	1104.18	972.167	1.1358	0.25202
headandneck	PSIP1	658.635	654.553	1.00624	0.815185
kidney	PSIP1	1257.45	1493.02	0.842222	7.73329e-09
liver	PSIP1	701.328	638.83	1.09783	0.202093
lung	PSIP1	945.273	1430.54	0.660779	3.06333e-19
prostate	PSIP1	936.238	1517.94	0.616782	3.05737e-20
thyroid	PSIP1	1518.51	1713.07	0.886427	1.20961e-07
uterus	PSIP1	1785.36	2630.23	0.678782	2.98165e-05
breast	PTBP1	5443.96	3610.32	1.50789	1.28196e-53
colorectal	PTBP1	7842.52	5789.78	1.35455	3.30194e-19
headandneck	PTBP1	7378.51	6699.23	1.1014	6.36014e-06
kidney	PTBP1	4485.54	3785.48	1.18493	6.78801e-23
liver	PTBP1	5297.22	4024.58	1.31622	3.11274e-10
lung	PTBP1	5837.02	3947.74	1.47857	2.00316e-42
prostate	PTBP1	4803.72	4023.23	1.194	3.44373e-11
thyroid	PTBP1	4893.63	4836.97	1.01172	0.556905
uterus	PTBP1	6661.4	4883.25	1.36413	1.85115e-08
breast	PTBP2	270.327	388.285	0.696207	2.31632e-19
colorectal	PTBP2	155.797	210.741	0.739285	0.000772387
headandneck	PTBP2	155.591	151.985	1.02373	0.595198
kidney	PTBP2	326.946	338.719	0.965241	0.710445
liver	PTBP2	199.829	145.401	1.37433	3.13077e-06
lung	PTBP2	234.089	176.278	1.32795	1.54439e-12
prostate	PTBP2	322.757	462.963	0.697156	9.97315e-12
thyroid	PTBP2	355.08	485.103	0.731969	5.3807e-12
uterus	PTBP2	432.865	690.295	0.627073	5.28306e-05
breast	PUF60	3039.75	1945.47	1.56248	2.30539e-25
colorectal	PUF60	3367.26	2679.73	1.25657	9.98233e-10
headandneck	PUF60	4303.43	2973.03	1.44749	6.05516e-12
kidney	PUF60	1915.66	1980.09	0.967462	0.125118
liver	PUF60	4839.63	2891.35	1.67383	1.21517e-15
lung	PUF60	3412.73	2110.47	1.61705	7.33033e-37
prostate	PUF60	3018.36	2748.21	1.0983	5.55533e-05
thyroid	PUF60	2767.6	2202.06	1.25682	8.32997e-14
uterus	PUF60	4895.31	2661.25	1.83947	6.72295e-09
breast	QKI	1489.51	3376.01	0.441203	2.18478e-44
colorectal	QKI	448.531	757.678	0.591981	1.79721e-10
headandneck	QKI	2015.72	1818.41	1.10851	0.753965
kidney	QKI	2457.44	2456.52	1.00037	0.959705
liver	QKI	1491.5	2054.38	0.726008	1.0597e-07
lung	QKI	1931.2	4531.38	0.426182	3.36055e-61
prostate	QKI	907.669	1185.03	0.765945	4.61526e-09
thyroid	QKI	1144.85	1553.42	0.736987	2.5049e-11
uterus	QKI	1226.04	2487.47	0.492885	1.75813e-07
breast	RALY	2767.82	1783.48	1.55192	4.47968e-34
colorectal	RALY	5461.75	4719.39	1.1573	0.0138676
headandneck	RALY	3522.36	2772	1.27069	1.19444e-08
kidney	RALY	2781.86	2046.16	1.35955	2.13486e-24
liver	RALY	2632.29	1641	1.60408	6.76022e-19
lung	RALY	3709.89	3158.85	1.17444	8.24522e-13
prostate	RALY	3119.92	2557.69	1.21982	1.4732e-05
thyroid	RALY	4269.49	3705.72	1.15213	5.33604e-07
uterus	RALY	5126.36	3401.65	1.50702	7.62868e-07
breast	RALYL	0	0.3458	0	2.24558e-07
colorectal	RALYL	0	2.0403	0	1.59302e-34
headandneck	RALYL	0	0.49115	0	4.65035e-07
kidney	RALYL	0	277.084	0	2.45742e-82
liver	RALYL	0	4.3237	0	1.76136e-15
lung	RALYL	0	0	na	0.639875
prostate	RALYL	0.7233	1.7066	0.423825	5.43365e-05
thyroid	RALYL	0	0	na	4.01984e-06
uterus	RALYL	1.3104	0.2008	6.5259	0.144211
breast	RAVER1	1432.13	841.702	1.70147	1.62248e-45
colorectal	RAVER1	2414.41	2354.32	1.02552	0.0148159
headandneck	RAVER1	1592.85	1116.32	1.42688	2.57251e-12
kidney	RAVER1	1329.86	985.865	1.34893	8.14819e-22
liver	RAVER1	533.283	452.133	1.17948	2.87881e-05
lung	RAVER1	1522.73	1096.67	1.3885	6.73375e-26
prostate	RAVER1	1589.31	1282.16	1.23956	1.09478e-07
thyroid	RAVER1	1451.45	1204.91	1.20461	3.23691e-11
uterus	RAVER1	2322.52	1690.64	1.37376	4.40401e-06
breast	RAVER2	354.983	593.786	0.597829	1.92639e-21
colorectal	RAVER2	839.806	1786.34	0.470126	1.77481e-25
headandneck	RAVER2	353.239	538.384	0.65611	2.35853e-08
kidney	RAVER2	525.14	509.312	1.03108	0.968116
liver	RAVER2	107.895	66.195	1.62995	0.00606933
lung	RAVER2	376.185	496.615	0.757497	3.26421e-13
prostate	RAVER2	508.31	777.267	0.653971	1.03127e-17
thyroid	RAVER2	211.914	406.156	0.521755	7.23328e-22
uterus	RAVER2	520.847	513.389	1.01453	0.709922
breast	RBM10	1330.8	1061.16	1.2541	1.8892e-17
colorectal	RBM10	1648.21	1551.8	1.06213	0.00460329
headandneck	RBM10	1413.41	1376.81	1.02658	0.0191942
kidney	RBM10	1136.82	1054.96	1.0776	0.000185958
liver	RBM10	1490.11	1256.43	1.18599	2.80167e-07
lung	RBM10	1323.15	1066.79	1.24031	2.64848e-19
prostate	RBM10	1873.87	1505.23	1.2449	2.31051e-11
thyroid	RBM10	1731.75	1559.67	1.11033	8.76277e-06
uterus	RBM10	2274.44	1937.07	1.17416	0.00464558
breast	RBM12	2057.81	2062.72	0.997621	0.464634
colorectal	RBM12	2166.03	1618.26	1.33849	4.18629e-19
headandneck	RBM12	1885.55	1837.42	1.0262	0.386834
kidney	RBM12	1390.35	1780.81	0.780739	3.09362e-23
liver	RBM12	969.649	872.32	1.11157	0.0169404
lung	RBM12	2000.84	1635.99	1.22301	5.71153e-15
prostate	RBM12	1990.56	1993.92	0.998314	0.710674
thyroid	RBM12	1432.09	1737.25	0.824339	6.12602e-09
uterus	RBM12	1798.65	1705.07	1.05489	0.823845
breast	RBM14	1138.33	924.374	1.23146	4.82796e-21
colorectal	RBM14	1378.04	1167.52	1.18031	6.45841e-08
headandneck	RBM14	1321.4	1188.94	1.11141	0.0660952
kidney	RBM14	878.665	879.813	0.998695	0.136185
liver	RBM14	923.529	762.504	1.21118	1.61587e-08
lung	RBM14	1160.65	926.647	1.25253	1.60815e-20
prostate	RBM14	1161.03	1009	1.15067	3.45931e-09
thyroid	RBM14	1004.03	1210.13	0.829689	8.01778e-14
uterus	RBM14	1427.14	1240.28	1.15066	0.000335731
breast	RBM15	168.888	162.508	1.03926	0.0130527
colorectal	RBM15	188.449	161.801	1.16469	4.97736e-06
headandneck	RBM15	240.812	202.683	1.18812	1.73793e-05
kidney	RBM15	138.121	129.73	1.06469	0.046332
liver	RBM15	154.987	173.956	0.890953	0.0386673
lung	RBM15	170.821	144.151	1.18501	7.00834e-10
prostate	RBM15	131.565	118.984	1.10574	0.0124064
thyroid	RBM15	108.719	174.945	0.621448	2.37506e-21
uterus	RBM15	187.888	116.041	1.61915	9.39293e-10
breast	RBM16	1348.94	1688.31	0.798987	4.41985e-14
colorectal	RBM16	1071.68	1059.03	1.01195	0.541496
headandneck	RBM16	966.707	1101.5	0.877625	0.000147605
kidney	RBM16	971.765	1231.05	0.78938	2.05356e-25
liver	RBM16	595.032	723.818	0.822075	0.000745512
lung	RBM16	1020.6	1123.94	0.90806	3.55924e-05
prostate	RBM16	1167.21	1251.94	0.932315	0.0053736
thyroid	RBM16	1189.54	1571.89	0.756756	2.35478e-17
uterus	RBM16	1064.47	1259.96	0.844843	0.00377114
breast	RBM17	1393.83	1435.78	0.970785	0.222338
colorectal	RBM17	1600.24	1288.45	1.24199	7.65384e-14
headandneck	RBM17	1541.84	1164.15	1.32443	1.52044e-08
kidney	RBM17	1146.23	1127.96	1.0162	0.472625
liver	RBM17	1189.36	983	1.20993	3.6605e-07
lung	RBM17	1448.83	1319.83	1.09774	0.0034227
prostate	RBM17	1171.93	1077.25	1.08789	0.00346528
thyroid	RBM17	1581.96	1407.9	1.12363	4.61863e-06
uterus	RBM17	1963.14	1801.93	1.08946	0.0509719
breast	RBM18	797.682	871.538	0.915258	0.00776162
colorectal	RBM18	611.502	563.964	1.08429	0.0480418
headandneck	RBM18	669.009	596.058	1.12239	0.187672
kidney	RBM18	542.936	750.587	0.723349	4.79042e-33
liver	RBM18	380.197	421.5	0.902009	0.0228153
lung	RBM18	568.074	569.108	0.998183	0.935543
prostate	RBM18	925.213	856.55	1.08016	0.00376203
thyroid	RBM18	511.368	613.821	0.83309	2.62198e-11
uterus	RBM18	483.976	548.951	0.881638	0.0161487
breast	RBM19	584.446	596.705	0.979456	0.824518
colorectal	RBM19	691.583	408.245	1.69404	1.99297e-24
headandneck	RBM19	868.415	596.044	1.45697	1.89103e-11
kidney	RBM19	680.093	462.11	1.47171	1.05984e-37
liver	RBM19	689.503	455.927	1.51231	1.14362e-17
lung	RBM19	687.916	502.065	1.37017	1.64647e-23
prostate	RBM19	651.518	537.128	1.21297	1.70905e-11
thyroid	RBM19	635.182	614.909	1.03297	0.0449246
uterus	RBM19	688.47	610.692	1.12736	0.0101917
breast	RBM20	22.4516	58.6682	0.382688	1.00161e-18
colorectal	RBM20	5.6613	32.5289	0.174039	7.32664e-23
headandneck	RBM20	13.9247	99.8319	0.139482	7.5096e-16
kidney	RBM20	81.9498	56.6335	1.44702	3.4658e-08
liver	RBM20	7.764	4.1602	1.86626	0.000484268
lung	RBM20	12.351	25.088	0.492307	3.21976e-13
prostate	RBM20	14.0593	24.4154	0.575834	7.18003e-09
thyroid	RBM20	25.6583	66.8804	0.383645	8.32022e-13
uterus	RBM20	16.8305	94.2742	0.178528	5.01898e-09
breast	RBM22	1124.6	1186.4	0.947912	0.00202257
colorectal	RBM22	1031.43	967.3	1.0663	0.0158209
headandneck	RBM22	990.68	923.987	1.07218	0.0398133
kidney	RBM22	1044.26	905.604	1.15311	8.85218e-07
liver	RBM22	910.031	738.482	1.2323	6.05428e-08
lung	RBM22	877.63	1008.14	0.870546	9.02825e-12
prostate	RBM22	895.637	924.248	0.969045	0.173684
thyroid	RBM22	1054.7	1013.63	1.04052	0.057134
uterus	RBM22	1106.16	1181.75	0.936039	0.722794
breast	RBM24	47.1656	60.5848	0.778505	0.0752628
colorectal	RBM24	13.7821	86.3732	0.159565	7.23768e-19
headandneck	RBM24	12.9642	81.1974	0.159663	1.53235e-05
kidney	RBM24	38.1307	29.2248	1.30474	0.0182151
liver	RBM24	93.3466	20.9078	4.46467	4.85541e-13
lung	RBM24	7.24695	28.5054	0.254231	2.83569e-24
prostate	RBM24	103.141	159.381	0.647136	0.00139588
thyroid	RBM24	6.4979	39.3375	0.165183	1.77942e-25
uterus	RBM24	43.6302	605.036	0.0721119	1.60403e-10
breast	RBM25	1929.96	2061.46	0.936208	0.0127802
colorectal	RBM25	1679.81	1314.12	1.27828	2.85858e-10
headandneck	RBM25	1771.55	1660.28	1.06702	0.185112
kidney	RBM25	1290.5	1323.55	0.975034	0.286655
liver	RBM25	978.792	930.489	1.05191	0.207815
lung	RBM25	1724.98	1485.54	1.16118	3.29338e-08
prostate	RBM25	1629.81	1517.03	1.07435	0.0682161
thyroid	RBM25	1716.43	2205.32	0.778311	1.61355e-08
uterus	RBM25	1856.9	1810.94	1.02538	0.724947
breast	RBM26	805.58	954.173	0.844271	1.01718e-06
colorectal	RBM26	873.946	488.904	1.78756	5.69315e-24
headandneck	RBM26	725.587	723.991	1.0022	0.370204
kidney	RBM26	607.368	614.371	0.988601	0.531657
liver	RBM26	388.634	372.963	1.04202	0.633111
lung	RBM26	692.793	662.971	1.04498	0.0269409
prostate	RBM26	601.091	720.036	0.834807	1.90097e-06
thyroid	RBM26	750.341	894.779	0.838577	9.6356e-09
uterus	RBM26	614.704	705.682	0.871078	0.0439145
breast	RBM27	991.733	1064.36	0.931768	0.0418767
colorectal	RBM27	882.602	785.714	1.12331	0.000179597
headandneck	RBM27	879.501	951.629	0.924206	0.0559158
kidney	RBM27	767.347	819.46	0.936405	0.0145561
liver	RBM27	575.652	653.08	0.881442	0.0153103
lung	RBM27	800.736	758.921	1.0551	0.023718
prostate	RBM27	809.898	918.17	0.882078	0.00134358
thyroid	RBM27	806.768	986.673	0.817665	3.35924e-09
uterus	RBM27	715.495	861.141	0.830868	0.0208466
breast	RBM28	408.477	364.481	1.12071	4.07725e-08
colorectal	RBM28	553.299	225.295	2.45589	6.80929e-30
headandneck	RBM28	550.469	415.411	1.32512	2.63757e-10
kidney	RBM28	326.642	298.103	1.09573	0.000233264
liver	RBM28	326.325	233.469	1.39772	2.28745e-14
lung	RBM28	494.214	225.496	2.19167	1.58479e-55
prostate	RBM28	302.644	254.353	1.18986	1.75135e-06
thyroid	RBM28	304.062	333.965	0.910459	7.55252e-06
uterus	RBM28	544.59	328.559	1.65751	2.50051e-09
breast	RBM3	5044.84	5066.17	0.995789	0.278475
colorectal	RBM3	5290.51	3895.05	1.35826	2.54645e-07
headandneck	RBM3	4152.61	5848.13	0.710074	6.24595e-07
kidney	RBM3	3923.61	2360.43	1.66225	1.56232e-35
liver	RBM3	3031.84	1368.41	2.21559	7.96103e-17
lung	RBM3	4337.23	4450.32	0.974588	0.0798907
prostate	RBM3	3244.91	2745.53	1.18189	0.000402435
thyroid	RBM3	3467.07	3039.26	1.14076	0.000574478
uterus	RBM3	3362.15	3394.42	0.990493	0.66137
breast	RBM33	896.461	1190.45	0.753046	5.96076e-22
colorectal	RBM33	1181.47	959.206	1.23171	4.12442e-08
headandneck	RBM33	974.399	968.776	1.0058	0.772262
kidney	RBM33	1103.58	621.986	1.77428	1.67374e-47
liver	RBM33	823.609	611.265	1.34739	7.27888e-11
lung	RBM33	1157.27	1136.76	1.01805	0.278022
prostate	RBM33	846.853	752.38	1.12557	0.0106629
thyroid	RBM33	828.884	960.844	0.862663	3.13374e-06
uterus	RBM33	834.08	935.217	0.891856	0.0714892
breast	RBM34	893.606	638.801	1.39888	3.9439e-27
colorectal	RBM34	739.036	547.512	1.34981	1.50931e-18
headandneck	RBM34	839.427	668.172	1.2563	1.57975e-05
kidney	RBM34	589.144	494.553	1.19127	9.41384e-11
liver	RBM34	898.285	502.874	1.7863	1.72212e-21
lung	RBM34	847.612	491.529	1.72444	2.97035e-50
prostate	RBM34	554.001	487.294	1.13689	0.000893569
thyroid	RBM34	661.566	608.474	1.08725	0.000392933
uterus	RBM34	1018.44	641.827	1.58678	1.52442e-11
breast	RBM38	535.798	478.288	1.12024	0.00597038
colorectal	RBM38	915.774	1336.75	0.685077	4.34139e-06
headandneck	RBM38	914.159	632.739	1.44476	0.00821375
kidney	RBM38	400.783	463.007	0.865609	0.0149279
liver	RBM38	494.651	442.271	1.11843	0.263597
lung	RBM38	894.267	619.516	1.44349	4.74166e-16
prostate	RBM38	446.209	837.848	0.532565	1.08173e-17
thyroid	RBM38	422.074	355.832	1.18616	0.0509706
uterus	RBM38	1882.68	1213.7	1.55118	1.0737e-05
breast	RBM39	4413.17	4197.15	1.05147	0.0315941
colorectal	RBM39	4640.4	2605.08	1.78129	5.44676e-23
headandneck	RBM39	3006.29	2929.92	1.02607	0.349558
kidney	RBM39	3424.91	2892.61	1.18402	2.29584e-07
liver	RBM39	3218.42	2615.24	1.23064	3.16255e-10
lung	RBM39	3434.89	2891.56	1.1879	8.94137e-11
prostate	RBM39	4172.28	3233.55	1.29031	6.16949e-10
thyroid	RBM39	4206.02	5221.53	0.805514	3.1112e-08
uterus	RBM39	4342.52	4421.29	0.982184	0.75313
breast	RBM4	2413.93	1742.68	1.38518	3.4672e-33
colorectal	RBM4	1898.27	1804.39	1.05203	0.0229878
headandneck	RBM4	2487.64	2148.09	1.15807	0.000268061
kidney	RBM4	1745.95	2136.61	0.817161	2.88939e-27
liver	RBM4	1722.61	1462.98	1.17746	5.60474e-05
lung	RBM4	2365.61	1730.42	1.36707	1.10129e-34
prostate	RBM4	3149.14	2498.87	1.26023	3.49841e-13
thyroid	RBM4	2113.4	2298.97	0.919283	4.63717e-06
uterus	RBM4	3484.43	2313.54	1.5061	1.25541e-10
breast	RBM41	158.578	187.9	0.843948	0.000218898
colorectal	RBM41	181.594	119.163	1.52391	2.83718e-15
headandneck	RBM41	165.356	134.047	1.23357	5.62629e-06
kidney	RBM41	153.177	141.465	1.08279	0.00322825
liver	RBM41	147.157	105.552	1.39417	8.51373e-07
lung	RBM41	155.807	128.152	1.2158	5.98334e-12
prostate	RBM41	121.034	138.869	0.871564	0.0128966
thyroid	RBM41	128.624	181.928	0.707002	3.91205e-14
uterus	RBM41	113.589	107.171	1.05988	0.325235
breast	RBM42	1128.38	793.68	1.42171	9.53971e-20
colorectal	RBM42	1745.9	1531.55	1.13995	2.26592e-05
headandneck	RBM42	1755.62	1465.71	1.1978	0.000135006
kidney	RBM42	1246.59	1101.09	1.13214	0.00828915
liver	RBM42	2091.41	1443.25	1.4491	8.55534e-12
lung	RBM42	1457.81	1212.55	1.20227	1.52918e-11
prostate	RBM42	1641.3	1570.46	1.04511	0.0979575
thyroid	RBM42	1497.38	1401.84	1.06816	0.0797256
uterus	RBM42	2589.14	2146.99	1.20594	0.00240881
breast	RBM43	259.117	402.41	0.643912	3.23639e-20
colorectal	RBM43	103.784	135.082	0.768309	9.8519e-06
headandneck	RBM43	116.903	123.194	0.948939	0.354026
kidney	RBM43	380.323	336.676	1.12964	0.103395
liver	RBM43	135.905	159.651	0.851264	0.0054197
lung	RBM43	186.61	274.914	0.678792	2.32647e-14
prostate	RBM43	191.696	289.233	0.662774	1.38026e-10
thyroid	RBM43	426.056	482.514	0.882992	0.161921
uterus	RBM43	133.356	388.378	0.343367	1.82925e-10
breast	RBM45	194.405	154.233	1.26046	1.64456e-26
colorectal	RBM45	166.677	170.244	0.979046	0.484733
headandneck	RBM45	159.869	135.813	1.17713	1.06722e-06
kidney	RBM45	135.026	136.463	0.989473	0.326559
liver	RBM45	150	120.947	1.24021	5.84676e-10
lung	RBM45	172.928	131.348	1.31657	5.55293e-39
prostate	RBM45	174.9	149.338	1.17117	2.09977e-10
thyroid	RBM45	158.874	161.242	0.985312	0.376189
uterus	RBM45	178.556	133.616	1.33633	2.87697e-07
breast	RBM47	2683.22	1842.77	1.45608	1.12256e-14
colorectal	RBM47	2895.31	7343.45	0.394271	1.17247e-25
headandneck	RBM47	958.66	3217.63	0.297939	1.44665e-17
kidney	RBM47	2890.37	5524.91	0.523151	1.81977e-40
liver	RBM47	1602.69	2281.46	0.702482	2.24317e-08
lung	RBM47	1953.28	2377.53	0.821558	0.000415222
prostate	RBM47	4593.25	3879.34	1.18403	0.00348575
thyroid	RBM47	3575.24	5144.25	0.694997	9.26035e-17
uterus	RBM47	1426.33	384.545	3.70913	1.62451e-06
breast	RBM4B	325.704	321.866	1.01192	0.121848
colorectal	RBM4B	222.261	245.542	0.905184	0.000372166
headandneck	RBM4B	242.453	207.339	1.16936	0.00066549
kidney	RBM4B	269.733	234.651	1.14951	1.91904e-05
liver	RBM4B	234.228	190.557	1.22918	9.7311e-06
lung	RBM4B	260.12	209.301	1.24281	5.29306e-13
prostate	RBM4B	315.055	373.616	0.84326	0.000126663
thyroid	RBM4B	313.819	401.203	0.782194	1.36274e-10
uterus	RBM4B	405.081	565.428	0.716414	6.36786e-06
breast	RBM5	1765.43	2525.1	0.699152	7.64391e-25
colorectal	RBM5	1466.81	1515.03	0.968176	0.418911
headandneck	RBM5	1105.57	1182.57	0.934882	0.0158317
kidney	RBM5	1367.21	1309.15	1.04435	0.376083
liver	RBM5	1272.33	1067.29	1.19211	4.36787e-06
lung	RBM5	1390.61	1829.21	0.760223	3.15193e-08
prostate	RBM5	2383.43	1792.19	1.3299	4.34476e-08
thyroid	RBM5	2174.99	2290.37	0.949624	0.0912977
uterus	RBM5	2085.98	2885.3	0.722965	0.000214805
breast	RBM6	1161.51	1530.71	0.758803	1.15569e-18
colorectal	RBM6	1174.71	837.405	1.40279	1.61686e-09
headandneck	RBM6	723.332	848.184	0.8528	0.00169829
kidney	RBM6	952.489	979.382	0.97254	0.745022
liver	RBM6	982.482	742.083	1.32395	8.17273e-10
lung	RBM6	1037.89	1178.26	0.880868	0.0275964
prostate	RBM6	1432.82	976.097	1.46791	3.66046e-08
thyroid	RBM6	1342.89	1596.24	0.841286	5.17473e-05
uterus	RBM6	1602.03	1714.2	0.934563	0.470061
breast	RBM7	385.313	655.023	0.588243	3.74622e-37
colorectal	RBM7	627.546	689.275	0.910443	0.0103734
headandneck	RBM7	467.22	546.219	0.855371	0.0020048
kidney	RBM7	475.008	492.516	0.964452	0.0487867
liver	RBM7	372.366	642.856	0.579238	2.10618e-21
lung	RBM7	591.849	662.513	0.893339	2.37038e-05
prostate	RBM7	465.674	493.854	0.942938	0.660132
thyroid	RBM7	494.408	543.395	0.909851	0.00105369
uterus	RBM7	462.765	662.186	0.698844	0.00460403
breast	RBM9	1754.86	3310.86	0.530032	3.46286e-53
colorectal	RBM9	1410.77	1449.67	0.973168	0.0354415
headandneck	RBM9	2082.06	1798.05	1.15795	0.00132961
kidney	RBM9	1806.99	1755.58	1.02929	0.234219
liver	RBM9	1235.39	897.419	1.37661	1.7965e-05
lung	RBM9	1798.83	2118.19	0.849228	4.20598e-05
prostate	RBM9	1650.46	2557.17	0.645422	1.7245e-18
thyroid	RBM9	1918.49	2496.56	0.768455	1.8528e-09
uterus	RBM9	1467.38	4235.33	0.346462	5.86273e-10
breast	RBMS1	1034.9	2151.97	0.480908	6.76453e-43
colorectal	RBMS1	433.77	416.625	1.04115	0.0636974
headandneck	RBMS1	1615.45	1343.61	1.20233	1.47987e-05
kidney	RBMS1	1374.93	1523.17	0.902679	0.000153997
liver	RBMS1	539.185	905.46	0.595482	3.88434e-08
lung	RBMS1	1692.55	2350.8	0.719988	2.18519e-31
prostate	RBMS1	606.269	1026.75	0.590476	2.44622e-18
thyroid	RBMS1	965.634	1076.9	0.896677	0.00865249
uterus	RBMS1	1186.94	2474.77	0.479616	6.95705e-09
breast	RBMS2	766.633	1791.54	0.427919	8.72131e-60
colorectal	RBMS2	865.471	945.631	0.915232	0.170495
headandneck	RBMS2	789.037	637.478	1.23775	0.0701564
kidney	RBMS2	1897.24	1442.54	1.31521	5.08276e-11
liver	RBMS2	209.88	234.736	0.89411	0.170157
lung	RBMS2	1014.75	3380.19	0.300206	1.28525e-61
prostate	RBMS2	536.003	850.48	0.630236	9.28297e-15
thyroid	RBMS2	2527.13	1866.27	1.35411	7.24041e-14
uterus	RBMS2	946.097	1611.11	0.587235	1.32498e-08
breast	RBMS3	29.4923	183.469	0.160749	2.08468e-57
colorectal	RBMS3	5.7484	15.1229	0.380112	5.57128e-15
headandneck	RBMS3	27.6349	45.7702	0.603773	1.9781e-05
kidney	RBMS3	58.4603	63.7636	0.916829	0.0671677
liver	RBMS3	5.6037	21.8706	0.256221	3.40692e-17
lung	RBMS3	30.3463	122.822	0.247076	3.3629e-53
prostate	RBMS3	22.2771	79.0556	0.281791	1.62115e-19
thyroid	RBMS3	124.448	240.755	0.516908	4.91336e-16
uterus	RBMS3	11.0318	35.4927	0.310819	9.52769e-06
breast	RBMX2	427.66	404.047	1.05844	0.00897244
colorectal	RBMX2	503.664	284.416	1.77087	5.57769e-23
headandneck	RBMX2	405.11	335.347	1.20803	2.04191e-06
kidney	RBMX2	327.841	272.655	1.20241	1.44288e-14
liver	RBMX2	368.841	280.08	1.31691	1.25894e-09
lung	RBMX2	452.737	349.064	1.297	5.21703e-22
prostate	RBMX2	399.995	374.332	1.06856	0.0331819
thyroid	RBMX2	411.727	401.683	1.025	0.67705
uterus	RBMX2	528.145	638.939	0.826597	0.00752527
breast	RBPMS	1030.33	2161.7	0.47663	1.61488e-42
colorectal	RBPMS	608.238	698.146	0.871218	0.134111
headandneck	RBPMS	282.661	632.997	0.446544	4.94636e-10
kidney	RBPMS	3434.63	2606.69	1.31762	3.4429e-13
liver	RBPMS	1016.87	1313.94	0.773912	0.000349518
lung	RBPMS	747.467	1969.44	0.379532	8.36733e-36
prostate	RBPMS	1121.49	2458.29	0.456207	5.66663e-16
thyroid	RBPMS	2679.43	2601.4	1.02999	0.190544
uterus	RBPMS	852.316	3865.99	0.220465	4.76115e-14
breast	RBPMS2	51.8414	141.049	0.367543	5.37133e-23
colorectal	RBPMS2	21.3635	325.638	0.0656048	8.54637e-22
headandneck	RBPMS2	18.2027	13.7612	1.32276	0.804026
kidney	RBPMS2	217.171	297.927	0.72894	0.000240987
liver	RBPMS2	334.441	230.163	1.45306	0.00191901
lung	RBPMS2	43.9004	89.7577	0.489099	1.48271e-15
prostate	RBPMS2	239.754	494.296	0.485041	7.64944e-13
thyroid	RBPMS2	226.494	324.464	0.698055	6.89949e-06
uterus	RBPMS2	170.759	636.029	0.268477	4.21693e-10
breast	RDBP	1212.56	981.688	1.23518	7.26333e-11
colorectal	RDBP	1384.95	1160.97	1.19292	0.000124724
headandneck	RDBP	1585.58	1298.12	1.22144	0.000573743
kidney	RDBP	1348.33	1090.38	1.23656	1.13229e-12
liver	RDBP	1779.77	725.464	2.45329	1.12278e-21
lung	RDBP	1469.45	1068.19	1.37564	1.33219e-20
prostate	RDBP	1254.94	1134.33	1.10633	0.00451587
thyroid	RDBP	1349.85	1324.93	1.01881	0.315409
uterus	RDBP	2125.97	1581.3	1.34444	1.088e-05
breast	RNPC3	150.233	295.489	0.508423	1.13945e-38
colorectal	RNPC3	148.55	134.66	1.10315	0.0926561
headandneck	RNPC3	92.7629	96.2331	0.963939	0.288164
kidney	RNPC3	175.464	159.716	1.0986	0.0820463
liver	RNPC3	91.1077	54.2525	1.67933	1.91128e-12
lung	RNPC3	138.666	141.909	0.977148	0.384027
prostate	RNPC3	124.642	118.009	1.05621	0.225201
thyroid	RNPC3	248.083	254.981	0.972947	0.747607
uterus	RNPC3	109.669	141.187	0.776768	0.00166819
breast	RNPS1	3025.34	1902.17	1.59047	1.38971e-43
colorectal	RNPS1	3641.88	2321.08	1.56904	5.22416e-26
headandneck	RNPS1	3078.66	2188.46	1.40677	3.17183e-11
kidney	RNPS1	2056.53	1624.1	1.26625	1.02382e-16
liver	RNPS1	1739.09	1358.14	1.28049	7.64524e-08
lung	RNPS1	2979.79	1859.72	1.60228	9.17787e-52
prostate	RNPS1	3200.6	2612.04	1.22533	4.23363e-08
thyroid	RNPS1	2477.05	2211.51	1.12007	9.35374e-09
uterus	RNPS1	3993.89	3233.05	1.23533	5.15508e-05
breast	ROD1	3123.28	2316.13	1.34849	3.71884e-19
colorectal	ROD1	4853.68	3438.26	1.41167	5.69709e-16
headandneck	ROD1	5117	4759.68	1.07507	0.156667
kidney	ROD1	2173.27	3286.87	0.661198	3.37359e-34
liver	ROD1	1241.62	1060.97	1.17027	0.00079358
lung	ROD1	3308.85	2489.49	1.32913	6.83311e-23
prostate	ROD1	1496.48	1618.49	0.92461	0.0878016
thyroid	ROD1	1365.14	1446.44	0.943793	0.0186159
uterus	ROD1	1866.69	1303.47	1.43209	0.000711821
breast	SART1	1190.23	1033.85	1.15126	5.13263e-06
colorectal	SART1	1584.2	1472.96	1.07553	0.000310085
headandneck	SART1	2072.65	1491.78	1.38938	7.40837e-12
kidney	SART1	1215.52	1045.44	1.16269	1.42907e-10
liver	SART1	1845.79	1324.74	1.39332	8.05601e-12
lung	SART1	1592.55	1366.78	1.16518	1.36976e-09
prostate	SART1	1586.6	1445.15	1.09788	0.00700473
thyroid	SART1	1702.81	1472.85	1.15613	5.26672e-07
uterus	SART1	2108.17	2205.16	0.956019	0.889209
breast	SART3	1285.03	1192.81	1.07731	0.000713979
colorectal	SART3	1477.17	1100.56	1.3422	1.19981e-20
headandneck	SART3	1302.92	1185.1	1.09942	0.000466292
kidney	SART3	1168.08	1003.28	1.16427	3.21099e-16
liver	SART3	889.189	752.833	1.18112	7.48996e-08
lung	SART3	1276.24	1062.55	1.20112	1.01167e-16
prostate	SART3	1324.17	1313.58	1.00806	0.213502
thyroid	SART3	1320.05	1317.82	1.00169	0.931216
uterus	SART3	1368.09	1363.14	1.00363	0.966779
breast	SCAF1	1569.75	975.656	1.60892	3.25406e-25
colorectal	SCAF1	1692.65	1574.08	1.07532	0.011298
headandneck	SCAF1	2064.43	1663.05	1.24135	6.21502e-07
kidney	SCAF1	1467.8	1304.13	1.1255	1.04438e-05
liver	SCAF1	1932.1	1383.9	1.39613	4.62901e-15
lung	SCAF1	1732.34	1562.41	1.10876	4.65956e-06
prostate	SCAF1	2239.04	1752.12	1.2779	3.4746e-08
thyroid	SCAF1	1888.57	1624.45	1.16259	1.5979e-08
uterus	SCAF1	2490.62	2033.2	1.22498	0.000382929
breast	SF1	4252.28	4633.86	0.917655	3.58982e-06
colorectal	SF1	4515.57	4169.94	1.08289	0.00136066
headandneck	SF1	4948.89	4745.78	1.0428	0.100998
kidney	SF1	3633.45	3937.62	0.922753	1.06147e-05
liver	SF1	3587.96	3831.48	0.936442	0.027063
lung	SF1	4420.55	4352.74	1.01558	0.533215
prostate	SF1	5205.48	4687.73	1.11045	0.00191056
thyroid	SF1	4577.03	5154.18	0.888022	8.06042e-09
uterus	SF1	4772.36	5467.25	0.8729	0.0454415
breast	SF3A1	2770.73	3479.34	0.796339	2.02834e-25
colorectal	SF3A1	2910.11	3169.99	0.918021	0.00130003
headandneck	SF3A1	3120.9	3245.54	0.961597	0.164975
kidney	SF3A1	2642.23	3138.32	0.841925	4.53917e-16
liver	SF3A1	2231.52	2140.25	1.04264	0.221
lung	SF3A1	2949.97	3357.05	0.878738	1.10909e-07
prostate	SF3A1	3259.33	3556.08	0.91655	0.00297005
thyroid	SF3A1	3314.41	3772.18	0.878645	9.9192e-05
uterus	SF3A1	2390.91	3084.6	0.775112	0.000480749
breast	SF3A2	1088.37	883.193	1.23232	3.5214e-07
colorectal	SF3A2	1662.52	1157.56	1.43624	1.06958e-17
headandneck	SF3A2	1682.12	1354.13	1.24222	7.1508e-05
kidney	SF3A2	974.545	604.133	1.61313	1.83013e-36
liver	SF3A2	1227.6	713.375	1.72083	4.52837e-17
lung	SF3A2	1164.47	948.136	1.22817	3.12346e-10
prostate	SF3A2	1378.24	1051.02	1.31133	0.000415201
thyroid	SF3A2	1239.37	1067.99	1.16047	5.30592e-05
uterus	SF3A2	1940.37	2309.11	0.84031	0.0520042
breast	SF3A3	1682.38	1752.7	0.959884	0.00676836
colorectal	SF3A3	1840.88	1397.94	1.31685	9.44671e-18
headandneck	SF3A3	1780.74	1535.74	1.15953	4.601e-06
kidney	SF3A3	1381	1423.78	0.969948	0.00316214
liver	SF3A3	1435.78	1254.81	1.14422	1.47825e-05
lung	SF3A3	1635.79	1389.67	1.17711	8.35225e-16
prostate	SF3A3	1439.49	1555.79	0.925244	2.28899e-06
thyroid	SF3A3	1507.73	1650.37	0.913572	8.13507e-08
uterus	SF3A3	1970.88	1893.67	1.04077	0.241818
breast	SF3B1	6912.75	7559.68	0.914424	1.19343e-05
colorectal	SF3B1	5527.15	4363.41	1.2667	3.77216e-16
headandneck	SF3B1	5259.5	5096.85	1.03191	0.27487
kidney	SF3B1	5477.14	5667.71	0.966377	0.175352
liver	SF3B1	4285.66	3989.56	1.07422	0.0441909
lung	SF3B1	6041.24	5147.53	1.17362	4.43973e-13
prostate	SF3B1	5390.35	5308.6	1.0154	0.463442
thyroid	SF3B1	6026.81	6268.72	0.961411	0.112469
uterus	SF3B1	6181.99	5979.89	1.0338	0.82832
breast	SF3B2	4868.17	4225.83	1.152	6.18476e-11
colorectal	SF3B2	4810.12	4259.16	1.12936	1.66889e-07
headandneck	SF3B2	5415.54	4457.94	1.21481	9.23222e-11
kidney	SF3B2	3841.14	4178.14	0.919342	9.85301e-09
liver	SF3B2	4288.6	3598.05	1.19192	6.57097e-09
lung	SF3B2	4907.71	4212.08	1.16515	6.02696e-15
prostate	SF3B2	4598.94	4453.89	1.03257	0.029031
thyroid	SF3B2	6135.08	5671.6	1.08172	3.94827e-06
uterus	SF3B2	5803.84	5485.35	1.05806	0.322418
breast	SF3B3	3230.93	3230.77	1.00005	0.789192
colorectal	SF3B3	4931.6	2693.25	1.8311	3.09037e-28
headandneck	SF3B3	4525.35	4650.3	0.973132	0.365609
kidney	SF3B3	3196.53	2778.75	1.15035	2.52651e-08
liver	SF3B3	2211.25	2164.09	1.02179	0.342538
lung	SF3B3	3823.47	2580.41	1.48173	4.79161e-37
prostate	SF3B3	2656.13	2723.24	0.975358	0.300714
thyroid	SF3B3	3319.06	2983.98	1.11229	4.45488e-06
uterus	SF3B3	3718.87	3160.47	1.17668	0.00702541
breast	SF3B4	2337.87	1273.79	1.83536	1.1286e-48
colorectal	SF3B4	1607.15	1251.7	1.28398	9.90314e-13
headandneck	SF3B4	2286.42	1885.77	1.21246	8.44525e-06
kidney	SF3B4	1228.99	1123.3	1.09409	0.000181863
liver	SF3B4	2012.17	957.371	2.10177	1.62529e-23
lung	SF3B4	2331.19	1369.47	1.70225	1.56532e-47
prostate	SF3B4	1471.68	1406.39	1.04643	0.147478
thyroid	SF3B4	1710.83	1623.42	1.05384	0.00484154
uterus	SF3B4	2741.19	1903.68	1.43994	4.53131e-07
breast	SFPQ	4969.97	3580.84	1.38794	9.20291e-38
colorectal	SFPQ	5540.3	3628.6	1.52684	3.30704e-21
headandneck	SFPQ	5527.21	4693.88	1.17754	2.92748e-05
kidney	SFPQ	3161.61	3524.71	0.896985	1.37702e-07
liver	SFPQ	2919.75	2661.05	1.09722	0.0353204
lung	SFPQ	4810.86	3160.5	1.52218	4.91869e-31
prostate	SFPQ	4567.89	3680.31	1.24117	3.03281e-13
thyroid	SFPQ	3764.43	4138.96	0.909511	0.00799445
uterus	SFPQ	6615.1	4251.06	1.55611	6.95705e-09
breast	SFRS1	4966.05	3584.52	1.38541	1.57974e-39
colorectal	SFRS1	5162.56	3887.81	1.32788	1.82627e-18
headandneck	SFRS1	4742.26	4082.8	1.16152	0.00013606
kidney	SFRS1	3159.34	3176.52	0.994592	0.929926
liver	SFRS1	3181.33	3001.89	1.05978	0.240156
lung	SFRS1	4319.58	3153.94	1.36958	2.20768e-42
prostate	SFRS1	3956.84	3232.58	1.22405	1.08337e-11
thyroid	SFRS1	3117.09	4261.65	0.731427	2.59856e-25
uterus	SFRS1	5201.41	3802.74	1.3678	2.28601e-06
breast	SFRS11	2664.33	2832.15	0.940745	0.0273712
colorectal	SFRS11	2312.78	1587.68	1.45671	3.44525e-17
headandneck	SFRS11	1998.62	1707.86	1.17025	0.00123104
kidney	SFRS11	1973.99	1936.2	1.01952	0.645175
liver	SFRS11	1602.1	1433.74	1.11742	0.0561294
lung	SFRS11	2509.97	2037.12	1.23211	4.29092e-13
prostate	SFRS11	2654.69	2140.54	1.2402	2.51613e-06
thyroid	SFRS11	2689.21	3032.71	0.886735	0.0423057
uterus	SFRS11	2779.31	2869.41	0.968601	0.697132
breast	SFRS12	1349.29	1424.06	0.947498	0.189184
colorectal	SFRS12	1072.51	770.875	1.39128	6.13855e-13
headandneck	SFRS12	898.805	898.377	1.00048	0.823393
kidney	SFRS12	1184.39	1187.66	0.997242	0.543259
liver	SFRS12	815.195	669.429	1.21775	0.000103486
lung	SFRS12	1032.09	969.983	1.06402	0.000795667
prostate	SFRS12	1325.37	1250.55	1.05983	0.328959
thyroid	SFRS12	1415.1	1836.85	0.770396	2.97225e-11
uterus	SFRS12	1144.2	1434.8	0.797461	0.000485943
breast	SFRS13A	1701.07	1596.21	1.06569	0.000137349
colorectal	SFRS13A	1848.82	1266.9	1.45933	1.17549e-22
headandneck	SFRS13A	1370.31	1161.59	1.17969	2.19236e-06
kidney	SFRS13A	1099.22	1176.58	0.934254	0.000260382
liver	SFRS13A	1102.56	1180.77	0.933767	0.00691529
lung	SFRS13A	1624	1274.54	1.27418	4.00515e-29
prostate	SFRS13A	1356.69	1301.88	1.0421	0.0213192
thyroid	SFRS13A	1531.2	1856.46	0.824793	1.32106e-12
uterus	SFRS13A	1785.55	1524.02	1.1716	0.00792084
breast	SFRS13B	7.6242	25.9974	0.293268	5.55092e-19
colorectal	SFRS13B	2.6045	5.412	0.481245	5.57277e-08
headandneck	SFRS13B	10.4825	13.3918	0.782759	0.0937321
kidney	SFRS13B	55.8971	35.1273	1.59127	2.0536e-07
liver	SFRS13B	18.1171	7.29975	2.48188	5.75339e-05
lung	SFRS13B	40.219	8.58085	4.68706	1.03616e-34
prostate	SFRS13B	69.2417	57.3942	1.20642	0.000580949
thyroid	SFRS13B	55.6164	50.6501	1.09805	0.0615391
uterus	SFRS13B	130.667	59.6454	2.19073	3.25633e-05
breast	SFRS15	908.372	880.277	1.03192	0.0620221
colorectal	SFRS15	1115.87	982.789	1.13541	0.000168029
headandneck	SFRS15	941.586	954.838	0.986122	0.892715
kidney	SFRS15	677.264	632.793	1.07028	2.38747e-05
liver	SFRS15	734.063	822.484	0.892495	0.00147226
lung	SFRS15	845.737	798.477	1.05919	0.00560015
prostate	SFRS15	789.323	726.083	1.0871	0.00257893
thyroid	SFRS15	658.768	741.066	0.888946	9.58308e-06
uterus	SFRS15	952.707	821.332	1.15995	0.036914
breast	SFRS16	402.155	396.044	1.01543	0.0346048
colorectal	SFRS16	554.061	394.928	1.40294	1.83961e-10
headandneck	SFRS16	487.093	425.614	1.14445	0.0204635
kidney	SFRS16	443.886	244.796	1.81329	2.61287e-22
liver	SFRS16	606.788	380.69	1.59392	4.34428e-16
lung	SFRS16	534.088	381.955	1.3983	1.38862e-14
prostate	SFRS16	684.779	491.418	1.39348	8.59055e-08
thyroid	SFRS16	569.247	564.213	1.00892	0.233727
uterus	SFRS16	782.9	762.345	1.02696	0.203734
breast	SFRS18	1351.44	2253.65	0.599665	2.85339e-32
colorectal	SFRS18	1193.88	940.215	1.26979	1.49205e-05
headandneck	SFRS18	780.085	832.175	0.937405	0.129711
kidney	SFRS18	1310.78	1268.48	1.03335	0.518108
liver	SFRS18	850.699	690.998	1.23112	0.00438953
lung	SFRS18	1188.02	1412.85	0.840868	0.00168668
prostate	SFRS18	1329.59	1328.34	1.00094	0.921468
thyroid	SFRS18	2189.61	2608.28	0.839485	0.00140075
uterus	SFRS18	1603.36	2327.14	0.688983	0.000224742
breast	SFRS2	3340.3	2655.73	1.25777	6.77478e-20
colorectal	SFRS2	4227.38	3107.14	1.36054	5.56909e-14
headandneck	SFRS2	4055.08	3601.02	1.12609	0.011504
kidney	SFRS2	2400.62	2160.79	1.11099	0.000665621
liver	SFRS2	2717.42	2460.12	1.10459	0.0122016
lung	SFRS2	3918.01	2777.04	1.41086	5.21556e-29
prostate	SFRS2	2781.13	2308.06	1.20496	1.50822e-07
thyroid	SFRS2	2549.11	3046.02	0.836867	1.15084e-08
uterus	SFRS2	4326.97	3035.08	1.42565	5.26372e-07
breast	SFRS2IP	2532.64	3400.6	0.744762	3.70712e-18
colorectal	SFRS2IP	2207.28	2094.86	1.05366	0.0585946
headandneck	SFRS2IP	2548.55	2559.95	0.995546	0.79809
kidney	SFRS2IP	2557.03	2386.3	1.07155	0.0397988
liver	SFRS2IP	1614.39	2043.1	0.790168	2.81025e-06
lung	SFRS2IP	2335.96	2512.3	0.929807	0.000328749
prostate	SFRS2IP	2088.42	2239.9	0.932372	0.00836403
thyroid	SFRS2IP	2096.89	2652.77	0.79045	1.04547e-10
uterus	SFRS2IP	1696.57	1909.91	0.888297	0.00819481
breast	SFRS3	5155.24	5268.33	0.978535	0.767678
colorectal	SFRS3	5990.28	4587.49	1.30579	7.88236e-11
headandneck	SFRS3	5132.04	5317.08	0.965198	0.521685
kidney	SFRS3	3399.44	3891.78	0.873492	2.63402e-11
liver	SFRS3	3570.32	3612.52	0.988319	0.957264
lung	SFRS3	5072.72	4437.31	1.1432	2.78382e-06
prostate	SFRS3	4696.26	4773.05	0.983911	0.800538
thyroid	SFRS3	4029.28	5094.11	0.790969	1.76866e-16
uterus	SFRS3	6787.32	5878.27	1.15465	0.00606094
breast	SFRS4	1669.45	1845.35	0.904677	0.000468142
colorectal	SFRS4	2062.66	1922.86	1.0727	0.0132361
headandneck	SFRS4	2300.14	1980.38	1.16146	5.72965e-06
kidney	SFRS4	1788.6	1409.66	1.26882	4.8512e-17
liver	SFRS4	1530.76	1680.99	0.910628	0.0355355
lung	SFRS4	1943.33	1970.27	0.986326	0.902287
prostate	SFRS4	1714.84	1914.22	0.895842	1.23062e-05
thyroid	SFRS4	2159.38	1912.07	1.12934	2.29891e-08
uterus	SFRS4	2265.77	2878.5	0.787136	3.1048e-07
breast	SFRS5	2941.62	5527.94	0.532137	8.05951e-34
colorectal	SFRS5	2727.35	3920.83	0.695605	2.06528e-14
headandneck	SFRS5	2620.64	3761.91	0.696623	3.73875e-06
kidney	SFRS5	3244.86	3241.66	1.00099	0.610919
liver	SFRS5	3296.79	4428.54	0.744442	3.34343e-11
lung	SFRS5	2914.26	4230.48	0.688872	9.33552e-20
prostate	SFRS5	5170.78	4045.92	1.27802	0.00293477
thyroid	SFRS5	4548.1	5672.65	0.801758	1.51395e-05
uterus	SFRS5	3049.36	4603.55	0.662393	1.32097e-09
breast	SFRS6	3864.49	4046.74	0.954964	0.20401
colorectal	SFRS6	3651.54	2673.56	1.3658	2.21564e-11
headandneck	SFRS6	2526.62	2890.85	0.874004	0.00544487
kidney	SFRS6	2605.74	2751.69	0.94696	0.0137694
liver	SFRS6	2686.83	3096.77	0.867625	0.000227449
lung	SFRS6	3301.77	3038.81	1.08654	0.002029
prostate	SFRS6	4769.16	3408.58	1.39917	2.01498e-14
thyroid	SFRS6	3269.2	3847.68	0.849655	5.08742e-09
uterus	SFRS6	4412.07	3758.04	1.17403	0.0191629
breast	SFRS7	2072.42	2042.59	1.0146	0.300796
colorectal	SFRS7	2443.48	1713.69	1.42586	1.66847e-14
headandneck	SFRS7	2044.63	1937.78	1.05514	0.145734
kidney	SFRS7	1280.95	1417.22	0.903846	3.00747e-06
liver	SFRS7	1467.83	1620.71	0.905674	0.269963
lung	SFRS7	2229.01	2068.14	1.07779	0.00684621
prostate	SFRS7	2083.79	1858.53	1.1212	0.0194801
thyroid	SFRS7	1730.38	2175.47	0.795405	7.87529e-11
uterus	SFRS7	3009.1	2510.02	1.19884	0.00117763
breast	SFRS8	850.249	841.346	1.01058	0.496717
colorectal	SFRS8	844.195	607.225	1.39025	1.08973e-16
headandneck	SFRS8	906.338	767.474	1.18094	6.89933e-06
kidney	SFRS8	865.005	519.44	1.66526	1.9085e-30
liver	SFRS8	701.218	437.738	1.60191	2.66046e-22
lung	SFRS8	870.407	738.311	1.17892	4.82228e-09
prostate	SFRS8	729.217	682.84	1.06792	0.00648298
thyroid	SFRS8	803.592	746.253	1.07684	0.0900193
uterus	SFRS8	1029.32	1148.37	0.896327	0.100097
breast	SFRS9	2282.77	1436.76	1.58883	1.11815e-44
colorectal	SFRS9	2617.76	2178.2	1.2018	6.67221e-11
headandneck	SFRS9	2840.08	2463.79	1.15273	7.79083e-06
kidney	SFRS9	1899.55	1871.51	1.01498	0.822134
liver	SFRS9	2094.32	1895.15	1.10509	0.00100282
lung	SFRS9	2758.81	1645.76	1.67631	1.03324e-45
prostate	SFRS9	2975	2342.11	1.27022	3.60693e-12
thyroid	SFRS9	2473.97	2453.97	1.00815	0.820345
uterus	SFRS9	3441.62	1908.82	1.80301	5.74444e-11
breast	SLU7	1127.76	1454.81	0.775193	1.61029e-24
colorectal	SLU7	962.292	1043.4	0.922262	0.00246387
headandneck	SLU7	916.289	1137.99	0.805185	1.80247e-07
kidney	SLU7	1060.31	1018.82	1.04073	0.0584768
liver	SLU7	872.38	756.107	1.15378	8.62978e-06
lung	SLU7	885.506	1202.68	0.73628	7.22157e-27
prostate	SLU7	1009.64	1149.04	0.878684	2.44742e-07
thyroid	SLU7	1473.82	1673.91	0.880465	1.95102e-09
uterus	SLU7	852.252	1089.46	0.782273	1.04562e-05
breast	SMNDC1	638.715	618.369	1.0329	0.0951349
colorectal	SMNDC1	727.391	548.578	1.32596	3.33693e-15
headandneck	SMNDC1	829.621	759.859	1.09181	0.00159557
kidney	SMNDC1	545.438	542.94	1.0046	0.871962
liver	SMNDC1	448.265	473.522	0.946661	0.0799258
lung	SMNDC1	748.509	588.789	1.27127	6.41554e-21
prostate	SMNDC1	491.179	551.018	0.891403	7.48462e-05
thyroid	SMNDC1	591.148	639.073	0.925009	1.9873e-05
uterus	SMNDC1	782.184	744.549	1.05055	0.53027
breast	SMU1	1698.73	1790.09	0.948965	0.00685554
colorectal	SMU1	1425.44	1332.88	1.06944	0.000162511
headandneck	SMU1	1488.11	1511.68	0.984412	0.526061
kidney	SMU1	1336.04	1501.09	0.890046	7.34113e-12
liver	SMU1	1200.68	1359.06	0.883464	6.58028e-06
lung	SMU1	1346.46	1500.39	0.897404	0.00021328
prostate	SMU1	1675.38	1798.49	0.931549	2.11045e-05
thyroid	SMU1	1618.91	1652.9	0.979434	0.017315
uterus	SMU1	1596.31	1744.11	0.915257	0.00746109
breast	SNIP1	340.454	390.166	0.872588	1.66933e-08
colorectal	SNIP1	259.4	326.205	0.795205	5.03767e-14
headandneck	SNIP1	356.757	320.119	1.11445	0.0143154
kidney	SNIP1	252.499	262.5	0.9619	0.0398296
liver	SNIP1	229.402	316.497	0.724815	1.14992e-06
lung	SNIP1	305.979	331.873	0.921977	0.00215658
prostate	SNIP1	298.71	319.093	0.936121	0.026003
thyroid	SNIP1	273.4	352.925	0.774668	2.47643e-17
uterus	SNIP1	267.43	335.87	0.796231	0.0251595
breast	SNRNP200	6595.35	6627.46	0.995155	0.300531
colorectal	SNRNP200	6458.96	4894.72	1.31958	2.66062e-13
headandneck	SNRNP200	5722.02	5576.1	1.02617	0.198506
kidney	SNRNP200	5213.42	5352.39	0.974036	0.941879
liver	SNRNP200	4321.06	3683.87	1.17297	0.000283714
lung	SNRNP200	6332.95	4442.27	1.42561	7.90808e-33
prostate	SNRNP200	5326.6	5655.61	0.941826	0.138714
thyroid	SNRNP200	4568.05	5155.98	0.885971	4.95694e-05
uterus	SNRNP200	5906.22	5137.81	1.14956	0.0351332
breast	SNRNP25	727.865	304.756	2.38836	1.07187e-49
colorectal	SNRNP25	527.945	516.172	1.02281	0.708792
headandneck	SNRNP25	500.75	436.102	1.14824	0.50009
kidney	SNRNP25	527.426	500.502	1.05379	0.145411
liver	SNRNP25	720.993	684.488	1.05333	0.24263
lung	SNRNP25	589.115	285.138	2.06607	5.11458e-41
prostate	SNRNP25	655.815	590.808	1.11003	0.011995
thyroid	SNRNP25	402.434	547.509	0.735027	5.19827e-07
uterus	SNRNP25	899.185	495.11	1.81613	6.17072e-09
breast	SNRNP27	523.815	533.737	0.98141	0.0955851
colorectal	SNRNP27	488.066	423.276	1.15307	0.000551853
headandneck	SNRNP27	440.131	458.167	0.960634	0.227761
kidney	SNRNP27	511.527	510.951	1.00113	0.498227
liver	SNRNP27	422.901	409.301	1.03323	0.291941
lung	SNRNP27	551.932	481.585	1.14607	2.25927e-07
prostate	SNRNP27	597.905	557.155	1.07314	0.0696152
thyroid	SNRNP27	451.597	553.1	0.816484	3.38496e-13
uterus	SNRNP27	567.119	528.955	1.07215	0.184986
breast	SNRNP40	842.98	697.76	1.20812	3.13576e-13
colorectal	SNRNP40	775.268	627.396	1.23569	1.69019e-06
headandneck	SNRNP40	962.615	719.653	1.33761	1.30815e-10
kidney	SNRNP40	428.158	577.74	0.741091	6.06375e-40
liver	SNRNP40	449.119	433.839	1.03522	0.707581
lung	SNRNP40	817.543	579.572	1.4106	2.2808e-25
prostate	SNRNP40	776.18	709.695	1.09368	0.00956537
thyroid	SNRNP40	596.378	618.309	0.96453	0.00514013
uterus	SNRNP40	916.457	695.449	1.31779	1.16231e-05
breast	SNRNP48	355.888	413.863	0.859919	8.75068e-06
colorectal	SNRNP48	441.156	330.262	1.33578	1.69231e-11
headandneck	SNRNP48	301.608	250.03	1.20629	1.60745e-05
kidney	SNRNP48	299.134	312.196	0.958161	0.0839198
liver	SNRNP48	360.617	354.939	1.016	0.573875
lung	SNRNP48	331.816	242.334	1.36925	1.34481e-19
prostate	SNRNP48	326.198	338.246	0.964382	0.484963
thyroid	SNRNP48	260.107	381.413	0.681955	1.33651e-20
uterus	SNRNP48	347.849	387.275	0.898197	0.315445
breast	SNRNP70	2464.93	2273.39	1.08425	0.00197489
colorectal	SNRNP70	3155.54	1986.22	1.58871	3.83409e-21
headandneck	SNRNP70	2953.72	2190.59	1.34837	9.69189e-09
kidney	SNRNP70	2443.54	1490.58	1.63932	2.06324e-21
liver	SNRNP70	3211.85	1868.75	1.71872	1.41481e-18
lung	SNRNP70	2864.83	1862.74	1.53797	3.05953e-24
prostate	SNRNP70	4297.76	2446.68	1.75657	2.49684e-15
thyroid	SNRNP70	3171.5	2970.89	1.06752	0.159919
uterus	SNRNP70	4875.14	4064.94	1.19931	0.00264845
breast	SNRPA1	446.752	248.648	1.79673	4.11735e-48
colorectal	SNRPA1	617.361	374.062	1.65043	1.66043e-20
headandneck	SNRPA1	365.76	241.518	1.51442	8.35817e-12
kidney	SNRPA1	299.608	236.456	1.26708	4.49008e-20
liver	SNRPA1	479.857	327.154	1.46676	7.62119e-10
lung	SNRPA1	599.394	246.716	2.4295	1.61196e-55
prostate	SNRPA1	391.173	284.993	1.37257	6.65354e-15
thyroid	SNRPA1	298.789	301.288	0.991707	0.981948
uterus	SNRPA1	788.369	300.082	2.62718	1.41736e-13
breast	SNRPB	2948.82	1387.79	2.12483	1.93335e-49
colorectal	SNRPB	5364.48	2842.81	1.88703	7.55416e-19
headandneck	SNRPB	5104.36	3318.78	1.53802	5.62235e-12
kidney	SNRPB	2116.21	1403.13	1.50821	1.06777e-23
liver	SNRPB	3643.06	1688.68	2.15735	3.14623e-21
lung	SNRPB	4068.32	1896.51	2.14517	1.06521e-41
prostate	SNRPB	2775.89	2245.43	1.23624	1.41358e-07
thyroid	SNRPB	2261.23	1828.92	1.23637	1.40076e-10
uterus	SNRPB	5455.15	2744.6	1.9876	3.27737e-11
breast	SNRPB2	1100.94	827.329	1.33072	1.87555e-20
colorectal	SNRPB2	1268.7	747.182	1.69799	2.27884e-16
headandneck	SNRPB2	884.214	721.608	1.22534	3.31839e-07
kidney	SNRPB2	917.293	801.22	1.14487	1.2163e-08
liver	SNRPB2	933.199	755.541	1.23514	8.27571e-07
lung	SNRPB2	972.37	727.844	1.33596	7.02012e-18
prostate	SNRPB2	745.848	668.544	1.11563	0.023252
thyroid	SNRPB2	922.834	895.553	1.03046	0.429385
uterus	SNRPB2	1431.15	1101.8	1.29893	6.42095e-05
breast	SNRPC	1206.65	719.14	1.6779	8.50058e-40
colorectal	SNRPC	1569.45	1009.22	1.55511	5.30387e-19
headandneck	SNRPC	1463.65	1018.95	1.43642	8.85109e-09
kidney	SNRPC	855.287	804.164	1.06357	0.053587
liver	SNRPC	1983.12	1180.84	1.67941	8.38408e-18
lung	SNRPC	1437.25	788.393	1.82302	1.95189e-45
prostate	SNRPC	1011.6	939.491	1.07676	0.000908366
thyroid	SNRPC	1111.99	1057.34	1.05168	0.215812
uterus	SNRPC	2222.04	1112.97	1.99648	1.64706e-12
breast	SNRPD1	841.278	529.325	1.58934	4.04296e-37
colorectal	SNRPD1	995.583	589.959	1.68755	1.92489e-16
headandneck	SNRPD1	1010.91	755.655	1.3378	2.90726e-07
kidney	SNRPD1	497.147	392.204	1.26757	9.97017e-20
liver	SNRPD1	671.264	427.091	1.57171	9.37675e-13
lung	SNRPD1	930.595	432.666	2.15084	6.06222e-47
prostate	SNRPD1	570.5	473.344	1.20525	1.43681e-05
thyroid	SNRPD1	558.65	515.394	1.08393	0.00127232
uterus	SNRPD1	1519.89	697.36	2.17949	1.95837e-13
breast	SNRPD3	1770.83	1273.88	1.3901	1.33261e-26
colorectal	SNRPD3	1775.9	1313.73	1.3518	3.92311e-15
headandneck	SNRPD3	2095.51	1689.44	1.24036	1.04155e-06
kidney	SNRPD3	1184.68	1276.79	0.927859	1.2904e-05
liver	SNRPD3	2232.35	1818.16	1.2278	1.32878e-05
lung	SNRPD3	1688.98	1163.96	1.45106	2.10361e-28
prostate	SNRPD3	1845.06	1524.65	1.21016	3.32707e-09
thyroid	SNRPD3	1555.58	1662.82	0.935503	8.1087e-05
uterus	SNRPD3	2494.07	1460.64	1.70752	3.11432e-12
breast	SNRPE	1179.74	595.074	1.98251	3.86677e-49
colorectal	SNRPE	1002.03	512.594	1.95482	2.66358e-23
headandneck	SNRPE	536.082	390.86	1.37155	1.68764e-06
kidney	SNRPE	596.271	477.632	1.24839	1.81979e-14
liver	SNRPE	1214.19	595.651	2.03842	2.73124e-21
lung	SNRPE	951.949	396.085	2.4034	2.63094e-55
prostate	SNRPE	734.401	560.618	1.30999	8.29846e-11
thyroid	SNRPE	567.806	565.169	1.00467	0.756512
uterus	SNRPE	1663.23	893.514	1.86145	3.50756e-10
breast	SNRPF	761.783	462.373	1.64755	3.69416e-34
colorectal	SNRPF	1192.11	607.425	1.96256	2.479e-23
headandneck	SNRPF	995.137	754.085	1.31966	1.25309e-05
kidney	SNRPF	534.564	358.665	1.49043	2.45441e-29
liver	SNRPF	886.706	751.592	1.17977	0.00251788
lung	SNRPF	897.334	441.355	2.03313	1.40069e-39
prostate	SNRPF	684.15	426.295	1.60488	1.02622e-12
thyroid	SNRPF	530.684	494.94	1.07222	0.239536
uterus	SNRPF	1725.71	749.893	2.30128	2.46635e-10
breast	SR140	2071.14	2300.74	0.900208	0.00294648
colorectal	SR140	2176.25	1248.73	1.74278	1.48884e-25
headandneck	SR140	2213.85	1467.06	1.50904	4.85579e-15
kidney	SR140	1670.53	1463.97	1.14109	4.16902e-07
liver	SR140	1257.38	914.67	1.37468	1.70922e-09
lung	SR140	2279.02	1351.71	1.68603	1.44518e-38
prostate	SR140	1662.8	1705.43	0.975002	0.27899
thyroid	SR140	1767.29	1957.86	0.902667	0.000155086
uterus	SR140	2271.11	1992.63	1.13976	0.04452
breast	SRPK1	1299.69	880.415	1.47623	1.6688e-27
colorectal	SRPK1	3439.9	1900.04	1.81043	6.55011e-22
headandneck	SRPK1	1638.36	1854.63	0.88339	0.225548
kidney	SRPK1	660.129	888.368	0.74308	1.4434e-22
liver	SRPK1	1032.09	688.149	1.49981	2.02308e-10
lung	SRPK1	1781.37	619.177	2.877	2.45429e-64
prostate	SRPK1	743.785	720.499	1.03232	0.371495
thyroid	SRPK1	578.305	566.631	1.0206	0.423052
uterus	SRPK1	1560.3	718.722	2.17093	1.48516e-12
breast	SRPK2	1374.44	1090.87	1.25995	2.63913e-12
colorectal	SRPK2	699.749	559.389	1.25092	2.67183e-08
headandneck	SRPK2	1193.8	834.821	1.43	1.00274e-10
kidney	SRPK2	626.662	614.941	1.01906	0.317032
liver	SRPK2	514.153	427.186	1.20358	0.000129154
lung	SRPK2	1000.36	712.31	1.40439	8.56036e-30
prostate	SRPK2	898.96	963.551	0.932965	0.555104
thyroid	SRPK2	619.518	666.064	0.930117	0.0739959
uterus	SRPK2	870.221	806.905	1.07847	0.13566
breast	SRPK3	24.3035	12.7861	1.90077	1.42445e-06
colorectal	SRPK3	37.0841	31.3676	1.18224	0.192267
headandneck	SRPK3	27.2586	82.7927	0.329239	0.00276641
kidney	SRPK3	3.1272	3.1794	0.983582	0.681126
liver	SRPK3	3.2017	1.7503	1.82923	0.000349074
lung	SRPK3	33.0125	7.052	4.68129	7.81821e-36
prostate	SRPK3	67.5069	81.0143	0.833271	0.458424
thyroid	SRPK3	1.6302	2.2562	0.722542	0.0294998
uterus	SRPK3	45.1068	44.0174	1.02475	0.966779
breast	SRRM1	1766.04	2090.55	0.84477	8.01458e-09
colorectal	SRRM1	1793.24	1619.84	1.10705	0.00305429
headandneck	SRRM1	1743.03	1944.19	0.896532	0.0148585
kidney	SRRM1	1411.56	1581.53	0.892529	7.3564e-07
liver	SRRM1	1096.69	1298.21	0.84477	2.99003e-05
lung	SRRM1	1839.48	1793.61	1.02557	0.0227728
prostate	SRRM1	2324.39	2403.21	0.967202	0.155321
thyroid	SRRM1	1704.24	1979.33	0.86102	2.31351e-07
uterus	SRRM1	1926.16	2075.13	0.928213	0.134908
breast	SRRM2	12345.4	14295.3	0.863597	6.57581e-05
colorectal	SRRM2	11594	9132.91	1.26948	3.96149e-06
headandneck	SRRM2	9350.8	10316.5	0.90639	0.0489201
kidney	SRRM2	9602.24	8494.84	1.13036	5.95843e-05
liver	SRRM2	6175.35	5445.43	1.13404	0.0478144
lung	SRRM2	10478.1	11362.2	0.922188	0.323513
prostate	SRRM2	12527.5	11524.6	1.08702	0.0189607
thyroid	SRRM2	10443.9	12289.1	0.849851	2.55183e-05
uterus	SRRM2	8076.68	10795.3	0.748168	0.000346992
breast	SRRM3	69.2801	59.9967	1.15473	0.09706
colorectal	SRRM3	27.0903	25.3879	1.06706	0.855837
headandneck	SRRM3	234.724	208.026	1.12834	0.529826
kidney	SRRM3	42.0871	26.2457	1.60358	5.3469e-07
liver	SRRM3	15.3285	6.37295	2.40524	8.98267e-06
lung	SRRM3	115.872	16.8526	6.87562	1.3555e-46
prostate	SRRM3	41.8687	74.4818	0.562134	3.49229e-07
thyroid	SRRM3	102.405	48.7246	2.1017	9.72964e-17
uterus	SRRM3	52.6551	172.782	0.304749	1.11623e-06
breast	SRRM4	0.2743	0.45735	0.599759	0.000309483
colorectal	SRRM4	0.36825	1.7007	0.216528	5.55258e-16
headandneck	SRRM4	0.45075	1.34765	0.334471	0.000352981
kidney	SRRM4	4.6647	8.164	0.571374	0.000487129
liver	SRRM4	0	0	na	8.46004e-05
lung	SRRM4	0.61845	4.19245	0.147515	2.65274e-29
prostate	SRRM4	1.5667	5.10205	0.307073	3.86857e-12
thyroid	SRRM4	1.5187	8.3263	0.182398	2.21673e-12
uterus	SRRM4	1.28195	8.3104	0.154259	4.13078e-05
breast	SYF2	1058.86	1333.13	0.794261	5.02054e-17
colorectal	SYF2	1188.78	1330.5	0.893485	0.00804692
headandneck	SYF2	933.034	936.651	0.996139	0.625463
kidney	SYF2	1171.63	1214.62	0.964608	0.20267
liver	SYF2	1006.49	904.419	1.11285	0.0171689
lung	SYF2	974.344	1091.69	0.892513	0.000316528
prostate	SYF2	1168.84	1176.2	0.993741	0.676151
thyroid	SYF2	1999.3	1753.45	1.14021	7.64194e-06
uterus	SYF2	1403.06	1978.28	0.709228	2.14967e-07
breast	TIA1	1470.02	1462.35	1.00524	0.594314
colorectal	TIA1	1247.32	760.251	1.64066	2.72361e-16
headandneck	TIA1	873.15	727.18	1.20073	0.0230489
kidney	TIA1	1139.74	785.96	1.45013	4.56457e-14
liver	TIA1	805.375	598.479	1.3457	3.2349e-07
lung	TIA1	1482.65	963.549	1.53874	2.0847e-23
prostate	TIA1	1247.03	1001.48	1.24519	0.00094481
thyroid	TIA1	1514.26	1186.8	1.27592	3.20752e-05
uterus	TIA1	1992.06	1994.65	0.9987	0.959911
breast	TIAL1	1395.8	1383	1.00926	0.745912
colorectal	TIAL1	1284.79	1153.04	1.11427	0.000136069
headandneck	TIAL1	1422.72	1399.56	1.01655	0.218284
kidney	TIAL1	1122.66	1107.5	1.01369	0.593989
liver	TIAL1	1151.29	1161.75	0.990993	0.580607
lung	TIAL1	1396.89	1024.79	1.3631	6.40134e-32
prostate	TIAL1	1342.87	1226.19	1.09515	0.00111532
thyroid	TIAL1	1262.82	1434.96	0.880036	3.57661e-12
uterus	TIAL1	1572.3	1382.22	1.13752	0.00727149
breast	TRA2A	1307.05	1236.2	1.05731	0.020397
colorectal	TRA2A	1203.87	1011.05	1.19071	1.8582e-06
headandneck	TRA2A	974.512	1194.73	0.815673	0.00107188
kidney	TRA2A	942.69	852.032	1.1064	0.00618309
liver	TRA2A	769.472	746.275	1.03108	0.533472
lung	TRA2A	1221.25	1158.83	1.05386	0.132838
prostate	TRA2A	1293.3	1085.35	1.1916	1.73545e-06
thyroid	TRA2A	1189.66	1340.5	0.887479	0.00280491
uterus	TRA2A	1692.28	1650.8	1.02513	0.978231
breast	TRA2B	2573.92	2521.64	1.02073	0.341105
colorectal	TRA2B	2596.95	2275.42	1.14131	2.27011e-06
headandneck	TRA2B	3143.56	2862.11	1.09834	0.000501021
kidney	TRA2B	1757.37	1801.33	0.975597	0.00136978
liver	TRA2B	1835.49	1897.34	0.967399	0.127396
lung	TRA2B	2687.4	2182.78	1.23118	1.99683e-12
prostate	TRA2B	2254.42	2296.36	0.981736	0.3204
thyroid	TRA2B	2335.73	3215.74	0.726343	3.5957e-25
uterus	TRA2B	3199.38	2775.98	1.15252	0.00275026
breast	U2AF1	1417.5	1169.76	1.21178	2.97029e-10
colorectal	U2AF1	1984.37	1573.47	1.26115	3.68196e-10
headandneck	U2AF1	1689.35	1356.72	1.24518	0.000235112
kidney	U2AF1	1374.08	998.55	1.37607	4.93085e-21
liver	U2AF1	1468.31	1317.95	1.11409	0.0404395
lung	U2AF1	1537.22	1334.23	1.15214	7.82859e-08
prostate	U2AF1	1517.61	1213.38	1.25073	2.48464e-05
thyroid	U2AF1	1911.59	2170.38	0.880764	1.87834e-05
uterus	U2AF1	2639.68	2116.97	1.24691	0.000374655
breast	U2AF2	3121.51	2032.11	1.53609	8.96897e-41
colorectal	U2AF2	4106.25	3243.79	1.26588	8.04807e-15
headandneck	U2AF2	3781.5	3179.53	1.18932	9.82203e-08
kidney	U2AF2	2497.18	2366.14	1.05538	0.0242105
liver	U2AF2	2638.16	1965.37	1.34232	2.69031e-16
lung	U2AF2	3297.16	2222.77	1.48336	1.32867e-42
prostate	U2AF2	3304.7	2712.92	1.21813	1.01941e-12
thyroid	U2AF2	3052.26	2892.35	1.05529	0.000391685
uterus	U2AF2	4310.85	3683.87	1.1702	0.000980914
breast	UHMK1	641.375	646.756	0.991679	0.305854
colorectal	UHMK1	321.394	402.808	0.797883	0.00026021
headandneck	UHMK1	451.792	442.034	1.02208	0.590882
kidney	UHMK1	349.653	858.236	0.407409	5.54527e-31
liver	UHMK1	173.56	277.201	0.626114	0.00893151
lung	UHMK1	501.718	370.507	1.35414	3.38118e-08
prostate	UHMK1	218.651	469.384	0.465825	5.36457e-06
thyroid	UHMK1	206.142	309.922	0.66514	0.000141093
uterus	UHMK1	91.0302	76.9733	1.18262	0.456056
