# Supplementary material for: Silencing of SRRM4 suppresses microexon inclusion and promotes tumor growth across cancers
Source: PLoS Biol. 2021 Feb 23;19(2):e3001138. doi: 10.1371/journal.pbio.3001138 (PMC7935315; doi:10.1371/journal.pbio.3001138)
Supplement: S2 Data — SF, splicing factor. (XLSX) [file pbio.3001138.s022.xlsx]

## Sheet: Sheet1
Tissue	Gene	Median methylation tumor	Median methylation normal	Methylation change (T-N)	p-value
breast	AQR-NM_014691	0.0292	0.0293	-0.0001	0.379303
prostate	AQR-NM_014691	0.0306	0.0314	-0.0008	0.00739825
kidney	AQR-NM_014691	0.0298	0.0285	0.0013	6.33922e-06
lung	AQR-NM_014691	0.03075	0.0283	0.00245	0.000276672
headandneck	AQR-NM_014691	0.03165	0.03275	-0.0011	0.029654
uterus	AQR-NM_014691	0.0312	0.0349	-0.0037	0.00146954
liver	AQR-NM_014691	0.0301	0.0323	-0.0022	0.000159708
thyroid	AQR-NM_014691	0.031	0.0321	-0.0011	0.0223288
colorectal	AQR-NM_014691	0.0319	0.0329	-0.001	0.114186
breast	ARGLU1-NM_018011	0.0263	0.0272	-0.0009	0.921997
prostate	ARGLU1-NM_018011	0.02505	0.0254	-0.00035	0.729628
kidney	ARGLU1-NM_018011	0.0239	0.023	0.0009	7.74283e-05
lung	ARGLU1-NM_018011	0.0255	0.02235	0.00315	2.51996e-07
headandneck	ARGLU1-NM_018011	0.0255	0.02605	-0.00055	0.863362
uterus	ARGLU1-NM_018011	0.0259	0.0266	-0.0007	0.264828
liver	ARGLU1-NM_018011	0.02505	0.0254	-0.00035	0.611665
thyroid	ARGLU1-NM_018011	0.0243	0.0253	-0.001	0.005011
colorectal	ARGLU1-NM_018011	0.0245	0.0246	-0.0001	0.975785
breast	BCAS2-NM_005872	0.1872	0.18885	-0.00165	0.427749
prostate	BCAS2-NM_005872	0.18285	0.1844	-0.00155	0.0288929
kidney	BCAS2-NM_005872	0.1857	0.1854	0.0003	0.0747401
lung	BCAS2-NM_005872	0.1849	0.18235	0.00255	0.045677
headandneck	BCAS2-NM_005872	0.1857	0.18505	0.00065	0.707343
uterus	BCAS2-NM_005872	0.1845	0.1868	-0.0023	0.0183604
liver	BCAS2-NM_005872	0.1844	0.1834	0.001	0.415524
thyroid	BCAS2-NM_005872	0.1855	0.18595	-0.00045	0.902257
colorectal	BCAS2-NM_005872	0.1858	0.1831	0.0027	0.000339767
breast	BCLAF1-NM_001077440	0.0352	0.03495	0.00025	0.130054
prostate	BCLAF1-NM_001077440	0.0319	0.0352	-0.0033	4.86249e-05
kidney	BCLAF1-NM_001077440	0.033	0.0316	0.0014	0.000353778
lung	BCLAF1-NM_001077440	0.03295	0.0301	0.00285	0.00243267
headandneck	BCLAF1-NM_001077440	0.0334	0.03715	-0.00375	0.000945086
uterus	BCLAF1-NM_001077440	0.03445	0.0354	-0.00095	0.663667
liver	BCLAF1-NM_001077440	0.03265	0.0336	-0.00095	0.125599
thyroid	BCLAF1-NM_001077440	0.0329	0.0343	-0.0014	0.39435
colorectal	BCLAF1-NM_001077440	0.035	0.0342	0.0008	0.498835
breast	BCLAF1-NM_001077441	0.0352	0.03495	0.00025	0.130054
prostate	BCLAF1-NM_001077441	0.0319	0.0352	-0.0033	4.86249e-05
kidney	BCLAF1-NM_001077441	0.033	0.0316	0.0014	0.000353778
lung	BCLAF1-NM_001077441	0.03295	0.0301	0.00285	0.00243267
headandneck	BCLAF1-NM_001077441	0.0334	0.03715	-0.00375	0.000945086
uterus	BCLAF1-NM_001077441	0.03445	0.0354	-0.00095	0.663667
liver	BCLAF1-NM_001077441	0.03265	0.0336	-0.00095	0.125599
thyroid	BCLAF1-NM_001077441	0.0329	0.0343	-0.0014	0.39435
colorectal	BCLAF1-NM_001077441	0.035	0.0342	0.0008	0.498835
breast	BCLAF1-NM_014739	0.0352	0.03495	0.00025	0.130054
prostate	BCLAF1-NM_014739	0.0319	0.0352	-0.0033	4.86249e-05
kidney	BCLAF1-NM_014739	0.033	0.0316	0.0014	0.000353778
lung	BCLAF1-NM_014739	0.03295	0.0301	0.00285	0.00243267
headandneck	BCLAF1-NM_014739	0.0334	0.03715	-0.00375	0.000945086
uterus	BCLAF1-NM_014739	0.03445	0.0354	-0.00095	0.663667
liver	BCLAF1-NM_014739	0.03265	0.0336	-0.00095	0.125599
thyroid	BCLAF1-NM_014739	0.0329	0.0343	-0.0014	0.39435
colorectal	BCLAF1-NM_014739	0.035	0.0342	0.0008	0.498835
breast	BICC1-NM_001080512	0.2845	0.1465	0.138	9.19624e-46
prostate	BICC1-NM_001080512	0.26475	0.1659	0.09885	3.80782e-23
kidney	BICC1-NM_001080512	0.1309	0.1361	-0.0052	0.000553625
lung	BICC1-NM_001080512	0.19045	0.1746	0.01585	6.60051e-07
headandneck	BICC1-NM_001080512	0.25575	0.16585	0.0899	9.16908e-13
uterus	BICC1-NM_001080512	0.16815	0.131	0.03715	1.10189e-12
liver	BICC1-NM_001080512	0.16595	0.1726	-0.00665	0.438319
thyroid	BICC1-NM_001080512	0.1852	0.18325	0.00195	0.0306656
colorectal	BICC1-NM_001080512	0.1241	0.1077	0.0164	0.0185627
breast	BUD13-NM_001159736	0.0241	0.02345	0.00065	0.512691
prostate	BUD13-NM_001159736	0.0236	0.0256	-0.002	2.19903e-05
kidney	BUD13-NM_001159736	0.0237	0.0225	0.0012	1.0933e-06
lung	BUD13-NM_001159736	0.0239	0.0229	0.001	0.256924
headandneck	BUD13-NM_001159736	0.0257	0.0271	-0.0014	0.314934
uterus	BUD13-NM_001159736	0.0245	0.0294	-0.0049	0.000236815
liver	BUD13-NM_001159736	0.0236	0.028	-0.0044	1.1786e-10
thyroid	BUD13-NM_001159736	0.0232	0.0253	-0.0021	2.32303e-05
colorectal	BUD13-NM_001159736	0.0248	0.0242	0.0006	0.678108
breast	BUD13-NM_032725	0.0241	0.02345	0.00065	0.512691
prostate	BUD13-NM_032725	0.0236	0.0256	-0.002	2.19903e-05
kidney	BUD13-NM_032725	0.0237	0.0225	0.0012	1.0933e-06
lung	BUD13-NM_032725	0.0239	0.0229	0.001	0.256924
headandneck	BUD13-NM_032725	0.0257	0.0271	-0.0014	0.314934
uterus	BUD13-NM_032725	0.0245	0.0294	-0.0049	0.000236815
liver	BUD13-NM_032725	0.0236	0.028	-0.0044	1.1786e-10
thyroid	BUD13-NM_032725	0.0232	0.0253	-0.0021	2.32303e-05
colorectal	BUD13-NM_032725	0.0248	0.0242	0.0006	0.678108
breast	BUD31-NM_003910	0.0577	0.0584	-0.0007	0.372452
prostate	BUD31-NM_003910	0.05855	0.0751	-0.01655	3.73019e-18
kidney	BUD31-NM_003910	0.0782	0.0762	0.002	0.0830115
lung	BUD31-NM_003910	0.07255	0.0688	0.00375	0.099412
headandneck	BUD31-NM_003910	0.06825	0.07715	-0.0089	1.60581e-06
uterus	BUD31-NM_003910	0.0581	0.0862	-0.0281	2.32836e-17
liver	BUD31-NM_003910	0.0783	0.0888	-0.0105	0.000779542
thyroid	BUD31-NM_003910	0.09	0.0905	-0.0005	0.462295
colorectal	BUD31-NM_003910	0.0618	0.0627	-0.0009	0.425033
breast	CELF1-NM_001025596	0.7422	0.7792	-0.037	0.000611808
prostate	CELF1-NM_001025596	0.68795	0.6594	0.02855	0.00177519
kidney	CELF1-NM_001025596	0.8337	0.8166	0.0171	0.00533692
lung	CELF1-NM_001025596	0.7456	0.65815	0.08745	1.92581e-09
headandneck	CELF1-NM_001025596	0.8526	0.8065	0.0461	2.47085e-05
uterus	CELF1-NM_001025596	0.8107	0.7286	0.0821	1.07198e-05
liver	CELF1-NM_001025596	0.487	0.5466	-0.0596	0.00177723
thyroid	CELF1-NM_001025596	0.87975	0.86035	0.0194	0.000473113
colorectal	CELF1-NM_001025596	0.5711	0.4785	0.0926	6.23198e-06
breast	CELF1-NM_001172639	0.2067	0.1823	0.0244	0.0156952
prostate	CELF1-NM_001172639	0.22705	0.2327	-0.00565	0.879311
kidney	CELF1-NM_001172639	0.3125	0.2878	0.0247	0.00291563
lung	CELF1-NM_001172639	0.171	0.22195	-0.05095	5.9418e-14
headandneck	CELF1-NM_001172639	0.1647	0.169	-0.0043	0.946203
uterus	CELF1-NM_001172639	0.25935	0.2268	0.03255	0.0188166
liver	CELF1-NM_001172639	0.29695	0.3096	-0.01265	0.681952
thyroid	CELF1-NM_001172639	0.13195	0.1598	-0.02785	6.86697e-11
colorectal	CELF1-NM_001172639	0.3667	0.3869	-0.0202	0.514472
breast	CELF1-NM_001172640	0.7422	0.7792	-0.037	0.000611808
prostate	CELF1-NM_001172640	0.68795	0.6594	0.02855	0.00177519
kidney	CELF1-NM_001172640	0.8337	0.8166	0.0171	0.00533692
lung	CELF1-NM_001172640	0.7456	0.65815	0.08745	1.92581e-09
headandneck	CELF1-NM_001172640	0.8526	0.8065	0.0461	2.47085e-05
uterus	CELF1-NM_001172640	0.8107	0.7286	0.0821	1.07198e-05
liver	CELF1-NM_001172640	0.487	0.5466	-0.0596	0.00177723
thyroid	CELF1-NM_001172640	0.87975	0.86035	0.0194	0.000473113
colorectal	CELF1-NM_001172640	0.5711	0.4785	0.0926	6.23198e-06
breast	CELF1-NM_006560	0.2078	0.19965	0.00815	0.463505
prostate	CELF1-NM_006560	0.1501	0.1851	-0.035	1.61751e-05
kidney	CELF1-NM_006560	0.3983	0.3463	0.052	1.97689e-25
lung	CELF1-NM_006560	0.3205	0.35775	-0.03725	5.99909e-05
headandneck	CELF1-NM_006560	0.3876	0.27925	0.10835	3.85831e-12
uterus	CELF1-NM_006560	0.20175	0.2253	-0.02355	0.344326
liver	CELF1-NM_006560	0.40615	0.409	-0.00285	0.223433
thyroid	CELF1-NM_006560	0.37155	0.35195	0.0196	0.0825775
colorectal	CELF1-NM_006560	0.1962	0.2595	-0.0633	0.000119085
breast	CELF1-NM_198700	0.7936	0.67085	0.12275	2.40021e-37
prostate	CELF1-NM_198700	0.8364	0.7955	0.0409	2.83132e-09
kidney	CELF1-NM_198700	0.8492	0.7603	0.0889	5.14229e-45
lung	CELF1-NM_198700	0.7897	0.76675	0.02295	0.00140446
headandneck	CELF1-NM_198700	0.8189	0.77995	0.03895	6.21403e-08
uterus	CELF1-NM_198700	0.74035	0.694	0.04635	0.00518768
liver	CELF1-NM_198700	0.7334	0.6876	0.0458	0.0020585
thyroid	CELF1-NM_198700	0.82185	0.8348	-0.01295	0.0381133
colorectal	CELF1-NM_198700	0.8453	0.8182	0.0271	0.000346044
breast	CELF2-NM_001025076	0.2608	0.1944	0.0664	2.86869e-06
prostate	CELF2-NM_001025076	0.4073	0.2125	0.1948	8.95863e-20
kidney	CELF2-NM_001025076	0.1284	0.1417	-0.0133	4.70078e-06
lung	CELF2-NM_001025076	0.3505	0.42305	-0.07255	0.0185139
headandneck	CELF2-NM_001025076	0.14875	0.1648	-0.01605	0.0577068
uterus	CELF2-NM_001025076	0.17155	0.1451	0.02645	0.0754509
liver	CELF2-NM_001025076	0.17115	0.1931	-0.02195	0.060334
thyroid	CELF2-NM_001025076	0.14215	0.14005	0.0021	0.467387
colorectal	CELF2-NM_001025076	0.657	0.5852	0.0718	2.45593e-05
breast	CELF2-NM_001025077	0.6565	0.88225	-0.22575	5.94047e-43
prostate	CELF2-NM_001025077	0.7216	0.7361	-0.0145	0.0733735
kidney	CELF2-NM_001025077	0.7943	0.7872	0.0071	0.759572
lung	CELF2-NM_001025077	0.65395	0.65305	0.0009	0.97992
headandneck	CELF2-NM_001025077	0.71765	0.7185	-0.00085	0.805759
uterus	CELF2-NM_001025077	0.505	0.8595	-0.3545	1.8526e-19
liver	CELF2-NM_001025077	0.4137	0.6615	-0.2478	7.63761e-14
thyroid	CELF2-NM_001025077	0.48005	0.47175	0.0083	0.568866
colorectal	CELF2-NM_001025077	0.8502	0.8727	-0.0225	0.000303315
breast	CELF2-NM_001083591	0.2608	0.1944	0.0664	2.86869e-06
prostate	CELF2-NM_001083591	0.4073	0.2125	0.1948	8.95863e-20
kidney	CELF2-NM_001083591	0.1284	0.1417	-0.0133	4.70078e-06
lung	CELF2-NM_001083591	0.3505	0.42305	-0.07255	0.0185139
headandneck	CELF2-NM_001083591	0.14875	0.1648	-0.01605	0.0577068
uterus	CELF2-NM_001083591	0.17155	0.1451	0.02645	0.0754509
liver	CELF2-NM_001083591	0.17115	0.1931	-0.02195	0.060334
thyroid	CELF2-NM_001083591	0.14215	0.14005	0.0021	0.467387
colorectal	CELF2-NM_001083591	0.657	0.5852	0.0718	2.45593e-05
breast	CELF2-NM_006561	0.2376	0.0932	0.1444	2.67494e-24
prostate	CELF2-NM_006561	0.1056	0.0718	0.0338	9.70282e-11
kidney	CELF2-NM_006561	0.1236	0.1031	0.0205	7.45392e-14
lung	CELF2-NM_006561	0.07375	0.07215	0.0016	0.305971
headandneck	CELF2-NM_006561	0.0807	0.07335	0.00735	0.0695162
uterus	CELF2-NM_006561	0.0582	0.0928	-0.0346	1.7581e-11
liver	CELF2-NM_006561	0.29815	0.1219	0.17625	2.69731e-08
thyroid	CELF2-NM_006561	0.1097	0.1098	-0.0001	0.729307
colorectal	CELF2-NM_006561	0.0547	0.0543	0.0004	0.721616
breast	CELF3-NM_001172648	0.248	0.1866	0.0614	2.14849e-13
prostate	CELF3-NM_001172648	0.4324	0.2273	0.2051	9.35479e-19
kidney	CELF3-NM_001172648	0.2521	0.1993	0.0528	1.26204e-37
lung	CELF3-NM_001172648	0.21405	0.21015	0.0039	0.359116
headandneck	CELF3-NM_001172648	0.2816	0.2198	0.0618	2.30966e-07
uterus	CELF3-NM_001172648	0.17205	0.1651	0.00695	0.186413
liver	CELF3-NM_001172648	0.29655	0.2613	0.03525	0.00133776
thyroid	CELF3-NM_001172648	0.14095	0.1326	0.00835	0.30331
colorectal	CELF3-NM_001172648	0.4662	0.4093	0.0569	4.09549e-05
breast	CELF3-NM_001172649	0.248	0.1866	0.0614	2.14849e-13
prostate	CELF3-NM_001172649	0.4324	0.2273	0.2051	9.35479e-19
kidney	CELF3-NM_001172649	0.2521	0.1993	0.0528	1.26204e-37
lung	CELF3-NM_001172649	0.21405	0.21015	0.0039	0.359116
headandneck	CELF3-NM_001172649	0.2816	0.2198	0.0618	2.30966e-07
uterus	CELF3-NM_001172649	0.17205	0.1651	0.00695	0.186413
liver	CELF3-NM_001172649	0.29655	0.2613	0.03525	0.00133776
thyroid	CELF3-NM_001172649	0.14095	0.1326	0.00835	0.30331
colorectal	CELF3-NM_001172649	0.4662	0.4093	0.0569	4.09549e-05
breast	CELF3-NM_007185	0.248	0.1866	0.0614	2.14849e-13
prostate	CELF3-NM_007185	0.4324	0.2273	0.2051	9.35479e-19
kidney	CELF3-NM_007185	0.2521	0.1993	0.0528	1.26204e-37
lung	CELF3-NM_007185	0.21405	0.21015	0.0039	0.359116
headandneck	CELF3-NM_007185	0.2816	0.2198	0.0618	2.30966e-07
uterus	CELF3-NM_007185	0.17205	0.1651	0.00695	0.186413
liver	CELF3-NM_007185	0.29655	0.2613	0.03525	0.00133776
thyroid	CELF3-NM_007185	0.14095	0.1326	0.00835	0.30331
colorectal	CELF3-NM_007185	0.4662	0.4093	0.0569	4.09549e-05
breast	CELF4-NM_001025087	0.0758	0.06135	0.01445	2.11407e-09
prostate	CELF4-NM_001025087	0.0612	0.0534	0.0078	0.000149876
kidney	CELF4-NM_001025087	0.0623	0.0525	0.0098	1.29313e-19
lung	CELF4-NM_001025087	0.07955	0.0647	0.01485	3.24925e-09
headandneck	CELF4-NM_001025087	0.1007	0.06155	0.03915	1.27406e-11
uterus	CELF4-NM_001025087	0.33285	0.0613	0.27155	3.235e-09
liver	CELF4-NM_001025087	0.1135	0.0785	0.035	0.000795072
thyroid	CELF4-NM_001025087	0.04945	0.0555	-0.00605	8.88211e-05
colorectal	CELF4-NM_001025087	0.3734	0.1033	0.2701	5.39499e-22
breast	CELF4-NM_001025088	0.0758	0.06135	0.01445	2.11407e-09
prostate	CELF4-NM_001025088	0.0612	0.0534	0.0078	0.000149876
kidney	CELF4-NM_001025088	0.0623	0.0525	0.0098	1.29313e-19
lung	CELF4-NM_001025088	0.07955	0.0647	0.01485	3.24925e-09
headandneck	CELF4-NM_001025088	0.1007	0.06155	0.03915	1.27406e-11
uterus	CELF4-NM_001025088	0.33285	0.0613	0.27155	3.235e-09
liver	CELF4-NM_001025088	0.1135	0.0785	0.035	0.000795072
thyroid	CELF4-NM_001025088	0.04945	0.0555	-0.00605	8.88211e-05
colorectal	CELF4-NM_001025088	0.3734	0.1033	0.2701	5.39499e-22
breast	CELF4-NM_001025089	0.0758	0.06135	0.01445	2.11407e-09
prostate	CELF4-NM_001025089	0.0612	0.0534	0.0078	0.000149876
kidney	CELF4-NM_001025089	0.0623	0.0525	0.0098	1.29313e-19
lung	CELF4-NM_001025089	0.07955	0.0647	0.01485	3.24925e-09
headandneck	CELF4-NM_001025089	0.1007	0.06155	0.03915	1.27406e-11
uterus	CELF4-NM_001025089	0.33285	0.0613	0.27155	3.235e-09
liver	CELF4-NM_001025089	0.1135	0.0785	0.035	0.000795072
thyroid	CELF4-NM_001025089	0.04945	0.0555	-0.00605	8.88211e-05
colorectal	CELF4-NM_001025089	0.3734	0.1033	0.2701	5.39499e-22
breast	CELF4-NM_020180	0.0758	0.06135	0.01445	2.11407e-09
prostate	CELF4-NM_020180	0.0612	0.0534	0.0078	0.000149876
kidney	CELF4-NM_020180	0.0623	0.0525	0.0098	1.29313e-19
lung	CELF4-NM_020180	0.07955	0.0647	0.01485	3.24925e-09
headandneck	CELF4-NM_020180	0.1007	0.06155	0.03915	1.27406e-11
uterus	CELF4-NM_020180	0.33285	0.0613	0.27155	3.235e-09
liver	CELF4-NM_020180	0.1135	0.0785	0.035	0.000795072
thyroid	CELF4-NM_020180	0.04945	0.0555	-0.00605	8.88211e-05
colorectal	CELF4-NM_020180	0.3734	0.1033	0.2701	5.39499e-22
breast	CELF5-NM_001172673	0.2265	0.18765	0.03885	2.57548e-13
prostate	CELF5-NM_001172673	0.2076	0.2155	-0.0079	0.285963
kidney	CELF5-NM_001172673	0.2224	0.1932	0.0292	2.73312e-18
lung	CELF5-NM_001172673	0.2085	0.2103	-0.0018	0.302922
headandneck	CELF5-NM_001172673	0.2065	0.22585	-0.01935	0.00139223
uterus	CELF5-NM_001172673	0.12615	0.1915	-0.06535	9.07974e-09
liver	CELF5-NM_001172673	0.23005	0.2394	-0.00935	0.43065
thyroid	CELF5-NM_001172673	0.2301	0.2282	0.0019	0.965017
colorectal	CELF5-NM_001172673	0.2387	0.2267	0.012	0.433127
breast	CELF5-NM_021938	0.2265	0.18765	0.03885	2.57548e-13
prostate	CELF5-NM_021938	0.2076	0.2155	-0.0079	0.285963
kidney	CELF5-NM_021938	0.2224	0.1932	0.0292	2.73312e-18
lung	CELF5-NM_021938	0.2085	0.2103	-0.0018	0.302922
headandneck	CELF5-NM_021938	0.2065	0.22585	-0.01935	0.00139223
uterus	CELF5-NM_021938	0.12615	0.1915	-0.06535	9.07974e-09
liver	CELF5-NM_021938	0.23005	0.2394	-0.00935	0.43065
thyroid	CELF5-NM_021938	0.2301	0.2282	0.0019	0.965017
colorectal	CELF5-NM_021938	0.2387	0.2267	0.012	0.433127
breast	CELF6-NM_001172684	0.0419	0.0452	-0.0033	0.00690085
prostate	CELF6-NM_001172684	0.03825	0.0426	-0.00435	3.05073e-06
kidney	CELF6-NM_001172684	0.0431	0.045	-0.0019	0.0118843
lung	CELF6-NM_001172684	0.0519	0.055	-0.0031	0.126984
headandneck	CELF6-NM_001172684	0.0567	0.0831	-0.0264	0.000263605
uterus	CELF6-NM_001172684	0.03885	0.0571	-0.01825	9.76727e-11
liver	CELF6-NM_001172684	0.4118	0.1637	0.2481	3.11187e-08
thyroid	CELF6-NM_001172684	0.0493	0.06615	-0.01685	2.59468e-13
colorectal	CELF6-NM_001172684	0.0431	0.0534	-0.0103	0.00701767
breast	CELF6-NM_001172685	0	0	0	NA
prostate	CELF6-NM_001172685	0	0	0	NA
kidney	CELF6-NM_001172685	0	0	0	NA
lung	CELF6-NM_001172685	0	0	0	NA
headandneck	CELF6-NM_001172685	0	0	0	NA
uterus	CELF6-NM_001172685	0	0	0	NA
liver	CELF6-NM_001172685	0	0	0	NA
thyroid	CELF6-NM_001172685	0	0	0	NA
colorectal	CELF6-NM_001172685	0	0	0	NA
breast	CELF6-NM_052840	0.0419	0.0452	-0.0033	0.00690085
prostate	CELF6-NM_052840	0.03825	0.0426	-0.00435	3.05073e-06
kidney	CELF6-NM_052840	0.0431	0.045	-0.0019	0.0118843
lung	CELF6-NM_052840	0.0519	0.055	-0.0031	0.126984
headandneck	CELF6-NM_052840	0.0567	0.0831	-0.0264	0.000263605
uterus	CELF6-NM_052840	0.03885	0.0571	-0.01825	9.76727e-11
liver	CELF6-NM_052840	0.4118	0.1637	0.2481	3.11187e-08
thyroid	CELF6-NM_052840	0.0493	0.06615	-0.01685	2.59468e-13
colorectal	CELF6-NM_052840	0.0431	0.0534	-0.0103	0.00701767
breast	CLASRP-NM_007056	0.6839	0.6711	0.0128	1.16736e-07
prostate	CLASRP-NM_007056	0.6779	0.6795	-0.0016	0.125643
kidney	CLASRP-NM_007056	0.6855	0.6827	0.0028	8.17566e-05
lung	CLASRP-NM_007056	0.6761	0.683	-0.0069	2.68334e-06
headandneck	CLASRP-NM_007056	0.6732	0.6756	-0.0024	0.0155754
uterus	CLASRP-NM_007056	0.6767	0.6769	-0.0002	0.656101
liver	CLASRP-NM_007056	0.67905	0.6818	-0.00275	0.10982
thyroid	CLASRP-NM_007056	0.6856	0.67655	0.00905	1.2967e-07
colorectal	CLASRP-NM_007056	0.678	0.6823	-0.0043	0.00320473
breast	CPSF6-NM_007007	0.0578	0.05505	0.00275	0.0564706
prostate	CPSF6-NM_007007	0.05475	0.0545	0.00025	0.676134
kidney	CPSF6-NM_007007	0.0518	0.0485	0.0033	2.2502e-07
lung	CPSF6-NM_007007	0.0553	0.05125	0.00405	0.100902
headandneck	CPSF6-NM_007007	0.0563	0.0578	-0.0015	0.548479
uterus	CPSF6-NM_007007	0.0617	0.0621	-0.0004	0.492448
liver	CPSF6-NM_007007	0.055	0.0535	0.0015	0.309443
thyroid	CPSF6-NM_007007	0.0544	0.0554	-0.001	0.47304
colorectal	CPSF6-NM_007007	0.0629	0.0584	0.0045	0.0013334
breast	CPSF7-NM_001136040	0.0472	0.0469	0.0003	0.596209
prostate	CPSF7-NM_001136040	0.04615	0.0486	-0.00245	0.215159
kidney	CPSF7-NM_001136040	0.0464	0.0438	0.0026	1.11178e-12
lung	CPSF7-NM_001136040	0.0496	0.04485	0.00475	9.47088e-11
headandneck	CPSF7-NM_001136040	0.04905	0.04455	0.0045	0.0735724
uterus	CPSF7-NM_001136040	0.05075	0.0558	-0.00505	0.010187
liver	CPSF7-NM_001136040	0.0494	0.0495	-0.0001	0.78747
thyroid	CPSF7-NM_001136040	0.049	0.0512	-0.0022	0.00610429
colorectal	CPSF7-NM_001136040	0.0499	0.0501	-0.0002	0.417025
breast	CPSF7-NM_001142565	0.0472	0.0469	0.0003	0.596209
prostate	CPSF7-NM_001142565	0.04615	0.0486	-0.00245	0.215159
kidney	CPSF7-NM_001142565	0.0464	0.0438	0.0026	1.11178e-12
lung	CPSF7-NM_001142565	0.0496	0.04485	0.00475	9.47088e-11
headandneck	CPSF7-NM_001142565	0.04905	0.04455	0.0045	0.0735724
uterus	CPSF7-NM_001142565	0.05075	0.0558	-0.00505	0.010187
liver	CPSF7-NM_001142565	0.0494	0.0495	-0.0001	0.78747
thyroid	CPSF7-NM_001142565	0.049	0.0512	-0.0022	0.00610429
colorectal	CPSF7-NM_001142565	0.0499	0.0501	-0.0002	0.417025
breast	CPSF7-NM_024811	0.0472	0.0469	0.0003	0.596209
prostate	CPSF7-NM_024811	0.04615	0.0486	-0.00245	0.215159
kidney	CPSF7-NM_024811	0.0464	0.0438	0.0026	1.11178e-12
lung	CPSF7-NM_024811	0.0496	0.04485	0.00475	9.47088e-11
headandneck	CPSF7-NM_024811	0.04905	0.04455	0.0045	0.0735724
uterus	CPSF7-NM_024811	0.05075	0.0558	-0.00505	0.010187
liver	CPSF7-NM_024811	0.0494	0.0495	-0.0001	0.78747
thyroid	CPSF7-NM_024811	0.049	0.0512	-0.0022	0.00610429
colorectal	CPSF7-NM_024811	0.0499	0.0501	-0.0002	0.417025
breast	CSTF2-NM_001325	0.2979	0.34325	-0.04535	2.25338e-14
prostate	CSTF2-NM_001325	0.0394	0.0395	-0.0001	0.101847
kidney	CSTF2-NM_001325	0.0438	0.0416	0.0022	0.0794608
lung	CSTF2-NM_001325	0.0461	0.0458	0.0003	0.235251
headandneck	CSTF2-NM_001325	0.0427	0.04725	-0.00455	0.0170058
uterus	CSTF2-NM_001325	0.3459	0.3484	-0.0025	0.961094
liver	CSTF2-NM_001325	0.0486	0.0454	0.0032	0.0732279
thyroid	CSTF2-NM_001325	0.3021	0.3219	-0.0198	0.0743248
colorectal	CSTF2-NM_001325	0.0515	0.0478	0.0037	0.782194
breast	CSTF2T-NM_015235	0.0561	0.05645	-0.00035	0.492793
prostate	CSTF2T-NM_015235	0.0494	0.0495	-0.0001	0.995614
kidney	CSTF2T-NM_015235	0.0516	0.0495	0.0021	0.00741766
lung	CSTF2T-NM_015235	0.0545	0.0479	0.0066	1.48629e-13
headandneck	CSTF2T-NM_015235	0.05445	0.0533	0.00115	0.0348675
uterus	CSTF2T-NM_015235	0.055	0.0587	-0.0037	0.352557
liver	CSTF2T-NM_015235	0.0543	0.049	0.0053	5.84965e-05
thyroid	CSTF2T-NM_015235	0.0506	0.05235	-0.00175	0.0140259
colorectal	CSTF2T-NM_015235	0.0554	0.0527	0.0027	0.000876315
breast	CWC15-NM_016403	0.0404	0.0404	0	0.517788
prostate	CWC15-NM_016403	0.0375	0.0366	0.0009	0.646738
kidney	CWC15-NM_016403	0.0377	0.0361	0.0016	4.65188e-07
lung	CWC15-NM_016403	0.0386	0.0344	0.0042	2.87148e-05
headandneck	CWC15-NM_016403	0.03945	0.03985	-0.0004	0.631519
uterus	CWC15-NM_016403	0.03905	0.0413	-0.00225	0.0431372
liver	CWC15-NM_016403	0.0389	0.0394	-0.0005	0.293167
thyroid	CWC15-NM_016403	0.0369	0.03805	-0.00115	0.0149934
colorectal	CWC15-NM_016403	0.0389	0.0374	0.0015	0.0059316
breast	CWC25-NM_017748	0.0943	0.08245	0.01185	1.03369e-06
prostate	CWC25-NM_017748	0.09165	0.0892	0.00245	0.435894
kidney	CWC25-NM_017748	0.1042	0.0979	0.0063	6.50535e-08
lung	CWC25-NM_017748	0.0957	0.10035	-0.00465	0.000493392
headandneck	CWC25-NM_017748	0.0898	0.09095	-0.00115	0.498679
uterus	CWC25-NM_017748	0.0922	0.0902	0.002	0.455035
liver	CWC25-NM_017748	0.0939	0.1006	-0.0067	0.000112387
thyroid	CWC25-NM_017748	0.1085	0.104	0.0045	0.00608918
colorectal	CWC25-NM_017748	0.0917	0.0963	-0.0046	0.00892708
breast	ELAVL1-NM_001419	0.0185	0.01795	0.00055	0.0714378
prostate	ELAVL1-NM_001419	0.0187	0.0182	0.0005	0.296251
kidney	ELAVL1-NM_001419	0.0183	0.0162	0.0021	3.34264e-18
lung	ELAVL1-NM_001419	0.0194	0.01585	0.00355	1.04027e-15
headandneck	ELAVL1-NM_001419	0.0191	0.018	0.0011	0.000149636
uterus	ELAVL1-NM_001419	0.0193	0.0191	0.0002	0.323386
liver	ELAVL1-NM_001419	0.0188	0.0192	-0.0004	0.30473
thyroid	ELAVL1-NM_001419	0.0185	0.01805	0.00045	0.954526
colorectal	ELAVL1-NM_001419	0.0184	0.0173	0.0011	0.0467904
breast	ELAVL2-NM_001171195	0.1583	0.076	0.0823	1.94686e-29
prostate	ELAVL2-NM_001171195	0.12295	0.0586	0.06435	2.8911e-14
kidney	ELAVL2-NM_001171195	0.0773	0.0544	0.0229	3.52139e-29
lung	ELAVL2-NM_001171195	0.14065	0.058	0.08265	3.47972e-34
headandneck	ELAVL2-NM_001171195	0.18075	0.0645	0.11625	2.59975e-23
uterus	ELAVL2-NM_001171195	0.3599	0.0622	0.2977	4.99768e-16
liver	ELAVL2-NM_001171195	0.0777	0.0661	0.0116	0.0624436
thyroid	ELAVL2-NM_001171195	0.04885	0.05135	-0.0025	0.354746
colorectal	ELAVL2-NM_001171195	0.2533	0.0659	0.1874	4.0118e-18
breast	ELAVL2-NM_001171197	0.1582	0.06545	0.09275	9.95961e-38
prostate	ELAVL2-NM_001171197	0.14445	0.053	0.09145	2.39259e-21
kidney	ELAVL2-NM_001171197	0.0695	0.0474	0.0221	1.25944e-35
lung	ELAVL2-NM_001171197	0.1393	0.0498	0.0895	5.42733e-38
headandneck	ELAVL2-NM_001171197	0.18195	0.05535	0.1266	3.37983e-26
uterus	ELAVL2-NM_001171197	0.35715	0.0537	0.30345	1.33837e-19
liver	ELAVL2-NM_001171197	0.0733	0.0567	0.0166	0.0125299
thyroid	ELAVL2-NM_001171197	0.04355	0.04485	-0.0013	0.649241
colorectal	ELAVL2-NM_001171197	0.2233	0.0574	0.1659	4.31737e-19
breast	ELAVL2-NM_004432	0.1178	0.054	0.0638	1.77234e-18
prostate	ELAVL2-NM_004432	0.06265	0.0481	0.01455	0.000646511
kidney	ELAVL2-NM_004432	0.0516	0.0476	0.004	8.94646e-09
lung	ELAVL2-NM_004432	0.0785	0.05015	0.02835	1.38897e-19
headandneck	ELAVL2-NM_004432	0.062	0.05125	0.01075	0.000145804
uterus	ELAVL2-NM_004432	0.24155	0.0505	0.19105	8.80266e-15
liver	ELAVL2-NM_004432	0.05325	0.0504	0.00285	0.0739289
thyroid	ELAVL2-NM_004432	0.04485	0.0464	-0.00155	0.374226
colorectal	ELAVL2-NM_004432	0.0675	0.0525	0.015	0.0130088
breast	ELAVL3-NM_001420	0.3188	0.1709	0.1479	2.75277e-35
prostate	ELAVL3-NM_001420	0.22625	0.1932	0.03305	3.86275e-05
kidney	ELAVL3-NM_001420	0.2547	0.1791	0.0756	2.16944e-52
lung	ELAVL3-NM_001420	0.29595	0.21255	0.0834	7.8187e-17
headandneck	ELAVL3-NM_001420	0.3363	0.22525	0.11105	7.36885e-19
uterus	ELAVL3-NM_001420	0.26375	0.1761	0.08765	4.07537e-05
liver	ELAVL3-NM_001420	0.3463	0.2556	0.0907	7.27138e-13
thyroid	ELAVL3-NM_001420	0.1902	0.17655	0.01365	0.290916
colorectal	ELAVL3-NM_001420	0.4551	0.2986	0.1565	4.99481e-17
breast	ELAVL3-NM_032281	0.3188	0.1709	0.1479	2.75277e-35
prostate	ELAVL3-NM_032281	0.22625	0.1932	0.03305	3.86275e-05
kidney	ELAVL3-NM_032281	0.2547	0.1791	0.0756	2.16944e-52
lung	ELAVL3-NM_032281	0.29595	0.21255	0.0834	7.8187e-17
headandneck	ELAVL3-NM_032281	0.3363	0.22525	0.11105	7.36885e-19
uterus	ELAVL3-NM_032281	0.26375	0.1761	0.08765	4.07537e-05
liver	ELAVL3-NM_032281	0.3463	0.2556	0.0907	7.27138e-13
thyroid	ELAVL3-NM_032281	0.1902	0.17655	0.01365	0.290916
colorectal	ELAVL3-NM_032281	0.4551	0.2986	0.1565	4.99481e-17
breast	ELAVL4-NM_001144774	0.8516	0.82745	0.02415	0.00921108
prostate	ELAVL4-NM_001144774	0.8587	0.7979	0.0608	1.38616e-07
kidney	ELAVL4-NM_001144774	0.7	0.6608	0.0392	3.10772e-08
lung	ELAVL4-NM_001144774	0.61775	0.7441	-0.12635	9.47005e-11
headandneck	ELAVL4-NM_001144774	0.51375	0.70435	-0.1906	4.29074e-22
uterus	ELAVL4-NM_001144774	0.4788	0.7572	-0.2784	3.42065e-11
liver	ELAVL4-NM_001144774	0.5218	0.6864	-0.1646	8.32246e-06
thyroid	ELAVL4-NM_001144774	0.83365	0.83335	0.0003	0.990552
colorectal	ELAVL4-NM_001144774	0.5001	0.6332	-0.1331	3.27156e-15
breast	ELAVL4-NM_001144775	0.8767	0.8525	0.0242	0.000170936
prostate	ELAVL4-NM_001144775	0.86515	0.8578	0.00735	0.151597
kidney	ELAVL4-NM_001144775	0.8817	0.8994	-0.0177	7.33144e-19
lung	ELAVL4-NM_001144775	0.7907	0.84595	-0.05525	1.09465e-08
headandneck	ELAVL4-NM_001144775	0.76195	0.85935	-0.0974	1.64858e-15
uterus	ELAVL4-NM_001144775	0.6559	0.8511	-0.1952	1.32157e-12
liver	ELAVL4-NM_001144775	0.5543	0.7716	-0.2173	5.0859e-07
thyroid	ELAVL4-NM_001144775	0.8809	0.8915	-0.0106	0.000346828
colorectal	ELAVL4-NM_001144775	0.8298	0.8444	-0.0146	0.0118968
breast	ELAVL4-NM_001144776	0.7356	0.61035	0.12525	1.2677e-17
prostate	ELAVL4-NM_001144776	0.73815	0.6463	0.09185	1.0772e-11
kidney	ELAVL4-NM_001144776	0.6641	0.6533	0.0108	0.0596877
lung	ELAVL4-NM_001144776	0.48125	0.66325	-0.182	1.84211e-18
headandneck	ELAVL4-NM_001144776	0.38255	0.6116	-0.22905	4.14437e-27
uterus	ELAVL4-NM_001144776	0.26545	0.6039	-0.33845	3.55384e-15
liver	ELAVL4-NM_001144776	0.30455	0.5556	-0.25105	5.39145e-14
thyroid	ELAVL4-NM_001144776	0.66225	0.6765	-0.01425	0.0678096
colorectal	ELAVL4-NM_001144776	0.3636	0.6041	-0.2405	3.31137e-21
breast	ELAVL4-NM_001144777	0.2691	0.2541	0.015	0.0414187
prostate	ELAVL4-NM_001144777	0.31525	0.2398	0.07545	1.09293e-05
kidney	ELAVL4-NM_001144777	0.3103	0.217	0.0933	1.74077e-49
lung	ELAVL4-NM_001144777	0.517	0.2461	0.2709	4.60421e-28
headandneck	ELAVL4-NM_001144777	0.57975	0.3059	0.27385	1.28102e-28
uterus	ELAVL4-NM_001144777	0.6623	0.245	0.4173	7.95225e-19
liver	ELAVL4-NM_001144777	0.39215	0.2873	0.10485	0.000186944
thyroid	ELAVL4-NM_001144777	0.2676	0.2434	0.0242	5.26982e-05
colorectal	ELAVL4-NM_001144777	0.63	0.4143	0.2157	2.72166e-20
breast	ELAVL4-NM_021952	0.8516	0.82745	0.02415	0.00921108
prostate	ELAVL4-NM_021952	0.8587	0.7979	0.0608	1.38616e-07
kidney	ELAVL4-NM_021952	0.7	0.6608	0.0392	3.10772e-08
lung	ELAVL4-NM_021952	0.61775	0.7441	-0.12635	9.47005e-11
headandneck	ELAVL4-NM_021952	0.51375	0.70435	-0.1906	4.29074e-22
uterus	ELAVL4-NM_021952	0.4788	0.7572	-0.2784	3.42065e-11
liver	ELAVL4-NM_021952	0.5218	0.6864	-0.1646	8.32246e-06
thyroid	ELAVL4-NM_021952	0.83365	0.83335	0.0003	0.990552
colorectal	ELAVL4-NM_021952	0.5001	0.6332	-0.1331	3.27156e-15
breast	ESRP1-NM_001034915	0.0435	0.0456	-0.0021	3.76699e-05
prostate	ESRP1-NM_001034915	0.0411	0.0443	-0.0032	8.3671e-05
kidney	ESRP1-NM_001034915	0.0529	0.054	-0.0011	0.0261402
lung	ESRP1-NM_001034915	0.0474	0.04925	-0.00185	0.000660736
headandneck	ESRP1-NM_001034915	0.0462	0.0496	-0.0034	0.00102608
uterus	ESRP1-NM_001034915	0.0443	0.0621	-0.0178	2.04e-15
liver	ESRP1-NM_001034915	0.0877	0.0787	0.009	0.261951
thyroid	ESRP1-NM_001034915	0.0441	0.04955	-0.00545	4.34768e-07
colorectal	ESRP1-NM_001034915	0.0446	0.0488	-0.0042	1.05138e-05
breast	ESRP1-NM_001122825	0.0435	0.0456	-0.0021	3.76699e-05
prostate	ESRP1-NM_001122825	0.0411	0.0443	-0.0032	8.3671e-05
kidney	ESRP1-NM_001122825	0.0529	0.054	-0.0011	0.0261402
lung	ESRP1-NM_001122825	0.0474	0.04925	-0.00185	0.000660736
headandneck	ESRP1-NM_001122825	0.0462	0.0496	-0.0034	0.00102608
uterus	ESRP1-NM_001122825	0.0443	0.0621	-0.0178	2.04e-15
liver	ESRP1-NM_001122825	0.0877	0.0787	0.009	0.261951
thyroid	ESRP1-NM_001122825	0.0441	0.04955	-0.00545	4.34768e-07
colorectal	ESRP1-NM_001122825	0.0446	0.0488	-0.0042	1.05138e-05
breast	ESRP1-NM_001122826	0.0435	0.0456	-0.0021	3.76699e-05
prostate	ESRP1-NM_001122826	0.0411	0.0443	-0.0032	8.3671e-05
kidney	ESRP1-NM_001122826	0.0529	0.054	-0.0011	0.0261402
lung	ESRP1-NM_001122826	0.0474	0.04925	-0.00185	0.000660736
headandneck	ESRP1-NM_001122826	0.0462	0.0496	-0.0034	0.00102608
uterus	ESRP1-NM_001122826	0.0443	0.0621	-0.0178	2.04e-15
liver	ESRP1-NM_001122826	0.0877	0.0787	0.009	0.261951
thyroid	ESRP1-NM_001122826	0.0441	0.04955	-0.00545	4.34768e-07
colorectal	ESRP1-NM_001122826	0.0446	0.0488	-0.0042	1.05138e-05
breast	ESRP1-NM_001122827	0.0435	0.0456	-0.0021	3.76699e-05
prostate	ESRP1-NM_001122827	0.0411	0.0443	-0.0032	8.3671e-05
kidney	ESRP1-NM_001122827	0.0529	0.054	-0.0011	0.0261402
lung	ESRP1-NM_001122827	0.0474	0.04925	-0.00185	0.000660736
headandneck	ESRP1-NM_001122827	0.0462	0.0496	-0.0034	0.00102608
uterus	ESRP1-NM_001122827	0.0443	0.0621	-0.0178	2.04e-15
liver	ESRP1-NM_001122827	0.0877	0.0787	0.009	0.261951
thyroid	ESRP1-NM_001122827	0.0441	0.04955	-0.00545	4.34768e-07
colorectal	ESRP1-NM_001122827	0.0446	0.0488	-0.0042	1.05138e-05
breast	ESRP1-NM_017697	0.0435	0.0456	-0.0021	3.76699e-05
prostate	ESRP1-NM_017697	0.0411	0.0443	-0.0032	8.3671e-05
kidney	ESRP1-NM_017697	0.0529	0.054	-0.0011	0.0261402
lung	ESRP1-NM_017697	0.0474	0.04925	-0.00185	0.000660736
headandneck	ESRP1-NM_017697	0.0462	0.0496	-0.0034	0.00102608
uterus	ESRP1-NM_017697	0.0443	0.0621	-0.0178	2.04e-15
liver	ESRP1-NM_017697	0.0877	0.0787	0.009	0.261951
thyroid	ESRP1-NM_017697	0.0441	0.04955	-0.00545	4.34768e-07
colorectal	ESRP1-NM_017697	0.0446	0.0488	-0.0042	1.05138e-05
breast	ESRP2-NM_024939	0.1384	0.1492	-0.0108	0.00287776
prostate	ESRP2-NM_024939	0.08695	0.1039	-0.01695	0.00462424
kidney	ESRP2-NM_024939	0.1299	0.1045	0.0254	4.69369e-11
lung	ESRP2-NM_024939	0.1536	0.18275	-0.02915	2.95341e-08
headandneck	ESRP2-NM_024939	0.15175	0.1737	-0.02195	0.0102111
uterus	ESRP2-NM_024939	0.09635	0.1759	-0.07955	7.26476e-14
liver	ESRP2-NM_024939	0.1317	0.1461	-0.0144	0.027113
thyroid	ESRP2-NM_024939	0.11155	0.10675	0.0048	0.680141
colorectal	ESRP2-NM_024939	0.1048	0.1313	-0.0265	2.38598e-06
breast	EWSR1-NM_001163285	0.0268	0.02895	-0.00215	0.000238248
prostate	EWSR1-NM_001163285	0.0248	0.0267	-0.0019	0.000880042
kidney	EWSR1-NM_001163285	0.025	0.0238	0.0012	0.00987253
lung	EWSR1-NM_001163285	0.025	0.0233	0.0017	0.00237028
headandneck	EWSR1-NM_001163285	0.0267	0.02925	-0.00255	0.00368103
uterus	EWSR1-NM_001163285	0.02645	0.0287	-0.00225	0.0129506
liver	EWSR1-NM_001163285	0.0247	0.0255	-0.0008	0.119272
thyroid	EWSR1-NM_001163285	0.02535	0.02695	-0.0016	0.0274003
colorectal	EWSR1-NM_001163285	0.0266	0.0266	0	0.64653
breast	EWSR1-NM_001163286	0.0268	0.02895	-0.00215	0.000238248
prostate	EWSR1-NM_001163286	0.0248	0.0267	-0.0019	0.000880042
kidney	EWSR1-NM_001163286	0.025	0.0238	0.0012	0.00987253
lung	EWSR1-NM_001163286	0.025	0.0233	0.0017	0.00237028
headandneck	EWSR1-NM_001163286	0.0267	0.02925	-0.00255	0.00368103
uterus	EWSR1-NM_001163286	0.02645	0.0287	-0.00225	0.0129506
liver	EWSR1-NM_001163286	0.0247	0.0255	-0.0008	0.119272
thyroid	EWSR1-NM_001163286	0.02535	0.02695	-0.0016	0.0274003
colorectal	EWSR1-NM_001163286	0.0266	0.0266	0	0.64653
breast	EWSR1-NM_001163287	0.0268	0.02895	-0.00215	0.000238248
prostate	EWSR1-NM_001163287	0.0248	0.0267	-0.0019	0.000880042
kidney	EWSR1-NM_001163287	0.025	0.0238	0.0012	0.00987253
lung	EWSR1-NM_001163287	0.025	0.0233	0.0017	0.00237028
headandneck	EWSR1-NM_001163287	0.0267	0.02925	-0.00255	0.00368103
uterus	EWSR1-NM_001163287	0.02645	0.0287	-0.00225	0.0129506
liver	EWSR1-NM_001163287	0.0247	0.0255	-0.0008	0.119272
thyroid	EWSR1-NM_001163287	0.02535	0.02695	-0.0016	0.0274003
colorectal	EWSR1-NM_001163287	0.0266	0.0266	0	0.64653
breast	EWSR1-NM_005243	0.0268	0.02895	-0.00215	0.000238248
prostate	EWSR1-NM_005243	0.0248	0.0267	-0.0019	0.000880042
kidney	EWSR1-NM_005243	0.025	0.0238	0.0012	0.00987253
lung	EWSR1-NM_005243	0.025	0.0233	0.0017	0.00237028
headandneck	EWSR1-NM_005243	0.0267	0.02925	-0.00255	0.00368103
uterus	EWSR1-NM_005243	0.02645	0.0287	-0.00225	0.0129506
liver	EWSR1-NM_005243	0.0247	0.0255	-0.0008	0.119272
thyroid	EWSR1-NM_005243	0.02535	0.02695	-0.0016	0.0274003
colorectal	EWSR1-NM_005243	0.0266	0.0266	0	0.64653
breast	EWSR1-NM_013986	0.0268	0.02895	-0.00215	0.000238248
prostate	EWSR1-NM_013986	0.0248	0.0267	-0.0019	0.000880042
kidney	EWSR1-NM_013986	0.025	0.0238	0.0012	0.00987253
lung	EWSR1-NM_013986	0.025	0.0233	0.0017	0.00237028
headandneck	EWSR1-NM_013986	0.0267	0.02925	-0.00255	0.00368103
uterus	EWSR1-NM_013986	0.02645	0.0287	-0.00225	0.0129506
liver	EWSR1-NM_013986	0.0247	0.0255	-0.0008	0.119272
thyroid	EWSR1-NM_013986	0.02535	0.02695	-0.0016	0.0274003
colorectal	EWSR1-NM_013986	0.0266	0.0266	0	0.64653
breast	FUBP1-NM_003902	0.0523	0.0535	-0.0012	0.0318141
prostate	FUBP1-NM_003902	0.04875	0.0522	-0.00345	0.0101792
kidney	FUBP1-NM_003902	0.0493	0.0463	0.003	0.000379301
lung	FUBP1-NM_003902	0.0497	0.0438	0.0059	3.88e-06
headandneck	FUBP1-NM_003902	0.0498	0.0539	-0.0041	0.00105626
uterus	FUBP1-NM_003902	0.05455	0.0585	-0.00395	0.272083
liver	FUBP1-NM_003902	0.0493	0.0519	-0.0026	0.0194323
thyroid	FUBP1-NM_003902	0.0475	0.0484	-0.0009	0.133842
colorectal	FUBP1-NM_003902	0.0538	0.0503	0.0035	0.0681916
breast	FUBP3-NM_003934	0.0303	0.0301	0.0002	0.191702
prostate	FUBP3-NM_003934	0.02845	0.0315	-0.00305	1.33999e-05
kidney	FUBP3-NM_003934	0.0284	0.0276	0.0008	0.0127677
lung	FUBP3-NM_003934	0.0295	0.02795	0.00155	0.0704517
headandneck	FUBP3-NM_003934	0.0307	0.0351	-0.0044	1.33472e-05
uterus	FUBP3-NM_003934	0.031	0.0348	-0.0038	0.00391264
liver	FUBP3-NM_003934	0.0285	0.0299	-0.0014	0.00227739
thyroid	FUBP3-NM_003934	0.03	0.03185	-0.00185	0.0305954
colorectal	FUBP3-NM_003934	0.0312	0.0303	0.0009	0.310819
breast	FUS-NM_001170634	0.0245	0.02395	0.00055	0.442846
prostate	FUS-NM_001170634	0.02505	0.0255	-0.00045	0.42501
kidney	FUS-NM_001170634	0.0242	0.022	0.0022	3.46771e-18
lung	FUS-NM_001170634	0.0281	0.02185	0.00625	5.58974e-20
headandneck	FUS-NM_001170634	0.0275	0.02605	0.00145	0.0029871
uterus	FUS-NM_001170634	0.0262	0.028	-0.0018	0.0544257
liver	FUS-NM_001170634	0.026	0.0258	0.0002	0.942799
thyroid	FUS-NM_001170634	0.0253	0.02605	-0.00075	0.0438552
colorectal	FUS-NM_001170634	0.0294	0.0256	0.0038	5.77259e-10
breast	FUS-NM_001170937	0.0245	0.02395	0.00055	0.442846
prostate	FUS-NM_001170937	0.02505	0.0255	-0.00045	0.42501
kidney	FUS-NM_001170937	0.0242	0.022	0.0022	3.46771e-18
lung	FUS-NM_001170937	0.0281	0.02185	0.00625	5.58974e-20
headandneck	FUS-NM_001170937	0.0275	0.02605	0.00145	0.0029871
uterus	FUS-NM_001170937	0.0262	0.028	-0.0018	0.0544257
liver	FUS-NM_001170937	0.026	0.0258	0.0002	0.942799
thyroid	FUS-NM_001170937	0.0253	0.02605	-0.00075	0.0438552
colorectal	FUS-NM_001170937	0.0294	0.0256	0.0038	5.77259e-10
breast	FUS-NM_004960	0.0245	0.02395	0.00055	0.442846
prostate	FUS-NM_004960	0.02505	0.0255	-0.00045	0.42501
kidney	FUS-NM_004960	0.0242	0.022	0.0022	3.46771e-18
lung	FUS-NM_004960	0.0281	0.02185	0.00625	5.58974e-20
headandneck	FUS-NM_004960	0.0275	0.02605	0.00145	0.0029871
uterus	FUS-NM_004960	0.0262	0.028	-0.0018	0.0544257
liver	FUS-NM_004960	0.026	0.0258	0.0002	0.942799
thyroid	FUS-NM_004960	0.0253	0.02605	-0.00075	0.0438552
colorectal	FUS-NM_004960	0.0294	0.0256	0.0038	5.77259e-10
breast	GRSF1-NM_001098477	0.1093	0.10785	0.00145	0.71318
prostate	GRSF1-NM_001098477	0.1047	0.1112	-0.0065	8.31952e-07
kidney	GRSF1-NM_001098477	0.1143	0.1136	0.0007	0.570745
lung	GRSF1-NM_001098477	0.1062	0.1093	-0.0031	7.39248e-05
headandneck	GRSF1-NM_001098477	0.09945	0.1054	-0.00595	2.11549e-05
uterus	GRSF1-NM_001098477	0.10425	0.1142	-0.00995	3.93954e-07
liver	GRSF1-NM_001098477	0.11675	0.1197	-0.00295	0.000266434
thyroid	GRSF1-NM_001098477	0.1189	0.11895	-5e-05	0.451937
colorectal	GRSF1-NM_001098477	0.1054	0.1003	0.0051	0.0352509
breast	GRSF1-NM_002092	0.1349	0.13295	0.00195	0.948691
prostate	GRSF1-NM_002092	0.1289	0.1359	-0.007	1.6711e-06
kidney	GRSF1-NM_002092	0.1416	0.1416	0	0.37703
lung	GRSF1-NM_002092	0.1305	0.13615	-0.00565	3.02291e-06
headandneck	GRSF1-NM_002092	0.1217	0.13055	-0.00885	1.01264e-05
uterus	GRSF1-NM_002092	0.12855	0.142	-0.01345	4.81764e-08
liver	GRSF1-NM_002092	0.14475	0.1493	-0.00455	0.000163359
thyroid	GRSF1-NM_002092	0.1485	0.1482	0.0003	0.693364
colorectal	GRSF1-NM_002092	0.129	0.1231	0.0059	0.0402962
breast	HNRNPA0-NM_006805	0.0625	0.0631	-0.0006	0.495133
prostate	HNRNPA0-NM_006805	0.0825	0.0798	0.0027	0.00713245
kidney	HNRNPA0-NM_006805	0.0566	0.0544	0.0022	0.0120933
lung	HNRNPA0-NM_006805	0.06505	0.0728	-0.00775	3.03891e-09
headandneck	HNRNPA0-NM_006805	0.06575	0.0681	-0.00235	0.0832397
uterus	HNRNPA0-NM_006805	0.0626	0.0746	-0.012	1.39264e-05
liver	HNRNPA0-NM_006805	0.06795	0.0842	-0.01625	5.83238e-10
thyroid	HNRNPA0-NM_006805	0.05885	0.0633	-0.00445	0.0122071
colorectal	HNRNPA0-NM_006805	0.0766	0.0835	-0.0069	2.47712e-05
breast	HNRNPA1-NM_002136	0.0463	0.051	-0.0047	0.000352437
prostate	HNRNPA1-NM_002136	0.0413	0.0431	-0.0018	0.0109925
kidney	HNRNPA1-NM_002136	0.0415	0.0414	0.0001	0.843079
lung	HNRNPA1-NM_002136	0.0423	0.03845	0.00385	0.000473462
headandneck	HNRNPA1-NM_002136	0.0419	0.0485	-0.0066	3.21106e-07
uterus	HNRNPA1-NM_002136	0.0457	0.05	-0.0043	0.0735199
liver	HNRNPA1-NM_002136	0.0411	0.0433	-0.0022	0.00110527
thyroid	HNRNPA1-NM_002136	0.0418	0.0438	-0.002	0.00319994
colorectal	HNRNPA1-NM_002136	0.0442	0.0426	0.0016	0.247135
breast	HNRNPA1-NM_031157	0.0463	0.051	-0.0047	0.000352437
prostate	HNRNPA1-NM_031157	0.0413	0.0431	-0.0018	0.0109925
kidney	HNRNPA1-NM_031157	0.0415	0.0414	0.0001	0.843079
lung	HNRNPA1-NM_031157	0.0423	0.03845	0.00385	0.000473462
headandneck	HNRNPA1-NM_031157	0.0419	0.0485	-0.0066	3.21106e-07
uterus	HNRNPA1-NM_031157	0.0457	0.05	-0.0043	0.0735199
liver	HNRNPA1-NM_031157	0.0411	0.0433	-0.0022	0.00110527
thyroid	HNRNPA1-NM_031157	0.0418	0.0438	-0.002	0.00319994
colorectal	HNRNPA1-NM_031157	0.0442	0.0426	0.0016	0.247135
breast	HNRNPA2B1-NM_002137	0.0368	0.03755	-0.00075	0.100078
prostate	HNRNPA2B1-NM_002137	0.0379	0.0424	-0.0045	1.54359e-06
kidney	HNRNPA2B1-NM_002137	0.0386	0.037	0.0016	0.000165254
lung	HNRNPA2B1-NM_002137	0.0399	0.03625	0.00365	5.16482e-06
headandneck	HNRNPA2B1-NM_002137	0.0418	0.04415	-0.00235	0.000493305
uterus	HNRNPA2B1-NM_002137	0.04065	0.0436	-0.00295	0.0693571
liver	HNRNPA2B1-NM_002137	0.03915	0.0424	-0.00325	0.000307339
thyroid	HNRNPA2B1-NM_002137	0.0399	0.0407	-0.0008	0.184296
colorectal	HNRNPA2B1-NM_002137	0.0407	0.0385	0.0022	0.00108507
breast	HNRNPA2B1-NM_031243	0.0368	0.03755	-0.00075	0.100078
prostate	HNRNPA2B1-NM_031243	0.0379	0.0424	-0.0045	1.54359e-06
kidney	HNRNPA2B1-NM_031243	0.0386	0.037	0.0016	0.000165254
lung	HNRNPA2B1-NM_031243	0.0399	0.03625	0.00365	5.16482e-06
headandneck	HNRNPA2B1-NM_031243	0.0418	0.04415	-0.00235	0.000493305
uterus	HNRNPA2B1-NM_031243	0.04065	0.0436	-0.00295	0.0693571
liver	HNRNPA2B1-NM_031243	0.03915	0.0424	-0.00325	0.000307339
thyroid	HNRNPA2B1-NM_031243	0.0399	0.0407	-0.0008	0.184296
colorectal	HNRNPA2B1-NM_031243	0.0407	0.0385	0.0022	0.00108507
breast	HNRNPAB-NM_004499	0.0943	0.0942	0.0001	0.369976
prostate	HNRNPAB-NM_004499	0.08555	0.0917	-0.00615	0.000170114
kidney	HNRNPAB-NM_004499	0.1033	0.101	0.0023	9.46447e-06
lung	HNRNPAB-NM_004499	0.09495	0.1007	-0.00575	6.48165e-07
headandneck	HNRNPAB-NM_004499	0.0854	0.09435	-0.00895	2.62565e-08
uterus	HNRNPAB-NM_004499	0.0939	0.1035	-0.0096	1.68265e-06
liver	HNRNPAB-NM_004499	0.1007	0.104	-0.0033	0.00684019
thyroid	HNRNPAB-NM_004499	0.1036	0.10335	0.00025	0.691096
colorectal	HNRNPAB-NM_004499	0.0878	0.1003	-0.0125	1.23348e-10
breast	HNRNPAB-NM_031266	0.0943	0.0942	0.0001	0.369976
prostate	HNRNPAB-NM_031266	0.08555	0.0917	-0.00615	0.000170114
kidney	HNRNPAB-NM_031266	0.1033	0.101	0.0023	9.46447e-06
lung	HNRNPAB-NM_031266	0.09495	0.1007	-0.00575	6.48165e-07
headandneck	HNRNPAB-NM_031266	0.0854	0.09435	-0.00895	2.62565e-08
uterus	HNRNPAB-NM_031266	0.0939	0.1035	-0.0096	1.68265e-06
liver	HNRNPAB-NM_031266	0.1007	0.104	-0.0033	0.00684019
thyroid	HNRNPAB-NM_031266	0.1036	0.10335	0.00025	0.691096
colorectal	HNRNPAB-NM_031266	0.0878	0.1003	-0.0125	1.23348e-10
breast	HNRNPC-NM_001077442	0.1543	0.1574	-0.0031	8.02355e-05
prostate	HNRNPC-NM_001077442	0.1514	0.1642	-0.0128	2.08333e-18
kidney	HNRNPC-NM_001077442	0.1552	0.1656	-0.0104	5.67774e-21
lung	HNRNPC-NM_001077442	0.1514	0.15725	-0.00585	7.3234e-05
headandneck	HNRNPC-NM_001077442	0.15635	0.1651	-0.00875	5.17477e-06
uterus	HNRNPC-NM_001077442	0.162	0.1762	-0.0142	0.00586136
liver	HNRNPC-NM_001077442	0.16385	0.1839	-0.02005	1.02597e-08
thyroid	HNRNPC-NM_001077442	0.17055	0.1772	-0.00665	0.0364721
colorectal	HNRNPC-NM_001077442	0.1542	0.1551	-0.0009	0.549537
breast	HNRNPC-NM_001077443	0.1543	0.1574	-0.0031	8.02355e-05
prostate	HNRNPC-NM_001077443	0.1514	0.1642	-0.0128	2.08333e-18
kidney	HNRNPC-NM_001077443	0.1552	0.1656	-0.0104	5.67774e-21
lung	HNRNPC-NM_001077443	0.1514	0.15725	-0.00585	7.3234e-05
headandneck	HNRNPC-NM_001077443	0.15635	0.1651	-0.00875	5.17477e-06
uterus	HNRNPC-NM_001077443	0.162	0.1762	-0.0142	0.00586136
liver	HNRNPC-NM_001077443	0.16385	0.1839	-0.02005	1.02597e-08
thyroid	HNRNPC-NM_001077443	0.17055	0.1772	-0.00665	0.0364721
colorectal	HNRNPC-NM_001077443	0.1542	0.1551	-0.0009	0.549537
breast	HNRNPC-NM_004500	0.1543	0.1574	-0.0031	8.02355e-05
prostate	HNRNPC-NM_004500	0.1514	0.1642	-0.0128	2.08333e-18
kidney	HNRNPC-NM_004500	0.1552	0.1656	-0.0104	5.67774e-21
lung	HNRNPC-NM_004500	0.1514	0.15725	-0.00585	7.3234e-05
headandneck	HNRNPC-NM_004500	0.15635	0.1651	-0.00875	5.17477e-06
uterus	HNRNPC-NM_004500	0.162	0.1762	-0.0142	0.00586136
liver	HNRNPC-NM_004500	0.16385	0.1839	-0.02005	1.02597e-08
thyroid	HNRNPC-NM_004500	0.17055	0.1772	-0.00665	0.0364721
colorectal	HNRNPC-NM_004500	0.1542	0.1551	-0.0009	0.549537
breast	HNRNPC-NM_031314	0.1543	0.1574	-0.0031	8.02355e-05
prostate	HNRNPC-NM_031314	0.1514	0.1642	-0.0128	2.08333e-18
kidney	HNRNPC-NM_031314	0.1552	0.1656	-0.0104	5.67774e-21
lung	HNRNPC-NM_031314	0.1514	0.15725	-0.00585	7.3234e-05
headandneck	HNRNPC-NM_031314	0.15635	0.1651	-0.00875	5.17477e-06
uterus	HNRNPC-NM_031314	0.162	0.1762	-0.0142	0.00586136
liver	HNRNPC-NM_031314	0.16385	0.1839	-0.02005	1.02597e-08
thyroid	HNRNPC-NM_031314	0.17055	0.1772	-0.00665	0.0364721
colorectal	HNRNPC-NM_031314	0.1542	0.1551	-0.0009	0.549537
breast	HNRNPD-NM_001003810	0.0414	0.0411	0.0003	0.8804
prostate	HNRNPD-NM_001003810	0.03755	0.0393	-0.00175	0.0603093
kidney	HNRNPD-NM_001003810	0.0381	0.0357	0.0024	2.21086e-10
lung	HNRNPD-NM_001003810	0.0399	0.0336	0.0063	1.82292e-09
headandneck	HNRNPD-NM_001003810	0.0394	0.0414	-0.002	0.00155496
uterus	HNRNPD-NM_001003810	0.04095	0.0426	-0.00165	0.121171
liver	HNRNPD-NM_001003810	0.0393	0.0396	-0.0003	0.0971433
thyroid	HNRNPD-NM_001003810	0.0387	0.04045	-0.00175	0.0348467
colorectal	HNRNPD-NM_001003810	0.0406	0.0385	0.0021	0.00659713
breast	HNRNPD-NM_002138	0.0414	0.0411	0.0003	0.8804
prostate	HNRNPD-NM_002138	0.03755	0.0393	-0.00175	0.0603093
kidney	HNRNPD-NM_002138	0.0381	0.0357	0.0024	2.21086e-10
lung	HNRNPD-NM_002138	0.0399	0.0336	0.0063	1.82292e-09
headandneck	HNRNPD-NM_002138	0.0394	0.0414	-0.002	0.00155496
uterus	HNRNPD-NM_002138	0.04095	0.0426	-0.00165	0.121171
liver	HNRNPD-NM_002138	0.0393	0.0396	-0.0003	0.0971433
thyroid	HNRNPD-NM_002138	0.0387	0.04045	-0.00175	0.0348467
colorectal	HNRNPD-NM_002138	0.0406	0.0385	0.0021	0.00659713
breast	HNRNPD-NM_031369	0.0414	0.0411	0.0003	0.8804
prostate	HNRNPD-NM_031369	0.03755	0.0393	-0.00175	0.0603093
kidney	HNRNPD-NM_031369	0.0381	0.0357	0.0024	2.21086e-10
lung	HNRNPD-NM_031369	0.0399	0.0336	0.0063	1.82292e-09
headandneck	HNRNPD-NM_031369	0.0394	0.0414	-0.002	0.00155496
uterus	HNRNPD-NM_031369	0.04095	0.0426	-0.00165	0.121171
liver	HNRNPD-NM_031369	0.0393	0.0396	-0.0003	0.0971433
thyroid	HNRNPD-NM_031369	0.0387	0.04045	-0.00175	0.0348467
colorectal	HNRNPD-NM_031369	0.0406	0.0385	0.0021	0.00659713
breast	HNRNPD-NM_031370	0.0414	0.0411	0.0003	0.8804
prostate	HNRNPD-NM_031370	0.03755	0.0393	-0.00175	0.0603093
kidney	HNRNPD-NM_031370	0.0381	0.0357	0.0024	2.21086e-10
lung	HNRNPD-NM_031370	0.0399	0.0336	0.0063	1.82292e-09
headandneck	HNRNPD-NM_031370	0.0394	0.0414	-0.002	0.00155496
uterus	HNRNPD-NM_031370	0.04095	0.0426	-0.00165	0.121171
liver	HNRNPD-NM_031370	0.0393	0.0396	-0.0003	0.0971433
thyroid	HNRNPD-NM_031370	0.0387	0.04045	-0.00175	0.0348467
colorectal	HNRNPD-NM_031370	0.0406	0.0385	0.0021	0.00659713
breast	HNRNPF-NM_001098204	0.0437	0.048	-0.0043	4.9774e-05
prostate	HNRNPF-NM_001098204	0.05065	0.064	-0.01335	1.08179e-11
kidney	HNRNPF-NM_001098204	0.0535	0.0525	0.001	0.571904
lung	HNRNPF-NM_001098204	0.05015	0.05105	-0.0009	0.181153
headandneck	HNRNPF-NM_001098204	0.05205	0.0622	-0.01015	5.36778e-06
uterus	HNRNPF-NM_001098204	0.05025	0.0741	-0.02385	2.43395e-10
liver	HNRNPF-NM_001098204	0.04665	0.0631	-0.01645	2.52031e-09
thyroid	HNRNPF-NM_001098204	0.06875	0.06615	0.0026	0.209392
colorectal	HNRNPF-NM_001098204	0.049	0.0521	-0.0031	0.0263104
breast	HNRNPF-NM_001098205	0.0427	0.04625	-0.00355	0.000137841
prostate	HNRNPF-NM_001098205	0.0494	0.0612	-0.0118	2.67798e-11
kidney	HNRNPF-NM_001098205	0.0515	0.0504	0.0011	0.374292
lung	HNRNPF-NM_001098205	0.04865	0.04915	-0.0005	0.290461
headandneck	HNRNPF-NM_001098205	0.05035	0.05965	-0.0093	6.93946e-06
uterus	HNRNPF-NM_001098205	0.04885	0.071	-0.02215	3.17479e-10
liver	HNRNPF-NM_001098205	0.04535	0.0609	-0.01555	1.90388e-09
thyroid	HNRNPF-NM_001098205	0.066	0.06325	0.00275	0.212915
colorectal	HNRNPF-NM_001098205	0.0475	0.0501	-0.0026	0.0354802
breast	HNRNPF-NM_001098206	0.0338	0.03235	0.00145	0.374057
prostate	HNRNPF-NM_001098206	0.0338	0.0337	0.0001	0.410811
kidney	HNRNPF-NM_001098206	0.0327	0.0308	0.0019	1.79312e-09
lung	HNRNPF-NM_001098206	0.03515	0.03015	0.005	2.93745e-08
headandneck	HNRNPF-NM_001098206	0.03525	0.03655	-0.0013	0.0429362
uterus	HNRNPF-NM_001098206	0.0366	0.0405	-0.0039	0.0277038
liver	HNRNPF-NM_001098206	0.0342	0.0357	-0.0015	0.00375307
thyroid	HNRNPF-NM_001098206	0.034	0.03585	-0.00185	0.00574641
colorectal	HNRNPF-NM_001098206	0.0362	0.0346	0.0016	0.0540165
breast	HNRNPF-NM_001098207	0.1271	0.15165	-0.02455	2.26987e-19
prostate	HNRNPF-NM_001098207	0.11535	0.1442	-0.02885	7.15248e-18
kidney	HNRNPF-NM_001098207	0.1515	0.1538	-0.0023	0.000139515
lung	HNRNPF-NM_001098207	0.1219	0.14285	-0.02095	5.77931e-10
headandneck	HNRNPF-NM_001098207	0.13865	0.1373	0.00135	0.392054
uterus	HNRNPF-NM_001098207	0.1111	0.1613	-0.0502	1.8914e-08
liver	HNRNPF-NM_001098207	0.10425	0.1486	-0.04435	4.70613e-16
thyroid	HNRNPF-NM_001098207	0.1515	0.14995	0.00155	0.383017
colorectal	HNRNPF-NM_001098207	0.1	0.106	-0.006	0.165666
breast	HNRNPF-NM_001098208	0.0672	0.06825	-0.00105	0.516444
prostate	HNRNPF-NM_001098208	0.0645	0.0652	-0.0007	0.27705
kidney	HNRNPF-NM_001098208	0.067	0.0642	0.0028	1.41552e-07
lung	HNRNPF-NM_001098208	0.0711	0.06465	0.00645	1.9017e-08
headandneck	HNRNPF-NM_001098208	0.08425	0.0707	0.01355	3.49209e-06
uterus	HNRNPF-NM_001098208	0.0699	0.0722	-0.0023	0.820282
liver	HNRNPF-NM_001098208	0.0664	0.0671	-0.0007	0.485936
thyroid	HNRNPF-NM_001098208	0.06605	0.0684	-0.00235	0.00318667
colorectal	HNRNPF-NM_001098208	0.0698	0.0664	0.0034	0.000319851
breast	HNRNPF-NM_004966	0.0437	0.048	-0.0043	4.9774e-05
prostate	HNRNPF-NM_004966	0.05065	0.064	-0.01335	1.08179e-11
kidney	HNRNPF-NM_004966	0.0535	0.0525	0.001	0.571904
lung	HNRNPF-NM_004966	0.05015	0.05105	-0.0009	0.181153
headandneck	HNRNPF-NM_004966	0.05205	0.0622	-0.01015	5.36778e-06
uterus	HNRNPF-NM_004966	0.05025	0.0741	-0.02385	2.43395e-10
liver	HNRNPF-NM_004966	0.04665	0.0631	-0.01645	2.52031e-09
thyroid	HNRNPF-NM_004966	0.06875	0.06615	0.0026	0.209392
colorectal	HNRNPF-NM_004966	0.049	0.0521	-0.0031	0.0263104
breast	HNRNPH1-NM_001257293	0.1244	0.12505	-0.00065	0.287911
prostate	HNRNPH1-NM_001257293	0.15945	0.1331	0.02635	1.2888e-13
kidney	HNRNPH1-NM_001257293	0.1216	0.1189	0.0027	0.0197233
lung	HNRNPH1-NM_001257293	0.117	0.1278	-0.0108	5.42736e-09
headandneck	HNRNPH1-NM_001257293	0.112	0.13125	-0.01925	1.46075e-12
uterus	HNRNPH1-NM_001257293	0.1175	0.1323	-0.0148	0.00447562
liver	HNRNPH1-NM_001257293	0.1083	0.1261	-0.0178	0.000196863
thyroid	HNRNPH1-NM_001257293	0.15145	0.15	0.00145	0.838741
colorectal	HNRNPH1-NM_001257293	0.1303	0.1677	-0.0374	8.24114e-14
breast	HNRNPH1-NM_005520	0.1244	0.12505	-0.00065	0.287911
prostate	HNRNPH1-NM_005520	0.15945	0.1331	0.02635	1.2888e-13
kidney	HNRNPH1-NM_005520	0.1216	0.1189	0.0027	0.0197233
lung	HNRNPH1-NM_005520	0.117	0.1278	-0.0108	5.42736e-09
headandneck	HNRNPH1-NM_005520	0.112	0.13125	-0.01925	1.46075e-12
uterus	HNRNPH1-NM_005520	0.1175	0.1323	-0.0148	0.00447562
liver	HNRNPH1-NM_005520	0.1083	0.1261	-0.0178	0.000196863
thyroid	HNRNPH1-NM_005520	0.15145	0.15	0.00145	0.838741
colorectal	HNRNPH1-NM_005520	0.1303	0.1677	-0.0374	8.24114e-14
breast	HNRNPH2-NM_001032393	0.2924	0.33765	-0.04525	4.06532e-14
prostate	HNRNPH2-NM_001032393	0.04335	0.041	0.00235	0.606816
kidney	HNRNPH2-NM_001032393	0.0521	0.0559	-0.0038	0.631043
lung	HNRNPH2-NM_001032393	0.0493	0.0557	-0.0064	0.361207
headandneck	HNRNPH2-NM_001032393	0.04685	0.04375	0.0031	0.884778
uterus	HNRNPH2-NM_001032393	0.33855	0.33	0.00855	0.593479
liver	HNRNPH2-NM_001032393	0.05015	0.0524	-0.00225	0.211674
thyroid	HNRNPH2-NM_001032393	0.26965	0.2982	-0.02855	0.289515
colorectal	HNRNPH2-NM_001032393	0.0514	0.0495	0.0019	0.763511
breast	HNRNPH2-NM_019597	0.2924	0.33765	-0.04525	4.06532e-14
prostate	HNRNPH2-NM_019597	0.04335	0.041	0.00235	0.606816
kidney	HNRNPH2-NM_019597	0.0521	0.0559	-0.0038	0.631043
lung	HNRNPH2-NM_019597	0.0493	0.0557	-0.0064	0.361207
headandneck	HNRNPH2-NM_019597	0.04685	0.04375	0.0031	0.884778
uterus	HNRNPH2-NM_019597	0.33855	0.33	0.00855	0.593479
liver	HNRNPH2-NM_019597	0.05015	0.0524	-0.00225	0.211674
thyroid	HNRNPH2-NM_019597	0.26965	0.2982	-0.02855	0.289515
colorectal	HNRNPH2-NM_019597	0.0514	0.0495	0.0019	0.763511
breast	HNRNPH3-NM_012207	0.041	0.0418	-0.0008	0.0696583
prostate	HNRNPH3-NM_012207	0.0399	0.0427	-0.0028	5.95256e-05
kidney	HNRNPH3-NM_012207	0.0405	0.0397	0.0008	0.0493201
lung	HNRNPH3-NM_012207	0.0408	0.0377	0.0031	0.000700321
headandneck	HNRNPH3-NM_012207	0.0422	0.0458	-0.0036	0.000111405
uterus	HNRNPH3-NM_012207	0.041	0.045	-0.004	0.0234771
liver	HNRNPH3-NM_012207	0.04065	0.0415	-0.00085	0.0800835
thyroid	HNRNPH3-NM_012207	0.0393	0.04095	-0.00165	0.195254
colorectal	HNRNPH3-NM_012207	0.0424	0.0414	0.001	0.0987605
breast	HNRNPH3-NM_021644	0.041	0.0418	-0.0008	0.0696583
prostate	HNRNPH3-NM_021644	0.0399	0.0427	-0.0028	5.95256e-05
kidney	HNRNPH3-NM_021644	0.0405	0.0397	0.0008	0.0493201
lung	HNRNPH3-NM_021644	0.0408	0.0377	0.0031	0.000700321
headandneck	HNRNPH3-NM_021644	0.0422	0.0458	-0.0036	0.000111405
uterus	HNRNPH3-NM_021644	0.041	0.045	-0.004	0.0234771
liver	HNRNPH3-NM_021644	0.04065	0.0415	-0.00085	0.0800835
thyroid	HNRNPH3-NM_021644	0.0393	0.04095	-0.00165	0.195254
colorectal	HNRNPH3-NM_021644	0.0424	0.0414	0.001	0.0987605
breast	HNRNPK-NM_002140	0.047	0.03995	0.00705	2.02604e-07
prostate	HNRNPK-NM_002140	0.04	0.0374	0.0026	0.0785875
kidney	HNRNPK-NM_002140	0.0381	0.0324	0.0057	3.75948e-19
lung	HNRNPK-NM_002140	0.04315	0.0328	0.01035	1.98075e-22
headandneck	HNRNPK-NM_002140	0.0431	0.0368	0.0063	1.17866e-06
uterus	HNRNPK-NM_002140	0.0521	0.0437	0.0084	0.000782424
liver	HNRNPK-NM_002140	0.0411	0.0374	0.0037	0.000113868
thyroid	HNRNPK-NM_002140	0.0368	0.03705	-0.00025	0.280418
colorectal	HNRNPK-NM_002140	0.0517	0.0489	0.0028	0.0286739
breast	HNRNPK-NM_031262	0.047	0.03995	0.00705	2.02604e-07
prostate	HNRNPK-NM_031262	0.04	0.0374	0.0026	0.0785875
kidney	HNRNPK-NM_031262	0.0381	0.0324	0.0057	3.75948e-19
lung	HNRNPK-NM_031262	0.04315	0.0328	0.01035	1.98075e-22
headandneck	HNRNPK-NM_031262	0.0431	0.0368	0.0063	1.17866e-06
uterus	HNRNPK-NM_031262	0.0521	0.0437	0.0084	0.000782424
liver	HNRNPK-NM_031262	0.0411	0.0374	0.0037	0.000113868
thyroid	HNRNPK-NM_031262	0.0368	0.03705	-0.00025	0.280418
colorectal	HNRNPK-NM_031262	0.0517	0.0489	0.0028	0.0286739
breast	HNRNPK-NM_031263	0.0578	0.0524	0.0054	0.0280395
prostate	HNRNPK-NM_031263	0.0492	0.0503	-0.0011	0.416717
kidney	HNRNPK-NM_031263	0.0484	0.0446	0.0038	1.61982e-07
lung	HNRNPK-NM_031263	0.0508	0.0437	0.0071	2.72969e-13
headandneck	HNRNPK-NM_031263	0.0526	0.05165	0.00095	0.362452
uterus	HNRNPK-NM_031263	0.05975	0.0554	0.00435	0.0616199
liver	HNRNPK-NM_031263	0.0499	0.0477	0.0022	0.0769584
thyroid	HNRNPK-NM_031263	0.04705	0.0489	-0.00185	0.22174
colorectal	HNRNPK-NM_031263	0.0606	0.0574	0.0032	0.0357114
breast	HNRNPL-NM_001005335	0.0153	0.0142	0.0011	0.000624281
prostate	HNRNPL-NM_001005335	0.0158	0.0154	0.0004	0.00424691
kidney	HNRNPL-NM_001005335	0.0147	0.0124	0.0023	4.96157e-20
lung	HNRNPL-NM_001005335	0.0159	0.0134	0.0025	7.70263e-10
headandneck	HNRNPL-NM_001005335	0.0159	0.0143	0.0016	0.00120116
uterus	HNRNPL-NM_001005335	0.01755	0.017	0.00055	0.96498
liver	HNRNPL-NM_001005335	0.01575	0.0155	0.00025	0.591953
thyroid	HNRNPL-NM_001005335	0.01515	0.01545	-0.0003	0.091847
colorectal	HNRNPL-NM_001005335	0.0159	0.0171	-0.0012	0.186057
breast	HNRNPL-NM_001533	0.0492	0.0479	0.0013	0.0656588
prostate	HNRNPL-NM_001533	0.04945	0.0517	-0.00225	0.00680072
kidney	HNRNPL-NM_001533	0.0493	0.0455	0.0038	3.60949e-09
lung	HNRNPL-NM_001533	0.05065	0.04485	0.0058	1.84347e-05
headandneck	HNRNPL-NM_001533	0.05205	0.05605	-0.004	2.70278e-05
uterus	HNRNPL-NM_001533	0.05195	0.0541	-0.00215	0.23807
liver	HNRNPL-NM_001533	0.05015	0.0518	-0.00165	0.0141064
thyroid	HNRNPL-NM_001533	0.0505	0.0512	-0.0007	0.103134
colorectal	HNRNPL-NM_001533	0.0521	0.0476	0.0045	7.52692e-06
breast	HNRNPM-NM_005968	0.0323	0.03315	-0.00085	0.0155724
prostate	HNRNPM-NM_005968	0.0328	0.0342	-0.0014	0.0224952
kidney	HNRNPM-NM_005968	0.0325	0.0315	0.001	1.44132e-06
lung	HNRNPM-NM_005968	0.0342	0.03015	0.00405	1.26879e-08
headandneck	HNRNPM-NM_005968	0.034	0.03675	-0.00275	0.00181521
uterus	HNRNPM-NM_005968	0.0348	0.0388	-0.004	0.0696771
liver	HNRNPM-NM_005968	0.0338	0.0352	-0.0014	0.00575871
thyroid	HNRNPM-NM_005968	0.03325	0.03465	-0.0014	0.00377784
colorectal	HNRNPM-NM_005968	0.0348	0.0336	0.0012	0.034674
breast	HNRNPM-NM_031203	0.0323	0.03315	-0.00085	0.0155724
prostate	HNRNPM-NM_031203	0.0328	0.0342	-0.0014	0.0224952
kidney	HNRNPM-NM_031203	0.0325	0.0315	0.001	1.44132e-06
lung	HNRNPM-NM_031203	0.0342	0.03015	0.00405	1.26879e-08
headandneck	HNRNPM-NM_031203	0.034	0.03675	-0.00275	0.00181521
uterus	HNRNPM-NM_031203	0.0348	0.0388	-0.004	0.0696771
liver	HNRNPM-NM_031203	0.0338	0.0352	-0.0014	0.00575871
thyroid	HNRNPM-NM_031203	0.03325	0.03465	-0.0014	0.00377784
colorectal	HNRNPM-NM_031203	0.0348	0.0336	0.0012	0.034674
breast	HNRNPR-NM_001102397	0.0309	0.0313	-0.0004	0.231845
prostate	HNRNPR-NM_001102397	0.0307	0.0332	-0.0025	1.69832e-06
kidney	HNRNPR-NM_001102397	0.0309	0.0304	0.0005	0.0031306
lung	HNRNPR-NM_001102397	0.032	0.02915	0.00285	0.00048861
headandneck	HNRNPR-NM_001102397	0.0322	0.0361	-0.0039	0.000257082
uterus	HNRNPR-NM_001102397	0.0329	0.0363	-0.0034	0.0377613
liver	HNRNPR-NM_001102397	0.031	0.0326	-0.0016	0.000152155
thyroid	HNRNPR-NM_001102397	0.0318	0.0317	0.0001	0.183423
colorectal	HNRNPR-NM_001102397	0.0334	0.032	0.0014	0.285397
breast	HNRNPR-NM_001102398	0.0309	0.0313	-0.0004	0.231845
prostate	HNRNPR-NM_001102398	0.0307	0.0332	-0.0025	1.69832e-06
kidney	HNRNPR-NM_001102398	0.0309	0.0304	0.0005	0.0031306
lung	HNRNPR-NM_001102398	0.032	0.02915	0.00285	0.00048861
headandneck	HNRNPR-NM_001102398	0.0322	0.0361	-0.0039	0.000257082
uterus	HNRNPR-NM_001102398	0.0329	0.0363	-0.0034	0.0377613
liver	HNRNPR-NM_001102398	0.031	0.0326	-0.0016	0.000152155
thyroid	HNRNPR-NM_001102398	0.0318	0.0317	0.0001	0.183423
colorectal	HNRNPR-NM_001102398	0.0334	0.032	0.0014	0.285397
breast	HNRNPR-NM_001102399	0.0309	0.0313	-0.0004	0.231845
prostate	HNRNPR-NM_001102399	0.0307	0.0332	-0.0025	1.69832e-06
kidney	HNRNPR-NM_001102399	0.0309	0.0304	0.0005	0.0031306
lung	HNRNPR-NM_001102399	0.032	0.02915	0.00285	0.00048861
headandneck	HNRNPR-NM_001102399	0.0322	0.0361	-0.0039	0.000257082
uterus	HNRNPR-NM_001102399	0.0329	0.0363	-0.0034	0.0377613
liver	HNRNPR-NM_001102399	0.031	0.0326	-0.0016	0.000152155
thyroid	HNRNPR-NM_001102399	0.0318	0.0317	0.0001	0.183423
colorectal	HNRNPR-NM_001102399	0.0334	0.032	0.0014	0.285397
breast	HNRNPR-NM_005826	0.0309	0.0313	-0.0004	0.231845
prostate	HNRNPR-NM_005826	0.0307	0.0332	-0.0025	1.69832e-06
kidney	HNRNPR-NM_005826	0.0309	0.0304	0.0005	0.0031306
lung	HNRNPR-NM_005826	0.032	0.02915	0.00285	0.00048861
headandneck	HNRNPR-NM_005826	0.0322	0.0361	-0.0039	0.000257082
uterus	HNRNPR-NM_005826	0.0329	0.0363	-0.0034	0.0377613
liver	HNRNPR-NM_005826	0.031	0.0326	-0.0016	0.000152155
thyroid	HNRNPR-NM_005826	0.0318	0.0317	0.0001	0.183423
colorectal	HNRNPR-NM_005826	0.0334	0.032	0.0014	0.285397
breast	HNRNPUL1-NM_007040	0.044	0.0436	0.0004	0.116868
prostate	HNRNPUL1-NM_007040	0.0422	0.0454	-0.0032	2.93029e-06
kidney	HNRNPUL1-NM_007040	0.0432	0.0416	0.0016	0.000987528
lung	HNRNPUL1-NM_007040	0.0452	0.0403	0.0049	1.99338e-05
headandneck	HNRNPUL1-NM_007040	0.0447	0.0494	-0.0047	5.68726e-06
uterus	HNRNPUL1-NM_007040	0.0469	0.0531	-0.0062	0.0077337
liver	HNRNPUL1-NM_007040	0.0437	0.0463	-0.0026	3.44761e-05
thyroid	HNRNPUL1-NM_007040	0.0448	0.04685	-0.00205	0.0223076
colorectal	HNRNPUL1-NM_007040	0.0466	0.0434	0.0032	0.00922343
breast	HNRNPUL1-NM_144732	0.1004	0.12175	-0.02135	3.24257e-18
prostate	HNRNPUL1-NM_144732	0.0924	0.1122	-0.0198	7.71173e-16
kidney	HNRNPUL1-NM_144732	0.0999	0.1243	-0.0244	2.49189e-43
lung	HNRNPUL1-NM_144732	0.1074	0.1133	-0.0059	2.52871e-05
headandneck	HNRNPUL1-NM_144732	0.1192	0.1189	0.0003	0.935753
uterus	HNRNPUL1-NM_144732	0.1072	0.144	-0.0368	2.01521e-09
liver	HNRNPUL1-NM_144732	0.08515	0.0994	-0.01425	7.24735e-07
thyroid	HNRNPUL1-NM_144732	0.1292	0.15365	-0.02445	4.00883e-15
colorectal	HNRNPUL1-NM_144732	0.1036	0.0905	0.0131	2.26424e-07
breast	HNRPLL-NM_001142650	0.1364	0.1357	0.0007	0.669827
prostate	HNRPLL-NM_001142650	0.13745	0.1397	-0.00225	0.0012085
kidney	HNRPLL-NM_001142650	0.1377	0.1356	0.0021	6.58105e-06
lung	HNRPLL-NM_001142650	0.1371	0.1367	0.0004	0.203216
headandneck	HNRPLL-NM_001142650	0.1374	0.14155	-0.00415	0.000820591
uterus	HNRPLL-NM_001142650	0.1384	0.1409	-0.0025	0.235583
liver	HNRPLL-NM_001142650	0.1362	0.136	0.0002	0.475782
thyroid	HNRPLL-NM_001142650	0.1383	0.14395	-0.00565	1.6552e-10
colorectal	HNRPLL-NM_001142650	0.1411	0.1378	0.0033	8.97536e-05
breast	HNRPLL-NM_138394	0.1364	0.1357	0.0007	0.669827
prostate	HNRPLL-NM_138394	0.13745	0.1397	-0.00225	0.0012085
kidney	HNRPLL-NM_138394	0.1377	0.1356	0.0021	6.58105e-06
lung	HNRPLL-NM_138394	0.1371	0.1367	0.0004	0.203216
headandneck	HNRPLL-NM_138394	0.1374	0.14155	-0.00415	0.000820591
uterus	HNRPLL-NM_138394	0.1384	0.1409	-0.0025	0.235583
liver	HNRPLL-NM_138394	0.1362	0.136	0.0002	0.475782
thyroid	HNRPLL-NM_138394	0.1383	0.14395	-0.00565	1.6552e-10
colorectal	HNRPLL-NM_138394	0.1411	0.1378	0.0033	8.97536e-05
breast	KHDRBS1-NM_006559	0.257	0.25675	0.00025	0.367496
prostate	KHDRBS1-NM_006559	0.2565	0.2575	-0.001	0.0601123
kidney	KHDRBS1-NM_006559	0.2569	0.2551	0.0018	3.52412e-10
lung	KHDRBS1-NM_006559	0.2549	0.24785	0.00705	8.22774e-17
headandneck	KHDRBS1-NM_006559	0.2566	0.2569	-0.0003	0.828617
uterus	KHDRBS1-NM_006559	0.2559	0.2599	-0.004	0.000370318
liver	KHDRBS1-NM_006559	0.2571	0.2572	-0.0001	0.622386
thyroid	KHDRBS1-NM_006559	0.2578	0.2575	0.0003	0.672743
colorectal	KHDRBS1-NM_006559	0.2573	0.2559	0.0014	0.560587
breast	KHDRBS2-NM_152688	0.2268	0.09955	0.12725	1.10201e-20
prostate	KHDRBS2-NM_152688	0.1137	0.08	0.0337	0.00081776
kidney	KHDRBS2-NM_152688	0.1364	0.0767	0.0597	6.42197e-21
lung	KHDRBS2-NM_152688	0.096	0.05845	0.03755	2.9956e-20
headandneck	KHDRBS2-NM_152688	0.44595	0.1241	0.32185	3.00932e-26
uterus	KHDRBS2-NM_152688	0.278	0.086	0.192	0.00119053
liver	KHDRBS2-NM_152688	0.0937	0.0919	0.0018	0.581557
thyroid	KHDRBS2-NM_152688	0.053	0.06395	-0.01095	4.95333e-05
colorectal	KHDRBS2-NM_152688	0.5598	0.0986	0.4612	3.76272e-27
breast	KHDRBS3-NM_006558	0.0294	0.02655	0.00285	5.2123e-06
prostate	KHDRBS3-NM_006558	0.0299	0.0329	-0.003	0.000835851
kidney	KHDRBS3-NM_006558	0.0293	0.0262	0.0031	1.96073e-13
lung	KHDRBS3-NM_006558	0.0326	0.02785	0.00475	9.64304e-13
headandneck	KHDRBS3-NM_006558	0.0326	0.033	-0.0004	0.863011
uterus	KHDRBS3-NM_006558	0.03175	0.0365	-0.00475	0.00124982
liver	KHDRBS3-NM_006558	0.0315	0.0336	-0.0021	0.000410896
thyroid	KHDRBS3-NM_006558	0.03275	0.0339	-0.00115	0.137984
colorectal	KHDRBS3-NM_006558	0.0322	0.0318	0.0004	0.176589
breast	KHSRP-NM_003685	0.1555	0.09535	0.06015	9.90944e-17
prostate	KHSRP-NM_003685	0.1727	0.1638	0.0089	0.0388915
kidney	KHSRP-NM_003685	0.1533	0.1478	0.0055	0.0225412
lung	KHSRP-NM_003685	0.1132	0.11695	-0.00375	0.651774
headandneck	KHSRP-NM_003685	0.09655	0.13705	-0.0405	4.21666e-10
uterus	KHSRP-NM_003685	0.15215	0.1458	0.00635	0.983321
liver	KHSRP-NM_003685	0.1679	0.1844	-0.0165	0.0291376
thyroid	KHSRP-NM_003685	0.16645	0.167	-0.00055	0.388062
colorectal	KHSRP-NM_003685	0.1483	0.1902	-0.0419	1.81564e-09
breast	LSM1-NM_014462	0.044	0.0402	0.0038	0.000194796
prostate	LSM1-NM_014462	0.04615	0.0476	-0.00145	0.0973252
kidney	LSM1-NM_014462	0.0456	0.0397	0.0059	4.8486e-18
lung	LSM1-NM_014462	0.0495	0.0396	0.0099	3.4698e-12
headandneck	LSM1-NM_014462	0.04905	0.0469	0.00215	0.837103
uterus	LSM1-NM_014462	0.05015	0.0522	-0.00205	0.384081
liver	LSM1-NM_014462	0.0472	0.0479	-0.0007	0.160507
thyroid	LSM1-NM_014462	0.0491	0.04965	-0.00055	0.127149
colorectal	LSM1-NM_014462	0.0507	0.0469	0.0038	0.000153056
breast	LSM10-NM_032881	0.1132	0.10705	0.00615	0.00134283
prostate	LSM10-NM_032881	0.079	0.0871	-0.0081	6.66074e-07
kidney	LSM10-NM_032881	0.1095	0.0913	0.0182	3.3912e-37
lung	LSM10-NM_032881	0.1059	0.10555	0.00035	0.992444
headandneck	LSM10-NM_032881	0.107	0.10555	0.00145	0.215506
uterus	LSM10-NM_032881	0.0934	0.1007	-0.0073	0.00664123
liver	LSM10-NM_032881	0.1163	0.1169	-0.0006	0.408724
thyroid	LSM10-NM_032881	0.117	0.1086	0.0084	0.0160081
colorectal	LSM10-NM_032881	0.0885	0.1005	-0.012	6.84357e-07
breast	LSM3-NM_014463	0.033	0.03315	-0.00015	0.617887
prostate	LSM3-NM_014463	0.0296	0.0299	-0.0003	0.557812
kidney	LSM3-NM_014463	0.0314	0.0277	0.0037	1.29182e-22
lung	LSM3-NM_014463	0.0332	0.0272	0.006	2.85407e-15
headandneck	LSM3-NM_014463	0.0333	0.0321	0.0012	0.212487
uterus	LSM3-NM_014463	0.03405	0.0374	-0.00335	0.000986939
liver	LSM3-NM_014463	0.0311	0.0308	0.0003	0.768299
thyroid	LSM3-NM_014463	0.0307	0.032	-0.0013	0.00942848
colorectal	LSM3-NM_014463	0.0327	0.0337	-0.001	0.297779
breast	LSM4-NM_001252129	0.0358	0.0366	-0.0008	0.131227
prostate	LSM4-NM_001252129	0.0356	0.0386	-0.003	2.73915e-06
kidney	LSM4-NM_001252129	0.0365	0.0355	0.001	0.000144039
lung	LSM4-NM_001252129	0.0378	0.0352	0.0026	0.00766384
headandneck	LSM4-NM_001252129	0.0383	0.0412	-0.0029	6.83171e-05
uterus	LSM4-NM_001252129	0.0381	0.043	-0.0049	0.000159979
liver	LSM4-NM_001252129	0.03655	0.0378	-0.00125	0.0619682
thyroid	LSM4-NM_001252129	0.0381	0.03975	-0.00165	0.0182262
colorectal	LSM4-NM_001252129	0.0385	0.0391	-0.0006	0.705856
breast	LSM4-NM_012321	0.0358	0.0366	-0.0008	0.131227
prostate	LSM4-NM_012321	0.0356	0.0386	-0.003	2.73915e-06
kidney	LSM4-NM_012321	0.0365	0.0355	0.001	0.000144039
lung	LSM4-NM_012321	0.0378	0.0352	0.0026	0.00766384
headandneck	LSM4-NM_012321	0.0383	0.0412	-0.0029	6.83171e-05
uterus	LSM4-NM_012321	0.0381	0.043	-0.0049	0.000159979
liver	LSM4-NM_012321	0.03655	0.0378	-0.00125	0.0619682
thyroid	LSM4-NM_012321	0.0381	0.03975	-0.00165	0.0182262
colorectal	LSM4-NM_012321	0.0385	0.0391	-0.0006	0.705856
breast	LSM5-NM_001130710	0.0414	0.0436	-0.0022	0.0550741
prostate	LSM5-NM_001130710	0.03995	0.0433	-0.00335	0.0110586
kidney	LSM5-NM_001130710	0.0403	0.0395	0.0008	0.115704
lung	LSM5-NM_001130710	0.0417	0.03985	0.00185	0.00223571
headandneck	LSM5-NM_001130710	0.0422	0.04555	-0.00335	0.000150331
uterus	LSM5-NM_001130710	0.0424	0.0454	-0.003	0.0219829
liver	LSM5-NM_001130710	0.0414	0.0431	-0.0017	0.243892
thyroid	LSM5-NM_001130710	0.0415	0.04265	-0.00115	0.0307649
colorectal	LSM5-NM_001130710	0.0417	0.0404	0.0013	0.144779
breast	LSM5-NM_001139499	0.0414	0.0436	-0.0022	0.0550741
prostate	LSM5-NM_001139499	0.03995	0.0433	-0.00335	0.0110586
kidney	LSM5-NM_001139499	0.0403	0.0395	0.0008	0.115704
lung	LSM5-NM_001139499	0.0417	0.03985	0.00185	0.00223571
headandneck	LSM5-NM_001139499	0.0422	0.04555	-0.00335	0.000150331
uterus	LSM5-NM_001139499	0.0424	0.0454	-0.003	0.0219829
liver	LSM5-NM_001139499	0.0414	0.0431	-0.0017	0.243892
thyroid	LSM5-NM_001139499	0.0415	0.04265	-0.00115	0.0307649
colorectal	LSM5-NM_001139499	0.0417	0.0404	0.0013	0.144779
breast	LSM5-NM_012322	0.0494	0.0544	-0.005	0.0203348
prostate	LSM5-NM_012322	0.043	0.0463	-0.0033	0.0161512
kidney	LSM5-NM_012322	0.0435	0.0449	-0.0014	0.0614268
lung	LSM5-NM_012322	0.0443	0.04335	0.00095	0.624532
headandneck	LSM5-NM_012322	0.045	0.04825	-0.00325	2.49949e-05
uterus	LSM5-NM_012322	0.04665	0.0514	-0.00475	0.114147
liver	LSM5-NM_012322	0.0438	0.0442	-0.0004	0.806777
thyroid	LSM5-NM_012322	0.0473	0.0552	-0.0079	2.759e-08
colorectal	LSM5-NM_012322	0.0435	0.0462	-0.0027	0.00306992
breast	LSM6-NM_007080	0.2425	0.25895	-0.01645	9.49114e-14
prostate	LSM6-NM_007080	0.16575	0.177	-0.01125	2.92214e-06
kidney	LSM6-NM_007080	0.2596	0.2641	-0.0045	2.64727e-08
lung	LSM6-NM_007080	0.2401	0.24715	-0.00705	6.43098e-05
headandneck	LSM6-NM_007080	0.23235	0.2592	-0.02685	2.43333e-18
uterus	LSM6-NM_007080	0.2322	0.264	-0.0318	4.16036e-13
liver	LSM6-NM_007080	0.2166	0.2499	-0.0333	3.32208e-12
thyroid	LSM6-NM_007080	0.25705	0.26455	-0.0075	1.37345e-07
colorectal	LSM6-NM_007080	0.2129	0.1985	0.0144	8.33879e-05
breast	LSM7-NM_016199	0.0357	0.03325	0.00245	0.0256806
prostate	LSM7-NM_016199	0.0317	0.0362	-0.0045	5.27475e-10
kidney	LSM7-NM_016199	0.0383	0.0309	0.0074	1.84331e-36
lung	LSM7-NM_016199	0.0437	0.04135	0.00235	0.108304
headandneck	LSM7-NM_016199	0.045	0.0418	0.0032	0.00704864
uterus	LSM7-NM_016199	0.0363	0.0394	-0.0031	0.00726607
liver	LSM7-NM_016199	0.03745	0.043	-0.00555	1.97723e-07
thyroid	LSM7-NM_016199	0.03765	0.04225	-0.0046	0.000188987
colorectal	LSM7-NM_016199	0.0354	0.0367	-0.0013	0.327816
breast	LSMD1-NM_032356	0.1105	0.1115	-0.001	0.0936659
prostate	LSMD1-NM_032356	0.10085	0.106	-0.00515	0.000500045
kidney	LSMD1-NM_032356	0.1047	0.1078	-0.0031	1.26526e-05
lung	LSMD1-NM_032356	0.1167	0.12365	-0.00695	1.41442e-09
headandneck	LSMD1-NM_032356	0.1156	0.1109	0.0047	0.000480203
uterus	LSMD1-NM_032356	0.10515	0.1159	-0.01075	1.28214e-05
liver	LSMD1-NM_032356	0.11515	0.1148	0.00035	0.689138
thyroid	LSMD1-NM_032356	0.11715	0.115	0.00215	0.0092283
colorectal	LSMD1-NM_032356	0.1124	0.1151	-0.0027	0.0236255
breast	LUC7L-NM_018032	0.3022	0.32055	-0.01835	5.67375e-12
prostate	LUC7L-NM_018032	0.29145	0.3181	-0.02665	5.0185e-12
kidney	LUC7L-NM_018032	0.3206	0.318	0.0026	0.0130623
lung	LUC7L-NM_018032	0.2842	0.3236	-0.0394	5.38058e-19
headandneck	LUC7L-NM_018032	0.2977	0.31825	-0.02055	3.54456e-07
uterus	LUC7L-NM_018032	0.17545	0.3156	-0.14015	9.32804e-18
liver	LUC7L-NM_018032	0.30545	0.3173	-0.01185	3.60921e-08
thyroid	LUC7L-NM_018032	0.32305	0.3229	0.00015	0.515414
colorectal	LUC7L-NM_018032	0.2638	0.319	-0.0552	2.04197e-12
breast	LUC7L-NM_201412	0.3022	0.32055	-0.01835	5.67375e-12
prostate	LUC7L-NM_201412	0.29145	0.3181	-0.02665	5.0185e-12
kidney	LUC7L-NM_201412	0.3206	0.318	0.0026	0.0130623
lung	LUC7L-NM_201412	0.2842	0.3236	-0.0394	5.38058e-19
headandneck	LUC7L-NM_201412	0.2977	0.31825	-0.02055	3.54456e-07
uterus	LUC7L-NM_201412	0.17545	0.3156	-0.14015	9.32804e-18
liver	LUC7L-NM_201412	0.30545	0.3173	-0.01185	3.60921e-08
thyroid	LUC7L-NM_201412	0.32305	0.3229	0.00015	0.515414
colorectal	LUC7L-NM_201412	0.2638	0.319	-0.0552	2.04197e-12
breast	LUC7L3-NM_006107	0.0902	0.1257	-0.0355	1.18133e-28
prostate	LUC7L3-NM_006107	0.12275	0.17	-0.04725	7.77221e-21
kidney	LUC7L3-NM_006107	0.1381	0.1676	-0.0295	1.1066e-41
lung	LUC7L3-NM_006107	0.09065	0.1506	-0.05995	2.79767e-39
headandneck	LUC7L3-NM_006107	0.088	0.13605	-0.04805	1.8663e-25
uterus	LUC7L3-NM_006107	0.1005	0.1731	-0.0726	1.79591e-18
liver	LUC7L3-NM_006107	0.0642	0.1236	-0.0594	3.33843e-21
thyroid	LUC7L3-NM_006107	0.18735	0.186	0.00135	0.848694
colorectal	LUC7L3-NM_006107	0.0726	0.0889	-0.0163	1.70425e-07
breast	LUC7L3-NM_016424	0.0902	0.1257	-0.0355	1.18133e-28
prostate	LUC7L3-NM_016424	0.12275	0.17	-0.04725	7.77221e-21
kidney	LUC7L3-NM_016424	0.1381	0.1676	-0.0295	1.1066e-41
lung	LUC7L3-NM_016424	0.09065	0.1506	-0.05995	2.79767e-39
headandneck	LUC7L3-NM_016424	0.088	0.13605	-0.04805	1.8663e-25
uterus	LUC7L3-NM_016424	0.1005	0.1731	-0.0726	1.79591e-18
liver	LUC7L3-NM_016424	0.0642	0.1236	-0.0594	3.33843e-21
thyroid	LUC7L3-NM_016424	0.18735	0.186	0.00135	0.848694
colorectal	LUC7L3-NM_016424	0.0726	0.0889	-0.0163	1.70425e-07
breast	MAGOH-NM_002370	0.0752	0.0649	0.0103	0.000160197
prostate	MAGOH-NM_002370	0.0699	0.07	-0.0001	0.624217
kidney	MAGOH-NM_002370	0.0747	0.0596	0.0151	4.79004e-19
lung	MAGOH-NM_002370	0.0833	0.09495	-0.01165	0.00114878
headandneck	MAGOH-NM_002370	0.07255	0.0893	-0.01675	8.6414e-07
uterus	MAGOH-NM_002370	0.0528	0.0739	-0.0211	2.99655e-09
liver	MAGOH-NM_002370	0.1238	0.0988	0.025	1.29423e-05
thyroid	MAGOH-NM_002370	0.0742	0.0796	-0.0054	0.110094
colorectal	MAGOH-NM_002370	0.0713	0.1039	-0.0326	3.54566e-10
breast	MBNL1-NM_021038	0.6341	0.3976	0.2365	2.11106e-25
prostate	MBNL1-NM_021038	0.68295	0.5067	0.17625	4.16862e-15
kidney	MBNL1-NM_021038	0.4012	0.3937	0.0075	0.21676
lung	MBNL1-NM_021038	0.3123	0.25315	0.05915	6.73569e-05
headandneck	MBNL1-NM_021038	0.4986	0.30845	0.19015	1.21577e-13
uterus	MBNL1-NM_021038	0.61285	0.3858	0.22705	5.44825e-10
liver	MBNL1-NM_021038	0.48085	0.5178	-0.03695	0.0544915
thyroid	MBNL1-NM_021038	0.5972	0.5431	0.0541	4.76847e-07
colorectal	MBNL1-NM_021038	0.424	0.4064	0.0176	0.0350806
breast	MBNL1-NM_207292	0.6341	0.3976	0.2365	2.11106e-25
prostate	MBNL1-NM_207292	0.68295	0.5067	0.17625	4.16862e-15
kidney	MBNL1-NM_207292	0.4012	0.3937	0.0075	0.21676
lung	MBNL1-NM_207292	0.3123	0.25315	0.05915	6.73569e-05
headandneck	MBNL1-NM_207292	0.4986	0.30845	0.19015	1.21577e-13
uterus	MBNL1-NM_207292	0.61285	0.3858	0.22705	5.44825e-10
liver	MBNL1-NM_207292	0.48085	0.5178	-0.03695	0.0544915
thyroid	MBNL1-NM_207292	0.5972	0.5431	0.0541	4.76847e-07
colorectal	MBNL1-NM_207292	0.424	0.4064	0.0176	0.0350806
breast	MBNL1-NM_207293	0.1949	0.1322	0.0627	5.01533e-11
prostate	MBNL1-NM_207293	0.14305	0.0898	0.05325	3.5552e-12
kidney	MBNL1-NM_207293	0.0909	0.0865	0.0044	0.121363
lung	MBNL1-NM_207293	0.12085	0.0963	0.02455	9.02855e-07
headandneck	MBNL1-NM_207293	0.22575	0.10715	0.1186	1.23527e-24
uterus	MBNL1-NM_207293	0.314	0.1088	0.2052	4.27987e-16
liver	MBNL1-NM_207293	0.0834	0.0825	0.0009	0.459804
thyroid	MBNL1-NM_207293	0.0715	0.0767	-0.0052	0.00331628
colorectal	MBNL1-NM_207293	0.1316	0.088	0.0436	1.27893e-13
breast	MBNL1-NM_207294	0.1949	0.1322	0.0627	5.01533e-11
prostate	MBNL1-NM_207294	0.14305	0.0898	0.05325	3.5552e-12
kidney	MBNL1-NM_207294	0.0909	0.0865	0.0044	0.121363
lung	MBNL1-NM_207294	0.12085	0.0963	0.02455	9.02855e-07
headandneck	MBNL1-NM_207294	0.22575	0.10715	0.1186	1.23527e-24
uterus	MBNL1-NM_207294	0.314	0.1088	0.2052	4.27987e-16
liver	MBNL1-NM_207294	0.0834	0.0825	0.0009	0.459804
thyroid	MBNL1-NM_207294	0.0715	0.0767	-0.0052	0.00331628
colorectal	MBNL1-NM_207294	0.1316	0.088	0.0436	1.27893e-13
breast	MBNL1-NM_207295	0.1949	0.1322	0.0627	5.01533e-11
prostate	MBNL1-NM_207295	0.14305	0.0898	0.05325	3.5552e-12
kidney	MBNL1-NM_207295	0.0909	0.0865	0.0044	0.121363
lung	MBNL1-NM_207295	0.12085	0.0963	0.02455	9.02855e-07
headandneck	MBNL1-NM_207295	0.22575	0.10715	0.1186	1.23527e-24
uterus	MBNL1-NM_207295	0.314	0.1088	0.2052	4.27987e-16
liver	MBNL1-NM_207295	0.0834	0.0825	0.0009	0.459804
thyroid	MBNL1-NM_207295	0.0715	0.0767	-0.0052	0.00331628
colorectal	MBNL1-NM_207295	0.1316	0.088	0.0436	1.27893e-13
breast	MBNL1-NM_207296	0.1949	0.1322	0.0627	5.01533e-11
prostate	MBNL1-NM_207296	0.14305	0.0898	0.05325	3.5552e-12
kidney	MBNL1-NM_207296	0.0909	0.0865	0.0044	0.121363
lung	MBNL1-NM_207296	0.12085	0.0963	0.02455	9.02855e-07
headandneck	MBNL1-NM_207296	0.22575	0.10715	0.1186	1.23527e-24
uterus	MBNL1-NM_207296	0.314	0.1088	0.2052	4.27987e-16
liver	MBNL1-NM_207296	0.0834	0.0825	0.0009	0.459804
thyroid	MBNL1-NM_207296	0.0715	0.0767	-0.0052	0.00331628
colorectal	MBNL1-NM_207296	0.1316	0.088	0.0436	1.27893e-13
breast	MBNL1-NM_207297	0.1949	0.1322	0.0627	5.01533e-11
prostate	MBNL1-NM_207297	0.14305	0.0898	0.05325	3.5552e-12
kidney	MBNL1-NM_207297	0.0909	0.0865	0.0044	0.121363
lung	MBNL1-NM_207297	0.12085	0.0963	0.02455	9.02855e-07
headandneck	MBNL1-NM_207297	0.22575	0.10715	0.1186	1.23527e-24
uterus	MBNL1-NM_207297	0.314	0.1088	0.2052	4.27987e-16
liver	MBNL1-NM_207297	0.0834	0.0825	0.0009	0.459804
thyroid	MBNL1-NM_207297	0.0715	0.0767	-0.0052	0.00331628
colorectal	MBNL1-NM_207297	0.1316	0.088	0.0436	1.27893e-13
breast	MBNL2-NM_144778	0.2354	0.14855	0.08685	4.4198e-16
prostate	MBNL2-NM_144778	0.15205	0.1055	0.04655	4.68068e-07
kidney	MBNL2-NM_144778	0.2064	0.1481	0.0583	3.30571e-30
lung	MBNL2-NM_144778	0.27475	0.1917	0.08305	7.4856e-16
headandneck	MBNL2-NM_144778	0.2664	0.1349	0.1315	7.27523e-16
uterus	MBNL2-NM_144778	0.21775	0.1697	0.04805	0.002781
liver	MBNL2-NM_144778	0.34795	0.3486	-0.00065	0.689944
thyroid	MBNL2-NM_144778	0.3604	0.3521	0.0083	0.0245081
colorectal	MBNL2-NM_144778	0.1188	0.1068	0.012	0.00663848
breast	MBNL2-NM_207304	0.2354	0.14855	0.08685	4.4198e-16
prostate	MBNL2-NM_207304	0.15205	0.1055	0.04655	4.68068e-07
kidney	MBNL2-NM_207304	0.2064	0.1481	0.0583	3.30571e-30
lung	MBNL2-NM_207304	0.27475	0.1917	0.08305	7.4856e-16
headandneck	MBNL2-NM_207304	0.2664	0.1349	0.1315	7.27523e-16
uterus	MBNL2-NM_207304	0.21775	0.1697	0.04805	0.002781
liver	MBNL2-NM_207304	0.34795	0.3486	-0.00065	0.689944
thyroid	MBNL2-NM_207304	0.3604	0.3521	0.0083	0.0245081
colorectal	MBNL2-NM_207304	0.1188	0.1068	0.012	0.00663848
breast	MBNL3-NM_001170701	0.7398	0.73715	0.00265	0.968795
prostate	MBNL3-NM_001170701	0.911	0.9031	0.0079	0.0104663
kidney	MBNL3-NM_001170701	0.7458	0.8043	-0.0585	0.000648319
lung	MBNL3-NM_001170701	0.7997	0.8418	-0.0421	0.053478
headandneck	MBNL3-NM_001170701	0.80885	0.86895	-0.0601	1.35216e-05
uterus	MBNL3-NM_001170701	0.6704	0.7512	-0.0808	2.04261e-06
liver	MBNL3-NM_001170701	0.45305	0.5679	-0.11485	3.394e-10
thyroid	MBNL3-NM_001170701	0.75065	0.7341	0.01655	0.0197721
colorectal	MBNL3-NM_001170701	0.8141	0.8849	-0.0708	0.00165913
breast	MBNL3-NM_001170702	0.7398	0.73715	0.00265	0.968795
prostate	MBNL3-NM_001170702	0.911	0.9031	0.0079	0.0104663
kidney	MBNL3-NM_001170702	0.7458	0.8043	-0.0585	0.000648319
lung	MBNL3-NM_001170702	0.7997	0.8418	-0.0421	0.053478
headandneck	MBNL3-NM_001170702	0.80885	0.86895	-0.0601	1.35216e-05
uterus	MBNL3-NM_001170702	0.6704	0.7512	-0.0808	2.04261e-06
liver	MBNL3-NM_001170702	0.45305	0.5679	-0.11485	3.394e-10
thyroid	MBNL3-NM_001170702	0.75065	0.7341	0.01655	0.0197721
colorectal	MBNL3-NM_001170702	0.8141	0.8849	-0.0708	0.00165913
breast	MBNL3-NM_001170703	0.7398	0.73715	0.00265	0.968795
prostate	MBNL3-NM_001170703	0.911	0.9031	0.0079	0.0104663
kidney	MBNL3-NM_001170703	0.7458	0.8043	-0.0585	0.000648319
lung	MBNL3-NM_001170703	0.7997	0.8418	-0.0421	0.053478
headandneck	MBNL3-NM_001170703	0.80885	0.86895	-0.0601	1.35216e-05
uterus	MBNL3-NM_001170703	0.6704	0.7512	-0.0808	2.04261e-06
liver	MBNL3-NM_001170703	0.45305	0.5679	-0.11485	3.394e-10
thyroid	MBNL3-NM_001170703	0.75065	0.7341	0.01655	0.0197721
colorectal	MBNL3-NM_001170703	0.8141	0.8849	-0.0708	0.00165913
breast	MBNL3-NM_001170704	0.3392	0.37305	-0.03385	6.43737e-11
prostate	MBNL3-NM_001170704	0.057	0.0559	0.0011	0.267747
kidney	MBNL3-NM_001170704	0.0722	0.0578	0.0144	3.65618e-05
lung	MBNL3-NM_001170704	0.06515	0.05945	0.0057	0.916247
headandneck	MBNL3-NM_001170704	0.0626	0.06395	-0.00135	0.247066
uterus	MBNL3-NM_001170704	0.3397	0.3849	-0.0452	5.67009e-07
liver	MBNL3-NM_001170704	0.0555	0.0501	0.0054	0.292197
thyroid	MBNL3-NM_001170704	0.3383	0.35345	-0.01515	0.190028
colorectal	MBNL3-NM_001170704	0.067	0.0691	-0.0021	0.0775652
breast	MBNL3-NM_018388	0.7581	0.80095	-0.04285	1.59104e-06
prostate	MBNL3-NM_018388	0.89725	0.8869	0.01035	0.0428177
kidney	MBNL3-NM_018388	0.8864	0.8689	0.0175	0.012477
lung	MBNL3-NM_018388	0.8654	0.89545	-0.03005	0.0176029
headandneck	MBNL3-NM_018388	0.88195	0.8991	-0.01715	0.00903534
uterus	MBNL3-NM_018388	0.73055	0.7633	-0.03275	0.231492
liver	MBNL3-NM_018388	0.8861	0.8921	-0.006	0.827048
thyroid	MBNL3-NM_018388	0.7987	0.8378	-0.0391	0.000220193
colorectal	MBNL3-NM_018388	0.8672	0.8827	-0.0155	0.454724
breast	MBNL3-NM_133486	0.7581	0.80095	-0.04285	1.59104e-06
prostate	MBNL3-NM_133486	0.89725	0.8869	0.01035	0.0428177
kidney	MBNL3-NM_133486	0.8864	0.8689	0.0175	0.012477
lung	MBNL3-NM_133486	0.8654	0.89545	-0.03005	0.0176029
headandneck	MBNL3-NM_133486	0.88195	0.8991	-0.01715	0.00903534
uterus	MBNL3-NM_133486	0.73055	0.7633	-0.03275	0.231492
liver	MBNL3-NM_133486	0.8861	0.8921	-0.006	0.827048
thyroid	MBNL3-NM_133486	0.7987	0.8378	-0.0391	0.000220193
colorectal	MBNL3-NM_133486	0.8672	0.8827	-0.0155	0.454724
breast	MEX3B-NM_032246	0.0384	0.0365	0.0019	0.0162804
prostate	MEX3B-NM_032246	0.0384	0.0411	-0.0027	0.00047118
kidney	MEX3B-NM_032246	0.0395	0.0373	0.0022	8.22848e-07
lung	MEX3B-NM_032246	0.0408	0.0343	0.0065	1.50086e-08
headandneck	MEX3B-NM_032246	0.0419	0.04305	-0.00115	0.155945
uterus	MEX3B-NM_032246	0.0414	0.0456	-0.0042	0.0126749
liver	MEX3B-NM_032246	0.0439	0.0478	-0.0039	0.0998116
thyroid	MEX3B-NM_032246	0.0401	0.0407	-0.0006	0.0766938
colorectal	MEX3B-NM_032246	0.0428	0.0392	0.0036	0.000243832
breast	MEX3C-NM_016626	0.0313	0.0306	0.0007	0.296161
prostate	MEX3C-NM_016626	0.032	0.0336	-0.0016	0.000270884
kidney	MEX3C-NM_016626	0.0323	0.0307	0.0016	1.71727e-07
lung	MEX3C-NM_016626	0.0334	0.03025	0.00315	8.37145e-05
headandneck	MEX3C-NM_016626	0.0331	0.03495	-0.00185	0.000143873
uterus	MEX3C-NM_016626	0.0344	0.0372	-0.0028	0.0336601
liver	MEX3C-NM_016626	0.0338	0.0342	-0.0004	0.0148365
thyroid	MEX3C-NM_016626	0.03325	0.03415	-0.0009	0.00732591
colorectal	MEX3C-NM_016626	0.0346	0.0341	0.0005	0.495066
breast	MEX3D-NM_001174118	0.2741	0.23445	0.03965	1.58269e-18
prostate	MEX3D-NM_001174118	0.2742	0.2699	0.0043	0.278887
kidney	MEX3D-NM_001174118	0.2781	0.2621	0.016	4.31174e-10
lung	MEX3D-NM_001174118	0.27395	0.267	0.00695	0.101165
headandneck	MEX3D-NM_001174118	0.2601	0.26405	-0.00395	0.500119
uterus	MEX3D-NM_001174118	0.2074	0.2589	-0.0515	3.63318e-05
liver	MEX3D-NM_001174118	0.29055	0.2759	0.01465	0.000761372
thyroid	MEX3D-NM_001174118	0.27515	0.2686	0.00655	0.768535
colorectal	MEX3D-NM_001174118	0.2796	0.256	0.0236	0.000184168
breast	MEX3D-NM_203304	0.2741	0.23445	0.03965	1.58269e-18
prostate	MEX3D-NM_203304	0.2742	0.2699	0.0043	0.278887
kidney	MEX3D-NM_203304	0.2781	0.2621	0.016	4.31174e-10
lung	MEX3D-NM_203304	0.27395	0.267	0.00695	0.101165
headandneck	MEX3D-NM_203304	0.2601	0.26405	-0.00395	0.500119
uterus	MEX3D-NM_203304	0.2074	0.2589	-0.0515	3.63318e-05
liver	MEX3D-NM_203304	0.29055	0.2759	0.01465	0.000761372
thyroid	MEX3D-NM_203304	0.27515	0.2686	0.00655	0.768535
colorectal	MEX3D-NM_203304	0.2796	0.256	0.0236	0.000184168
breast	MSI1-NM_002442	0.0457	0.0376	0.0081	3.35582e-12
prostate	MSI1-NM_002442	0.0383	0.0383	0	0.19432
kidney	MSI1-NM_002442	0.0466	0.0358	0.0108	8.5076e-40
lung	MSI1-NM_002442	0.055	0.03955	0.01545	3.80064e-18
headandneck	MSI1-NM_002442	0.05985	0.04415	0.0157	2.13166e-07
uterus	MSI1-NM_002442	0.0428	0.0458	-0.003	0.446662
liver	MSI1-NM_002442	0.04515	0.0476	-0.00245	0.586028
thyroid	MSI1-NM_002442	0.0418	0.044	-0.0022	0.0421536
colorectal	MSI1-NM_002442	0.0574	0.0507	0.0067	0.00476243
breast	MSI2-NM_138962	0.0701	0.0667	0.0034	0.0127404
prostate	MSI2-NM_138962	0.083	0.0699	0.0131	1.31238e-15
kidney	MSI2-NM_138962	0.0752	0.075	0.0002	0.892271
lung	MSI2-NM_138962	0.0629	0.0618	0.0011	0.728676
headandneck	MSI2-NM_138962	0.05865	0.0589	-0.00025	0.426222
uterus	MSI2-NM_138962	0.0545	0.075	-0.0205	2.33705e-10
liver	MSI2-NM_138962	0.068	0.0792	-0.0112	1.25035e-08
thyroid	MSI2-NM_138962	0.08715	0.08225	0.0049	0.00274332
colorectal	MSI2-NM_138962	0.0624	0.0577	0.0047	0.0208509
breast	MSI2-NM_170721	0.0314	0.0307	0.0007	0.518235
prostate	MSI2-NM_170721	0.02925	0.0296	-0.00035	0.659124
kidney	MSI2-NM_170721	0.0292	0.0276	0.0016	0.000199953
lung	MSI2-NM_170721	0.0307	0.0281	0.0026	0.00398185
headandneck	MSI2-NM_170721	0.03095	0.03225	-0.0013	0.103607
uterus	MSI2-NM_170721	0.03195	0.0344	-0.00245	0.021942
liver	MSI2-NM_170721	0.02945	0.0317	-0.00225	0.000876079
thyroid	MSI2-NM_170721	0.02975	0.03085	-0.0011	0.0281791
colorectal	MSI2-NM_170721	0.0317	0.0314	0.0003	0.553055
breast	NAA38-NM_016200	0.0366	0.03675	-0.00015	0.702159
prostate	NAA38-NM_016200	0.0344	0.0336	0.0008	0.101418
kidney	NAA38-NM_016200	0.0332	0.0304	0.0028	7.36823e-08
lung	NAA38-NM_016200	0.0365	0.03105	0.00545	5.42036e-10
headandneck	NAA38-NM_016200	0.0363	0.03305	0.00325	0.00171747
uterus	NAA38-NM_016200	0.0401	0.0398	0.0003	0.752768
liver	NAA38-NM_016200	0.0368	0.0345	0.0023	0.00194754
thyroid	NAA38-NM_016200	0.03535	0.03635	-0.001	0.0125111
colorectal	NAA38-NM_016200	0.0359	0.0377	-0.0018	0.0554324
breast	NOVA1-NM_002515	0.1128	0.07275	0.04005	1.08486e-18
prostate	NOVA1-NM_002515	0.12665	0.0742	0.05245	3.49395e-18
kidney	NOVA1-NM_002515	0.0719	0.0563	0.0156	2.51983e-30
lung	NOVA1-NM_002515	0.1479	0.0881	0.0598	1.3674e-20
headandneck	NOVA1-NM_002515	0.27415	0.09055	0.1836	5.77817e-18
uterus	NOVA1-NM_002515	0.2605	0.0685	0.192	3.99048e-10
liver	NOVA1-NM_002515	0.1475	0.1127	0.0348	0.00156049
thyroid	NOVA1-NM_002515	0.0696	0.0762	-0.0066	0.206069
colorectal	NOVA1-NM_002515	0.4282	0.0953	0.3329	2.55422e-17
breast	NOVA1-NM_006489	0.1128	0.07275	0.04005	1.08486e-18
prostate	NOVA1-NM_006489	0.12665	0.0742	0.05245	3.49395e-18
kidney	NOVA1-NM_006489	0.0719	0.0563	0.0156	2.51983e-30
lung	NOVA1-NM_006489	0.1479	0.0881	0.0598	1.3674e-20
headandneck	NOVA1-NM_006489	0.27415	0.09055	0.1836	5.77817e-18
uterus	NOVA1-NM_006489	0.2605	0.0685	0.192	3.99048e-10
liver	NOVA1-NM_006489	0.1475	0.1127	0.0348	0.00156049
thyroid	NOVA1-NM_006489	0.0696	0.0762	-0.0066	0.206069
colorectal	NOVA1-NM_006489	0.4282	0.0953	0.3329	2.55422e-17
breast	NOVA1-NM_006491	0.1128	0.07275	0.04005	1.08486e-18
prostate	NOVA1-NM_006491	0.12665	0.0742	0.05245	3.49395e-18
kidney	NOVA1-NM_006491	0.0719	0.0563	0.0156	2.51983e-30
lung	NOVA1-NM_006491	0.1479	0.0881	0.0598	1.3674e-20
headandneck	NOVA1-NM_006491	0.27415	0.09055	0.1836	5.77817e-18
uterus	NOVA1-NM_006491	0.2605	0.0685	0.192	3.99048e-10
liver	NOVA1-NM_006491	0.1475	0.1127	0.0348	0.00156049
thyroid	NOVA1-NM_006491	0.0696	0.0762	-0.0066	0.206069
colorectal	NOVA1-NM_006491	0.4282	0.0953	0.3329	2.55422e-17
breast	NOVA2-NM_002516	0.0755	0.0236	0.0519	7.14419e-25
prostate	NOVA2-NM_002516	0.0511	0.03	0.0211	8.08912e-09
kidney	NOVA2-NM_002516	0.0387	0.0232	0.0155	5.90889e-57
lung	NOVA2-NM_002516	0.04275	0.025	0.01775	9.04991e-18
headandneck	NOVA2-NM_002516	0.03245	0.03265	-0.0002	0.19777
uterus	NOVA2-NM_002516	0.07105	0.0301	0.04095	3.85851e-06
liver	NOVA2-NM_002516	0.0954	0.0461	0.0493	4.1549e-06
thyroid	NOVA2-NM_002516	0.0268	0.028	-0.0012	0.411114
colorectal	NOVA2-NM_002516	0.1326	0.0775	0.0551	0.00011686
breast	PCBP1-NM_006196	0.0759	0.0596	0.0163	0.000596339
prostate	PCBP1-NM_006196	0.1549	0.0701	0.0848	8.27005e-19
kidney	PCBP1-NM_006196	0.0706	0.0609	0.0097	5.98165e-05
lung	PCBP1-NM_006196	0.07255	0.0553	0.01725	2.93666e-05
headandneck	PCBP1-NM_006196	0.07585	0.06055	0.0153	0.00588229
uterus	PCBP1-NM_006196	0.1317	0.065	0.0667	3.77897e-05
liver	PCBP1-NM_006196	0.0469	0.0766	-0.0297	9.21304e-08
thyroid	PCBP1-NM_006196	0.1176	0.09875	0.01885	1.91106e-06
colorectal	PCBP1-NM_006196	0.0864	0.1726	-0.0862	3.99663e-15
breast	PCBP2-NM_001098620	0.0333	0.03215	0.00115	0.200342
prostate	PCBP2-NM_001098620	0.033	0.035	-0.002	0.00248394
kidney	PCBP2-NM_001098620	0.0341	0.0316	0.0025	7.40911e-11
lung	PCBP2-NM_001098620	0.0366	0.02965	0.00695	2.67702e-14
headandneck	PCBP2-NM_001098620	0.0362	0.0361	0.0001	0.791411
uterus	PCBP2-NM_001098620	0.0364	0.0411	-0.0047	0.00307245
liver	PCBP2-NM_001098620	0.03445	0.0351	-0.00065	0.575585
thyroid	PCBP2-NM_001098620	0.0357	0.0366	-0.0009	0.0261965
colorectal	PCBP2-NM_001098620	0.0359	0.0363	-0.0004	0.643692
breast	PCBP2-NM_001128911	0.0333	0.03215	0.00115	0.200342
prostate	PCBP2-NM_001128911	0.033	0.035	-0.002	0.00248394
kidney	PCBP2-NM_001128911	0.0341	0.0316	0.0025	7.40911e-11
lung	PCBP2-NM_001128911	0.0366	0.02965	0.00695	2.67702e-14
headandneck	PCBP2-NM_001128911	0.0362	0.0361	0.0001	0.791411
uterus	PCBP2-NM_001128911	0.0364	0.0411	-0.0047	0.00307245
liver	PCBP2-NM_001128911	0.03445	0.0351	-0.00065	0.575585
thyroid	PCBP2-NM_001128911	0.0357	0.0366	-0.0009	0.0261965
colorectal	PCBP2-NM_001128911	0.0359	0.0363	-0.0004	0.643692
breast	PCBP2-NM_001128912	0.0333	0.03215	0.00115	0.200342
prostate	PCBP2-NM_001128912	0.033	0.035	-0.002	0.00248394
kidney	PCBP2-NM_001128912	0.0341	0.0316	0.0025	7.40911e-11
lung	PCBP2-NM_001128912	0.0366	0.02965	0.00695	2.67702e-14
headandneck	PCBP2-NM_001128912	0.0362	0.0361	0.0001	0.791411
uterus	PCBP2-NM_001128912	0.0364	0.0411	-0.0047	0.00307245
liver	PCBP2-NM_001128912	0.03445	0.0351	-0.00065	0.575585
thyroid	PCBP2-NM_001128912	0.0357	0.0366	-0.0009	0.0261965
colorectal	PCBP2-NM_001128912	0.0359	0.0363	-0.0004	0.643692
breast	PCBP2-NM_001128913	0.0333	0.03215	0.00115	0.200342
prostate	PCBP2-NM_001128913	0.033	0.035	-0.002	0.00248394
kidney	PCBP2-NM_001128913	0.0341	0.0316	0.0025	7.40911e-11
lung	PCBP2-NM_001128913	0.0366	0.02965	0.00695	2.67702e-14
headandneck	PCBP2-NM_001128913	0.0362	0.0361	0.0001	0.791411
uterus	PCBP2-NM_001128913	0.0364	0.0411	-0.0047	0.00307245
liver	PCBP2-NM_001128913	0.03445	0.0351	-0.00065	0.575585
thyroid	PCBP2-NM_001128913	0.0357	0.0366	-0.0009	0.0261965
colorectal	PCBP2-NM_001128913	0.0359	0.0363	-0.0004	0.643692
breast	PCBP2-NM_001128914	0.0333	0.03215	0.00115	0.200342
prostate	PCBP2-NM_001128914	0.033	0.035	-0.002	0.00248394
kidney	PCBP2-NM_001128914	0.0341	0.0316	0.0025	7.40911e-11
lung	PCBP2-NM_001128914	0.0366	0.02965	0.00695	2.67702e-14
headandneck	PCBP2-NM_001128914	0.0362	0.0361	0.0001	0.791411
uterus	PCBP2-NM_001128914	0.0364	0.0411	-0.0047	0.00307245
liver	PCBP2-NM_001128914	0.03445	0.0351	-0.00065	0.575585
thyroid	PCBP2-NM_001128914	0.0357	0.0366	-0.0009	0.0261965
colorectal	PCBP2-NM_001128914	0.0359	0.0363	-0.0004	0.643692
breast	PCBP2-NM_005016	0.0333	0.03215	0.00115	0.200342
prostate	PCBP2-NM_005016	0.033	0.035	-0.002	0.00248394
kidney	PCBP2-NM_005016	0.0341	0.0316	0.0025	7.40911e-11
lung	PCBP2-NM_005016	0.0366	0.02965	0.00695	2.67702e-14
headandneck	PCBP2-NM_005016	0.0362	0.0361	0.0001	0.791411
uterus	PCBP2-NM_005016	0.0364	0.0411	-0.0047	0.00307245
liver	PCBP2-NM_005016	0.03445	0.0351	-0.00065	0.575585
thyroid	PCBP2-NM_005016	0.0357	0.0366	-0.0009	0.0261965
colorectal	PCBP2-NM_005016	0.0359	0.0363	-0.0004	0.643692
breast	PCBP2-NM_031989	0.0333	0.03215	0.00115	0.200342
prostate	PCBP2-NM_031989	0.033	0.035	-0.002	0.00248394
kidney	PCBP2-NM_031989	0.0341	0.0316	0.0025	7.40911e-11
lung	PCBP2-NM_031989	0.0366	0.02965	0.00695	2.67702e-14
headandneck	PCBP2-NM_031989	0.0362	0.0361	0.0001	0.791411
uterus	PCBP2-NM_031989	0.0364	0.0411	-0.0047	0.00307245
liver	PCBP2-NM_031989	0.03445	0.0351	-0.00065	0.575585
thyroid	PCBP2-NM_031989	0.0357	0.0366	-0.0009	0.0261965
colorectal	PCBP2-NM_031989	0.0359	0.0363	-0.0004	0.643692
breast	PCBP3-NM_001130141	0.6733	0.83835	-0.16505	3.1747e-32
prostate	PCBP3-NM_001130141	0.85215	0.861	-0.00885	0.0287469
kidney	PCBP3-NM_001130141	0.8264	0.8673	-0.0409	3.73712e-23
lung	PCBP3-NM_001130141	0.7524	0.7872	-0.0348	4.45252e-07
headandneck	PCBP3-NM_001130141	0.75795	0.8156	-0.05765	2.24901e-13
uterus	PCBP3-NM_001130141	0.69495	0.8625	-0.16755	1.83459e-13
liver	PCBP3-NM_001130141	0.501	0.7693	-0.2683	4.15467e-12
thyroid	PCBP3-NM_001130141	0.76575	0.8074	-0.04165	5.82753e-10
colorectal	PCBP3-NM_001130141	0.8351	0.8573	-0.0222	0.0123495
breast	PCBP3-NM_020528	0.6733	0.83835	-0.16505	3.1747e-32
prostate	PCBP3-NM_020528	0.85215	0.861	-0.00885	0.0287469
kidney	PCBP3-NM_020528	0.8264	0.8673	-0.0409	3.73712e-23
lung	PCBP3-NM_020528	0.7524	0.7872	-0.0348	4.45252e-07
headandneck	PCBP3-NM_020528	0.75795	0.8156	-0.05765	2.24901e-13
uterus	PCBP3-NM_020528	0.69495	0.8625	-0.16755	1.83459e-13
liver	PCBP3-NM_020528	0.501	0.7693	-0.2683	4.15467e-12
thyroid	PCBP3-NM_020528	0.76575	0.8074	-0.04165	5.82753e-10
colorectal	PCBP3-NM_020528	0.8351	0.8573	-0.0222	0.0123495
breast	PCBP4-NM_001174100	0.1008	0.0815	0.0193	8.24709e-09
prostate	PCBP4-NM_001174100	0.13215	0.1159	0.01625	5.11962e-08
kidney	PCBP4-NM_001174100	0.103	0.0851	0.0179	9.14181e-25
lung	PCBP4-NM_001174100	0.1219	0.0993	0.0226	1.93382e-11
headandneck	PCBP4-NM_001174100	0.13275	0.12265	0.0101	0.000576116
uterus	PCBP4-NM_001174100	0.09055	0.0794	0.01115	0.00283857
liver	PCBP4-NM_001174100	0.08295	0.0962	-0.01325	4.9304e-05
thyroid	PCBP4-NM_001174100	0.09325	0.0943	-0.00105	0.0702203
colorectal	PCBP4-NM_001174100	0.1367	0.1304	0.0063	0.092469
breast	PCBP4-NM_020418	0.1008	0.0815	0.0193	8.24709e-09
prostate	PCBP4-NM_020418	0.13215	0.1159	0.01625	5.11962e-08
kidney	PCBP4-NM_020418	0.103	0.0851	0.0179	9.14181e-25
lung	PCBP4-NM_020418	0.1219	0.0993	0.0226	1.93382e-11
headandneck	PCBP4-NM_020418	0.13275	0.12265	0.0101	0.000576116
uterus	PCBP4-NM_020418	0.09055	0.0794	0.01115	0.00283857
liver	PCBP4-NM_020418	0.08295	0.0962	-0.01325	4.9304e-05
thyroid	PCBP4-NM_020418	0.09325	0.0943	-0.00105	0.0702203
colorectal	PCBP4-NM_020418	0.1367	0.1304	0.0063	0.092469
breast	PCBP4-NM_033008	0.1008	0.0815	0.0193	8.24709e-09
prostate	PCBP4-NM_033008	0.13215	0.1159	0.01625	5.11962e-08
kidney	PCBP4-NM_033008	0.103	0.0851	0.0179	9.14181e-25
lung	PCBP4-NM_033008	0.1219	0.0993	0.0226	1.93382e-11
headandneck	PCBP4-NM_033008	0.13275	0.12265	0.0101	0.000576116
uterus	PCBP4-NM_033008	0.09055	0.0794	0.01115	0.00283857
liver	PCBP4-NM_033008	0.08295	0.0962	-0.01325	4.9304e-05
thyroid	PCBP4-NM_033008	0.09325	0.0943	-0.00105	0.0702203
colorectal	PCBP4-NM_033008	0.1367	0.1304	0.0063	0.092469
breast	PCBP4-NM_033010	0.7212	0.6927	0.0285	4.83406e-08
prostate	PCBP4-NM_033010	0.75535	0.6927	0.06265	6.62826e-16
kidney	PCBP4-NM_033010	0.7344	0.7085	0.0259	3.58945e-10
lung	PCBP4-NM_033010	0.6739	0.69895	-0.02505	0.000123709
headandneck	PCBP4-NM_033010	0.63725	0.62795	0.0093	0.62222
uterus	PCBP4-NM_033010	0.70825	0.6874	0.02085	0.00180067
liver	PCBP4-NM_033010	0.7224	0.7775	-0.0551	6.40416e-11
thyroid	PCBP4-NM_033010	0.7319	0.67535	0.05655	2.09634e-18
colorectal	PCBP4-NM_033010	0.7109	0.7081	0.0028	0.872099
breast	PRPF18-NM_003675	0.1264	0.1386	-0.0122	1.89561e-10
prostate	PRPF18-NM_003675	0.1076	0.1091	-0.0015	0.452671
kidney	PRPF18-NM_003675	0.1454	0.1403	0.0051	1.86894e-09
lung	PRPF18-NM_003675	0.12595	0.11895	0.007	0.0334476
headandneck	PRPF18-NM_003675	0.1127	0.12865	-0.01595	2.30563e-08
uterus	PRPF18-NM_003675	0.12515	0.1467	-0.02155	1.24701e-07
liver	PRPF18-NM_003675	0.0808	0.1032	-0.0224	3.1198e-10
thyroid	PRPF18-NM_003675	0.14935	0.1565	-0.00715	0.000244954
colorectal	PRPF18-NM_003675	0.1034	0.1237	-0.0203	5.63763e-10
breast	PRPF19-NM_014502	0.0466	0.0444	0.0022	0.377936
prostate	PRPF19-NM_014502	0.0492	0.0556	-0.0064	5.55565e-07
kidney	PRPF19-NM_014502	0.0486	0.0459	0.0027	1.36967e-05
lung	PRPF19-NM_014502	0.0481	0.04675	0.00135	0.121791
headandneck	PRPF19-NM_014502	0.05235	0.05555	-0.0032	0.178188
uterus	PRPF19-NM_014502	0.05125	0.0616	-0.01035	0.00366116
liver	PRPF19-NM_014502	0.0469	0.0524	-0.0055	1.53594e-07
thyroid	PRPF19-NM_014502	0.0523	0.05615	-0.00385	0.000944562
colorectal	PRPF19-NM_014502	0.0517	0.048	0.0037	0.00355604
breast	PRPF3-NM_004698	0.1552	0.15245	0.00275	0.691549
prostate	PRPF3-NM_004698	0.1484	0.157	-0.0086	2.44298e-05
kidney	PRPF3-NM_004698	0.1575	0.1535	0.004	1.05906e-08
lung	PRPF3-NM_004698	0.14505	0.13445	0.0106	0.00398938
headandneck	PRPF3-NM_004698	0.15565	0.15875	-0.0031	0.0278074
uterus	PRPF3-NM_004698	0.1258	0.1631	-0.0373	6.0491e-13
liver	PRPF3-NM_004698	0.1503	0.1564	-0.0061	4.30818e-06
thyroid	PRPF3-NM_004698	0.1611	0.1633	-0.0022	0.0392235
colorectal	PRPF3-NM_004698	0.1169	0.147	-0.0301	1.8423e-08
breast	PRPF38A-NM_032864	0.0516	0.0513	0.0003	0.758887
prostate	PRPF38A-NM_032864	0.04905	0.0547	-0.00565	1.45667e-09
kidney	PRPF38A-NM_032864	0.0508	0.0494	0.0014	0.0186008
lung	PRPF38A-NM_032864	0.0505	0.04835	0.00215	0.0926413
headandneck	PRPF38A-NM_032864	0.0521	0.05775	-0.00565	1.92936e-08
uterus	PRPF38A-NM_032864	0.05165	0.0649	-0.01325	0.000245425
liver	PRPF38A-NM_032864	0.04535	0.0541	-0.00875	1.19969e-13
thyroid	PRPF38A-NM_032864	0.0518	0.0545	-0.0027	0.0111442
colorectal	PRPF38A-NM_032864	0.0548	0.0543	0.0005	0.69413
breast	PRPF38B-NM_018061	0.0272	0.02725	-5e-05	0.778513
prostate	PRPF38B-NM_018061	0.0289	0.0325	-0.0036	2.73377e-07
kidney	PRPF38B-NM_018061	0.0282	0.0277	0.0005	0.0252485
lung	PRPF38B-NM_018061	0.0299	0.02765	0.00225	0.0031635
headandneck	PRPF38B-NM_018061	0.0303	0.03255	-0.00225	2.39605e-05
uterus	PRPF38B-NM_018061	0.03065	0.0333	-0.00265	0.00289643
liver	PRPF38B-NM_018061	0.0297	0.0324	-0.0027	2.15195e-06
thyroid	PRPF38B-NM_018061	0.0309	0.032	-0.0011	0.0385164
colorectal	PRPF38B-NM_018061	0.0307	0.03	0.0007	0.253104
breast	PRPF4-NM_001244926	0.0459	0.0456	0.0003	0.909326
prostate	PRPF4-NM_001244926	0.0454	0.0487	-0.0033	5.32729e-05
kidney	PRPF4-NM_001244926	0.0468	0.0444	0.0024	1.94038e-07
lung	PRPF4-NM_001244926	0.0479	0.0429	0.005	1.04971e-05
headandneck	PRPF4-NM_001244926	0.0469	0.0536	-0.0067	4.28649e-07
uterus	PRPF4-NM_001244926	0.0487	0.0527	-0.004	0.011972
liver	PRPF4-NM_001244926	0.04685	0.0493	-0.00245	0.000604356
thyroid	PRPF4-NM_001244926	0.0468	0.0482	-0.0014	0.01853
colorectal	PRPF4-NM_001244926	0.0499	0.0471	0.0028	0.0241157
breast	PRPF4-NM_004697	0.0459	0.0456	0.0003	0.909326
prostate	PRPF4-NM_004697	0.0454	0.0487	-0.0033	5.32729e-05
kidney	PRPF4-NM_004697	0.0468	0.0444	0.0024	1.94038e-07
lung	PRPF4-NM_004697	0.0479	0.0429	0.005	1.04971e-05
headandneck	PRPF4-NM_004697	0.0469	0.0536	-0.0067	4.28649e-07
uterus	PRPF4-NM_004697	0.0487	0.0527	-0.004	0.011972
liver	PRPF4-NM_004697	0.04685	0.0493	-0.00245	0.000604356
thyroid	PRPF4-NM_004697	0.0468	0.0482	-0.0014	0.01853
colorectal	PRPF4-NM_004697	0.0499	0.0471	0.0028	0.0241157
breast	PRPF40A-NM_017892	0.0408	0.0414	-0.0006	0.917405
prostate	PRPF40A-NM_017892	0.0407	0.039	0.0017	0.341644
kidney	PRPF40A-NM_017892	0.0387	0.0365	0.0022	8.70335e-05
lung	PRPF40A-NM_017892	0.0393	0.03745	0.00185	0.0259886
headandneck	PRPF40A-NM_017892	0.0417	0.0397	0.002	0.00438574
uterus	PRPF40A-NM_017892	0.038	0.039	-0.001	0.93557
liver	PRPF40A-NM_017892	0.03975	0.0393	0.00045	0.977452
thyroid	PRPF40A-NM_017892	0.03885	0.0394	-0.00055	0.898787
colorectal	PRPF40A-NM_017892	0.0393	0.0356	0.0037	0.00159978
breast	PRPF40B-NM_001031698	0.6598	0.76985	-0.11005	1.35316e-31
prostate	PRPF40B-NM_001031698	0.6271	0.6916	-0.0645	1.04898e-17
kidney	PRPF40B-NM_001031698	0.8133	0.8279	-0.0146	1.46823e-06
lung	PRPF40B-NM_001031698	0.71805	0.73405	-0.016	0.00677321
headandneck	PRPF40B-NM_001031698	0.7522	0.7443	0.0079	0.964602
uterus	PRPF40B-NM_001031698	0.7863	0.791	-0.0047	0.17774
liver	PRPF40B-NM_001031698	0.75675	0.8238	-0.06705	2.73852e-12
thyroid	PRPF40B-NM_001031698	0.82365	0.8063	0.01735	0.00624589
colorectal	PRPF40B-NM_001031698	0.6622	0.6942	-0.032	3.91247e-05
breast	PRPF40B-NM_012272	0.0635	0.0578	0.0057	0.000554935
prostate	PRPF40B-NM_012272	0.074	0.0627	0.0113	6.95148e-10
kidney	PRPF40B-NM_012272	0.0665	0.0543	0.0122	1.51297e-41
lung	PRPF40B-NM_012272	0.0692	0.0616	0.0076	6.2928e-10
headandneck	PRPF40B-NM_012272	0.0763	0.0661	0.0102	1.33812e-05
uterus	PRPF40B-NM_012272	0.0665	0.0703	-0.0038	0.24735
liver	PRPF40B-NM_012272	0.0754	0.0816	-0.0062	0.0198339
thyroid	PRPF40B-NM_012272	0.06465	0.07095	-0.0063	0.000370816
colorectal	PRPF40B-NM_012272	0.0978	0.0725	0.0253	3.12115e-09
breast	PRPF4B-NM_003913	0.0495	0.0517	-0.0022	0.0253001
prostate	PRPF4B-NM_003913	0.04645	0.0488	-0.00235	0.00447648
kidney	PRPF4B-NM_003913	0.047	0.0454	0.0016	0.00589838
lung	PRPF4B-NM_003913	0.04765	0.04245	0.0052	4.77948e-08
headandneck	PRPF4B-NM_003913	0.0484	0.0527	-0.0043	0.000204406
uterus	PRPF4B-NM_003913	0.05055	0.0548	-0.00425	0.0282009
liver	PRPF4B-NM_003913	0.04665	0.0488	-0.00215	0.00690617
thyroid	PRPF4B-NM_003913	0.0478	0.04985	-0.00205	0.0136379
colorectal	PRPF4B-NM_003913	0.0488	0.0458	0.003	0.0054166
breast	PRPF6-NM_012469	0.0722	0.0786	-0.0064	7.15704e-05
prostate	PRPF6-NM_012469	0.07795	0.0859	-0.00795	0.00082581
kidney	PRPF6-NM_012469	0.0992	0.1086	-0.0094	1.97358e-13
lung	PRPF6-NM_012469	0.0703	0.0842	-0.0139	1.41242e-20
headandneck	PRPF6-NM_012469	0.0676	0.0882	-0.0206	2.01758e-13
uterus	PRPF6-NM_012469	0.0843	0.1293	-0.045	5.05827e-14
liver	PRPF6-NM_012469	0.10155	0.1356	-0.03405	1.7009e-10
thyroid	PRPF6-NM_012469	0.1002	0.1086	-0.0084	0.00430094
colorectal	PRPF6-NM_012469	0.0988	0.1126	-0.0138	5.84687e-05
breast	PRPF8-NM_006445	0.0556	0.05675	-0.00115	0.00134167
prostate	PRPF8-NM_006445	0.0574	0.0616	-0.0042	8.14946e-06
kidney	PRPF8-NM_006445	0.0572	0.0575	-0.0003	0.671183
lung	PRPF8-NM_006445	0.0546	0.0552	-0.0006	0.23407
headandneck	PRPF8-NM_006445	0.05835	0.0627	-0.00435	7.94809e-06
uterus	PRPF8-NM_006445	0.05665	0.0609	-0.00425	0.134784
liver	PRPF8-NM_006445	0.0549	0.0639	-0.009	2.32632e-09
thyroid	PRPF8-NM_006445	0.0602	0.0611	-0.0009	0.409875
colorectal	PRPF8-NM_006445	0.0551	0.0507	0.0044	0.00340846
breast	PSIP1-NM_001128217	0.053	0.0506	0.0024	0.0213312
prostate	PSIP1-NM_001128217	0.0502	0.0532	-0.003	0.0162733
kidney	PSIP1-NM_001128217	0.051	0.046	0.005	3.73212e-14
lung	PSIP1-NM_001128217	0.0527	0.046	0.0067	1.50135e-10
headandneck	PSIP1-NM_001128217	0.05925	0.05815	0.0011	0.161576
uterus	PSIP1-NM_001128217	0.05425	0.0541	0.00015	0.587701
liver	PSIP1-NM_001128217	0.0507	0.0528	-0.0021	0.163444
thyroid	PSIP1-NM_001128217	0.0509	0.0536	-0.0027	0.0159298
colorectal	PSIP1-NM_001128217	0.0577	0.0521	0.0056	5.3587e-05
breast	PSIP1-NM_021144	0.0618	0.0544	0.0074	0.000123618
prostate	PSIP1-NM_021144	0.0563	0.0549	0.0014	0.377663
kidney	PSIP1-NM_021144	0.0541	0.0445	0.0096	1.13989e-23
lung	PSIP1-NM_021144	0.0585	0.04665	0.01185	8.96741e-18
headandneck	PSIP1-NM_021144	0.0625	0.0563	0.0062	5.66432e-05
uterus	PSIP1-NM_021144	0.06365	0.0638	-0.00015	0.976095
liver	PSIP1-NM_021144	0.0517	0.0581	-0.0064	8.7552e-07
thyroid	PSIP1-NM_021144	0.05685	0.0587	-0.00185	0.0579563
colorectal	PSIP1-NM_021144	0.0659	0.0578	0.0081	0.00040733
breast	PSIP1-NM_033222	0.053	0.0506	0.0024	0.0213312
prostate	PSIP1-NM_033222	0.0502	0.0532	-0.003	0.0162733
kidney	PSIP1-NM_033222	0.051	0.046	0.005	3.73212e-14
lung	PSIP1-NM_033222	0.0527	0.046	0.0067	1.50135e-10
headandneck	PSIP1-NM_033222	0.05925	0.05815	0.0011	0.161576
uterus	PSIP1-NM_033222	0.05425	0.0541	0.00015	0.587701
liver	PSIP1-NM_033222	0.0507	0.0528	-0.0021	0.163444
thyroid	PSIP1-NM_033222	0.0509	0.0536	-0.0027	0.0159298
colorectal	PSIP1-NM_033222	0.0577	0.0521	0.0056	5.3587e-05
breast	PTBP1-NM_002819	0.0372	0.03635	0.00085	0.234118
prostate	PTBP1-NM_002819	0.0362	0.037	-0.0008	0.0183994
kidney	PTBP1-NM_002819	0.0374	0.0338	0.0036	6.75166e-15
lung	PTBP1-NM_002819	0.0398	0.03585	0.00395	3.7162e-11
headandneck	PTBP1-NM_002819	0.0387	0.03555	0.00315	0.150475
uterus	PTBP1-NM_002819	0.0412	0.0444	-0.0032	0.152114
liver	PTBP1-NM_002819	0.03905	0.038	0.00105	0.34593
thyroid	PTBP1-NM_002819	0.0385	0.0402	-0.0017	0.010583
colorectal	PTBP1-NM_002819	0.0399	0.0404	-0.0005	0.833288
breast	PTBP1-NM_031990	0.0372	0.03635	0.00085	0.234118
prostate	PTBP1-NM_031990	0.0362	0.037	-0.0008	0.0183994
kidney	PTBP1-NM_031990	0.0374	0.0338	0.0036	6.75166e-15
lung	PTBP1-NM_031990	0.0398	0.03585	0.00395	3.7162e-11
headandneck	PTBP1-NM_031990	0.0387	0.03555	0.00315	0.150475
uterus	PTBP1-NM_031990	0.0412	0.0444	-0.0032	0.152114
liver	PTBP1-NM_031990	0.03905	0.038	0.00105	0.34593
thyroid	PTBP1-NM_031990	0.0385	0.0402	-0.0017	0.010583
colorectal	PTBP1-NM_031990	0.0399	0.0404	-0.0005	0.833288
breast	PTBP1-NM_031991	0.0372	0.03635	0.00085	0.234118
prostate	PTBP1-NM_031991	0.0362	0.037	-0.0008	0.0183994
kidney	PTBP1-NM_031991	0.0374	0.0338	0.0036	6.75166e-15
lung	PTBP1-NM_031991	0.0398	0.03585	0.00395	3.7162e-11
headandneck	PTBP1-NM_031991	0.0387	0.03555	0.00315	0.150475
uterus	PTBP1-NM_031991	0.0412	0.0444	-0.0032	0.152114
liver	PTBP1-NM_031991	0.03905	0.038	0.00105	0.34593
thyroid	PTBP1-NM_031991	0.0385	0.0402	-0.0017	0.010583
colorectal	PTBP1-NM_031991	0.0399	0.0404	-0.0005	0.833288
breast	PTBP1-NM_175847	0.0372	0.03635	0.00085	0.234118
prostate	PTBP1-NM_175847	0.0362	0.037	-0.0008	0.0183994
kidney	PTBP1-NM_175847	0.0374	0.0338	0.0036	6.75166e-15
lung	PTBP1-NM_175847	0.0398	0.03585	0.00395	3.7162e-11
headandneck	PTBP1-NM_175847	0.0387	0.03555	0.00315	0.150475
uterus	PTBP1-NM_175847	0.0412	0.0444	-0.0032	0.152114
liver	PTBP1-NM_175847	0.03905	0.038	0.00105	0.34593
thyroid	PTBP1-NM_175847	0.0385	0.0402	-0.0017	0.010583
colorectal	PTBP1-NM_175847	0.0399	0.0404	-0.0005	0.833288
breast	PTBP2-NM_021190	0.2303	0.22475	0.00555	0.00139229
prostate	PTBP2-NM_021190	0.22485	0.2164	0.00845	6.57392e-05
kidney	PTBP2-NM_021190	0.2299	0.2205	0.0094	5.68784e-21
lung	PTBP2-NM_021190	0.21805	0.22015	-0.0021	0.304913
headandneck	PTBP2-NM_021190	0.2208	0.2149	0.0059	0.124962
uterus	PTBP2-NM_021190	0.20465	0.2277	-0.02305	1.04135e-05
liver	PTBP2-NM_021190	0.2253	0.239	-0.0137	0.000111896
thyroid	PTBP2-NM_021190	0.22175	0.21915	0.0026	0.119786
colorectal	PTBP2-NM_021190	0.2125	0.2281	-0.0156	1.24948e-06
breast	PTBP3-NM_001163788	0.0309	0.02905	0.00185	0.00590448
prostate	PTBP3-NM_001163788	0.0316	0.0347	-0.0031	0.000445161
kidney	PTBP3-NM_001163788	0.0305	0.0288	0.0017	6.36621e-06
lung	PTBP3-NM_001163788	0.0323	0.02705	0.00525	2.31916e-09
headandneck	PTBP3-NM_001163788	0.0327	0.0339	-0.0012	0.115133
uterus	PTBP3-NM_001163788	0.0334	0.0355	-0.0021	0.0925159
liver	PTBP3-NM_001163788	0.0315	0.0331	-0.0016	0.0153423
thyroid	PTBP3-NM_001163788	0.0321	0.03445	-0.00235	0.000965208
colorectal	PTBP3-NM_001163788	0.0322	0.029	0.0032	0.000185054
breast	PTBP3-NM_001163790	0.0309	0.02905	0.00185	0.00590448
prostate	PTBP3-NM_001163790	0.0316	0.0347	-0.0031	0.000445161
kidney	PTBP3-NM_001163790	0.0305	0.0288	0.0017	6.36621e-06
lung	PTBP3-NM_001163790	0.0323	0.02705	0.00525	2.31916e-09
headandneck	PTBP3-NM_001163790	0.0327	0.0339	-0.0012	0.115133
uterus	PTBP3-NM_001163790	0.0334	0.0355	-0.0021	0.0925159
liver	PTBP3-NM_001163790	0.0315	0.0331	-0.0016	0.0153423
thyroid	PTBP3-NM_001163790	0.0321	0.03445	-0.00235	0.000965208
colorectal	PTBP3-NM_001163790	0.0322	0.029	0.0032	0.000185054
breast	PTBP3-NM_001244896	0.0309	0.02905	0.00185	0.00590448
prostate	PTBP3-NM_001244896	0.0316	0.0347	-0.0031	0.000445161
kidney	PTBP3-NM_001244896	0.0305	0.0288	0.0017	6.36621e-06
lung	PTBP3-NM_001244896	0.0323	0.02705	0.00525	2.31916e-09
headandneck	PTBP3-NM_001244896	0.0327	0.0339	-0.0012	0.115133
uterus	PTBP3-NM_001244896	0.0334	0.0355	-0.0021	0.0925159
liver	PTBP3-NM_001244896	0.0315	0.0331	-0.0016	0.0153423
thyroid	PTBP3-NM_001244896	0.0321	0.03445	-0.00235	0.000965208
colorectal	PTBP3-NM_001244896	0.0322	0.029	0.0032	0.000185054
breast	PTBP3-NM_001244897	0.0309	0.02905	0.00185	0.00590448
prostate	PTBP3-NM_001244897	0.0316	0.0347	-0.0031	0.000445161
kidney	PTBP3-NM_001244897	0.0305	0.0288	0.0017	6.36621e-06
lung	PTBP3-NM_001244897	0.0323	0.02705	0.00525	2.31916e-09
headandneck	PTBP3-NM_001244897	0.0327	0.0339	-0.0012	0.115133
uterus	PTBP3-NM_001244897	0.0334	0.0355	-0.0021	0.0925159
liver	PTBP3-NM_001244897	0.0315	0.0331	-0.0016	0.0153423
thyroid	PTBP3-NM_001244897	0.0321	0.03445	-0.00235	0.000965208
colorectal	PTBP3-NM_001244897	0.0322	0.029	0.0032	0.000185054
breast	PTBP3-NM_001244898	0.0309	0.02905	0.00185	0.00590448
prostate	PTBP3-NM_001244898	0.0316	0.0347	-0.0031	0.000445161
kidney	PTBP3-NM_001244898	0.0305	0.0288	0.0017	6.36621e-06
lung	PTBP3-NM_001244898	0.0323	0.02705	0.00525	2.31916e-09
headandneck	PTBP3-NM_001244898	0.0327	0.0339	-0.0012	0.115133
uterus	PTBP3-NM_001244898	0.0334	0.0355	-0.0021	0.0925159
liver	PTBP3-NM_001244898	0.0315	0.0331	-0.0016	0.0153423
thyroid	PTBP3-NM_001244898	0.0321	0.03445	-0.00235	0.000965208
colorectal	PTBP3-NM_001244898	0.0322	0.029	0.0032	0.000185054
breast	PTBP3-NM_005156	0.0309	0.02905	0.00185	0.00590448
prostate	PTBP3-NM_005156	0.0316	0.0347	-0.0031	0.000445161
kidney	PTBP3-NM_005156	0.0305	0.0288	0.0017	6.36621e-06
lung	PTBP3-NM_005156	0.0323	0.02705	0.00525	2.31916e-09
headandneck	PTBP3-NM_005156	0.0327	0.0339	-0.0012	0.115133
uterus	PTBP3-NM_005156	0.0334	0.0355	-0.0021	0.0925159
liver	PTBP3-NM_005156	0.0315	0.0331	-0.0016	0.0153423
thyroid	PTBP3-NM_005156	0.0321	0.03445	-0.00235	0.000965208
colorectal	PTBP3-NM_005156	0.0322	0.029	0.0032	0.000185054
breast	PUF60-NM_001136033	0.108	0.111	-0.003	0.0318707
prostate	PUF60-NM_001136033	0.15315	0.1385	0.01465	3.4645e-06
kidney	PUF60-NM_001136033	0.1664	0.1399	0.0265	1.13228e-41
lung	PUF60-NM_001136033	0.15665	0.1792	-0.02255	2.94314e-10
headandneck	PUF60-NM_001136033	0.1519	0.15655	-0.00465	0.313862
uterus	PUF60-NM_001136033	0.1286	0.1584	-0.0298	1.40891e-06
liver	PUF60-NM_001136033	0.1035	0.1443	-0.0408	2.58114e-10
thyroid	PUF60-NM_001136033	0.18375	0.17155	0.0122	4.10942e-05
colorectal	PUF60-NM_001136033	0.1558	0.1795	-0.0237	5.53983e-09
breast	PUF60-NM_014281	0.1104	0.1159	-0.0055	0.00859561
prostate	PUF60-NM_014281	0.1611	0.1448	0.0163	1.14462e-07
kidney	PUF60-NM_014281	0.1758	0.1454	0.0304	3.78173e-43
lung	PUF60-NM_014281	0.1641	0.18895	-0.02485	3.43349e-10
headandneck	PUF60-NM_014281	0.1582	0.16395	-0.00575	0.351816
uterus	PUF60-NM_014281	0.13405	0.1653	-0.03125	3.68125e-06
liver	PUF60-NM_014281	0.1043	0.1461	-0.0418	3.9567e-10
thyroid	PUF60-NM_014281	0.19295	0.1793	0.01365	9.80639e-06
colorectal	PUF60-NM_014281	0.1635	0.191	-0.0275	1.309e-09
breast	PUF60-NM_078480	0.1104	0.1159	-0.0055	0.00859561
prostate	PUF60-NM_078480	0.1611	0.1448	0.0163	1.14462e-07
kidney	PUF60-NM_078480	0.1758	0.1454	0.0304	3.78173e-43
lung	PUF60-NM_078480	0.1641	0.18895	-0.02485	3.43349e-10
headandneck	PUF60-NM_078480	0.1582	0.16395	-0.00575	0.351816
uterus	PUF60-NM_078480	0.13405	0.1653	-0.03125	3.68125e-06
liver	PUF60-NM_078480	0.1043	0.1461	-0.0418	3.9567e-10
thyroid	PUF60-NM_078480	0.19295	0.1793	0.01365	9.80639e-06
colorectal	PUF60-NM_078480	0.1635	0.191	-0.0275	1.309e-09
breast	QKI-NM_006775	0.0471	0.04215	0.00495	2.43356e-06
prostate	QKI-NM_006775	0.0425	0.0375	0.005	4.30973e-05
kidney	QKI-NM_006775	0.042	0.0369	0.0051	6.51753e-17
lung	QKI-NM_006775	0.0453	0.03755	0.00775	1.10105e-14
headandneck	QKI-NM_006775	0.04295	0.03875	0.0042	0.00031132
uterus	QKI-NM_006775	0.0448	0.0447	0.0001	0.859502
liver	QKI-NM_006775	0.04505	0.0414	0.00365	1.25562e-05
thyroid	QKI-NM_006775	0.04195	0.0422	-0.00025	0.357483
colorectal	QKI-NM_006775	0.2881	0.0495	0.2386	2.93716e-21
breast	QKI-NM_206853	0.0471	0.04215	0.00495	2.43356e-06
prostate	QKI-NM_206853	0.0425	0.0375	0.005	4.30973e-05
kidney	QKI-NM_206853	0.042	0.0369	0.0051	6.51753e-17
lung	QKI-NM_206853	0.0453	0.03755	0.00775	1.10105e-14
headandneck	QKI-NM_206853	0.04295	0.03875	0.0042	0.00031132
uterus	QKI-NM_206853	0.0448	0.0447	0.0001	0.859502
liver	QKI-NM_206853	0.04505	0.0414	0.00365	1.25562e-05
thyroid	QKI-NM_206853	0.04195	0.0422	-0.00025	0.357483
colorectal	QKI-NM_206853	0.2881	0.0495	0.2386	2.93716e-21
breast	QKI-NM_206854	0.0471	0.04215	0.00495	2.43356e-06
prostate	QKI-NM_206854	0.0425	0.0375	0.005	4.30973e-05
kidney	QKI-NM_206854	0.042	0.0369	0.0051	6.51753e-17
lung	QKI-NM_206854	0.0453	0.03755	0.00775	1.10105e-14
headandneck	QKI-NM_206854	0.04295	0.03875	0.0042	0.00031132
uterus	QKI-NM_206854	0.0448	0.0447	0.0001	0.859502
liver	QKI-NM_206854	0.04505	0.0414	0.00365	1.25562e-05
thyroid	QKI-NM_206854	0.04195	0.0422	-0.00025	0.357483
colorectal	QKI-NM_206854	0.2881	0.0495	0.2386	2.93716e-21
breast	QKI-NM_206855	0.0471	0.04215	0.00495	2.43356e-06
prostate	QKI-NM_206855	0.0425	0.0375	0.005	4.30973e-05
kidney	QKI-NM_206855	0.042	0.0369	0.0051	6.51753e-17
lung	QKI-NM_206855	0.0453	0.03755	0.00775	1.10105e-14
headandneck	QKI-NM_206855	0.04295	0.03875	0.0042	0.00031132
uterus	QKI-NM_206855	0.0448	0.0447	0.0001	0.859502
liver	QKI-NM_206855	0.04505	0.0414	0.00365	1.25562e-05
thyroid	QKI-NM_206855	0.04195	0.0422	-0.00025	0.357483
colorectal	QKI-NM_206855	0.2881	0.0495	0.2386	2.93716e-21
breast	RALY-NM_007367	0.0393	0.0431	-0.0038	0.000386258
prostate	RALY-NM_007367	0.03705	0.0355	0.00155	0.0833682
kidney	RALY-NM_007367	0.0374	0.0352	0.0022	0.0617213
lung	RALY-NM_007367	0.03795	0.036	0.00195	0.00172737
headandneck	RALY-NM_007367	0.036	0.0378	-0.0018	0.0796716
uterus	RALY-NM_007367	0.0413	0.0425	-0.0012	0.0146956
liver	RALY-NM_007367	0.0364	0.0388	-0.0024	0.0119612
thyroid	RALY-NM_007367	0.03825	0.0396	-0.00135	0.0122654
colorectal	RALY-NM_007367	0.0352	0.0423	-0.0071	1.24223e-07
breast	RALY-NM_016732	0.0393	0.0431	-0.0038	0.000386258
prostate	RALY-NM_016732	0.03705	0.0355	0.00155	0.0833682
kidney	RALY-NM_016732	0.0374	0.0352	0.0022	0.0617213
lung	RALY-NM_016732	0.03795	0.036	0.00195	0.00172737
headandneck	RALY-NM_016732	0.036	0.0378	-0.0018	0.0796716
uterus	RALY-NM_016732	0.0413	0.0425	-0.0012	0.0146956
liver	RALY-NM_016732	0.0364	0.0388	-0.0024	0.0119612
thyroid	RALY-NM_016732	0.03825	0.0396	-0.00135	0.0122654
colorectal	RALY-NM_016732	0.0352	0.0423	-0.0071	1.24223e-07
breast	RALYL-NM_001100391	0.4423	0.21275	0.22955	1.13214e-36
prostate	RALYL-NM_001100391	0.4211	0.1939	0.2272	7.99023e-17
kidney	RALYL-NM_001100391	0.1607	0.1089	0.0518	9.87966e-43
lung	RALYL-NM_001100391	0.4219	0.14355	0.27835	2.56495e-37
headandneck	RALYL-NM_001100391	0.5216	0.19795	0.32365	1.36831e-27
uterus	RALYL-NM_001100391	0.49075	0.1567	0.33405	8.77441e-13
liver	RALYL-NM_001100391	0.24385	0.1713	0.07255	6.62663e-05
thyroid	RALYL-NM_001100391	0.1864	0.15215	0.03425	4.84257e-09
colorectal	RALYL-NM_001100391	0.6342	0.2642	0.37	1.4852e-25
breast	RALYL-NM_001100392	0.149	0.09425	0.05475	1.10517e-16
prostate	RALYL-NM_001100392	0.12065	0.0769	0.04375	9.48213e-15
kidney	RALYL-NM_001100392	0.1124	0.0685	0.0439	4.52133e-59
lung	RALYL-NM_001100392	0.22745	0.08985	0.1376	5.02211e-25
headandneck	RALYL-NM_001100392	0.4267	0.1073	0.3194	3.91946e-20
uterus	RALYL-NM_001100392	0.09375	0.0809	0.01285	0.0871151
liver	RALYL-NM_001100392	0.1479	0.0972	0.0507	1.60177e-07
thyroid	RALYL-NM_001100392	0.08345	0.0655	0.01795	1.80951e-05
colorectal	RALYL-NM_001100392	0.565	0.1404	0.4246	1.66103e-23
breast	RALYL-NM_001100393	0.149	0.09425	0.05475	1.10517e-16
prostate	RALYL-NM_001100393	0.12065	0.0769	0.04375	9.48213e-15
kidney	RALYL-NM_001100393	0.1124	0.0685	0.0439	4.52133e-59
lung	RALYL-NM_001100393	0.22745	0.08985	0.1376	5.02211e-25
headandneck	RALYL-NM_001100393	0.4267	0.1073	0.3194	3.91946e-20
uterus	RALYL-NM_001100393	0.09375	0.0809	0.01285	0.0871151
liver	RALYL-NM_001100393	0.1479	0.0972	0.0507	1.60177e-07
thyroid	RALYL-NM_001100393	0.08345	0.0655	0.01795	1.80951e-05
colorectal	RALYL-NM_001100393	0.565	0.1404	0.4246	1.66103e-23
breast	RALYL-NM_173848	0.2052	0.1181	0.0871	3.38369e-24
prostate	RALYL-NM_173848	0.1611	0.0999	0.0612	1.03852e-15
kidney	RALYL-NM_173848	0.1308	0.085	0.0458	3.81948e-56
lung	RALYL-NM_173848	0.2776	0.1039	0.1737	5.7451e-29
headandneck	RALYL-NM_173848	0.462	0.1264	0.3356	2.7434e-24
uterus	RALYL-NM_173848	0.15595	0.0969	0.05905	0.000330335
liver	RALYL-NM_173848	0.18635	0.11	0.07635	3.32346e-10
thyroid	RALYL-NM_173848	0.1123	0.07795	0.03435	5.60928e-11
colorectal	RALYL-NM_173848	0.5849	0.1658	0.4191	6.4274e-25
breast	RAVER1-NM_133452	0.1639	0.15095	0.01295	0.0365755
prostate	RAVER1-NM_133452	0.10305	0.1111	-0.00805	0.109253
kidney	RAVER1-NM_133452	0.1773	0.1071	0.0702	3.02017e-44
lung	RAVER1-NM_133452	0.2269	0.2142	0.0127	0.0664909
headandneck	RAVER1-NM_133452	0.2174	0.19165	0.02575	0.000497669
uterus	RAVER1-NM_133452	0.1256	0.11	0.0156	0.153525
liver	RAVER1-NM_133452	0.15735	0.1887	-0.03135	0.000326081
thyroid	RAVER1-NM_133452	0.10685	0.10475	0.0021	0.541523
colorectal	RAVER1-NM_133452	0.1592	0.1638	-0.0046	0.128959
breast	RAVER2-NM_018211	0.3696	0.3842	-0.0146	4.98744e-08
prostate	RAVER2-NM_018211	0.35785	0.3978	-0.03995	2.48722e-20
kidney	RAVER2-NM_018211	0.3958	0.396	-0.0002	0.882227
lung	RAVER2-NM_018211	0.3763	0.3795	-0.0032	0.205716
headandneck	RAVER2-NM_018211	0.36845	0.3807	-0.01225	0.000239185
uterus	RAVER2-NM_018211	0.3268	0.3861	-0.0593	1.17083e-12
liver	RAVER2-NM_018211	0.36375	0.3901	-0.02635	2.06442e-05
thyroid	RAVER2-NM_018211	0.39935	0.3987	0.00065	0.759837
colorectal	RAVER2-NM_018211	0.3386	0.3554	-0.0168	0.000509181
breast	A2BP1-NM_001142333	0.3506	0.2589	0.0917	8.36728e-15
prostate	A2BP1-NM_001142333	0.376	0.2957	0.0803	4.92465e-09
kidney	A2BP1-NM_001142333	0.3018	0.2579	0.0439	9.55576e-42
lung	A2BP1-NM_001142333	0.31245	0.2704	0.04205	2.5967e-06
headandneck	A2BP1-NM_001142333	0.486	0.297	0.189	1.3531e-18
uterus	A2BP1-NM_001142333	0.5955	0.303	0.2925	6.44155e-17
liver	A2BP1-NM_001142333	0.24545	0.2836	-0.03815	0.000512631
thyroid	A2BP1-NM_001142333	0.26545	0.2766	-0.01115	0.00195294
colorectal	A2BP1-NM_001142333	0.3431	0.3165	0.0266	0.0577476
breast	A2BP1-NM_001142334	0	0	0	NA
prostate	A2BP1-NM_001142334	0	0	0	NA
kidney	A2BP1-NM_001142334	0	0	0	NA
lung	A2BP1-NM_001142334	0	0	0	NA
headandneck	A2BP1-NM_001142334	0	0	0	NA
uterus	A2BP1-NM_001142334	0	0	0	NA
liver	A2BP1-NM_001142334	0	0	0	NA
thyroid	A2BP1-NM_001142334	0	0	0	NA
colorectal	A2BP1-NM_001142334	0	0	0	NA
breast	A2BP1-NM_018723	0.3506	0.2589	0.0917	8.36728e-15
prostate	A2BP1-NM_018723	0.376	0.2957	0.0803	4.92465e-09
kidney	A2BP1-NM_018723	0.3018	0.2579	0.0439	9.55576e-42
lung	A2BP1-NM_018723	0.31245	0.2704	0.04205	2.5967e-06
headandneck	A2BP1-NM_018723	0.486	0.297	0.189	1.3531e-18
uterus	A2BP1-NM_018723	0.5955	0.303	0.2925	6.44155e-17
liver	A2BP1-NM_018723	0.24545	0.2836	-0.03815	0.000512631
thyroid	A2BP1-NM_018723	0.26545	0.2766	-0.01115	0.00195294
colorectal	A2BP1-NM_018723	0.3431	0.3165	0.0266	0.0577476
breast	A2BP1-NM_145891	0.4819	0.85565	-0.37375	2.59418e-47
prostate	A2BP1-NM_145891	0.6814	0.8258	-0.1444	8.52852e-13
kidney	A2BP1-NM_145891	0.8551	0.8929	-0.0378	8.56089e-20
lung	A2BP1-NM_145891	0.6557	0.86765	-0.21195	3.63367e-29
headandneck	A2BP1-NM_145891	0.66455	0.85535	-0.1908	2.30324e-19
uterus	A2BP1-NM_145891	0.6097	0.818	-0.2083	0.00113085
liver	A2BP1-NM_145891	0.3575	0.7542	-0.3967	7.40624e-21
thyroid	A2BP1-NM_145891	0.88065	0.89325	-0.0126	0.000958086
colorectal	A2BP1-NM_145891	0.8317	0.8855	-0.0538	1.36672e-06
breast	A2BP1-NM_145892	0.4819	0.85565	-0.37375	2.59418e-47
prostate	A2BP1-NM_145892	0.6814	0.8258	-0.1444	8.52852e-13
kidney	A2BP1-NM_145892	0.8551	0.8929	-0.0378	8.56089e-20
lung	A2BP1-NM_145892	0.6557	0.86765	-0.21195	3.63367e-29
headandneck	A2BP1-NM_145892	0.66455	0.85535	-0.1908	2.30324e-19
uterus	A2BP1-NM_145892	0.6097	0.818	-0.2083	0.00113085
liver	A2BP1-NM_145892	0.3575	0.7542	-0.3967	7.40624e-21
thyroid	A2BP1-NM_145892	0.88065	0.89325	-0.0126	0.000958086
colorectal	A2BP1-NM_145892	0.8317	0.8855	-0.0538	1.36672e-06
breast	A2BP1-NM_145893	0.4819	0.85565	-0.37375	2.59418e-47
prostate	A2BP1-NM_145893	0.6814	0.8258	-0.1444	8.52852e-13
kidney	A2BP1-NM_145893	0.8551	0.8929	-0.0378	8.56089e-20
lung	A2BP1-NM_145893	0.6557	0.86765	-0.21195	3.63367e-29
headandneck	A2BP1-NM_145893	0.66455	0.85535	-0.1908	2.30324e-19
uterus	A2BP1-NM_145893	0.6097	0.818	-0.2083	0.00113085
liver	A2BP1-NM_145893	0.3575	0.7542	-0.3967	7.40624e-21
thyroid	A2BP1-NM_145893	0.88065	0.89325	-0.0126	0.000958086
colorectal	A2BP1-NM_145893	0.8317	0.8855	-0.0538	1.36672e-06
breast	RBM9-NM_001031695	0.2078	0.11865	0.08915	9.10122e-22
prostate	RBM9-NM_001031695	0.19435	0.0967	0.09765	2.905e-13
kidney	RBM9-NM_001031695	0.125	0.0864	0.0386	8.69229e-31
lung	RBM9-NM_001031695	0.1898	0.1436	0.0462	3.27079e-06
headandneck	RBM9-NM_001031695	0.16285	0.12645	0.0364	0.00485104
uterus	RBM9-NM_001031695	0.155	0.0993	0.0557	1.64855e-08
liver	RBM9-NM_001031695	0.7235	0.6651	0.0584	0.00114908
thyroid	RBM9-NM_001031695	0.1235	0.16785	-0.04435	8.17353e-10
colorectal	RBM9-NM_001031695	0.1268	0.1367	-0.0099	0.100535
breast	RBM9-NM_001082576	0.2078	0.11865	0.08915	9.10122e-22
prostate	RBM9-NM_001082576	0.19435	0.0967	0.09765	2.905e-13
kidney	RBM9-NM_001082576	0.125	0.0864	0.0386	8.69229e-31
lung	RBM9-NM_001082576	0.1898	0.1436	0.0462	3.27079e-06
headandneck	RBM9-NM_001082576	0.16285	0.12645	0.0364	0.00485104
uterus	RBM9-NM_001082576	0.155	0.0993	0.0557	1.64855e-08
liver	RBM9-NM_001082576	0.7235	0.6651	0.0584	0.00114908
thyroid	RBM9-NM_001082576	0.1235	0.16785	-0.04435	8.17353e-10
colorectal	RBM9-NM_001082576	0.1268	0.1367	-0.0099	0.100535
breast	RBM9-NM_001082577	0.2078	0.11865	0.08915	9.10122e-22
[truncated: 1,475 more rows]
