# Supplementary material for: Silencing of SRRM4 suppresses microexon inclusion and promotes tumor growth across cancers
Source: PLoS Biol. 2021 Feb 23;19(2):e3001138. doi: 10.1371/journal.pbio.3001138 (PMC7935315; doi:10.1371/journal.pbio.3001138)
Supplement: S3 Data — TCGA, The Cancer Genome Atlas. (XLSX) [file pbio.3001138.s023.xlsx]

## Sheet: summary
Tissue type	# exons	% microexons
Headandneck	468	6.62393
Liver	491	9.97963
Prostate	512	7.61719
Uterus	830	10.8434
Thyroid	846	6.974
Colorectal	1185	12.6582
Kidney	1626	11.0086
Breast	1831	9.77608
Lung	1884	8.97028

## Sheet: breast
GENE	EVENT	COORD	LENGTH	COMPLEX	P	Q	MEAN PSI H	MEAN PSI T	PSI H - PSI T
RNMT	HsaEX0054185	chr18:13730627-13730755	129	S	9.76415e-12	8.19386e-10	61.6088	77.1113	-15.5026
NSUN4	HsaEX0043957	chr1:46346921-46347075	155	S	1.18723e-10	8.51471e-09	85.9644	93.8599	-7.89543
TRMO	HsaEX0011638	chr9:97912878-97912975	98	S	9.63939e-13	9.39783e-11	14.1833	9.03047	5.15283
TARBP1	HsaEX0063638	chr1:234427317-234427388	72	S	1.40132e-07	5.67943e-06	92.249	87.0551	5.19391
NOP2	HsaALTA0005774-2/2	chr12:6566262-6566336	12	Alt3	0.000486774	0.00712559	74.9362	69.7142	5.22196
TRMT13	HsaEX0013432	chr1:100148172-100148326	155	S	1.02849e-06	3.41406e-05	97.4232	91.9699	5.4533
METTL17	HsaALTA1042348-2/2	chr14:20992092-20992193	32	Alt3	5.53288e-05	0.00113014	26.2347	20.7418	5.49284
TRMT61B	HsaALTD0006811-2/2	chr2:28851072-28851283	27	Alt5	1.5413e-06	4.87654e-05	86.2512	79.9083	6.34292
TARBP1	HsaEX0063648	chr1:234400853-234400944	92	C2	5.00674e-14	5.80458e-12	25.7776	18.6308	7.14684
METTL26	HsaEX0009599	chr16:635612-635774	163	C1	0.000376811	0.00576694	92.3963	84.038	8.35824
THUMPD2	HsaEX0064924	chr2:39757248-39757368	121	S	5.06187e-11	3.82267e-09	75.2397	56.3426	18.8971
COL12A1	HsaEX0016282	chr6:75194831-75194947	117	C2	2.5716e-32	1.75596e-29	36.9438	85.3175	-48.3737
WASF3	HsaEX0070851	chr13:26676549-26676724	176	C3	6.94222e-25	2.54951e-22	22.8122	67.4892	-44.677
TNC	HsaEX0066152	chr9:115046410-115046682	273	C3	9.33739e-51	4.9319e-47	21.9788	65.8935	-43.9147
STX2	HsaEX0062700	chr12:130795995-130796120	126	S	1.70853e-18	3.43974e-16	17.9181	58.8457	-40.9276
COL12A1	HsaEX0016292	chr6:75189217-75189381	165	C3	9.46116e-38	9.59928e-35	49.5831	89.853	-40.27
COL12A1	HsaEX0016289	chr6:75192212-75192355	144	C3	2.2111e-36	2.12341e-33	48.9433	89.0836	-40.1403
COL12A1	HsaEX0016291	chr6:75189552-75189815	264	C3	1.27758e-38	1.41625e-35	51.7426	89.8875	-38.1449
COL12A1	HsaEX0016288	chr6:75154416-75154537	122	C2	6.70297e-41	9.78655e-38	54.0421	91.7925	-37.7503
LAMA3	HsaEX0035236	chr18:23773497-23773587	91	C3	6.05163e-15	7.89808e-13	39.8664	77.6163	-37.7499
TNC	HsaEX0066148	chr9:115064647-115064919	273	C2	7.86174e-36	7.02409e-33	16.479	52.7767	-36.2976
KIF13A	HsaEX0034386	chr6:17771114-17771218	105	C1	1.64879e-39	2.05622e-36	25.0107	61.2905	-36.2798
EXOC1	HsaEX0023429	chr4:55888888-55888932	45	S	9.42808e-47	2.52706e-43	30.2621	66.2557	-35.9936
DIAPH2	HsaEX0019685	chrX:96763100-96763120	21	S	5.83596e-08	2.55496e-06	37.7874	73.6779	-35.8905
FNIP1	HsaEX0026177	chr5:131710578-131710661	84	S	6.55868e-12	5.69828e-10	46.5244	82.3831	-35.8586
SLK	HsaEX0060174	chr10:104010816-104010908	93	S	1.79277e-48	5.64829e-45	28.311	63.9598	-35.6488
COL16A1	HsaEX0016343	chr1:31679804-31679851	48	S	3.51553e-54	3.3228e-50	21.9106	57.0249	-35.1143
DTNA	HsaEX0021079	chr18:34884728-34884776	49	C2	1.84561e-16	2.89975e-14	62.7317	97.1563	-34.4246
COL12A1	HsaEX0016293	chr6:75188362-75188535	174	C3	3.49739e-41	5.32328e-38	58.1393	91.6562	-33.5168
COL12A1	HsaEX0016285	chr6:75165507-75165779	273	C3	3.71575e-46	9.39843e-43	60.0138	93.2556	-33.2418
ACTN1	HsaEX0002147	chr14:68878989-68879069	81	C1	1.34324e-56	2.0102e-52	57.3624	90.2719	-32.9095
ARVCF	HsaEX0006127	chr22:19971216-19971335	120	S	6.73062e-11	4.99467e-09	43.6581	76.5345	-32.8764
COL6A3	HsaEX0016637	chr2:237378636-237379235	600	S	1.35513e-58	4.05599e-54	9.81425	42.2906	-32.4763
COL12A1	HsaEX0016287	chr6:75155662-75155854	193	C3	1.80029e-44	3.71614e-41	61.049	93.4545	-32.4055
GOLGA4	HsaEX0027973	chr3:37361243-37361305	63	S	2.26869e-40	3.1583e-37	39.757	72.1326	-32.3755
PHLDB2	HsaEX0047187	chr3:111949001-111949075	75	C3	4.74083e-29	2.50405e-26	46.3585	78.5025	-32.144
ADAM15	HsaEX0002290	chr1:155061904-155061960	57	C2	1.65743e-46	4.37719e-43	23.1054	54.6151	-31.5097
COL12A1	HsaEX0016294	chr6:75183854-75184144	291	C3	3.6767e-41	5.54855e-38	60.8966	92.2326	-31.3361
NUMB	HsaEX0044216	chr14:73279281-73279424	144	S	3.77044e-49	1.44066e-45	17.8846	48.6361	-30.7515
KSR1	HsaEX0035062	chr17:27601360-27601401	42	S	2.63459e-06	7.8724e-05	21.6891	52.3261	-30.637
TLN1	HsaEX0065134	chr9:35718356-35718406	51	S	1.41159e-39	1.7852e-36	20.9506	50.8582	-29.9076
WDR27	HsaEX0071053	chr6:169663563-169663649	87	C1	1.14756e-05	0.000287344	35.4862	64.8603	-29.374
COL12A1	HsaEX0016295	chr6:75183050-75183652	603	C3	1.22838e-45	2.98105e-42	64.3129	93.218	-28.9051
ESYT2	HsaEX0023247	chr7:158752781-158752843	63	S	1.28592e-35	1.13202e-32	39.1762	67.6918	-28.5155
COL12A1	HsaEX0016296	chr6:75180939-75181211	273	C3	2.42114e-46	6.30141e-43	65.4767	93.8588	-28.3821
RGS3	HsaEX6062616	chr9:113529221-113529264	44	C1	3.4031e-16	5.13134e-14	59.8372	88.1099	-28.2726
COL12A1	HsaEX0016286	chr6:75156257-75156523	267	C3	1.77992e-48	5.64829e-45	66.3529	94.5974	-28.2444
DMPK	HsaEX0019990	chr19:45770971-45771056	86	C2	3.06648e-17	5.31042e-15	59.0136	86.9224	-27.9088
DVL1	HsaALTD0002073-2/2	chr1:1339287-1339422	75	Alt5	6.86503e-27	3.02169e-24	30.316	57.575	-27.259
PDE4DIP	HsaALTA1048685-2/2	chr1:149031944-149032049	56	Alt3	4.52321e-13	4.64966e-11	57.0728	83.9132	-26.8404
TPRG1	HsaEX0066741	chr3:189150656-189150805	150	C2	1.2474e-17	2.28119e-15	20.1445	46.8462	-26.7017
CD47	HsaEX0013877	chr3:108050578-108050602	25	C3	8.49025e-27	3.70976e-24	20.3445	46.7387	-26.3942
WDFY3	HsaEX0070918	chr4:84808334-84808417	84	S	1.28527e-18	2.62289e-16	9.31979	35.3122	-25.9924
PBRM1	HsaEX0045733	chr3:52554724-52554879	156	C1	1.34448e-37	1.34887e-34	56.4551	82.3944	-25.9393
MTSS1	HsaEX0040731	chr8:124580551-124580562	12	S	8.8853e-23	2.80432e-20	9.12214	34.6948	-25.5727
MORF4L2	HsaEX0039815	chrX:103686638-103686747	110	S	5.62233e-58	1.2621e-53	43.6993	69.2468	-25.5475
MYH14	HsaEX0040956	chr19:50224154-50224177	24	S	4.50339e-21	1.18583e-18	71.967	97.2906	-25.3236
LINC00342	HsaEX1019843	chr2:95813909-95813957	49	C1	3.39663e-33	2.51021e-30	48.4535	73.5926	-25.1391
ECM2	HsaALTA1014129-5/5	chr9:92514631-92515203	493	Alt3	4.60577e-32	3.08628e-29	13.2434	38.2262	-24.9828
EXOC7	HsaEX0023506	chr17:76090329-76090397	69	C2	3.33781e-41	5.16739e-38	22.6289	47.2891	-24.6601
TPM1	HsaEX0066682	chr15:63044027-63044152	126	S	3.67688e-40	4.89118e-37	61.9417	86.5979	-24.6562
LYST	HsaEX0037097	chr1:235747170-235747331	162	S	1.78717e-12	1.68388e-10	16.3163	40.9222	-24.6059
LINC00969	HsaEX0001301	chr3:195689339-195689438	100	C2	4.3058e-09	2.3582e-07	36.8681	61.4365	-24.5684
DMTN	HsaEX0022707	chr8:22067085-22067159	75	S	9.89261e-35	8.11212e-32	59.4047	83.9729	-24.5682
SORBS2	HsaEX0060987	chr4:185684754-185684842	89	C3	2.92131e-25	1.09916e-22	49.7751	74.1239	-24.3489
ADAM15	HsaEX0002288	chr1:155061415-155061489	75	ANN	8.94853e-31	5.52238e-28	24.2549	48.2714	-24.0165
MAP3K7	HsaEX0037602	chr6:90544552-90544632	81	S	3.83056e-27	1.73714e-24	43.0662	67.0208	-23.9546
RPL41	HsaEX1035587	chr12:56117189-56117211	23	C3	9.05486e-30	5.05003e-27	62.2499	86.1302	-23.8803
MBNL2	HsaEX0038119	chr13:97356796-97356849	54	S	5.89104e-35	4.92064e-32	13.2193	37.0985	-23.8792
AC005154.6	HsaEX7004112	chr7:30552100-30552179	80	ANN	4.89654e-06	0.000136138	39.311	63.1161	-23.8052
DCUN1D2	HsaEX0018785	chr13:113462740-113462891	152	S	1.94625e-05	0.000456883	51.3395	74.8797	-23.5402
WNK1	HsaEX0071560	chr12:880721-880999	279	C1	2.32119e-47	6.83357e-44	19.1871	42.6437	-23.4565
RHOT1	HsaEX0053529	chr17:32209350-32209445	96	S	1.43474e-42	2.57656e-39	29.8927	52.9527	-23.06
CLK1	HsaEX0015695	chr2:200860125-200860215	91	S	1.25694e-32	8.88686e-30	63.2532	86.0985	-22.8452
ZMIZ1	HsaEX0072856	chr10:79310924-79311184	261	S	1.04508e-49	4.36466e-46	49.9623	72.7456	-22.7833
TPM1	HsaEX0066683	chr15:63061198-63061273	76	C3	8.91956e-49	3.0804e-45	59.6646	82.4418	-22.7773
CLK4	HsaEX0015705	chr5:178617344-178617431	88	S	3.755e-26	1.5502e-23	59.4594	81.6283	-22.169
MBNL2	HsaEX0038121	chr13:97366501-97366553	53	C1	1.97049e-30	1.18351e-27	34.7485	56.7687	-22.0201
COL5A1	HsaEX0016612	chr9:134829976-134830044	69	C3	6.65925e-49	2.34489e-45	62.7727	84.7221	-21.9494
DOCK9	HsaEX0020676	chr13:98845924-98845986	63	C3	2.76691e-26	1.15556e-23	59.2245	81.1349	-21.9104
LTBP1	HsaEX0036889	chr2:33342838-33342963	126	S	6.24368e-33	4.55799e-30	68.6933	90.532	-21.8388
TRAK1	HsaEX0066867	chr3:42217247-42217315	69	C1	3.18479e-28	1.60656e-25	18.6765	40.5133	-21.8367
SEPT6	HsaEX0057301	chrX:119625335-119625379	45	C2	2.48274e-14	2.99637e-12	33.8588	55.639	-21.7802
REPS1	HsaEX0053051	chr6:138926401-138926478	78	S	3.73208e-44	7.28502e-41	38.3768	60.0929	-21.7161
NCOR2	HsaALTD0004215-2/3	chr12:124327409-124327585	138	Alt5	4.15182e-29	2.19941e-26	60.5836	82.177	-21.5934
KDM6A	HsaEX0033365	chrX:45060022-45060156	135	C2	3.45344e-14	4.08553e-12	48.5516	70.0296	-21.478
ZNF138	HsaEX0073044	chr7:64814918-64815044	127	C2	5.59146e-12	4.89107e-10	55.1687	76.3503	-21.1816
NEDD4L	HsaEX0042432	chr18:58335478-58335537	60	C1	1.92406e-30	1.1595e-27	59.5019	80.4892	-20.9873
CD36	HsaEX6008657	chr7:80633197-80633362	166	C2	0.000369368	0.00567187	3.79682	24.679	-20.8822
ABI3BP	HsaEX0000702	chr3:100864002-100864076	75	C2	4.61708e-24	1.61628e-21	17.0761	37.4595	-20.3834
NSD3	HsaALTD1026304-3/3	chr8:38281467-38281583	35	Alt5	2.29747e-08	1.09208e-06	29.0022	48.854	-19.8517
ZNF680	HsaEX0074173	chr7:64544306-64544432	127	C1	1.14966e-06	3.75988e-05	40.4054	60.2287	-19.8233
DENND4C	HsaEX0019205	chr9:19336704-19336832	129	S	1.58596e-37	1.57355e-34	67.4282	87.0986	-19.6704
SPTAN1	HsaEX0061552	chr9:128592983-128593042	60	S	5.84778e-39	6.73184e-36	60.5849	80.0848	-19.5
PTS	HsaEX0051256	chr11:112230208-112230230	23	S	3.45047e-30	2.0184e-27	74.8079	94.2488	-19.4409
GABRE	HsaEX0026802	chrX:151955523-151955567	45	S	1.14789e-25	4.50095e-23	75.1203	93.9431	-18.8228
NPIPA7	HsaEX0001625	chr16:16392593-16392662	70	S	1.30315e-64	5.85062e-60	6.98263	25.8043	-18.8216
MBNL1	HsaEX0038114	chr3:152446710-152446757	48	S	3.4631e-24	1.22184e-21	21.8602	40.619	-18.7588
ZNF326	HsaEX0073422	chr1:90007345-90007750	406	C1	1.83836e-22	5.5767e-20	69.5847	88.308	-18.7233
FLNA	HsaEX0025921	chrX:154357251-154357274	24	S	5.78019e-50	2.66162e-46	53.2694	71.991	-18.7216
DOCK6	HsaEX0020631	chr19:11229298-11229390	93	C3	1.92337e-10	1.33259e-08	14.8178	33.3188	-18.501
RASSF7	HsaEX0052492	chr11:563396-563478	83	S	5.31408e-07	1.8935e-05	35.0682	53.474	-18.4058
ABLIM1	HsaEX0000724	chr10:114447880-114448020	141	S	1.19727e-38	1.33547e-35	72.2783	90.6524	-18.374
H2AFY	HsaEX0029172	chr5:135352946-135353045	100	C3	2.96658e-50	1.43987e-46	62.7494	81.055	-18.3056
ARAP1	HsaEX0005271	chr11:72692753-72692785	33	S	3.4121e-33	2.51131e-30	16.4282	34.6613	-18.2331
ACADVL	HsaALTD1004120-2/2	chr17:7220192-7220286	38	Alt5	3.7292e-06	0.000106964	63.6431	81.8178	-18.1747
ANK3	HsaEX0004154	chr10:60145968-60146021	54	C2	1.97465e-11	1.58169e-09	48.9787	67.0141	-18.0354
TACC1	HsaEX0063362	chr8:38787557-38787743	187	C2	7.60479e-19	1.59172e-16	13.1241	31.1077	-17.9836
MINK1	HsaEX0039305	chr17:4892402-4892512	111	S	4.25982e-45	9.56244e-42	73.8636	91.8402	-17.9766
RPS24	HsaALTA0007381-2/2	chr10:78040201-78040225	3	Alt3	1.66896e-15	2.32701e-13	20.6851	38.5231	-17.838
EPB41	HsaEX0022618	chr1:29096155-29096565	411	C1	9.54652e-12	8.05262e-10	31.8752	49.703	-17.8278
FAM193B	HsaALTA0003150-3/3	chr5:177536358-177536745	259	Alt3	5.78251e-36	5.2982e-33	77.9631	95.6325	-17.6694
FRYL	HsaEX1014957	chr4:48520524-48520572	49	S	1.47179e-30	8.89934e-28	10.7728	28.092	-17.3192
PRG4	HsaEX0050030	chr1:186300091-186300213	123	S	4.15747e-06	0.00011767	58.5261	75.7177	-17.1916
ATXN2L	HsaEX0007272	chr16:28836449-28836485	37	C3	1.24064e-11	1.0253e-09	49.9203	67.0662	-17.146
OSBPL8	HsaEX0044946	chr12:76459859-76459895	37	S	2.74036e-30	1.62418e-27	15.1573	32.0244	-16.8671
KLK11	HsaEX1019064	chr19:51026538-51026595	58	C1	8.65383e-10	5.36633e-08	26.9794	43.8071	-16.8277
ZNF271P	HsaEX0000038	chr18:35291074-35291232	159	S	1.01553e-38	1.13983e-35	55.1103	71.935	-16.8247
SECISBP2	HsaEX0056997	chr9:89339864-89339953	90	S	4.88505e-47	1.37074e-43	74.9015	91.6052	-16.7037
PCBP1-AS1	HsaEX0001624	chr2:70032133-70032255	123	C3	6.44418e-09	3.41076e-07	68.7254	85.4042	-16.6788
GPAT2	HsaEX0028095	chr2:96023167-96023226	60	C1	3.83625e-07	1.41377e-05	61.8596	78.356	-16.4964
GLE1	HsaEX0027597	chr9:128507216-128507340	125	S	7.90304e-22	2.21068e-19	15.6346	32.1038	-16.4692
ADD3	HsaEX0002804	chr10:110132305-110132400	96	S	6.08864e-09	3.24554e-07	26.8879	43.2309	-16.3431
CD44	HsaEX0013868	chr11:35206115-35206243	129	C3	3.14215e-15	4.25199e-13	22.0211	38.3532	-16.3321
CD47	HsaEX0013878	chr3:108049619-108049651	33	C2	3.29327e-30	1.93274e-27	5.05289	21.3038	-16.2509
ITPR1	HsaEX0032557	chr3:4653842-4653886	45	S	7.07993e-21	1.82416e-18	67.3661	83.5759	-16.2098
CTNND1	HsaEX0017868	chr11:57815918-57816001	84	S	1.08946e-25	4.3e-23	3.85929	20.0586	-16.1993
OR2A1-AS1	HsaEX0055335	chr7:144311884-144311936	53	S	3.30015e-25	1.23213e-22	68.64	84.8384	-16.1984
PHKB	HsaEX0047140	chr16:47463904-47463993	90	S	3.00956e-23	9.91687e-21	75.639	91.8264	-16.1874
JAG2	HsaEX0032668	chr14:105151033-105151104	72	S	1.54529e-22	4.77642e-20	58.1885	74.2913	-16.1028
UBXN11	HsaEX0069050	chr1:26300926-26301024	99	C1	6.82475e-08	2.94761e-06	23.3186	39.3862	-16.0677
FN1	HsaEX0026101	chr2:215380811-215381080	270	S	4.46268e-34	3.46937e-31	26.8557	42.9028	-16.0471
ERBIN	HsaEX0022948	chr5:66075102-66075230	129	C1	5.92518e-27	2.62086e-24	66.7502	82.7884	-16.0382
CASK	HsaEX0012546	chrX:41557032-41557100	69	C1	3.22176e-41	5.0311e-38	12.0777	28.0773	-15.9996
HSD17B7	HsaALTA1025170-2/2	chr1:162797802-162797916	26	Alt3	2.40168e-09	1.37226e-07	64.3822	80.2831	-15.9009
GAB1	HsaEX0026737	chr4:143434088-143434168	81	C1	3.21947e-15	4.34711e-13	9.70938	25.5942	-15.8848
RASSF6	HsaEX0052489	chr4:73582189-73582290	102	S	6.60491e-13	6.60432e-11	66.3488	82.1942	-15.8454
MIS12	HsaEX0039351	chr17:5488196-5488589	394	C1	7.79537e-12	6.67266e-10	47.8552	63.4827	-15.6275
KIF21A	HsaEX0034511	chr12:39318073-39318196	124	C2	3.95215e-23	1.2881e-20	15.6168	31.1786	-15.5618
DLG1	HsaEX0019877	chr3:197075837-197075870	34	C3	3.1637e-22	9.2835e-20	26.8995	42.2878	-15.3882
CEP95	HsaEX0013269	chr17:64516723-64516828	106	S	8.73593e-11	6.37478e-09	53.4367	68.812	-15.3753
VPS29	HsaEX0070549	chr12:110499535-110499546	12	MIC	3.49257e-28	1.7471e-25	19.637	35.0033	-15.3662
CCND3	HsaEX0013624	chr6:41940370-41940585	216	C1	1.04363e-28	5.38559e-26	63.9166	79.2175	-15.3008
PIKFYVE	HsaEX0047622	chr2:208304846-208305013	168	S	1.86149e-07	7.34711e-06	42.4781	57.7765	-15.2984
TCF12	HsaEX0064153	chr15:57252421-57252492	72	S	1.52331e-38	1.66806e-35	5.29706	20.5707	-15.2736
EPB41	HsaEX0022623	chr1:29058589-29058645	57	C3	9.15723e-10	5.66676e-08	37.7005	52.8088	-15.1083
FAM228B	HsaEX6012180	chr2:24146930-24147086	157	C2	6.73475e-16	9.84896e-14	61.003	76.1034	-15.1004
COL6A3	HsaEX0016635	chr2:237387582-237388184	603	C1	3.9584e-58	1.01552e-53	6.0011	20.9281	-14.927
MINDY1	HsaEX1046106	chr1:151002584-151002706	123	C1	3.97532e-13	4.12661e-11	42.7592	57.6491	-14.8899
FGFR1	HsaEX0025660	chr8:38429682-38429948	267	S	1.48127e-10	1.044e-08	28.1801	43.0165	-14.8364
MGA	HsaALTA0005170-8/8	chr15:41739906-41740203	165	Alt3	8.96326e-05	0.00172047	26.1573	40.834	-14.6768
BAG6	HsaEX0007684	chr6:31644307-31644414	108	S	5.66022e-41	8.33184e-38	31.3894	46.0537	-14.6643
ABI3BP	HsaEX0000703	chr3:100862838-100862909	72	C3	2.23588e-23	7.43571e-21	8.04049	22.6355	-14.595
C8orf58	HsaEX0011553	chr8:22602537-22602643	107	S	0.000432584	0.00646783	59.0126	73.6053	-14.5927
TJP2	HsaEX0065048	chr9:69249375-69249485	111	S	7.62142e-43	1.42571e-39	80.5237	95.1158	-14.5921
ADAMTS9	HsaEX0002578	chr3:64655792-64655875	84	S	1.49903e-08	7.41809e-07	73.6397	88.1787	-14.539
PNPLA2	HsaEX0048722	chr11:819574-819905	332	S	5.18871e-23	1.67592e-20	62.352	76.8689	-14.5169
FMO3	HsaEX0026068	chr1:171110798-171110997	200	S	5.07022e-07	1.81308e-05	80.8043	95.306	-14.5016
RPS15	HsaALTA1018080-2/2	chr19:1438807-1438892	4	Alt3	7.61011e-33	5.53301e-30	62.3755	76.846	-14.4705
UBXN11	HsaEX0069048	chr1:26302813-26302918	106	C2	3.94434e-13	4.10395e-11	54.517	68.7858	-14.2688
CCDC66	HsaALTD0001214-2/2	chr3:56566661-56566759	19	Alt5	5.99057e-07	2.11165e-05	70.381	84.6224	-14.2414
LRRC75A-AS1	HsaEX0042178	chr17:16439660-16439703	44	S	9.74039e-30	5.41554e-27	23.7889	37.9899	-14.201
SNHG8	HsaEX1038280	chr4:118279107-118279137	31	S	2.24514e-10	1.53363e-08	42.6147	56.8091	-14.1944
OGDH	HsaEX0044666	chr7:44647444-44647534	91	C3	2.29064e-51	1.46915e-47	4.22714	18.3897	-14.1626
CD44	HsaEX0013860	chr11:35211246-35211449	204	C2	6.82192e-08	2.94761e-06	47.0087	61.1688	-14.1601
MDC1	HsaEX0038349	chr6:30707566-30708357	792	S	0.000145963	0.00259963	33.4792	47.5708	-14.0916
ATG9A	HsaEX0006668	chr2:219229010-219229174	165	C1	8.3805e-11	6.14538e-09	38.6985	52.7895	-14.0909
TPT1	HsaALTD0006737-2/2	chr13:45338660-45338748	2	Alt5	1.02424e-12	9.93185e-11	64.1887	78.2115	-14.0228
KLHDC10	HsaEX0034727	chr7:130096921-130097007	87	S	7.67793e-09	4.00475e-07	33.609	47.5907	-13.9817
TRIM65	HsaEX0067175	chr17:75891813-75891878	66	S	1.87991e-11	1.51391e-09	61.2491	75.2259	-13.9767
CANT1	HsaEX0012317	chr17:79000100-79000270	171	C1	9.41354e-05	0.00179404	35.1896	49.1508	-13.9612
TMEM139	HsaEX0065480	chr7:143285348-143285445	98	C2	1.45803e-12	1.38833e-10	53.6017	67.5295	-13.9278
TCF7L2	HsaEX0064197	chr10:113160619-113160691	73	C3	1.97303e-12	1.83969e-10	42.4919	56.3265	-13.8346
PARD3	HsaEX0045503	chr10:34336199-34336240	42	S	1.14381e-31	7.44241e-29	77.3514	91.1493	-13.7979
TRMU	HsaALTA0009026-4/4	chr22:46350291-46350420	59	Alt3	7.97201e-14	9.00972e-12	62.729	76.5103	-13.7813
RBCK1	HsaEX0052557	chr20:410412-410637	226	C1	1.10977e-23	3.76032e-21	35.6532	49.4197	-13.7665
CD44	HsaEX0013866	chr11:35201671-35201787	117	C3	5.29999e-15	6.95755e-13	12.9289	26.5708	-13.642
PIFO	HsaEX0010345	chr1:111348516-111348646	131	C1	4.09403e-41	6.12685e-38	83.5632	97.0793	-13.5161
ABHD3	HsaEX0000622	chr18:21664118-21664222	105	C2	5.22396e-18	9.9696e-16	80.353	93.8318	-13.4788
CHL1	HsaEX0015208	chr3:398227-398385	159	S	2.54078e-07	9.74134e-06	5.2563	18.7351	-13.4788
PBX1	HsaEX0045750	chr1:164820072-164820184	113	S	1.40831e-22	4.3832e-20	39.4012	52.8765	-13.4754
NASP	HsaEX0041714	chr1:45607321-45607686	366	S	1.26095e-20	3.17151e-18	8.2636	21.6741	-13.4105
PPFIA1	HsaEX0049332	chr11:70382088-70382158	71	S	3.53651e-39	4.22335e-36	84.1222	97.4549	-13.3327
MARK2	HsaEX0037915	chr11:63904098-63904147	50	S	4.89821e-19	1.04595e-16	56.7789	70.1079	-13.329
WHAMM	HsaALTD1028826-2/2	chr15:82813103-82813276	17	Alt5	1.88334e-11	1.51599e-09	49.372	62.6365	-13.2645
LGALS9B	HsaEX0035681	chr17:20455303-20455398	96	S	3.33654e-12	3.00949e-10	33.0301	46.2768	-13.2466
FYN	HsaEX0026683	chr6:111699515-111699670	156	C3	3.39859e-28	1.70484e-25	12.1504	25.3756	-13.2252
DUS4L	HsaEX0021186	chr7:107573704-107573821	118	S	3.51849e-11	2.71419e-09	66.3109	79.4498	-13.1389
CARD8	HsaEX0012443	chr19:48232453-48232493	41	S	5.71644e-24	1.978e-21	72.7432	85.8268	-13.0837
FAM228B	HsaEX0010796	chr2:24146748-24146826	79	C3	6.13821e-14	7.02565e-12	58.4229	71.4121	-12.9891
FNDC1	HsaEX6050245	chr6:159229815-159230003	189	S	1.122e-29	6.21895e-27	86.706	99.6943	-12.9883
VEGFB	HsaALTA0009398-2/2	chr11:64237420-64237655	101	Alt3	2.70169e-26	1.13096e-23	61.0838	74.0205	-12.9367
MUM1	HsaEX0040787	chr19:1358588-1358693	106	S	9.23959e-40	1.1768e-36	7.82848	20.6448	-12.8163
PCNP	HsaALTA0006126-2/2	chr3:101579790-101580004	52	Alt3	7.94427e-30	4.4723e-27	48.2232	61.0393	-12.8161
PICALM	HsaEX0047356	chr11:85990250-85990378	129	S	2.08544e-34	1.67943e-31	16.2351	29.0165	-12.7814
CD44	HsaEX0013864	chr11:35198148-35198246	99	C2	4.53716e-16	6.72834e-14	13.4596	26.2344	-12.7748
SLC44A1	HsaEX1037538	chr9:105389033-105389108	76	S	3.46973e-14	4.09671e-12	41.217	53.9906	-12.7736
CD44	HsaEX1046553	chr11:35201082-35201195	114	C3	3.42708e-14	4.05969e-12	11.8695	24.5905	-12.721
NUBP2	HsaEX0044120	chr16:1786757-1786955	199	S	1.20173e-24	4.36865e-22	63.5992	76.2617	-12.6625
TSPOAP1	HsaALTA1000397-2/2	chr17:58305387-58305458	4	Alt3	6.1036e-07	2.14923e-05	68.4474	81.0363	-12.5889
TMBIM6	HsaALTA0008705-2/2	chr12:49752464-49752524	2	Alt3	5.91151e-08	2.58453e-06	60.5291	73.1156	-12.5865
SLC25A16	HsaEX0058998	chr10:68517084-68517185	102	S	8.86243e-09	4.56948e-07	8.24432	20.8251	-12.5808
TNS2	HsaEX0064462	chr12:53060167-53060258	92	S	4.5029e-10	2.93414e-08	82.3782	94.888	-12.5098
KAT6A	HsaEX0041381	chr8:42049620-42049707	88	S	1.04844e-07	4.35336e-06	38.3059	50.7903	-12.4844
DUXAP8	HsaEX1012507	chr22:15787172-15787282	111	C3	2.13133e-08	1.01986e-06	52.8191	65.2815	-12.4625
TARS2	HsaEX0063667	chr1:150496482-150496628	147	C2	1.25807e-24	4.55502e-22	63.4132	75.8725	-12.4593
RPL35A	HsaALTD1052959-5/11	chr3:-197950299	78	Alt5	1.65005e-32	1.153e-29	9.04763	21.4992	-12.4515
CSNK1E	HsaEX6026817	chr22:38295387-38295447	61	S	1.14602e-29	6.33251e-27	8.14193	20.5658	-12.4239
KIAA1109	HsaEX0033936	chr4:122316348-122316548	201	S	3.18633e-17	5.50736e-15	11.0746	23.403	-12.3284
SMPDL3A	HsaEX0060517	chr6:122801310-122801406	97	S	2.61082e-17	4.55648e-15	74.193	86.483	-12.29
PUM2	HsaEX0051288	chr2:20278583-20278680	98	S	1.12777e-27	5.37214e-25	49.8497	62.1044	-12.2547
PPHLN1	HsaEX0049396	chr12:42351899-42352049	151	S	1.01489e-27	4.84728e-25	29.5536	41.7813	-12.2277
NTRK3	HsaEX0044092	chr15:87981226-87981360	135	C2	9.0576e-05	0.00173615	61.0617	73.1822	-12.1205
TSC2	HsaEX0067508	chr16:2077654-2077726	73	S	1.03918e-32	7.43508e-30	7.75105	19.8077	-12.0567
EPB41L1	HsaEX0022627	chr20:36173884-36173954	71	C1	3.44647e-21	9.16936e-19	70.6589	82.7145	-12.0556
ZNF266	HsaEX0073293	chr19:9433693-9433783	91	C3	3.22398e-08	1.48455e-06	35.0388	47.0727	-12.034
LRRC23	HsaEX0036545	chr12:6905845-6905954	110	S	4.03875e-11	3.09558e-09	35.9089	47.8898	-11.9809
CTC1	HsaEX0009806	chr17:8229142-8229206	65	C2	1.72793e-17	3.12181e-15	70.9257	82.81	-11.8843
ZNF138	HsaEX0073045	chr7:64815576-64815653	78	C3	3.77434e-09	2.09137e-07	39.5377	51.381	-11.8433
CCDC50	HsaEX0013296	chr3:191375062-191375589	528	S	9.07122e-12	7.70234e-10	18.7654	30.6047	-11.8393
SEC31A	HsaEX0056953	chr4:82842185-82842341	157	C1	4.33281e-22	1.25097e-19	63.4743	75.2745	-11.8002
DNM2	HsaEX0020455	chr19:10808569-10808580	12	S	6.9943e-15	9.06251e-13	64.7879	76.5669	-11.7791
IFT20	HsaEX0031044	chr17:28332146-28332382	237	S	1.00414e-15	1.43345e-13	40.2439	52.0078	-11.764
SPIRE1	HsaEX0061442	chr18:12459755-12459928	174	S	5.30932e-05	0.00109093	47.7207	59.4506	-11.7299
FLNA	HsaALTD1041893-3/3	chrX:154364821-154364957	121	Alt5	5.16002e-05	0.00106463	44.2363	55.9523	-11.716
CCNT1	HsaEX0013676	chr12:48695999-48696141	143	S	3.91563e-08	1.77886e-06	75.5354	87.2504	-11.715
PHLDB2	HsaEX0047188	chr3:111952580-111952712	133	C1	8.66561e-21	2.21052e-18	77.1326	88.7921	-11.6595
EMC8	HsaEX0016912	chr16:85780379-85780469	91	S	8.4289e-30	4.7303e-27	72.5833	84.2073	-11.624
SSBP4	HsaEX1039032	chr19:18431353-18431418	66	C3	1.58274e-20	3.92047e-18	17.5101	29.1324	-11.6223
SLMAP	HsaEX0060188	chr3:57907884-57908006	123	S	5.67967e-22	1.62417e-19	84.8324	96.4524	-11.62
CCDC91	HsaEX0013539	chr12:28255581-28255662	82	C3	8.41659e-06	0.000219629	18.1125	29.7268	-11.6143
KIAA1468	HsaEX0034128	chr18:62280360-62280442	83	C3	4.06109e-09	2.23439e-07	35.9441	47.5536	-11.6095
ADGRF5	HsaEX0028253	chr6:46854715-46854778	64	S	9.24661e-36	8.22051e-33	19.872	31.4765	-11.6045
SLTM	HsaEX0060199	chr15:58899469-58899709	241	S	1.10026e-26	4.7727e-24	73.4427	85.0467	-11.6041
SEMA4A	HsaEX0057088	chr1:156154550-156154717	168	C2	1.08531e-07	4.49501e-06	74.5018	86.0701	-11.5684
MBNL1	HsaEX0038115	chr3:152455542-152455577	36	C1	1.48434e-17	2.70623e-15	48.251	59.792	-11.541
NTAN1	HsaEX0044045	chr16:15047997-15048099	103	C1	2.1268e-23	7.09923e-21	63.586	75.1003	-11.5143
NFIB	HsaEX0042734	chr9:14116208-14116346	139	C3	1.43728e-13	1.5729e-11	39.4425	50.9392	-11.4966
OSBPL9	HsaEX0044957	chr1:51669434-51669512	79	S	6.1597e-32	4.05196e-29	69.052	80.5421	-11.4901
TUSC8	HsaEX1042590	chr13:44404392-44404611	220	C1	3.59828e-08	1.64426e-06	78.2333	89.6948	-11.4615
TPRG1	HsaEX0066740	chr3:189147584-189147647	64	C2	2.21025e-17	3.92219e-15	77.5045	88.9643	-11.4598
EDRF1	HsaEX0008795	chr10:125729003-125729104	102	S	1.59826e-05	0.000384646	77.4992	88.9485	-11.4494
PCYT2	HsaEX0046106	chr17:81907204-81907257	54	S	2.35049e-14	2.84825e-12	29.9256	41.3636	-11.438
SMTN	HsaEX0060534	chr22:31100907-31100953	47	S	2.26584e-51	1.46915e-47	86.5554	97.948	-11.3926
PLEKHS1	HsaALTD0000789-2/2	chr10:113774916-113775035	42	Alt5	3.61683e-15	4.8472e-13	27.4324	38.8045	-11.3721
SENP7	HsaEX0057234	chr3:101417593-101417790	198	C2	1.64753e-06	5.17165e-05	70.2115	81.5663	-11.3548
ZFX	HsaEX1044677	chrX:24150506-24151260	755	C2	7.43083e-07	2.56676e-05	0.7736	12.122	-11.3484
ERBIN	HsaEX0022946	chr5:66068877-66069020	144	C2	2.52339e-26	1.05879e-23	6.14936	17.488	-11.3386
RGS14	HsaEX0053366	chr5:177371475-177371589	115	S	6.94482e-18	1.31282e-15	79.8886	91.1945	-11.3059
MTMR2	HsaEX0040599	chr11:95914242-95914312	71	S	1.8066e-10	1.25507e-08	47.4395	58.7359	-11.2964
DTX3	HsaEX1046564	chr12:57605584-57605731	148	C3	8.92614e-20	2.0604e-17	66.7902	78.0549	-11.2647
ODF2	HsaALTA0005938-2/4	chr9:128460550-128460666	3	Alt3	5.14653e-18	9.83228e-16	10.0193	21.2775	-11.2582
GRB7	HsaEX0028575	chr17:39745913-39746000	88	S	1.54873e-20	3.85217e-18	74.6008	85.8092	-11.2084
CAPN7	HsaEX0012383	chr3:15241453-15241588	136	S	1.75391e-26	7.46383e-24	73.6034	84.8012	-11.1978
TMEM218	HsaALTD1053437-2/2	chr11:125111585-	2	Alt5	2.70233e-09	1.5309e-07	61.5153	72.7018	-11.1866
PI4KA	HsaEX0047294	chr22:20721298-20721418	121	C3	6.77395e-09	3.57267e-07	61.5575	72.7382	-11.1806
RABGAP1L	HsaEX0051803	chr1:174877392-174877605	214	S	7.7775e-10	4.86533e-08	19.0439	30.2148	-11.171
RPL18A	HsaEX0055494	chr19:17861293-17861307	15	MIC	7.47973e-07	2.57968e-05	0.500244	11.6533	-11.153
SRPK2	HsaEX0061758	chr7:105125782-105125874	93	C3	2.7551e-22	8.17655e-20	18.5156	29.6196	-11.104
FLOT1	HsaEX0025942	chr6:30741792-30741799	8	S	0.000597212	0.00844932	61.981	73.0643	-11.0833
TBRG4	HsaEX0064069	chr7:45104099-45104170	72	C1	2.28365e-29	1.23526e-26	73.8171	84.8725	-11.0554
FLOT2	HsaEX0025947	chr17:28884225-28884315	91	C1	6.90451e-36	6.23085e-33	76.1058	87.154	-11.0482
MCAT	HsaEX0038186	chr22:43137081-43137298	218	S	1.95627e-23	6.54219e-21	57.9775	69.0242	-11.0466
MMP24-AS1	HsaEX1023965	chr20:35277857-35277932	76	S	1.79651e-05	0.000426245	16.5056	27.5482	-11.0426
VPS39	HsaEX0070604	chr15:42192066-42192098	33	S	4.00052e-07	1.46903e-05	18.4947	29.4862	-10.9915
ADIPOR2	HsaALTD1000524-2/2	chr12:1691163-1691213	22	Alt5	3.81551e-13	3.97912e-11	45.8002	56.7881	-10.9878
KLC2	HsaALTA1047488-4/5	chr11:66266873-	316	Alt3	1.1131e-22	3.47645e-20	83.8581	94.8393	-10.9813
RPL15	HsaALTD0005518-2/2	chr3:23917148-23917295	56	Alt5	8.45453e-37	8.3423e-34	11.7334	22.7124	-10.9789
NFIX	HsaEX0042743	chr19:13078613-13078735	123	S	2.05468e-33	1.53178e-30	73.0715	84.0152	-10.9437
SLC25A26	HsaEX0059050	chr3:66236544-66236700	157	S	2.4539e-09	1.40077e-07	41.5301	52.4736	-10.9435
HOOK3	HsaEX0030349	chr8:43000271-43000276	6	MIC	3.02718e-06	8.89452e-05	9.99889	20.9402	-10.9413
ZMYND11	HsaEX0072943	chr10:221195-221356	162	S	2.81698e-39	3.40343e-36	70.3968	81.2744	-10.8776
SYTL2	HsaEX0063304	chr11:85711113-85711232	120	C1	5.66156e-06	0.00015513	65.0794	75.799	-10.7196
ZNF436	HsaEX0073680	chr1:23367973-23368065	93	S	2.20269e-10	1.50865e-08	67.9318	78.6057	-10.6739
WIPF1	HsaEX0071520	chr2:174597601-174597858	258	C1	1.67565e-07	6.6747e-06	23.2452	33.9144	-10.6692
FN1	HsaEX0026100	chr2:215372113-215372300	188	S	5.38683e-46	1.3436e-42	71.3545	82.0215	-10.667
LUC7L3	HsaALTD0003693-2/2	chr17:50750506-50750694	53	Alt5	4.3383e-18	8.34142e-16	70.5169	81.1714	-10.6544
FAAP100	HsaALTD0000860-3/4	chr17:81551732-81552052	196	Alt5	2.53851e-06	7.60921e-05	28.1521	38.7744	-10.6223
MAP4	HsaALTA0004964-2/3	chr3:-47853039	101	Alt3	5.00472e-32	3.32877e-29	73.4786	84.0976	-10.619
KIAA0430	HsaEX0033636	chr16:15625602-15625797	196	S	2.84485e-30	1.67505e-27	78.0379	88.6118	-10.5739
DDI2	HsaEX0018842	chr1:15656617-15656679	63	S	2.11038e-27	9.81843e-25	88.1189	98.6922	-10.5733
FAM228B	HsaEX0010794	chr2:24139370-24139450	81	C3	1.26527e-08	6.34858e-07	56.9956	67.548	-10.5524
TPM2	HsaEX1046680	chr9:35684732-35684807	76	C3	4.63624e-54	3.96474e-50	5.55239	16.0989	-10.5465
FRG1	HsaEX1014892	chr4:189955037-189955151	115	C2	1.34367e-18	2.72965e-16	73.7197	84.2354	-10.5157
LGALS9	HsaEX1019579	chr17:27643525-27643620	96	C1	5.28227e-09	2.84954e-07	25.2599	35.7671	-10.5072
PPP4R3B	HsaEX0060424	chr2:55578247-55578342	96	S	1.37366e-20	3.44054e-18	36.1169	46.5951	-10.4782
ANKZF1	HsaALTD0000341-2/2	chr2:219230236-219230405	55	Alt5	1.09439e-14	1.38796e-12	77.8626	88.325	-10.4623
DUSP12	HsaALTA0002687-2/3	chr1:161751668-161751781	8	Alt3	1.25527e-09	7.59781e-08	50.2669	60.7264	-10.4595
LAMA5	HsaEX0035274	chr20:62337590-62337727	138	C2	4.49076e-36	4.20036e-33	86.7973	97.1922	-10.3948
MBNL2	HsaEX0038120	chr13:97365136-97365171	36	C2	5.78022e-27	2.56939e-24	4.09164	14.4777	-10.3861
RPL10A	HsaALTA1055244-5/7	chr6:35469381-35469529	67	Alt3	8.90367e-11	6.4919e-09	75.3357	85.6669	-10.3312
ZFX	HsaEX0072708	chrX:24152720-24152830	111	C3	2.62709e-05	0.000593587	64.3961	74.709	-10.3129
CCNL1	HsaALTD0001244-3/3	chr3:157156936-157157083	75	Alt5	6.95311e-10	4.38745e-08	26.3705	36.6799	-10.3094
NFIB	HsaEX0042735	chr9:14112999-14113076	78	C3	6.11392e-11	4.56154e-09	39.5526	49.8026	-10.25
SUN1	HsaEX0062908	chr7:849520-849603	84	C3	1.4118e-40	1.99636e-37	85.1675	95.3887	-10.2212
CADM1	HsaEX0012101	chr11:115198406-115198438	33	C2	8.25854e-17	1.3532e-14	11.4365	21.6473	-10.2108
RPL10A	HsaALTD1043061-2/2	chr6:35468947-35469285	258	Alt5	2.20364e-10	1.50872e-08	74.9256	85.1153	-10.1896
KDM6B	HsaEX1018563	chr17:7839906-7840024	119	S	0.0001007	0.00189748	66.7069	76.8735	-10.1666
C14orf159	HsaEX0009424	chr14:91147781-91147858	78	C1	2.43763e-07	9.38189e-06	56.0125	66.1697	-10.1573
ZNF385D	HsaEX0073571	chr3:21563262-21563312	51	C3	5.52326e-08	2.43349e-06	6.37968	16.5357	-10.156
CALCOCO1	HsaEX0012157	chr12:53712775-53712846	72	S	2.92471e-45	6.82117e-42	4.53009	14.6436	-10.1135
RRN3	HsaEX6042393	chr16:15072950-15073080	131	C1	4.06474e-22	1.17546e-19	80.202	90.296	-10.094
PTK2	HsaEX0050846	chr8:140669727-140669735	9	S	6.51188e-07	2.28092e-05	13.4142	23.5027	-10.0885
PDP1	HsaEX0046426	chr8:93917911-93917945	35	C3	1.70789e-15	2.37392e-13	8.01173	18.0737	-10.062
GAK	HsaALTA0003531-2/4	chr4:866364-866501	97	Alt3	4.59279e-13	4.7104e-11	38.0242	48.0686	-10.0445
TMEM106C	HsaALTD0006586-2/3	chr12:47966089-47966229	57	Alt5	7.13428e-22	2.01447e-19	45.2206	55.2589	-10.0383
RRN3	HsaEX6042392	chr16:15074723-15074861	139	C1	2.34981e-22	7.04487e-20	80.6864	90.717	-10.0305
ATP11A	HsaEX0006764	chr13:112878217-112878303	87	C3	2.62307e-07	1.00354e-05	17.6088	27.5816	-9.97276
TARS2	HsaEX0063668	chr1:150496810-150496908	99	C2	2.12364e-20	5.20289e-18	67.0087	76.9787	-9.97001
PDE4DIP	HsaEX1027493	chr1:148981270-148981397	128	C1	9.8494e-11	7.15822e-09	70.8949	80.8641	-9.9692
KTN1	HsaEX0035087	chr14:55663955-55664041	87	S	2.16563e-35	1.86082e-32	30.8891	40.8555	-9.96641
ARID4B	HsaEX0005812	chr1:235213877-235214026	150	S	4.37392e-20	1.04453e-17	70.9485	80.9111	-9.96258
TAF1C	HsaALTA0008436-3/5	chr16:84184851-84185060	161	Alt3	0.00032427	0.00509041	55.3929	65.3544	-9.96145
UBR3	HsaALTD0007003-2/2	chr2:170006990-170007202	12	Alt5	6.68705e-11	4.96439e-09	24.5299	34.477	-9.94712
TMC6	HsaEX0065256	chr17:78120653-78120832	180	S	1.26843e-14	1.59405e-12	73.5252	83.4168	-9.89163
SGCE	HsaEX0057772	chr7:94599697-94599723	27	S	1.8537e-25	7.12837e-23	83.5746	93.337	-9.76249
PPRC1	HsaEX0049842	chr10:102145020-102145090	71	C3	1.17935e-16	1.89778e-14	74.8348	84.5867	-9.75181
MR1	HsaEX0040046	chr1:181052322-181052510	189	S	2.03474e-21	5.47835e-19	26.6069	36.2923	-9.68538
GABPB1	HsaALTD0002684-2/2	chr15:50301221-50301315	36	Alt5	8.42659e-10	5.23445e-08	32.3134	41.9915	-9.67811
TEP1	HsaEX0064471	chr14:20372733-20372857	125	S	7.37938e-13	7.346e-11	72.9718	82.6417	-9.66991
LRBA	HsaALTA0004820-2/2	chr4:150321191-150321383	15	Alt3	2.73193e-22	8.12269e-20	13.6937	23.3494	-9.65573
N6AMT1	HsaEX0041442	chr21:28879870-28879953	84	S	1.64349e-06	5.16258e-05	65.9544	75.605	-9.65056
MTHFSD	HsaEX0040515	chr16:86552227-86552292	66	C3	0.000250964	0.00409757	37.3634	47.0004	-9.63701
DHRS4-AS1	HsaALTD1044535-2/2	chr14:23953574-23953852	200	Alt5	1.77307e-08	8.63616e-07	21.137	30.7712	-9.63418
USP33	HsaEX0069762	chr1:77745421-77745599	179	S	1.1951e-17	2.19001e-15	28.5456	38.1684	-9.62282
ILKAP	HsaALTD0003248-3/4	chr2:238189853-238189972	10	Alt5	5.2464e-11	3.95703e-09	73.6856	83.2785	-9.59291
KIAA1109	HsaALTD0003451-2/2	chr4:122334344-122334545	105	Alt5	1.22284e-18	2.50402e-16	8.30431	17.8436	-9.53933
	HsaEX1000952	chr7:65072145-65072247	103	S	5.28779e-12	4.64581e-10	47.0965	56.5621	-9.46563
FNBP1	HsaALTA0003430-2/3	chr9:129923844-129923996	57	Alt3	9.91164e-12	8.30598e-10	17.1646	26.6282	-9.46355
ASAP1	HsaEX0006164	chr8:130091973-130092067	95	S	4.57247e-26	1.86623e-23	75.2761	84.7357	-9.45961
PLSCR1	HsaEX0048500	chr3:146528614-146528831	218	S	7.13646e-28	3.44515e-25	72.7378	82.1972	-9.45944
FAM45A	HsaEX0024459	chr10:119104764-119105006	243	C1	1.83248e-06	5.67778e-05	20.3696	29.8226	-9.45296
MYCBP2	HsaEX0040931	chr13:77118340-77118495	156	C1	2.36568e-18	4.70286e-16	23.1128	32.5579	-9.44515
IRF7	HsaEX0032238	chr11:614174-614399	226	C1	1.89146e-05	0.000445593	68.3429	77.7616	-9.41873
ATP11C	HsaEX0006799	chrX:139731651-139731755	105	C1	1.38834e-12	1.32549e-10	74.4741	83.8692	-9.39505
BRD8	HsaEX0008430	chr5:138166518-138166610	93	S	2.21176e-20	5.4114e-18	68.3145	77.7014	-9.38693
LIMCH1	HsaEX0035812	chr4:41670718-41670792	75	S	2.44991e-12	2.26087e-10	13.0653	22.4393	-9.37402
SETD5	HsaEX0057503	chr3:9468519-9468575	57	S	1.16672e-36	1.13872e-33	9.56291	18.9302	-9.36724
SCRIB	HsaEX0056634	chr8:143804568-143804825	258	S	8.37021e-71	1.50316e-65	90.0895	99.3831	-9.29362
NPHP1	HsaEX0043519	chr2:110125219-110125323	105	S	1.14447e-06	3.74574e-05	6.1212	15.3944	-9.27323
ZMYM4	HsaEX0072910	chr1:35295927-35295988	62	C1	4.63139e-05	0.000970393	40.1589	49.415	-9.2561
ANO8	HsaEX0004678	chr19:17333422-17333554	133	S	3.16078e-13	3.32918e-11	88.6928	97.8995	-9.20668
LRRC75A-AS1	HsaALTA1047516-3/3	chr17:16439528-16439691	132	Alt3	2.231e-20	5.44363e-18	42.683	51.871	-9.18803
CD99L2	HsaEX0013938	chrX:150828306-150828368	63	S	3.79071e-25	1.40651e-22	7.34938	16.5309	-9.18148
FAM228B	HsaEX0010793	chr2:24137909-24138100	192	C2	1.02406e-07	4.26399e-06	17.9301	27.1026	-9.17246
CSNK1E	HsaEX0017536	chr22:38298094-38298203	110	C1	1.90277e-17	3.40684e-15	11.5225	20.6891	-9.16665
APOL1	HsaEX0005173	chr22:36257083-36257136	54	S	5.47826e-30	3.13315e-27	80.1636	89.3252	-9.1616
METTL22	HsaEX0009690	chr16:8644557-8644725	169	S	1.02895e-09	6.30661e-08	84.6142	93.7748	-9.16063
ATP9B	HsaEX0007129	chr18:79375394-79375426	33	S	5.39065e-10	3.46359e-08	20.6798	29.818	-9.13824
PDGFA	HsaEX0046320	chr7:500431-500499	69	S	7.3916e-13	7.35001e-11	8.84892	17.9692	-9.12032
WASHC1	HsaALTA1049677-4/4	chr9:18381-18492	17	Alt3	3.37659e-15	4.54558e-13	52.5793	61.6977	-9.11843
COL6A3	HsaALTA1040323-4/4	chr2:237368563-237369174	498	Alt3	0.000214805	0.00359444	39.588	48.7018	-9.11386
TUG1	HsaALTA1060532-2/2	chr22:30972855-30973109	69	Alt3	1.55878e-15	2.18186e-13	65.0207	74.1258	-9.10514
CTC1	HsaEX0009807	chr17:8228727-8228892	166	C1	2.38908e-18	4.73552e-16	78.9205	87.9931	-9.07265
HMGXB4	HsaEX0030241	chr22:35263987-35264096	110	S	2.45063e-07	9.42588e-06	28.0891	37.1551	-9.06604
MOSPD1	HsaEX0039848	chrX:134891479-134891640	162	S	3.50416e-05	0.000760474	45.0226	54.0634	-9.04087
PEX11A	HsaEX0046628	chr15:89686431-89686546	116	C1	7.96238e-10	4.96671e-08	66.8318	75.8645	-9.03271
IRAK4	HsaEX0032206	chr12:43771220-43771365	146	C1	0.000135053	0.00243309	54.7618	63.7746	-9.0128
UBTF	HsaEX0069042	chr17:44212344-44212454	111	S	3.55113e-39	4.22335e-36	27.7188	36.7299	-9.01116
NCOR2	HsaEX0042136	chr12:124327547-124327633	87	S	3.13303e-28	1.58491e-25	78.1673	87.1613	-8.99403
RCOR3	HsaEX0052920	chr1:211312720-211312961	242	C2	5.06999e-10	3.27396e-08	60.5389	69.5204	-8.98153
PTPRF	HsaEX0051138	chr1:43602071-43602097	27	S	1.22225e-11	1.01197e-09	7.55595	16.5283	-8.97232
SETMAR	HsaEX0057538	chr3:4312898-4313761	864	C1	4.87234e-11	3.69508e-09	65.0702	74.0143	-8.94409
RPS7	HsaALTA0007399-2/2	chr2:3575592-3575684	9	Alt3	1.16663e-30	7.10196e-28	82.551	91.4929	-8.94184
SLC10A7	HsaEX0058551	chr4:146256826-146256936	111	S	2.32767e-05	0.000534161	28.2912	37.2309	-8.93977
ENAH	HsaEX0022428	chr1:225504991-225505053	63	S	0.000428698	0.00642364	46.077	54.9812	-8.90422
ST6GALNAC2	HsaALTD1003828-2/2	chr17:76578329-76578816	427	Alt5	3.27086e-11	2.53734e-09	6.81012	15.6926	-8.8825
TCF7	HsaEX0064181	chr5:134140796-134140888	93	C3	2.76723e-06	8.20845e-05	14.717	23.5958	-8.87879
SAAL1	HsaALTA1043021-3/5	chr11:18090175-18090290	29	Alt3	3.18106e-05	0.000698115	79.8426	88.7102	-8.86768
ZBTB8OS	HsaEX0072211	chr1:32631827-32631879	53	C2	6.58344e-08	2.853e-06	30.0352	38.8845	-8.84927
GAA	HsaEX0026727	chr17:80101811-80101890	80	S	4.47055e-11	3.40619e-09	67.5124	76.3591	-8.84665
SHROOM1	HsaEX0058241	chr5:132826277-132826587	311	C2	3.89668e-05	0.000834165	10.5264	19.3705	-8.84413
MINDY1	HsaALTA1032203-3/3	chr1:151002165-151002706	383	Alt3	2.65961e-09	1.51003e-07	72.4766	81.316	-8.83934
ZCCHC6	HsaEX0072373	chr9:86298767-86298830	64	C1	4.9235e-08	2.18911e-06	26.1433	34.9781	-8.83481
SORBS2	HsaEX0060986	chr4:185690562-185690611	50	C3	2.18721e-09	1.2638e-07	65.2499	74.0831	-8.83326
N4BP2L1	HsaEX0041431	chr13:32404321-32404397	77	ANN	1.27805e-09	7.71487e-08	61.9557	70.7816	-8.82594
MRPL24	HsaALTD0004015-2/3	chr1:156741012-156741088	41	Alt5	6.84255e-30	3.88865e-27	27.1677	35.9906	-8.82289
OS9	HsaEX0044853	chr12:57720099-57720263	165	S	6.85499e-22	1.94171e-19	55.6904	64.5014	-8.81105
PPP2R1B	HsaEX0049650	chr11:111738700-111741612	2913	S	5.34048e-06	0.000147006	53.5873	62.3966	-8.80924
NUP214	HsaALTA1022830-3/3	chr9:131144280-131144754	312	Alt3	6.90412e-15	8.95213e-13	83.5348	92.3098	-8.77502
MYH9	HsaALTA1010327-3/5	chr22:36286718-36286846	105	Alt3	7.29491e-07	2.52515e-05	64.1159	72.8857	-8.7698
CH17-189H20.1	HsaEX1008591	chr1:149250565-149250629	65	C2	1.01211e-07	4.2181e-06	71.762	80.4984	-8.73641
TTC31	HsaEX0067913	chr2:74490025-74490127	103	S	4.20798e-09	2.31167e-07	82.9617	91.6872	-8.72546
ZBTB7B	HsaEX0072194	chr1:155010258-155010397	140	C3	8.42755e-12	7.18639e-10	80.1155	88.8066	-8.6911
AMIGO2	HsaEX0003940	chr12:47079147-47079248	102	S	2.22761e-14	2.71215e-12	15.4869	24.1663	-8.67943
CYFIP1	HsaEX1010813	chr15:22916882-22917029	148	C3	3.36307e-23	1.10211e-20	1.68737	10.3653	-8.67796
LINC01133	HsaEX0054915	chr1:159965499-159965645	147	S	5.14029e-07	1.83704e-05	7.12957	15.8073	-8.67772
TRIP12	HsaEX0067262	chr2:229860406-229860531	126	S	4.60561e-13	4.72086e-11	46.7385	55.4032	-8.66469
MBNL1	HsaEX0038106	chr3:152299405-152300367	963	C2	1.25045e-17	2.28445e-15	77.5284	86.1845	-8.6561
TCAIM	HsaEX0010872	chr3:44358217-44358303	87	S	0.000622855	0.00875439	30.4129	39.0634	-8.65057
TMCC1	HsaEX0065281	chr3:129857254-129857405	152	C2	3.52317e-22	1.02712e-19	20.9642	29.6128	-8.64864
DUSP6	HsaEX0021224	chr12:89350588-89351025	438	S	1.51996e-39	1.90882e-36	86.9474	95.5813	-8.63392
RBM5	HsaEX0052743	chr3:50100532-50100605	74	S	4.79209e-09	2.60231e-07	74.1719	82.8048	-8.63294
AGTR1	HsaEX0003188	chr3:148730180-148730237	58	C1	5.0972e-08	2.25907e-06	9.3825	17.9665	-8.58395
C1orf109	HsaALTD0000889-3/3	chr1:37690002-37690434	332	Alt5	0.000533048	0.00768767	20.0438	28.6242	-8.58034
ZNF266	HsaEX0073292	chr19:9434110-9434235	126	C3	7.8413e-05	0.00152979	47.6517	56.2045	-8.55278
PPP3CB	HsaEX0049746	chr10:73439872-73439901	30	S	7.11711e-08	3.06063e-06	53.5418	62.0528	-8.51095
TMUB2	HsaALTD1034539-2/2	chr17:44187275-44187431	31	Alt5	0.000276538	0.00445397	53.7824	62.2708	-8.48845
ABI3BP	HsaEX0000701	chr3:100864833-100864907	75	C2	7.50348e-15	9.67882e-13	88.1345	96.6132	-8.47866
MYBBP1A	HsaEX0040878	chr17:4540348-4540484	137	S	5.48664e-36	5.07893e-33	88.5454	97.0113	-8.46582
FAM172A	HsaEX0024173	chr5:94050731-94050831	101	S	7.37704e-17	1.21653e-14	79.2998	87.7572	-8.45743
AC113189.5	HsaALTD1045910-2/2	chr17:7582876-7583010	24	Alt5	8.55049e-06	0.000222605	31.7723	40.228	-8.45573
TRMU	HsaEX0067317	chr22:46343262-46343368	107	S	2.73907e-08	1.28331e-06	66.1641	74.6075	-8.44332
THRB	HsaEX0064891	chr3:24318358-24318494	137	C2	1.97659e-11	1.58254e-09	13.0956	21.5364	-8.4408
PHACTR2	HsaEX0046880	chr6:143760401-143760640	240	S	2.65713e-13	2.82856e-11	4.57036	12.98	-8.40959
CYLD	HsaEX0018233	chr16:50744730-50744866	137	S	3.02446e-06	8.88799e-05	26.9308	35.3341	-8.4033
NIN	HsaEX0042918	chr14:50794436-50794525	90	S	6.66444e-05	0.00132745	16.5096	24.9106	-8.40101
RNASEH2B	HsaEX0053801	chr13:50953905-50953985	81	C1	5.62678e-17	9.39982e-15	66.6928	75.087	-8.39423
TBCE	HsaEX0063985	chr1:235401503-235401583	81	S	3.15434e-15	4.26237e-13	80.6761	89.0512	-8.37513
SIRT3	HsaALTD1024224-2/2	chr11:236048-236326	146	Alt5	0.000197248	0.00334428	64.3486	72.6591	-8.31044
HNRNPAB	HsaEX0030283	chr5:178210132-178210272	141	S	1.17153e-06	3.82456e-05	43.1773	51.4757	-8.2984
ZBTB8OS	HsaEX0072207	chr1:32634768-32634792	25	C1	1.23213e-05	0.000305792	66.5551	74.8495	-8.29439
UBA7	HsaEX0068637	chr3:49809390-49809455	66	S	3.6891e-27	1.67722e-24	75.919	84.208	-8.28895
USP36	HsaALTA1003539-2/2	chr17:78797786-78797902	23	Alt3	2.76853e-10	1.85793e-08	36.0047	44.2931	-8.2884
PGF	HsaEX0046818	chr14:74946213-74946275	63	S	0.000300747	0.00477325	34.9522	43.2216	-8.26944
NFIB	HsaEX0042736	chr9:14102422-14102510	89	C3	1.37287e-05	0.000336812	40.5656	48.8304	-8.26477
RILP	HsaEX0053628	chr17:1646910-1646989	80	S	3.73574e-22	1.08557e-19	81.439	89.7014	-8.26241
C14orf79	HsaEX0009524	chr14:104989632-104989707	76	S	1.45382e-09	8.68542e-08	15.1483	23.4074	-8.25912
PABPC1L	HsaEX0045153	chr20:44936894-44936976	83	S	1.16726e-05	0.000291681	9.72451	17.9799	-8.2554
RPL9	HsaALTA0007346-2/5	chr4:39458394-39458440	7	Alt3	2.62034e-15	3.57584e-13	81.5332	89.7708	-8.23757
NLRP1	HsaEX0001258	chr17:5520910-5521012	103	S	3.15048e-06	9.21588e-05	49.0886	57.3205	-8.23186
RGS9	HsaEX1031199	chr17:65101207-65101296	90	C1	0.000349386	0.00541879	69.3617	77.5899	-8.22812
C6orf132	HsaEX1006529	chr6:42125932-42126843	912	S	2.00106e-06	6.1345e-05	31.6801	39.867	-8.18682
CRNDE	HsaALTA1059850-5/6	chr16:54920298-54920410	83	Alt3	2.28066e-10	1.55612e-08	64.6671	72.8532	-8.18604
STRN3	HsaEX0062637	chr14:30929201-30929311	111	C1	1.56183e-13	1.70091e-11	12.5213	20.7008	-8.17957
WDPCP	HsaEX0010811	chr2:63259311-63259409	99	S	0.000157563	0.00277166	80.9865	89.163	-8.17649
PDE4DIP	HsaEX1027490	chr1:148977937-148978053	117	C2	1.24448e-22	3.88002e-20	82.6007	90.7611	-8.16038
FAM189B	HsaEX0024287	chr1:155254400-155254456	57	C2	2.27863e-08	1.08428e-06	58.1253	66.2849	-8.15957
KRAS	HsaEX0034998	chr12:25215437-25215560	124	S	4.85382e-16	7.18606e-14	8.97989	17.1394	-8.15951
ABHD11	HsaEX0000593	chr7:73737221-73737391	171	C1	6.97117e-13	6.95506e-11	77.0006	85.1521	-8.15156
USP21	HsaEX0069640	chr1:161160366-161160413	48	C3	2.51041e-06	7.53771e-05	21.3538	29.4804	-8.12667
AKAP11	HsaEX0003358	chr13:42313047-42313130	84	S	2.39721e-05	0.000548199	40.2351	48.3576	-8.12253
PPP4R1	HsaALTA0006627-2/2	chr18:9595018-9595153	51	Alt3	1.80597e-05	0.000427981	33.9732	42.0842	-8.111
FBXL4	HsaEX0025197	chr6:98917374-98917570	197	S	1.21049e-07	4.96766e-06	77.4577	85.564	-8.1063
GTF2H2	HsaEX1016345	chr5:71065125-71065222	98	S	5.42727e-10	3.48588e-08	39.7726	47.8747	-8.10214
PRRC2A	HsaEX0007648	chr6:31636733-31636945	213	S	1.63549e-49	6.67517e-46	88.5003	96.5965	-8.09625
RP11-983P16.4	HsaEX1035065	chr12:53045600-53045653	54	C2	3.92519e-05	0.000839467	79.8678	87.961	-8.09316
ABI3BP	HsaEX0000705	chr3:100851875-100851940	66	C3	3.50394e-17	6.02154e-15	87.7433	95.8325	-8.08926
RPSA	HsaALTD0005601-3/3	chr3:-39407082	318	Alt5	5.56195e-05	0.00113491	10.7538	18.8358	-8.08203
PLA2G6	HsaEX0047975	chr22:38128269-38128420	152	C1	2.7332e-07	1.04108e-05	79.0285	87.1086	-8.08012
DNAJB12	HsaALTD0001970-4/5	chr10:72335780-72335931	54	Alt5	8.19911e-16	1.1884e-13	49.5694	57.6384	-8.06903
RBPMS	HsaEX1030926	chr8:30547292-30547969	678	C1	4.37505e-14	5.09857e-12	48.8796	56.916	-8.03642
MTSS1L	HsaEX0040740	chr16:70665466-70665540	75	S	1.035e-24	3.77785e-22	84.0503	92.0812	-8.03092
ANK2	HsaEX0004139	chr4:113374764-113374946	183	C1	1.63195e-05	0.000391652	46.2832	54.2859	-8.00264
PLK3	HsaEX0048451	chr1:44804650-44804779	130	S	1.02169e-14	1.30128e-12	78.2121	86.2077	-7.99553
GPBP1	HsaEX0028133	chr5:57237113-57237172	60	S	1.34576e-23	4.54278e-21	16.9442	24.9376	-7.99337
CREM	HsaEX0017225	chr10:35178889-35178986	98	C2	5.7764e-11	4.3295e-09	74.5047	82.4977	-7.99291
CD34	HsaALTA0001657-2/2	chr1:207887572-207888118	195	Alt3	8.61251e-30	4.81828e-27	13.0754	21.0592	-7.98388
TFE3	HsaALTA0008578-3/3	chrX:49039107-49039410	65	Alt3	1.06793e-09	6.53215e-08	57.4291	65.4058	-7.97666
NCBP2	HsaALTD0004197-2/3	chr3:196942160-196942377	210	Alt5	6.99224e-10	4.40904e-08	10.7753	18.7455	-7.97015
C17orf80	HsaEX0009826	chr17:73242244-73242351	108	S	3.89616e-08	1.77092e-06	56.1233	64.0877	-7.96434
ZHX3	HsaEX0072801	chr20:41201286-41201384	99	C3	1.54836e-07	6.20672e-06	7.43881	15.3934	-7.95457
CPTP	HsaEX0027733	chr1:1326836-1327032	197	S	1.80097e-22	5.48178e-20	83.6554	91.6079	-7.95246
KLHDC8B	HsaALTD0003498-2/3	chr3:49172713-49173145	344	Alt5	7.95183e-11	5.86216e-09	73.7976	81.7415	-7.94384
ENPP5	HsaEX0022519	chr6:46170053-46170114	62	S	6.72569e-08	2.90903e-06	19.9513	27.8934	-7.9421
PPRC1	HsaEX0049843	chr10:102147114-102147353	240	C1	1.65823e-17	3.00193e-15	81.9895	89.9276	-7.93809
ERCC1	HsaALTD1001041-2/5	chr19:45423781-45423839	42	Alt5	4.5359e-07	1.64295e-05	53.6055	61.5318	-7.9263
PDXDC1	HsaEX6042383	chr16:15034457-15034553	97	C2	1.17402e-09	7.1421e-08	55.9201	63.8403	-7.9202
WDR3	HsaALTD0007178-4/6	chr1:-117929924	142	Alt5	0.000267283	0.00432625	26.8285	34.7088	-7.88037
DDR1	HsaEX0018852	chr6:30885625-30885680	56	C1	1.57135e-12	1.49228e-10	53.0302	60.9078	-7.87763
FAM60A	HsaALTD1023008-2/2	chr12:31304982-31305123	4	Alt5	0.00013017	0.00235674	45.9609	53.8247	-7.86378
ZNF638	HsaEX0074105	chr2:71393394-71393645	252	C3	8.29095e-13	8.18089e-11	14.208	22.0708	-7.86279
POLL	HsaEX0048979	chr10:101584602-101584919	318	C1	3.06325e-16	4.63838e-14	83.1926	91.055	-7.86236
NCOA2	HsaEX0042057	chr8:70144642-70144848	207	S	1.40062e-12	1.33508e-10	76.2447	84.092	-7.84727
TACC2	HsaEX0063370	chr10:122143572-122143706	135	C1	2.70731e-05	0.000608955	38.2224	46.0478	-7.82533
PRDM1	HsaEX0049894	chr6:106106371-106106499	129	S	1.11305e-07	4.60037e-06	87.052	94.8757	-7.82373
TMEM8B	HsaEX0066006	chr9:35834461-35834650	190	C2	1.43633e-13	1.57282e-11	64.0442	71.8629	-7.81871
TUBD1	HsaEX0068309	chr17:59880894-59881110	217	C1	0.000133795	0.00241288	73.5903	81.3928	-7.80247
THAP6	HsaEX0064770	chr4:75515433-75515532	100	S	2.30761e-11	1.83043e-09	88.0699	95.866	-7.7961
OPA1	HsaEX0044739	chr3:193626092-193626202	111	S	4.61202e-08	2.06236e-06	42.0147	49.8105	-7.79577
IGSF3	HsaEX0031207	chr1:116606492-116606548	57	S	4.92388e-07	1.76673e-05	22.322	30.1137	-7.79169
MRI1	HsaEX0040081	chr19:13765954-13766065	112	C2	4.89553e-14	5.67932e-12	79.4082	87.1846	-7.77636
SFPQ	HsaEX1036699	chr1:35181135-35184593	3459	S	6.81937e-08	2.94741e-06	58.6292	66.405	-7.77583
ZNF707	HsaEX0074231	chr8:143692245-143692291	47	S	4.58512e-10	2.98123e-08	14.3717	22.1408	-7.76906
PARP2	HsaEX0045601	chr14:20357400-20357459	60	S	1.15953e-23	3.92151e-21	89.7051	97.4741	-7.769
DENND1A	HsaEX0019089	chr9:123401705-123401912	208	C1	1.7719e-06	5.52247e-05	12.7892	20.541	-7.75181
ACLY	HsaEX0001940	chr17:41896620-41896649	30	S	1.03035e-16	1.67604e-14	76.7487	84.4994	-7.75066
ALKBH2	HsaALTD1050273-2/2	chr12:109093247-	103	Alt5	2.5882e-09	1.47368e-07	81.6282	89.3687	-7.74053
AMBRA1	HsaEX0003916	chr11:46512727-46512813	87	C3	6.1248e-09	3.26288e-07	49.5826	57.3206	-7.73803
CYP20A1	HsaEX0018253	chr2:203246857-203246921	65	C2	0.000224623	0.00373127	67.5555	75.2895	-7.73394
FAM189B	HsaEX0024289	chr1:155253859-155253978	120	C2	6.61933e-10	4.18566e-08	61.7114	69.4446	-7.73328
PHLDB2	HsaEX0047185	chr3:111932269-111932397	129	S	2.933e-10	1.96066e-08	59.1983	66.9253	-7.727
NCBP2	HsaALTD0004197-3/3	chr3:196941935-196942377	435	Alt5	1.3153e-06	4.24451e-05	26.2309	33.9547	-7.72374
ARHGAP27P1-BPTFP1-KPNA2P3	HsaEX1004490	chr17:64779263-64779334	72	C2	1.87475e-05	0.000442353	81.8356	89.5445	-7.70893
TAZ	HsaEX0063723	chrX:154414101-154414190	90	S	0.000290403	0.0046386	34.0257	41.7333	-7.70758
RNASEH1-AS1	HsaEX0001558	chr2:3559448-3559462	15	S	8.1741e-09	4.24259e-07	10.0247	17.7162	-7.69148
SNRK	HsaEX0060692	chr3:43299754-43299815	62	C1	3.65939e-07	1.35443e-05	73.2906	80.9817	-7.6911
SFSWAP	HsaALTD1002833-3/3	chr12:131714071-131714240	47	Alt5	6.02395e-10	3.8471e-08	69.6897	77.3791	-7.68944
SETD6	HsaALTA0007677-2/6	chr16:58518051-58518231	130	Alt3	0.00025803	0.0041992	76.4189	84.0544	-7.63551
GPX8	HsaEX0028491	chr5:55161120-55161255	136	S	5.57589e-29	2.93648e-26	84.1623	91.7927	-7.63041
PEX1	HsaEX0046621	chr7:92509329-92509411	83	S	2.35252e-11	1.86441e-09	82.8015	90.4265	-7.62503
RCE1	HsaALTA1046900-2/2	chr11:66843956-66844018	4	Alt3	1.23532e-10	8.83489e-09	71.2969	78.9016	-7.60472
LINC01128	HsaEX0054529	chr1:847654-847806	153	C1	0.000170302	0.00295522	55.2924	62.8954	-7.603
RHBDD1	HsaEX0053432	chr2:226839409-226839627	219	C2	5.42756e-13	5.51302e-11	15.36	22.9423	-7.58234
HIST1H2AC	HsaALTD1038573-2/2	chr6:-26124749	116	Alt5	5.22256e-12	4.59524e-10	65.6468	73.2123	-7.56557
RBM6	HsaEX0052758	chr3:49999440-49999513	74	C2	3.65771e-12	3.27778e-10	54.2319	61.7859	-7.55403
CLCN3	HsaEX0015537	chr4:169717792-169717867	76	C3	4.93013e-10	3.19053e-08	20.7809	28.3212	-7.54034
HUWE1	HsaEX1017290	chrX:53625786-53626028	243	S	1.74564e-06	5.4482e-05	38.4811	46.016	-7.53489
AKIP1	HsaEX0008952	chr11:8912453-8912533	81	S	2.05476e-10	1.41489e-08	45.6909	53.2198	-7.5288
TNS1	HsaEX6018436	chr2:217978765-217978802	38	S	7.72448e-11	5.70626e-09	85.4093	92.9372	-7.52795
ANKZF1	HsaEX0004609	chr2:219235474-219235585	112	S	1.52692e-15	2.14333e-13	86.9808	94.5082	-7.52742
TBRG4	HsaEX0064068	chr7:45104538-45104709	172	C2	1.72387e-21	4.68349e-19	80.0139	87.5318	-7.51792
ABCA5	HsaEX0000274	chr17:69251776-69251866	91	S	3.45253e-16	5.2015e-14	82.9711	90.4741	-7.50291
SERPINA5	HsaEX0057378	chr14:94581615-94581710	96	ANN	8.12486e-08	3.45103e-06	25.2279	32.7238	-7.49586
CDCA7L	HsaEX0014141	chr7:21911623-21911751	129	S	4.83748e-19	1.03421e-16	80.871	88.3334	-7.46244
ABI3BP	HsaEX0000704	chr3:100862311-100862385	75	C3	8.52499e-14	9.6105e-12	89.5319	96.9802	-7.44831
PLEKHA6	HsaALTA0006393-2/2	chr1:204261338-204261508	60	Alt3	1.37793e-09	8.25796e-08	86.1221	93.5699	-7.44786
THAP6	HsaEX0064772	chr4:75521736-75521861	126	C1	4.04469e-08	1.83101e-06	80.7239	88.171	-7.44707
PCBP1-AS1	HsaEX1027202	chr2:70046503-70046796	294	C2	1.13387e-07	4.67995e-06	4.53326	11.9526	-7.41931
CARS	HsaEX0012481	chr11:3047753-3048001	249	S	5.85104e-21	1.52283e-18	10.2404	17.6434	-7.40305
AMZ2	HsaEX0004011	chr17:68255700-68255876	177	C1	3.02815e-25	1.1353e-22	75.0311	82.4197	-7.3886
HDAC10	HsaEX0029373	chr22:50249103-50249168	66	C1	1.50376e-11	1.22806e-09	84.0435	91.4254	-7.38196
CAPN10	HsaEX0012339	chr2:240596681-240596942	262	S	8.43689e-06	0.000219936	81.6604	89.0356	-7.37512
TKFC	HsaEX0018479	chr11:61333549-61333650	102	S	6.48148e-10	4.10571e-08	6.91951	14.2901	-7.37063
CLYBL	HsaEX0015841	chr13:99862991-99863092	102	S	6.59368e-14	7.52778e-12	84.8499	92.2197	-7.3698
UBR4	HsaALTD1017642-2/2	chr1:19166714-19167231	308	Alt5	0.000366573	0.00564146	13.947	21.3054	-7.35831
PFKFB1	HsaEX0046712	chrX:54936165-54936360	196	S	9.58811e-07	3.20727e-05	2.94172	10.286	-7.34428
PIFO	HsaEX0010344	chr1:111347674-111347772	99	C1	3.72564e-05	0.000802326	71.4415	78.7798	-7.3383
GOLGA3	HsaALTD0002825-3/5	chr12:132816540-132816812	120	Alt5	5.58498e-08	2.4584e-06	39.1093	46.4282	-7.31894
VSIG10	HsaALTD1037585-2/3	chr12:118082127-118082429	25	Alt5	6.99932e-05	0.00138692	83.48	90.7952	-7.31516
USP54	HsaEX0070001	chr10:73520908-73521027	120	C1	1.40602e-08	6.99251e-07	77.694	84.9833	-7.28932
MGLL	HsaEX0039129	chr3:127715853-127715930	78	C1	1.80058e-22	5.48178e-20	2.89	10.1696	-7.27964
ST6GALNAC2	HsaEX0062034	chr17:76570787-76570923	137	S	1.84673e-31	1.18444e-28	7.01712	14.2833	-7.26617
AFTPH	HsaEX0003009	chr2:64581190-64581273	84	C1	3.79714e-29	2.01747e-26	10.5511	17.8085	-7.25739
ACTL6A	HsaALTD0000133-3/5	chr3:-179563117	144	Alt5	1.16869e-09	7.1134e-08	45.5432	52.7987	-7.25551
MED24	HsaEX0038645	chr17:40034916-40034972	57	S	1.93186e-13	2.07867e-11	11.5285	18.768	-7.23947
PSPC1	HsaEX0050672	chr13:19705662-19705831	170	C2	1.65285e-08	8.10181e-07	43.2154	50.4472	-7.2318
POLM	HsaALTD0004928-2/3	chr7:44078740-44078811	16	Alt5	1.74109e-05	0.000414684	68.2332	75.4647	-7.23143
PSIP1	HsaEX0050574	chr9:15470995-15471176	182	S	1.75852e-22	5.37994e-20	9.6608	16.8863	-7.22551
BMP1	HsaEX0008206	chr8:22201123-22201535	413	C3	1.36462e-09	8.19233e-08	29.2307	36.4514	-7.2207
GBA	HsaEX1015304	chr1:155244095-155244230	136	S	2.21586e-09	1.27911e-07	24.9909	32.2037	-7.21285
FUK	HsaEX0026590	chr16:70467886-70467966	81	S	0.000169193	0.0029408	83.02	90.2312	-7.21121
ZNF263	HsaEX0073282	chr16:3288470-3288570	101	C2	9.24787e-07	3.10715e-05	61.863	69.0718	-7.20878
TSPAN12	HsaEX1042209	chr7:120855320-120855381	62	S	1.3317e-09	8.01181e-08	9.44074	16.6441	-7.20333
LILRB4	HsaEX1019680	chr19:54667638-54667793	156	S	3.58606e-07	1.33195e-05	83.2536	90.4542	-7.20062
RALY	HsaEX0052111	chr20:34073819-34073866	48	C3	7.25531e-27	3.18567e-24	70.2525	77.4502	-7.19778
NDUFAF6	HsaEX0011527	chr8:95034008-95034122	115	S	1.78298e-11	1.43843e-09	15.9782	23.1713	-7.19309
GGACT	HsaEX0000102	chr13:100533563-100533774	212	S	7.96696e-07	2.7299e-05	4.51667	11.703	-7.18629
MYL12A	HsaEX1024747	chr18:3249361-3249443	83	S	2.15686e-08	1.03098e-06	10.1158	17.2982	-7.1824
MAP4K4	HsaEX0037675	chr2:101860825-101860986	162	C1	3.14589e-12	2.84754e-10	18.2243	25.4038	-7.17948
TP53I3	HsaEX0066605	chr2:24079444-24079640	197	S	6.28059e-18	1.19102e-15	79.4546	86.6282	-7.17363
ZNF83	HsaEX0074429	chr19:52638312-52638601	290	S	5.59377e-05	0.00114102	37.0261	44.197	-7.17096
TMTC1	HsaEX0066096	chr12:29751666-29751872	207	C1	1.38962e-18	2.81371e-16	86.066	93.2349	-7.16898
KLHL7	HsaEX0034871	chr7:23125761-23125799	39	S	1.05195e-10	7.59908e-09	12.5261	19.6644	-7.13828
GUF1	HsaEX0029089	chr4:44688007-44688146	140	S	1.84351e-09	1.08191e-07	66.3948	73.501	-7.10619
ZNF521	HsaEX0073852	chr18:25350907-25350947	41	S	0.000163137	0.00285075	81.1115	88.1993	-7.08779
PCBP4	HsaALTA1008696-2/2	chr3:-51958349	197	Alt3	1.24833e-09	7.56086e-08	72.1173	79.2048	-7.08744
ZCCHC8	HsaEX0072389	chr12:122483460-122483563	104	C2	8.24353e-16	1.19388e-13	87.3599	94.4352	-7.07533
AHSA2	HsaEX0003277	chr2:61183547-61183619	73	S	1.78402e-34	1.44316e-31	4.82477	11.8987	-7.07388
ZCCHC8	HsaEX6069737	chr12:122483279-122483344	66	C3	9.80206e-19	2.02799e-16	87.7859	94.8583	-7.07246
SLC2A8	HsaEX0059308	chr9:127402557-127402753	197	S	2.20516e-07	8.55131e-06	79.8465	86.9021	-7.05566
CDKN2AIP	HsaALTD0001337-2/2	chr4:183445535-183445665	31	Alt5	1.61648e-07	6.46162e-06	49.4351	56.4846	-7.04947
MADD	HsaALTD0003710-2/2	chr11:47284946-47285194	129	Alt5	1.44919e-07	5.86415e-06	46.0656	53.1093	-7.04371
ZDHHC7	HsaALTA1036361-2/2	chr16:84988798-84989053	180	Alt3	1.33602e-07	5.43562e-06	15.0643	22.1003	-7.03603
LY6K	HsaALTA0004889-3/3	chr8:142702844-	279	Alt3	0.000239064	0.00393043	2.2425	9.27308	-7.03058
ZMYND8	HsaEX0072977	chr20:47212642-47212721	80	S	3.09763e-12	2.8081e-10	62.5313	69.5603	-7.02897
ZP3	HsaEX0074518	chr7:76433470-76433647	178	S	0.000193743	0.00329328	88.2158	95.2387	-7.02286
ANAPC5	HsaALTA0000422-2/2	chr12:121328316-121328497	39	Alt3	6.27008e-13	6.29406e-11	58.1902	65.2128	-7.02262
HERC2	HsaALTD0003014-2/5	chr15:28218489-28218668	32	Alt5	2.55243e-06	7.64343e-05	62.7465	69.7605	-7.01405
CAPN7	HsaEX0012378	chr3:15245526-15245671	146	S	3.91999e-31	2.44433e-28	88.9276	95.933	-7.00547
PLA2G4C	HsaEX1028341	chr19:48061669-48061837	169	S	7.17692e-06	0.000191197	6.45346	13.4543	-7.00082
THOC5	HsaEX0064870	chr22:29550728-29550835	108	S	5.32085e-08	2.3495e-06	35.5783	42.5708	-6.99253
FBRSL1	HsaEX0025141	chr12:132571323-132571524	202	C2	2.3744e-05	0.000543607	41.0341	48.0065	-6.97238
MAPK14	HsaEX0037752	chr6:36100188-36100267	80	C3	5.6339e-14	6.4649e-12	17.7315	24.6909	-6.95939
SEMA3F	HsaEX0057075	chr3:50175096-50175188	93	S	1.19997e-10	8.59919e-09	45.8842	52.8408	-6.95666
TM2D3	HsaEX0065172	chr15:101651696-101651773	78	S	2.06682e-12	1.92414e-10	30.2569	37.2055	-6.94853
TMEM175	HsaEX0065590	chr4:947709-947892	184	C2	8.84764e-06	0.00022951	66.5734	73.4867	-6.91331
ZZZ3	HsaEX0074700	chr1:77639449-77639592	144	C3	3.28447e-13	3.45137e-11	86.9325	93.8427	-6.91027
MGRN1	HsaEX0039136	chr16:4686259-4686303	45	S	6.46737e-11	4.81324e-09	18.7529	25.6515	-6.89858
DDX11	HsaALTD1001151-3/7	chr12:31089403-31089490	9	Alt5	0.000113415	0.00209457	71.0683	77.965	-6.89675
PRLR	HsaEX0050256	chr5:35195551-35195713	163	S	9.32555e-13	9.11164e-11	6.72061	13.6138	-6.89318
FAM114A1	HsaEX0023786	chr4:38868398-38868546	149	S	8.3323e-10	5.18126e-08	19.8585	26.7425	-6.88403
UBE2O	HsaALTD1037390-2/2	chr17:76400147-76400297	75	Alt5	6.66851e-05	0.00132796	79.2745	86.1457	-6.87122
KANK2	HsaALTD0003378-2/2	chr19:11195556-11195685	66	Alt5	1.43341e-05	0.000349641	63.6025	70.4587	-6.85627
BTN2A1	HsaEX0008679	chr6:26458607-26458718	112	S	2.14693e-11	1.71053e-09	83.7945	90.648	-6.85348
PATZ1	HsaEX0045689	chr22:31341592-31341683	92	S	4.30977e-14	5.02575e-12	26.7492	33.6016	-6.85244
IFI35	HsaALTD0003183-2/2	chr17:43013267-43013379	6	Alt5	2.18514e-12	2.03009e-10	43.8532	50.7045	-6.8513
SLC25A10	HsaEX0058964	chr17:81713262-81713506	245	S	4.69973e-06	0.000131137	16.0044	22.8427	-6.83835
NPNT	HsaEX0043609	chr4:105912188-105912238	51	S	2.18296e-08	1.04234e-06	18.5182	25.3522	-6.83406
TRAPPC6A	HsaEX0066936	chr19:45165127-45165194	68	S	4.65187e-13	4.76284e-11	71.6677	78.4953	-6.82761
RP11-532F12.5	HsaEX1034007	chr15:40838543-40838686	144	C1	3.78664e-06	0.000108404	47.6186	54.4304	-6.81182
PPOX	HsaEX0049521	chr1:161170409-161170519	111	C1	5.78329e-23	1.85794e-20	89.3423	96.1226	-6.78025
BCS1L	HsaALTD0000689-2/5	chr2:218661406-218661545	25	Alt5	9.77233e-08	4.08526e-06	79.0051	85.7829	-6.7778
CLINT1	HsaALTA0001917-4/4	chr5:157789363-157789567	116	Alt3	4.03318e-07	1.47906e-05	34.6902	41.4627	-6.77247
FAM213B	HsaALTA0001204-2/3	chr1:2588954-2588977	3	Alt3	0.000200963	0.00339956	44.9844	51.7491	-6.76465
FAM192A	HsaEX0024328	chr16:57174169-57174286	118	C2	2.78551e-06	8.25195e-05	18.8537	25.6128	-6.75911
DTNA	HsaEX0021085	chr18:34829400-34829489	90	S	1.08845e-05	0.000274535	17.7449	24.4923	-6.74741
ZFAND5	HsaEX0072595	chr9:72363470-72363606	137	S	2.12721e-14	2.6005e-12	63.5776	70.3088	-6.73121
PRKAG1	HsaEX0050103	chr12:49005743-49005852	110	S	2.02004e-31	1.28641e-28	90.2146	96.9408	-6.72624
ZSCAN29	HsaEX0074576	chr15:43368923-43369127	205	S	2.05004e-08	9.84632e-07	90.0983	96.8184	-6.7201
PSMF1	HsaEX1029828	chr20:1165029-1165173	145	S	1.27602e-18	2.60697e-16	70.5075	77.2148	-6.70733
GTF2I	HsaEX0028969	chr7:74718879-74718941	63	S	4.24811e-19	9.14739e-17	29.3837	36.0748	-6.69106
MAGI1	HsaEX0037269	chr3:65375745-65375912	168	S	6.39404e-09	3.38922e-07	67.981	74.6622	-6.68123
C11orf80	HsaEX0009084	chr11:66788160-66788242	83	C2	5.81351e-09	3.11383e-07	74.6434	81.3217	-6.67827
LINC00993	HsaEX1020428	chr10:37315153-37315317	165	S	9.72597e-12	8.16563e-10	13.8721	20.5241	-6.65191
DIS3	HsaEX0019777	chr13:72780846-72781003	158	C3	1.56633e-05	0.00037809	60.3656	67.0149	-6.64932
SPATA6	HsaALTD0006158-2/3	chr1:48355670-48355769	48	Alt5	3.19244e-05	0.000700356	63.4961	70.1453	-6.64922
LINC01278	HsaEX0054680	chrX:63516910-63517082	173	C1	9.64921e-13	9.4023e-11	19.0895	25.7387	-6.6492
EPB41L1	HsaEX0022634	chr20:36122679-36122747	69	C3	9.07886e-05	0.00173948	25.7861	32.4351	-6.64902
TELO2	HsaEX0064451	chr16:1506484-1506665	182	S	0.000182518	0.00313089	8.70639	15.3503	-6.64387
PLEKHM1	HsaEX1028543	chr17:45477900-45478147	248	S	3.48829e-15	4.68193e-13	87.1211	93.7571	-6.63602
KIF16B	HsaEX1018816	chr20:16369054-16369266	213	C1	1.72405e-20	4.25291e-18	4.54358	11.1657	-6.62217
RALGPS2	HsaEX0052103	chr1:178892230-178892307	78	S	3.00842e-08	1.39711e-06	81.2196	87.8275	-6.60798
TET2	HsaEX0064532	chr4:105243679-105243778	100	S	2.38123e-05	0.000544891	85.6762	92.2841	-6.6079
RTKN	HsaEX0055864	chr2:74430616-74430677	62	S	6.02773e-13	6.07239e-11	91.1142	97.7194	-6.60519
	HsaEX0028790	chr7:66576755-66576929	175	C1	8.56614e-06	0.000222916	35.7136	42.3173	-6.60373
TRIM24	HsaALTD0006772-2/2	chr7:138554770-138554966	102	Alt5	0.000114424	0.00210972	69.4105	75.9984	-6.58792
FGFR2	HsaEX1046570	chr10:121565637-121565704	68	C1	8.43675e-07	2.8766e-05	64.0211	70.6061	-6.58502
ABTB1	HsaALTD0000054-2/2	chr3:127674391-127674453	35	Alt5	1.81112e-06	5.61839e-05	61.1159	67.7005	-6.58466
TRAK1	HsaEX1046430	chr3:42219330-42219390	61	C1	3.39269e-11	2.62278e-09	13.51	20.0865	-6.57649
MLST8	HsaEX0039591	chr16:2208210-2208334	125	S	8.58324e-45	1.83502e-41	89.433	96.0016	-6.56866
TCEAL8	HsaEX0064125	chrX:103254644-103254677	34	S	5.19808e-22	1.49359e-19	78.2421	84.8089	-6.5668
EPN1	HsaEX0022819	chr19:55677550-55677734	185	C3	4.34693e-18	8.34908e-16	4.53212	11.0888	-6.55666
PROSER1	HsaEX0009302	chr13:39034131-39034196	66	S	6.28676e-06	0.000170189	84.8867	91.4434	-6.55664
LAMA5	HsaEX0035273	chr20:62337804-62337938	135	C2	2.39208e-32	1.63962e-29	91.7129	98.2672	-6.55422
CYTH1	HsaEX0018350	chr17:78696007-78696009	3	MIC	3.18356e-11	2.47175e-09	65.9078	72.46	-6.55214
VKORC1	HsaEX0070384	chr16:31093312-31093321	10	MIC	2.72411e-10	1.83086e-08	8.12129	14.669	-6.54773
MEG3	HsaEX1023345	chr14:100836045-100836075	31	C3	6.57083e-09	3.4737e-07	12.6595	19.2043	-6.54481
SPATS2L	HsaEX0061306	chr2:200439122-200439328	207	S	1.37549e-16	2.19111e-14	38.64	45.1796	-6.53961
YTHDC2	HsaEX0072041	chr5:113524981-113525177	197	C3	5.79106e-09	3.10442e-07	82.9855	89.5125	-6.52694
MRNIP	HsaEX0011189	chr5:179844152-179844227	76	C1	3.43531e-05	0.000748316	81.3803	87.9052	-6.52491
LINC01138	HsaEX1020603	chr1:148436444-148436564	121	C1	1.50621e-06	4.78407e-05	13.0597	19.5824	-6.52267
SPOPL	HsaALTA0008185-3/4	chr2:138550903-138551054	75	Alt3	3.07926e-07	1.15906e-05	75.0855	81.5989	-6.51337
NOL11	HsaALTA1024575-3/5	chr17:67738932-67739010	27	Alt3	2.00026e-16	3.12089e-14	92.3367	98.835	-6.49833
PPIE	HsaALTD0004975-2/2	chr1:39738908-39738931	8	Alt5	3.59422e-08	1.64282e-06	71.2111	77.6973	-6.48628
CSNK1E	HsaEX1009975	chr22:38297875-38297998	124	C1	2.5092e-17	4.40051e-15	6.35088	12.834	-6.48312
EGF	HsaALTD0002136-2/2	chr4:109976087-109976235	4	Alt5	0.000111969	0.00207147	85.736	92.2155	-6.47953
TBC1D15	HsaEX0063779	chr12:71894325-71894375	51	S	9.14478e-05	0.00175081	9.55885	16.031	-6.47211
APOPT1	HsaEX0009415	chr14:103563215-103563379	165	C1	1.39874e-15	1.97323e-13	13.0433	19.5015	-6.45814
APEH	HsaEX0005111	chr3:49675183-49675309	127	S	1.64486e-25	6.36617e-23	87.2864	93.7367	-6.45028
ZNF680	HsaEX0074174	chr7:64543707-64543802	96	C2	0.000672755	0.0093251	72.1942	78.6368	-6.44256
C17orf58	HsaALTD0000858-4/6	chr17:67992901-67993235	143	Alt5	2.8361e-12	2.59195e-10	15.3229	21.7606	-6.4377
FLNB	HsaALTA1027652-2/2	chr3:58163154-58163330	5	Alt3	8.75882e-05	0.00168662	74.1894	80.6247	-6.43528
TMEM62	HsaEX0065900	chr15:43138574-43138619	46	C2	8.4355e-08	3.56863e-06	69.1856	75.6161	-6.43046
NKTR	HsaALTA1063570-8/10	chr3:42633580-42633735	146	Alt3	1.39302e-05	0.000341009	83.3184	89.7473	-6.42887
IARS	HsaALTD1051479-2/2	chr9:92293441-	170	Alt5	2.60827e-05	0.000589558	35.1791	41.576	-6.39695
SLC25A13	HsaEX0058984	chr7:96234802-96234917	116	S	5.22647e-13	5.32685e-11	87.6989	94.0855	-6.38658
USP54	HsaEX0069997	chr10:73504850-73504990	141	S	2.28283e-06	6.92318e-05	48.6978	55.0365	-6.33869
SEC24B	HsaEX0056909	chr4:109481677-109481781	105	S	1.79213e-09	1.05382e-07	23.2804	29.6167	-6.33634
	HsaEX1000569	chr22:18781589-18781746	158	S	7.18758e-14	8.15398e-12	92.1782	98.5144	-6.33619
MAP4K4	HsaEX0037668	chr2:101868029-101868037	9	S	8.38592e-05	0.00162282	11.8727	18.2053	-6.33253
PHLDB1	HsaEX0047166	chr11:118644647-118644691	45	S	2.47558e-22	7.39726e-20	8.75491	15.0685	-6.3136
ANKS1A	HsaEX0004568	chr6:34972581-34972643	63	S	5.98551e-05	0.0012102	20.8872	27.1993	-6.31204
PPP1R13B	HsaEX0049590	chr14:103744612-103744716	105	C1	3.10728e-19	6.80509e-17	2.61009	8.91722	-6.30713
SLC22A17	HsaEX0058865	chr14:23347891-23347996	106	S	1.83008e-16	2.87787e-14	82.8744	89.1739	-6.29952
CAPRIN2	HsaEX0012403	chr12:30719079-30719225	147	C2	1.34639e-05	0.000331129	82.2168	88.5154	-6.29863
GPAT2	HsaEX1015886	chr2:96021598-96022275	678	C1	0.000205807	0.00347006	38.5646	44.859	-6.29436
NR4A2	HsaALTD1027948-2/2	chr2:156327851-156328014	75	Alt5	7.31061e-13	7.28561e-11	88.4047	94.687	-6.28236
REPS2	HsaEX0053065	chrX:17077271-17077407	137	C2	1.30944e-05	0.00032288	21.1598	27.4331	-6.27334
PGS1	HsaALTA0006217-2/2	chr17:78414879-78415027	73	Alt3	4.56674e-06	0.000127763	70.571	76.8307	-6.25975
AFMID	HsaEX0003002	chr17:78204828-78204900	73	C3	1.44581e-08	7.17646e-07	29.6964	35.948	-6.25162
SPPL2A	HsaEX0001063	chr15:50726073-50726126	54	S	9.32536e-13	9.11164e-11	21.0827	27.3291	-6.24648
PPFIBP1	HsaALTD0004971-2/2	chr12:27664362-27664446	9	Alt5	8.82447e-08	3.72353e-06	55.4473	61.6936	-6.24629
KDM4B	HsaEX0033291	chr19:5119118-5119219	102	S	2.48999e-06	7.48513e-05	71.5697	77.8157	-6.24594
ACSL1	HsaEX0002066	chr4:184770255-184770332	78	C3	1.74873e-18	3.5128e-16	6.13531	12.3795	-6.24419
BOLA3	HsaEX1005779	chr2:74142272-74142360	89	C2	3.75161e-08	1.70954e-06	43.6578	49.8735	-6.21574
CREM	HsaEX0017226	chr10:35179134-35179276	143	C3	7.44766e-07	2.57109e-05	70.0274	76.2411	-6.21375
FAM208B	HsaEX0008813	chr10:5720260-5720397	138	C2	1.73458e-05	0.000413188	9.44667	15.6578	-6.2111
PI4KB	HsaEX0047301	chr1:151324745-151324917	173	C2	5.93212e-10	3.7952e-08	15.6092	21.8086	-6.19938
HDDC2	HsaEX0029465	chr6:125298714-125298816	103	S	6.82472e-16	9.96432e-14	46.7626	52.96	-6.19735
LINC01128	HsaEX1020587	chr1:852671-852766	96	S	2.06644e-13	2.21552e-11	88.8183	95.0152	-6.1969
ZFP62	HsaEX0072669	chr5:180860528-180860654	127	C1	0.000367067	0.0056462	35.605	41.792	-6.18697
SP110	HsaEX0061104	chr2:230202579-230202722	144	S	1.09577e-25	4.3154e-23	89.2503	95.4282	-6.17791
CHN1	HsaEX0015248	chr2:174877840-174878128	289	C1	0.000431871	0.00645771	87.7723	93.9318	-6.15948
MYO1B	HsaEX0041114	chr2:191400749-191400835	87	C2	2.24448e-17	3.97508e-15	10.8314	16.9808	-6.14935
GAS7	HsaEX0027084	chr17:9969677-9969762	86	S	4.20353e-18	8.10835e-16	87.1812	93.3223	-6.14112
CEP295	HsaEX0034262	chr11:93721954-93722050	97	S	0.000637148	0.00891961	86.2619	92.4012	-6.13927
TBRG4	HsaALTD1021413-4/4	chr7:45101825-45102070	39	Alt5	9.93161e-11	7.21212e-09	82.0565	88.1921	-6.13564
METTL13	HsaEX0038892	chr1:171790452-171790616	165	S	5.96314e-29	3.13124e-26	87.6671	93.8015	-6.13443
MFAP3	HsaEX0038948	chr5:154049557-154050017	461	C1	5.43165e-12	4.76056e-10	85.0398	91.1682	-6.12844
TOGARAM1	HsaEX0024232	chr14:45008913-45009145	233	S	1.14056e-10	8.19631e-09	89.4361	95.5566	-6.12052
CHDH	HsaEX0015134	chr3:53819532-53819674	143	S	1.27517e-07	5.20574e-06	84.7444	90.8502	-6.10588
MYO1B	HsaEX0041115	chr2:191402632-191402718	87	C2	9.27815e-10	5.73763e-08	27.1846	33.2806	-6.09602
RIF1	HsaEX0053614	chr2:151422950-151423042	93	S	5.5928e-06	0.000153387	88.2006	94.2951	-6.09454
COA1	HsaEX0011453	chr7:43633279-43633408	130	C2	0.000204134	0.00344503	18.014	24.1076	-6.0936
SLC24A3	HsaEX1037257	chr20:19407763-19407862	100	S	6.73954e-13	6.73145e-11	5.43789	11.5313	-6.09342
SETD5	HsaALTA0007673-2/2	chr3:9434277-9434485	57	Alt3	5.27463e-06	0.000145438	34.4831	40.5759	-6.09278
ST6GALNAC4	HsaEX0062042	chr9:127916408-127916494	87	S	5.35195e-15	7.02063e-13	84.07	90.153	-6.083
PANK2	HsaALTD0004564-2/4	chr20:3907926-3908278	143	Alt5	1.91409e-06	5.89707e-05	56.6987	62.7816	-6.08281
KCTD20	HsaEX0033177	chr6:36474789-36475062	274	C1	2.38957e-09	1.36665e-07	78.8409	84.911	-6.07011
MACF1	HsaEX0037162	chr1:39480920-39481030	111	S	2.42159e-06	7.30031e-05	43.4878	49.5498	-6.06199
MBTD1	HsaALTD1000964-3/3	chr17:51220324-51220463	30	Alt5	3.06575e-07	1.1547e-05	9.0384	15.0993	-6.06092
INTS13	HsaALTA1004112-2/2	chr12:26914408-26914578	46	Alt3	4.39821e-11	3.35301e-09	89.3955	95.4526	-6.05716
RBM38	HsaEX6078806	chr20:57393279-57393333	55	S	1.68577e-20	4.16992e-18	88.3375	94.3937	-6.05619
EIF4G1	HsaEX0022044	chr3:184315489-184315545	57	C3	9.67416e-19	2.00615e-16	87.1359	93.1812	-6.04533
KREMEN1	HsaALTD0003517-2/2	chr22:29138624-29138833	51	Alt5	0.000181686	0.00311782	13.1116	19.1556	-6.04402
NEO1	HsaEX0042588	chr15:73293451-73293548	98	S	3.34504e-23	1.0982e-20	89.9595	96.0016	-6.04209
RAD51C	HsaALTD0005258-2/4	chr17:58692663-58692788	103	Alt5	2.56719e-07	9.83838e-06	74.6827	80.7247	-6.04203
ATG10	HsaEX0006540	chr5:82164399-82164537	139	S	2.45129e-12	2.26098e-10	87.5925	93.627	-6.03454
PHLDB1	HsaEX0047174	chr11:118634923-118635051	129	C1	4.10119e-11	3.13541e-09	10.0815	16.1117	-6.03011
PNPLA2	HsaALTA1048516-4/4	chr11:821628-821860	113	Alt3	7.98086e-38	8.14338e-35	91.6018	97.6301	-6.02831
LAMB2	HsaALTD1035961-3/3	chr3:49129020-49129152	69	Alt5	1.75968e-05	0.000418667	81.0101	87.0377	-6.02765
NOP9	HsaALTA1053630-2/3	chr14:24301612-24301722	3	Alt3	4.55848e-11	3.46877e-09	81.7113	87.7291	-6.01777
PPIL3	HsaEX1029054	chr2:200888956-200889029	74	S	6.56117e-08	2.84471e-06	31.0481	37.0616	-6.01357
USP20	HsaALTA0009332-3/3	chr9:129880379-	88	Alt3	0.000503283	0.00732785	17.255	23.2614	-6.0064
PLXNB2	HsaALTD0004881-2/2	chr22:50294719-50294778	7	Alt5	5.71949e-08	2.5107e-06	60.3591	66.3648	-6.00567
FAM228B	HsaEX0010804	chr2:24135119-24135187	69	C3	0.000303942	0.00481417	85.9404	91.9392	-5.99875
HP1BP3	HsaEX0030383	chr1:20780345-20780540	196	C1	2.77416e-07	1.05483e-05	56.8405	62.8342	-5.99362
SBF2	HsaEX0056320	chr11:9828126-9828221	96	C1	9.13073e-29	4.72546e-26	2.42762	8.39909	-5.97147
SECISBP2L	HsaEX0057004	chr15:49019418-49019552	135	S	2.50813e-07	9.62641e-06	71.2769	77.2438	-5.96682
PLEKHA7	HsaEX0048280	chr11:16780942-16781052	111	S	2.20666e-08	1.0531e-06	7.99483	13.9583	-5.96346
PREPL	HsaEX0050002	chr2:44359497-44359596	100	S	1.61047e-06	5.07128e-05	17.2625	23.224	-5.96146
ACTR5	HsaALTA1011267-3/3	chr20:38766238-38766377	30	Alt3	3.10095e-05	0.000684298	75.2699	81.2309	-5.96104
FAM160A2	HsaALTD0002401-2/2	chr11:6218558-6218741	42	Alt5	1.49353e-08	7.39494e-07	10.2829	16.2322	-5.94933
NCOA3	HsaALTA0005610-2/2	chr20:47650982-47651276	3	Alt3	1.53007e-05	0.000370319	47.1222	53.0582	-5.93599
CTC1	HsaEX0009811	chr17:8235831-8235959	129	S	1.73888e-08	8.48342e-07	90.0749	96.0062	-5.93133
UIMC1	HsaEX0069239	chr5:176968555-176969291	737	C1	1.25419e-05	0.000310581	63.6545	69.5843	-5.92984
MUC15	HsaEX0040769	chr11:26563116-26563265	150	S	7.84135e-08	3.34564e-06	82.8043	88.7327	-5.92836
ZCCHC6	HsaEX0072376	chr9:86318958-86319058	101	S	2.31139e-13	2.46929e-11	87.5272	93.4551	-5.9279
JPX	HsaEX0042169	chrX:73946999-73947374	376	C2	3.85161e-07	1.41914e-05	25.9838	31.9089	-5.92517
UPP1	HsaEX0069471	chr7:48103297-48103411	115	C2	6.34117e-10	4.02963e-08	22.8182	28.7422	-5.92404
ZNF75A	HsaEX0074300	chr16:3316912-3317022	111	C1	2.09092e-13	2.23909e-11	89.6502	95.5728	-5.9226
ALG2	HsaEX0003702	chr9:99220979-99221137	159	S	8.67196e-07	2.9445e-05	16.1748	22.0947	-5.91984
NUDT1	HsaEX0044149	chr7:2242925-2242975	51	S	1.90742e-10	1.32255e-08	13.2928	19.2094	-5.91659
CDK12	HsaEX1007984	chr17:39530636-39531021	386	S	0.000577185	0.00821095	71.566	77.4773	-5.9113
MAP4	HsaEX0037621	chr3:47867246-47867338	93	C1	2.9815e-26	1.23942e-23	85.3034	91.2097	-5.90625
FAM13B	HsaEX0024018	chr5:138018955-138019146	192	C1	1.20311e-05	0.000299501	70.4082	76.3112	-5.90304
LRRCC1	HsaEX0036722	chr8:85123429-85123601	173	C1	4.54818e-13	4.67265e-11	87.7743	93.6661	-5.89174
TMEM139	HsaEX0065481	chr7:143285941-143286202	262	C1	0.00014953	0.00265216	24.5612	30.4488	-5.88764
DDX55	HsaALTA1016101-2/2	chr12:123619432-123619628	16	Alt3	1.20518e-06	3.92064e-05	74.1674	80.054	-5.88655
IFRD1	HsaEX0030977	chr7:112462270-112462378	109	S	3.0726e-25	1.14956e-22	92.5918	98.4752	-5.88342
HUWE1	HsaALTD0003156-2/2	chrX:53543841-53543968	45	Alt5	8.94133e-13	8.76485e-11	71.5158	77.3893	-5.87351
ZC3H18	HsaEX0072249	chr16:88587542-88587613	72	S	1.27269e-08	6.3824e-07	18.2113	24.0789	-5.8676
MAPKAPK5-AS1	HsaEX7007515	chr12:111840333-111840477	145	ANN	4.05513e-09	2.23193e-07	74.3004	80.1484	-5.84792
AARS2	HsaEX0000165	chr6:44307249-44307394	146	S	3.21834e-08	1.48271e-06	87.0353	92.8732	-5.83787
TCTN1	HsaALTA1056171-2/3	chr12:110644971-110645129	2	Alt3	3.04893e-05	0.00067455	2.13452	7.97204	-5.83751
MAP4	HsaEX0037620	chr3:47869214-47869327	114	C1	9.11348e-21	2.32147e-18	85.3981	91.2215	-5.8234
LRRC75B	HsaALTD0000961-3/3	chr22:24588679-24589265	477	Alt5	1.3649e-09	8.19233e-08	88.2296	94.049	-5.81946
	HsaEX1001076	chr7:66584345-66584466	122	C3	1.95743e-07	7.68189e-06	13.1757	18.9882	-5.81245
PSPC1	HsaEX0050671	chr13:19709542-19709599	58	C2	1.41295e-07	5.72269e-06	64.6292	70.4342	-5.80496
FAS	HsaEX0024923	chr10:89010753-89010815	63	S	4.86763e-09	2.64014e-07	80.9843	86.7864	-5.80208
ESAM	HsaEX0023147	chr11:124758349-124758527	179	C3	5.16704e-27	2.30253e-24	89.8044	95.5932	-5.78879
MROH1	HsaEX1024207	chr8:144260483-144260544	62	S	3.18432e-13	3.35005e-11	6.93453	12.7184	-5.78384
MON1A	HsaEX0039771	chr3:49911526-49912000	475	S	0.000379407	0.00579678	77.7086	83.4918	-5.78321
ABI3BP	HsaEX0000707	chr3:100850045-100850119	75	C1	3.76235e-07	1.39024e-05	91.9207	97.7016	-5.78098
CALU	HsaEX0012192	chr7:128754266-128754455	190	C3	2.42772e-18	4.79625e-16	72.1446	77.925	-5.78039
TSR1	HsaEX0067696	chr17:2336037-2336140	104	S	5.83751e-27	2.58845e-24	91.9445	97.7149	-5.77044
RCSD1	HsaEX0052933	chr1:167685421-167685510	90	S	2.67294e-05	0.000602658	85.0119	90.7805	-5.76867
AC005154.6	HsaEX1001622	chr7:30579231-30579314	84	C3	0.000228418	0.00378206	80.8885	86.6558	-5.76725
ANAPC16	HsaEX0004047	chr10:72220054-72220379	326	C1	1.10447e-18	2.272e-16	21.1539	26.9027	-5.74875
OSBPL8	HsaALTA0005982-2/2	chr12:76450901-76450988	9	Alt3	1.31065e-08	6.5545e-07	65.9548	71.7009	-5.74612
CEP170	HsaALTD0001374-2/3	chr1:243142316-243142463	51	Alt5	0.00011445	0.00210998	59.9086	65.6254	-5.71673
GMPPA	HsaALTD1025348-4/4	chr2:-219499254	316	Alt5	1.16356e-15	1.65445e-13	13.7719	19.4869	-5.71503
RPL32P3	HsaEX0055510	chr3:129396217-129396420	204	S	0.000137677	0.00247487	85.9977	91.7109	-5.7132
SELENOI	HsaEX0022915	chr2:26386354-26386536	183	S	1.21737e-12	1.17097e-10	93.4465	99.1467	-5.70023
ARHGEF7	HsaEX0005727	chr13:111205289-111205373	85	C2	2.80717e-08	1.31145e-06	87.0254	92.7245	-5.6991
RHOT2	HsaEX0053537	chr16:669553-669606	54	S	3.36063e-24	1.18802e-21	90.2173	95.9004	-5.68309
HERC2	HsaALTA1023370-2/2	chr15:28215717-28215802	13	Alt3	2.96371e-05	0.00065781	78.4109	84.0793	-5.66844
FN1	HsaEX0026102	chr2:215393078-215393203	126	S	7.64257e-24	2.61924e-21	8.30009	13.9619	-5.6618
ZNF462	HsaEX0073749	chr9:106932266-106932334	69	S	0.000158609	0.00278705	11.0761	16.7314	-5.65534
TRAPPC2L	HsaALTD1053518-2/2	chr16:88858642-88858791	2	Alt5	2.57751e-27	1.18992e-24	86.0161	91.669	-5.65293
WNK1	HsaEX0071556	chr12:871265-871348	84	S	1.54418e-09	9.19156e-08	45.5391	51.1849	-5.64589
KIF12	HsaEX0034370	chr9:114092155-114092174	20	S	0.000316834	0.0049889	7.55356	13.1987	-5.64517
SPIDR	HsaALTD0003429-2/3	chr8:47728933-47729102	55	Alt5	3.85186e-09	2.12906e-07	10.1065	15.7442	-5.63763
POC1B	HsaEX0048790	chr12:89459638-89459718	81	C1	2.25072e-06	6.83453e-05	75.5907	81.2182	-5.62759
BRD8	HsaEX0008428	chr5:138168470-138168688	219	S	1.47227e-09	8.78685e-08	74.8905	80.5162	-5.6257
ADARB1	HsaEX0002643	chr21:45222761-45223577	817	S	0.000114409	0.00210966	3.49806	9.12353	-5.62547
ST5	HsaEX1039115	chr11:8830762-8830874	113	C3	3.45066e-07	1.28379e-05	0.98	6.60415	-5.62415
DNAAF2	HsaEX0009355	chr14:49628012-49628155	144	S	0.00016617	0.00289667	49.3779	54.992	-5.61412
BRPF1	HsaEX0008494	chr3:9744224-9744508	285	S	0.00066475	0.00923553	78.2043	83.8107	-5.60637
PLD3	HsaEX0048186	chr19:40365857-40365930	74	C3	2.87407e-09	1.62069e-07	66.0688	71.671	-5.60215
RALGDS	HsaALTA0006977-3/8	chr9:133109626-133109721	36	Alt3	3.06299e-08	1.42062e-06	48.1844	53.775	-5.59058
ZDHHC16	HsaEX6089818	chr10:97452895-97452923	29	ANN	9.95888e-18	1.84187e-15	82.7949	88.381	-5.58613
GPR107	HsaEX0028231	chr9:130110370-130110426	57	S	2.20693e-14	2.6888e-12	20.004	25.589	-5.58501
TBC1D5	HsaEX0063916	chr3:17562019-17562142	124	C3	2.99367e-09	1.68373e-07	11.5961	17.1695	-5.5734
CYP2U1	HsaEX0018305	chr4:107944970-107945215	246	C1	4.69889e-06	0.000131134	89.0683	94.6411	-5.57283
TIAL1	HsaALTA0008650-2/2	chr10:119582531-119582608	51	Alt3	1.16003e-10	8.32957e-09	25.5352	31.0841	-5.54891
GOSR1	HsaALTD0002839-2/2	chr17:30481143-30481263	6	Alt5	5.21638e-10	3.35763e-08	34.035	39.5838	-5.54879
GRK3	HsaEX0002872	chr22:25644592-25644665	74	S	1.81137e-07	7.17137e-06	83.9227	89.4684	-5.5457
MYNN	HsaEX0041006	chr3:169774031-169774097	67	S	1.01946e-12	9.89789e-11	10.2617	15.8041	-5.54243
ABCB6	HsaEX0000362	chr2:219216703-219216832	130	C1	7.85073e-17	1.2899e-14	90.4531	95.9867	-5.53355
STAMBPL1	HsaEX0062238	chr10:88913101-88913458	358	S	0.000258112	0.00419977	92.4964	98.0237	-5.5273
ZNF385A	HsaEX0073555	chr12:54371473-54371515	43	S	7.31446e-19	1.53813e-16	85.8246	91.3392	-5.51462
C11orf63	HsaEX1006030	chr11:122905172-122905250	79	C1	1.22909e-08	6.1793e-07	4.50345	10.0178	-5.5143
MCEE	HsaEX0038213	chr2:71129717-71129817	101	S	7.11976e-07	2.46833e-05	15.6983	21.2018	-5.50346
F3	HsaEX0023640	chr1:94532321-94532480	160	S	1.81594e-20	4.46731e-18	88.1132	93.6085	-5.49531
MBNL1	HsaEX0038116	chr3:152456267-152456361	95	C2	1.34475e-13	1.47704e-11	81.2178	86.7119	-5.49408
SERTAD4-AS1	HsaEX1036615	chr1:210232698-210232779	82	C3	1.23783e-05	0.000306953	10.0223	15.5036	-5.48132
MRPL11	HsaALTD1036938-2/5	chr11:66438632-66438826	78	Alt5	5.81977e-06	0.00015898	70.9437	76.4217	-5.47802
SS18	HsaEX0061804	chr18:26035831-26035923	93	S	1.15852e-07	4.76965e-06	18.5693	24.0471	-5.47784
MUC15	HsaEX0040770	chr11:26567052-26567139	88	S	2.43479e-06	7.33764e-05	89.1696	94.6347	-5.46506
POLM	HsaEX0048986	chr7:44076509-44076629	121	C1	6.34962e-06	0.000171679	74.0548	79.5092	-5.45448
SP100	HsaEX0061093	chr2:230507993-230508031	39	S	7.58368e-09	3.96249e-07	84.4874	89.9335	-5.44604
PRMT5	HsaALTD1052382-2/4	chr14:22929252-	82	Alt5	2.65781e-15	3.6214e-13	87.7138	93.1561	-5.44234
LINC00963	HsaEX0054916	chr9:129493419-129493595	177	C1	8.70767e-08	3.67943e-06	81.8185	87.2597	-5.44123
TBC1D14	HsaEX0063778	chr4:7009877-7009948	72	S	1.29164e-13	1.42598e-11	82.0138	87.4326	-5.41873
MACF1	HsaEX0037166	chr1:39378461-39378523	63	S	9.17778e-07	3.08648e-05	86.175	91.591	-5.41597
ZNF638	HsaEX0074104	chr2:71388623-71388723	101	C3	5.66758e-11	4.25682e-09	12.185	17.5918	-5.40676
CARD19	HsaEX0011747	chr9:93111879-93111938	60	S	7.07642e-12	6.10674e-10	83.7358	89.1375	-5.4017
ABI3BP	HsaEX0000665	chr3:100792691-100792768	78	S	1.51728e-18	3.06156e-16	91.7512	97.1478	-5.39657
PPFIA1	HsaEX0049334	chr11:70349923-70350039	117	C1	7.00049e-07	2.43101e-05	15.91	21.304	-5.39405
ALDOA	HsaEX1003452	chr16:30065876-30065927	52	S	1.57755e-05	0.00038017	57.1794	62.5645	-5.38508
PSEN2	HsaEX0050559	chr1:226871262-226871404	143	S	3.56158e-06	0.000102599	85.8943	91.27	-5.37578
SPPL2B	HsaALTD1000270-4/6	chr19:2351484-2351657	92	Alt5	1.13759e-11	9.45361e-10	9.375	14.7482	-5.37316
ABCA1	HsaEX0000234	chr9:104786873-104786976	104	S	1.27824e-10	9.11279e-09	91.6761	97.0408	-5.36466
TRIM56	HsaEX0067163	chr7:101087006-101087168	163	S	1.63656e-15	2.28538e-13	92.5558	97.9196	-5.36372
MRGBP	HsaALTA1011060-2/6	chr20:62798975-62799049	6	Alt3	2.11173e-08	1.01156e-06	87.6197	92.9769	-5.35716
TMEM41A	HsaEX0065804	chr3:185495154-185495305	152	S	2.22773e-12	2.06645e-10	89.1582	94.5122	-5.35402
PTPN13	HsaEX0050971	chr4:86753009-86753065	57	S	0.00027416	0.00442321	41.9462	47.2972	-5.35101
FAM208A	HsaEX0010932	chr3:56633899-56633966	68	C3	5.32991e-07	1.89839e-05	42.7819	48.1281	-5.34622
HDAC10	HsaEX0029368	chr22:50247692-50247776	85	S	3.10756e-08	1.43758e-06	81.568	86.9141	-5.34605
RBMS1	HsaEX0052778	chr2:160282257-160282304	48	C3	4.81527e-06	0.000134111	26.061	31.4051	-5.34404
VBP1	HsaALTA1037212-3/4	chrX:155220183-155220307	10	Alt3	2.19624e-05	0.000507126	73.5449	78.8875	-5.34259
TPRG1	HsaEX6060080	chr3:189121662-189121861	200	C2	0.000359927	0.00555542	7.40333	12.7452	-5.34186
PUM2	HsaALTD0005182-2/2	chr2:20258237-20258299	6	Alt5	2.22375e-18	4.43842e-16	11.6979	17.0337	-5.33581
TRIT1	HsaALTD0006800-2/2	chr1:39850119-39850261	4	Alt5	0.000700532	0.0096328	80.9871	86.321	-5.33392
RBM5	HsaEX0052746	chr3:50110379-50110463	85	S	3.15557e-32	2.13041e-29	88.3803	93.7096	-5.32931
SLC5A6	HsaALTD1022435-2/2	chr2:27205350-27205504	62	Alt5	1.37628e-16	2.19111e-14	88.3595	93.6842	-5.32466
LDLRAD4	HsaEX0009852	chr18:13484037-13484119	83	C2	5.44133e-16	8.01622e-14	6.81286	12.1375	-5.32463
AC005301.9	HsaALTA1063255-2/7	chr22:16613985-16614178	92	Alt3	2.04104e-06	6.24425e-05	19.4988	24.818	-5.31915
FRG1	HsaEX1014891	chr4:189953068-189953125	58	C1	3.37221e-06	9.77398e-05	53.0402	58.3544	-5.31418
PSMA3-AS1	HsaEX0000048	chr14:58285591-58285756	166	C2	1.01321e-06	3.36957e-05	25.2247	30.5223	-5.29762
FMO4	HsaEX0026071	chr1:171323081-171323192	112	C2	6.99364e-07	2.4293e-05	88.9367	94.2322	-5.29551
TMEM144	HsaEX0065499	chr4:158217321-158217420	100	C2	0.00013718	0.00246748	90.7869	96.082	-5.2951
KIAA1109	HsaEX6086075	chr4:122334527-122334545	19	S	1.59045e-16	2.50984e-14	4.52615	9.81303	-5.28689
ZER1	HsaALTA0009673-2/2	chr9:128742578-128742745	6	Alt3	0.000132912	0.00239961	86.5082	91.7901	-5.28193
TRIQK	HsaALTA0001375-2/3	chr8:-92886735	68	Alt3	4.94527e-09	2.67739e-07	79.2001	84.4705	-5.27044
GTPBP10	HsaEX0029030	chr7:90355173-90355230	58	C3	0.000293358	0.00467622	83.3735	88.6413	-5.2678
ITSN1	HsaEX1018119	chr21:33817312-33817498	187	S	1.01964e-12	9.89789e-11	4.03683	9.30285	-5.26603
GRHL1	HsaALTD1020385-3/3	chr2:9990696-9990783	36	Alt5	6.10268e-10	3.89185e-08	7.86011	13.1233	-5.26315
ACACA	HsaEX0001666	chr17:37328839-37328986	148	C1	3.88124e-06	0.000110724	8.40013	13.6599	-5.25972
MED17	HsaEX0038610	chr11:93797547-93797719	173	S	4.28685e-10	2.80353e-08	90.0137	95.2535	-5.23976
CRYZ	HsaEX0017391	chr1:74730382-74730420	39	S	1.9767e-15	2.73274e-13	11.2863	16.5258	-5.23954
GPATCH11	HsaEX0013430	chr2:37090681-37090722	42	C1	1.9794e-06	6.07638e-05	87.846	93.0844	-5.23832
PSMA3-AS1	HsaEX0000046	chr14:58293066-58293138	73	C1	2.49987e-24	8.94295e-22	5.89348	11.1313	-5.23785
IMMP1L	HsaEX0031571	chr11:31473724-31473786	63	C3	5.39644e-05	0.00110541	10.6638	15.9016	-5.2378
COASY	HsaEX0016142	chr17:42562356-42562487	132	ANN	3.42598e-11	2.64511e-09	3.21485	8.44778	-5.23293
TMEM87A	HsaALTA1012439-2/2	chr15:42231844-42231915	28	Alt3	3.24769e-09	1.81636e-07	92.4008	97.6304	-5.2296
PHF8	HsaEX0047079	chrX:53993601-53993903	303	S	0.000541223	0.00778369	64.3063	69.5338	-5.22745
HES4	HsaEX0029825	chr1:999692-999787	96	S	0.000130465	0.00236112	89.8748	95.1004	-5.22567
GPANK1	HsaEX0007685	chr6:31664841-31665003	163	S	6.46237e-13	6.469e-11	88.2215	93.4356	-5.21408
DCAF17	HsaEX0018614	chr2:171447687-171447737	51	C1	0.000217615	0.00363586	5.64478	10.8583	-5.2135
ABHD12	HsaEX0000601	chr20:25300699-25300884	186	S	6.13229e-09	3.26493e-07	68.0035	73.2074	-5.20384
CDK10	HsaEX0014255	chr16:89689252-89689324	73	C2	1.58656e-07	6.34851e-06	77.6832	82.8839	-5.20072
SLC29A1	HsaEX0059251	chr6:44226061-44226167	107	C1	8.48801e-13	8.36614e-11	16.5876	21.7819	-5.19426
NBPF19	HsaEX1025203	chr1:146156139-146156229	91	S	2.56463e-05	0.000580644	73.1131	78.3073	-5.19416
FKBP14	HsaEX0025828	chr7:30020213-30020296	84	S	8.25636e-06	0.00021588	10.8465	16.0335	-5.18694
IL15RA	HsaEX0031328	chr10:5963743-5963838	96	C1	4.64906e-06	0.000129824	58.5232	63.6788	-5.15567
VPS13D	HsaEX0070522	chr1:12338231-12338305	75	S	5.7835e-13	5.8481e-11	7.83531	12.9879	-5.15256
CNTROB	HsaALTA0001979-2/2	chr17:7949082-7949137	3	Alt3	3.17392e-05	0.000696824	30.7406	35.8631	-5.12257
SIK3	HsaALTA1039019-2/2	chr11:116870331-116870401	4	Alt3	1.65118e-06	5.1804e-05	86.0463	91.1641	-5.1178
PSMG4	HsaEX0050661	chr6:3263684-3263759	76	C2	1.20095e-19	2.73694e-17	93.0946	98.2064	-5.11183
CA5B	HsaEX0011825	chrX:15697240-15697515	276	C2	2.85931e-05	0.000638109	15.0413	20.1525	-5.11118
NOTCH4	HsaEX0043416	chr6:32202076-32202146	71	S	2.04009e-10	1.4064e-08	89.6511	94.7596	-5.10851
SEC31A	HsaALTD0005746-2/2	chr4:82842140-82842481	45	Alt5	7.64425e-10	4.7899e-08	72.0982	77.2048	-5.10661
TMCO3	HsaEX0065297	chr13:113499958-113500149	192	S	6.8692e-36	6.23029e-33	92.6411	97.7451	-5.10406
EFS	HsaEX0021772	chr14:23360555-23360833	279	S	4.99159e-09	2.70165e-07	79.4917	84.5955	-5.10379
TCAF1	HsaALTD0002373-3/4	chr7:143857074-143857350	26	Alt5	2.24994e-12	2.0849e-10	11.0257	16.1242	-5.0985
ETV5	HsaEX1013534	chr3:186095233-186095313	81	S	1.22757e-12	1.18015e-10	3.82833	8.92533	-5.097
TRAK1	HsaALTD1039076-2/5	chr3:42209796-42209985	63	Alt5	3.8244e-05	0.000820453	20.7659	25.8597	-5.09379
ST6GALNAC2	HsaALTA1005258-2/4	chr17:76572637-76572775	23	Alt3	1.18993e-09	7.22669e-08	79.6079	84.692	-5.08411
JMJD8	HsaALTD1051563-3/3	chr16:683910-684101	156	Alt5	9.55248e-12	8.05386e-10	5.91516	10.9939	-5.07875
FKBP15	HsaALTD1015154-2/2	chr9:113182766-113182868	30	Alt5	4.92406e-15	6.47351e-13	90.9048	95.983	-5.07817
SNHG5	HsaEX1038274	chr6:85677795-85677842	48	S	5.33025e-06	0.000146814	71.2503	76.326	-5.07578
DDR1	HsaEX0018855	chr6:30895404-30895514	111	S	3.22806e-14	3.83152e-12	74.7574	79.8258	-5.06843
PNPLA8	HsaEX0048763	chr7:108521476-108521521	46	C1	7.41115e-05	0.00145759	71.639	76.7045	-5.06556
TBC1D5	HsaEX0063899	chr3:17428450-17428519	70	S	3.85682e-05	0.000826422	78.5835	83.6405	-5.05698
GTPBP8	HsaALTD1031496-2/2	chr3:112999446-112999564	5	Alt5	0.000418787	0.00630142	88.2169	93.271	-5.05415
PMS2	HsaALTA0006462-3/3	chr7:5999112-5999275	52	Alt3	2.02531e-05	0.000472662	91.2933	96.3458	-5.05246
ASCC2	HsaEX0006243	chr22:29825629-29825707	79	S	2.56015e-13	2.72856e-11	83.3175	88.3616	-5.04405
ARMC6	HsaEX0005924	chr19:19034131-19034238	108	C1	0.000352415	0.00545729	15.0736	20.1146	-5.04106
HYI	HsaEX0030774	chr1:43452903-43453004	102	ANN	2.88022e-24	1.02222e-21	4.87369	9.90166	-5.02796
CCDC90B	HsaALTD1022080-2/2	chr11:83285553-83285964	320	Alt5	6.08806e-06	0.000165479	32.7196	37.7455	-5.02591
SPATA20	HsaEX0061235	chr17:50547720-50547767	48	S	3.78129e-05	0.000812369	87.0711	92.0969	-5.02574
ARHGEF1	HsaEX0005557	chr19:41906457-41906620	164	S	9.53384e-08	3.99749e-06	78.3466	83.3716	-5.02499
LRRC17	HsaEX0036532	chr7:102942290-102942342	53	S	8.12425e-14	9.17025e-12	11.8872	16.9069	-5.01978
POLM	HsaEX0048987	chr7:44079861-44079959	99	C2	1.07261e-12	1.03729e-10	91.4879	96.5065	-5.01865
B3GALNT1	HsaEX0007415	chr3:161101145-161101233	89	C1	0.000406769	0.00614634	70.8302	75.8425	-5.01234
ENOSF1	HsaEX0022477	chr18:678696-678737	42	C2	1.30191e-08	6.51258e-07	76.1268	81.1383	-5.0115
IP6K2	HsaEX0032001	chr3:48694702-48694807	106	C3	4.28763e-14	5.00319e-12	5.23561	10.2447	-5.00904
CRACR2B	HsaALTA0002772-2/2	chr11:828260-828711	315	Alt3	1.09579e-06	3.60546e-05	82.6949	87.7014	-5.00642
PTPN21	HsaEX0051002	chr14:88512457-88512587	131	S	1.45784e-05	0.0003547	16.17	11.1674	5.0026
SEZ6L2	HsaEX0057561	chr16:29872705-29872743	39	S	3.33817e-07	1.24633e-05	82.9872	77.9715	5.01567
SNRPE	HsaEX0060716	chr1:203862182-203862222	41	ANN	0.000396087	0.00601022	93.727	88.7088	5.01818
ARHGEF12	HsaEX0005617	chr11:120409398-120409450	53	S	4.40367e-08	1.97756e-06	36.9064	31.8791	5.02734
CDK11A	HsaEX0014265	chr1:1722588-1722634	47	S	9.61856e-25	3.518e-22	13.9204	8.87848	5.04188
AKAP13	HsaEX0003376	chr15:85662388-85662453	66	C2	2.64975e-10	1.78623e-08	18.9468	13.9042	5.04264
PLCB4	HsaEX0048086	chr20:9372303-9372403	101	C2	1.12792e-08	5.71386e-07	97.2246	92.1789	5.04567
ST6GALNAC2	HsaALTA1005258-3/4	chr17:76572637-76572802	50	Alt3	9.47356e-10	5.84828e-08	20.1766	15.1264	5.05019
RSRC2	HsaEX0055837	chr12:122520504-122520581	78	S	4.02655e-17	6.8736e-15	15.0653	10.0143	5.05098
GLT8D1	HsaEX0027715	chr3:52704724-52704952	229	C1	3.345e-08	1.53595e-06	39.0027	33.9496	5.05307
CMYA5	HsaEX0015895	chr5:79762589-79762631	43	S	6.76239e-10	4.2686e-08	13.5766	8.51586	5.06072
MAGOHB	HsaEX0037295	chr12:10612946-10612978	33	S	2.64244e-16	4.03177e-14	9.78974	4.7257	5.06404
DENND1A	HsaEX0019093	chr9:123411776-123411829	54	S	1.3512e-16	2.15501e-14	9.60011	4.53286	5.06725
FAM173B	HsaEX0024179	chr5:10235211-10235261	51	S	5.97774e-11	4.46922e-09	95.6627	90.5932	5.06951
PLEKHA4	HsaEX0048235	chr19:48839205-48839263	59	S	1.49062e-05	0.000361647	73.498	68.4257	5.07222
UBFD1	HsaEX0068885	chr16:23564039-23564089	51	S	1.4525e-24	5.23786e-22	10.4138	5.33976	5.07408
PRMT7	HsaEX0050299	chr16:68347631-68347678	48	C3	6.36017e-10	4.03885e-08	89.5826	84.4994	5.08316
NFYB	HsaEX0042826	chr12:104131754-104131838	85	S	9.31823e-21	2.36691e-18	16.2889	11.2035	5.08533
KANSL2	HsaEX0009174	chr12:48662560-48662648	89	C1	2.8756e-13	3.0395e-11	18.4205	13.3264	5.09416
STAT5A	HsaEX0062348	chr17:42291972-42292061	90	S	9.77233e-18	1.80923e-15	95.6566	90.5613	5.09535
CTIF	HsaEX0033625	chr18:48625189-48625236	48	S	1.20955e-20	3.05078e-18	7.58422	2.48563	5.0986
MAP7D1	HsaEX0037700	chr1:36174898-36175008	111	S	3.30458e-09	1.84473e-07	70.2993	65.1984	5.10086
PAPOLA	HsaEX0045441	chr14:96560649-96560711	63	C2	1.53323e-10	1.07725e-08	85.0665	79.9546	5.11189
LTBP4	HsaEX0036952	chr19:40617100-40617225	126	C2	8.21788e-08	3.48559e-06	68.9756	63.8618	5.11381
DDX39A	HsaEX0018925	chr19:14410548-14410605	58	S	8.43785e-12	7.19175e-10	16.0704	10.956	5.1144
CEP44	HsaEX0034236	chr4:174297966-174298062	97	S	4.34944e-05	0.00091882	94.2311	89.1151	5.11603
BRD4	HsaEX1005848	chr19:15246508-15249290	2783	S	2.62698e-07	1.00439e-05	33.3294	28.2114	5.11797
MYCBP2	HsaEX0040930	chr13:77233156-77233263	108	S	4.00291e-07	1.46946e-05	92.3696	87.2516	5.11805
DOCK9	HsaEX0020670	chr13:98825872-98825937	66	S	1.14984e-06	3.75988e-05	36.5136	31.3813	5.13227
SGSM2	HsaEX0057884	chr17:2367295-2367405	111	S	1.79149e-06	5.56807e-05	39.4558	34.3215	5.13434
PTPN13	HsaEX0050973	chr4:86701435-86701801	367	S	0.00048518	0.00711037	77.9808	72.8425	5.13833
TBL2	HsaEX0064050	chr7:73576541-73576701	161	S	1.23312e-11	1.0205e-09	12.783	7.63783	5.14514
PROM1	HsaEX0050323	chr4:15979881-15979904	24	C2	1.13709e-06	3.72562e-05	93.8992	88.7528	5.14642
ZNF717	HsaEX0074261	chr3:75737457-75739345	1889	C1	0.000455179	0.00674113	17.859	12.7104	5.14861
CIZ1	HsaEX0015444	chr9:128187863-128187934	72	S	2.44163e-12	2.25556e-10	95.6977	90.5453	5.15244
CNTNAP3	HsaEX1009240	chr9:39075618-39075887	270	S	1.72073e-05	0.000410434	10.6891	5.52562	5.1635
DPP9	HsaEX0020877	chr19:4683190-4683321	132	S	8.56594e-11	6.26601e-09	17.1639	11.9995	5.16444
DMKN	HsaEX0019985	chr19:35506126-35506185	60	C3	1.00722e-10	7.3024e-09	21.7895	16.6209	5.16859
EHF	HsaEX0021851	chr11:34651737-34651805	69	S	1.14925e-18	2.35861e-16	94.1655	88.9953	5.17024
CSAD	HsaEX0017414	chr12:53171326-53171394	69	C1	0.000140814	0.00252099	81.9578	76.7805	5.17726
SFRS7	HsaEX0057689	chr2:38749240-38749346	107	S	4.77657e-10	3.09785e-08	14.6069	9.42678	5.18015
ABI3BP	HsaEX0000679	chr3:100820220-100820303	84	C1	4.86139e-05	0.00101162	96.6469	91.4642	5.18267
CEP290	HsaEX0014782	chr12:88054340-88054385	46	S	5.20507e-05	0.00107208	90.5364	85.3522	5.18421
AFAP1L2	HsaEX0002933	chr10:114398851-114398899	49	C3	3.33398e-17	5.74596e-15	9.51287	4.32194	5.19093
SYNE1	HsaEX0063152	chr6:152130720-152130778	59	S	6.54212e-05	0.00130642	87.9854	82.7839	5.2015
PCBP1-AS1	HsaEX0001621	chr2:70055714-70055910	197	C3	9.12229e-08	3.84377e-06	18.859	13.6545	5.20446
FNBP4	HsaEX0026132	chr11:47732117-47732219	103	S	0.000647012	0.00902961	45.3197	40.0908	5.22885
ECHDC2	HsaEX0021502	chr1:52905034-52905090	57	C2	8.60879e-11	6.29223e-09	94.4356	89.2037	5.23187
PRKAA1	HsaEX0050073	chr5:40774928-40774972	45	S	1.00977e-15	1.44033e-13	17.8394	12.6047	5.23468
PRMT2	HsaEX0050275	chr21:46660833-46660962	130	C3	1.82547e-18	3.65877e-16	96.1602	90.9186	5.24159
ZNF213	HsaEX0073186	chr16:3138745-3138818	74	C3	4.23787e-07	1.54812e-05	95.1706	89.9289	5.24169
DST	HsaEX0021044	chr6:56464685-56464756	72	S	3.42309e-27	1.56023e-24	9.10807	3.86175	5.24632
FNBP1	HsaEX0026113	chr9:129915966-129915980	15	C2	4.03486e-05	0.000859648	34.5586	29.3077	5.25084
NEXN	HsaEX0042623	chr1:77917566-77917757	192	S	2.33346e-07	9.01098e-06	18.2153	12.9575	5.2578
USP53	HsaEX0069979	chr4:119239218-119239903	686	C2	1.71322e-05	0.00040886	87.8742	82.6003	5.2739
NPRL3	HsaEX0009617	chr16:130522-130591	70	C2	3.16287e-13	3.32943e-11	92.4129	87.1384	5.2745
NOVA1	HsaEX0043426	chr14:26549680-26549781	102	S	9.47704e-15	1.21133e-12	20.1469	14.8707	5.27619
PRR3	HsaEX1029642	chr6:30558406-30558953	548	C3	2.67641e-15	3.64397e-13	8.17585	2.89072	5.28513
UBA2	HsaEX0068600	chr19:34430093-34430186	94	C1	1.63533e-38	1.77988e-35	10.7276	5.43867	5.28894
OARD1	HsaEX0011223	chr6:41068841-41068953	113	C1	4.38668e-08	1.97141e-06	84.3407	79.0493	5.2914
LEMD2	HsaALTD1030606-2/2	chr6:33778242-33778339	2	Alt5	0.000221468	0.00368625	97.5226	92.2291	5.2935
YLPM1	HsaEX0072012	chr14:74797580-74799697	2118	S	2.17185e-16	3.35942e-14	94.8209	89.5215	5.29941
TARSL2	HsaEX0063674	chr15:101699331-101699435	105	S	2.85135e-07	1.08103e-05	17.2557	11.946	5.30973
TRNAU1AP	HsaEX0067322	chr1:28561113-28561260	148	S	5.54368e-12	4.85164e-10	14.8003	9.48935	5.31092
ELMOD3	HsaEX0022185	chr2:85371440-85371562	123	S	1.14722e-05	0.00028733	73.5634	68.2374	5.32607
MAP7D1	HsaEX1022876	chr1:36179262-36179315	54	C1	1.57676e-05	0.000380069	98.5812	93.2527	5.32845
MBD1	HsaEX0038073	chr18:50273334-50273426	93	S	4.6515e-08	2.07743e-06	74.23	68.8997	5.33032
CTD-2303H24.2	HsaEX1010377	chr17:18523777-18523877	101	C2	0.00023596	0.00388723	34.2279	28.8962	5.33175
NCALD	HsaEX0041912	chr8:101750043-101750162	120	C3	1.83078e-12	1.71686e-10	9.35617	4.01669	5.33948
AP1G2	HsaALTA0000515-2/2	chr14:23564046-23564221	62	Alt3	3.63746e-06	0.00010455	22.7889	17.4475	5.3414
RCC1	HsaEX0052877	chr1:28530523-28530573	51	S	4.94872e-06	0.000137444	34.9128	29.5702	5.34259
VBP1	HsaALTA1037212-2/4	chrX:155220187-155220307	6	Alt3	3.16013e-05	0.000694624	25.9894	20.6446	5.34479
DUXAP8	HsaEX1012512	chr22:15815476-15815566	91	C2	6.67923e-12	5.79741e-10	98.4202	93.0586	5.36158
SEPT11	HsaEX6084966	chr4:77036770-77036837	68	ANN	3.03627e-11	2.36866e-09	6.49286	1.12867	5.36419
FAM3B	HsaEX0024429	chr21:41322923-41323066	144	S	4.29996e-08	1.93535e-06	96.651	91.2822	5.3688
MRGBP	HsaALTA1011060-4/6	chr20:62798853-62799049	128	Alt3	1.57728e-08	7.75513e-07	12.3177	6.90427	5.41341
ITGB3BP	HsaEX0032454	chr1:63447565-63447609	45	C1	2.57114e-10	1.73715e-08	26.2464	20.8329	5.41355
SBDS	HsaEX0056290	chr7:66994212-66994341	130	S	3.41598e-35	2.90737e-32	94.4778	89.062	5.4158
DPH5	HsaEX0020811	chr1:100992637-100992740	104	C1	4.90467e-13	5.01309e-11	91.5283	86.1104	5.41789
ACSM3	HsaEX0002101	chr16:20779797-20779907	111	S	0.000444603	0.00661012	16.7353	11.3162	5.41903
ECHDC2	HsaEX0021506	chr1:52897437-52897484	48	S	1.81712e-15	2.51989e-13	91.892	86.4643	5.4277
NPRL3	HsaEX0009618	chr16:124937-125000	64	C3	3.21506e-14	3.82366e-12	17.9749	12.5243	5.45061
MCC	HsaEX0038194	chr5:113044456-113044521	66	S	2.01577e-16	3.13963e-14	7.605	2.14565	5.45935
LPIN1	HsaEX0036266	chr2:11776089-11776193	105	S	0.000226827	0.00375988	35.6133	30.1494	5.46389
TNS1	HsaEX0066403	chr2:217830367-217830390	24	C3	5.17348e-31	3.21479e-28	7.59589	2.1281	5.46779
IVNS1ABP	HsaEX0032642	chr1:185306485-185306625	141	S	2.95295e-09	1.66187e-07	21.7536	16.2766	5.47702
PATL1	HsaEX0045677	chr11:59657080-59657153	74	S	5.03411e-20	1.19741e-17	14.8386	9.35608	5.48252
PLSCR1	HsaEX0048499	chr3:146536540-146536565	26	S	3.0081e-23	9.91687e-21	97.1106	91.6254	5.48525
IFT88	HsaEX0031099	chr13:20589811-20589867	57	S	1.62245e-05	0.000389893	91.7957	86.3003	5.4954
GEMIN4	HsaEX0027301	chr17:749814-749909	96	ANN	9.16011e-07	3.08112e-05	9.17067	3.67385	5.49682
ATP13A5	HsaEX6060153	chr3:193334929-193335099	171	S	4.03491e-09	2.22272e-07	99.512	94.011	5.50094
EGF	HsaEX0021795	chr4:109943254-109943435	182	C2	9.0277e-06	0.00023354	97.5171	92.0151	5.50199
C1orf43	HsaEX0010285	chr1:154213893-154213946	54	S	7.49985e-26	3.01985e-23	90.7401	85.2165	5.52357
VTI1A	HsaEX1043710	chr10:112448882-112449019	138	C1	8.01694e-13	7.93231e-11	16.737	11.2128	5.52426
GMPR2	HsaALTD0002794-2/2	chr14:-24232847	59	Alt5	8.17211e-08	3.46823e-06	43.1824	37.6572	5.52515
IQCK	HsaEX0032130	chr16:19763848-19763900	53	C3	1.69376e-08	8.28356e-07	88.0904	82.5579	5.53249
AGAP3	HsaEX0003037	chr7:151120520-151120567	48	C2	9.08224e-26	3.61646e-23	17.0944	11.5592	5.53518
ST7L	HsaEX0062073	chr1:112550601-112550693	93	C1	8.22207e-05	0.00159403	81.3651	75.8254	5.53972
ST3GAL6	HsaEX0061982	chr3:98788036-98788222	187	C3	0.000113944	0.0021026	91.4564	85.912	5.54449
MKNK1	HsaEX1046617	chr1:46585874-46585974	101	C2	1.61002e-14	2.00093e-12	12.7777	7.23033	5.54734
USP37	HsaEX0069841	chr2:218479650-218479715	66	S	3.12767e-08	1.44577e-06	98.3741	92.8243	5.5498
CPAMD8	HsaEX0016939	chr19:16903561-16903623	63	S	6.13051e-09	3.26493e-07	97.876	92.3253	5.55064
PEPD	HsaEX0046579	chr19:33390671-33390836	166	C3	3.7406e-30	2.17396e-27	7.30676	1.74873	5.55803
POP5	HsaEX0049190	chr12:120579774-120579923	150	S	2.42873e-11	1.9185e-09	86.181	80.6199	5.5611
PHYKPL	HsaEX0003209	chr5:178212973-178213103	131	S	3.35875e-14	3.984e-12	88.3154	82.7531	5.56233
CRYZ	HsaEX0017387	chr1:74707103-74707204	102	S	4.91715e-17	8.32273e-15	96.6375	91.0737	5.56386
SH3YL1	HsaEX0058097	chr2:233153-233229	77	S	1.01147e-35	8.94801e-33	96.709	91.1449	5.56417
NRDC	HsaEX0043783	chr1:51836369-51836422	54	C1	2.3089e-32	1.59477e-29	13.5558	7.99082	5.56494
RPS6	HsaALTD0005594-3/4	chr9:19378393-19378412	7	Alt5	4.07819e-07	1.49343e-05	31.1224	25.554	5.5684
ATP10D	HsaEX0006761	chr4:47582869-47582961	93	S	1.76802e-13	1.9104e-11	13.1521	7.57831	5.5738
NDUFV3	HsaEX0042343	chr21:42903182-42904276	1095	S	1.22547e-07	5.02224e-06	30.3233	24.747	5.57633
EPS15L1	HsaEX0022869	chr19:16361886-16361984	99	C2	2.6697e-05	0.000602003	66.0786	60.5009	5.57775
AXL	HsaEX0007397	chr19:41239694-41239720	27	S	9.25901e-07	3.11031e-05	63.9165	58.3384	5.57811
ZDHHC3	HsaEX1044573	chr3:44926702-44926847	146	S	0.00022644	0.0037545	74.5365	68.9537	5.58278
EHMT1	HsaEX0021875	chr9:137752331-137752408	78	S	3.11621e-05	0.000686737	87.2969	81.7043	5.59257
SKAP2	HsaEX6007559	chr7:26670091-26670192	102	C2	4.80264e-07	1.72599e-05	97.4405	91.8473	5.59319
DNAJC14	HsaALTD1020887-3/3	chr12:55829141-55829603	348	Alt5	5.76677e-06	0.000157684	32.2691	26.6755	5.59362
GPR137	HsaEX0028305	chr11:64288065-64288214	150	S	3.30527e-06	9.60992e-05	93.5967	88.0006	5.59608
NAB1	HsaEX6017484	chr2:190649846-190649982	137	C2	0.000329663	0.00516329	28.798	23.1963	5.6017
HOOK2	HsaALTD1006945-2/7	chr19:12775405-12775523	16	Alt5	4.11764e-16	6.13153e-14	96.9003	91.2895	5.61081
CDK12	HsaALTA0002165-2/4	chr17:39530604-39531844	27	Alt3	0.000353855	0.00547533	54.1598	48.5446	5.6152
SPPL2B	HsaALTD1000270-2/6	chr19:2351484-2351594	29	Alt5	3.44383e-12	3.09848e-10	90.589	84.969	5.62002
CHD4	HsaALTA1016208-3/3	chr12:6600217-6600395	39	Alt3	8.242e-13	8.14153e-11	72.511	66.8849	5.62613
ABCC10	HsaEX0000411	chr6:43438337-43438390	54	S	4.44478e-06	0.000124701	15.1376	9.5012	5.63643
MTMR14	HsaEX0040595	chr3:9689964-9690143	180	C2	7.23239e-12	6.23235e-10	77.9422	72.3008	5.64139
LLNLR-245B6.1	HsaEX1021886	chr19:58325275-58325361	87	S	0.00035433	0.00548079	62.0054	56.3615	5.64392
TMUB2	HsaALTA1063782-2/2	chr17:44188935-44189091	87	Alt3	6.14366e-09	3.27001e-07	31.6598	26.0147	5.6451
LTN1	HsaEX0053955	chr21:28961078-28961192	115	S	1.12876e-07	4.66103e-06	8.53167	2.87499	5.65668
FBXW11	HsaEX0025361	chr5:171996890-171997051	162	C2	7.2392e-09	3.79686e-07	27.7069	22.0246	5.6823
TEAD2	HsaALTD1004314-2/2	chr19:49343231-49343398	39	Alt5	1.46034e-16	2.31673e-14	91.0371	85.3523	5.6848
TBRG4	HsaALTD1021413-2/4	chr7:45101853-45102070	11	Alt5	1.08432e-09	6.62561e-08	16.8923	11.203	5.68932
FEZ2	HsaEX0025590	chr2:36558438-36558513	76	C1	2.41575e-27	1.11812e-24	93.4465	87.7539	5.69255
LETMD1	HsaEX0035658	chr12:51056144-51056245	102	C2	6.11316e-06	0.000166035	54.9552	49.2609	5.69429
SLC7A6	HsaEX0059983	chr16:68287323-68287435	113	ANN	1.04251e-05	0.000264319	12.8875	7.18691	5.70059
CHID1	HsaALTD1050692-2/4	chr11:914745-	2	Alt5	0.00017367	0.00300408	13.9135	8.20756	5.70593
IFI44	HsaEX0030946	chr1:78662704-78662878	175	C2	0.000253239	0.00412984	89.5415	83.8274	5.71416
PQLC1	HsaEX0049862	chr18:79919184-79919400	217	C2	8.39521e-16	1.21486e-13	83.6416	77.9246	5.717
ARHGAP27P1-BPTFP1-KPNA2P3	HsaEX0001604	chr17:64751239-64751327	89	S	4.85636e-40	6.36587e-37	7.8123	2.09483	5.71747
QKI	HsaEX1030278	chr6:163565946-163566067	122	S	5.05144e-13	5.15723e-11	17.2403	11.5076	5.73267
MACF1	HsaEX0037169	chr1:39465095-39465112	18	S	4.17074e-05	0.000885233	73.3746	67.6373	5.73734
CLASP2	HsaEX1008871	chr3:33569470-33569472	3	MIC	1.94034e-11	1.55699e-09	97.4075	91.6677	5.73973
AASS	HsaEX0000199	chr7:122082788-122082891	104	S	2.16466e-06	6.59439e-05	22.9286	17.181	5.74761
ARHGEF12	HsaEX0005618	chr11:120429712-120429831	120	S	8.0776e-13	7.98792e-11	85.6832	79.9352	5.74797
APPL2	HsaEX0005222	chr12:105176914-105177016	103	S	8.95994e-26	3.57569e-23	96.3154	90.5536	5.76177
FAM173A	HsaEX0024177	chr16:722084-722134	51	C1	5.80857e-05	0.00117894	83.3221	77.5583	5.76378
SLC7A6	HsaEX0059979	chr16:68266593-68266669	77	C2	9.50284e-05	0.00180856	93.6677	87.9018	5.76585
CBLB	HsaEX0012730	chr3:105671024-105671046	23	C3	1.23405e-14	1.55411e-12	8.07913	2.31	5.76913
GPR137	HsaALTA0003758-2/3	chr11:64289037-	106	Alt3	4.09825e-10	2.68802e-08	86.1871	80.4164	5.77068
PRMT1	HsaEX0050262	chr19:49680140-49680238	99	S	0.000501205	0.00730479	44.0412	38.2655	5.77573
SLMAP	HsaEX0060181	chr3:57864807-57864857	51	C2	6.69705e-08	2.89943e-06	63.991	58.2121	5.77884
TSPAN14	HsaEX0067629	chr10:80468582-80468687	106	C1	4.39968e-08	1.97627e-06	47.8604	42.0771	5.78323
BCL7B	HsaEX0007917	chr7:73543548-73543640	93	S	3.00055e-27	1.38167e-24	92.5865	86.7999	5.78662
AP3M1	HsaEX0004971	chr10:74138806-74138927	122	S	1.96095e-07	7.69403e-06	57.7388	51.942	5.79679
NOL11	HsaALTA1024575-2/5	chr17:67738952-67739010	7	Alt3	6.89268e-19	1.45113e-16	6.58667	0.772629	5.81404
ATP2B4	HsaEX0006904	chr1:203733223-203733400	178	ANN	5.45413e-35	4.57699e-32	8.34255	2.52576	5.81678
TTC21B	HsaEX0067827	chr2:165894571-165894824	254	S	3.29696e-08	1.51505e-06	12.4054	6.58596	5.81945
PRG4	HsaEX0050032	chr1:186304794-186304922	129	C3	0.000643859	0.008994	18.2079	12.3881	5.81987
HPS1	HsaEX0030411	chr10:98431131-98431291	161	S	4.35741e-07	1.58598e-05	90.111	84.2887	5.8223
TMEM120A	HsaEX0065412	chr7:75987538-75987591	54	S	2.57498e-15	3.51921e-13	91.1439	85.3127	5.8313
APTX	HsaEX0005229	chr9:32988083-32988129	47	C3	7.90705e-05	0.00154044	84.9091	79.0718	5.83736
NEK11	HsaEX0042507	chr3:131168830-131168937	108	S	5.8678e-07	2.07393e-05	89.294	83.4549	5.83908
ILKAP	HsaALTD0003247-2/2	chr2:238194782-238194870	23	Alt5	5.18001e-10	3.33661e-08	18.229	12.3749	5.85408
TMEM70	HsaEX0065973	chr8:73979079-73979171	93	S	1.3223e-19	2.99451e-17	18.6984	12.8426	5.85585
R3HDM2	HsaEX0051537	chr12:57289009-57289040	32	C2	3.61607e-17	6.20237e-15	92.5669	86.7096	5.85726
NEIL2	HsaEX0042457	chr8:11770278-11770335	58	C1	2.49952e-05	0.000567763	30.4309	24.5731	5.85775
SRSF6	HsaEX0057686	chr20:43459305-43459317	13	S	6.10715e-05	0.00123078	34.0096	28.1469	5.86272
TMUB2	HsaEX0066125	chr17:44187676-44187743	68	C3	3.62012e-07	1.34238e-05	54.7194	48.849	5.8704
CC2D1A	HsaALTD0001178-2/2	chr19:13919818-13919951	12	Alt5	2.17207e-07	8.43209e-06	68.1488	62.2642	5.8846
NFE2L1	HsaEX0042723	chr17:48057032-48057121	90	S	5.00366e-11	3.78776e-09	38.239	32.3535	5.88551
PLPPR2	HsaALTD0000068-2/2	chr19:11363713-11363835	16	Alt5	1.13729e-06	3.72562e-05	44.5628	38.6756	5.88722
SNHG6	HsaEX1038275	chr8:66922614-66922725	112	C2	2.52515e-25	9.54689e-23	95.9108	90.0193	5.89145
FIP1L1	HsaEX0025812	chr4:53379073-53379117	45	S	0.000186918	0.00319387	57.0964	51.2044	5.892
ZMYND8	HsaALTD0007368-2/3	chr20:47238758-47239138	138	Alt5	0.000106038	0.00197965	37.3274	31.4308	5.89663
SMYD4	HsaEX1038095	chr17:1783743-1784085	343	S	6.28943e-07	2.20774e-05	7.58367	1.68087	5.9028
PCED1A	HsaALTA0003091-7/7	chr20:2838879-2839082	162	Alt3	1.34838e-07	5.47472e-06	86.1939	80.2909	5.90303
RAPGEF1	HsaEX0052252	chr9:131603961-131604053	93	C1	1.70111e-11	1.37796e-09	16.8896	10.9677	5.92197
ATXN2	HsaEX0007263	chr12:111453677-111453845	169	S	1.85694e-07	7.33398e-06	75.3189	69.393	5.92596
PATZ1	HsaEX0045688	chr22:31328787-31328859	73	S	7.21531e-11	5.34773e-09	45.4785	39.5514	5.9271
BCL2L1	HsaALTA0000926-2/2	chr20:31722073-31722348	18	Alt3	5.29825e-11	3.99203e-09	60.6867	54.7582	5.92857
TRIB1	HsaALTD0006766-2/2	chr8:125433546-125433768	159	Alt5	1.96419e-31	1.25529e-28	6.84509	0.913432	5.93166
ACTR5	HsaALTA1011267-2/3	chr20:38766257-38766377	11	Alt3	3.11051e-05	0.000685733	24.5477	18.6155	5.93222
KLC1	HsaEX0009421	chr14:103687081-103687211	131	C2	8.8579e-10	5.48719e-08	52.5733	46.641	5.93234
PK4P	HsaEX0047798	chr2:158678581-158678654	74	C1	7.13146e-22	2.01447e-19	94.2939	88.3591	5.93484
ABI3BP	HsaEX0000692	chr3:100796409-100796468	60	C1	2.23919e-09	1.29092e-07	93.226	87.2827	5.94328
MINDY1	HsaEX0024549	chr1:151002869-151002968	100	C1	4.69894e-17	7.99104e-15	20.252	14.2994	5.9526
EXOC6B	HsaEX0023494	chr2:72182894-72182905	12	S	7.36044e-13	7.33121e-11	8.34598	2.39107	5.95491
PACSIN2	HsaEX0045197	chr22:42876888-42877010	123	S	8.6026e-13	8.46979e-11	95.512	89.5546	5.95743
MECR	HsaEX0038497	chr1:29220838-29220919	82	C3	4.23649e-18	8.16315e-16	20.3579	14.3929	5.96504
ISOC2	HsaEX0032264	chr19:55455636-55455845	210	S	1.18131e-09	7.18159e-08	94.1942	88.2186	5.97565
NCALD	HsaEX0041911	chr8:101750598-101750687	90	C3	8.72065e-13	8.56723e-11	10.5833	4.59943	5.9839
PKP4	HsaEX0047797	chr2:158676739-158676867	129	C2	2.44516e-08	1.15586e-06	80.1708	74.1847	5.98604
BCAT2	HsaEX0007860	chr19:48807000-48807074	75	C2	8.78775e-07	2.97762e-05	80.7981	74.8102	5.98786
ARSK	HsaEX0006100	chr5:95580892-95580942	51	S	1.14636e-05	0.000287164	10.5897	4.6003	5.98935
CDC42SE2	HsaALTA1038359-2/2	chr5:131315976-131316144	4	Alt3	0.000132627	0.00239542	86.9637	80.9523	6.01137
TMEM183A	HsaEX0065635	chr1:203017759-203017919	161	S	3.73402e-06	0.000107068	87.4763	81.4555	6.02077
RGS10	HsaEX1031159	chr10:119536464-119536573	110	S	4.36698e-35	3.68188e-32	7.79969	1.76905	6.03065
C1S	HsaEX1006226	chr12:7061752-7061791	40	C2	6.11509e-19	1.29501e-16	59.7923	53.742	6.05038
PI4KB	HsaEX0047300	chr1:151326172-151326328	157	C3	7.677e-06	0.000202507	46.006	39.9527	6.0533
LAMB2	HsaALTD1035961-2/3	chr3:49129024-49129152	65	Alt5	1.89544e-05	0.000446355	18.9313	12.8748	6.05654
RBM42	HsaEX0052721	chr19:35632936-35633001	66	S	9.91096e-10	6.09746e-08	72.9298	66.8688	6.06101
CLIP1	HsaEX0015671	chr12:122351111-122351143	33	C2	1.52099e-26	6.51897e-24	8.19252	2.12757	6.06495
DCAF6	HsaEX0018642	chr1:168015781-168015951	171	C2	2.82381e-39	3.40343e-36	9.23702	3.16315	6.07387
TSPYL2	HsaALTA0009082-2/3	chrX:53084532-53084622	13	Alt3	0.00019413	0.00329889	39.8604	33.7848	6.07561
GPATCH8	HsaEX0028123	chr17:44438671-44438715	45	S	0.000374055	0.00573293	23.0198	16.9432	6.07663
SEPT4	HsaEX0057291	chr17:58526682-58526978	297	C2	0.00065746	0.00915195	48.9847	42.8996	6.08508
TAMM41	HsaEX0010894	chr3:11833003-11833151	149	S	2.053e-14	2.51492e-12	15.1394	9.05129	6.08811
DOCK7	HsaEX0020638	chr1:62487398-62487412	15	MIC	7.99281e-23	2.53269e-20	10.6822	4.59181	6.0904
LTBP4	HsaEX0036955	chr19:40622950-40623021	72	C2	9.21863e-06	0.000237702	80.3852	74.2887	6.09653
ZNF738	HsaEX0074280	chr19:21360475-21360596	122	C1	1.69044e-08	8.27182e-07	14.7266	8.62112	6.1055
ZNF197	HsaEX0073162	chr3:44630814-44630946	133	ANN	6.53091e-06	0.000175786	16.5085	10.4017	6.10679
MBTD1	HsaALTD1000964-2/3	chr17:51220330-51220463	24	Alt5	2.13214e-07	8.28963e-06	90.9616	84.8539	6.10772
RGN	HsaEX0053332	chrX:47080317-47080936	620	S	1.76307e-05	0.000419309	10.5382	4.42542	6.11276
FHOD3	HsaEX0025786	chr18:36652570-36652929	360	C2	2.34386e-10	1.59439e-08	8.16776	2.0475	6.12026
NME4	HsaEX0043155	chr16:398208-398394	187	ANN	5.24795e-05	0.00107943	40.2253	34.0981	6.12729
SCUBE2	HsaEX0056670	chr11:9053637-9053759	123	C2	4.40496e-19	9.46244e-17	88.3042	82.1628	6.14141
ARHGAP27	HsaEX0057994	chr17:45404269-45404334	66	S	2.91596e-05	0.000648903	70.4611	64.3127	6.14835
PLPP1	HsaEX0049259	chr5:55490960-55491114	155	C3	7.61536e-41	1.09408e-37	14.8809	8.7269	6.15398
DNM2	HsaEX0020457	chr19:10797380-10797518	139	C3	1.10544e-20	2.79604e-18	18.605	12.443	6.16199
NOP9	HsaALTA1053630-3/3	chr14:24301570-24301722	45	Alt3	2.87041e-12	2.61931e-10	16.6821	10.5197	6.16248
EFCAB7	HsaEX1012752	chr1:63551152-63551215	64	C1	3.44433e-08	1.57752e-06	8.99536	2.8251	6.17025
PLPP5	HsaALTD1052310-2/2	chr8:38269082-	44	Alt5	1.74916e-07	6.93884e-06	12.8897	6.71796	6.17172
PTPMT1	HsaEX0050944	chr11:47569700-47569891	192	S	1.01229e-09	6.21295e-08	70.8311	64.6578	6.1733
MYO6	HsaEX0041239	chr6:75911672-75911698	27	S	4.16631e-27	1.87051e-24	10.9789	4.80376	6.17515
SCMH1	HsaEX0056513	chr1:41033983-41034048	66	S	3.07657e-08	1.42585e-06	61.8296	55.6473	6.1823
YBX3	HsaEX0017421	chr12:10709908-10710114	207	S	3.04412e-10	2.03376e-08	60.2576	54.0702	6.18745
SERPINH1	HsaEX0057415	chr11:75563727-75563770	44	S	6.92501e-47	1.91326e-43	8.67535	2.48655	6.1888
PRPF3	HsaALTA0006709-2/2	chr1:150344376-150344547	58	Alt3	9.55244e-23	3.00959e-20	12.0151	5.81038	6.20476
OGFRL1	HsaEX0044690	chr6:71291871-71292020	150	C3	0.00048664	0.00712479	21.6687	15.4572	6.21151
LIMK2	HsaEX1019694	chr22:31248385-31248769	385	S	0.000185845	0.00317855	48.7131	42.4993	6.21378
ASNS	HsaALTA0000719-2/2	chr7:97854580-97854754	74	Alt3	2.31252e-10	1.57666e-08	14.803	8.58535	6.21766
RFXANK	HsaEX0053288	chr19:19197186-19197251	66	S	4.27964e-19	9.20424e-17	91.2966	85.0768	6.21986
CTD-2015H6.3	HsaEX0017734	chr5:80485891-80486220	330	S	1.34461e-10	9.55564e-09	18.942	12.7072	6.23485
MACROD1	HsaEX0037180	chr11:63998838-63998872	35	S	7.24924e-14	8.21355e-12	96.4396	90.2032	6.23641
CAMTA2	HsaALTA0001447-4/6	chr17:4982089-4982227	67	Alt3	1.07007e-06	3.5329e-05	21.1682	14.9297	6.23849
PHYKPL	HsaEX0003208	chr5:178215276-178215430	155	S	3.29634e-17	5.69201e-15	94.0975	87.8441	6.25336
FKTN	HsaEX0025876	chr9:105619934-105620061	128	C3	5.38434e-05	0.00110356	94.4289	88.1664	6.26256
DRAM2	HsaEX6032737	chr1:111139588-111139711	124	ANN	0.000277273	0.00446141	35.7405	29.4598	6.2807
CRACR2B	HsaEX0021670	chr11:830866-831032	167	S	3.35254e-08	1.53902e-06	98.0253	91.7387	6.28662
HYI	HsaALTD0003159-2/2	chr1:43453386-43453452	27	Alt5	2.80143e-14	3.35171e-12	87.5569	81.2698	6.28706
MYEF2	HsaEX0040941	chr15:48162677-48162893	217	S	5.31295e-06	0.00014636	15.2688	8.96894	6.29986
SPOPL	HsaEX0061515	chr2:138554439-138554535	97	S	3.68536e-18	7.17822e-16	15.3279	9.02586	6.30207
SMARCD1	HsaEX0060332	chr12:50087363-50087485	123	S	2.04722e-14	2.50954e-12	90.3273	84.0176	6.30968
SAP130	HsaEX0056190	chr2:127977985-127978089	105	S	3.92616e-10	2.5808e-08	80.6896	74.3667	6.32293
ZXDC	HsaALTD0007551-2/3	chr3:126461270-126462220	265	Alt5	2.02803e-08	9.75628e-07	11.3365	5.01252	6.32397
ARHGAP12	HsaEX0005406	chr10:31839305-31839319	15	C2	4.85011e-06	0.000134976	62.8704	56.5383	6.33209
SPOPL	HsaALTA0008185-2/4	chr2:138550974-138551054	4	Alt3	1.85821e-07	7.3358e-06	24.3687	18.0267	6.34196
NFATC3	HsaEX0042716	chr16:68214329-68214432	104	C1	1.46788e-20	3.66631e-18	21.5925	15.2494	6.34311
GOLIM4	HsaEX0028003	chr3:168040786-168040869	84	S	1.24982e-06	4.0463e-05	89.0225	82.6793	6.34315
VDAC3	HsaEX1043449	chr8:42396210-42396212	3	MIC	1.90444e-40	2.67192e-37	9.92921	3.58353	6.34568
DGUOK	HsaEX0019478	chr2:73950627-73950732	106	C2	1.62425e-21	4.42624e-19	35.0058	28.656	6.34977
AK2	HsaEX0003330	chr1:33031544-33031661	118	ANN	4.71553e-27	2.10655e-24	10.4461	4.08418	6.36191
ELP2	HsaEX0022249	chr18:36139419-36139613	195	C1	8.94012e-13	8.76485e-11	20.4139	14.0509	6.36302
SMARCC2	HsaEX0060329	chr12:56172937-56173029	93	C1	1.24393e-16	1.99634e-14	27.1782	20.811	6.36727
SYNE4	HsaEX0009983	chr19:36007125-36007268	144	C2	1.26559e-08	6.34858e-07	93.0035	86.6341	6.36945
EPS8L1	HsaEX0022877	chr19:55083767-55084642	876	S	9.47433e-09	4.86264e-07	16.879	10.5023	6.37671
LAS1L	HsaEX0035418	chrX:65524585-65524614	30	S	4.26572e-20	1.02005e-17	10.1156	3.72226	6.39333
OSER1-AS1	HsaEX0055387	chr20:44214956-44215003	48	C1	5.9853e-05	0.0012102	63.5568	57.1541	6.4026
FHOD3	HsaEX0025785	chr18:36649316-36649405	90	C2	1.79333e-12	1.68791e-10	8.2425	1.8348	6.4077
R3HDM2	HsaEX0051545	chr12:57305640-57305663	24	C1	3.07091e-08	1.42392e-06	35.6626	29.2526	6.40996
BCOR	HsaEX0007938	chrX:40071637-40071690	54	S	0.000225531	0.00374324	69.5964	63.184	6.4124
TDRD3	HsaEX0064327	chr13:60547405-60547491	87	S	3.02061e-27	1.38686e-24	12.8367	6.42301	6.41368
MANEAL	HsaEX0037445	chr1:37796744-37796820	77	S	0.000366539	0.00564146	93.2538	86.836	6.41783
EIF4E2	HsaEX0022024	chr2:232574263-232574341	79	S	6.0429e-06	0.000164397	51.6007	45.1772	6.42356
RTCA	HsaALTA0007425-2/3	chr1:100268137-100268295	15	Alt3	2.48216e-17	4.35804e-15	13.5188	7.09235	6.42648
PWWP2B	HsaALTD1035856-2/2	chr10:132404626-132406289	303	Alt5	8.9233e-07	3.01558e-05	88.832	82.4038	6.4282
SMARCA4	HsaEX0060281	chr19:11033767-11033865	99	S	7.24946e-23	2.30831e-20	21.1583	14.7269	6.43139
MACF1	HsaEX1022583	chr1:39414323-39414477	155	S	3.79608e-20	9.12605e-18	14.3478	7.90546	6.44235
TP53INP1	HsaEX0066607	chr8:94932070-94932107	38	S	1.03728e-07	4.31202e-06	65.6771	59.2301	6.44704
SMPD2	HsaALTD1021006-3/3	chr6:109442543-109442629	4	Alt5	1.7657e-06	5.50506e-05	18.5181	12.061	6.45711
FLOT2	HsaEX0025946	chr17:28885857-28885947	91	C3	1.52023e-25	5.8965e-23	17.9453	11.4702	6.47508
FAM193B	HsaEX0024343	chr5:177532156-177532200	45	C2	4.39066e-15	5.82773e-13	18.8016	12.3261	6.4755
FIP1L1	HsaEX0025813	chr4:53391430-53391498	69	S	1.52553e-16	2.41163e-14	34.6154	28.1347	6.4807
STAT3	HsaALTA0008272-3/3	chr17:42348389-42348539	22	Alt3	1.81803e-11	1.46605e-09	49.0536	42.5655	6.4881
RNF146	HsaEX0053915	chr6:127282342-127282395	54	C2	1.94832e-22	5.88047e-20	13.8561	7.36408	6.49197
PHKA2	HsaEX0047122	chrX:18900670-18900699	30	C2	2.04825e-09	1.19194e-07	95.2508	88.7568	6.49397
TRIM37	HsaEX0067121	chr17:59001598-59001714	117	S	4.05418e-06	0.000115127	84.1836	77.6794	6.50418
DENND1A	HsaEX0019090	chr9:123387730-123387858	129	S	1.45813e-08	7.2336e-07	12.6242	6.11036	6.51387
TUG1	HsaALTD1047633-2/3	chr22:30973412-30973601	14	Alt5	8.03317e-14	9.07314e-12	45.8243	39.3049	6.5194
LRRK2	HsaEX0036796	chr12:40313972-40314173	202	S	5.28625e-05	0.00108656	97.7155	91.1935	6.52206
BCL11A	HsaEX0007877	chr2:60468732-60468833	102	S	7.65594e-09	3.99444e-07	92.7268	86.1905	6.53631
PCF11	HsaALTD1032747-5/5	chr11:83167415-83167898	393	Alt5	3.61048e-07	1.33964e-05	44.9462	38.4086	6.53762
DAP3	HsaEX0018496	chr1:155729042-155729122	81	S	1.73658e-33	1.30486e-30	96.2848	89.7326	6.55223
CRAMP1	HsaEX0017127	chr16:1666073-1666177	105	S	3.02794e-06	8.89531e-05	83.6684	77.111	6.55738
EDIL3	HsaEX0021588	chr5:84229855-84229884	30	S	0.000674081	0.00934015	69.5169	62.945	6.5719
CASP8	HsaALTA0001493-2/2	chr2:201266461-201266791	26	Alt3	2.58035e-08	1.21433e-06	88.5814	81.9963	6.58518
SNRPB	HsaEX1038306	chr20:2461915-2461939	25	S	9.29239e-13	9.08913e-11	87.7276	81.1377	6.58999
MICAL3	HsaEX0071908	chr22:17803811-17803861	51	C1	5.88879e-12	5.14114e-10	10.568	3.97622	6.59175
FKTN	HsaEX0025875	chr9:105618049-105618092	44	C3	0.000350005	0.00542604	90.7807	84.1808	6.59984
EDNRA	HsaEX0021596	chr4:147485612-147486101	490	S	2.82971e-08	1.32061e-06	98.0871	91.4741	6.61296
TACC2	HsaALTA0008426-2/2	chr10:122215391-122215451	12	Alt3	1.29354e-14	1.62107e-12	93.1616	86.5379	6.62366
COQ5	HsaEX0016828	chr12:120526457-120526546	90	ANN	4.12493e-19	8.89282e-17	15.2266	8.60078	6.6258
CLINT1	HsaALTA0001917-3/4	chr5:157789363-157789513	62	Alt3	4.56019e-07	1.65009e-05	64.9051	58.2774	6.62766
TTC3	HsaEX0067906	chr21:37087247-37087401	155	C3	3.05231e-07	1.14988e-05	75.673	69.0449	6.62813
ADAL	HsaEX0002256	chr15:43347020-43347096	77	S	0.000517573	0.00750305	83.2253	76.5956	6.62969
CYHR1	HsaALTD1040891-2/3	chr8:144465353-144465428	57	Alt5	0.000157228	0.00276658	77.3794	70.7488	6.63054
EDEM2	HsaEX0021576	chr20:35134105-35134155	51	C1	1.40139e-19	3.15769e-17	16.5279	9.89286	6.63503
CABYR	HsaEX0011891	chr18:24143360-24143413	54	C2	1.4616e-05	0.000355374	96.0404	89.4041	6.63631
RBM25	HsaEX0052661	chr14:73100301-73100362	62	S	4.83297e-21	1.26889e-18	13.9881	7.34949	6.63861
TAF1A	HsaEX0063438	chr1:222579759-222579825	67	S	0.000221257	0.00368489	93.0596	86.4113	6.64824
TAF1C	HsaEX0063450	chr16:84185480-84185583	104	S	4.07368e-19	8.81407e-17	11.1252	4.44476	6.68044
ACSL1	HsaEX0002065	chr4:184770399-184770476	78	C3	1.68449e-19	3.75785e-17	94.1316	87.4445	6.68705
CCP110	HsaEX0001082	chr16:19548515-19548600	86	S	8.11746e-06	0.000212688	42.3969	35.7097	6.68717
	HsaEX1000888	chr15:85209830-85209918	89	S	0.00018605	0.00318146	82.3403	75.6457	6.69458
LETMD1	HsaEX0035656	chr12:51053778-51053860	83	C2	4.19783e-06	0.000118681	82.4633	75.7686	6.69476
NGLY1	HsaEX0042851	chr3:25732319-25732483	165	S	7.40757e-18	1.39443e-15	91.305	84.6093	6.69567
TIE1	HsaEX0064970	chr1:43307796-43307924	129	S	1.03825e-16	1.68737e-14	87.5774	80.8702	6.70718
RAB25	HsaEX0051595	chr1:156065911-156066085	175	S	4.41956e-24	1.55016e-21	90.7781	84.0511	6.72701
HCFC2	HsaEX0029339	chr12:104097648-104097691	44	S	9.19192e-21	2.33813e-18	8.64575	1.9031	6.74265
MED24	HsaALTD1000730-2/2	chr17:40053469-40053608	4	Alt5	5.07473e-06	0.000140574	79.254	72.5096	6.74438
CIRBP	HsaEX1008823	chr19:1273601-1273715	115	S	3.72842e-08	1.69983e-06	32.4319	25.685	6.74684
MKNK1	HsaEX0039390	chr1:46585874-46585974	101	C1	1.76334e-14	2.1794e-12	13.624	6.87094	6.7531
FAM126B	HsaEX0023924	chr2:200987365-200987532	168	S	3.73061e-05	0.000802922	16.6096	9.85307	6.75654
LONRF1	HsaEX0036127	chr8:12737272-12737360	89	S	5.88999e-42	9.88549e-39	8.09991	1.33824	6.76166
ABTB1	HsaALTA0000079-2/2	chr3:127674345-127674418	46	Alt3	1.3608e-10	9.64776e-09	18.4887	11.7229	6.76581
CALU	HsaEX0012193	chr7:128754529-128754722	194	C3	7.89551e-20	1.83905e-17	34.1581	27.3881	6.77009
	HsaEX1000290	chr15:82477838-82477926	89	S	0.000260604	0.00423522	81.8313	75.0602	6.77105
C22orf39	HsaEX1006332	chr22:19444171-19444390	220	C3	4.66756e-11	3.54577e-09	20.4814	13.708	6.7734
SLC39A11	HsaALTD0006013-2/3	chr17:72947731-72947875	21	Alt5	3.98655e-17	6.8118e-15	34.252	27.4702	6.78178
PYM1	HsaEX0071508	chr12:55914276-55914366	91	C3	7.31246e-12	6.29832e-10	22.8575	16.0754	6.78209
CTNND1	HsaALTD0001726-3/3	chr11:57761818-57762119	73	Alt5	3.31103e-17	5.71189e-15	27.8958	21.1135	6.78231
RP11-421L21.3	HsaEX0054784	chr1:101080389-101080613	225	C3	4.30812e-07	1.57058e-05	15.7246	8.93641	6.78824
PARG	HsaEX1027049	chr10:49908455-49908541	87	S	4.81935e-14	5.59456e-12	18.9601	12.1706	6.78947
MMP28	HsaEX0039676	chr17:35784436-35784559	124	S	4.52437e-07	1.63977e-05	10.8572	4.06677	6.79044
ANAPC11	HsaEX0004046	chr17:81893552-81893614	63	ANN	4.59552e-18	8.80771e-16	68.473	61.6635	6.80948
RRBP1	HsaEX0055733	chr20:17679999-17680075	77	ANN	4.7224e-17	8.02335e-15	44.255	37.441	6.81396
EXOC1	HsaEX0023423	chr4:55872755-55872808	54	S	4.76849e-12	4.2226e-10	11.767	4.94287	6.8241
FAM213B	HsaALTA0001204-3/3	chr1:2588922-2588977	35	Alt3	8.85537e-05	0.00170284	53.9009	47.0693	6.83156
FUBP1	HsaEX0026562	chr1:77969022-77969084	63	S	2.83605e-31	1.7808e-28	13.8905	7.05424	6.83629
MTMR1	HsaEX0040550	chrX:150712342-150712365	24	C1	1.06648e-06	3.52387e-05	15.1612	8.32106	6.84015
LIG1	HsaEX0035768	chr19:48120167-48120316	150	S	6.3439e-11	4.72723e-09	12.7449	5.88115	6.86378
YTHDF2	HsaEX1044313	chr1:28742403-28742604	202	S	0.000592809	0.00839979	73.7078	66.8426	6.86525
DHRSX	HsaEX0019550	chrX:2392354-2392474	121	C1	2.34114e-16	3.59958e-14	22.1405	15.2528	6.88767
HLA-DMB	HsaEX0030104	chr6:32935342-32935377	36	C1	8.91419e-07	3.01307e-05	92.1308	85.2384	6.89239
SCRIB	HsaEX0056638	chr8:143791666-143791740	75	S	6.20526e-09	3.29987e-07	22.6145	15.7075	6.90701
LAMP2	HsaEX0035314	chrX:120439076-120439293	218	S	6.46569e-10	4.09988e-08	29.4901	22.578	6.91205
PDCD10	HsaEX0046112	chr3:167725401-167725473	73	ANN	2.64919e-18	5.21659e-16	33.2687	26.3506	6.91805
SLC35F5	HsaALTA1017949-2/2	chr2:113743713-113743794	2	Alt3	9.24349e-05	0.00176594	98.6628	91.7379	6.92493
NBEA	HsaEX0041813	chr13:35645869-35645931	63	S	2.04135e-21	5.48792e-19	7.96756	1.03272	6.93484
GABRP	HsaEX0026813	chr5:170809568-170809755	188	S	4.53427e-07	1.64269e-05	78.3335	71.3971	6.93637
ZDHHC20	HsaEX0072503	chr13:21381901-21381945	45	S	6.87316e-14	7.82199e-12	22.0372	15.0841	6.95308
NSD3	HsaEX0071501	chr8:38299444-38299590	147	C1	8.04009e-06	0.000211031	83.9066	76.9468	6.95981
IL17RE	HsaEX0031381	chr3:9904032-9904151	120	C1	1.66571e-06	5.22142e-05	86.2105	79.2338	6.97669
PSPH	HsaEX0050685	chr7:56033381-56033494	114	C1	2.23728e-05	0.000515433	19.2614	12.279	6.98234
ENTPD6	HsaEX0022558	chr20:25221237-25221333	97	S	1.82736e-17	3.28493e-15	90.7947	83.8024	6.99231
PHKA2	HsaEX0047123	chrX:18899173-18899226	54	C2	6.60173e-05	0.00131642	87.5934	80.5938	6.99954
SCUBE2	HsaEX0056672	chr11:9052746-9052832	87	C1	4.18245e-08	1.88719e-06	55.7241	48.7163	7.00785
LGI4	HsaEX0035687	chr19:35133318-35133389	72	S	1.54558e-07	6.19971e-06	16.6561	9.63185	7.02424
KITLG	HsaEX0034675	chr12:88515534-88515617	84	S	3.98869e-08	1.80839e-06	79.2775	72.236	7.04151
TELO2	HsaALTA0008558-2/2	chr16:1494246-1494616	35	Alt3	7.79258e-06	0.000205254	86.6688	79.6237	7.04508
BCAT2	HsaEX0007861	chr19:48806517-48806717	201	C2	1.2919e-07	5.26686e-06	77.6681	70.6044	7.06366
ANKHD1-EIF4EBP3	HsaEX1003707	chr5:140547643-140547840	198	S	1.06111e-07	4.4019e-06	51.0309	43.9381	7.09277
MYBPC1	HsaEX0040890	chr12:101627769-101627804	36	C2	0.000254134	0.00414142	22.8033	15.682	7.12129
ZDHHC16	HsaEX0072469	chr10:97453799-97453846	48	S	8.33699e-10	5.18238e-08	78.9526	71.8258	7.12683
YIPF1	HsaEX0071980	chr1:53889244-53889463	220	S	1.69374e-08	8.28356e-07	46.9537	39.8261	7.12752
C12orf73	HsaEX0009276	chr12:103954875-103954968	94	C2	4.65056e-18	8.90368e-16	13.0842	5.95359	7.13059
TTLL3	HsaEX1042431	chr3:9833104-9833245	142	S	2.44316e-05	0.000557287	49.2395	42.0931	7.14646
MPDZ	HsaEX0039899	chr9:13122087-13122170	84	S	2.76159e-17	4.80094e-15	93.992	86.8369	7.15511
KDM1A	HsaEX0033220	chr1:23044427-23044486	60	S	4.83134e-15	6.37495e-13	61.3606	54.1637	7.19698
EPB41L1	HsaEX0022632	chr20:36195329-36195364	36	S	1.95078e-44	3.98101e-41	10.7263	3.52217	7.20411
GGT5	HsaEX0027418	chr22:24233498-24233593	96	S	5.18011e-16	7.63765e-14	86.4499	79.2412	7.20864
PLEKHH3	HsaALTD0004842-2/2	chr17:42669918-42670376	25	Alt5	1.15729e-08	5.84945e-07	80.9931	73.7785	7.21461
HPS1	HsaEX0030410	chr10:98429791-98429889	99	S	1.50904e-11	1.23182e-09	75.7604	68.544	7.21649
FAM49B	HsaEX0024489	chr8:129879389-129879471	83	C1	2.45808e-15	3.37229e-13	89.1331	81.9143	7.21886
CCDC18-AS1	HsaEX0055301	chr1:93338230-93338268	39	C3	1.72566e-05	0.000411336	14.2779	7.05474	7.2232
PPP2R2D	HsaEX0049675	chr10:131934894-131935006	113	C1	8.50102e-26	3.40769e-23	17.9345	10.71	7.22456
WNK2	HsaEX0071569	chr9:93299070-93299261	192	C2	7.81664e-07	2.683e-05	77.2577	70.0278	7.22992
SPOP	HsaEX0061507	chr17:49668027-49668078	52	C1	3.95688e-24	1.39332e-21	22.1744	14.9426	7.23175
CAPRIN2	HsaALTA0001467-2/4	chr12:-30710514	44	Alt3	4.70442e-05	0.000983628	29.6875	22.4557	7.23186
FAM193B	HsaEX0024335	chr5:177531953-177532200	248	C2	1.54607e-09	9.19672e-08	28.5556	21.3095	7.24613
HTATSF1	HsaALTA0004135-4/4	chrX:136497624-136497870	52	Alt3	0.000488522	0.00714478	81.4362	74.1898	7.24635
C1orf43	HsaEX0010283	chr1:154219836-154219937	102	S	1.02299e-12	9.92509e-11	66.771	59.5215	7.24947
L3MBTL4	HsaEX0035164	chr18:6263947-6264038	92	S	1.94801e-05	0.000457236	94.1597	86.8889	7.27074
ATP2C1	HsaALTD0000581-2/3	chr3:131001220-131001344	30	Alt5	7.23289e-10	4.55598e-08	74.6899	67.402	7.28794
IL17RB	HsaEX0031359	chr3:53855294-53855341	48	S	2.14348e-09	1.24229e-07	95.1668	87.8787	7.28811
RIMKLB	HsaEX0053646	chr12:8780035-8780112	78	S	1.54794e-14	1.92777e-12	20.6102	13.3015	7.30876
SYNRG	HsaEX0063238	chr17:37577447-37577613	167	C2	1.36709e-07	5.54693e-06	95.6629	88.3246	7.33827
ANKRD30A	HsaEX1003806	chr10:37261864-37261925	62	C1	3.76162e-08	1.71366e-06	85.6288	78.2755	7.35331
PIKFYVE	HsaEX0047614	chr2:208274021-208274053	33	C1	0.000263802	0.00427801	13.4356	6.08	7.3556
VEGFA	HsaEX0070299	chr6:43780732-43780785	54	C2	6.17465e-22	1.75732e-19	21.7075	14.3482	7.35929
ZNF75A	HsaEX0074296	chr16:3308313-3308836	524	ANN	8.37617e-11	6.14471e-09	96.445	89.0477	7.39727
COBLL1	HsaEX0016164	chr2:164727106-164727144	39	S	1.53356e-32	1.08001e-29	12.0083	4.60367	7.40468
MAPK14	HsaEX0037751	chr6:36095987-36096066	80	C3	1.32041e-18	2.69154e-16	82.9057	75.4866	7.41915
LUC7L3	HsaEX6023600	chr17:50750747-50750852	106	ANN	4.05368e-18	7.85303e-16	22.007	14.5711	7.43592
DMKN	HsaEX0019982	chr19:35509911-35509961	51	C2	5.25042e-12	4.61523e-10	73.2174	65.7794	7.43797
ANKRD30A	HsaEX1003805	chr10:37248118-37248240	123	S	1.05846e-14	1.34524e-12	86.7984	79.3509	7.4475
RUFY3	HsaEX0055947	chr4:70791645-70791729	85	S	5.95251e-24	2.05572e-21	10.822	3.37077	7.4512
BBOF1	HsaEX0009496	chr14:74046060-74046130	71	C1	0.000291308	0.00464942	72.8656	65.4112	7.45434
HSPA14	HsaEX1017233	chr10:14843371-14843733	363	C2	3.01233e-13	3.17655e-11	27.8068	20.3493	7.45752
RBM10	HsaEX0052607	chrX:47171028-47171258	231	S	3.87184e-07	1.42601e-05	76.8646	69.4063	7.45826
TRIP10	HsaEX0067244	chr19:6746178-6746196	19	S	1.38494e-14	1.72958e-12	29.4296	21.9697	7.45995
PRMT7	HsaALTD1019702-2/2	chr16:68352248-68352409	94	Alt5	2.09814e-14	2.56845e-12	96.1829	88.7202	7.46271
PKM	HsaEX0047869	chr15:72203022-72203188	167	C3	9.60206e-50	4.10566e-46	11.1119	3.6164	7.49553
DDX11	HsaALTD1001151-2/7	chr12:31089403-31089485	4	Alt5	3.20612e-05	0.000702928	28.2252	20.7264	7.49884
ABHD3	HsaALTD1029442-2/2	chr18:21663678-21664230	440	Alt5	3.86151e-09	2.13374e-07	17.9324	10.4267	7.50568
SYNE4	HsaEX0009981	chr19:36003613-36003671	59	S	4.58521e-13	4.70531e-11	93.4278	85.9221	7.50574
ADIRF	HsaEX0008774	chr10:86970200-86970262	63	S	5.82856e-36	5.31328e-33	94.7461	87.2382	7.50793
SYNE4	HsaEX0009984	chr19:36006750-36006944	195	C1	2.85017e-09	1.60806e-07	93.1081	85.5698	7.53833
NF2	HsaEX0042656	chr22:29683020-29683064	45	S	1.77163e-05	0.000421064	71.2588	63.7204	7.53837
C2orf74	HsaEX0034302	chr2:61157862-61158012	151	C2	1.13233e-06	3.7121e-05	20.8791	13.336	7.54308
HSPA14	HsaEX1017232	chr10:14842134-14842846	713	C2	7.51077e-12	6.45339e-10	32.4591	24.9141	7.54503
TMEM184B	HsaEX0065639	chr22:38246806-38246885	80	S	1.4408e-55	1.84817e-51	9.05368	1.50362	7.55007
SPEG	HsaEX0061339	chr2:219451625-219451807	183	S	5.88791e-09	3.14976e-07	94.4591	86.8986	7.56047
RASA4B	HsaEX0052378	chr7:102490986-102491123	138	S	1.77974e-09	1.04791e-07	83.888	76.3155	7.57252
BIRC6	HsaALTD0000709-2/2	chr2:32453808-32453954	12	Alt5	0.000679614	0.0093948	35.8843	28.3003	7.58398
EIF4G3	HsaEX0022067	chr1:21001236-21001307	72	C2	3.96506e-24	1.39347e-21	18.1399	10.5422	7.59764
CLTC	HsaEX0015818	chr17:59687001-59687021	21	S	1.45525e-61	5.22679e-57	10.0342	2.4278	7.60641
TMCO4	HsaEX1040988	chr1:19799174-19799349	176	C2	2.17474e-09	1.25733e-07	29.1989	21.5903	7.60862
DNAJC7	HsaEX0020364	chr17:42003359-42003557	199	ANN	1.69755e-28	8.63605e-26	12.0276	4.41337	7.61422
MPPE1	HsaEX0040006	chr18:11886713-11886778	66	S	4.99473e-21	1.30945e-18	91.5089	83.8694	7.63942
FIP1L1	HsaEX0025814	chr4:53414615-53414722	108	S	1.19708e-14	1.51179e-12	71.3305	63.691	7.63949
PIP5K1A	HsaALTA0006323-2/2	chr1:151224245-151224279	3	Alt3	3.37713e-05	0.000736643	95.62	87.9752	7.64476
MRRF	HsaEX0040218	chr9:122286039-122286166	128	C3	4.01237e-16	5.98469e-14	29.2232	21.5675	7.65569
CNOT4	HsaEX1009170	chr7:135387582-135388894	1313	C2	2.57918e-17	4.50564e-15	22.9833	15.325	7.65835
KMT2C	HsaALTD0003948-2/2	chr7:152145153-152145295	12	Alt5	6.43233e-12	5.59663e-10	60.8766	53.2093	7.6673
ALKBH2	HsaALTA0000377-2/2	chr12:109092507-109092937	150	Alt3	1.52852e-06	4.84549e-05	57.454	49.7784	7.67558
TTC13	HsaEX0067761	chr1:230945389-230945454	66	C2	0.000345475	0.00537204	88.755	81.0602	7.69479
PIK3C2G	HsaEX0047534	chr12:18362764-18362886	123	S	0.000465441	0.00686818	84.3335	76.6171	7.71635
KLC2	HsaALTA1047488-3/5	chr11:66267171-	18	Alt3	6.66224e-19	1.40591e-16	11.524	3.80459	7.71944
NT5C2	HsaEX0043995	chr10:103100779-103100836	58	S	1.27845e-26	5.53226e-24	16.8294	9.0979	7.73145
HPS5	HsaEX0030448	chr11:18317751-18317907	157	S	3.98832e-06	0.000113436	67.7113	59.949	7.7623
DNM1L	HsaEX0020451	chr12:32737865-32737942	78	C2	3.47732e-17	5.98152e-15	36.896	29.1281	7.76787
CD300LG	HsaEX0013828	chr17:43852912-43853013	102	S	4.26762e-07	1.55708e-05	32.5397	24.7419	7.7978
POLB	HsaEX0048868	chr8:42339012-42339069	58	S	3.40369e-09	1.89829e-07	68.9209	61.1202	7.80073
PLEC	HsaEX1046218	chr8:143922504-143925500	2997	S	6.39181e-05	0.00128031	66.5116	58.6993	7.81229
SRPK2	HsaEX0061761	chr7:105268806-105268869	64	C1	4.22575e-06	0.000119245	29.6093	21.7948	7.81454
ACAP2	HsaEX0001799	chr3:195312947-195312967	21	S	3.98887e-15	5.32592e-13	10.5827	2.76134	7.82137
FGFR1	HsaEX1014516	chr8:38413596-38413804	209	S	2.53889e-06	7.60921e-05	83.3897	75.5625	7.8272
UHRF2	HsaEX0069235	chr9:6492310-6492401	92	S	8.63061e-21	2.20472e-18	16.1402	8.31214	7.82805
CAPN8	HsaEX0012386	chr1:223628009-223628142	134	S	5.23079e-05	0.00107676	86.995	79.1628	7.83215
ABCC9	HsaEX0000520	chr12:21938018-21938077	60	S	2.90597e-05	0.000647476	18.5388	10.6955	7.84335
FAAH2	HsaEX0023665	chrX:57431918-57432037	120	C1	3.07312e-13	3.23875e-11	86.7699	78.8577	7.91215
FBXO25	HsaEX0025272	chr8:432886-432935	50	S	2.84131e-16	4.32419e-14	87.9953	80.067	7.92825
BRPF1	HsaALTD0000750-2/2	chr3:9742031-9742171	18	Alt5	1.91455e-08	9.25998e-07	39.874	31.929	7.94493
RNF146	HsaEX0053916	chr6:127285208-127285348	141	C2	4.82454e-34	3.73453e-31	13.4325	5.48632	7.94618
RIC1	HsaEX0034100	chr9:5753536-5753646	111	S	3.8581e-13	4.01654e-11	93.9393	85.9915	7.94779
NUDT2	HsaEX0044171	chr9:34336300-34336341	42	C1	3.26642e-16	4.92938e-14	18.7619	10.7728	7.98907
PKD1	HsaEX1028234	chr16:2111816-2111871	56	S	8.1043e-11	5.96477e-09	34.7557	26.7665	7.98915
TJP1	HsaALTD0006537-3/3	chr15:29704162-29704305	60	Alt5	6.02546e-15	7.86964e-13	37.2853	29.2951	7.99017
ZBTB7B	HsaEX0072196	chr1:155014015-155014093	79	C3	8.97248e-18	1.6663e-15	31.0249	23.0312	7.99371
DIP2C	HsaEX0019765	chr10:311537-311566	30	S	3.96355e-09	2.18676e-07	18.6497	10.6408	8.00895
MAPK10	HsaEX0037728	chr4:86103186-86103244	59	S	7.00476e-07	2.43175e-05	94.6962	86.6588	8.03735
EOGT	HsaEX0010947	chr3:68991822-68991872	51	S	1.92462e-17	3.44254e-15	23.7381	15.6932	8.04488
ITGB1BP1	HsaEX0032436	chr2:9422479-9422660	182	C2	5.5902e-21	1.45917e-18	35.6916	27.6462	8.04538
SRSF11	HsaEX0057640	chr1:70231859-70231975	117	S	1.34685e-26	5.81426e-24	19.063	11.0043	8.05869
GOLGA4	HsaEX0027965	chr3:37286014-37286061	48	S	8.40971e-15	1.0809e-12	87.2189	79.1592	8.05973
ARHGAP12	HsaEX0005409	chr10:31854066-31854206	141	S	2.39783e-11	1.89781e-09	77.0907	69.0119	8.0788
EPB41L2	HsaEX0022654	chr6:130870328-130870381	54	C2	2.57426e-40	3.52898e-37	14.3852	6.28869	8.09649
PLCB1	HsaEX0048051	chr20:8802056-8802173	118	S	5.76007e-06	0.000157589	65.9043	57.7612	8.14304
NTM	HsaEX0044054	chr11:132317655-132317690	36	C2	3.05819e-10	2.0424e-08	21.8372	13.6922	8.14501
SEC16A	HsaEX0056828	chr9:136445645-136445719	75	C1	3.84568e-25	1.42103e-22	89.8513	81.6932	8.15816
GEMIN8	HsaEX0027312	chrX:14026140-14026221	82	S	9.17366e-14	1.02901e-11	81.0544	72.8909	8.1635
RPL9	HsaALTA0007346-5/5	chr4:39458394-39458598	165	Alt3	3.3511e-15	4.51466e-13	18.2607	10.0835	8.17717
ECHDC2	HsaEX0021500	chr1:52906519-52906608	90	C1	6.95159e-06	0.000185781	62.3932	54.2154	8.17773
CHTF8	HsaEX0015359	chr16:69121053-69121170	118	C1	1.08356e-14	1.3752e-12	72.5792	64.3704	8.20883
MRRF	HsaEX0040217	chr9:122285857-122285946	90	C2	1.95373e-22	5.88688e-20	21.8871	13.676	8.21109
SEC31A	HsaEX0056948	chr4:82862534-82862572	39	C3	5.02367e-14	5.82045e-12	59.7933	51.5535	8.23986
CLK4	HsaEX0015708	chr5:178622393-178622459	67	C1	4.38544e-22	1.26413e-19	15.0408	6.77521	8.26562
KIAA1109	HsaEX0033932	chr4:122226707-122226835	129	S	9.36758e-14	1.04814e-11	90.5635	82.291	8.27248
RP11-345J4.5	HsaALTA1061805-2/2	chr16:29446802-29447026	104	Alt3	2.16445e-10	1.48529e-08	63.8672	55.571	8.2962
SLC7A2	HsaEX0059973	chr8:17502260-17502302	43	S	0.000146153	0.00260181	64.0428	55.7351	8.30769
LINC01184	HsaEX1020662	chr5:128024135-128024298	164	C1	1.76466e-15	2.44903e-13	25.5645	17.2522	8.31226
MMP28	HsaEX0039679	chr17:35773180-35773404	225	S	6.3483e-06	0.000171669	96.397	88.0685	8.32844
DDX27	HsaEX0018915	chr20:49224945-49224991	47	C2	0.000168259	0.00292639	59.6794	51.3447	8.33469
FAM76B	HsaEX0024639	chr11:95779109-95779135	27	S	1.66529e-16	2.62563e-14	24.4259	16.0909	8.33497
PI4KB	HsaEX0047303	chr1:151310211-151310255	45	S	7.67679e-12	6.57743e-10	46.353	38.0166	8.3364
EPB41L2	HsaEX0022653	chr6:130876674-130876775	102	C2	1.21387e-37	1.22467e-34	17.0987	8.72866	8.37009
PRPF38B	HsaALTD1020295-2/2	chr1:108696287-108696351	14	Alt5	2.72903e-18	5.36791e-16	13.754	5.37344	8.38051
IL4R	HsaEX0031497	chr16:27330066-27330198	133	C1	6.61929e-06	0.000178005	81.0042	72.6161	8.38803
TSC22D1	HsaEX0067518	chr13:44436504-44436649	146	S	3.28339e-38	3.48902e-35	93.1694	84.7644	8.405
TIA1	HsaEX0064941	chr2:70229059-70229091	33	C1	3.35107e-17	5.76988e-15	86.5201	78.1036	8.41649
RPS25	HsaALTA1019519-2/3	chr11:119017362-119017545	112	Alt3	5.97895e-06	0.000162858	56.6478	48.2241	8.42372
TCERG1	HsaEX0064141	chr5:146510067-146510160	94	S	2.31348e-16	3.56011e-14	31.8154	23.3887	8.42674
PIGG	HsaALTD0004753-2/2	chr4:499354-499725	236	Alt5	6.03272e-12	5.25912e-10	26.2474	17.8142	8.43328
YIPF1	HsaEX0071983	chr1:53855001-53855051	51	S	1.01304e-11	8.47348e-10	67.4014	58.9664	8.435
ZFP90	HsaALTA1050981-2/2	chr16:68558375-68558514	98	Alt3	0.000487026	0.00712754	39.0365	30.5804	8.45605
AP1B1	HsaEX0004865	chr22:29329712-29329720	9	S	0.000289288	0.00462449	31.8514	23.3709	8.48044
PTGR2	HsaEX0050817	chr14:73879096-73879269	174	S	6.20913e-08	2.70187e-06	88.8075	80.3215	8.48607
NDUFC1	HsaEX1025393	chr4:139300602-139300704	103	C1	1.42936e-06	4.57396e-05	24.1394	15.651	8.48843
ATXN2	HsaEX0007260	chr12:111464662-111464715	54	S	3.14043e-10	2.09265e-08	65.2195	56.7308	8.48862
CREM	HsaEX0017223	chr10:35148368-35148491	124	C2	1.30509e-13	1.43699e-11	86.9332	78.383	8.55024
MECR	HsaALTA0005096-2/2	chr1:29216601-29216812	127	Alt3	8.54123e-18	1.5928e-15	27.6088	19.0575	8.55131
ECHDC1	HsaEX0021497	chr6:127316450-127316502	53	S	7.34098e-19	1.5419e-16	85.609	77.0477	8.56129
UPRT	HsaEX0069474	chrX:75294563-75294620	58	S	1.98843e-17	3.55314e-15	19.256	10.6873	8.56874
RRN3	HsaEX1035708	chr16:15086365-15086454	90	S	1.38975e-18	2.81371e-16	91.6777	83.0809	8.59682
WASHC1	HsaALTA1049677-2/4	chr9:18381-18479	4	Alt3	6.91375e-16	1.00861e-13	42.5481	33.9511	8.59703
STXBP5	HsaEX0062778	chr6:147351833-147351895	63	C2	1.9616e-13	2.10688e-11	12.5577	3.95354	8.60412
N4BP2L1	HsaEX0041432	chr13:32404203-32404271	69	C3	7.41184e-12	6.37781e-10	29.9276	21.3225	8.60504
PLEC	HsaEX6082848	chr8:143925612-143925884	273	S	6.00396e-05	0.00121339	58.3535	49.7369	8.6166
MYH9	HsaALTA1010327-2/5	chr22:36286718-36286840	99	Alt3	6.18421e-07	2.17293e-05	35.1961	26.5552	8.64092
RPSA	HsaALTA0007402-2/2	chr3:39407603-39407786	18	Alt3	3.46445e-05	0.000753494	88.5612	79.8976	8.6636
NADK2	HsaEX0011115	chr5:36208625-36208690	66	S	2.59651e-29	1.39191e-26	19.2929	10.6196	8.67324
SORBS1	HsaEX0060966	chr10:95434622-95434717	96	S	3.92324e-17	6.71641e-15	12.5603	3.88524	8.67509
APBB2	HsaEX0005074	chr4:40935077-40935139	63	S	0.00023833	0.00392087	81.3205	72.6437	8.67676
CPEB2	HsaEX0016967	chr4:15040464-15040487	24	S	5.19616e-08	2.29862e-06	34.5124	25.7916	8.72076
SPATA5L1	HsaALTD1035826-2/2	chr15:45415587-45415809	30	Alt5	6.70109e-06	0.000179963	28.5325	19.7764	8.75619
NR1H3	HsaEX0043670	chr11:47259180-47259259	80	ANN	2.43485e-10	1.65316e-08	88.0184	79.2582	8.76019
NUP214	HsaALTA1022830-2/3	chr9:131144568-131144754	24	Alt3	6.90412e-15	8.95213e-13	16.4652	7.69016	8.77502
PPIP5K2	HsaEX0030034	chr5:103183238-103183407	170	S	5.16453e-09	2.78938e-07	42.2402	33.4638	8.77646
PQLC3	HsaEX0049874	chr2:11174968-11175009	42	C1	1.74639e-21	4.73752e-19	85.8757	77.0938	8.78195
BIN1	HsaEX0008093	chr2:127057473-127057601	129	C2	2.26399e-09	1.3048e-07	46.9231	38.133	8.79013
MRI1	HsaEX0040082	chr19:13768359-13768447	89	C1	2.77678e-07	1.0556e-05	33.1476	24.3129	8.83479
LRRC75A-AS1	HsaALTA1047516-2/3	chr17:16439581-16439691	79	Alt3	1.70708e-26	7.28179e-24	38.8477	30.0087	8.83897
RP11-299J3.8	HsaALTA1062683-3/3	chr3:122420986-122421404	205	Alt3	2.90455e-05	0.00064724	58.1814	49.3275	8.85381
FBXW11	HsaEX0025363	chr5:171914343-171914405	63	C1	4.51819e-07	1.6379e-05	68.2965	59.4325	8.86403
RPL10A	HsaALTA1055244-2/7	chr6:35469436-35469529	12	Alt3	3.85854e-10	2.53732e-08	20.3606	11.4919	8.86874
MAPRE3	HsaALTD0003774-2/2	chr2:27024222-27024297	45	Alt5	2.05489e-11	1.63938e-09	75.186	66.3082	8.87775
CDK5RAP2	HsaEX0014321	chr9:120407012-120407248	237	S	2.31536e-14	2.80758e-12	84.5953	75.6809	8.9144
BRD8	HsaEX0008424	chr5:138159555-138159599	45	C1	4.48975e-15	5.94169e-13	63.6994	54.7842	8.91516
ZDHHC21	HsaEX0072511	chr9:14622541-14622691	151	S	3.44135e-05	0.000749287	19.6735	10.7571	8.91636
SOX9-AS1	HsaEX7009547	chr17:72045428-72045524	97	ANN	0.000665859	0.00924951	88.1279	79.18	8.94786
FAM208A	HsaALTA0001280-2/2	chr3:-56623843	277	Alt3	1.20244e-27	5.69761e-25	90.7276	81.7438	8.98378
SPINK8	HsaEX6055715	chr3:48321025-48321074	50	C1	0.000723371	0.00989684	62.1241	53.1185	9.00554
RPAIN	HsaEX0055408	chr17:5425971-5426082	112	C2	3.75019e-20	9.0278e-18	64.0104	54.9823	9.02817
MADD	HsaEX0037223	chr11:47288968-47289027	60	S	1.44272e-22	4.48251e-20	19.0281	9.98784	9.04028
TRMU	HsaALTA0009026-2/4	chr22:46350346-46350420	4	Alt3	5.81166e-09	3.11383e-07	23.6926	14.6424	9.05019
PKIG	HsaEX0047864	chr20:44582585-44582731	147	S	4.6422e-09	2.52626e-07	45.71	36.6582	9.05179
FBXL12	HsaEX0025145	chr19:9813231-9813274	44	C1	2.52648e-22	7.53681e-20	21.4509	12.3938	9.05713
TIA1	HsaEX0064942	chr2:70228344-70228462	119	C2	3.02727e-27	1.38686e-24	17.4331	8.36398	9.06917
NUMB	HsaEX0044220	chr14:73316390-73316422	33	S	1.56516e-12	1.48718e-10	38.5675	29.4936	9.0739
CYFIP1	HsaEX1010814	chr15:22916477-22916630	154	C3	6.63386e-22	1.88205e-19	98.4482	89.3527	9.0955
TMEM101	HsaALTD1006692-4/4	chr17:44014816-44014952	121	Alt5	1.21891e-05	0.000303014	93.4706	84.3746	9.09594
DOCK11	HsaEX0020547	chrX:118616202-118616240	39	S	3.80915e-06	0.000108892	51.5152	42.4166	9.09869
IL17RE	HsaEX0031380	chr3:9903397-9903412	16	C1	0.000367262	0.00564866	63.4752	54.372	9.10312
CCNL2	HsaEX0013668	chr1:1391297-1391575	279	ANN	1.3621e-08	6.79478e-07	30.9118	21.7713	9.14046
DGKD	HsaEX0019399	chr2:233468423-233468553	131	S	3.12772e-07	1.17557e-05	84.5971	75.4405	9.15661
RP11-204M4.3	HsaEX1032476	chr9:39863833-39863942	110	C3	2.32162e-07	8.96807e-06	29.6831	20.509	9.17407
ABLIM1	HsaEX1001471	chr10:114631902-114631944	43	S	2.12451e-06	6.47975e-05	18.7902	9.6025	9.18774
EHBP1L1	HsaEX0021842	chr11:65583592-65583765	174	C1	0.000463003	0.00683562	49.844	40.6539	9.19008
FXR1	HsaEX0026640	chr3:180971075-180971155	81	S	4.95618e-49	1.79555e-45	10.7704	1.56658	9.20386
PKP4	HsaEX0047807	chr2:158678199-158678280	82	C1	5.27149e-50	2.49125e-46	12.1468	2.89546	9.2513
NCOR2	HsaEX0042129	chr12:124374413-124374463	51	S	5.64626e-11	4.24259e-09	46.966	37.7098	9.25623
HSF2	HsaEX0030583	chr6:122427903-122427956	54	S	1.88999e-14	2.32524e-12	35.4525	26.1948	9.25767
TLE3	HsaALTD1023401-2/2	chr15:70074503-70074607	30	Alt5	1.73262e-11	1.40095e-09	27.7697	18.4548	9.31491
SREK1	HsaEX0057645	chr5:66158809-66158932	124	S	2.58815e-14	3.10689e-12	21.1015	11.7816	9.31989
FBRSL1	HsaEX0025140	chr12:132571068-132571136	69	C2	1.12249e-08	5.69275e-07	85.2532	75.9188	9.33434
MAPKAP1	HsaEX0037808	chr9:125506310-125506391	82	S	1.19011e-29	6.55597e-27	67.7235	58.3643	9.35918
NPRL3	HsaEX0009621	chr16:117301-117375	75	C1	4.368e-15	5.80195e-13	79.8225	70.4581	9.36434
CASC4	HsaEX0012510	chr15:44402887-44403054	168	S	1.01318e-17	1.87192e-15	47.5829	38.2101	9.37276
RNF38	HsaEX0054121	chr9:36390569-36390616	48	C2	6.18583e-08	2.69238e-06	46.346	36.9678	9.37826
ABLIM1	HsaALTA0000074-2/4	chr10:114447884-114448026	6	Alt3	2.33834e-17	4.11946e-15	22.1134	12.7321	9.38127
WIZ	HsaEX0071548	chr19:15428110-15428508	399	S	1.02798e-13	1.14239e-11	76.6548	67.2603	9.39451
RAPGEF2	HsaEX0052261	chr4:159243774-159243791	18	S	4.93677e-05	0.0010254	32.4541	23.0379	9.41618
MLPH	HsaEX0039588	chr2:237534564-237534647	84	S	2.05092e-22	6.15907e-20	22.8786	13.443	9.43559
TEAD2	HsaEX0064372	chr19:49355959-49355970	12	S	3.59958e-09	2.00009e-07	56.9495	47.4743	9.47511
RRN3P1	HsaEX0001404	chr16:21819302-21819481	180	S	1.67313e-32	1.16461e-29	16.2447	6.75873	9.48599
SETD6	HsaALTA0007677-3/6	chr16:58518020-58518231	161	Alt3	5.06468e-12	4.46069e-10	16.1704	6.67539	9.49498
PDLIM7	HsaEX0046423	chr5:177491404-177491420	17	S	8.64986e-14	9.73903e-12	16.7338	7.23508	9.4987
RXRB	HsaALTA0007450-2/2	chr6:33195363-33195466	12	Alt3	9.60909e-27	4.1783e-24	41.59	32.0912	9.49884
ZDHHC7	HsaEX0072548	chr16:84988798-84988873	76	S	2.1521e-16	3.33463e-14	34.3074	24.7915	9.51592
SENP6	HsaEX0057212	chr6:75640684-75640704	21	S	1.41277e-08	7.01846e-07	63.8614	54.2739	9.58753
FAM13B	HsaEX0024015	chr5:137946232-137946311	80	S	1.53938e-15	2.15806e-13	86.5319	76.9443	9.58757
PPP1R12A	HsaEX0049557	chr12:79806166-79806297	132	C1	4.56719e-13	4.6895e-11	69.7732	60.1626	9.6106
ZBTB1	HsaEX0072081	chr14:64511249-64511384	136	C1	1.69327e-09	9.99617e-08	24.3047	14.6783	9.62638
ZNF561	HsaEX0073933	chr19:9620916-9620963	48	S	5.1094e-14	5.90835e-12	25.649	16.0128	9.63614
NT5C2	HsaEX0044000	chr10:103111745-103111805	61	C1	9.43444e-37	9.25833e-34	22.0046	12.3569	9.64778
BAZ1B	HsaEX0007712	chr7:73464120-73464196	77	S	6.48193e-07	2.27132e-05	54.6337	44.9714	9.66228
YPEL5	HsaEX0072027	chr2:30155850-30155910	61	S	7.57635e-10	4.75067e-08	26.1574	16.4935	9.66397
MTMR14	HsaEX0040596	chr3:9697752-9697866	115	C2	5.66126e-28	2.75521e-25	55.7371	46.0582	9.67891
ESRP1	HsaALTD0002300-2/2	chr8:94674321-94674506	12	Alt5	3.54221e-11	2.73132e-09	67.6129	57.9219	9.69099
NAB1	HsaEX0041542	chr2:190653727-190653780	54	C2	2.20621e-16	3.40671e-14	22.0774	12.3785	9.6989
USP53	HsaEX0069978	chr4:119235290-119235411	122	C1	3.32118e-10	2.20329e-08	38.4954	28.7943	9.7011
PAM	HsaEX0045320	chr5:103025134-103025334	201	S	1.93587e-41	3.07656e-38	74.711	65.0067	9.7043
KIAA1109	HsaEX0033937	chr4:122325855-122325917	63	S	9.22123e-14	1.03305e-11	82.3895	72.6428	9.74669
KIAA1217	HsaEX0033960	chr10:24494500-24494604	105	S	2.30382e-06	6.9816e-05	53.3453	43.569	9.77628
TMEM5	HsaEX0065857	chr12:63782541-63782704	164	S	3.3805e-20	8.15973e-18	28.9844	19.1974	9.78702
ABI3BP	HsaEX0000669	chr3:100832264-100832350	87	C2	5.0294e-12	4.43397e-10	84.82	75.0323	9.78769
FNBP4	HsaEX0026131	chr11:47725737-47725836	100	S	7.27447e-14	8.23694e-12	26.6818	16.8863	9.79557
SLC25A25	HsaEX0059046	chr9:128099275-128099385	111	S	3.98303e-16	5.95082e-14	12.1298	2.3184	9.81143
MYO5A	HsaEX0041195	chr15:52343117-52343197	81	S	0.000123382	0.00224972	39.0311	29.2148	9.81632
NME6	HsaEX0043160	chr3:48296119-48296158	40	C1	2.90065e-10	1.94135e-08	72.2896	62.4507	9.83893
TFPI	HsaEX0064663	chr2:187529364-187529485	122	C1	2.22342e-26	9.37301e-24	34.0749	24.2316	9.84324
IQCG	HsaEX6060401	chr3:197959529-197959719	191	C1	0.000234629	0.00386707	95.8924	86.0378	9.85464
CTDSPL	HsaEX0017812	chr3:37957111-37957143	33	S	1.05224e-11	8.79319e-10	71.4338	61.5679	9.8659
LRRFIP1	HsaEX0036731	chr2:237751200-237751271	72	S	5.29481e-13	5.39038e-11	12.1495	2.25559	9.89396
CTNNB1	HsaEX1010624	chr3:41239660-41239736	77	S	5.07913e-24	1.77113e-21	43.7342	33.8374	9.89684
CCDC18-AS1	HsaEX0055302	chr1:93337377-93337483	107	C3	1.22283e-05	0.000303861	24.3822	14.4813	9.90085
PAMR1	HsaEX0045332	chr11:35451888-35451938	51	S	5.25562e-08	2.32241e-06	44.625	34.7123	9.91273
DMTF1	HsaALTA0002545-3/5	chr7:87182056-87182337	172	Alt3	1.80777e-08	8.78611e-07	29.0917	19.1732	9.9185
ECHDC2	HsaEX0021508	chr1:52913895-52914095	201	C1	2.78592e-13	2.94992e-11	36.2727	26.3427	9.92999
WSB1	HsaEX0071632	chr17:27307744-27307919	176	S	1.06899e-11	8.91655e-10	36.3506	26.3997	9.95092
PC	HsaEX0045769	chr11:66954249-66954436	188	C1	9.25545e-24	3.15395e-21	16.8477	6.88817	9.9595
MYH11	HsaEX0040953	chr16:15708803-15708841	39	S	2.28591e-18	4.55113e-16	23.6355	13.6751	9.9604
TPRG1	HsaEX0066737	chr3:189217877-189218003	127	S	4.96694e-23	1.60718e-20	15.5844	5.62023	9.96416
	HsaEX1000846	chr1:120490636-120490687	52	S	4.65149e-36	4.32816e-33	12.3515	2.37519	9.97632
FHOD3	HsaEX0025777	chr18:36687128-36687178	51	S	1.79441e-09	1.05482e-07	94.0346	84.0461	9.98853
FBXO38	HsaEX0025310	chr5:148427213-148427722	510	S	3.41977e-08	1.56787e-06	80.8605	70.8427	10.0178
MYO9B	HsaEX0041297	chr19:17210333-17210380	48	S	1.88373e-12	1.76375e-10	77.9859	67.9678	10.0181
ABI3BP	HsaEX0000696	chr3:100838210-100838284	75	C3	1.27149e-11	1.04791e-09	40.0902	30.0301	10.0602
EPN3	HsaEX0022837	chr17:50538884-50538964	81	S	1.21547e-09	7.36931e-08	94.4968	84.426	10.0708
GAK	HsaALTA0003531-3/4	chr4:866364-866534	130	Alt3	3.94807e-13	4.10544e-11	61.9335	51.8627	10.0708
HINFP	HsaEX0029972	chr11:119132243-119132297	55	S	9.28744e-06	0.000239191	27.95	17.8653	10.0847
POM121	HsaEX1028870	chr7:72952152-72952295	144	S	1.43135e-18	2.89468e-16	30.1511	20.0445	10.1065
DUXAP8	HsaEX1012513	chr22:15818574-15818635	62	C1	3.78761e-09	2.09742e-07	17.4543	7.33333	10.121
ZNF185	HsaEX0073128	chrX:152922720-152922809	90	C2	1.63152e-07	6.51101e-06	54.0898	43.9499	10.14
MLKL	HsaEX0039456	chr16:74676363-74676425	63	C1	1.26909e-07	5.18327e-06	20.0552	9.88807	10.1671
PI16	HsaEX6046940	chr6:36963460-36963612	153	S	2.20014e-09	1.27086e-07	73.5532	63.3766	10.1766
SNX21	HsaALTD0006125-2/2	chr20:45835033-45835116	7	Alt5	1.47333e-13	1.60941e-11	77.9036	67.7126	10.191
LSM14A	HsaEX0036841	chr19:34226408-34226464	57	S	4.22378e-44	8.0694e-41	42.9963	32.7898	10.2065
ENY2	HsaALTD0002242-4/6	chr8:-109334474	72	Alt5	5.47868e-14	6.30695e-12	57.4252	47.2057	10.2195
RBM26	HsaEX0052674	chr13:79318821-79318876	56	C2	2.44901e-15	3.36498e-13	90.3354	80.1144	10.221
TRA2A	HsaEX0066779	chr7:23522354-23522432	79	C1	1.78127e-22	5.44026e-20	23.5846	13.2884	10.2961
MYB	HsaEX0040874	chr6:135196961-135197117	157	S	1.79815e-24	6.45838e-22	26.9063	16.6086	10.2977
SMPD4	HsaEX0060509	chr2:130161186-130161272	87	S	1.84912e-13	1.99443e-11	75.1873	64.8321	10.3552
MGRN1	HsaEX0039140	chr16:4680032-4680097	66	S	2.05564e-33	1.53178e-30	86.5761	76.1955	10.3806
SVIL	HsaEX0063051	chr10:29508342-29508389	48	S	6.17286e-39	7.06081e-36	12.5574	2.17106	10.3864
GAB1	HsaEX0026734	chr4:143457680-143457769	90	S	7.74131e-16	1.12386e-13	38.1637	27.772	10.3917
TPD52L2	HsaEX0066664	chr20:63875816-63875875	60	S	2.76285e-30	1.63212e-27	80.105	69.6951	10.4099
CAD	HsaEX0012095	chr2:27240567-27240617	51	S	9.40929e-46	2.31474e-42	14.8119	4.4002	10.4117
DUSP12	HsaALTA0002687-3/3	chr1:161751655-161751781	21	Alt3	7.34352e-10	4.61757e-08	48.5195	38.0982	10.4213
OR2A1-AS1	HsaEX1026620	chr7:144253533-144253588	56	C3	1.48295e-05	0.00035998	29.4786	19.0279	10.4508
PRRC2B	HsaEX0007674	chr9:131474454-131476535	2082	S	1.66037e-15	2.31682e-13	75.9457	65.4817	10.464
DMTF1	HsaEX0020011	chr7:87163239-87163286	48	C2	1.68275e-19	3.75785e-17	23.9459	13.4581	10.4878
ANKRD11	HsaEX0004280	chr16:89291681-89291777	97	S	6.08101e-16	8.91472e-14	37.36	26.8181	10.5419
DIS3	HsaEX0019776	chr13:72781289-72781356	68	C3	1.63985e-07	6.5428e-06	47.3656	36.8226	10.543
LTBP3	HsaEX0036935	chr11:65540013-65540153	141	S	6.69519e-14	7.63881e-12	45.1493	34.5836	10.5657
IPO9	HsaEX0032059	chr1:201834954-201835064	111	S	1.40428e-38	1.54715e-35	20.1695	9.57712	10.5924
R3HDM1	HsaEX0051523	chr2:135616152-135616193	42	C3	1.24975e-06	4.0463e-05	21.0556	10.4586	10.5969
UBA1	HsaEX0068595	chrX:47196950-47197024	75	C1	9.87081e-12	8.27949e-10	26.05	15.4225	10.6275
CLK4	HsaEX0015709	chr5:178619838-178619896	59	S	5.71087e-17	9.52257e-15	34.1415	23.4889	10.6526
CCL28	HsaEX1007567	chr5:43379084-43379128	45	S	0.000291379	0.00464963	19.1623	8.48964	10.6726
CUTC	HsaEX0018058	chr10:99750369-99750396	28	S	2.42948e-14	2.93872e-12	81.9593	71.2737	10.6857
PLA2R1	HsaEX0047990	chr2:159940378-159940567	190	S	0.000185678	0.00317599	27.7371	17.0486	10.6886
EPS15L1	HsaEX0022867	chr19:16377122-16377254	133	C3	3.43125e-18	6.71155e-16	59.5059	48.7528	10.753
PPM1K	HsaEX0049500	chr4:88278144-88278642	499	S	1.10625e-07	4.57679e-06	85.5652	74.764	10.8012
TMPO	HsaEX0066064	chr12:98544951-98545061	111	C1	3.14067e-08	1.45065e-06	82.0585	71.2565	10.8021
FAM3D	HsaEX0024434	chr3:58653674-58653781	108	S	2.95279e-06	8.70074e-05	92.4504	81.6124	10.838
EVI5L	HsaEX0023381	chr19:7857092-7857124	33	S	1.71597e-08	8.38125e-07	19.2037	8.365	10.8387
UQCRH	HsaEX0069493	chr1:46309901-46310044	144	C2	2.41642e-16	3.7058e-14	77.9748	67.1212	10.8536
NAV2	HsaEX0041762	chr11:20049836-20049901	66	C2	1.27918e-16	2.04742e-14	31.6054	20.7244	10.881
ANK2	HsaEX0004133	chr4:113372533-113372625	93	S	0.000545902	0.0078422	44.5828	33.6997	10.8831
RAD52	HsaEX0051927	chr12:926796-926946	151	S	2.17077e-09	1.25713e-07	18.8129	7.9069	10.906
EPB41L3	HsaEX0022668	chr18:5394677-5394793	117	S	1.48315e-06	4.71918e-05	77.7542	66.8252	10.929
DRAM2	HsaALTA0002652-2/2	chr1:111139588-111139711	45	Alt3	5.37106e-17	9.02299e-15	48.9439	38.0079	10.936
RARA	HsaEX0052314	chr17:40342796-40342867	72	S	1.25061e-41	2.02334e-38	20.4906	9.54025	10.9504
SVIL	HsaEX0063056	chr10:29526961-29527056	96	S	1.05546e-42	1.95407e-39	14.3244	3.3656	10.9588
HAPLN3	HsaEX0029246	chr15:88879418-88880610	1193	ANN	9.21443e-20	2.12422e-17	17.4156	6.3854	11.0302
ODF2L	HsaEX0044609	chr1:86385458-86385590	133	C1	2.92481e-09	1.64655e-07	81.4433	70.4061	11.0372
APBB2	HsaEX0005072	chr4:40842370-40842375	6	MIC	1.7356e-35	1.50573e-32	16.1405	5.03574	11.1047
USP33	HsaALTA0009342-2/2	chr1:77721831-77721925	24	Alt3	5.62564e-20	1.32756e-17	74.3156	63.2004	11.1151
ABI1	HsaEX0000643	chr10:26759062-26759235	174	C2	1.17563e-27	5.58528e-25	90.576	79.4345	11.1415
ABHD3	HsaEX1001439	chr18:21686625-21686689	65	C1	3.59843e-44	7.10132e-41	11.5271	0.378212	11.1489
DZIP1	HsaEX0021379	chr13:95599365-95599419	55	C1	0.000293187	0.00467433	83.1547	71.9956	11.159
POLI	HsaALTD1008542-6/6	chr18:-54270032	371	Alt5	8.99491e-05	0.00172616	26.3015	14.9819	11.3196
BCL6	HsaEX1005581	chr3:187736090-187737274	1185	S	3.56309e-25	1.32754e-22	25.4075	14.0674	11.3401
ABCC6	HsaEX0000507	chr16:16162993-16163175	183	S	1.52615e-05	0.00036947	96.0952	84.7446	11.3506
ALDH18A1	HsaALTD0000251-2/3	chr10:95633491-95633649	6	Alt5	2.4429e-12	2.25556e-10	85.4228	74.0699	11.3529
ZRANB2	HsaEX0074528	chr1:71065678-71065752	75	ANN	1.7018e-21	4.63053e-19	57.4211	46.0471	11.374
TTC38	HsaEX0067947	chr22:46292203-46292328	126	S	1.00743e-23	3.42002e-21	27.0312	15.563	11.4683
CCNT2	HsaALTD1005349-2/2	chr2:134946101-134946465	319	Alt5	4.31459e-07	1.57262e-05	33.7994	22.3146	11.4848
ZNF160	HsaEX0073090	chr19:53091413-53091497	85	S	2.4783e-05	0.000563655	58.3086	46.8128	11.4958
TCTN1	HsaALTA1056171-3/3	chr12:110644967-110645129	6	Alt3	6.50656e-05	0.00130004	79.1568	67.6313	11.5255
SETD4	HsaEX0057474	chr21:36057384-36057477	94	S	7.75401e-24	2.65237e-21	22.4769	10.8389	11.6379
ODF2	HsaALTA0005938-3/4	chr9:128460513-128460666	40	Alt3	8.44117e-18	1.57742e-15	88.7018	77.061	11.6408
FYN	HsaEX0026682	chr6:111700104-111700268	165	C3	8.91732e-17	1.45583e-14	88.4759	76.817	11.6589
PER3	HsaALTD0004669-3/5	chr1:7810450-7810588	21	Alt5	0.000554872	0.00794943	46.0963	34.4162	11.6801
MTMR3	HsaEX0040615	chr22:30023457-30023480	24	S	5.29714e-39	6.1373e-36	16.9583	5.17738	11.7809
LRRC37A	HsaEX1022224	chr17:46337429-46337568	140	C2	4.58449e-09	2.49864e-07	76.5725	64.78	11.7925
CLASP2	HsaEX1008874	chr3:33658974-33659009	36	S	2.99546e-29	1.601e-26	15.5194	3.68404	11.8354
FGFR1OP2	HsaEX0025676	chr12:26960515-26960628	114	S	2.89401e-12	2.63771e-10	50.5244	38.6792	11.8452
SULF2	HsaEX0062864	chr20:47659399-47659452	54	S	1.46289e-10	1.03267e-08	86.1206	74.2609	11.8597
CEP78	HsaEX0014863	chr9:78265859-78265906	48	S	2.36341e-09	1.35557e-07	54.7225	42.858	11.8645
FBXO31	HsaEX0025289	chr16:87358411-87358497	87	S	1.27978e-33	9.65662e-31	24.575	12.6961	11.8789
DOCK7	HsaEX0020639	chr1:62544947-62545039	93	S	2.18028e-14	2.65994e-12	32.629	20.7081	11.9208
SRRM2	HsaALTA1043889-2/3	chr16:2769628-2770227	234	Alt3	2.22377e-20	5.43339e-18	36.1435	24.2086	11.9349
NCALD	HsaEX0041910	chr8:101779924-101779979	56	C2	6.66987e-07	2.33057e-05	30.4393	18.4108	12.0285
ADPGK	HsaALTD1029768-3/3	chr15:72783246-72783617	213	Alt5	5.33454e-06	0.000146887	38.8586	26.8227	12.0359
MAP3K6	HsaEX0037585	chr1:27364661-27364684	24	S	1.22878e-05	0.000305128	44.1697	32.1213	12.0484
TEX30	HsaEX0009312	chr13:102767273-102767478	206	S	1.83366e-27	8.59782e-25	87.2198	75.1686	12.0512
ARRB1	HsaEX0006044	chr11:75271701-75271724	24	S	5.10425e-24	1.77644e-21	38.9087	26.8486	12.0601
DSC2	HsaEX0020995	chr18:31068299-31068344	46	S	1.27844e-30	7.7563e-28	36.5661	24.4768	12.0893
UTRN	HsaEX0070132	chr6:144827348-144827386	39	S	9.37642e-26	3.71712e-23	89.7903	77.6813	12.109
BPTF	HsaEX1005817	chr17:67963333-67963506	174	C3	5.67197e-17	9.46649e-15	57.269	45.1439	12.125
CAB39L	HsaEX0011844	chr13:49401395-49401587	193	C1	1.25019e-13	1.38163e-11	23.895	11.7244	12.1706
URI1	HsaEX1043097	chr19:30014948-30015231	284	S	1.65323e-08	8.10181e-07	72.3671	60.1766	12.1905
MOK	HsaEX0051998	chr14:102231745-102231821	77	S	5.39314e-14	6.21644e-12	72.1886	59.9878	12.2008
RSRP1	HsaEX0010320	chr1:25244181-25244224	44	C3	2.99041e-13	3.15528e-11	21.4725	9.26974	12.2028
NGLY1	HsaEX0042850	chr3:25720130-25720191	62	S	1.34907e-34	1.10123e-31	91.1771	78.9742	12.2029
BIRC6	HsaEX0008144	chr2:32435496-32435585	90	S	1.19175e-07	4.8997e-06	81.4851	69.2561	12.229
GNG12	HsaEX0027875	chr1:67831819-67831970	152	S	2.58154e-10	1.74353e-08	17.9426	5.65851	12.2841
MECOM	HsaEX0038487	chr3:169107926-169107952	27	S	5.66651e-09	3.04038e-07	44.2207	31.8202	12.4005
FNBP1	HsaALTA0003430-3/3	chr9:129923844-129924026	87	Alt3	2.88618e-14	3.45082e-12	79.7541	67.3394	12.4148
TRA2B	HsaEX0066781	chr3:185931577-185931852	276	C1	3.26144e-28	1.64062e-25	26.3592	13.9184	12.4408
MST1	HsaALTA1046829-2/2	chr3:49684861-49684955	71	Alt3	0.000106032	0.00197965	57.133	44.6446	12.4884
NAA25	HsaEX0041478	chr12:112049483-112049611	129	S	1.6976e-10	1.18485e-08	30.1537	17.6521	12.5016
BTN2A1	HsaEX0008680	chr6:26462797-26462897	101	S	0.000226718	0.00375876	63.3378	50.8019	12.5359
LRRC37A	HsaEX0036583	chr17:46337296-46337350	55	C2	4.89545e-09	2.65362e-07	74.91	62.2462	12.6638
LINC02095	HsaEX1021709	chr17:72024153-72024304	152	C3	7.05172e-07	2.44663e-05	63.595	50.8807	12.7143
DNAJB4	HsaEX0020252	chr1:78005080-78005321	242	S	8.86808e-06	0.00022994	71.3738	58.614	12.7598
ZNF532	HsaEX0073881	chr18:58865304-58865385	82	C2	0.000447059	0.00663893	68.0373	55.2403	12.797
MFF	HsaEX0038967	chr2:227352514-227352573	60	C3	3.9407e-21	1.04225e-18	58.3376	45.5142	12.8234
UHRF2	HsaEX0069230	chr9:6496963-6497103	141	S	1.05108e-19	2.39843e-17	22.527	9.69806	12.829
RPL5	HsaALTA1021008-2/2	chr1:92833545-92833660	2	Alt3	0.00013425	0.0024206	94.8942	82.0541	12.8401
VCAN	HsaEX0070281	chr5:83519349-83522309	2961	C1	3.97023e-14	4.64186e-12	27.3326	14.4883	12.8443
ACP1	HsaEX0002006	chr2:272192-272305	114	C3	2.74323e-18	5.38993e-16	63.5604	50.6321	12.9283
ZKSCAN5	HsaEX0072836	chr7:99519827-99519909	83	C2	3.13742e-06	9.18686e-05	85.3071	72.3507	12.9564
SNRNP70	HsaEX0060707	chr19:49102114-49102173	60	S	2.94485e-26	1.22702e-23	26.0557	13.0861	12.9696
CSAD	HsaEX0017409	chr12:53161127-53161191	65	S	6.94611e-26	2.80948e-23	80.9124	67.9283	12.9841
RPL21	HsaALTD0005521-3/3	chr13:27251597-27251850	194	Alt5	3.20499e-14	3.81421e-12	32.7914	19.762	13.0294
MYO6	HsaEX0041242	chr6:75898373-75898411	39	C2	7.87756e-06	0.00020731	62.2316	49.1463	13.0853
	HsaEX1000346	chr15:32528927-32529084	158	S	2.51014e-07	9.63208e-06	26.7409	13.5283	13.2126
TOM1L2	HsaEX0066458	chr17:17857769-17857834	66	C1	2.76838e-44	5.52396e-41	14.8062	1.56987	13.2364
GOLGA4	HsaEX0027975	chr3:37266842-37266940	99	C1	5.29371e-22	1.51864e-19	15.404	2.16521	13.2388
CALD1	HsaEX0012175	chr7:134935688-134935765	78	C1	4.59413e-55	5.50021e-51	17.7292	4.4863	13.2429
TMEM50B	HsaEX0065861	chr21:33436883-33436992	110	S	2.109e-12	1.96138e-10	45.4516	32.1862	13.2654
MARK1	HsaEX0037909	chr1:220657790-220657834	45	S	1.29973e-15	1.83788e-13	86.5896	73.281	13.3086
PLA2G6	HsaEX0047976	chr22:38127407-38127458	52	C1	3.28167e-07	1.22753e-05	26.3446	13.0328	13.3118
NPHP3	HsaEX0043533	chr3:132699353-132699446	94	S	3.26697e-06	9.51192e-05	60.9317	47.5914	13.3403
PQLC1	HsaEX0049865	chr18:79933969-79934022	54	C2	2.72225e-40	3.70358e-37	51.6888	38.3246	13.3642
GDPD5	HsaEX0027294	chr11:75506653-75506825	173	C1	4.88199e-17	8.27101e-15	17.8868	4.50855	13.3782
TUSC3	HsaEX0068405	chr8:15757791-15757855	65	S	1.81345e-36	1.76036e-33	48.3315	34.9305	13.401
PARD3	HsaEX0045508	chr10:34372498-34372536	39	S	1.09833e-25	4.31604e-23	58.6159	45.1979	13.418
MINDY1	HsaALTA0003196-2/2	chr1:151002165-151002968	262	Alt3	6.83989e-15	8.88166e-13	45.2432	31.8237	13.4194
MAPT	HsaEX0037855	chr17:45983178-45983930	753	S	1.34133e-42	2.43315e-39	14.5037	1.05567	13.448
PLA2G6	HsaEX1028356	chr22:38126762-38127052	291	C3	1.51269e-10	1.06365e-08	23.9018	10.4467	13.4552
NBPF9	HsaEX1025211	chr1:149092755-149092785	31	S	4.23243e-15	5.62603e-13	70.2697	56.8127	13.4571
SNED1	HsaEX0060669	chr2:241062791-241062904	114	S	1.92088e-11	1.54413e-09	90.1027	76.6082	13.4945
DST	HsaEX0021043	chr6:56463046-56463156	111	S	7.4407e-30	4.20198e-27	97.2931	83.7098	13.5833
KIAA0355	HsaEX0033575	chr19:34265442-34265621	180	C3	1.22379e-16	1.96578e-14	23.1834	9.53052	13.6529
KIAA1191	HsaEX1018692	chr5:176359481-176359567	87	C2	5.88615e-26	2.39154e-23	79.6632	65.9911	13.6721
SORBS1	HsaEX0060963	chr10:95351216-95351376	161	S	1.72251e-29	9.40231e-27	95.777	82.0503	13.7267
PTK2B	HsaEX0050880	chr8:27445794-27445919	126	S	4.5594e-10	2.9688e-08	77.0162	63.2636	13.7526
MAPT	HsaEX0037852	chr17:45971859-45971945	87	S	2.25421e-14	2.73712e-12	73.3868	59.5811	13.8057
DSC3	HsaEX0020999	chr18:30994454-30994496	43	S	5.45587e-10	3.50299e-08	48.8495	35.0306	13.8189
FMNL3	HsaEX0026051	chr12:49646639-49646753	115	S	4.75578e-10	3.08548e-08	80.9753	67.0766	13.8988
COL18A1	HsaEX0016364	chr21:45455745-45456176	432	S	2.47862e-34	1.96088e-31	24.7553	10.8562	13.8991
	HsaEX0023330	chr4:5818211-5818254	44	C1	4.2662e-26	1.74918e-23	78.7234	64.7721	13.9512
OGDH	HsaEX0044667	chr7:44647657-44647759	103	C3	4.9992e-49	1.79555e-45	96.2308	82.2745	13.9563
ZBTB1	HsaEX0072082	chr14:64516600-64516751	152	C3	1.63627e-13	1.77338e-11	35.9213	21.8989	14.0223
KIAA0232	HsaEX0033527	chr4:6866192-6866263	72	S	9.02381e-15	1.1567e-12	31.0107	16.9533	14.0574
BANF1	HsaALTD1037226-2/2	chr11:66002844-66003070	31	Alt5	4.60083e-07	1.66244e-05	96.6446	82.5502	14.0945
PTPRS	HsaEX0051217	chr19:5218787-5218798	12	S	1.54646e-07	6.20187e-06	91.925	77.8298	14.0952
SYNGR1	HsaEX1039786	chr22:39377598-39377826	229	S	0.000113141	0.00209079	60.4459	46.2978	14.148
LRR1	HsaEX0049450	chr14:49607400-49608121	722	C1	2.77942e-10	1.86455e-08	73.1184	58.8991	14.2193
PLEKHA7	HsaEX0048287	chr11:16807144-16807224	81	S	8.11823e-33	5.85504e-30	18.0937	3.83379	14.2599
RUFY2	HsaALTA1055741-2/2	chr10:68376853-68377015	43	Alt3	4.25941e-06	0.000120082	28.5841	14.2474	14.3368
UBA6-AS1	HsaEX0054858	chr4:67720422-67720621	200	C1	7.48329e-07	2.58041e-05	83.1076	68.729	14.3785
CAB39L	HsaEX0011845	chr13:49401133-49401270	138	C1	2.00857e-16	3.13114e-14	46.5733	32.0782	14.4951
CCDC88A	HsaEX0013496	chr2:55303069-55303152	84	S	1.05003e-07	4.35797e-06	68.6076	54.0279	14.5796
GPM6B	HsaEX0028213	chrX:13807650-13807769	120	S	3.31918e-19	7.22512e-17	22.9827	8.38883	14.5939
HNRNPA2B1	HsaEX0030281	chr7:26190993-26191128	136	S	3.84633e-28	1.9134e-25	89.6461	74.965	14.6811
ANK3	HsaEX0004153	chr10:60166591-60166653	63	C1	8.02496e-10	5.00401e-08	47.5477	32.7802	14.7675
CASP8	HsaEX0012592	chr2:201272898-201272942	45	C1	5.3113e-28	2.59898e-25	68.6014	53.7935	14.8078
RIF1	HsaEX1046652	chr2:151468474-151468551	78	S	1.85697e-24	6.65632e-22	71.171	56.3624	14.8086
CAMKK2	HsaEX0012260	chr12:121244573-121244615	43	C1	8.5772e-40	1.10023e-36	23.504	8.68675	14.8173
IQSEC1	HsaEX0032160	chr3:12902773-12902822	50	C3	8.7728e-16	1.26644e-13	56.5928	41.7638	14.829
ABI1	HsaEX0000641	chr10:26771075-26771089	15	S	6.95694e-14	7.90731e-12	38.8763	23.9627	14.9136
TTC7B	HsaEX0068016	chr14:90603253-90603303	51	C1	3.3072e-38	3.49364e-35	21.0251	6.04564	14.9794
RP11-421L21.3	HsaEX0054787	chr1:101083461-101083574	114	C2	0.000382189	0.00583333	69.5057	54.5084	14.9972
ODF2L	HsaEX0044604	chr1:86356444-86356602	159	C1	1.0878e-06	3.58444e-05	79.6814	64.6407	15.0407
NAV2	HsaEX0041763	chr11:20051289-20051333	45	C3	6.44659e-16	9.43524e-14	60.6068	45.4513	15.1555
NSFL1C	HsaEX0043901	chr20:1455714-1455716	3	MIC	2.45424e-49	9.58133e-46	22.1686	6.95971	15.2089
BAZ2B	HsaEX0007736	chr2:159397074-159397100	27	S	9.91002e-11	7.19936e-09	32.4645	17.2533	15.2112
KIAA1671	HsaEX1018761	chr22:25112206-25112462	257	S	3.47081e-12	3.11807e-10	60.088	44.6683	15.4196
BLNK	HsaEX0008172	chr10:96215321-96215389	69	S	2.0033e-11	1.60249e-09	84.2829	68.8142	15.4687
SYNRG	HsaEX0063233	chr17:37520179-37520214	36	S	1.69503e-15	2.35808e-13	63.7611	48.2485	15.5126
MON2	HsaEX0039780	chr12:62566014-62566031	18	S	6.80262e-13	6.79067e-11	58.852	43.3387	15.5133
AKAP13	HsaEX0003375	chr15:85658537-85658590	54	C1	4.45584e-15	5.90988e-13	63.9518	48.3843	15.5675
ABI1	HsaEX0000644	chr10:26755655-26755741	87	C1	5.9926e-29	3.13754e-26	60.5564	44.9879	15.5685
ARL4A	HsaEX0005867	chr7:12687635-12687728	94	C1	1.53719e-07	6.17021e-06	39.4749	23.905	15.5699
FAT1	HsaEX0024958	chr4:186590368-186590403	36	C3	3.44749e-09	1.92152e-07	57.057	41.4576	15.5994
ABI3BP	HsaEX0000667	chr3:100841998-100842039	42	C2	5.22945e-10	3.36484e-08	58.3646	42.7626	15.602
DLG1	HsaEX0019876	chr3:197076586-197076682	97	C3	6.97503e-21	1.79972e-18	76.0079	60.3831	15.6248
RBM26	HsaEX0052671	chr13:79353153-79353224	72	S	4.08681e-44	7.89168e-41	24.5339	8.87157	15.6624
ZFAND1	HsaEX0072582	chr8:81717249-81717288	40	S	7.42483e-18	1.39621e-15	61.718	46.0418	15.6762
RAPGEF2	HsaEX0052258	chr4:159344036-159344059	24	S	4.6315e-07	1.67117e-05	57.9565	42.2052	15.7512
COL16A1	HsaEX0016336	chr1:31670602-31670646	45	S	2.70657e-41	4.26365e-38	99.025	83.1461	15.8788
ASAP2	HsaEX0006179	chr2:9391067-9391196	130	S	3.14823e-07	1.18205e-05	74.58	58.6813	15.8987
ANKRD12	HsaEX0004293	chr18:9204476-9204544	69	S	2.15058e-12	1.99901e-10	46.9934	31.0761	15.9173
DNAJC13	HsaEX0020292	chr3:132472557-132472571	15	MIC	1.7703e-41	2.83855e-38	17.9014	1.90959	15.9918
XAF1	HsaEX0071704	chr17:6761886-6762037	152	ANN	2.76171e-11	2.1705e-09	44.2375	28.2394	15.998
SPTAN1	HsaEX0061551	chr9:128609651-128609665	15	S	6.78967e-38	6.96752e-35	32.6593	16.6193	16.04
SMC5	HsaEX0060393	chr9:70346605-70346649	45	S	1.9377e-16	3.03119e-14	65.3053	49.1706	16.1348
ITGB1BP1	HsaEX0032435	chr2:9419990-9420100	111	C2	1.54176e-44	3.21948e-41	33.7747	17.6173	16.1574
PROM1	HsaEX0050326	chr4:15979395-15979463	69	C1	2.1568e-07	8.37827e-06	87.9368	71.7474	16.1894
TTC7A	HsaEX0067998	chr2:46958495-46958552	58	S	1.59051e-32	1.11574e-29	25.0595	8.82811	16.2314
RAB30	HsaEX0051629	chr11:83034172-83034272	101	C3	1.33854e-19	3.02746e-17	28.669	12.4011	16.268
PAXBP1	HsaALTD0002740-3/3	chr21:32755213-32755311	17	Alt5	3.22204e-09	1.80314e-07	59.9906	43.5665	16.4241
ATP13A3	HsaEX0006835	chr3:194412199-194412288	90	S	8.70038e-26	3.47984e-23	80.4181	63.9364	16.4817
SYTL2	HsaEX0063311	chr11:85717483-85717530	48	C1	1.45035e-11	1.18769e-09	54.6536	38.135	16.5186
ARHGAP27P1-BPTFP1-KPNA2P3	HsaEX0001605	chr17:64750594-64750723	130	S	1.46744e-48	4.79142e-45	24.1832	7.62557	16.5577
LUC7L	HsaEX0036991	chr16:208601-208657	57	S	1.76211e-32	1.2218e-29	33.6179	17.0596	16.5583
TCF7L2	HsaEX0064196	chr10:113159920-113159992	73	C3	4.15577e-41	6.16785e-38	32.4552	15.8938	16.5614
FAM126A	HsaEX0023915	chr7:22947033-22947247	215	S	1.98945e-10	1.37466e-08	77.5841	60.798	16.7861
TCF7L2	HsaEX0064195	chr10:113158667-113158717	51	C3	7.79546e-36	6.9997e-33	42.7684	25.9679	16.8005
BAZ2B	HsaALTD0000667-2/2	chr2:159337462-159337772	105	Alt5	1.49695e-17	2.72646e-15	73.7895	56.9811	16.8084
LAMC2	HsaEX1019369	chr1:183243152-183243468	317	C1	2.39342e-06	7.2263e-05	70.9797	54.1634	16.8163
MEIS1	HsaEX0038792	chr2:66569050-66569145	96	S	2.15107e-07	8.35782e-06	49.5023	32.6828	16.8196
MAP2	HsaEX0037463	chr2:209723595-209723687	93	S	3.21026e-09	1.79767e-07	90.8257	73.7958	17.03
EPB41L1	HsaEX0022643	chr20:36209488-36209898	411	C1	4.12003e-30	2.37908e-27	44.7532	27.7071	17.046
SYNE1	HsaEX0063158	chr6:152145487-152145555	69	S	5.69049e-22	1.62468e-19	88.7715	71.6967	17.0747
CAP2	HsaEX0012333	chr6:17513849-17513954	106	S	1.00509e-20	2.54942e-18	92.7402	75.6361	17.1041
TEAD1	HsaEX0064366	chr11:12864838-12864900	63	C3	3.92713e-05	0.000839683	92.688	75.5668	17.1212
AKAP17A	HsaEX0057666	chrX:1600138-1600207	70	S	1.559e-20	3.87235e-18	35.1891	17.9226	17.2665
BTAF1	HsaALTD0000762-2/2	chr10:91959065-91959282	128	Alt5	1.02369e-13	1.13869e-11	51.3917	33.9455	17.4462
CSF1	HsaEX0017437	chr1:109923249-109923711	463	S	1.52329e-16	2.41021e-14	63.8718	46.3217	17.5501
RNF146	HsaEX0053917	chr6:127286050-127286177	128	C1	8.84342e-33	6.35255e-30	70.5784	53.0229	17.5555
ERC1	HsaEX0022978	chr12:1112215-1112298	84	S	3.17088e-20	7.66405e-18	87.4613	69.8732	17.5881
FGF13	HsaEX1045935	chrX:138710817-138711311	495	C3	9.38586e-15	1.20053e-12	23.0668	5.46068	17.6061
BNIP2	HsaEX0008284	chr15:59668103-59668138	36	S	1.06047e-33	8.13861e-31	35.5514	17.8766	17.6748
PRPF40A	HsaEX0050370	chr2:152679056-152679109	54	S	2.62829e-23	8.69243e-21	83.4527	65.6856	17.7671
SCMH1	HsaEX0056510	chr1:41159725-41159933	209	C2	1.05197e-06	3.48107e-05	56.2475	38.3245	17.923
KIF13A	HsaEX0034393	chr6:17789872-17789910	39	C1	8.19522e-27	3.58959e-24	89.8594	71.7784	18.0809
SLAIN2	HsaEX0058524	chr4:48394576-48394653	78	S	7.30985e-50	3.20179e-46	54.9303	36.8475	18.0827
ABI3BP	HsaEX0000695	chr3:100838402-100838464	63	C3	1.84561e-17	3.31111e-15	71.4541	53.3568	18.0973
APP	HsaEX0005197	chr21:25997360-25997416	57	C1	6.26002e-51	3.51312e-47	64.4316	46.2189	18.2127
KDM6A	HsaEX0033358	chrX:45062647-45062748	102	S	4.25544e-26	1.74876e-23	77.17	58.921	18.249
CYB561A3	HsaEX1010772	chr11:61349902-61350422	521	S	3.38699e-21	9.03789e-19	47.0274	28.6294	18.398
PDE9A	HsaEX0046318	chr21:42731770-42731949	180	S	5.74813e-14	6.58336e-12	54.7207	36.3001	18.4206
STIM1	HsaEX0062409	chr11:4084673-4084765	93	S	6.55767e-45	1.45389e-41	24.7024	6.28015	18.4223
CITED1	HsaEX1008827	chrX:72306096-72306190	95	C1	2.14616e-06	6.54045e-05	60.1304	41.6957	18.4347
	HsaEX1000330	chr17:31033295-31033365	71	C2	6.98355e-10	4.40511e-08	31.4524	12.8122	18.6402
ABI3BP	HsaEX0000697	chr3:100837124-100837171	48	C3	1.08186e-18	2.22804e-16	75.6934	56.8184	18.875
ANXA6	HsaEX0004754	chr5:151110627-151110644	18	S	8.22166e-26	3.30308e-23	69.2961	50.3911	18.905
DST	HsaEX0021049	chr6:56617986-56620715	2730	C2	3.61234e-14	4.24832e-12	84.6208	65.6711	18.9497
SNHG11	HsaEX7010144	chr20:38447930-38448093	164	ANN	5.01807e-06	0.000139133	39.7105	20.7251	18.9854
MEGF6	HsaEX0038746	chr1:3496988-3497119	132	S	1.82486e-12	1.714e-10	80.5498	61.1411	19.4086
PLOD2	HsaEX0048471	chr3:146077862-146077924	63	S	4.91853e-19	1.04779e-16	83.4534	63.8825	19.5709
THOC5	HsaEX0064869	chr22:29531078-29531110	33	S	3.50847e-30	2.04567e-27	35.0538	15.4764	19.5774
ACOT9	HsaEX0001973	chrX:23734341-23734367	27	S	5.75771e-11	4.32091e-09	51.5886	31.9766	19.612
SEC16A	HsaEX0056829	chr9:136445052-136445111	60	C1	2.24617e-34	1.79278e-31	40.7477	21.0873	19.6604
AKAP9	HsaEX0003428	chr7:91992158-91992211	54	S	1.24596e-14	1.568e-12	97.4493	77.6779	19.7713
RBFOX2	HsaEX1030806	chr22:35894813-35894870	58	S	8.17378e-42	1.34668e-38	22.4406	2.648	19.7926
RSRP1	HsaEX0010319	chr1:25244454-25244498	45	C1	3.70168e-15	4.95722e-13	37.448	17.644	19.804
SNX14	HsaEX0060805	chr6:85538838-85538864	27	S	4.36168e-28	2.15782e-25	61.9022	42.0357	19.8665
NSD3	HsaALTD1026304-2/3	chr8:38281500-38281583	2	Alt5	1.72548e-08	8.42263e-07	70.6197	50.752	19.8677
SNX21	HsaEX0060838	chr20:45840448-45840458	11	C1	1.4461e-18	2.92121e-16	46.651	26.5796	20.0714
H2AFY	HsaEX0029173	chr5:135350827-135350913	87	C3	2.45065e-53	1.91347e-49	39.7027	19.586	20.1167
C2CD5	HsaEX0033678	chr12:22459492-22459542	51	C1	1.27612e-42	2.33849e-39	46.4694	26.259	20.2103
COL5A1	HsaEX0016613	chr9:134830108-134830176	69	C3	4.32008e-49	1.61629e-45	34.1925	13.9568	20.2357
NF1	HsaEX0042648	chr17:31252938-31253000	63	S	3.17583e-19	6.92987e-17	71.9807	51.4621	20.5187
TPM1	HsaEX0066681	chr15:63043706-63043831	126	C3	2.56436e-43	4.84756e-40	30.7098	10.1524	20.5575
CCSER2	HsaEX0024309	chr10:84499911-84499959	49	C1	3.71878e-36	3.55231e-33	33.8053	13.1351	20.6703
PSAP	HsaEX0050522	chr10:71823888-71823893	6	MIC	1.29484e-35	1.1343e-32	62.8104	42.016	20.7944
KIAA1468	HsaEX0034127	chr18:62279774-62279856	83	C1	6.60231e-24	2.2714e-21	65.4978	44.6648	20.833
CLASP2	HsaEX0015497	chr3:33559125-33559175	51	S	3.75467e-45	8.53517e-42	29.8316	8.894	20.9376
TCF20	HsaEX0064155	chr22:42168609-42168703	95	S	7.08941e-26	2.861e-23	60.9853	40.0416	20.9437
CLCN6	HsaEX0015560	chr1:11828458-11828624	167	S	5.00209e-06	0.000138713	76.2196	55.2749	20.9447
ST5	HsaEX1039111	chr11:8810613-8810970	358	C1	7.20861e-15	9.32674e-13	52.6786	31.5668	21.1118
RREB1	HsaEX0055741	chr6:7240438-7240602	165	C1	7.05991e-17	1.16637e-14	55.6059	34.3079	21.2981
MSRB3	HsaEX0040348	chr12:65308529-65308655	127	S	2.96029e-34	2.33167e-31	58.1629	36.4611	21.7018
SLC7A6	HsaEX0059981	chr16:68273822-68273904	83	C1	8.33134e-11	6.11433e-09	48.612	26.8049	21.8071
AGBL5	HsaEX0003063	chr2:27069048-27069094	47	S	1.12728e-08	5.71223e-07	65.3138	43.3821	21.9318
SVIL	HsaEX0063054	chr10:29532002-29532172	171	C2	2.98309e-40	4.02793e-37	35.8216	13.7777	22.0439
SBF1	HsaEX0056293	chr22:50457034-50457111	78	S	1.7224e-12	1.62797e-10	70.6096	48.465	22.1446
ST7	HsaEX0062057	chr7:117134124-117134192	69	S	1.27383e-19	2.89532e-17	61.2719	39.0775	22.1944
ACIN1	HsaEX0001928	chr14:23089982-23090101	120	S	1.5041e-50	7.71747e-47	77.9018	55.6864	22.2154
ABI3BP	HsaEX0000689	chr3:100840072-100840164	93	C3	2.63822e-12	2.42716e-10	65.7315	43.493	22.2385
ITGA6	HsaEX0032370	chr2:172501772-172501901	130	S	5.09146e-28	2.49821e-25	78.9229	56.5807	22.3423
SORBS1	HsaEX0060974	chr10:95375973-95376056	84	C1	6.52397e-38	6.73334e-35	41.35	18.9985	22.3515
ITGB4	HsaEX0032469	chr17:75755055-75755213	159	S	1.8304e-42	3.25455e-39	31.649	9.18603	22.463
MYO5A	HsaEX0041194	chr15:52337810-52337884	75	S	6.43979e-23	2.0578e-20	39.3356	16.8724	22.4633
RAB11FIP3	HsaEX0051561	chr16:491134-491268	135	S	2.09139e-31	1.32714e-28	59.5948	36.883	22.7119
MYBPC1	HsaEX0040898	chr12:101626872-101626910	39	C2	1.77656e-06	5.53412e-05	67.577	44.8165	22.7604
KAT2A	HsaEX6022724	chr17:42119054-42119173	120	S	5.93089e-33	4.34732e-30	46.859	23.978	22.881
C12orf73	HsaEX0009277	chr12:103953414-103953534	121	S	1.26936e-12	1.21837e-10	54.2281	31.3444	22.8837
TMEM126B	HsaEX0065426	chr11:85631145-85631316	172	C1	8.73586e-51	4.754e-47	68.5757	45.6189	22.9568
NFASC	HsaEX0042673	chr1:205002596-205002748	153	C3	5.30483e-13	5.39752e-11	34.3285	11.3608	22.9677
PLEKHM2	HsaEX0048420	chr1:15721329-15721388	60	S	4.29176e-47	1.22338e-43	83.244	60.2464	22.9976
ABI3BP	HsaEX0000694	chr3:100839569-100839616	48	C3	1.82257e-17	3.27961e-15	76.3407	53.3274	23.0132
BANF1	HsaALTD0000648-2/2	chr11:-66002570	57	Alt5	3.04031e-40	4.07456e-37	40.3722	17.3301	23.0421
MXI1	HsaEX0040859	chr10:110226141-110226283	143	S	5.91469e-11	4.42424e-09	63.0477	39.4172	23.6305
ADGRL2	HsaEX0036240	chr1:81987289-81987341	53	C3	0.000709543	0.00973733	96.1995	72.4485	23.7509
PODNL1	HsaEX0048804	chr19:13935721-13935830	110	C3	3.33379e-11	2.57947e-09	66.2	42.4022	23.7978
CLSTN1	HsaEX0015793	chr1:9756481-9756510	30	S	4.81854e-42	8.18165e-39	38.2873	14.4586	23.8288
CAST	HsaEX0012629	chr5:96726794-96726859	66	S	2.60915e-48	8.07864e-45	34.0775	10.2175	23.8601
KIAA1109	HsaEX0033934	chr4:122275972-122276022	51	S	1.1359e-28	5.84496e-26	48.6578	24.6591	23.9987
NUMA1	HsaEX0044209	chr11:72012401-72012442	42	S	4.32047e-38	4.51097e-35	69.5182	45.5088	24.0094
AFDN	HsaEX0039566	chr6:167913403-167913423	21	S	2.51733e-25	9.53737e-23	50.8289	26.7957	24.0332
CD46	HsaEX0013870	chr1:207790253-207790345	93	S	3.28643e-45	7.56653e-42	42.1718	18.0964	24.0754
DOCK9	HsaEX0020677	chr13:98845329-98845372	44	C3	4.10735e-30	2.37908e-27	45.8117	21.6923	24.1193
MACF1	HsaEX0037170	chr1:39331203-39336653	5451	C2	4.29762e-18	8.27208e-16	41.8239	17.5991	24.2249
PLEKHA1	HsaEX0048216	chr10:122428276-122428316	41	S	1.71783e-19	3.82747e-17	42.3402	18.1078	24.2324
ARNT	HsaEX0005986	chr1:150842424-150842468	45	S	2.81339e-45	6.6479e-42	85.9278	61.6728	24.255
PALM	HsaEX0045309	chr19:740352-740483	132	S	3.65945e-48	1.11386e-44	95.0987	70.4272	24.6715
ACSL1	HsaALTD1027503-2/2	chr4:184805440-184805788	87	Alt5	4.14764e-16	6.17109e-14	30.538	5.80265	24.7354
ECM2	HsaALTA1014129-4/5	chr9:92514631-92515137	427	Alt3	6.23034e-32	4.08347e-29	86.1246	61.3569	24.7677
ABLIM3	HsaEX0000740	chr5:149242491-149242538	48	C1	1.00632e-41	1.6429e-38	64.1375	39.1083	25.0293
C2CD5	HsaEX0033679	chr12:22458484-22458555	72	C1	1.0374e-53	8.46822e-50	46.6102	21.0615	25.5487
USP53	HsaEX0069974	chr4:119214070-119214222	153	S	1.47194e-22	4.55753e-20	67.0124	41.3213	25.691
MACF1	HsaEX0037172	chr1:39340502-39340717	216	C3	2.01497e-19	4.47843e-17	46.1646	20.3475	25.8172
UGP2	HsaEX0069181	chr2:63842059-63842204	146	C1	2.91037e-50	1.43987e-46	41.7729	15.9502	25.8227
RBM41	HsaEX0052717	chrX:107113397-107113468	72	C1	2.54889e-17	4.45706e-15	66.0998	40.0859	26.0139
LUC7L	HsaEX0036985	chr16:228333-228402	70	S	1.85982e-12	1.74318e-10	45.5434	19.3183	26.2251
MACF1	HsaEX0037174	chr1:39346977-39347156	180	C2	8.67312e-20	2.00716e-17	44.3143	18.0694	26.2448
PPFIBP1	HsaEX0049373	chr12:27658816-27658848	33	S	2.53386e-39	3.09552e-36	37.113	10.8113	26.3017
SVIL	HsaEX0063053	chr10:29532529-29533458	930	C3	1.12785e-51	7.79016e-48	37.8694	11.5337	26.3357
CASK	HsaEX0012547	chrX:41555600-41555635	36	C2	3.9951e-39	4.72011e-36	70.6496	44.1302	26.5195
DOCK6	HsaEX0020630	chr19:11232185-11232289	105	C3	8.56135e-12	7.28664e-10	81.2898	54.6774	26.6124
KAT2A	HsaALTD0003381-2/2	chr17:42119054-42119436	191	Alt5	2.19445e-31	1.38763e-28	65.0355	38.4134	26.6221
TPM1	HsaEX0066684	chr15:63061726-63061788	63	C3	4.80146e-53	3.59277e-49	49.5018	22.8375	26.6642
AKAP9	HsaEX0003417	chr7:92042046-92042186	141	S	4.85304e-30	2.78443e-27	38.728	11.9201	26.8079
STXBP5	HsaEX0062776	chr6:147339179-147339238	60	C1	1.96425e-08	9.47483e-07	57.0535	30.2363	26.8172
SH3D19	HsaEX0057983	chr4:151226168-151226240	73	S	2.32588e-10	1.58456e-08	50.1243	23.2856	26.8388
GIT2	HsaEX0027517	chr12:109945260-109945349	90	S	2.48614e-39	3.05803e-36	87.0163	59.9501	27.0662
MYO9A	HsaEX0041284	chr15:71951782-71951896	115	S	7.55778e-17	1.24405e-14	72.8134	45.4635	27.3499
STXBP5	HsaEX0062777	chr6:147339337-147339384	48	C2	4.09263e-10	2.68532e-08	54.7833	26.9571	27.8262
MARK3	HsaEX0037926	chr14:103500156-103500200	45	C3	4.10113e-51	2.49738e-47	47.3721	19.5233	27.8488
LEF1	HsaEX0035611	chr4:108081586-108081669	84	S	1.15761e-10	8.3155e-09	80.4964	52.622	27.8744
LPHN2	HsaEX0036237	chr1:81952987-81953025	39	S	2.07467e-36	2.00311e-33	47.8238	19.7799	28.0439
EPB41L2	HsaEX0022652	chr6:130878104-130878250	147	C2	1.18006e-48	3.9307e-45	79.2258	51.1191	28.1067
EPB41L2	HsaEX0022651	chr6:130880144-130880206	63	C2	8.33992e-48	2.49619e-44	79.633	51.4031	28.23
TBC1D23	HsaEX0063853	chr3:100311833-100311877	45	S	4.10464e-35	3.47701e-32	68.9759	40.4066	28.5693
DMD	HsaEX0019952	chrX:31126642-31126673	32	C2	2.41408e-14	2.92333e-12	44.5881	15.8766	28.7115
PRMT2	HsaEX0050273	chr21:46636444-46636547	104	S	1.23389e-57	2.46208e-53	54.6744	24.9852	29.6893
CSNK1G3	HsaEX0017556	chr5:123605339-123605362	24	S	3.49779e-41	5.32328e-38	57.0816	27.0223	30.0593
MICAL3	HsaEX0071906	chr22:17812507-17812557	51	S	3.86286e-27	1.74738e-24	43.895	13.6064	30.2886
ATG16L1	HsaEX0006571	chr2:233273721-233273777	57	S	2.68336e-32	1.82533e-29	61.981	31.3892	30.5918
SVIL	HsaEX0063052	chr10:29535989-29536069	81	C2	4.17195e-51	2.49738e-47	42.2621	11.2459	31.0162
NFYA	HsaEX0042824	chr6:41080814-41080894	81	S	3.12949e-34	2.45417e-31	45.0398	13.9012	31.1386
MYOF	HsaEX0041321	chr10:93392917-93392955	39	S	6.85205e-39	7.78809e-36	78.866	47.1862	31.6797
ARHGEF11	HsaEX0005606	chr1:156938418-156938513	96	S	5.8926e-38	6.11685e-35	52.3227	20.5956	31.7271
GOLGA2	HsaEX0027951	chr9:128272785-128272865	81	S	3.26679e-57	5.3333e-53	59.7629	27.9227	31.8403
MAGI1	HsaEX0037260	chr3:65448022-65448057	36	S	1.2566e-24	4.55502e-22	51.8994	20.031	31.8684
WDFY3	HsaEX0070915	chr4:84726861-84726911	51	S	6.43051e-40	8.30804e-37	87.7019	55.8265	31.8754
CLSTN1	HsaEX0015792	chr1:9737498-9737554	57	S	3.89202e-54	3.49472e-50	51.4211	19.342	32.0791
PTPRS	HsaEX0051219	chr19:5216720-5216767	48	S	1.1808e-55	1.63117e-51	52.8265	20.2407	32.5858
PLD1	HsaEX0048172	chr3:171686685-171686798	114	S	1.71331e-18	3.44551e-16	47.7302	14.6208	33.1095
SYNE2	HsaEX0063188	chr14:64215286-64215354	69	S	6.92908e-45	1.49922e-41	70.0159	36.1118	33.9041
ACTN1	HsaEX0002148	chr14:68878458-68878523	66	C3	1.09914e-68	9.86944e-64	44.8871	10.4723	34.4148
MYO18A	HsaEX0041053	chr17:29085604-29085648	45	S	2.03651e-54	2.15132e-50	55.3498	20.4273	34.9225
VLDLR	HsaEX0070392	chr9:2651415-2651498	84	S	3.55309e-38	3.73146e-35	55.3534	19.367	35.9863
ABI3BP	HsaEX0000674	chr3:100824858-100824941	84	C3	1.71752e-27	8.07431e-25	79.7942	43.7374	36.0568
TEAD1	HsaEX0064361	chr11:12878889-12878900	12	C1	9.79878e-16	1.40104e-13	63.1082	27.051	36.0573
SYNC	HsaEX0063129	chr1:32684038-32684089	52	S	1.54047e-23	5.19032e-21	67.3819	30.7044	36.6775
INSR	HsaEX0031843	chr19:7150497-7150532	36	S	4.39764e-51	2.54757e-47	69.603	32.2013	37.4017
BPTF	HsaEX0008351	chr17:67875556-67875744	189	C2	2.47984e-44	5.00382e-41	61.325	23.7946	37.5304
MAP2K7	HsaEX0037512	chr19:7905808-7905855	48	S	3.94361e-12	3.52518e-10	57.3071	19.6793	37.6279
MARK3	HsaEX0037925	chr14:103498502-103498528	27	C3	1.93246e-49	7.71198e-46	57.4871	19.7821	37.705
ABI3BP	HsaEX0000677	chr3:100821054-100821113	60	C3	1.13603e-33	8.64465e-31	86.3904	48.368	38.0225
MAPK10	HsaEX0037726	chr4:86098524-86098595	72	C1	1.91731e-11	1.54195e-09	86.1047	47.8588	38.2459
NIN	HsaEX0042924	chr14:50756492-50758630	2139	S	1.48306e-21	4.07238e-19	70.1676	31.7958	38.3717
DST	HsaEX0021050	chr6:56603837-56609344	5508	C2	1.31234e-25	5.10121e-23	64.1227	25.1921	38.9306
ABI3BP	HsaEX0000676	chr3:100822589-100822672	84	C3	2.41102e-30	1.44327e-27	86.2682	46.9799	39.2883
EGFLAM	HsaEX0021813	chr5:38445679-38445702	24	S	1.14416e-07	4.71592e-06	68.0757	28.7483	39.3274
LRRFIP2	HsaEX0036752	chr3:37091467-37091538	72	S	9.4841e-53	6.81277e-49	71.0281	31.626	39.402
ABI3BP	HsaEX0000686	chr3:100811728-100811799	72	C3	1.23326e-32	8.75393e-30	82.6772	42.6455	40.0316
ABI3BP	HsaEX0000688	chr3:100810412-100810477	66	C3	8.07834e-24	2.75806e-21	84.2398	43.8054	40.4344
ABI3BP	HsaEX0000687	chr3:100811230-100811277	48	C3	3.30906e-32	2.22567e-29	81.7036	41.1127	40.5909
SPAG9	HsaEX0061193	chr17:50975863-50975901	39	S	6.99464e-42	1.16308e-38	69.1376	28.3566	40.781
SORBS1	HsaEX0060967	chr10:95415469-95416185	717	C2	4.82925e-42	8.18165e-39	50.1647	8.99037	41.1743
ABI3BP	HsaEX0000680	chr3:100818525-100818569	45	C3	9.66381e-35	7.96085e-32	82.4775	40.8158	41.6617
SLMAP	HsaEX0060187	chr3:57925845-57925934	90	S	6.64153e-50	2.98178e-46	73.267	30.788	42.479
LIMCH1	HsaEX0035823	chr4:41638932-41638967	36	S	3.67827e-28	1.83488e-25	72.9679	30.3875	42.5804
DST	HsaEX0021053	chr6:56602882-56603031	150	C3	5.44514e-28	2.65723e-25	61.7243	18.8288	42.8955
DST	HsaEX0021052	chr6:56603205-56603420	216	C3	6.75746e-29	3.51749e-26	61.4869	18.5848	42.9021
ABI3BP	HsaEX0000693	chr3:100795804-100795851	48	C2	1.068e-30	6.52364e-28	53.0711	9.6817	43.3894
DST	HsaEX0021051	chr6:56603564-56603713	150	C3	1.30337e-31	8.4196e-29	67.1264	23.6049	43.5214
DST	HsaEX0021054	chr6:56601443-56601676	234	C2	4.71792e-30	2.71558e-27	65.6997	21.4588	44.241
NPHP3	HsaEX0043535	chr3:132696731-132696813	83	S	7.57108e-20	1.76807e-17	71.3074	26.3854	44.922
DST	HsaEX1012417	chr6:56617241-56617418	178	C2	7.79547e-20	1.81811e-17	80.5826	35.2625	45.3201
SORBS1	HsaEX0060968	chr10:95414830-95414862	33	C2	7.46173e-28	3.59251e-25	73.924	27.2806	46.6434
RUBCN	HsaEX0033514	chr3:197691074-197691148	75	S	1.43589e-15	2.02245e-13	65.9552	18.858	47.0972
ABI3BP	HsaEX0000683	chr3:100815912-100815971	60	C3	5.39552e-32	3.56231e-29	79.5425	31.4332	48.1093
WASF3	HsaEX0070852	chr13:26680035-26680201	167	C3	8.67704e-22	2.41965e-19	78.082	28.9591	49.1229
ABI3BP	HsaEX0000684	chr3:100813661-100813735	75	C3	1.33801e-21	3.69669e-19	82.8184	33.1337	49.6848
SORBS1	HsaEX0060962	chr10:95414499-95414655	157	C1	1.45539e-28	7.44629e-26	73.448	21.9689	51.4791
FBLN2	HsaEX0025001	chr3:13621775-13621915	141	S	7.24877e-68	4.33921e-63	67.4696	15.3009	52.1687
XG	HsaEX0071713	chrX:2806701-2806745	45	S	2.42542e-17	4.26608e-15	81.2309	28.054	53.1769
ABI3BP	HsaEX0000670	chr3:100830578-100830634	57	C3	7.68031e-22	2.15173e-19	67.2632	12.355	54.9082
FNDC1	HsaEX0026139	chr6:159200513-159200581	69	C2	2.07642e-15	2.86619e-13	97.8274	17.5141	80.3133

## Sheet: prostate
GENE	EVENT	COORD	LENGTH	COMPLEX	P	Q	MEAN PSI H	MEAN PSI T	PSI H - PSI T
PUS1	HsaEX0051300	chr12:131932722-131932833	112	C2	5.85226e-07	0.00013469	19.6967	26.4635	-6.76681
NSUN4	HsaEX0043955	chr1:46341323-46341497	175	S	2.21984e-05	0.00238162	17.0461	11.5195	5.52661
METTL6	HsaEX0038930	chr3:15415511-15415583	73	C1	3.30568e-06	0.000539362	39.7	29.4255	10.2745
SPIRE1	HsaEX0061442	chr18:12459755-12459928	174	S	2.39053e-12	2.97795e-09	35.2608	69.8535	-34.5927
WASF3	HsaEX0070851	chr13:26676549-26676724	176	C3	1.95893e-15	1.02493e-11	38.5871	72.694	-34.1069
PCAT19	HsaEX1027184	chr19:41479379-41479536	158	C3	1.72967e-07	4.75784e-05	4.8752	34.1023	-29.2271
EPB41	HsaEX0022618	chr1:29096155-29096565	411	C1	1.02752e-14	3.66548e-11	36.345	65.0081	-28.6631
SEPT6	HsaEX0057301	chrX:119625335-119625379	45	C2	2.14271e-07	5.74912e-05	40.0254	67.0873	-27.0619
TPM1	HsaEX0066683	chr15:63061198-63061273	76	C3	1.43909e-19	1.12941e-14	14.4521	40.2204	-25.7683
ANO1	HsaEX0004623	chr11:70155911-70155988	78	S	1.0971e-10	8.12279e-08	40.6414	66.2951	-25.6537
TRAK1	HsaEX0066867	chr3:42217247-42217315	69	C1	2.37801e-08	8.82404e-06	21.293	46.7644	-25.4714
PDLIM7	HsaEX0046422	chr5:177491807-177491925	119	C1	8.52885e-15	3.2472e-11	27.5391	51.638	-24.0988
SORBS2	HsaEX0060987	chr4:185684754-185684842	89	C3	8.29322e-11	6.31903e-08	54.5268	78.2627	-23.7359
SLK	HsaEX0060174	chr10:104010816-104010908	93	S	2.30825e-14	7.10408e-11	49.9396	72.5831	-22.6435
PBRM1	HsaEX0045733	chr3:52554724-52554879	156	C1	3.13803e-13	5.59717e-10	60.695	83.1681	-22.4731
KIF13A	HsaEX0034386	chr6:17771114-17771218	105	C1	2.22302e-13	4.47256e-10	48.102	70.085	-21.983
PDGFA	HsaEX0046320	chr7:500431-500499	69	S	4.03492e-17	4.87176e-13	47.126	68.8261	-21.7001
NUMB	HsaEX0044216	chr14:73279281-73279424	144	S	1.73946e-18	3.90041e-14	33.9519	55.324	-21.3721
ACTN1	HsaEX0002147	chr14:68878989-68879069	81	C1	1.68604e-13	3.72738e-10	33.3619	54.6362	-21.2742
DMPK	HsaEX0019990	chr19:45770971-45771056	86	C2	1.13632e-16	1.18906e-12	32.0452	53.1993	-21.1541
SYTL2	HsaEX0063304	chr11:85711113-85711232	120	C1	3.21184e-09	1.52769e-06	63.8031	84.1724	-20.3692
PLA2G5	HsaEX0047956	chr1:20089789-20089895	107	S	1.01785e-15	6.65683e-12	62.1127	81.0591	-18.9464
PHLDB2	HsaEX0047187	chr3:111949001-111949075	75	C3	2.00943e-08	7.61847e-06	61.9859	80.6277	-18.6419
ME3	HsaEX0038478	chr11:86457460-86457514	55	C1	2.7722e-06	0.00046925	21.1671	39.5146	-18.3475
CCDC50	HsaEX0013296	chr3:191375062-191375589	528	S	3.41745e-10	2.23504e-07	36.8081	54.9659	-18.1578
ENAH	HsaEX0022428	chr1:225504991-225505053	63	S	7.744e-13	1.18011e-09	46.3404	63.8901	-17.5497
NOL3	HsaEX1025892	chr16:67173862-67174046	185	C1	3.62513e-10	2.32417e-07	52.0833	69.53	-17.4467
KIAA1217	HsaEX0033960	chr10:24494500-24494604	105	S	3.17879e-14	9.23981e-11	58.0631	75.4188	-17.3557
MAP3K7	HsaEX0037602	chr6:90544552-90544632	81	S	9.64498e-12	1.00926e-08	60.9061	78.162	-17.256
CAB39L	HsaEX0011844	chr13:49401395-49401587	193	C1	6.52262e-07	0.000146049	23.1835	40.2909	-17.1074
EXOC7	HsaEX0023506	chr17:76090329-76090397	69	C2	8.82594e-15	3.2472e-11	35.65	52.157	-16.507
TLN1	HsaEX0065134	chr9:35718356-35718406	51	S	3.92234e-08	1.3531e-05	25.5616	41.7764	-16.2148
MYO6	HsaEX0041240	chr6:75894814-75894840	27	C2	1.03882e-11	1.07273e-08	70.5531	86.6939	-16.1408
GALK2	HsaEX1015155	chr15:49169995-49170358	364	C3	1.80629e-09	9.27057e-07	19.8876	35.7255	-15.8379
EXOC1	HsaEX0023429	chr4:55888888-55888932	45	S	8.16724e-09	3.52183e-06	64.9609	80.6207	-15.6599
GSTM2	HsaEX1045967	chr1:109670175-109670234	60	C3	9.07301e-10	5.08613e-07	10.9379	26.3463	-15.4084
ANK3	HsaEX0004154	chr10:60145968-60146021	54	C2	9.99764e-07	0.000209131	62.6674	77.9906	-15.3232
SORBS2	HsaEX0060986	chr4:185690562-185690611	50	C3	5.49651e-07	0.000128768	62.4811	77.4547	-14.9736
KLC2	HsaALTA1047488-4/5	chr11:66266873-	316	Alt3	2.4664e-17	3.51937e-13	75.4119	90.2779	-14.866
ADAM15	HsaEX0002290	chr1:155061904-155061960	57	C2	9.70029e-10	5.38013e-07	42.6119	57.4766	-14.8647
SUN1	HsaEX0062909	chr7:849923-850033	111	C2	4.05746e-10	2.52725e-07	55.6856	70.3423	-14.6566
MBNL1	HsaEX0038116	chr3:152456267-152456361	95	C2	7.16756e-13	1.1139e-09	61.5856	76.2122	-14.6266
MAPK10	HsaEX6085240	chr4:86089206-86089277	72	C3	1.23092e-09	6.61672e-07	31.6485	46.1496	-14.5011
SLC37A2	HsaEX0059488	chr11:125084234-125084319	86	S	4.13099e-07	0.000100942	81.2986	95.7408	-14.4423
CTNND1	HsaEX0017868	chr11:57815918-57816001	84	S	2.18739e-09	1.10044e-06	24.2353	38.5726	-14.3373
DMPK	HsaEX0019989	chr19:45771350-45771396	47	C2	2.16356e-13	4.41036e-10	38.9536	53.2841	-14.3305
RALGPS2	HsaEX0052103	chr1:178892230-178892307	78	S	5.99893e-07	0.00013746	76.8409	90.9649	-14.1241
MYO6	HsaEX0041241	chr6:75895231-75895260	30	C2	2.96636e-11	2.67589e-08	75.0855	88.8401	-13.7546
EPB41	HsaEX0022623	chr1:29058589-29058645	57	C3	1.86785e-05	0.00210088	49.3619	62.7169	-13.355
MINK1	HsaEX0039305	chr17:4892402-4892512	111	S	4.53003e-13	7.56428e-10	73.0196	86.2213	-13.2017
BAIAP2	HsaEX0007587	chr17:81110914-81110955	42	S	1.15504e-13	2.74693e-10	55.5863	68.187	-12.6007
C12orf29	HsaEX0009151	chr12:88040148-88040265	118	S	3.97799e-10	2.48762e-07	66.6806	79.265	-12.5843
NPIPA7	HsaEX0001625	chr16:16392593-16392662	70	S	1.32259e-14	4.41695e-11	18.3969	30.9294	-12.5324
FRYL	HsaEX1014957	chr4:48520524-48520572	49	S	5.41044e-06	0.000803437	24.5604	37.0483	-12.488
CBR4	HsaEX0012754	chr4:168998202-168998285	84	C1	1.73298e-10	1.23642e-07	36.8354	49.299	-12.4636
KRIT1	HsaEX0035034	chr7:92244016-92244101	86	C2	2.38223e-06	0.000414085	54.0397	66.3816	-12.3419
DMTN	HsaEX0022707	chr8:22067085-22067159	75	S	3.45999e-10	2.23969e-07	58.8269	71.0628	-12.2359
MBNL1	HsaEX0038114	chr3:152446710-152446757	48	S	7.29276e-11	5.72343e-08	21.1571	33.3916	-12.2345
CD47	HsaEX0013877	chr3:108050578-108050602	25	C3	1.64591e-08	6.4911e-06	58.6337	70.8367	-12.2031
LIMCH1	HsaEX0035812	chr4:41670718-41670792	75	S	2.8926e-07	7.50864e-05	29.3613	41.5486	-12.1872
DVL1	HsaALTD0002073-2/2	chr1:1339287-1339422	75	Alt5	6.21645e-12	6.92019e-09	53.8638	66.0335	-12.1697
MBNL1	HsaEX0038115	chr3:152455542-152455577	36	C1	2.83521e-11	2.58732e-08	32.4949	44.5325	-12.0376
UIMC1	HsaEX0069239	chr5:176968555-176969291	737	C1	4.12813e-06	0.000641544	57.4206	69.2996	-11.879
CLK4	HsaEX0015705	chr5:178617344-178617431	88	S	5.02445e-05	0.0044632	76.7179	88.4102	-11.6923
OPA1	HsaEX0044739	chr3:193626092-193626202	111	S	3.00636e-06	0.000498294	41.9876	53.5082	-11.5206
NR2F2	HsaEX0043713	chr15:96330951-96332547	1597	S	6.66e-09	2.9447e-06	47.6027	59.1053	-11.5026
ADAM15	HsaEX0002288	chr1:155061415-155061489	75	ANN	2.50339e-06	0.0004318	42.2315	53.7214	-11.4899
ADNP	HsaEX0002834	chr20:50928651-50928742	92	C1	4.42881e-05	0.00405597	49.1738	60.6276	-11.4537
MAP4K4	HsaEX0037675	chr2:101860825-101860986	162	C1	6.83398e-07	0.000151937	33.1548	44.6012	-11.4464
ZNF326	HsaEX0073422	chr1:90007345-90007750	406	C1	1.22274e-08	5.02999e-06	70.3713	81.7302	-11.359
TMEM175	HsaEX0065590	chr4:947709-947892	184	C2	3.89533e-13	6.79354e-10	56.9608	68.2867	-11.3259
OSBPL8	HsaEX0044946	chr12:76459859-76459895	37	S	1.04987e-05	0.00137097	22.8171	34.0607	-11.2436
MMP24-AS1	HsaEX1023965	chr20:35277857-35277932	76	S	1.9064e-05	0.00212977	17.9541	29.1322	-11.1781
SERP2	HsaEX0057375	chr13:44390387-44390578	192	S	2.80367e-05	0.00287439	72.5329	83.6208	-11.0879
SCRIB	HsaEX0056634	chr8:143804568-143804825	258	S	3.96208e-14	1.09104e-10	83.9508	95.0014	-11.0506
LRRC75B	HsaEX0010619	chr22:24592217-24592423	207	S	2.07387e-07	5.5835e-05	45.3303	56.273	-10.9427
	HsaEX0072553	chr22:23398078-23398106	29	C3	3.25248e-06	0.000531234	34.3331	45.2546	-10.9215
DTNA	HsaEX0021079	chr18:34884728-34884776	49	C2	1.69251e-06	0.000313648	4.35556	15.2342	-10.8786
AMPD2	HsaEX0003981	chr1:109625303-109625433	131	C1	8.69873e-07	0.000186781	72.5624	83.367	-10.8046
AUTS2	HsaEX0007361	chr7:70774028-70774099	72	C1	2.13564e-05	0.00231661	63.9637	74.7449	-10.7812
ACLY	HsaEX0001940	chr17:41896620-41896649	30	S	9.02561e-11	6.81095e-08	61.0924	71.7417	-10.6492
RP11-983P16.4	HsaEX1035065	chr12:53045600-53045653	54	C2	1.29122e-06	0.00025334	75.7661	86.0798	-10.3137
KIAA1109	HsaEX0033936	chr4:122316348-122316548	201	S	0.000118036	0.00847151	25.7149	35.9862	-10.2713
KRIT1	HsaEX0035033	chr7:92244902-92245018	117	C3	4.42331e-06	0.000680678	54.8832	65.0863	-10.203
SMPDL3A	HsaEX0060515	chr6:122795682-122795890	209	S	1.83714e-08	7.06769e-06	75.0748	84.9086	-9.83374
CC2D2A	HsaEX0012809	chr4:15479278-15479328	51	S	3.07507e-11	2.74244e-08	9.27641	19.0613	-9.78487
	HsaEX1000124	chr22:23399584-23399650	67	C3	3.27558e-05	0.00322948	36.5532	46.2905	-9.73727
INF2	HsaEX0031649	chr14:104715284-104715340	57	S	1.06123e-08	4.45481e-06	76.6412	86.3611	-9.71986
POM121	HsaEX1028870	chr7:72952152-72952295	144	S	3.78392e-06	0.000598722	28.6298	38.2943	-9.66453
PHLDB2	HsaEX0047188	chr3:111952580-111952712	133	C1	8.8118e-06	0.00119255	78.3945	88.0521	-9.65758
ZDHHC8	HsaALTD0007328-2/2	chr22:20143268-20143756	176	Alt5	1.15909e-08	4.80034e-06	81.5019	91.1056	-9.60367
TMEM175	HsaEX0065591	chr4:948116-948154	39	C2	1.51752e-11	1.49807e-08	61.3744	70.9344	-9.56002
TCF12	HsaEX0064153	chr15:57252421-57252492	72	S	4.70186e-10	2.86052e-07	13.7504	23.2071	-9.45671
NFIX	HsaEX0042743	chr19:13078613-13078735	123	S	8.53435e-17	9.56835e-13	77.4267	86.88	-9.45327
NCOR2	HsaALTD0004215-2/3	chr12:124327409-124327585	138	Alt5	1.79965e-10	1.27817e-07	80.1338	89.4712	-9.33736
RBM4B	HsaALTA1047088-2/2	chr11:-66665660	82	Alt3	0.000141334	0.00970006	7.47111	16.7912	-9.32008
CASK	HsaEX0012546	chrX:41557032-41557100	69	C1	7.15898e-09	3.13879e-06	16.7495	26.0615	-9.31199
TPM1	HsaEX0066682	chr15:63044027-63044152	126	S	3.63315e-14	1.01833e-10	9.20038	18.4857	-9.28527
TNC	HsaEX0066152	chr9:115046410-115046682	273	C3	1.12644e-08	4.68988e-06	10.6576	19.9056	-9.24804
ERBIN	HsaEX0022946	chr5:66068877-66069020	144	C2	6.31975e-07	0.000142589	17.5379	26.5901	-9.05224
RNASEH2B	HsaEX0053801	chr13:50953905-50953985	81	C1	4.01808e-11	3.44637e-08	65.9098	74.9258	-9.01595
THADA	HsaEX6013129	chr2:43371965-43372122	158	S	4.87941e-12	5.63149e-09	5.28673	14.2926	-9.00589
G6PC3	HsaEX0026722	chr17:44074969-44075087	119	S	3.67345e-11	3.22119e-08	78.5952	87.4382	-8.84305
TUBD1	HsaEX0068309	chr17:59880894-59881110	217	C1	1.43537e-06	0.00027509	79.091	87.9292	-8.83816
ZMIZ1	HsaEX0072856	chr10:79310924-79311184	261	S	1.46668e-08	5.90289e-06	56.781	65.5457	-8.76474
MIOS	HsaEX0039315	chr7:7568026-7568123	98	C2	4.99346e-05	0.00443818	74.4526	83.1944	-8.74181
COL16A1	HsaEX0016343	chr1:31679804-31679851	48	S	9.26503e-08	2.80204e-05	46.7942	55.5311	-8.73684
RPS24	HsaALTA0007381-2/2	chr10:78040201-78040225	3	Alt3	4.07919e-06	0.000634567	30.9744	39.6955	-8.7211
RGS14	HsaEX0053366	chr5:177371475-177371589	115	S	7.26034e-07	0.000160056	69.9665	78.6685	-8.70207
DDR1	HsaEX0018852	chr6:30885625-30885680	56	C1	2.03574e-09	1.02744e-06	46.9736	55.6328	-8.65916
RHOT1	HsaEX0053529	chr17:32209350-32209445	96	S	2.32738e-08	8.65664e-06	34.2127	42.765	-8.55226
METTL22	HsaEX0009690	chr16:8644557-8644725	169	S	6.57797e-09	2.93321e-06	84.3057	92.8573	-8.55166
NFIB	HsaEX0042734	chr9:14116208-14116346	139	C3	1.33987e-05	0.00164561	39.7532	48.2672	-8.51399
NHLRC3	HsaEX0042877	chr13:39042222-39042305	84	S	4.54361e-06	0.00069714	70.341	78.8534	-8.51247
DPH7	HsaEX0071398	chr9:137576309-137576402	94	C1	6.92237e-06	0.000985086	20.3651	28.8726	-8.50749
CADM1	HsaEX0012101	chr11:115198406-115198438	33	C2	8.32973e-07	0.000180837	22.6814	31.1548	-8.4734
GLE1	HsaEX0027597	chr9:128507216-128507340	125	S	2.09036e-07	5.61826e-05	15.5745	23.9901	-8.41564
PTS	HsaEX0051256	chr11:112230208-112230230	23	S	1.74672e-15	9.4541e-12	86.8206	95.1351	-8.31455
COL6A3	HsaEX0016637	chr2:237378636-237379235	600	S	1.86718e-12	2.44231e-09	6.16061	14.459	-8.29838
NFIB	HsaEX0042736	chr9:14102422-14102510	89	C3	9.35169e-05	0.0071568	40.8356	49.1193	-8.28378
PICALM	HsaEX0047356	chr11:85990250-85990378	129	S	1.62139e-06	0.000304058	35.0781	43.3498	-8.27173
MAPK9	HsaEX0037802	chr5:180286975-180287067	93	S	4.33171e-05	0.0039901	12.4404	20.709	-8.26853
PPP2R3C	HsaEX0049692	chr14:35116610-35116737	128	S	6.64475e-09	2.9447e-06	76.1315	84.3931	-8.26156
INO80E	HsaEX0031700	chr16:30001465-30001530	66	C1	1.02599e-11	1.0665e-08	81.719	89.8624	-8.14335
ARHGAP17	HsaEX0005421	chr16:24939364-24939597	234	S	8.44331e-06	0.00115276	54.8627	62.9895	-8.12674
PPFIA1	HsaEX0049332	chr11:70382088-70382158	71	S	3.81312e-12	4.5071e-09	87.2965	95.4019	-8.10534
C17orf80	HsaEX0009826	chr17:73242244-73242351	108	S	5.17996e-05	0.00457766	55.1373	63.1909	-8.0536
TSPYL2	HsaALTA0009082-2/3	chrX:53084532-53084622	13	Alt3	0.000110207	0.00810604	38.4158	46.4286	-8.0128
CPNE4	HsaEX1009684	chr3:131622756-131622881	126	S	6.2961e-14	1.62393e-10	4.76717	12.7514	-7.98425
HP1BP3	HsaEX0030383	chr1:20780345-20780540	196	C1	8.09559e-08	2.48184e-05	52.0563	59.9788	-7.92255
ARHGEF1	HsaEX0005557	chr19:41906457-41906620	164	S	1.39982e-07	3.94469e-05	73.826	81.7362	-7.91027
HEXDC	HsaEX0029850	chr17:82440473-82440613	141	C2	1.79847e-07	4.90942e-05	11.8502	19.7353	-7.88512
ZMIZ2	HsaEX0072863	chr7:44760151-44760228	78	S	1.70351e-06	0.000314942	47.0296	54.854	-7.82438
KANK1	HsaEX0032846	chr9:732378-732617	240	S	1.22633e-05	0.00154732	75.7394	83.5145	-7.77506
RP11-452C8.1	HsaEX1033684	chr4:79667989-79668127	139	C2	1.47118e-05	0.00176274	77.9329	85.6981	-7.76516
RPL35A	HsaALTD1052959-5/11	chr3:-197950299	78	Alt5	1.09958e-09	5.95147e-07	11.7788	19.4701	-7.69127
NEDD4L	HsaEX0042432	chr18:58335478-58335537	60	C1	3.72191e-10	2.36518e-07	80.318	87.9743	-7.65629
REPS1	HsaEX0053051	chr6:138926401-138926478	78	S	5.75306e-06	0.000845517	50.2912	57.9451	-7.65399
CPNE4	HsaEX1009685	chr3:131620448-131620551	104	C3	3.9606e-13	6.83147e-10	4.94696	12.5766	-7.62969
IFT172	HsaEX0031035	chr2:27445745-27445795	51	S	5.73878e-07	0.000132857	80.1427	87.7614	-7.61868
MYO6	HsaEX0041242	chr6:75898373-75898411	39	C2	0.000131941	0.00925782	62.5992	70.2151	-7.61587
WNK1	HsaEX0071560	chr12:880721-880999	279	C1	5.18199e-05	0.00457766	36.6733	44.2111	-7.53789
NFIB	HsaEX0042735	chr9:14112999-14113076	78	C3	7.25196e-05	0.00590702	40.6532	48.1366	-7.4834
NISCH	HsaEX0043017	chr3:52480879-52481037	159	S	1.70573e-05	0.00197154	22.8406	30.2877	-7.44712
FKBP15	HsaALTD1015154-2/2	chr9:113182766-113182868	30	Alt5	6.76669e-12	7.42737e-09	87.3982	94.8446	-7.44642
SMTN	HsaEX0060529	chr22:31090808-31090879	72	C1	3.0746e-09	1.47926e-06	79.0171	86.4425	-7.4254
LRRC23	HsaEX0036545	chr12:6905845-6905954	110	S	8.5066e-05	0.00663625	35.0942	42.5162	-7.42195
OSBPL9	HsaEX0044962	chr1:51756320-51756358	39	S	1.36895e-08	5.53796e-06	76.6767	84.0864	-7.4097
DNM2	HsaEX0020455	chr19:10808569-10808580	12	S	4.02954e-06	0.000629338	69.0828	76.4644	-7.38155
TBRG4	HsaEX0064069	chr7:45104099-45104170	72	C1	1.57305e-07	4.34698e-05	76.501	83.8637	-7.36277
PRPF39	HsaEX0050364	chr14:45109894-45109993	100	S	0.000116876	0.00840747	20.8292	28.1479	-7.31869
BNIP2	HsaEX0008287	chr15:59678776-59678834	59	S	2.30182e-08	8.58192e-06	8.37408	15.6586	-7.28448
NPNT	HsaEX0043609	chr4:105912188-105912238	51	S	2.0624e-13	4.39183e-10	8.81	15.9382	-7.12824
USP21	HsaEX0069640	chr1:161160366-161160413	48	C3	2.57887e-05	0.00269856	22.2722	29.3943	-7.12218
FLOT2	HsaEX0025947	chr17:28884225-28884315	91	C1	2.58433e-13	4.82906e-10	73.5363	80.6425	-7.10612
FAM193B	HsaEX0024341	chr5:177536358-177536486	129	C3	1.28489e-09	6.85984e-07	88.2138	95.2789	-7.06507
FLNA	HsaEX0025921	chrX:154357251-154357274	24	S	3.06781e-11	2.74244e-08	18.1544	25.2059	-7.05147
CD47	HsaEX0013878	chr3:108049619-108049651	33	C2	1.99748e-07	5.40566e-05	19.1665	26.211	-7.04442
NCBP2	HsaALTD0004197-2/3	chr3:196942160-196942377	210	Alt5	2.94051e-05	0.00298494	12.8544	19.8824	-7.02798
CAPN7	HsaEX0012383	chr3:15241453-15241588	136	S	5.28522e-07	0.000124615	78.0333	85.008	-6.97465
CRK	HsaALTD0001678-3/4	chr17:1436790-1437155	208	Alt5	3.88028e-08	1.3445e-05	49.6706	56.6364	-6.96584
ERG	HsaEX0023044	chr21:38402557-38402637	81	C2	7.84566e-05	0.00626066	90.0224	96.9821	-6.95972
CCDC24	HsaEX0013182	chr1:43992212-43992387	176	C2	8.33447e-05	0.00654753	73.6033	80.5563	-6.95305
ANKRD10	HsaEX0004267	chr13:110900530-110900661	132	C2	6.32269e-07	0.000142589	17.7506	24.6765	-6.92591
PRRC2C	HsaEX0007661	chr1:171591152-171591200	49	C3	1.97483e-05	0.00218754	50.4179	57.3228	-6.90493
MAP4	HsaALTA0004964-2/3	chr3:-47853039	101	Alt3	6.68112e-09	2.94573e-06	70.1744	77.0572	-6.88275
RBCK1	HsaEX0052557	chr20:410412-410637	226	C1	6.13552e-05	0.00520564	41.1846	48.0531	-6.86848
GOLGA4	HsaEX0027973	chr3:37361243-37361305	63	S	6.63102e-09	2.9447e-06	78.7902	85.6443	-6.85414
USP54	HsaEX0070001	chr10:73520908-73521027	120	C1	0.000138693	0.00960701	80.8706	87.7131	-6.84257
SECISBP2L	HsaEX0057004	chr15:49019418-49019552	135	S	8.40808e-05	0.00658886	56.5013	63.3425	-6.84117
ITGB4	HsaEX0032469	chr17:75755055-75755213	159	S	4.13366e-06	0.000641769	9.87275	16.7015	-6.82876
TELO2	HsaEX0064451	chr16:1506484-1506665	182	S	3.68515e-06	0.000587236	9.4372	16.2281	-6.79094
TJP1	HsaALTD0006537-2/3	chr15:29704201-29704305	21	Alt5	2.08195e-11	1.94516e-08	30.2927	37.0637	-6.77102
USP33	HsaEX0069762	chr1:77745421-77745599	179	S	9.70224e-06	0.00128731	29.6595	36.4112	-6.75168
GSTM2	HsaEX1016290	chr1:109669636-109669713	78	C3	3.36793e-06	0.000546677	9.11423	15.8609	-6.7467
INO80E	HsaEX0031702	chr16:30004568-30004657	90	C2	5.07883e-08	1.68182e-05	15.1827	21.9219	-6.73917
NTAN1	HsaEX0044045	chr16:15047997-15048099	103	C1	1.6671e-06	0.000309734	57.3136	63.9857	-6.67205
PUM2	HsaEX0051288	chr2:20278583-20278680	98	S	5.55712e-07	0.0001298	51.5998	58.2421	-6.64226
NCOR2	HsaEX0042136	chr12:124327547-124327633	87	S	3.59425e-12	4.4075e-09	84.0017	90.615	-6.61326
CDKN2AIP	HsaALTD0001337-2/2	chr4:183445535-183445665	31	Alt5	2.72998e-05	0.00281725	48.8453	55.4491	-6.60372
ZMYND8	HsaEX0072977	chr20:47212642-47212721	80	S	1.77995e-05	0.00203337	63.2553	69.8364	-6.58109
NCOA5	HsaEX0042075	chr20:46079387-46079453	67	S	8.20774e-05	0.00647064	80.7163	87.2757	-6.55941
CAPN7	HsaEX0012378	chr3:15245526-15245671	146	S	1.9928e-11	1.87649e-08	89.2388	95.7917	-6.55292
HDAC10	HsaEX0029373	chr22:50249103-50249168	66	C1	1.04039e-06	0.000215111	81.7418	88.2732	-6.53139
PPP1R12C	HsaALTA0006603-2/2	chr19:55095445-55095603	3	Alt3	2.80455e-06	0.000473852	27.3412	33.8069	-6.46575
SERGEF	HsaEX0057334	chr11:17959470-17959636	167	S	4.61163e-05	0.00418411	57.9043	64.3659	-6.46161
OGDH	HsaEX0044666	chr7:44647444-44647534	91	C3	1.0318e-07	3.0615e-05	13.2333	19.6875	-6.45413
DHX30	HsaEX0019583	chr3:47815963-47816128	166	S	0.000111118	0.0081453	27.1998	33.6401	-6.44034
DHX30	HsaEX0019586	chr3:47824767-47825247	481	C2	1.10992e-06	0.000227139	20.5114	26.951	-6.43965
AADAT	HsaEX0000133	chr4:170075368-170075461	94	S	2.95033e-05	0.0029896	8.59967	15.0219	-6.42219
RBPMS	HsaEX1030926	chr8:30547292-30547969	678	C1	3.58003e-07	9.12222e-05	44.6917	51.1016	-6.40985
CARD19	HsaEX0011747	chr9:93111879-93111938	60	S	3.32233e-08	1.18249e-05	81.8694	88.2333	-6.36392
USP54	HsaEX0069997	chr10:73504850-73504990	141	S	1.63861e-06	0.000305825	55.032	61.3321	-6.3001
PIGF	HsaEX0047399	chr2:46588075-46588126	52	S	1.4058e-07	3.95444e-05	19.8915	26.1827	-6.29119
TMEM175	HsaEX1046678	chr4:948511-948615	105	C2	6.38701e-07	0.000143627	11.9269	18.1882	-6.26127
BAG6	HsaEX0007684	chr6:31644307-31644414	108	S	8.78522e-09	3.74714e-06	33.4927	39.7494	-6.25671
SENP5	HsaEX0057204	chr3:196927796-196927879	84	C1	8.43677e-06	0.00115276	88.6769	94.9283	-6.25138
DTX3	HsaEX1046564	chr12:57605584-57605731	148	C3	8.98311e-06	0.00120927	55.8262	62.0737	-6.24753
KIZ	HsaALTD1006187-2/2	chr20:21205491-21205584	54	Alt5	3.65261e-06	0.0005854	75.8129	82.0168	-6.20398
UBAP2L	HsaEX1042703	chr1:154263107-154263436	330	S	1.50645e-06	0.000286265	21.1827	27.3765	-6.19385
H2AFY	HsaEX0029172	chr5:135352946-135353045	100	C3	4.44271e-08	1.49965e-05	68.4035	74.5912	-6.18778
UIMC1	HsaEX0069238	chr5:176969601-176969706	106	C1	5.18508e-07	0.000122754	85.7418	91.9286	-6.18673
PPP1R16A	HsaEX0049611	chr8:144497977-144498161	185	C3	1.03324e-05	0.00135375	7.83654	14.0094	-6.1729
TNC	HsaEX0066148	chr9:115064647-115064919	273	C2	2.26064e-05	0.00241713	11.3079	17.4453	-6.13747
ARAP3	HsaEX0005298	chr5:141655362-141655400	39	S	1.21016e-05	0.00152815	85.5643	91.684	-6.11976
ZFYVE19	HsaEX0072735	chr15:40812699-40812902	204	S	1.40162e-05	0.00169967	80.4258	86.5249	-6.0991
KTN1	HsaEX0035087	chr14:55663955-55664041	87	S	1.1383e-11	1.15271e-08	36.7221	42.8165	-6.0944
PPHLN1	HsaEX0049396	chr12:42351899-42352049	151	S	4.28072e-06	0.000663288	31.2663	37.2787	-6.01236
TMEM25	HsaEX0065756	chr11:118533420-118533551	132	S	5.15801e-08	1.70087e-05	79.3563	85.3557	-5.99945
ATP5G2	HsaEX1005136	chr12:53676053-53676061	9	MIC	3.79692e-08	1.32438e-05	87.4098	93.3875	-5.97768
MSI2	HsaALTA0005376-2/3	chr17:57674918-57675056	54	Alt3	6.22635e-06	0.000903235	19.5482	25.505	-5.95675
GATAD2A	HsaEX0027110	chr19:19501969-19502010	42	S	9.31968e-10	5.20582e-07	85.388	91.3217	-5.93364
NADSYN1	HsaEX0041560	chr11:71480219-71480274	56	S	2.17049e-06	0.000384087	8.50058	14.4021	-5.90155
STX3	HsaEX0062707	chr11:59797283-59797396	114	C1	4.5334e-08	1.52371e-05	89.0483	94.9447	-5.89637
MCCC1	HsaEX0038201	chr3:183092409-183092545	137	S	4.30337e-06	0.000665483	82.663	88.5506	-5.88758
HDAC10	HsaEX0029370	chr22:50250063-50250160	98	C2	2.9315e-06	0.000489504	89.2387	95.1226	-5.88385
RHBDD3	HsaEX0053439	chr22:29263835-29264218	384	S	8.13211e-07	0.000176791	83.8923	89.7688	-5.87649
CYTH1	HsaEX0018350	chr17:78696007-78696009	3	MIC	8.11704e-06	0.00112253	60.9224	66.7681	-5.84576
SLC37A3	HsaEX0059497	chr7:140343412-140343498	87	C1	5.43084e-05	0.00474366	83.2528	89.0866	-5.83373
SLC25A16	HsaEX0058998	chr10:68517084-68517185	102	S	6.8148e-05	0.00565063	3.98042	9.81286	-5.83244
FRG1	HsaEX1014892	chr4:189955037-189955151	115	C2	7.0222e-05	0.00578289	75.9217	81.7438	-5.82211
MGLL	HsaEX0039129	chr3:127715853-127715930	78	C1	9.56071e-08	2.86387e-05	3.667	9.46259	-5.79559
TBRG4	HsaEX0064068	chr7:45104538-45104709	172	C2	9.49904e-07	0.000200402	82.0912	87.8862	-5.795
TMEM161B-AS1	HsaEX0017697	chr5:88282757-88282866	110	C3	6.55607e-05	0.00548536	81.6982	87.4578	-5.75966
FBRSL1	HsaEX0025141	chr12:132571323-132571524	202	C2	1.98313e-05	0.00219363	54.2749	60.0236	-5.74872
FIP1L1	HsaEX0025815	chr4:53440582-53440608	27	S	8.31831e-06	0.00114335	50.9765	56.7171	-5.74052
PNPLA7	HsaEX0048759	chr9:137489137-137489274	138	C1	3.15555e-10	2.08988e-07	3.68262	9.42285	-5.74023
CREM	HsaEX0017225	chr10:35178889-35178986	98	C2	4.89373e-05	0.00437596	71.484	77.1684	-5.68437
UCHL5	HsaEX0069097	chr1:193020307-193020381	75	S	1.14293e-12	1.66108e-09	12.8898	18.5602	-5.67044
KDM4B	HsaEX0033291	chr19:5119118-5119219	102	S	6.01132e-06	0.000876905	73.5761	79.2141	-5.63801
SLC2A8	HsaEX0059308	chr9:127402557-127402753	197	S	5.66671e-06	0.000835172	82.0108	87.642	-5.63124
PDE9A	HsaEX0046318	chr21:42731770-42731949	180	S	3.37494e-05	0.00330466	47.4212	53.0114	-5.59022
C14orf79	HsaEX0009524	chr14:104989632-104989707	76	S	8.4371e-05	0.00660729	17.2941	22.8686	-5.57456
SF1	HsaEX0057563	chr11:64765951-64766155	205	S	4.68075e-08	1.55987e-05	38.6602	44.1499	-5.48966
HACL1	HsaEX0029211	chr3:15585248-15585342	95	C1	1.99615e-05	0.00220166	85.6011	91.0469	-5.44581
CENPV	HsaEX0014648	chr17:16349219-16349333	115	S	3.95447e-06	0.000618845	16.0649	21.4956	-5.43068
ARL16	HsaEX0005861	chr17:81683013-81683126	114	C1	6.48473e-08	2.048e-05	82.5713	87.9978	-5.42642
RPL15	HsaALTD0005518-2/2	chr3:23917148-23917295	56	Alt5	1.08852e-14	3.71428e-11	11.0115	16.4326	-5.42103
TMCC1	HsaEX0065281	chr3:129857254-129857405	152	C2	1.37524e-05	0.00167724	31.7313	37.1409	-5.40958
PRICKLE3	HsaEX0050048	chrX:49177993-49178179	187	S	9.46633e-08	2.84102e-05	91.7553	97.1518	-5.39655
AMACR	HsaEX0003902	chr5:34004574-34004734	161	S	6.20343e-05	0.0052519	85.8606	91.2529	-5.39231
NFIC	HsaEX0042740	chr19:3453763-3453916	154	S	5.05153e-09	2.29161e-06	22.7269	28.1108	-5.38383
RABEPK	HsaEX0051774	chr9:125213370-125213423	54	C3	1.18089e-06	0.000237634	80.2058	85.5749	-5.36912
MLLT6	HsaEX0039578	chr17:38721878-38722227	350	S	4.86164e-10	2.92373e-07	91.0298	96.3748	-5.34502
USP39	HsaALTD0007081-2/3	chr2:85616290-85616463	7	Alt5	3.30741e-05	0.00325063	82.9674	88.2932	-5.32581
TARS2	HsaEX0063667	chr1:150496482-150496628	147	C2	7.04948e-05	0.00579319	73.1217	78.4289	-5.30718
SMAD9	HsaEX0060236	chr13:36872829-36872915	87	C2	6.33269e-07	0.00014261	89.4036	94.6954	-5.29176
KLC1	HsaEX0009422	chr14:103692359-103692425	67	C3	7.55527e-06	0.00106453	19.3913	24.6724	-5.28109
GUSB	HsaEX0029116	chr7:65974919-65975071	153	S	2.30193e-06	0.000403254	73.7221	78.998	-5.27588
FAM53C	HsaEX0024507	chr5:138341184-138341264	81	S	3.56972e-06	0.000574089	88.604	93.8504	-5.2464
SAMD4B	HsaEX0056164	chr19:39354006-39354066	61	ANN	7.32692e-05	0.00595612	80.8711	86.1103	-5.23918
PRR16	HsaEX0050430	chr5:120618442-120618565	124	C1	1.38994e-06	0.000267363	7.51774	12.7141	-5.19636
PHKB	HsaEX0047140	chr16:47463904-47463993	90	S	1.54203e-05	0.00183086	88.5425	93.6916	-5.14912
HSPG2	HsaEX0030646	chr1:21828030-21828152	123	S	1.37525e-11	1.38373e-08	88.73	93.8604	-5.13036
KMT2B	HsaEX0002237	chr19:35719469-35719541	73	S	3.66269e-06	0.000585442	92.8177	97.9464	-5.12866
KLHL7	HsaEX0034871	chr7:23125761-23125799	39	S	2.57332e-06	0.000441918	8.04404	13.1209	-5.07681
FHL2	HsaALTD0002562-2/2	chr2:105398842-105399050	128	Alt5	1.43352e-05	0.0017295	58.6587	63.7343	-5.07563
PRR16	HsaEX6099580	chr5:120617095-120617192	98	C3	3.01355e-05	0.00303407	10.6637	15.6804	-5.01677
SMARCD3	HsaEX0060342	chr7:151239396-151239497	102	S	1.02865e-08	4.34032e-06	96.2713	91.2677	5.00365
MPDZ	HsaEX0039908	chr9:13143466-13143564	99	C2	1.14228e-07	3.32026e-05	12.6685	7.66331	5.00515
PPFIA1	HsaEX0049325	chr11:70333022-70333096	75	S	5.29137e-12	6.01843e-09	6.85938	1.8517	5.00768
KLK2	HsaALTA1063527-5/7	chr19:50877662-50877756	49	Alt3	8.65145e-05	0.00672585	26.4047	21.3885	5.01614
R3HDM2	HsaEX0051537	chr12:57289009-57289040	32	C2	3.61742e-08	1.27309e-05	91.1594	86.0905	5.06887
TAF1C	HsaEX0063450	chr16:84185480-84185583	104	S	1.43333e-06	0.000275034	10.9697	5.85276	5.11691
TMEM126B	HsaEX0065426	chr11:85631145-85631316	172	C1	0.000131377	0.00922647	52.7502	47.6311	5.11904
CLIP1	HsaEX0015671	chr12:122351111-122351143	33	C2	2.86007e-08	1.03438e-05	11.3172	6.16904	5.14816
MYO18A	HsaEX1046132	chr17:29127852-29128175	324	C2	1.46944e-06	0.000280251	8.05321	2.86994	5.18327
CTC-338M12.5	HsaEX0017690	chr5:181193342-181193467	126	S	2.41799e-05	0.00255578	19.7983	14.6108	5.18751
UBAP2L	HsaEX0068685	chr1:154269362-154269412	51	C1	4.62139e-06	0.000706312	26.901	21.7014	5.19957
SEC16A	HsaEX0056828	chr9:136445645-136445719	75	C1	1.27492e-06	0.000251085	85.3271	80.071	5.25614
LAS1L	HsaEX0035418	chrX:65524585-65524614	30	S	1.48986e-08	5.98083e-06	10.969	5.70059	5.26843
PWWP2B	HsaALTD1035856-2/2	chr10:132404626-132406289	303	Alt5	1.86658e-05	0.00210088	80.9531	75.655	5.2981
SCNM1	HsaALTD0005700-2/3	chr1:151166079-151166252	49	Alt5	1.12424e-06	0.000228876	18.526	13.2176	5.30841
SEC16A	HsaEX0056829	chr9:136445052-136445111	60	C1	1.05809e-11	1.08549e-08	13.8798	8.56234	5.31747
PLPPR2	HsaALTA0000098-2/3	chr19:11359532-11359708	75	Alt3	1.82384e-05	0.00206905	78.5562	73.2272	5.32897
CCDC186	HsaEX0008779	chr10:114173141-114173265	125	S	6.01121e-05	0.00511122	23.9958	18.6291	5.36665
FLCN	HsaEX0025900	chr17:17228623-17228821	199	S	7.05579e-08	2.20616e-05	9.2581	3.87134	5.38676
CCNDBP1	HsaEX0013627	chr15:43194081-43194137	57	S	8.96815e-05	0.00692645	17.0208	11.6208	5.40001
ATRAID	HsaALTD0000967-3/4	chr2:-27212607	140	Alt5	1.87612e-07	5.086e-05	35.8687	30.4583	5.41032
PTPRS	HsaEX0051219	chr19:5216720-5216767	48	S	4.85378e-10	2.92373e-07	21.9459	16.5213	5.42458
MANBAL	HsaEX0037440	chr20:37298763-37298879	117	C1	6.41495e-07	0.000144049	51.5469	46.1148	5.43217
ALG13	HsaALTD0000262-2/2	chrX:111681267-111681424	125	Alt5	2.17355e-06	0.000384195	39.029	33.5821	5.4469
KIFAP3	HsaEX0034628	chr1:169925787-169925855	69	C3	6.34453e-10	3.70388e-07	12.0735	6.61652	5.45694
MICAL3	HsaEX0071908	chr22:17803811-17803861	51	C1	1.47359e-07	4.11561e-05	10.1032	4.64612	5.45703
WNK2	HsaEX0071569	chr9:93299070-93299261	192	C2	1.1378e-05	0.00145433	74.5121	69.0212	5.49092
CDC42BPB	HsaEX0003523	chr14:102954198-102954275	78	S	4.37041e-07	0.000105375	70.5046	65.0109	5.49372
SPOP	HsaEX0061508	chr17:49636759-49636809	51	C3	2.75987e-09	1.34532e-06	22.4712	16.9748	5.49643
PLD3	HsaEX0048186	chr19:40365857-40365930	74	C3	9.01521e-06	0.00121255	76.7112	71.2037	5.50749
CRAT	HsaEX0017134	chr9:129108408-129108478	71	C3	6.68978e-13	1.07147e-09	12.982	7.39906	5.58294
DSC2	HsaEX0020995	chr18:31068299-31068344	46	S	4.9557e-05	0.00441212	22.0933	16.4988	5.59449
TCERG1	HsaEX0064138	chr5:146468341-146468403	63	S	1.43296e-06	0.000275034	21.4978	15.8682	5.62959
MINDY1	HsaEX0024549	chr1:151002869-151002968	100	C1	1.3994e-08	5.64658e-06	19.3409	13.6361	5.70475
RWDD1	HsaEX0056003	chr6:116574058-116574171	114	C1	7.79398e-09	3.37944e-06	38.2342	32.5277	5.70653
SMIM4	HsaALTD0001006-2/2	chr3:52536605-52536906	133	Alt5	1.72028e-06	0.000317295	72.7523	67.0139	5.73845
NDUFV3	HsaEX0042343	chr21:42903182-42904276	1095	S	3.62777e-10	2.32417e-07	17.4712	11.7253	5.74586
RWDD2A	HsaEX0056005	chr6:83195195-83195271	77	S	6.26715e-06	0.000905805	21.0821	15.3121	5.77008
GOPC	HsaEX0028052	chr6:117577448-117577471	24	S	3.17657e-07	8.18966e-05	9.63571	3.84721	5.78851
MADD	HsaEX0037223	chr11:47288968-47289027	60	S	6.77499e-08	2.13109e-05	14.1714	8.34764	5.82375
CCDC90B	HsaALTD1022080-2/2	chr11:83285553-83285964	320	Alt5	1.29173e-05	0.0016066	37.7176	31.8567	5.86092
KCNH6	HsaEX0032987	chr17:63544012-63544119	108	C1	5.9581e-05	0.00507431	20.4366	14.5249	5.91165
ZNF160	HsaEX0073093	chr19:53085163-53085211	49	S	3.71005e-05	0.00354867	12.3135	6.39929	5.91418
CEP290	HsaEX0014782	chr12:88054340-88054385	46	S	8.55295e-06	0.00116637	92.9129	86.9973	5.91555
TRA2B	HsaEX0066781	chr3:185931577-185931852	276	C1	9.34832e-07	0.000197487	26.17	20.2237	5.94628
MAGIX	HsaALTA0004924-2/3	chrX:49166074-	15	Alt3	1.56352e-05	0.00184548	40.8211	34.8378	5.98333
CTNNB1	HsaEX1010624	chr3:41239660-41239736	77	S	7.11839e-07	0.000157147	46.819	40.7675	6.05158
PKP4	HsaEX0047807	chr2:158678199-158678280	82	C1	1.63498e-08	6.46424e-06	12.1836	6.10047	6.08313
USP33	HsaALTA0009342-2/2	chr1:77721831-77721925	24	Alt3	5.23556e-06	0.000781164	80.9722	74.8792	6.09298
MAP7	HsaEX0037699	chr6:136383671-136383781	111	S	1.07692e-07	3.17141e-05	56.5335	50.376	6.15747
ACIN1	HsaEX0001928	chr14:23089982-23090101	120	S	4.18887e-05	0.00389279	72.5513	66.3848	6.16649
TNS1	HsaEX0066404	chr2:217829844-217829876	33	C3	8.31863e-06	0.00114335	18.4122	12.2404	6.17172
LYPD6B	HsaEX0037057	chr2:149119103-149119163	61	C3	6.68876e-05	0.0055667	14.5168	8.34262	6.1742
MTURN	HsaEX0011438	chr7:30146177-30146299	123	S	8.35664e-07	0.000181171	76.3773	70.1355	6.24178
CAPZB	HsaEX0012426	chr1:19342752-19342864	113	S	1.1249e-15	6.791e-12	10.1506	3.8333	6.31728
HDAC10	HsaEX0029368	chr22:50247692-50247776	85	S	4.48423e-05	0.00408979	82.3269	75.9966	6.33033
SPTAN1	HsaEX0061553	chr9:128629125-128629187	63	S	6.00363e-16	4.48734e-12	9.95231	3.57157	6.38074
H2AFY	HsaEX0029173	chr5:135350827-135350913	87	C3	9.80371e-08	2.91994e-05	32.2165	25.8316	6.38496
IDNK	HsaEX0011596	chr9:83642047-83642089	43	S	1.58342e-11	1.52477e-08	9.24367	2.80003	6.44365
TRIM36	HsaEX1041951	chr5:115177524-115177872	349	C1	1.67349e-08	6.56686e-06	17.3719	10.9274	6.44456
MTMR3	HsaEX0040615	chr22:30023457-30023480	24	S	6.55766e-12	7.24862e-09	10.2127	3.74112	6.47159
TCF7L2	HsaEX0064196	chr10:113159920-113159992	73	C3	3.72076e-06	0.000591111	18.3031	11.7784	6.5247
VDAC3	HsaEX1043449	chr8:42396210-42396212	3	MIC	2.02942e-13	4.39183e-10	12.1115	5.57689	6.53465
FN1	HsaEX0026101	chr2:215380811-215381080	270	S	4.8072e-06	0.000729737	45.5265	38.9733	6.55324
ZBTB7B	HsaEX0072195	chr1:155010920-155011015	96	C3	3.50255e-06	0.000565023	29.5782	23.0051	6.57312
PQLC1	HsaEX0049865	chr18:79933969-79934022	54	C2	2.40642e-10	1.64225e-07	43.9462	37.3605	6.58561
DAAM2	HsaEX0018417	chr6:39886421-39886447	27	S	2.03998e-05	0.00223135	6.8503	0.212273	6.63803
PKM	HsaEX0047869	chr15:72203022-72203188	167	C3	4.60964e-12	5.35954e-09	13.0348	6.35746	6.67735
LRTOMT	HsaEX1022375	chr11:72089029-72089165	137	C1	3.90991e-06	0.000615324	82.7733	76.019	6.75435
TRAK1	HsaEX0066874	chr3:42091446-42091560	115	S	1.05302e-14	3.67299e-11	9.69028	2.90878	6.78149
RRBP1	HsaEX0055733	chr20:17679999-17680075	77	ANN	2.23232e-10	1.53009e-07	52.39	45.56	6.83004
SEC31A	HsaEX0056949	chr4:82861631-82861708	78	C2	7.52421e-05	0.0060877	46.0169	39.0987	6.91822
SLC20A1	HsaEX0058823	chr2:112652889-112652947	59	S	8.90743e-06	0.00120182	18.4996	11.5805	6.91907
PEX10	HsaALTD0004676-2/2	chr1:2408452-2408858	4	Alt5	1.45951e-09	7.68752e-07	91.7096	84.7759	6.93369
CAMKK2	HsaEX0012263	chr12:121248606-121248734	129	S	1.21778e-07	3.4817e-05	79.9516	73.0002	6.95138
CRK	HsaALTD0001678-4/4	chr17:1436620-1437155	378	Alt5	4.01766e-08	1.37991e-05	50.2496	43.2796	6.96997
MYO9B	HsaEX0041297	chr19:17210333-17210380	48	S	8.80178e-05	0.006809	78.491	71.518	6.97298
CDK13	HsaALTA0001694-3/4	chr7:40092785-40093020	180	Alt3	1.0451e-06	0.00021556	37.4591	30.4753	6.98377
CTNND1	HsaALTD0001726-3/3	chr11:57761818-57762119	73	Alt5	8.15318e-11	6.27324e-08	31.1619	24.1732	6.98874
OGDH	HsaEX0044667	chr7:44647657-44647759	103	C3	4.06072e-08	1.3916e-05	86.162	79.1368	7.02516
SHC1	HsaEX0058139	chr1:154973293-154973508	216	C1	1.25716e-08	5.14785e-06	27.38	20.3188	7.06118
PRRC2B	HsaEX0007674	chr9:131474454-131476535	2082	S	4.89557e-05	0.00437596	76.7087	69.6272	7.08154
PPP2R2D	HsaEX0049675	chr10:131934894-131935006	113	C1	1.52935e-09	7.97507e-07	21.4951	14.381	7.11415
ARHGEF12	HsaEX0005617	chr11:120409398-120409450	53	S	5.78681e-07	0.000133772	34.4308	27.3159	7.1149
SMPD4	HsaEX0060509	chr2:130161186-130161272	87	S	9.46575e-06	0.0012634	71.9333	64.7824	7.15091
CDC42BPA	HsaEX0014065	chr1:227010904-227011063	160	S	4.2451e-16	3.44058e-12	9.74098	2.58863	7.15235
RREB1	HsaEX0055741	chr6:7240438-7240602	165	C1	0.000140803	0.00969079	28.1845	20.903	7.28147
UQCRH	HsaEX0069493	chr1:46309901-46310044	144	C2	3.82357e-08	1.33072e-05	84.2308	76.92	7.31081
KIF13A	HsaEX0034393	chr6:17789872-17789910	39	C1	3.39977e-05	0.00332069	80.5995	73.2312	7.36827
RASA4	HsaEX1030692	chr7:102602324-102602405	82	C2	4.99847e-06	0.000754394	84.5846	77.2109	7.37364
RP11-6N17.4	HsaEX1034537	chr17:47893900-47893958	59	S	3.22324e-07	8.2803e-05	83.4033	76.0099	7.39347
PSAP	HsaEX0050522	chr10:71823888-71823893	6	MIC	1.4622e-05	0.00175466	65.2287	57.7313	7.49732
C1orf43	HsaEX0010283	chr1:154219836-154219937	102	S	3.70219e-09	1.73463e-06	65.7913	58.2816	7.5097
WIZ	HsaEX0071548	chr19:15428110-15428508	399	S	1.84267e-06	0.000335533	76.6104	69.0141	7.59632
EIF4A2	HsaEX0022017	chr3:186784962-186785101	140	S	2.33879e-13	4.53212e-10	86.8283	79.18	7.64825
BANF1	HsaALTD0000648-2/2	chr11:-66002570	57	Alt5	2.70357e-09	1.32612e-06	33.746	26.0928	7.65317
NME4	HsaEX0043155	chr16:398208-398394	187	ANN	1.88266e-08	7.22507e-06	37.7277	29.9208	7.80687
CTD-2336O2.1	HsaEX1010413	chr8:1763023-1763201	179	S	0.000129484	0.00912214	71.9455	64.1346	7.81087
RRN3P1	HsaEX0001404	chr16:21819302-21819481	180	S	2.02756e-08	7.66869e-06	18.4292	10.5991	7.83008
SVIL	HsaEX0063054	chr10:29532002-29532172	171	C2	3.59823e-05	0.00346494	40.8794	33.0387	7.84063
TOM1L2	HsaEX0066458	chr17:17857769-17857834	66	C1	1.23195e-12	1.77403e-09	12.769	4.92353	7.84549
PFKL	HsaEX0046744	chr21:44307260-44307328	69	S	3.28944e-15	1.43421e-11	11.4138	3.55662	7.85723
FNBP1	HsaALTA0003430-2/3	chr9:129923844-129923996	57	Alt3	4.60868e-05	0.00418385	50.7633	42.8672	7.89617
RHBDD2	HsaEX0053435	chr7:75881365-75881486	122	S	0.000132462	0.00928192	72.0227	64.0916	7.93109
SLC7A2	HsaEX0059972	chr8:17554946-17555082	137	C3	7.77972e-06	0.00109224	15.0847	6.98871	8.09596
PRUNE2	HsaEX0050512	chr9:76641972-76641980	9	MIC	9.92293e-06	0.00130994	83.0094	74.8652	8.14421
CAMK2G	HsaEX0012232	chr10:73839539-73839601	63	S	1.22034e-10	8.90917e-08	20.1744	11.904	8.27039
TACC2	HsaALTD0006347-2/2	chr10:122216627-122216921	93	Alt5	3.80959e-12	4.5071e-09	12.8802	4.52808	8.35213
CYB561A3	HsaEX1010772	chr11:61349902-61350422	521	S	1.51868e-06	0.000287893	31.3584	22.9742	8.38423
LSM14B	HsaEX0036845	chr20:62127585-62127701	117	C1	3.7318e-07	9.39799e-05	35.5946	27.0134	8.58119
ABI1	HsaEX0000643	chr10:26759062-26759235	174	C2	2.98464e-13	5.44739e-10	90.65	82.0315	8.61851
PAM	HsaEX0045322	chr5:102974116-102974298	183	S	0.000145118	0.0099164	64.1331	55.4563	8.67684
C22orf39	HsaEX1006332	chr22:19444171-19444390	220	C3	2.43896e-10	1.65724e-07	23.2214	14.5137	8.70763
CLSTN1	HsaEX0015792	chr1:9737498-9737554	57	S	2.72337e-11	2.49979e-08	17.1148	8.39642	8.71839
CLSTN1	HsaEX0015793	chr1:9756481-9756510	30	S	6.12968e-10	3.60347e-07	18.3092	9.54786	8.76134
CSAD	HsaEX0017414	chr12:53171326-53171394	69	C1	0.000112385	0.00820475	89.0537	80.2375	8.81629
ATP2B4	HsaEX0006904	chr1:203733223-203733400	178	ANN	5.14234e-06	0.000770184	78.6467	69.8282	8.81842
MYH11	HsaEX0040953	chr16:15708803-15708841	39	S	1.79263e-17	3.12639e-13	64.5948	55.7758	8.81896
TNFAIP8	HsaEX0066164	chr5:119356023-119356121	99	S	5.0063e-09	2.27768e-06	16.6241	7.78659	8.83747
PRMT1	HsaEX0050262	chr19:49680140-49680238	99	S	3.83727e-07	9.53015e-05	48.5652	39.6299	8.93533
OSR2	HsaEX7101766	chr8:98948173-98948421	249	ANN	2.13931e-08	8.03567e-06	24.8886	15.9527	8.9359
SLAIN2	HsaEX0058524	chr4:48394576-48394653	78	S	1.58156e-08	6.28469e-06	42.8788	33.8502	9.02868
SLMAP	HsaEX0060187	chr3:57925845-57925934	90	S	2.78627e-07	7.30115e-05	43.7265	34.6052	9.12138
CAD	HsaEX0012095	chr2:27240567-27240617	51	S	5.61116e-13	9.17437e-10	15.3844	6.24555	9.13883
TCF20	HsaEX0064155	chr22:42168609-42168703	95	S	4.24488e-07	0.00010314	61.2851	52.1205	9.16462
SRPK2	HsaEX0061761	chr7:105268806-105268869	64	C1	1.37508e-07	3.88193e-05	20.7476	11.5746	9.17306
TCF7L2	HsaEX0064195	chr10:113158667-113158717	51	C3	6.21992e-07	0.000141082	29.4572	20.2767	9.18049
PKD1	HsaEX1028234	chr16:2111816-2111871	56	S	6.54097e-06	0.000939326	34.8251	25.6426	9.18248
MSRB3	HsaEX0040348	chr12:65308529-65308655	127	S	7.58494e-08	2.33899e-05	73.2151	63.9898	9.22531
CLTC	HsaEX0015818	chr17:59687001-59687021	21	S	9.79119e-16	6.65683e-12	13.974	4.62922	9.34482
YBX3	HsaEX0017421	chr12:10709908-10710114	207	S	2.5703e-13	4.82906e-10	42.285	32.8265	9.45855
MYO18A	HsaEX0041048	chr17:29079727-29081000	1274	S	1.50085e-12	2.04848e-09	16.7482	7.17909	9.56908
DPYSL3	HsaEX0020953	chr5:147453594-147453651	58	S	4.06942e-08	1.3916e-05	49.5084	39.9071	9.60129
BAZ2B	HsaEX0007736	chr2:159397074-159397100	27	S	0.000106453	0.0078928	20.22	10.5776	9.64242
ITGB3BP	HsaEX0032454	chr1:63447565-63447609	45	C1	3.64532e-08	1.28004e-05	31.4167	21.7367	9.68002
MON2	HsaEX0039780	chr12:62566014-62566031	18	S	2.22352e-05	0.00238393	45.6016	35.8957	9.70591
ARRB1	HsaEX0006044	chr11:75271701-75271724	24	S	1.25299e-09	6.71233e-07	38.8584	29.1168	9.74165
ELK1	HsaEX0022122	chrX:47649921-47650026	106	S	1.33505e-05	0.00164298	45.8147	35.9969	9.8178
LMO7	HsaEX0036081	chr13:75809154-75809183	30	C1	1.11931e-06	0.000228465	23.5327	13.6013	9.93143
	HsaEX0000852	chr7:97970134-97970227	94	S	3.65648e-05	0.00351136	64.0336	53.8376	10.196
TMEM184B	HsaEX0065639	chr22:38246806-38246885	80	S	8.19875e-11	6.27752e-08	16.4541	6.21041	10.2437
PRMT2	HsaEX0050273	chr21:46636444-46636547	104	S	1.9965e-11	1.87649e-08	32.1946	21.9219	10.2727
SKA2	HsaALTD1053110-2/3	chr17:59154956-	175	Alt5	2.35113e-06	0.000409587	24.7826	14.4269	10.3557
MTMR12	HsaEX0040583	chr5:32232961-32233008	48	C1	8.55402e-15	3.2472e-11	17.6838	7.26905	10.4148
SLC12A7	HsaEX0058620	chr5:1056582-1056596	15	S	1.58543e-09	8.21503e-07	14.4476	3.90993	10.5377
MEGF6	HsaEX0038746	chr1:3496988-3497119	132	S	4.48149e-05	0.00408967	70.5726	59.8974	10.6751
COL18A1	HsaEX0016364	chr21:45455745-45456176	432	S	1.10256e-10	8.12486e-08	25.5279	14.8454	10.6825
TEAD2	HsaEX0064372	chr19:49355959-49355970	12	S	1.38908e-05	0.00168887	65.3797	54.6552	10.7245
HERC2	HsaEX1016718	chr15:28196461-28196525	65	S	5.19713e-05	0.00458545	32.0133	21.2479	10.7653
ABI1	HsaEX0000641	chr10:26771075-26771089	15	S	3.65637e-06	0.0005854	26.9616	16.1858	10.7758
KLC2	HsaALTA1047488-3/5	chr11:66267171-	18	Alt3	1.48529e-15	8.32624e-12	17.904	7.07397	10.8301
DBN1	HsaEX0018566	chr5:177459603-177459740	138	S	1.61223e-18	3.90041e-14	16.0488	5.08428	10.9646
C2CD5	HsaEX0033678	chr12:22459492-22459542	51	C1	3.46736e-10	2.23969e-07	36.4608	25.47	10.9908
FGF13	HsaEX0025644	chrX:138857512-138857679	168	C1	2.38712e-06	0.000414478	73.2139	62.1019	11.1121
URI1	HsaEX1043097	chr19:30014948-30015231	284	S	7.32916e-09	3.1867e-06	64.2102	53.0686	11.1416
TPM1	HsaEX0066681	chr15:63043706-63043831	126	C3	1.86459e-14	5.97284e-11	87.9292	76.7302	11.199
NFYA	HsaEX0042824	chr6:41080814-41080894	81	S	1.97728e-08	7.53297e-06	19.805	8.5586	11.2464
FAT1	HsaEX0024958	chr4:186590368-186590403	36	C3	2.20503e-10	1.51801e-07	21.6108	10.2233	11.3875
INSR	HsaEX0031843	chr19:7150497-7150532	36	S	8.50634e-09	3.63807e-06	43.371	31.8611	11.5099
NSFL1C	HsaEX0043901	chr20:1455714-1455716	3	MIC	1.01645e-12	1.50513e-09	22.0348	10.4117	11.6231
KDM6A	HsaEX0033358	chrX:45062647-45062748	102	S	1.29093e-05	0.0016066	72.7378	61.0593	11.6785
TJP1	HsaALTD0006537-3/3	chr15:29704162-29704305	60	Alt5	9.71893e-14	2.3836e-10	33.9571	22.2409	11.7162
CLASP2	HsaEX1008874	chr3:33658974-33659009	36	S	5.3609e-08	1.73496e-05	16.7838	5.04201	11.7418
KIAA1191	HsaEX1018692	chr5:176359481-176359567	87	C2	1.31346e-12	1.85733e-09	84.1954	72.4131	11.7823
LRRFIP1	HsaEX0036741	chr2:237733774-237733818	45	C3	3.37706e-08	1.19925e-05	19.3169	7.47837	11.8386
STIM1	HsaEX0062409	chr11:4084673-4084765	93	S	2.29683e-12	2.88413e-09	21.5937	9.6577	11.936
TBC1D1	HsaEX0063743	chr4:38051899-38052060	162	C1	6.34768e-10	3.70388e-07	24.7996	12.8473	11.9524
FBXO31	HsaEX0025289	chr16:87358411-87358497	87	S	5.13696e-08	1.69749e-05	36.4862	24.529	11.9572
NF1	HsaEX0042647	chr17:31227218-31227291	74	S	1.35303e-05	0.00165659	98.9539	86.7545	12.1994
C2CD5	HsaEX0033679	chr12:22458484-22458555	72	C1	6.04841e-12	6.78122e-09	33.9239	21.6951	12.2288
TNS1	HsaEX0066403	chr2:217830367-217830390	24	C3	4.05878e-07	9.96985e-05	68.2143	55.8795	12.3348
MAPK10	HsaEX0037726	chr4:86098524-86098595	72	C1	2.80674e-08	1.02216e-05	68.063	55.6033	12.4597
GABBR1	HsaEX0026760	chr6:29609229-29609379	151	S	1.732e-07	4.75784e-05	18.3429	5.84716	12.4957
C8orf82	HsaEX0011566	chr8:144528358-144528400	43	S	6.05879e-10	3.57519e-07	21.7894	9.25717	12.5322
CAST	HsaEX0012629	chr5:96726794-96726859	66	S	2.1731e-12	2.7693e-09	25.4375	12.7772	12.6603
PLEKHM2	HsaEX0048420	chr1:15721329-15721388	60	S	1.78071e-08	6.91841e-06	61.1549	48.4319	12.723
ARNT	HsaEX0005986	chr1:150842424-150842468	45	S	4.11855e-08	1.40229e-05	74.9413	62.0887	12.8526
ITGA6	HsaEX0032370	chr2:172501772-172501901	130	S	3.82696e-10	2.4124e-07	57.1218	44.2264	12.8954
RBM26	HsaEX0052671	chr13:79353153-79353224	72	S	5.73909e-13	9.28679e-10	24.3457	11.316	13.0297
DENND1A	HsaEX0019090	chr9:123387730-123387858	129	S	2.0587e-17	3.23138e-13	20.4675	7.39007	13.0774
CCSER2	HsaEX0024309	chr10:84499911-84499959	49	C1	1.59292e-10	1.14692e-07	30.5756	17.3762	13.1994
CSAD	HsaEX0017409	chr12:53161127-53161191	65	S	2.04837e-10	1.42896e-07	84.8889	71.6119	13.2771
NDUFC1	HsaEX1025393	chr4:139300602-139300704	103	C1	1.30583e-08	5.30999e-06	39.1072	25.7646	13.3426
DNM1L	HsaEX0020451	chr12:32737865-32737942	78	C2	2.46297e-13	4.71454e-10	48.9506	35.503	13.4476
DOCK7	HsaEX0020638	chr1:62487398-62487412	15	MIC	2.09916e-12	2.70072e-09	20.8763	7.39721	13.4791
GRB10	HsaEX0028557	chr7:50705140-50705323	184	C3	3.7443e-06	0.000594249	31.8773	18.3893	13.4881
MAPT	HsaEX0037852	chr17:45971859-45971945	87	S	1.00207e-06	0.000209158	79.2081	65.705	13.5031
WNK2	HsaEX0071570	chr9:93300051-93300149	99	C3	2.05432e-14	6.44899e-11	28.7786	15.0774	13.7012
ABI1	HsaEX0000644	chr10:26755655-26755741	87	C1	1.58156e-14	5.17175e-11	60.874	46.6757	14.1984
AKAP13	HsaEX0003375	chr15:85658537-85658590	54	C1	1.80743e-05	0.00205578	58.9561	44.6871	14.269
GOLGA2	HsaEX0027951	chr9:128272785-128272865	81	S	3.05386e-13	5.50965e-10	46.2486	31.6956	14.553
MARK3	HsaEX0037926	chr14:103500156-103500200	45	C3	2.43322e-15	1.16185e-11	34.5442	19.6999	14.8443
PALM	HsaEX0045309	chr19:740352-740483	132	S	1.34397e-12	1.87716e-09	83.687	68.7891	14.8979
PAK1IP1	HsaEX1026904	chr6:10694947-10695069	123	S	8.88612e-13	1.34114e-09	63.4826	48.3461	15.1365
RBFOX2	HsaEX1030806	chr22:35894813-35894870	58	S	1.55353e-11	1.50522e-08	24.8181	9.66249	15.1556
LRRFIP1	HsaEX0036732	chr2:237735268-237735333	66	C3	1.18511e-06	0.000238178	32.2908	17.0423	15.2485
COL4A5	HsaEX1009437	chrX:108674745-108674753	9	MIC	3.3289e-05	0.00326459	78.7688	63.3193	15.4495
ACOT9	HsaEX0001973	chrX:23734341-23734367	27	S	2.15176e-10	1.48786e-07	32.8302	17.1088	15.7214
TBC1D1	HsaEX0063744	chr4:38053106-38053225	120	C3	7.44874e-12	8.06323e-09	30.7388	14.9909	15.7479
SBF1	HsaEX0056293	chr22:50457034-50457111	78	S	1.04782e-07	3.09159e-05	54.1638	38.281	15.8828
LRRFIP2	HsaEX0036752	chr3:37091467-37091538	72	S	3.46039e-10	2.23969e-07	39.895	23.7205	16.1745
LRRFIP1	HsaEX0036733	chr2:237739232-237739309	78	C2	5.48777e-06	0.000812023	37.2164	20.937	16.2794
AKAP7	HsaEX0003387	chr6:131253037-131253105	69	C2	8.36083e-06	0.00114815	30.2289	13.949	16.2798
CASK	HsaEX0012547	chrX:41555600-41555635	36	C2	1.71482e-08	6.69555e-06	51.2972	34.8966	16.4006
EVI5L	HsaEX0023381	chr19:7857092-7857124	33	S	6.82812e-13	1.0783e-09	27.9156	11.5053	16.4103
FXR1	HsaEX0026640	chr3:180971075-180971155	81	S	3.36065e-16	2.93053e-12	27.7835	11.3717	16.4118
LGALS9	HsaEX1019579	chr17:27643525-27643620	96	C1	3.16401e-05	0.00313911	41.0175	24.3612	16.6563
RAB11FIP3	HsaEX0051561	chr16:491134-491268	135	S	2.09104e-13	4.39183e-10	49.7365	33.0147	16.7218
ARHGEF11	HsaEX0005606	chr1:156938418-156938513	96	S	2.04627e-10	1.42896e-07	43.2702	26.515	16.7551
CLASP2	HsaEX0015497	chr3:33559125-33559175	51	S	6.13394e-11	4.91222e-08	30.267	13.1154	17.1517
IQSEC1	HsaEX0032160	chr3:12902773-12902822	50	C3	2.80794e-09	1.36031e-06	53.1864	35.8393	17.3471
DOCK7	HsaEX0020639	chr1:62544947-62545039	93	S	2.75197e-09	1.34532e-06	32.2404	14.5734	17.6671
EPB41L1	HsaEX0022643	chr20:36209488-36209898	411	C1	2.95027e-11	2.67589e-08	53.8627	36.1766	17.6861
CALD1	HsaEX0012175	chr7:134935688-134935765	78	C1	8.93374e-14	2.22581e-10	81.4133	63.516	17.8973
UBA1	HsaEX0068595	chrX:47196950-47197024	75	C1	6.88386e-10	3.9871e-07	37.1848	19.1799	18.0049
BPTF	HsaEX0008351	chr17:67875556-67875744	189	C2	1.97475e-09	1.00311e-06	38.785	20.7796	18.0054
PGAP2	HsaEX0046787	chr11:3817353-3817535	183	C3	6.85606e-16	4.89155e-12	25.4017	7.32933	18.0723
TBC1D23	HsaEX0063853	chr3:100311833-100311877	45	S	1.47505e-09	7.74335e-07	39.6253	21.4969	18.1283
CAMK2D	HsaEX0012221	chr4:113502936-113502977	42	C1	6.86982e-13	1.0783e-09	29.0862	10.2533	18.8329
MYO18A	HsaEX0041053	chr17:29085604-29085648	45	S	1.55946e-12	2.0921e-09	41.8476	22.5344	19.3132
CSNK1G3	HsaEX0017556	chr5:123605339-123605362	24	S	1.81754e-09	9.29265e-07	42.8011	23.4442	19.3569
SVIL	HsaEX0063053	chr10:29532529-29533458	930	C3	4.71869e-11	3.89819e-08	71.4544	52.058	19.3964
MARK3	HsaEX0037925	chr14:103498502-103498528	27	C3	3.33704e-14	9.52343e-11	35.9375	16.5207	19.4168
PRRT3-AS1	HsaALTA1058239-2/2	chr3:9954496-9954787	108	Alt3	1.69629e-06	0.000313979	67.6917	47.9611	19.7306
SVIL	HsaEX0063056	chr10:29526961-29527056	96	S	1.69981e-12	2.26106e-09	51.7127	31.7813	19.9315
ANO1	HsaEX0004622	chr11:70111126-70111191	66	S	2.85143e-07	7.43465e-05	60.6538	40.6429	20.0109
WNK2	HsaEX0071571	chr9:93306777-93306821	45	C2	1.08416e-15	6.791e-12	41.7681	21.6209	20.1471
SVIL	HsaEX0063051	chr10:29508342-29508389	48	S	3.74699e-11	3.24937e-08	75.0331	54.6367	20.3964
PDLIM7	HsaEX0046423	chr5:177491404-177491420	17	S	8.89576e-15	3.2472e-11	71.2538	50.6524	20.6014
ST7	HsaEX0062057	chr7:117134124-117134192	69	S	2.44269e-15	1.16185e-11	42.1374	21.5233	20.6141
ACTN1	HsaEX0002148	chr14:68878458-68878523	66	C3	2.10017e-13	4.39183e-10	67.3288	46.6476	20.6812
VCL	HsaEX0070286	chr10:74111909-74112112	204	S	4.19097e-13	7.15024e-10	64.7427	44.021	20.7217
HLA-DMB	HsaEX0030104	chr6:32935342-32935377	36	C1	3.74927e-07	9.4159e-05	73.5163	52.2949	21.2214
THOC5	HsaEX0064869	chr22:29531078-29531110	33	S	1.54422e-12	2.08952e-09	38.01	16.7218	21.2882
CAMKK2	HsaEX0012260	chr12:121244573-121244615	43	C1	2.1628e-20	3.39477e-15	29.1219	7.78881	21.3331
TTC7B	HsaEX0068016	chr14:90603253-90603303	51	C1	6.35441e-15	2.57436e-11	35.4338	13.9508	21.4829
ATG16L1	HsaEX0006571	chr2:233273721-233273777	57	S	6.74444e-14	1.70745e-10	53.5481	31.6417	21.9064
MAP2K7	HsaEX0037512	chr19:7905808-7905855	48	S	1.42498e-11	1.42292e-08	40.4028	18.4494	21.9534
SVIL	HsaEX0063052	chr10:29535989-29536069	81	C2	7.6236e-11	5.92384e-08	77.6486	55.0546	22.594
NBEA	HsaEX0041813	chr13:35645869-35645931	63	S	4.31964e-07	0.000104311	36.3977	13.149	23.2487
TPM1	HsaEX0066684	chr15:63061726-63061788	63	C3	2.67933e-19	1.40185e-14	87.2979	63.3643	23.9336
MICAL3	HsaEX0071906	chr22:17812507-17812557	51	S	6.86244e-06	0.000977443	39.8545	15.4456	24.409
LIMCH1	HsaEX0035823	chr4:41638932-41638967	36	S	1.92649e-08	7.3573e-06	52.6253	28.1268	24.4985
HSPG2	HsaEX0030667	chr1:21888668-21888718	51	S	6.67503e-11	5.29155e-08	55.181	30.5901	24.5909
SYTL2	HsaEX0063311	chr11:85717483-85717530	48	C1	2.51014e-07	6.61068e-05	64.8933	39.1347	25.7586
ADGRL2	HsaEX0036240	chr1:81987289-81987341	53	C3	2.89416e-07	7.50864e-05	54.4117	28.6191	25.7926
PPP1R12A	HsaEX0049553	chr12:79779339-79779351	13	S	5.30629e-19	1.66577e-14	47.1837	20.6738	26.5098
SPAG9	HsaEX0061193	chr17:50975863-50975901	39	S	1.0795e-12	1.58355e-09	53.534	26.192	27.342
SYNE2	HsaEX0063188	chr14:64215286-64215354	69	S	3.1428e-16	2.90177e-12	57.5713	29.6898	27.8815
GIT2	HsaEX0027517	chr12:109945260-109945349	90	S	4.42674e-14	1.17768e-10	71.6008	42.8396	28.7613
WDFY3	HsaEX0070915	chr4:84726861-84726911	51	S	3.82407e-11	3.29798e-08	65.7468	36.1049	29.6419
PRUNE2	HsaEX0050514	chr9:76625023-76625058	36	C2	1.41341e-15	8.21672e-12	65.3831	31.3441	34.039
WASF3	HsaEX0070852	chr13:26680035-26680201	167	C3	2.41583e-15	1.16185e-11	60.3275	19.7022	40.6253
MAPT	HsaEX0037855	chr17:45983178-45983930	753	S	2.2232e-16	2.18099e-12	50.9618	8.63922	42.3226

## Sheet: kidney
GENE	EVENT	COORD	LENGTH	COMPLEX	P	Q	MEAN PSI H	MEAN PSI T	PSI H - PSI T
RNMT	HsaEX0054185	chr18:13730627-13730755	129	S	2.01171e-07	7.62845e-06	53.1179	68.0124	-14.8944
METTL17	HsaALTA1042348-2/2	chr14:20992092-20992193	32	Alt3	1.01301e-19	2.59736e-17	13.7225	26.3806	-12.6581
RRP8	HsaEX0055778	chr11:6600926-6601055	130	C2	1.40857e-17	2.76423e-15	79.1394	89.1202	-9.9808
RRP8	HsaEX0055776	chr11:6601883-6602215	333	C3	3.07257e-17	5.78251e-15	80.5699	90.0964	-9.52647
TARBP1	HsaEX0063648	chr1:234400853-234400944	92	C2	1.92807e-10	1.3015e-08	14.2773	21.929	-7.65172
METTL15	HsaALTA0005137-2/2	chr11:28296753-28296931	44	Alt3	4.58512e-05	0.000939682	62.8221	69.6035	-6.78136
NSUN6	HsaEX0043971	chr10:18643569-18643640	72	C1	2.99794e-07	1.09279e-05	2.25931	8.14041	-5.8811
TRMT1	HsaEX0067284	chr19:13109915-13110001	87	S	0.000338785	0.00517942	80.6141	86.1111	-5.497
RRNAD1	HsaEX0010323	chr1:156734009-156734493	485	S	4.67351e-05	0.000955509	71.7089	76.8394	-5.13055
TRMT1	HsaALTD1009736-2/2	chr19:13112896-13113011	13	Alt5	1.07032e-09	6.32046e-08	92.0413	86.423	5.6183
THUMPD3	HsaALTD0006516-2/3	chr3:-9363332	205	Alt5	0.000115603	0.00207419	43.9668	37.4746	6.49215
CES3	HsaEX0014901	chr16:66967787-66967899	113	C1	6.22686e-31	6.00965e-28	5.30304	44.164	-38.861
SYK	HsaEX0063119	chr9:90867131-90867199	69	S	1.75026e-39	5.06763e-36	32.1277	68.3485	-36.2209
CCDC18-AS1	HsaEX0055302	chr1:93337377-93337483	107	C3	1.15403e-06	3.67366e-05	11.4495	47.1441	-35.6947
GATM	HsaEX1015290	chr15:45380484-45380559	76	C1	3.00178e-11	2.33828e-09	1.81	36.1778	-34.3678
CCDC88C	HsaEX0013512	chr14:91285395-91285836	442	S	2.02441e-08	9.32884e-07	7.67289	40.0073	-32.3344
PHB	HsaEX0046901	chr17:49414242-49414333	92	S	1.09341e-21	3.5479e-19	26.4581	57.5166	-31.0585
ADGRF5	HsaEX0028253	chr6:46854715-46854778	64	S	9.04794e-48	6.30669e-44	14.6143	45.5391	-30.9248
DOCK9	HsaEX0020677	chr13:98845329-98845372	44	C3	5.74373e-24	2.46794e-21	28.4056	58.873	-30.4673
BTAF1	HsaALTD0000762-2/2	chr10:91959065-91959282	128	Alt5	1.8685e-08	8.67198e-07	24.6477	53.6585	-29.0108
ARHGEF11	HsaEX0005606	chr1:156938418-156938513	96	S	3.19675e-35	5.14207e-32	51.3458	78.0631	-26.7173
DAB2	HsaEX0018435	chr5:39382618-39383271	654	S	5.22122e-32	5.58308e-29	35.934	62.6129	-26.679
APBB2	HsaEX0005074	chr4:40935077-40935139	63	S	6.21984e-43	2.60125e-39	55.9302	82.5341	-26.6039
HLA-DMB	HsaEX0030104	chr6:32935342-32935377	36	C1	2.49401e-39	7.0055e-36	53.1545	79.5209	-26.3664
EPB41L3	HsaEX0022668	chr18:5394677-5394793	117	S	3.07556e-35	4.98978e-32	17.7749	41.8822	-24.1073
RP11-532F12.5	HsaEX1034007	chr15:40838543-40838686	144	C1	6.43929e-43	2.63448e-39	37.15	61.0406	-23.8906
SELENOP	HsaEX6098052	chr5:42810691-42810778	88	C3	7.41661e-20	1.93055e-17	32.3299	56.1345	-23.8046
MAPT	HsaEX0037852	chr17:45971859-45971945	87	S	3.06774e-34	4.4072e-31	28.4353	52.1922	-23.7569
MAPT	HsaEX0037851	chr17:46010310-46010402	93	S	3.93115e-34	5.52115e-31	15.7992	39.2299	-23.4307
LINC00982	HsaEX1020420	chr1:3061591-3061813	223	C1	1.84278e-11	1.47829e-09	57.4066	80.7897	-23.3831
NFASC	HsaEX0042666	chr1:204991292-204991306	15	C2	1.96967e-13	2.15141e-11	10.3843	32.9574	-22.5731
NDUFAF7	HsaALTD0000975-2/2	chr2:37241578-37241791	154	Alt5	1.29122e-17	2.55258e-15	47.4318	69.9946	-22.5628
ANK2	HsaEX0004133	chr4:113372533-113372625	93	S	2.29277e-43	1.02737e-39	10.3235	32.7219	-22.3984
SRP14-AS1	HsaEX0001176	chr15:40064461-40064601	141	C1	1.92722e-14	2.47407e-12	41.3248	63.2693	-21.9445
CRACR2B	HsaALTD1037878-2/2	chr11:828852-829183	220	Alt5	1.29836e-12	1.25436e-10	8.816	30.7585	-21.9425
KAT2A	HsaALTD0003381-2/2	chr17:42119054-42119436	191	Alt5	1.12438e-15	1.72037e-13	35.3782	57.1145	-21.7364
NFASC	HsaEX0042673	chr1:205002596-205002748	153	C3	9.71985e-22	3.19242e-19	12.3046	33.929	-21.6244
NDUFAF7	HsaEX0010727	chr2:37242635-37242693	59	C1	1.68231e-18	3.66869e-16	51.836	73.3117	-21.4757
SMC5	HsaEX0060393	chr9:70346605-70346649	45	S	1.69596e-21	5.36432e-19	34.8305	56.2267	-21.3961
PTPRO	HsaEX0051200	chr12:15560193-15560276	84	S	1.4165e-11	1.16006e-09	4.82193	25.3135	-20.4916
SUGP2	HsaEX0062840	chr19:18993648-18993740	93	S	9.88821e-30	8.0213e-27	45.8687	66.3242	-20.4555
ANKRD9	HsaEX1046531	chr14:102508736-102508846	111	S	1.54206e-08	7.24266e-07	56.9622	77.393	-20.4308
KDM5D	HsaALTA1001450-2/2	chrY:19709700-19710260	451	Alt3	1.63954e-08	7.6756e-07	12.1263	32.4176	-20.2913
P4HA2	HsaEX0045121	chr5:132226697-132227221	525	C2	1.16634e-24	5.32772e-22	1.42533	21.5167	-20.0913
FGFR3	HsaEX0025687	chr4:1803692-1803836	145	C3	4.5162e-28	3.11334e-25	66.8332	86.8597	-20.0265
TCEA2	HsaEX0064114	chr20:64059917-64060135	219	C2	3.50794e-09	1.87181e-07	10.5061	30.4475	-19.9414
RCOR3	HsaEX0052920	chr1:211312720-211312961	242	C2	1.97249e-33	2.61422e-30	48.5683	68.2846	-19.7162
ZNF266	HsaEX1046693	chr19:9418809-9418895	87	C2	2.11319e-09	1.17732e-07	19.5663	39.0384	-19.4722
PTH2R	HsaEX6018108	chr2:208841681-208841783	103	C2	1.19856e-41	4.17715e-38	25.1089	44.5487	-19.4399
LRRFIP2	HsaEX0036752	chr3:37091467-37091538	72	S	4.59206e-24	1.98671e-21	40.0152	59.0939	-19.0788
FAM221A	HsaEX0011460	chr7:23698192-23698299	108	C2	1.5604e-05	0.000366029	33.7469	52.6669	-18.9201
AP1B1	HsaEX0004865	chr22:29329712-29329720	9	S	8.03772e-26	4.26748e-23	33.6578	52.4214	-18.7636
SRSF6	HsaEX0057686	chr20:43459305-43459317	13	S	9.82249e-26	5.1207e-23	18.5464	37.181	-18.6346
PLEKHG3	HsaALTD0004839-2/3	chr14:64738035-64738224	87	Alt5	7.06563e-09	3.54691e-07	44.9159	63.4513	-18.5354
HOTAIRM1	HsaEX1017082	chr7:27099098-27099239	142	S	2.85285e-09	1.5486e-07	19.4271	37.7229	-18.2958
A1CF	HsaALTA0000001-2/2	chr10:50813857-50814062	24	Alt3	1.60328e-22	5.76928e-20	12.32	30.4096	-18.0896
PTH2R	HsaEX1029922	chr2:208825399-208825707	309	C2	1.05457e-31	1.07863e-28	27.6421	45.2915	-17.6494
ME3	HsaEX0038478	chr11:86457460-86457514	55	C1	2.88345e-17	5.43746e-15	12.2329	29.8818	-17.6489
EPB41L1	HsaEX0022643	chr20:36209488-36209898	411	C1	6.70574e-31	6.40613e-28	20.2212	37.4956	-17.2744
ZNF721	HsaEX0074267	chr4:444343-444432	90	C1	1.53466e-08	7.2133e-07	33.682	50.6459	-16.9639
SCRIB	HsaEX0056636	chr8:143807552-143807614	63	S	1.1364e-37	2.64035e-34	70.298	87.1562	-16.8582
LINC00982	HsaEX0054284	chr1:3060501-3060604	104	S	6.63082e-23	2.49083e-20	74.6066	91.3437	-16.7371
MAPRE3	HsaALTD0003774-2/2	chr2:27024222-27024297	45	Alt5	1.04614e-35	1.82297e-32	53.3993	69.8706	-16.4713
MACF1	HsaEX0037174	chr1:39346977-39347156	180	C2	9.8138e-08	3.95829e-06	17.8791	34.3491	-16.47
HES4	HsaEX0029825	chr1:999692-999787	96	S	5.58337e-11	4.13205e-09	78.3162	94.7565	-16.4403
TNFAIP2	HsaALTD1039930-3/3	chr14:-103123951	468	Alt5	1.4849e-15	2.23385e-13	59.6273	76.0415	-16.4142
AP1G2	HsaALTA0000515-2/2	chr14:23564046-23564221	62	Alt3	7.633e-14	8.97554e-12	16.8547	33.1009	-16.2462
SLC39A5	HsaEX0059643	chr12:56230831-56230873	43	C1	2.8331e-19	6.77489e-17	19.6421	35.7917	-16.1496
ABI3BP	HsaEX0000703	chr3:100862838-100862909	72	C3	6.83307e-13	6.84755e-11	35.9957	52.135	-16.1393
PTH2R	HsaEX1029923	chr2:208838251-208838411	161	C2	2.95523e-32	3.23353e-29	45.3377	61.4504	-16.1127
CCNT2	HsaALTD1005349-2/2	chr2:134946101-134946465	319	Alt5	5.29544e-06	0.00014284	20.8007	36.91	-16.1093
AP000688.29	HsaALTD1045924-2/3	chr21:-36105123	123	Alt5	6.43136e-05	0.00125544	61.1968	77.2736	-16.0768
KHK	HsaEX6012435	chr2:27094477-27094611	135	C2	4.5747e-16	7.44122e-14	30.3132	46.3303	-16.0171
DPH7	HsaEX0071398	chr9:137576309-137576402	94	C1	8.86408e-07	2.89367e-05	26.4794	42.3426	-15.8631
ABCA2	HsaEX0000256	chr9:137023838-137023840	3	MIC	1.73999e-17	3.38287e-15	59.6901	75.4434	-15.7532
STXBP1	HsaEX0062732	chr9:127642469-127642563	95	C3	1.00031e-05	0.000249016	13.6699	29.253	-15.5832
LYRM1	HsaEX0037075	chr16:20900298-20900517	220	C2	3.01006e-13	3.18968e-11	74.4142	89.9338	-15.5196
MYO9A	HsaEX0041284	chr15:71951782-71951896	115	S	3.53924e-28	2.47613e-25	67.5883	83.0622	-15.4739
JAG2	HsaEX0032668	chr14:105151033-105151104	72	S	5.75453e-19	1.342e-16	69.65	85.0799	-15.4299
PLEKHA1	HsaEX0048216	chr10:122428276-122428316	41	S	3.82886e-21	1.16411e-18	24.7926	40.2061	-15.4135
LINC00969	HsaEX0001301	chr3:195689339-195689438	100	C2	2.84748e-05	0.00062053	44.5736	59.884	-15.3103
TSPYL2	HsaALTA0009082-2/3	chrX:53084532-53084622	13	Alt3	6.68071e-08	2.77855e-06	33.7565	49	-15.2434
LRRC37A	HsaEX1022224	chr17:46337429-46337568	140	C2	1.92556e-13	2.10568e-11	46.6122	61.8328	-15.2206
MAPT	HsaEX0037855	chr17:45983178-45983930	753	S	3.14306e-21	9.64957e-19	6.22347	21.2614	-15.0379
CARD8	HsaEX0012443	chr19:48232453-48232493	41	S	1.35822e-17	2.67478e-15	62.723	77.6275	-14.9045
ABHD11	HsaEX0000594	chr7:73736929-73736990	62	C1	7.26419e-09	3.63399e-07	75.45	90.3263	-14.8763
ALS2CL	HsaALTA0000390-2/2	chr3:46675618-46675976	290	Alt3	4.04012e-22	1.38496e-19	3.89024	18.6773	-14.787
CES3	HsaEX0014898	chr16:66963066-66963084	19	S	2.93144e-10	1.91029e-08	0.526071	15.2365	-14.7104
FAM193B	HsaEX0024335	chr5:177531953-177532200	248	C2	4.04388e-10	2.57895e-08	26.15	40.8406	-14.6906
MACF1	HsaEX0037172	chr1:39340502-39340717	216	C3	1.1656e-06	3.70608e-05	19.3132	33.9476	-14.6344
KAT2A	HsaEX6022724	chr17:42119054-42119173	120	S	8.185e-11	5.89514e-09	23.0441	37.6372	-14.5931
JUP	HsaALTD1036676-2/3	chr17:41772712-41772926	106	Alt5	4.38291e-05	0.000903059	48.0229	62.5475	-14.5247
CCNL2	HsaEX0013668	chr1:1391297-1391575	279	ANN	9.207e-07	2.99316e-05	19.0438	33.5489	-14.5051
APP	HsaEX0005197	chr21:25997360-25997416	57	C1	1.11166e-30	1.04606e-27	37.0161	51.5088	-14.4927
LINC00113	HsaEX7011005	chr21:27743393-27743504	112	ANN	3.39403e-06	9.61233e-05	70.2659	84.7251	-14.4592
CLASRP	HsaALTD0005826-2/2	chr19:45068015-45068058	4	Alt5	2.19322e-08	1.00355e-06	39.7357	54.1863	-14.4506
WSB1	HsaEX0071632	chr17:27307744-27307919	176	S	1.82894e-09	1.03179e-07	33.1626	47.5988	-14.4363
ZC4H2	HsaALTA0009638-3/4	chrX:64921817-64921988	16	Alt3	3.99387e-07	1.41578e-05	77.4681	91.87	-14.4019
GSTM2	HsaEX1045967	chr1:109670175-109670234	60	C3	3.07696e-22	1.06644e-19	4.32481	18.5998	-14.275
LUC7L	HsaEX0036991	chr16:208601-208657	57	S	1.75403e-17	3.40314e-15	16.9223	31.1714	-14.2491
CLSTN1	HsaEX0015792	chr1:9737498-9737554	57	S	9.55454e-20	2.45648e-17	15.0549	29.2507	-14.1958
ANGPTL1	HsaEX0004102	chr1:178869114-178869223	110	S	1.58985e-18	3.4832e-16	79.2512	93.41	-14.1588
RBMS2	HsaEX0052782	chr12:56588932-56589014	83	S	2.67477e-11	2.09671e-09	54.6288	68.707	-14.0782
LARP1	HsaALTD0003552-4/4	chr5:154793800-154794000	99	Alt5	3.62349e-26	2.00569e-23	70.2673	84.2962	-14.0289
ABHD12	HsaALTD1008160-3/3	chr20:25339622-25339731	73	Alt5	1.58749e-06	4.88811e-05	56.7751	70.7436	-13.9684
BPTF	HsaEX0008351	chr17:67875556-67875744	189	C2	4.69546e-12	4.16239e-10	42.2045	56.1596	-13.9552
SYNRG	HsaEX0063233	chr17:37520179-37520214	36	S	2.48966e-19	6.03022e-17	41.0617	54.7786	-13.7169
FGFR1OP2	HsaEX0025676	chr12:26960515-26960628	114	S	1.48233e-22	5.36485e-20	35.4637	49.1327	-13.669
PRPF39	HsaEX0050365	chr14:45096424-45096758	335	S	4.35864e-09	2.28047e-07	15.5093	29.1581	-13.6488
OSBPL3	HsaALTD0004505-2/2	chr7:24834087-24834736	399	Alt5	1.05467e-05	0.000260249	14.9908	28.5187	-13.5279
MRRF	HsaEX0040218	chr9:122286039-122286166	128	C3	6.53831e-26	3.5461e-23	14.8023	28.0774	-13.275
CRNDE	HsaALTA1059850-5/6	chr16:54920298-54920410	83	Alt3	5.99389e-20	1.57547e-17	65.833	79.0805	-13.2474
KIAA1109	HsaEX0033937	chr4:122325855-122325917	63	S	2.14616e-29	1.68293e-26	69.7791	82.9692	-13.1902
FAM13A	HsaEX0024005	chr4:89008951-89009078	128	C2	5.64255e-09	2.88564e-07	4.00595	17.1933	-13.1873
ASPH	HsaEX0006336	chr8:61646750-61646878	129	S	1.86427e-43	8.55738e-40	70.0574	83.0773	-13.0199
NTAN1	HsaEX0044045	chr16:15047997-15048099	103	C1	1.53949e-23	6.32594e-21	48.2778	61.1926	-12.9148
ZNF207	HsaEX0073177	chr17:32361468-32361515	48	S	1.14892e-35	1.96568e-32	74.5801	87.4523	-12.8722
MACF1	HsaEX0037170	chr1:39331203-39336653	5451	C2	2.778e-05	0.000607499	15.3395	28.1732	-12.8337
RP11-77K12.1	HsaEX1034764	chr16:75457085-75457088	4	MIC	7.09749e-06	0.000184443	27.442	40.2379	-12.7958
	HsaEX0023330	chr4:5818211-5818254	44	C1	7.67009e-22	2.54585e-19	46.3505	59.1427	-12.7922
CASK	HsaEX0012547	chrX:41555600-41555635	36	C2	1.18717e-24	5.40975e-22	63.1773	75.9369	-12.7596
ABLIM2	HsaEX0000731	chr4:8032648-8032680	33	S	9.93635e-05	0.00182084	10.6272	23.3404	-12.7132
ITGA7	HsaEX0032382	chr12:55699870-55699956	87	C3	2.39363e-05	0.000534056	17.2554	29.9108	-12.6554
SORBS1	HsaEX0060963	chr10:95351216-95351376	161	S	6.75728e-22	2.2548e-19	69.7357	82.3141	-12.5784
PAMR1	HsaEX0045332	chr11:35451888-35451938	51	S	1.04749e-07	4.20063e-06	27.7196	40.1978	-12.4781
SLC38A6	HsaEX0059575	chr14:61043450-61043503	54	S	3.71552e-14	4.57737e-12	73.1398	85.6122	-12.4724
INPP5J	HsaEX0031806	chr22:31124142-31124263	122	C1	8.72222e-14	1.01016e-11	40.1755	52.587	-12.4115
FYN	HsaEX0026683	chr6:111699515-111699670	156	C3	4.4025e-34	6.13734e-31	9.95455	22.3378	-12.3832
CCDC91	HsaEX0013538	chr12:28226140-28226199	60	C3	1.54397e-07	5.98254e-06	20.2773	32.6524	-12.375
NDUFV3	HsaEX0042343	chr21:42903182-42904276	1095	S	2.12441e-35	3.50711e-32	15.6754	28.0198	-12.3444
LRRC37A	HsaEX0036583	chr17:46337296-46337350	55	C2	4.91535e-10	3.0931e-08	46.1329	58.4076	-12.2747
ZNF160	HsaEX0073090	chr19:53091413-53091497	85	S	1.552e-06	4.7937e-05	42.8267	55.087	-12.2603
TJP1	HsaEX0065036	chr15:29719777-29720016	240	S	1.64249e-16	2.8307e-14	59.8428	72.0753	-12.2324
ACOT9	HsaEX0001973	chrX:23734341-23734367	27	S	1.19929e-09	7.01164e-08	22.5732	34.7004	-12.1272
PRPF3	HsaEX0050350	chr1:150327557-150327652	96	S	1.88127e-19	4.61605e-17	13.5115	25.6241	-12.1127
PLA2G6	HsaEX0047968	chr22:38125639-38125691	53	S	0.000117694	0.00210568	45.61	57.6802	-12.0702
MSTO1	HsaALTD0004060-2/2	chr1:155611216-155611355	64	Alt5	2.78415e-18	5.87412e-16	15.6857	27.7406	-12.0549
SYNE1	HsaEX0063158	chr6:152145487-152145555	69	S	2.92236e-27	1.83328e-24	62.2702	74.2795	-12.0093
MZT2B	HsaALTD0002382-2/2	chr2:-130181830	33	Alt5	1.15627e-07	4.6035e-06	32.3013	44.2484	-11.9472
PRPF39	HsaEX0050364	chr14:45109894-45109993	100	S	8.5137e-18	1.7139e-15	10.7287	22.6728	-11.9441
AGBL5	HsaEX0003063	chr2:27069048-27069094	47	S	1.23164e-10	8.61039e-09	47.9368	59.8563	-11.9195
C1orf186	HsaEX1006268	chr1:206056224-206056463	240	C1	2.05749e-21	6.47517e-19	18.49	30.3541	-11.8641
DIS3	HsaEX0019777	chr13:72780846-72781003	158	C3	2.45691e-11	1.9428e-09	50.6686	62.5089	-11.8403
FLOT2	HsaEX0025947	chr17:28884225-28884315	91	C1	5.91644e-33	7.01265e-30	74.2702	86.1025	-11.8324
WASHC1	HsaALTA1049677-2/4	chr9:18381-18479	4	Alt3	8.47195e-28	5.6943e-25	26.0721	37.8767	-11.8046
F3	HsaEX0023641	chr1:94540572-94540784	213	S	2.89645e-09	1.56775e-07	5.17543	16.9416	-11.7662
ARHGAP27P1-BPTFP1-KPNA2P3	HsaEX0001605	chr17:64750594-64750723	130	S	1.08177e-14	1.44593e-12	11.482	23.1763	-11.6943
KLC4	HsaEX0034685	chr6:43060518-43060605	88	S	1.09854e-16	1.92669e-14	15.1144	26.787	-11.6725
FNBP4	HsaEX0026132	chr11:47732117-47732219	103	S	6.66902e-11	4.88365e-09	28.438	40.0957	-11.6577
SSX2IP	HsaEX0061926	chr1:84671177-84671308	132	C2	5.61833e-06	0.000150664	69.4306	80.9701	-11.5395
AMIGO2	HsaEX0003940	chr12:47079147-47079248	102	S	3.14519e-05	0.00067733	18.85	30.3779	-11.5279
SYNE2	HsaALTD1002494-2/2	chr14:63996947-63997158	16	Alt5	0.000575139	0.00809453	85.0283	96.5079	-11.4797
ZNF888	HsaALTA1056764-2/2	chr19:52917859-52917997	66	Alt3	3.78427e-06	0.000105871	34.4867	45.9455	-11.4588
PTH2R	HsaEX1029924	chr2:208839986-208840094	109	C2	1.07044e-05	0.000263442	53.2241	64.665	-11.4409
MRI1	HsaEX0040082	chr19:13768359-13768447	89	C1	5.23226e-13	5.2941e-11	27.7067	39.129	-11.4223
CARD8	HsaEX0012454	chr19:48238383-48238526	144	S	1.48507e-19	3.71165e-17	58.5406	69.9449	-11.4043
RP1-60O19.1	HsaEX1031786	chr6:106739701-106739770	70	C1	2.84431e-13	3.02768e-11	69.3133	80.7114	-11.398
NAV2	HsaEX0041763	chr11:20051289-20051333	45	C3	4.45934e-09	2.32932e-07	53.0511	64.4024	-11.3513
	HsaEX1000119	chr5:1572203-1572286	84	S	2.90367e-06	8.38264e-05	33.0063	44.3475	-11.3412
RP11-807H17.1	HsaEX1034815	chr7:125461481-125461650	170	S	2.89008e-08	1.28796e-06	43.791	55.1171	-11.3261
RASA4B	HsaEX0052378	chr7:102490986-102491123	138	S	5.02042e-18	1.03828e-15	66.9631	78.2179	-11.2548
MAGI2-AS3	HsaEX0000851	chr7:79470594-79470679	86	S	7.67735e-12	6.57652e-10	70.2446	81.4748	-11.2303
TMPO	HsaEX0066062	chr12:98544230-98544349	120	C2	1.03164e-16	1.81282e-14	49.2031	60.4143	-11.2112
IFIT3	HsaEX0030959	chr10:89332512-89332627	116	C3	1.57314e-25	7.87397e-23	14.0924	25.2008	-11.1084
LINC00969	HsaEX0001303	chr3:195696361-195696589	229	C2	7.24635e-05	0.00138765	29.1509	40.2312	-11.0803
FN1	HsaEX0026100	chr2:215372113-215372300	188	S	1.38075e-52	1.62409e-48	67.0376	78.1161	-11.0785
ACP1	HsaEX6011685	chr2:272037-272065	29	S	6.27022e-29	4.72017e-26	56.5486	67.5759	-11.0273
SLC12A2	HsaEX0058582	chr5:128177105-128177152	48	S	4.16739e-39	1.0893e-35	84.2781	95.3042	-11.0261
NADSYN1	HsaEX0041560	chr11:71480219-71480274	56	S	2.42097e-25	1.18652e-22	5.33767	16.3305	-10.9929
ARAP1	HsaEX0005271	chr11:72692753-72692785	33	S	3.42603e-39	9.28554e-36	9.43656	20.4227	-10.9862
SLC22A18AS	HsaEX0000004	chr11:2902584-2902709	126	S	9.42375e-05	0.00174175	56.1092	67.0618	-10.9526
KCNJ16	HsaEX0033020	chr17:70104948-70105075	128	C3	3.19123e-34	4.54987e-31	11.0955	22.044	-10.9484
VEGFB	HsaALTA0009398-2/2	chr11:64237420-64237655	101	Alt3	4.45573e-31	4.32247e-28	60.3055	71.2032	-10.8977
SLC43A1	HsaEX0059684	chr11:57515100-57515201	102	S	1.31854e-05	0.000315707	10.4031	21.2664	-10.8633
OSGEPL1	HsaALTA0005984-2/3	chr2:-189747331	163	Alt3	7.48536e-05	0.00142844	55.9829	66.8433	-10.8605
BIN1	HsaEX0008093	chr2:127057473-127057601	129	C2	5.25962e-21	1.57061e-18	26.4502	37.2588	-10.8087
PCNP	HsaALTA1007163-2/3	chr3:101585440-101585511	43	Alt3	1.40929e-19	3.5553e-17	33.7204	44.5156	-10.7952
AKT1	HsaEX0003481	chr14:104793127-104793210	84	C1	1.19593e-05	0.000290637	53.1768	63.9702	-10.7933
PRPF39	HsaEX0050366	chr14:45096649-45096758	110	C1	6.38937e-09	3.2281e-07	13.0205	23.8091	-10.7885
CAPN3	HsaALTA1009202-2/2	chr15:42412059-	27	Alt3	3.0247e-06	8.68808e-05	4.70136	15.4766	-10.7752
CDHR5	HsaEX0014251	chr11:618599-619180	582	S	9.78309e-11	6.95039e-09	54.4814	65.1573	-10.6759
MDM2	HsaEX0038399	chr12:68809016-68809086	71	S	1.61766e-17	3.16137e-15	14.6698	25.3447	-10.6749
PPRC1	HsaEX0049843	chr10:102147114-102147353	240	C1	8.08915e-17	1.43619e-14	75.7853	86.4424	-10.6571
RP11-296I10.3	HsaEX1032859	chr16:70159018-70160080	1063	C2	1.23629e-13	1.3974e-11	20.8411	31.4871	-10.6459
ASPH	HsaEX0006338	chr8:61643945-61644001	57	S	1.94954e-30	1.73886e-27	69.329	79.9502	-10.6212
DSN1	HsaEX0021028	chr20:36770873-36771193	321	C1	7.01339e-07	2.34567e-05	82.4739	93.0938	-10.6198
ENGASE	HsaEX0022440	chr17:79082729-79082877	149	S	2.91403e-05	0.000633303	11.8985	22.5145	-10.616
KIF12	HsaEX0034375	chr9:114092751-114092904	154	S	9.61264e-23	3.56821e-20	7.87391	18.4346	-10.5607
PGF	HsaEX0046818	chr14:74946213-74946275	63	S	3.46242e-06	9.77821e-05	33.9884	44.5243	-10.5359
ANXA13	HsaEX0004733	chr8:123735755-123735877	123	S	0.000104027	0.00189285	38.8462	49.3673	-10.5211
SEC31A	HsaEX0056949	chr4:82861631-82861708	78	C2	4.4777e-30	3.8131e-27	25.1952	35.7077	-10.5125
LDB2	HsaEX0035557	chr4:16505840-16505982	143	S	1.28747e-38	3.27431e-35	41.4936	51.9543	-10.4606
TBC1D23	HsaEX0063853	chr3:100311833-100311877	45	S	2.65666e-09	1.45343e-07	27.8861	38.3083	-10.4222
VGLL4	HsaEX0070334	chr3:11643517-11643643	127	S	3.11102e-13	3.28926e-11	19.908	30.3261	-10.4181
TTC17	HsaEX1042285	chr11:43446427-43446810	384	S	2.20364e-16	3.70617e-14	25.9936	36.3953	-10.4017
GRB7	HsaEX0028575	chr17:39745913-39746000	88	S	1.74963e-23	7.06602e-21	72.348	82.7354	-10.3875
CTSC	HsaEX0017924	chr11:88328112-88328196	85	S	1.84288e-42	6.93651e-39	5.86248	16.2432	-10.3807
BAZ2B	HsaALTD0000667-2/2	chr2:159337462-159337772	105	Alt5	8.75087e-08	3.56047e-06	59.2558	69.6296	-10.3737
ZFAND1	HsaEX0072582	chr8:81717249-81717288	40	S	1.80906e-13	1.9852e-11	46.1559	56.4975	-10.3416
ADHFE1	HsaEX0002812	chr8:66453710-66453840	131	S	2.77868e-18	5.86916e-16	5.93836	16.2575	-10.3191
PCBP4	HsaALTA1008696-2/2	chr3:-51958349	197	Alt3	4.69583e-17	8.63033e-15	57.9397	68.2118	-10.2721
MYO18A	HsaEX0041053	chr17:29085604-29085648	45	S	3.229e-13	3.40231e-11	25.0398	35.2987	-10.2589
LAMC2	HsaEX0035303	chr1:183258109-183258135	27	S	3.48108e-05	0.000740347	30.7195	40.9741	-10.2547
KCP	HsaEX1018475	chr7:128903164-128903383	220	S	5.74861e-20	1.51949e-17	2.22659	12.4507	-10.2241
RBCK1	HsaEX0052557	chr20:410412-410637	226	C1	4.00161e-18	8.35843e-16	35.8529	46.0485	-10.1957
D2HGDH	HsaEX0018396	chr2:241754631-241754746	116	C2	2.1535e-15	3.19122e-13	5.93071	16.0911	-10.1604
FMNL2	HsaALTD0002612-2/3	chr2:152645434-152645527	47	Alt5	2.68839e-16	4.47347e-14	60.5315	70.6812	-10.1497
ENTPD4	HsaALTA0002920-2/2	chr8:23434415-23434681	203	Alt3	4.41649e-22	1.50504e-19	2.42381	12.5694	-10.1456
ODF2L	HsaEX0044604	chr1:86356444-86356602	159	C1	4.91068e-05	0.000997281	72.9584	83.0695	-10.1111
NEIL1	HsaEX0042448	chr15:75352111-75352230	120	C1	8.28273e-11	5.9572e-09	85.5347	95.6067	-10.072
H2AFY	HsaEX0029173	chr5:135350827-135350913	87	C3	9.16034e-32	9.45724e-29	22.0687	32.1207	-10.052
GANC	HsaEX0027001	chr15:42280922-42281133	212	C2	5.07656e-07	1.75786e-05	46.4311	56.47	-10.0389
HPCAL1	HsaEX0030387	chr2:10387761-10387810	50	S	2.30183e-16	3.86441e-14	4.08567	14.1215	-10.0359
ITPR1	HsaEX0032557	chr3:4653842-4653886	45	S	1.99182e-09	1.11432e-07	60.6072	70.6392	-10.032
ARIH2	HsaEX0005839	chr3:48945136-48945181	46	S	3.11177e-06	8.91098e-05	30.1602	40.1845	-10.0244
MYO5A	HsaEX0041194	chr15:52337810-52337884	75	S	3.7428e-14	4.60656e-12	8.38286	18.3824	-9.99956
POM121	HsaEX1028870	chr7:72952152-72952295	144	S	1.39749e-09	8.04788e-08	22.353	32.2883	-9.93524
ABHD3	HsaALTD1029442-2/2	chr18:21663678-21664230	440	Alt5	1.3523e-18	2.98859e-16	3.806	13.6845	-9.87854
FBXL5	HsaEX0025202	chr4:15656229-15656339	111	C1	1.82334e-06	5.53209e-05	1.57429	11.4333	-9.85905
RP13-452N2.1	HsaEX1035124	chr7:151807372-151807635	264	C1	2.20955e-11	1.76051e-09	89.477	99.3338	-9.85685
FN1	HsaEX0026102	chr2:215393078-215393203	126	S	2.52846e-31	2.53112e-28	11.1466	20.9762	-9.82961
PPRC1	HsaEX0049842	chr10:102145020-102145090	71	C3	2.59136e-12	2.38829e-10	69.3776	79.2047	-9.8271
ZSWIM7	HsaEX0074616	chr17:15977579-15977700	122	C2	1.32387e-05	0.000316783	57.2706	67.0946	-9.824
KCTD17	HsaEX0033162	chr22:37061539-37061629	91	C2	9.46598e-06	0.00023753	71.002	80.8244	-9.82241
LINC01187	HsaEX1020670	chr5:170196484-170196631	148	C1	1.69346e-18	3.68446e-16	83.9855	93.7529	-9.76744
KDM5D	HsaEX1018558	chrY:19710215-19710260	46	C1	3.03462e-12	2.77372e-10	5.80701	15.5637	-9.75668
HNF4A	HsaALTD0003075-3/3	chr20:44428335-44428487	30	Alt5	8.83326e-24	3.71072e-21	70.2911	80.0318	-9.7407
HPS1	HsaALTD0003111-2/2	chr10:98433940-98434091	43	Alt5	1.13067e-19	2.87944e-17	18.9953	28.7269	-9.73162
FMNL2	HsaEX0026044	chr2:152645434-152645480	47	C3	3.35552e-31	3.3237e-28	76.745	86.4603	-9.71538
SRRM2	HsaEX0061788	chr16:2759747-2760008	262	S	1.29674e-24	5.86645e-22	5.65638	15.371	-9.71461
RBPMS	HsaEX1030926	chr8:30547292-30547969	678	C1	1.76293e-23	7.1045e-21	41.8343	51.5308	-9.6965
D2HGDH	HsaEX0018397	chr2:241755132-241755356	225	C3	2.45664e-12	2.27415e-10	5.87468	15.5544	-9.67975
EFCAB2	HsaEX0021665	chr1:245002121-245002232	112	C2	1.81808e-06	5.51869e-05	23.1083	32.7734	-9.66503
RCSD1	HsaEX0052933	chr1:167685421-167685510	90	S	1.2436e-05	0.000300324	75.5675	85.2294	-9.66193
HNMT	HsaEX0030269	chr2:137967097-137967386	290	S	1.71263e-23	6.9614e-21	9.55155	19.1826	-9.63101
PTPN13	HsaEX0050973	chr4:86701435-86701801	367	S	4.5902e-18	9.52443e-16	69.3748	78.9922	-9.61735
CLK4	HsaEX0015705	chr5:178617344-178617431	88	S	8.2095e-11	5.90827e-09	75.9296	85.525	-9.59536
SCMH1	HsaEX0056511	chr1:41152599-41152741	143	C3	2.34886e-05	0.000525189	41.0483	50.6201	-9.57185
WIPF1	HsaEX1044030	chr2:174634518-174634827	310	C1	9.82427e-05	0.00180276	9.16708	18.6948	-9.52767
PHPT1	HsaEX0047216	chr9:136850506-136850560	55	ANN	4.36634e-41	1.44164e-37	7.17488	16.7025	-9.52758
SRSF11	HsaEX0057640	chr1:70231859-70231975	117	S	2.16647e-22	7.664e-20	5.16388	14.6737	-9.50987
SON	HsaEX0060960	chr21:33572551-33572630	80	S	9.49011e-26	4.96117e-23	4.89457	14.4016	-9.50703
KIRREL	HsaALTA0004603-2/2	chr1:158089454-158089628	48	Alt3	2.58655e-11	2.03845e-09	40.2085	49.7126	-9.50405
CSF1	HsaEX0017437	chr1:109923249-109923711	463	S	1.012e-06	3.25624e-05	45.2993	54.7831	-9.48377
SNHG8	HsaEX1038280	chr4:118279107-118279137	31	S	1.87934e-06	5.67931e-05	45.9849	55.4677	-9.48281
PLEKHA1	HsaEX0048217	chr10:122375341-122375496	156	C2	1.43708e-14	1.88734e-12	26.9191	36.3993	-9.48026
NASP	HsaEX0041714	chr1:45607321-45607686	366	S	4.54364e-14	5.53824e-12	9.54372	19.0155	-9.47179
ATP5J	HsaALTD1050391-2/2	chr21:25735315-	172	Alt5	5.02663e-13	5.0915e-11	49.843	59.2968	-9.45374
PLD3	HsaEX0048186	chr19:40365857-40365930	74	C3	2.78169e-19	6.6689e-17	66.5759	76.0182	-9.44233
ABI1	HsaEX0000641	chr10:26771075-26771089	15	S	4.91582e-10	3.0931e-08	25.7068	35.1313	-9.42448
ATP11C	HsaEX0006799	chrX:139731651-139731755	105	C1	7.74913e-11	5.60696e-09	72.2124	81.5967	-9.38426
NUMA1	HsaEX0044209	chr11:72012401-72012442	42	S	4.79761e-13	4.89112e-11	34.1868	43.5487	-9.36191
C1orf52	HsaEX0010293	chr1:85258935-85259061	127	S	1.92123e-12	1.80877e-10	61.0919	70.441	-9.34903
TUSC3	HsaEX0068405	chr8:15757791-15757855	65	S	1.65414e-34	2.49045e-31	30.5485	39.8806	-9.33206
KL	HsaALTD0003488-2/2	chr13:33055047-33055365	50	Alt5	4.08824e-28	2.83911e-25	15.4328	24.7262	-9.29337
PLEKHM2	HsaEX0048420	chr1:15721329-15721388	60	S	4.2544e-20	1.13731e-17	69.9038	79.1628	-9.25906
SMIM2-AS1	HsaEX1038020	chr13:44172699-44172873	175	S	5.36027e-15	7.48362e-13	22.2924	31.5127	-9.22036
WIPF1	HsaEX0071520	chr2:174597601-174597858	258	C1	7.56337e-05	0.00144047	18.7192	27.8772	-9.15793
ACSL1	HsaEX0002065	chr4:184770399-184770476	78	C3	3.4985e-33	4.41887e-30	81.1141	90.2506	-9.13647
MIGA2	HsaEX0024630	chr9:129068838-129068899	62	S	1.34002e-11	1.10271e-09	10.2133	19.3435	-9.13024
PCBP1-AS1	HsaEX0001613	chr2:70083538-70083634	97	C1	1.70558e-06	5.21674e-05	42.6004	51.7143	-9.11394
TAZ	HsaEX0063723	chrX:154414101-154414190	90	S	1.03905e-08	5.03726e-07	35.005	44.1002	-9.09522
CASC4	HsaEX0012510	chr15:44402887-44403054	168	S	2.80692e-19	6.72082e-17	38.3586	47.4232	-9.06453
POC1B	HsaEX0048792	chr12:89425161-89425379	219	C1	1.3146e-22	4.77616e-20	73.523	82.5684	-9.04546
SPATA18	HsaEX0061230	chr4:52078735-52078893	159	S	6.81652e-11	4.98777e-09	77.1751	86.2086	-9.03352
SLMAP	HsaEX0060187	chr3:57925845-57925934	90	S	1.61737e-21	5.15036e-19	69.8471	78.869	-9.02189
TPM2	HsaEX1046680	chr9:35684732-35684807	76	C3	4.63922e-13	4.75541e-11	3.81172	12.8289	-9.01721
PTH2R	HsaEX0050833	chr2:208809452-208809565	114	C2	2.58654e-19	6.24078e-17	62.8508	71.8507	-8.99988
FAM193B	HsaEX0024343	chr5:177532156-177532200	45	C2	6.72525e-10	4.12811e-08	13.1351	22.1114	-8.9763
MPDU1	HsaEX0039887	chr17:7586899-7586984	86	S	3.83099e-25	1.82991e-22	74.7527	83.723	-8.97027
MAGI1	HsaEX1022630	chr3:65401530-65401719	190	C3	5.12923e-12	4.51925e-10	0.78823	9.75785	-8.96962
ACTR5	HsaALTA1011267-2/3	chr20:38766257-38766377	11	Alt3	8.26609e-06	0.000211138	14.7459	23.7013	-8.95535
ZNF263	HsaEX6041989	chr16:3286023-3286149	127	C2	3.49212e-07	1.25278e-05	63.4096	72.3624	-8.95272
NCOA1	HsaEX0042048	chr2:24768088-24768135	48	S	4.26603e-24	1.8499e-21	53.5689	62.4973	-8.9284
HTRA2	HsaEX0030679	chr2:74532619-74532714	96	S	1.85719e-32	2.10553e-29	81.0251	89.9494	-8.92432
SELP	HsaEX0057038	chr1:169593605-169593721	117	S	1.97592e-16	3.3653e-14	83.4962	92.4083	-8.91217
SERTAD4-AS1	HsaEX1036615	chr1:210232698-210232779	82	C3	1.7098e-19	4.22841e-17	9.78302	18.6762	-8.89315
ZNF263	HsaEX0073281	chr16:3285059-3285239	181	C3	1.06852e-11	8.96142e-10	30.6601	39.5271	-8.86701
CD46	HsaEX0013870	chr1:207790253-207790345	93	S	4.04702e-18	8.43701e-16	22.6794	31.5447	-8.86528
ARMC6	HsaALTD0000463-2/2	chr19:19033912-19034013	83	Alt5	2.38103e-07	8.85426e-06	4.25769	13.0976	-8.83989
ACMSD	HsaEX0001942	chr2:134844365-134844471	107	S	9.14031e-22	3.01787e-19	71.4777	80.2848	-8.80701
TEAD1	HsaEX0064362	chr11:12675409-12675561	153	S	3.7565e-05	0.000789995	64.029	72.8276	-8.79862
FMNL2	HsaEX0026041	chr2:152629656-152629724	69	S	5.67708e-33	6.893e-30	83.3367	92.1272	-8.7905
STK36	HsaEX0062521	chr2:218679168-218679261	94	S	2.25882e-09	1.25178e-07	85.7312	94.5163	-8.78516
TNC	HsaEX0066152	chr9:115046410-115046682	273	C3	9.58056e-09	4.68323e-07	22.0067	30.7864	-8.77969
CHID1	HsaALTD1050692-2/4	chr11:914745-	2	Alt5	5.20611e-14	6.2887e-12	3.60299	12.3639	-8.76094
PALM	HsaEX0045309	chr19:740352-740483	132	S	9.05384e-15	1.22057e-12	75.3054	84.0247	-8.7193
RRN3P1	HsaEX0001404	chr16:21819302-21819481	180	S	1.1103e-13	1.26717e-11	13.6067	22.2966	-8.68994
C6orf1	HsaALTD1050529-3/6	chr6:34248727-	252	Alt5	8.49854e-10	5.09853e-08	13.9929	22.6462	-8.65323
EEF1D	HsaALTD1051044-3/3	chr8:143583162-143583276	76	Alt5	2.38536e-06	7.02314e-05	2.77618	11.4165	-8.64037
PTGR1	HsaEX1029916	chr9:111599339-111599530	192	S	8.04979e-26	4.26748e-23	8.12589	16.7479	-8.62202
COL4A3	HsaALTD1034720-2/2	chr2:227272949-227273121	4	Alt5	0.000182153	0.00305769	8.85925	17.4808	-8.62158
KCNJ16	HsaEX0033022	chr17:70108301-70108381	81	C1	1.97963e-13	2.16103e-11	43.663	52.2759	-8.61287
TSPAN12	HsaALTD1053547-2/2	chr7:120858204-	30	Alt5	9.68582e-10	5.74669e-08	31.755	40.3572	-8.60216
DMD	HsaEX0019952	chrX:31126642-31126673	32	C2	5.00925e-05	0.00101423	15.8369	24.4121	-8.57524
RASSF7	HsaEX0052492	chr11:563396-563478	83	S	4.04607e-11	3.07537e-09	48.3724	56.9419	-8.56947
TBC1D5	HsaEX0063899	chr3:17428450-17428519	70	S	6.9078e-16	1.08608e-13	72.5993	81.152	-8.55275
RPARP-AS1	HsaEX1035482	chr10:102452090-102452187	98	C1	3.32899e-17	6.22154e-15	22.8441	31.3877	-8.54356
FASTK	HsaALTD0002478-2/2	chr7:151080209-151080496	228	Alt5	4.18863e-07	1.47731e-05	16.2069	24.7423	-8.53541
BMP1	HsaEX0008206	chr8:22201123-22201535	413	C3	2.95189e-14	3.69375e-12	13.0761	21.6025	-8.52641
SMARCA1	HsaEX0060260	chrX:129493040-129493075	36	S	1.06721e-15	1.63726e-13	61.7088	70.2336	-8.52474
TMEM107	HsaEX6020820	chr17:8175959-8176026	68	ANN	3.84439e-16	6.30232e-14	62.7374	71.2551	-8.51774
ELF1	HsaEX0022104	chr13:41019228-41019432	205	C1	1.19381e-13	1.35345e-11	14.8838	23.3886	-8.50485
ANK2	HsaALTD1025599-2/2	chr4:113292416-113292803	289	Alt5	1.74355e-05	0.000403013	1.49245	9.985	-8.49255
WDFY3	HsaEX0070915	chr4:84726861-84726911	51	S	2.70392e-12	2.48594e-10	69.2788	77.7369	-8.45803
NEK6	HsaEX0042543	chr9:124292849-124293013	165	C1	4.88514e-15	6.86612e-13	6.52208	14.9746	-8.4525
LPIN3	HsaEX0036272	chr20:41357637-41357772	136	C1	3.16783e-13	3.34368e-11	5.1471	13.5874	-8.44033
AHI1	HsaEX0003258	chr6:135301408-135301504	97	C2	6.33818e-07	2.14615e-05	3.80183	12.2336	-8.43177
MPHOSPH8	HsaEX0039920	chr13:19670840-19670964	125	S	1.24228e-36	2.41025e-33	6.87767	15.3044	-8.42675
ECHDC2	HsaEX0021508	chr1:52913895-52914095	201	C1	2.31085e-23	9.15574e-21	15.513	23.9362	-8.42318
BCORL1	HsaEX0007942	chrX:130024990-130025379	390	S	8.42657e-06	0.00021477	75.834	84.2472	-8.4132
MAP7	HsaEX0037699	chr6:136383671-136383781	111	S	1.44767e-14	1.89992e-12	53.4656	61.8576	-8.39203
SYNE4	HsaALTD1038756-3/5	chr19:36006423-36006671	210	Alt5	3.46132e-08	1.51703e-06	73.4425	81.8016	-8.35905
CCDC150	HsaEX0013088	chr2:196729193-196729295	103	S	4.75942e-06	0.000129764	13.0041	21.3628	-8.35866
CASP8	HsaEX0012592	chr2:201272898-201272942	45	C1	3.44798e-07	1.24026e-05	53.9861	62.343	-8.35693
GLYCTK	HsaALTD0002789-2/2	chr3:52293071-52293192	18	Alt5	1.00566e-06	3.23747e-05	76.1032	84.4525	-8.34939
POLG2	HsaEX0048943	chr17:64481270-64481446	177	C1	1.84937e-11	1.48295e-09	5.37091	13.6979	-8.32701
ECM2	HsaALTA1014129-5/5	chr9:92514631-92515203	493	Alt3	5.14886e-07	1.78028e-05	40.7351	49.0605	-8.3254
PCNT	HsaEX0045962	chr21:46444718-46444821	104	C1	2.69828e-13	2.88365e-11	74.6366	82.9277	-8.29105
SERPINA5	HsaALTD0005799-2/2	chr14:94581615-94581710	72	Alt5	1.25042e-05	0.000301778	73.1871	81.4704	-8.2833
GPX8	HsaEX0028491	chr5:55161120-55161255	136	S	1.52508e-27	9.93137e-25	83.6848	91.9619	-8.27712
RCOR3	HsaEX0052919	chr1:211312355-211312487	133	S	2.20155e-12	2.05316e-10	17.4221	25.6902	-8.26809
PTH2R	HsaEX0050835	chr2:208821967-208822063	97	C2	2.17413e-08	9.96024e-07	26.7921	35.0577	-8.26558
SNHG6	HsaEX1038276	chr8:66922324-66922392	69	S	5.95579e-16	9.47479e-14	78.8911	87.1565	-8.26537
TEX41	HsaEX1040529	chr2:145174890-145174992	103	C1	1.29573e-11	1.0686e-09	17.6013	25.8362	-8.23486
SLC28A1	HsaEX0059231	chr15:84929297-84929402	106	C3	8.2661e-14	9.62068e-12	7.83569	16.0665	-8.23077
TNC	HsaEX0066149	chr9:115062917-115063189	273	S	4.09584e-06	0.000113641	66.589	74.8071	-8.21816
AMOT	HsaEX0003968	chrX:112822255-112823144	890	C1	6.15705e-07	2.09078e-05	68.4248	76.6347	-8.20988
OXR1	HsaEX1026794	chr8:106604782-106604879	98	S	5.32455e-12	4.67383e-10	3.46792	11.6721	-8.20418
CLCNKA	HsaALTD0001462-3/3	chr1:16026108-16026257	67	Alt5	1.1548e-21	3.7342e-19	2.48802	10.6883	-8.20029
GATM	HsaEX1015289	chr15:45396167-45396253	87	C2	1.60547e-12	1.53374e-10	0.0934783	8.26339	-8.16991
RP1-60O19.1	HsaEX0054326	chr6:106725342-106725389	48	C1	1.473e-10	1.01396e-08	21.2353	29.405	-8.16969
PFDN1	HsaEX0046701	chr5:140300416-140300582	167	S	2.12692e-30	1.87926e-27	71.2483	79.3972	-8.14888
CCDC90B	HsaALTD1022080-2/2	chr11:83285553-83285964	320	Alt5	5.11344e-18	1.05636e-15	32.1057	40.2373	-8.13153
CREBBP	HsaEX0017199	chr16:3777613-3777657	45	S	6.19784e-14	7.39646e-12	79.4708	87.5954	-8.12461
VPS29	HsaEX0070549	chr12:110499535-110499546	12	MIC	1.76064e-29	1.3981e-26	11.5057	19.6279	-8.12218
SUN1	HsaEX0062909	chr7:849923-850033	111	C2	2.28037e-20	6.29268e-18	71.989	80.1069	-8.1179
AASS	HsaEX0000199	chr7:122082788-122082891	104	S	2.70624e-16	4.49522e-14	8.64362	16.7549	-8.11131
DMTF1	HsaALTA0002545-3/5	chr7:87182056-87182337	172	Alt3	2.56993e-06	7.51185e-05	16.1349	24.2324	-8.09752
YDJC	HsaALTD0007267-2/3	chr22:21629543-21629761	59	Alt5	1.40312e-10	9.69758e-09	34.1842	42.2557	-8.07149
TCTN2	HsaEX0064288	chr12:123694842-123694976	135	S	3.07857e-06	8.82529e-05	74.6265	82.6893	-8.06281
DIAPH1	HsaEX0019673	chr5:141588224-141588250	27	S	0.000410548	0.0060987	27.4566	35.5115	-8.05497
ST7	HsaEX0062057	chr7:117134124-117134192	69	S	4.20998e-07	1.48373e-05	26.238	34.2903	-8.05236
DOCK6	HsaEX0020630	chr19:11232185-11232289	105	C3	3.44696e-12	3.12331e-10	75.9223	83.9733	-8.05099
LRRCC1	HsaEX0036722	chr8:85123429-85123601	173	C1	2.05024e-15	3.043e-13	81.973	90.014	-8.04105
ATP6V1C2	HsaEX0007001	chr2:10777585-10777644	60	S	1.31483e-09	7.62317e-08	8.06487	16.0503	-7.98539
CCDC18-AS1	HsaEX0055303	chr1:93326602-93326662	61	C2	1.4048e-10	9.70202e-09	6.13089	14.1074	-7.97652
DHX16	HsaEX1011515	chr6:30661756-30662431	676	S	3.28784e-17	6.15687e-15	3.75938	11.7347	-7.97537
MRRF	HsaEX0040217	chr9:122285857-122285946	90	C2	1.41154e-19	3.55621e-17	10.3823	18.3567	-7.97431
HSPG2	HsaALTD1024531-2/2	chr1:21857277-21857383	8	Alt5	5.04417e-11	3.77138e-09	6.95688	14.9195	-7.96264
ANKHD1	HsaEX0004219	chr5:140472239-140472295	57	S	2.54889e-14	3.22376e-12	60.5949	68.5386	-7.94366
MIS12	HsaEX0039351	chr17:5488196-5488589	394	C1	5.63731e-06	0.000151022	56.2349	64.1518	-7.91697
SRRT	HsaEX0061797	chr7:100882771-100883090	320	S	8.05889e-14	9.42615e-12	8.74194	16.657	-7.9151
ABHD11	HsaEX0000595	chr7:73737898-73738072	175	S	1.77988e-14	2.30061e-12	11.3271	19.238	-7.91091
PTPN3	HsaEX0051031	chr9:109454496-109454574	79	S	1.06817e-20	3.04127e-18	77.2577	85.1621	-7.90435
DAB2	HsaEX0018438	chr5:39417510-39417610	101	C2	0.000127937	0.00226059	25.5445	33.4359	-7.89145
RABGGTB	HsaEX0051831	chr1:75790446-75790517	72	ANN	2.13008e-29	1.67731e-26	6.3036	14.159	-7.85537
PDE1A	HsaEX0046176	chr2:182168267-182168290	24	S	3.68143e-06	0.000103301	51.5608	59.4085	-7.84767
RP11-977G19.11	HsaEX1035058	chr12:56312407-56312499	93	S	4.13901e-09	2.17844e-07	68.9014	76.7486	-7.84716
RP11-296I10.3	HsaEX1032855	chr16:70156900-70157473	574	C1	4.09711e-10	2.60937e-08	8.99109	16.83	-7.83891
SUSD4	HsaEX1039644	chr1:223235052-223235100	49	S	7.61746e-05	0.00144939	28.8632	36.6952	-7.832
FXYD2	HsaALTA1028779-3/4	chr11:117824162-117824349	142	Alt3	2.61181e-13	2.80078e-11	16.6807	24.5021	-7.82142
HUWE1	HsaALTD0003156-2/2	chrX:53543841-53543968	45	Alt5	3.84166e-34	5.43604e-31	68.0959	75.8933	-7.7974
SNAPC5	HsaEX0060646	chr15:66495330-66495419	90	S	1.74118e-24	7.78352e-22	71.1287	78.9008	-7.77206
SYNE4	HsaEX0009982	chr19:36008217-36008367	151	C1	2.13441e-07	8.02742e-06	44.303	52.0745	-7.77155
FAM58A	HsaALTA0003194-2/2	chrX:-153588454	60	Alt3	2.43846e-15	3.5713e-13	46.7399	54.4946	-7.75464
LIG1	HsaEX0035768	chr19:48120167-48120316	150	S	5.15509e-12	4.53778e-10	3.70256	11.4485	-7.74596
ATG16L1	HsaEX0006571	chr2:233273721-233273777	57	S	1.78317e-05	0.000411008	41.573	49.3096	-7.73661
TARS2	HsaEX0063668	chr1:150496810-150496908	99	C2	2.9056e-17	5.47375e-15	65.7539	73.4885	-7.73467
TMEM62	HsaEX0065894	chr15:43134257-43134368	112	C1	5.92906e-06	0.000157939	76.9998	84.7225	-7.72269
KITLG	HsaEX0034675	chr12:88515534-88515617	84	S	7.40528e-21	2.16071e-18	76.0591	83.7698	-7.71067
WDR33	HsaEX0071069	chr2:127713583-127713849	267	S	1.57129e-27	1.0197e-24	85.3907	93.1003	-7.70956
RAB3IL1	HsaEX0051688	chr11:61906466-61906684	219	S	1.21589e-13	1.37682e-11	86.9617	94.6657	-7.70405
ZFP62	HsaEX0072669	chr5:180860528-180860654	127	C1	3.16403e-06	9.04137e-05	32.7238	40.4244	-7.70063
PARP3	HsaEX0045605	chr3:51942930-51943046	117	S	5.7258e-09	2.92504e-07	23.1499	30.8495	-7.69961
IFI44L	HsaEX0030952	chr1:78629720-78629915	196	C2	9.93579e-06	0.000247735	85.0102	92.6876	-7.67736
ATE1	HsaEX0006486	chr10:121898841-121898969	129	C2	1.03015e-11	8.67433e-10	50.4215	58.0831	-7.66164
FAM49B	HsaEX0024489	chr8:129879389-129879471	83	C1	8.33123e-23	3.11095e-20	76.424	84.0765	-7.65253
MARK3	HsaEX0037925	chr14:103498502-103498528	27	C3	1.68003e-08	7.84755e-07	30.5531	38.1993	-7.64617
DCAF10	HsaEX0018592	chr9:37842089-37842286	198	S	1.61646e-14	2.10529e-12	68.7157	76.3527	-7.63695
PCNT	HsaEX0045961	chr21:46443810-46443948	139	C3	2.21721e-07	8.29572e-06	71.2308	78.8629	-7.63216
BAG6	HsaEX0007684	chr6:31644307-31644414	108	S	1.14685e-18	2.58062e-16	26.017	33.646	-7.62903
GSTM2	HsaEX1016290	chr1:109669636-109669713	78	C3	3.85964e-22	1.3255e-19	3.16132	10.7752	-7.61388
FGF1	HsaEX0025640	chr5:142600702-142600800	99	S	1.40438e-13	1.5751e-11	84.0182	91.5989	-7.58068
RANGRF	HsaEX0052195	chr17:8289503-8289588	86	S	1.23951e-37	2.81052e-34	83.5289	91.107	-7.57816
SECISBP2L	HsaEX0057004	chr15:49019418-49019552	135	S	2.67297e-12	2.45989e-10	65.5102	73.0526	-7.54239
DRAIC	HsaALTA1059853-2/2	chr15:69565194-69565235	30	Alt3	3.06005e-13	3.23901e-11	83.3077	90.8468	-7.53906
CREM	HsaEX0017226	chr10:35179134-35179276	143	C3	4.36968e-12	3.89377e-10	66.8546	74.3885	-7.53384
MIOX	HsaALTA0005220-2/2	chr22:50488243-50488342	32	Alt3	6.22954e-37	1.27433e-33	4.63752	12.1668	-7.52931
ATG4A	HsaALTD0000546-2/3	chrX:108137804-108137991	107	Alt5	1.57537e-22	5.69062e-20	85.8722	93.399	-7.52679
HACD4	HsaEX0050938	chr9:21010725-21010782	58	C3	8.39016e-27	5.12086e-24	7.20524	14.7235	-7.51826
APBB3	HsaALTA1017040-4/4	chr5:140560401-140560526	26	Alt3	9.2789e-05	0.00171928	12.3709	19.8783	-7.5074
DCUN1D4	HsaEX0018793	chr4:51887123-51887244	122	S	8.41883e-32	8.75363e-29	2.39909	9.89085	-7.49176
RP11-6N17.4	HsaEX1034537	chr17:47893900-47893958	59	S	8.32567e-30	6.84225e-27	84.4089	91.9004	-7.49145
SYNE4	HsaEX0009981	chr19:36003613-36003671	59	S	7.34227e-19	1.69338e-16	87.8573	95.3402	-7.48284
PEX5	HsaEX0046666	chr12:7202262-7202351	90	S	2.13446e-17	4.09899e-15	46.5356	54.0111	-7.47543
FAM193B	HsaEX0024336	chr5:177531282-177531521	240	C2	3.45295e-07	1.24133e-05	62.2852	69.743	-7.45775
LGALS8	HsaEX0035676	chr1:236542915-236543040	126	S	4.89018e-16	7.88996e-14	13.1184	20.5721	-7.4537
USP54	HsaEX0070001	chr10:73520908-73521027	120	C1	0.000139063	0.002428	75.94	83.3863	-7.44632
SLC6A13	HsaEX1037648	chr12:256473-256640	168	C3	6.21669e-16	9.86483e-14	9.90211	17.3419	-7.43981
DENND6B	HsaEX0023823	chr22:50316566-50316626	61	S	0.000545482	0.0077484	63.0345	70.4697	-7.43512
SYNE1	HsaEX0063162	chr6:152300641-152300781	141	S	6.95262e-06	0.000181279	65.7888	73.2185	-7.42963
MME	HsaALTD0003959-2/2	chr3:155080111-155080295	61	Alt5	3.29668e-06	9.37628e-05	76.785	84.1937	-7.40866
MTMR1	HsaEX0040550	chrX:150712342-150712365	24	C1	8.94631e-07	2.91799e-05	9.33691	16.7404	-7.40344
VRK3	HsaEX0070704	chr19:49981818-49982188	371	S	6.73974e-26	3.62727e-23	11.5731	18.9735	-7.40041
ADPRM	HsaALTD0000853-2/2	chr17:10704910-10705615	88	Alt5	0.000261816	0.00415422	32.3369	39.7321	-7.39528
TARS2	HsaEX0063667	chr1:150496482-150496628	147	C2	5.88296e-16	9.36685e-14	65.1127	72.5054	-7.39268
ACTN1	HsaEX0002147	chr14:68878989-68879069	81	C1	2.84861e-09	1.54785e-07	70.2865	77.6778	-7.39131
GALK2	HsaEX1015155	chr15:49169995-49170358	364	C3	1.64205e-10	1.12211e-08	18.5223	25.9051	-7.38281
KCNN3	HsaEX0033078	chr1:154737044-154737088	45	S	7.36891e-11	5.3607e-09	3.28156	10.6554	-7.3738
APOL3	HsaEX0005183	chr22:36149259-36149371	113	C2	2.26224e-20	6.25182e-18	12.8218	20.1914	-7.36959
UBXN11	HsaEX0069048	chr1:26302813-26302918	106	C2	2.61128e-08	1.17424e-06	45.1641	52.5303	-7.36621
C9orf85	HsaEX0011739	chr9:71971505-71971618	114	C3	1.86641e-12	1.76068e-10	74.7224	82.0774	-7.355
ITGAE	HsaEX0032402	chr17:3723288-3723383	96	S	1.61753e-13	1.79385e-11	18.5726	25.9139	-7.34131
NAAA	HsaEX0041510	chr4:75918761-75918789	29	C2	3.21023e-12	2.92147e-10	62.2135	69.5403	-7.32677
BICC1	HsaEX0008076	chr10:58789262-58789456	195	S	8.5842e-16	1.33847e-13	89.014	96.3401	-7.32613
KCTD17	HsaEX0033160	chr22:37060823-37060891	69	C2	1.81272e-06	5.50331e-05	77.9412	85.2331	-7.29191
TRIM65	HsaEX0067175	chr17:75891813-75891878	66	S	1.56922e-05	0.000367776	60.3509	67.592	-7.24105
SOX9-AS1	HsaEX7009546	chr17:72074549-72076733	2185	ANN	1.39438e-08	6.60841e-07	11.6759	18.9153	-7.23934
ACADVL	HsaALTD1004120-2/2	chr17:7220192-7220286	38	Alt5	1.2191e-06	3.86381e-05	71.2282	78.4625	-7.23434
ANO1	HsaEX0004623	chr11:70155911-70155988	78	S	0.000238261	0.00383644	69.4993	76.7197	-7.2204
PLEKHA1	HsaALTD0004832-3/3	chr10:122375341-122375559	63	Alt5	1.85108e-05	0.000424745	28.8753	36.0691	-7.1938
ALKBH2	HsaALTD1050273-2/2	chr12:109093247-	103	Alt5	2.80569e-10	1.83278e-08	80.997	88.1799	-7.18286
RSRP1	HsaEX0010319	chr1:25244454-25244498	45	C1	8.93062e-09	4.38426e-07	10.1392	17.3173	-7.1781
FAT1	HsaEX0024958	chr4:186590368-186590403	36	C3	2.3639e-10	1.56759e-08	7.42808	14.6044	-7.17628
AVL9	HsaEX0007382	chr7:32580219-32580272	54	S	2.72196e-15	3.97107e-13	83.0955	90.2562	-7.16069
PRDM2	HsaEX0049938	chr1:13773078-13773188	111	C1	3.43317e-08	1.5068e-06	88.3738	95.5303	-7.15649
LRRCC1	HsaEX0036720	chr8:85115107-85115275	169	C2	2.97303e-07	1.08455e-05	81.2227	88.3738	-7.15114
ACOX1	HsaEX0001978	chr17:75960215-75960375	161	C3	1.80187e-10	1.22245e-08	55.955	63.1039	-7.14887
PQLC2	HsaEX6028944	chr1:19327227-19327412	186	C1	6.413e-15	8.86134e-13	85.7792	92.9256	-7.14646
RABGGTB	HsaEX0051830	chr1:75790152-75790274	123	C2	2.21934e-29	1.73309e-26	6.43392	13.5741	-7.14016
MAPKAP1	HsaEX0037808	chr9:125506310-125506391	82	S	9.04409e-27	5.45538e-24	60.226	67.365	-7.13895
RP11-296I10.3	HsaEX1032858	chr16:70160172-70160311	140	C3	1.20688e-07	4.78475e-06	19.868	27.0039	-7.13592
MINK1	HsaEX0039305	chr17:4892402-4892512	111	S	1.2708e-17	2.51484e-15	77.742	84.8686	-7.12654
ACLY	HsaEX0001940	chr17:41896620-41896649	30	S	4.22505e-11	3.19721e-09	59.0189	66.131	-7.11217
OSBPL9	HsaEX0044957	chr1:51669434-51669512	79	S	4.72151e-13	4.82923e-11	65.8063	72.8927	-7.08645
BCL6	HsaEX1005581	chr3:187736090-187737274	1185	S	1.16046e-18	2.60615e-16	4.28591	11.3698	-7.08393
FTCD	HsaALTD0002658-2/4	chr21:46136915-46137053	70	Alt5	1.1533e-10	8.09579e-09	14.366	21.4499	-7.08388
RREB1	HsaEX0055741	chr6:7240438-7240602	165	C1	0.000155574	0.00267459	29.813	36.8866	-7.07359
NR1H4	HsaEX6068523	chr12:100532458-100532598	141	S	1.19732e-23	4.98523e-21	80.9666	88.0304	-7.06376
PSMF1	HsaEX1029828	chr20:1165029-1165173	145	S	5.37505e-20	1.42475e-17	64.9443	71.9963	-7.05193
PRSS16	HsaEX0050476	chr6:27254693-27254872	180	C1	5.38103e-06	0.000144909	73.3579	80.4053	-7.04737
CAMLG	HsaEX0012271	chr5:134741466-134741523	58	C2	2.92654e-11	2.28251e-09	59.7363	66.7756	-7.03928
RMND1	HsaALTD0005421-2/3	chr6:151436420-151436554	26	Alt5	3.80223e-25	1.82079e-22	6.42769	13.46	-7.03227
POMT1	HsaEX0049154	chr9:131504189-131504340	152	C1	4.61464e-08	1.97873e-06	74.0678	81.0974	-7.02958
RP11-296I10.3	HsaEX1032856	chr16:70161444-70161893	450	C2	1.85892e-05	0.000426329	23.6052	30.6329	-7.02774
TOR1AIP2	HsaEX0066550	chr1:179865679-179865854	176	C2	7.94142e-07	2.61607e-05	74.317	81.334	-7.01705
PTPRM	HsaEX0051171	chr18:7755764-7755920	157	S	8.20683e-31	7.76136e-28	1.99402	8.99387	-6.99985
LRRC75A-AS1	HsaEX0042178	chr17:16439660-16439703	44	S	1.66558e-12	1.58713e-10	25.0819	32.0772	-6.99537
SMARCAD1	HsaALTA0008030-3/5	chr4:94278929-94279050	35	Alt3	0.000690348	0.00942147	49.2343	56.2271	-6.99277
CIT	HsaEX0015430	chr12:119711049-119711093	45	S	6.91965e-10	4.23088e-08	5.42432	12.4143	-6.98997
WASHC1	HsaALTD1038765-2/3	chr9:16969-17127	18	Alt5	2.11592e-07	7.96741e-06	35.8291	42.8187	-6.98955
C3orf18	HsaEX0010854	chr3:50566006-50566094	89	C2	2.00118e-07	7.59463e-06	11.8065	18.7936	-6.9871
CDV3	HsaEX0014452	chr3:133587159-133587161	3	MIC	5.30758e-15	7.42107e-13	47.8681	54.8521	-6.98398
PPFIBP1	HsaEX0049371	chr12:27677064-27677096	33	S	1.38706e-06	4.33265e-05	66.3137	73.2965	-6.98278
NISCH	HsaEX0043017	chr3:52480879-52481037	159	S	2.21626e-12	2.06381e-10	22.9021	29.8846	-6.98252
PTGR2	HsaEX0050817	chr14:73879096-73879269	174	S	2.77108e-26	1.56141e-23	85.5798	92.5587	-6.97895
CSNK1G3	HsaEX0017556	chr5:123605339-123605362	24	S	5.3711e-07	1.851e-05	46.4595	53.4331	-6.97369
SNHG11	HsaALTD1036870-4/5	chr20:38446887-38447012	72	Alt5	0.000127016	0.00224643	79.0138	85.9653	-6.95145
BRPF1	HsaEX0008494	chr3:9744224-9744508	285	S	3.50154e-06	9.87832e-05	76.8008	83.7414	-6.94065
HHLA3	HsaALTD0003030-2/3	chr1:-70355111	4	Alt5	9.92294e-15	1.33106e-12	34.3435	41.2817	-6.93822
MAP3K10	HsaEX0037524	chr19:40205540-40205599	60	S	1.85644e-19	4.56106e-17	9.08832	16.0228	-6.93447
QKI	HsaALTA0006899-3/3	chr6:163563420-163563454	24	Alt3	5.62745e-19	1.31399e-16	69.6261	76.5348	-6.90865
NINL	HsaALTA1010940-2/2	chr20:25489875-25490018	33	Alt3	1.47317e-06	4.57279e-05	10.1927	17.0974	-6.90468
TCERG1	HsaEX0064141	chr5:146510067-146510160	94	S	3.15033e-09	1.69687e-07	23.4129	30.3153	-6.90232
LIMCH1	HsaEX0035823	chr4:41638932-41638967	36	S	4.43248e-05	0.000911876	54.0512	60.934	-6.88284
PARP3	HsaALTA0006082-2/2	chr3:51943349-51943538	5	Alt3	2.08815e-07	7.87705e-06	48.7586	55.6261	-6.86745
COL4A3	HsaEX0016538	chr2:227296487-227296526	40	S	1.18514e-09	6.93322e-08	8.12407	14.9844	-6.86029
TMTC1	HsaEX0066096	chr12:29751666-29751872	207	C1	1.35163e-21	4.33347e-19	84.9084	91.7671	-6.85876
SULF2	HsaEX0062864	chr20:47659399-47659452	54	S	9.03609e-38	2.12572e-34	88.4226	95.2646	-6.84202
NECAB3	HsaEX0042388	chr20:33659497-33659550	54	S	6.23561e-22	2.08442e-19	84.1577	90.993	-6.83527
RHOT1	HsaEX0053529	chr17:32209350-32209445	96	S	9.94176e-11	7.05512e-09	37.472	44.2964	-6.82437
TMPO	HsaEX0066063	chr12:98544442-98544537	96	C3	6.0536e-09	3.07165e-07	55.3434	62.1652	-6.82181
CTIF	HsaALTD0003438-2/2	chr18:48757919-48758411	6	Alt5	1.3782e-09	7.94897e-08	37.5137	44.3341	-6.82044
PHLDB2	HsaEX0047185	chr3:111932269-111932397	129	S	9.879e-20	2.53644e-17	58.376	65.1885	-6.81244
OFD1	HsaEX1026560	chrX:13752704-13752830	127	C2	7.0044e-22	2.329e-19	2.57603	9.38034	-6.8043
THTPA	HsaEX0064917	chr14:23556753-23557034	282	S	0.000101121	0.00184782	31.8528	38.6554	-6.80258
DUS4L	HsaEX0021186	chr7:107573704-107573821	118	S	1.8677e-08	8.67038e-07	71.5613	78.3327	-6.77134
USP19	HsaALTD0007068-2/2	chr3:49117059-49117358	150	Alt5	8.26398e-27	5.06601e-24	90.6311	97.3987	-6.76764
ZNF528	HsaEX0073868	chr19:52414939-52415039	101	C1	2.90778e-13	3.08651e-11	11.2197	17.9721	-6.7524
DRAM2	HsaEX6032737	chr1:111139588-111139711	124	ANN	2.31296e-05	0.0005179	25.7584	32.505	-6.74661
INTS14	HsaALTA0001084-2/2	chr15:65607302-65607442	17	Alt3	3.27491e-21	1.00216e-18	80.9675	87.7107	-6.74317
FAM207A	HsaALTD0000950-2/2	chr21:44943719-44943837	45	Alt5	2.79284e-06	8.09498e-05	60.4771	67.2143	-6.73724
ANKRD13D	HsaALTD0000325-2/2	chr11:67299530-67299621	10	Alt5	1.54584e-05	0.00036311	11.5291	18.2642	-6.73506
ZNF638	HsaEX0074105	chr2:71393394-71393645	252	C3	1.81853e-05	0.000418134	20.9354	27.6607	-6.72534
EMID1	HsaEX0022299	chr22:29254203-29254287	85	C1	9.33288e-07	3.02728e-05	73.1515	79.8489	-6.69742
SVIL-AS1	HsaEX0054985	chr10:29420491-29420661	171	S	7.91057e-05	0.00149819	43.5814	50.275	-6.69368
TMEM107	HsaEX0065373	chr17:8174541-8174616	76	C2	1.46478e-05	0.000346667	40.3195	47.0087	-6.68919
BBX	HsaEX0007801	chr3:107789787-107789876	90	S	2.20921e-10	1.47279e-08	44.6603	51.3467	-6.68641
WAC-AS1	HsaEX1043756	chr10:28525948-28526008	61	C1	7.77559e-05	0.00147589	83.7664	90.4458	-6.67937
AKAP17A	HsaEX0057666	chrX:1600138-1600207	70	S	3.60281e-08	1.57355e-06	18.0062	24.6852	-6.67903
ATG4A	HsaEX0006617	chrX:108138113-108138191	79	S	4.22097e-26	2.32955e-23	87.3096	93.9779	-6.66828
RSPRY1	HsaALTD0005626-4/4	chr16:57186333-57186785	356	Alt5	8.21803e-05	0.00154693	29.5942	36.2592	-6.66495
PDZD2	HsaEX0046502	chr5:32000139-32000271	133	C2	6.51212e-05	0.00126857	81.9205	88.5705	-6.65005
CCDC24	HsaEX0013182	chr1:43992212-43992387	176	C2	2.2425e-10	1.49392e-08	83.2636	89.9054	-6.64177
HSPA12A	HsaALTD1032950-2/3	chr10:116683813-116683958	19	Alt5	3.35701e-11	2.59033e-09	6.94396	13.584	-6.64008
SEC16A	HsaEX0056829	chr9:136445052-136445111	60	C1	2.94524e-11	2.29614e-09	46.0067	52.6378	-6.63114
SNHG5	HsaEX1038274	chr6:85677795-85677842	48	S	3.46234e-08	1.51712e-06	68.0562	74.6801	-6.62385
APOPT1	HsaEX0009417	chr14:103574107-103574170	64	C2	4.00831e-15	5.71482e-13	72.0009	78.6109	-6.61007
TTC38	HsaEX0067947	chr22:46292203-46292328	126	S	6.8941e-16	1.08574e-13	12.0959	18.7055	-6.60957
NCBP2	HsaALTD0004197-3/3	chr3:196941935-196942377	435	Alt5	2.7671e-06	8.02778e-05	29.1142	35.7161	-6.60186
BRD8	HsaEX0008428	chr5:138168470-138168688	219	S	3.94327e-13	4.08879e-11	70.1196	76.6881	-6.56846
RBM23	HsaEX0052649	chr14:22905606-22905659	54	S	5.21928e-05	0.00104852	75.1894	81.7468	-6.55745
DCAF16	HsaEX0018609	chr4:17805107-17805225	119	S	0.000105535	0.0019175	58.427	64.982	-6.55498
RNF212	HsaEX0054033	chr4:1081419-1081467	49	C1	8.81408e-08	3.58348e-06	71.4287	77.9679	-6.53925
ZDHHC7	HsaEX0072548	chr16:84988798-84988873	76	S	7.53192e-10	4.57108e-08	20.8888	27.4274	-6.53851
ASNS	HsaALTA0000719-2/2	chr7:97854580-97854754	74	Alt3	1.01281e-07	4.07111e-06	4.70895	11.2347	-6.52576
TNFSF13	HsaALTD1030620-2/2	chr17:7560724-7560872	55	Alt5	4.35363e-07	1.52806e-05	24.5813	31.1041	-6.52286
CCDC18-AS1	HsaEX0055304	chr1:93325769-93325895	127	C2	1.27807e-09	7.43525e-08	90.436	96.9518	-6.51582
PPIP5K2	HsaEX0030034	chr5:103183238-103183407	170	S	4.29576e-05	0.000888508	39.355	45.8666	-6.51163
SCYL2	HsaALTD1021250-2/3	chr12:-100267792	396	Alt5	2.99584e-05	0.000648506	53.6858	60.196	-6.51016
ARHGEF1	HsaEX0005557	chr19:41906457-41906620	164	S	4.23481e-22	1.44643e-19	83.0843	89.5781	-6.49381
ATF2	HsaEX0006495	chr2:175121444-175121540	97	S	1.37399e-12	1.32471e-10	63.6599	70.1461	-6.48622
MRPL33	HsaEX0040122	chr2:27774424-27774530	107	S	2.2826e-17	4.36567e-15	55.6365	62.112	-6.47553
TRIM13	HsaALTD0006768-2/2	chr13:49997059-49997216	85	Alt5	5.33086e-05	0.00106684	39.7216	46.1965	-6.4749
SYNE1	HsaEX0063152	chr6:152130720-152130778	59	S	5.39492e-11	4.00676e-09	65.2953	71.7668	-6.47144
SRSF2	HsaEX0061800	chr17:76735772-76735875	104	S	1.14374e-16	2.00046e-14	10.4026	16.8608	-6.45815
ADAMTS9-AS1	HsaEX1002731	chr3:64582518-64582646	129	C2	2.25376e-07	8.42578e-06	21.6935	28.147	-6.45353
TMUB2	HsaALTD1034539-2/2	chr17:44187275-44187431	31	Alt5	1.95315e-08	9.02479e-07	55.3648	61.8179	-6.45314
QPCTL	HsaALTA1001374-5/7	chr19:45695437-45695718	196	Alt3	0.000497286	0.00717261	80.3708	86.8224	-6.45156
SSBP4	HsaEX1039032	chr19:18431353-18431418	66	C3	2.98648e-13	3.16648e-11	18.0454	24.4839	-6.43844
FAAH	HsaALTD1014711-3/3	chr1:46405723-46405952	158	Alt5	7.06976e-13	7.07721e-11	5.43043	11.8648	-6.43437
ANO10	HsaALTD1030298-2/2	chr3:43490684-43492166	130	Alt5	1.51244e-16	2.61857e-14	91.4992	97.8929	-6.39375
CWC25	HsaEX0018082	chr17:38810367-38810400	34	S	1.38922e-18	3.06504e-16	4.33016	10.7199	-6.38971
SMAD9	HsaEX0060236	chr13:36872829-36872915	87	C2	6.05112e-09	3.07122e-07	89.755	96.1416	-6.38655
PATL1	HsaEX0045676	chr11:59655956-59656045	90	S	0.00067095	0.00920078	74.1005	80.4856	-6.38514
TPM1	HsaEX0066683	chr15:63061198-63061273	76	C3	2.06857e-16	3.50318e-14	81.6917	88.0672	-6.37547
ABHD11	HsaEX0000593	chr7:73737221-73737391	171	C1	9.82905e-09	4.79349e-07	78.6944	85.0694	-6.37499
ADAL	HsaEX0002256	chr15:43347020-43347096	77	S	6.9649e-10	4.25578e-08	76.4945	82.8662	-6.37173
MKL1	HsaEX1023868	chr22:40533590-40533643	54	C1	9.27562e-16	1.43912e-13	2.37926	8.74712	-6.36785
MST1	HsaEX0040352	chr3:49686062-49686192	131	S	7.08252e-08	2.93077e-06	79.1289	85.492	-6.36306
AMDHD2	HsaEX0003922	chr16:2528650-2528718	69	S	1.62594e-21	5.16018e-19	84.1347	90.4924	-6.35764
DAP3	HsaEX0018496	chr1:155729042-155729122	81	S	5.46643e-44	2.70729e-40	88.321	94.6763	-6.35538
KLHL7	HsaEX0034871	chr7:23125761-23125799	39	S	2.70538e-16	4.49522e-14	8.46595	14.8154	-6.34945
APOL1	HsaEX0005173	chr22:36257083-36257136	54	S	2.54065e-33	3.27496e-30	85.2067	91.5543	-6.34755
USP34	HsaEX0069808	chr2:61203140-61203206	67	C1	2.11757e-23	8.44327e-21	80.4298	86.7581	-6.32825
CFLAR	HsaEX1008544	chr2:201118824-201118901	78	S	1.67328e-14	2.17327e-12	22.1522	28.4708	-6.31859
OSGEP	HsaALTD1006737-2/2	chr14:20448902-20449013	62	Alt5	3.46861e-17	6.47604e-15	3.938	10.2461	-6.30812
DTX3	HsaEX1046564	chr12:57605584-57605731	148	C3	5.25211e-09	2.70138e-07	65.3766	71.6645	-6.28794
PRPSAP2	HsaEX0050409	chr17:18865469-18865564	96	C1	0.000580655	0.00816178	73.1186	79.4051	-6.28648
PUM1	HsaALTA0006868-2/4	chr1:30980062-30980163	6	Alt3	7.91888e-10	4.77819e-08	41.9796	48.2514	-6.27188
ABCA5	HsaALTD1028260-2/2	chr17:69273943-69274128	16	Alt5	0.000458637	0.00669989	8.22909	14.4989	-6.26983
IARS	HsaALTD1051479-2/2	chr9:92293441-	170	Alt5	9.84994e-10	5.83855e-08	32.0723	38.3375	-6.26524
EPS8L1	HsaEX0022877	chr19:55083767-55084642	876	S	1.86218e-08	8.64903e-07	9.27798	15.5309	-6.25288
TMEM175	HsaEX1046678	chr4:948511-948615	105	C2	1.26941e-12	1.22891e-10	11.7024	17.954	-6.25161
FAAP100	HsaALTD0000860-3/4	chr17:81551732-81552052	196	Alt5	3.44986e-07	1.2407e-05	23.1704	29.4209	-6.25046
PCNX4	HsaEX0009383	chr14:60107586-60108327	742	S	3.98708e-05	0.000832624	39.492	45.7384	-6.24637
AHDC1	HsaEX0003232	chr1:27558305-27558483	179	S	4.04523e-06	0.000112303	75.1876	81.4237	-6.23617
DDX55	HsaEX0018995	chr12:123607432-123607523	92	C3	9.92834e-05	0.00181955	87.9339	94.1694	-6.23549
ARHGEF1	HsaEX0005554	chr19:41897318-41897326	9	MIC	4.83515e-16	7.81758e-14	4.8963	11.1287	-6.23242
STARD13	HsaEX1039226	chr13:33205819-33206078	260	C1	0.000162689	0.00277964	8.23821	14.4603	-6.22205
ZNF384	HsaEX0073547	chr12:6678663-6678710	48	S	6.87335e-10	4.2071e-08	70.223	76.4368	-6.21378
SLC35F5	HsaEX0059450	chr2:113717753-113717850	98	S	3.35024e-27	2.08777e-24	83.2878	89.4992	-6.21136
SERTAD4-AS1	HsaALTD1053073-2/2	chr1:210233635-	316	Alt5	1.23033e-09	7.17748e-08	84.0151	90.2258	-6.21071
TPT1	HsaALTD0006737-2/2	chr13:45338660-45338748	2	Alt5	3.95983e-08	1.71515e-06	73.1727	79.3678	-6.19508
IFT88	HsaEX0031099	chr13:20589811-20589867	57	S	1.62812e-06	5.00015e-05	80.2797	86.4745	-6.19486
C1orf109	HsaALTD0000889-3/3	chr1:37690002-37690434	332	Alt5	0.000147377	0.00255409	18.1697	24.3618	-6.19209
CCNL2	HsaEX0013669	chr1:1392790-1392798	9	MIC	1.10701e-06	3.53474e-05	3.44782	9.63499	-6.18717
TNRC18	HsaEX0066356	chr7:5361594-5361716	123	S	5.4532e-22	1.84583e-19	81.8548	88.0387	-6.18396
NFYA	HsaEX0042824	chr6:41080814-41080894	81	S	0.000343352	0.00524114	19.0131	25.1876	-6.17447
TAF1C	HsaEX0063456	chr16:84181974-84182058	85	S	1.87423e-13	2.05193e-11	91.2719	97.4446	-6.17271
TBC1D16	HsaALTA0008471-2/4	chr17:79950571-79950578	3	Alt3	1.03238e-12	1.01088e-10	54.4415	60.5962	-6.15469
LMO7	HsaEX0036077	chr13:75713182-75713248	67	C1	2.86865e-08	1.27932e-06	75.3472	81.5009	-6.15371
NCOA2	HsaEX0042057	chr8:70144642-70144848	207	S	1.31415e-09	7.62156e-08	66.2226	72.3681	-6.14548
DENND1A	HsaEX0019105	chr9:123450693-123450749	57	S	1.95451e-22	6.95342e-20	88.4207	94.5617	-6.141
POFUT2	HsaEX0048828	chr21:45266022-45266227	206	ANN	0.000181819	0.00305381	12.2206	18.3557	-6.13511
APLP2	HsaEX0005151	chr11:130137256-130137291	36	S	4.7724e-14	5.79455e-12	8.37372	14.5025	-6.12878
ACTN4	HsaEX0002154	chr19:38710257-38710342	86	C1	1.54569e-54	2.6445e-50	91.0472	97.1758	-6.12857
FNBP4	HsaEX0026131	chr11:47725737-47725836	100	S	1.421e-08	6.72013e-07	10.7012	16.8217	-6.12046
C9orf142	HsaEX0011631	chr9:136992925-136992968	44	C3	0.000311296	0.00482183	62.4409	68.5536	-6.11266
NFASC	HsaEX0042669	chr1:204977681-204977725	45	S	2.28499e-07	8.52897e-06	84.5181	90.6286	-6.11047
FGF1	HsaEX0025636	chr5:142685957-142686088	132	C1	2.61917e-09	1.43542e-07	1.44436	7.54745	-6.10309
TRIM24	HsaALTD0006772-2/2	chr7:138554770-138554966	102	Alt5	0.000279954	0.00440193	71.2112	77.3	-6.08879
CROCC	HsaALTA0002169-3/6	chr1:16946300-16946405	28	Alt3	3.88388e-07	1.38069e-05	8.0336	14.1222	-6.08859
ZMIZ2	HsaEX0072864	chr7:44765967-44766056	90	S	5.3818e-13	5.43371e-11	11.6416	17.7196	-6.07809
RP11-511P7.6	HsaEX0074338	chr7:150408642-150408784	143	C3	1.26103e-06	3.98328e-05	12.4109	18.4844	-6.07351
SYNJ1	HsaEX1039788	chr21:32634861-32634884	24	S	4.76659e-05	0.000971793	6.34039	12.3939	-6.05349
PRKRIP1	HsaEX1029512	chr7:102366018-102366076	59	S	1.61241e-06	4.95512e-05	67.0944	73.1474	-6.05302
RBPJ	HsaEX0052808	chr4:26362446-26362628	183	S	1.05496e-06	3.38232e-05	35.4743	41.5225	-6.04816
OLMALINC	HsaEX0008885	chr10:100380983-100381109	127	S	2.23869e-09	1.24172e-07	13.8468	19.8915	-6.04462
USP4	HsaEX0069871	chr3:49311514-49311654	141	S	5.98562e-10	3.70553e-08	62.2642	68.2976	-6.03338
AKAP8	HsaEX0003397	chr19:15369067-15369224	158	S	2.49011e-10	1.63973e-08	15.4115	21.4444	-6.03285
CSNK1E	HsaEX0017536	chr22:38298094-38298203	110	C1	1.00189e-06	3.22757e-05	12.5584	18.5864	-6.02794
AHDC1	HsaALTA0000302-2/3	chr1:27553074-27553290	105	Alt3	0.000193899	0.00321992	8.05656	14.0818	-6.02519
TMEM62	HsaEX0065900	chr15:43138574-43138619	46	C2	1.42381e-05	0.000338177	62.1339	68.1587	-6.02483
LINC01612	HsaEX1021202	chr4:170273659-170273964	306	S	3.69416e-06	0.000103596	9.141	15.1652	-6.02422
CEPT1	HsaEX0014877	chr1:111174879-111174963	85	C1	8.17001e-15	1.11258e-12	88.0838	94.1062	-6.02235
GALNT7	HsaEX0026955	chr4:173297821-173297977	157	C3	2.52054e-06	7.38075e-05	14.9776	20.9996	-6.02204
TACC1	HsaEX0063362	chr8:38787557-38787743	187	C2	1.73291e-12	1.64629e-10	10.2789	16.3	-6.0211
EHMT1	HsaALTA0002793-2/2	chr9:137743371-137743528	21	Alt3	1.01721e-09	6.01627e-08	31.8317	37.8483	-6.01656
WDR73	HsaEX0071353	chr15:84645973-84646085	113	ANN	5.7335e-15	7.98692e-13	8.17484	14.1887	-6.01383
PRPF40A	HsaEX0050370	chr2:152679056-152679109	54	S	3.42748e-08	1.50512e-06	70.0399	76.032	-5.99211
MELTF	HsaALTA1041043-3/7	chr3:197003901-197004099	84	Alt3	1.41668e-12	1.36238e-10	87.1584	93.1414	-5.98304
GRB10	HsaEX0028557	chr7:50705140-50705323	184	C3	1.25686e-10	8.7704e-09	16.5507	22.5283	-5.97765
IL15RA	HsaEX0031325	chr10:5968776-5968928	153	C2	2.34521e-08	1.06657e-06	5.79233	11.7681	-5.97577
PAM	HsaEX0045322	chr5:102974116-102974298	183	S	8.21181e-10	4.94227e-08	28.0847	34.0564	-5.97174
TBC1D17	HsaALTA1012955-2/4	chr19:49888157-49888317	74	Alt3	1.15311e-24	5.2801e-22	9.73728	15.7069	-5.96962
SPATA18	HsaEX0061231	chr4:52079744-52079919	176	C2	9.3772e-16	1.45129e-13	90.6631	96.63	-5.96692
GATAD2A	HsaEX0027110	chr19:19501969-19502010	42	S	2.35101e-18	5.00516e-16	87.9435	93.9063	-5.96278
TRMU	HsaALTA0009026-2/4	chr22:46350346-46350420	4	Alt3	5.16763e-07	1.7848e-05	12.4709	18.4274	-5.95649
ABI3BP	HsaEX0000664	chr3:100787728-100787802	75	S	2.65207e-20	7.23355e-18	83.118	89.0727	-5.95473
SH3YL1	HsaEX0058106	chr2:256207-256311	105	C1	7.15273e-05	0.0013729	6.065	12.0177	-5.95272
PARP2	HsaEX0045601	chr14:20357400-20357459	60	S	1.77388e-17	3.4381e-15	91.5666	97.5115	-5.94488
CAPS	HsaALTD0001152-3/3	chr19:5914955-5915146	81	Alt5	1.09951e-16	1.92669e-14	78.493	84.433	-5.93996
VPS13A	HsaEX0070444	chr9:77390046-77390142	97	S	1.74015e-13	1.91292e-11	6.0338	11.9623	-5.92851
UNC5CL	HsaEX1046458	chr6:41032636-41032757	122	S	1.60244e-15	2.40108e-13	2.87386	8.79671	-5.92286
RNF111	HsaALTA0007203-3/5	chr15:59092513-59092614	26	Alt3	3.36972e-09	1.80471e-07	16.6754	22.5972	-5.92177
RRAGB	HsaEX0055720	chrX:55752246-55752353	108	S	1.80199e-17	3.48901e-15	4.49305	10.4117	-5.91867
FANCL	HsaEX0024832	chr2:58232054-58232112	59	C3	9.84185e-09	4.79849e-07	87.6728	93.576	-5.90313
KIF13A	HsaEX0034393	chr6:17789872-17789910	39	C1	1.68094e-10	1.14661e-08	84.3613	90.2531	-5.89172
ZNF263	HsaEX0073282	chr16:3288470-3288570	101	C2	6.14854e-08	2.57143e-06	64.9145	70.7991	-5.88461
SRSF4	HsaEX0057685	chr1:29165890-29166064	175	C1	1.82966e-06	5.54847e-05	12.7373	18.6196	-5.88231
ALS2CL	HsaEX0003854	chr3:46679868-46680015	148	S	2.63969e-11	2.07253e-09	4.8814	10.7575	-5.8761
WNK4	HsaEX0071581	chr17:42796481-42796536	56	S	8.97716e-25	4.19227e-22	91.2839	97.1397	-5.85575
CTA-293F17.1	HsaEX1010028	chr7:20329367-20329513	147	C2	1.20097e-10	8.41165e-09	92.2344	98.0822	-5.84773
NEIL2	HsaEX0042457	chr8:11770278-11770335	58	C1	8.63521e-06	0.000219464	24.5654	30.3998	-5.83446
KIAA1958	HsaEX0034320	chr9:112617876-112617954	79	C1	8.04862e-05	0.00152036	10.6711	16.4984	-5.8273
MON2	HsaEX0039780	chr12:62566014-62566031	18	S	4.16568e-06	0.000115409	33.401	39.2238	-5.8228
CNDP2	HsaEX0015898	chr18:74497509-74497595	87	ANN	2.70383e-27	1.70186e-24	4.77728	10.599	-5.82174
MARK3	HsaALTA0005016-2/4	chr14:103468081-103468186	5	Alt3	4.98967e-10	3.13538e-08	22.0967	27.9154	-5.81873
ALKBH6	HsaEX0003748	chr19:36013514-36013565	52	S	1.60268e-14	2.09024e-12	7.82718	13.6358	-5.80858
PLXNB1	HsaALTD1031898-3/3	chr3:48421224-48421384	34	Alt5	6.01876e-15	8.33494e-13	7.37382	13.1803	-5.80644
TYMSOS	HsaALTD1053574-2/2	chr18:657454-	388	Alt5	0.000146929	0.00254714	2.92862	8.73426	-5.80564
KATNAL2	HsaEX0032907	chr18:47098173-47098663	491	S	4.52056e-07	1.58134e-05	6.82911	12.6168	-5.78774
TMOD1	HsaEX0066043	chr9:97546185-97546341	157	S	1.68874e-11	1.36403e-09	87.7823	93.5596	-5.77732
LINC00671	HsaEX0001490	chr17:42884595-42884686	92	C2	2.80616e-11	2.1959e-09	13.7839	19.5493	-5.76539
PYROXD2	HsaALTD0005202-2/2	chr10:98390871-98391082	139	Alt5	3.81178e-08	1.65789e-06	1.67686	7.43775	-5.76089
HOOK2	HsaALTD1006946-2/3	chr19:12774635-12774741	34	Alt5	1.92728e-16	3.28542e-14	5.08904	10.8458	-5.75681
CPNE1	HsaEX0016983	chr20:35632163-35632234	72	S	4.1186e-28	2.84968e-25	84.909	90.6649	-5.7559
FAM65C	HsaEX0024576	chr20:50595051-50595101	51	S	7.05051e-08	2.91881e-06	6.17148	11.9233	-5.75184
SREK1	HsaEX0057645	chr5:66158809-66158932	124	S	6.6064e-09	3.33059e-07	8.5792	14.3273	-5.74811
MBD1	HsaEX0038073	chr18:50273334-50273426	93	S	1.01311e-12	9.93049e-11	75.064	80.8056	-5.74165
FOXN3	HsaEX0026253	chr14:89190387-89190449	63	S	6.309e-07	2.13704e-05	31.0697	36.7992	-5.72955
SFRS7	HsaEX0057689	chr2:38749240-38749346	107	S	1.4263e-11	1.16707e-09	9.17624	14.9009	-5.72468
CD81	HsaEX1007756	chr11:2376821-2376920	100	C3	9.54569e-06	0.000239307	16.5087	22.2323	-5.72369
FAM20A	HsaEX0024373	chr17:68540630-68540723	94	S	1.45335e-13	1.62614e-11	4.07921	9.799	-5.71979
SUPT20H	HsaEX0024471	chr13:37048564-37048599	36	S	0.000124338	0.00220594	58.6974	64.4124	-5.71501
TNC	HsaEX0066151	chr9:115048260-115048532	273	C1	7.42291e-08	3.06355e-06	11.434	17.147	-5.71302
WRAP73	HsaEX0071383	chr1:3635160-3635294	135	S	5.29602e-12	4.6553e-10	83.9132	89.6242	-5.71101
ABCC2	HsaEX0000423	chr10:99817064-99817196	133	S	1.70164e-12	1.61904e-10	1.75922	7.46585	-5.70664
HEXIM2	HsaALTA1044310-2/4	chr17:45162750-45162859	10	Alt3	2.90083e-09	1.56967e-07	86.5212	92.2259	-5.70469
NDUFAF5	HsaEX0010510	chr20:13814418-13814515	98	S	3.94184e-08	1.70932e-06	23.4634	29.168	-5.70462
EEF1D	HsaALTA0002759-2/2	chr8:143586754-143586852	3	Alt3	5.99733e-05	0.00118311	44.5744	50.2788	-5.70439
TFPI	HsaEX0064663	chr2:187529364-187529485	122	C1	4.07734e-14	5.00552e-12	25.1626	30.864	-5.7014
AMOT	HsaEX0003967	chrX:112825072-112825220	149	C3	0.000355385	0.00539334	69.8584	75.5566	-5.69825
DNM2	HsaEX0020456	chr19:10796061-10796199	139	C2	2.63494e-15	3.85008e-13	72.7715	78.4563	-5.68479
ATG13	HsaALTA1047628-2/2	chr11:46618260-46618375	65	Alt3	6.68505e-07	2.24864e-05	76.9046	82.5875	-5.68285
EIF4A2	HsaEX0022015	chr3:186788310-186788420	111	ANN	7.77436e-41	2.47986e-37	2.86264	8.54417	-5.68153
ASCC2	HsaEX0006243	chr22:29825629-29825707	79	S	8.94497e-14	1.03278e-11	81.7248	87.4041	-5.67925
STAT6	HsaEX0062356	chr12:57109941-57110110	170	ANN	2.40374e-33	3.11985e-30	6.15376	11.8329	-5.67912
MBNL1	HsaEX0038115	chr3:152455542-152455577	36	C1	2.7894e-06	8.08625e-05	41.3877	47.0587	-5.67102
PDZD2	HsaEX0046503	chr5:32100862-32100963	102	S	7.92573e-08	3.25111e-06	20.248	25.9157	-5.6677
LRRCC1	HsaEX0036721	chr8:85115417-85115584	168	C2	7.75685e-06	0.000199652	81.9494	87.6166	-5.66725
LTB	HsaEX0036881	chr6:31581814-31581859	46	S	3.70412e-07	1.32304e-05	70.2928	75.9536	-5.66079
FAM227B	HsaEX0009560	chr15:49589776-49590007	232	C1	6.8189e-06	0.000178237	73.8453	79.5043	-5.65894
GAK	HsaALTA0003531-2/4	chr4:866364-866501	97	Alt3	1.79002e-09	1.01132e-07	38.1578	43.8016	-5.64381
RP11-706O15.3	HsaEX1034559	chrX:3860790-3860996	207	C3	3.6579e-06	0.000102732	77.2209	82.8645	-5.64352
PCYT2	HsaALTD0004626-3/3	chr17:81906983-81907257	221	Alt5	1.87929e-07	7.18715e-06	3.33569	8.94972	-5.61403
HNRNPA2B1	HsaEX0030281	chr7:26190993-26191128	136	S	1.53196e-07	5.93969e-06	75.999	81.5963	-5.5973
C11orf24	HsaALTD1050474-3/3	chr11:68271646-	211	Alt5	2.03919e-08	9.39005e-07	7.65243	13.2485	-5.59606
DENND4C	HsaEX0019205	chr9:19336704-19336832	129	S	1.38303e-05	0.00032939	63.0136	68.6015	-5.58797
COL5A1	HsaEX0016613	chr9:134830108-134830176	69	C3	1.21398e-05	0.00029438	16.8921	22.4596	-5.56745
B4GALT2	HsaALTD0000635-2/2	chr1:43979436-43979616	105	Alt5	0.000130123	0.00229425	5.4396	10.9959	-5.5563
STAU2	HsaEX0062380	chr8:73709032-73709162	131	S	3.44409e-08	1.51049e-06	18.5835	24.132	-5.54851
ZZZ3	HsaEX0074700	chr1:77639449-77639592	144	C3	6.50689e-07	2.19499e-05	84.6696	90.2133	-5.54373
COQ3	HsaEX0016824	chr6:99375940-99376182	243	S	1.56167e-14	2.04241e-12	85.0667	90.5995	-5.53276
CAMSAP2	HsaALTA0001445-2/2	chr1:200847210-200847292	48	Alt3	2.31324e-06	6.83648e-05	68.6501	74.1738	-5.52365
INPP4B	HsaALTA1015313-2/2	chr4:142160358-142160561	4	Alt3	0.000102751	0.00187324	87.6609	93.1827	-5.5218
NAGA	HsaALTA0005543-2/6	chr22:42070282-42070366	16	Alt3	9.19592e-06	0.000231464	41.8316	47.3502	-5.51862
GIT2	HsaEX0027517	chr12:109945260-109945349	90	S	1.36117e-14	1.79516e-12	82.2341	87.751	-5.51698
SP140L	HsaEX1038567	chr2:230400334-230400413	80	S	8.40304e-05	0.00157828	11.0985	16.6083	-5.50986
DMGDH	HsaEX1011813	chr5:79020840-79021681	842	S	1.28155e-14	1.70328e-12	12.1634	17.6629	-5.49956
APEX1	HsaALTD0000397-4/7	chr14:20455265-20455394	66	Alt5	8.27075e-22	2.74039e-19	76.6044	82.1011	-5.49674
IL17RC	HsaEX0031370	chr3:9918335-9918409	75	S	1.56621e-06	4.82971e-05	77.1967	82.6841	-5.48742
PLEKHM1	HsaEX1028543	chr17:45477900-45478147	248	S	8.10589e-10	4.88164e-08	87.9246	93.4082	-5.48355
ARSF	HsaEX6050625	chrX:3103762-3103924	163	S	0.000172614	0.00292321	90.3603	95.8386	-5.47829
NUDT1	HsaEX0044149	chr7:2242925-2242975	51	S	1.53832e-12	1.47408e-10	9.70347	15.1806	-5.4771
SLC29A2	HsaEX0059254	chr11:66366431-66366564	134	S	1.82286e-13	1.99801e-11	88.5549	94.0284	-5.47355
APOPT1	HsaEX0009416	chr14:103571623-103571820	198	C3	1.83942e-14	2.37106e-12	76.2673	81.7333	-5.46601
LUC7L3	HsaEX0037001	chr17:50737287-50737479	193	S	1.85379e-32	2.10553e-29	4.15496	9.62074	-5.46578
TBC1D17	HsaEX0063792	chr19:49879452-49879504	53	S	3.30544e-30	2.85357e-27	2.93915	8.40267	-5.46353
ELN	HsaEX0022193	chr7:74065944-74065997	54	S	7.00803e-06	0.000182597	35.2738	40.7372	-5.4634
ACACB	HsaEX0001716	chr12:109247606-109247703	98	S	3.20247e-06	9.13734e-05	72.3475	77.8073	-5.45977
LTBP4	HsaEX0036951	chr19:40616889-40617020	132	C1	8.37699e-12	7.13041e-10	62.4538	67.9092	-5.45542
GPR107	HsaEX0028231	chr9:130110370-130110426	57	S	2.09435e-17	4.02608e-15	18.1451	23.58	-5.43491
CLUHP3	HsaEX0009681	chr16:31705672-31705781	110	S	2.48646e-06	7.29002e-05	92.5494	97.9794	-5.43
SLC25A40	HsaEX0059122	chr7:87860072-87860169	98	S	7.49217e-08	3.08942e-06	20.7492	26.1742	-5.42506
RPARP-AS1	HsaEX1035481	chr10:102451399-102451555	157	C1	4.45553e-07	1.56149e-05	24.8625	30.2874	-5.42496
PACSIN2	HsaALTD0004550-2/3	chr22:42959763-42959878	36	Alt5	0.000178428	0.00300652	7.07548	12.4958	-5.42034
CC2D2A	HsaEX0012809	chr4:15479278-15479328	51	S	6.25089e-17	1.12899e-14	8.06426	13.4822	-5.41798
ABI3BP	HsaEX0000701	chr3:100864833-100864907	75	C2	1.88115e-08	8.7242e-07	87.4268	92.8408	-5.41403
SLC27A5	HsaEX0059226	chr19:58498785-58498915	131	S	2.20851e-15	3.26759e-13	85.0635	90.4766	-5.41314
BACH1	HsaEX0007526	chr21:29321221-29321514	294	C1	1.17632e-07	4.6754e-06	92.9307	98.338	-5.40726
TATDN1	HsaALTD0006378-3/5	chr8:124518742-124518881	127	Alt5	6.84926e-11	5.00784e-09	16.0368	21.4329	-5.39609
FAM193B	HsaEX0024334	chr5:177523163-177523265	103	S	1.41392e-09	8.13252e-08	9.31514	14.7037	-5.38856
DCAKD	HsaEX0018656	chr17:45033935-45034042	108	S	1.09657e-24	5.05814e-22	4.82899	10.2167	-5.38772
TRPC1	HsaEX0067362	chr3:142796123-142796177	55	C2	1.42562e-05	0.000338461	4.81655	10.1983	-5.3818
TSNARE1	HsaEX0067590	chr8:142273057-142273587	531	C1	2.58265e-12	2.38259e-10	4.17438	9.54954	-5.37517
RIOX2	HsaALTA0005211-2/3	chr3:97949844-97950012	26	Alt3	1.21568e-11	1.00877e-09	13.0808	18.45	-5.36918
NAPA-AS1	HsaALTD1049270-3/3	chr19:47493447-47493638	37	Alt5	5.79437e-05	0.00114775	13.7856	19.1506	-5.36501
CTBS	HsaEX0017678	chr1:84569931-84570099	169	S	8.78673e-14	1.017e-11	68.9027	74.2639	-5.36116
	HsaEX1000216	chr4:144206021-144206181	161	S	0.000143873	0.00250292	13.7029	19.0612	-5.35829
IL15RA	HsaEX0031327	chr10:5966145-5966339	195	C2	0.000136692	0.00239103	81.3405	86.6982	-5.35762
NUP214	HsaALTA1022830-2/3	chr9:131144568-131144754	24	Alt3	7.39121e-08	3.0518e-06	10.4951	15.8526	-5.35753
RNASEH2B	HsaEX0053801	chr13:50953905-50953985	81	C1	6.35634e-08	2.65185e-06	66.1852	71.5385	-5.35332
PCGF3	HsaEX1027273	chr4:733884-734162	279	S	8.00448e-06	0.000205263	8.63391	13.982	-5.34807
TMEM234	HsaEX0010359	chr1:32217437-32217577	141	S	9.76846e-19	2.22029e-16	6.69274	12.0288	-5.33602
SH3TC1	HsaEX0058082	chr4:8216957-8217167	211	S	2.56585e-12	2.36942e-10	82.5889	87.924	-5.33516
TBC1D25	HsaEX0063866	chrX:48558897-48559024	128	C1	1.26679e-18	2.81473e-16	89.9538	95.285	-5.33119
ARID1B	HsaEX0005757	chr6:157174847-157175005	159	S	0.000213056	0.00348819	45.9777	51.3088	-5.33109
TMEM52B	HsaEX0009259	chr12:10182550-10182593	44	S	4.47757e-15	6.35019e-13	87.5356	92.8664	-5.33071
HNRNPDL	HsaEX0030318	chr4:82425563-82425667	105	ANN	1.87161e-51	1.95685e-47	2.46136	7.78895	-5.32759
HEXDC	HsaEX0029850	chr17:82440473-82440613	141	C2	1.04855e-05	0.000259075	8.69033	14.0126	-5.32227
ADGRL2	HsaEX0036240	chr1:81987289-81987341	53	C3	2.13576e-13	2.32608e-11	86.8867	92.2082	-5.32153
ENTPD3-AS1	HsaEX1013158	chr3:40451705-40451782	78	S	3.72535e-10	2.38552e-08	88.104	93.425	-5.321
RP1-60O19.1	HsaEX1031793	chr6:106735298-106735418	121	C3	1.83714e-12	1.73829e-10	87.1923	92.512	-5.31975
THOC5	HsaEX0064870	chr22:29550728-29550835	108	S	5.29996e-09	2.72079e-07	28.0267	33.3416	-5.31491
ENTPD4	HsaEX6079953	chr8:23434646-23434681	36	S	1.61154e-24	7.2384e-22	1.29636	6.60638	-5.31003
ANXA6	HsaEX0004754	chr5:151110627-151110644	18	S	3.60565e-19	8.5463e-17	69.5006	74.8089	-5.3083
TMEM39A	HsaALTA0008791-2/2	chr3:119461962-119462148	44	Alt3	0.000145807	0.00253133	78.4942	83.8023	-5.30809
ANKHD1-EIF4EBP3	HsaEX1003707	chr5:140547643-140547840	198	S	6.54002e-06	0.000171854	53.5025	58.8104	-5.30793
C10orf35	HsaEX0008840	chr10:69631480-69631547	68	S	3.29084e-11	2.54449e-09	85.5767	90.8811	-5.30443
WDR60	HsaEX6011556	chr7:158905166-158905283	118	S	1.12796e-12	1.09933e-10	2.75908	8.06215	-5.30307
ZRANB2	HsaEX0074528	chr1:71065678-71065752	75	ANN	6.31455e-07	2.13854e-05	44.3693	49.6651	-5.29586
NEPRO	HsaEX0010846	chr3:113017448-113017587	140	S	5.31543e-08	2.25102e-06	61.6188	66.9018	-5.28305
ARMC8	HsaEX0005941	chr3:138188455-138188530	76	C2	2.36206e-07	8.79049e-06	41.725	47.005	-5.28005
RHOT2	HsaALTA1030816-4/4	chr16:670774-670940	118	Alt3	2.09258e-17	4.02608e-15	4.3219	9.59873	-5.27683
PTPRF	HsaEX0051137	chr1:43597748-43598053	306	S	1.02651e-48	8.39948e-45	93.3887	98.6632	-5.27446
FGFR1OP	HsaEX0025674	chr6:167013508-167013567	60	S	2.02717e-09	1.13275e-07	16.193	21.4571	-5.26402
FANCL	HsaEX0024834	chr2:58221942-58222042	101	C3	7.67965e-10	4.64984e-08	88.8677	94.1312	-5.26355
USP4	HsaEX1046685	chr3:49311514-49311654	141	C1	6.83867e-09	3.44032e-07	62.0319	67.2778	-5.24596
NFKBIB	HsaALTA0005708-2/2	chr19:38905015-38905120	56	Alt3	3.87916e-13	4.02676e-11	83.4839	88.719	-5.23505
NHLRC3	HsaALTD0004306-3/5	chr13:-39038723	258	Alt5	3.1077e-08	1.37777e-06	89.9096	95.1247	-5.21503
CCDC130	HsaEX0012978	chr19:13761491-13761568	78	S	1.89806e-07	7.25154e-06	14.2247	19.4382	-5.21345
NADSYN1	HsaEX0041564	chr11:71477345-71477438	94	S	7.73246e-15	1.05681e-12	4.24583	9.45885	-5.21303
NBPF12	HsaEX1025201	chr1:146963310-146963314	5	MIC	1.26262e-25	6.42226e-23	8.77227	13.9849	-5.21267
ADAM28	HsaEX0002333	chr8:24353770-24353832	63	S	4.84434e-08	2.06921e-06	87.0912	92.2924	-5.20127
TRA2A	HsaEX0066779	chr7:23522354-23522432	79	C1	7.50098e-06	0.000193937	20.0426	25.2436	-5.20098
TTC7A	HsaEX0067998	chr2:46958495-46958552	58	S	9.3642e-07	3.03582e-05	11.2798	16.4776	-5.19778
FN1	HsaEX0026101	chr2:215380811-215381080	270	S	1.04219e-11	8.76006e-10	29.3758	34.5719	-5.19605
AC004540.5	HsaEX0000833	chr7:26495809-26495881	73	S	1.93828e-05	0.000442588	6.356	11.5498	-5.19384
ABI3BP	HsaEX0000665	chr3:100792691-100792768	78	S	1.81953e-13	1.99552e-11	90.0595	95.2448	-5.18527
USP34	HsaEX0069807	chr2:61204256-61204380	125	C2	1.05702e-18	2.39385e-16	82.967	88.1467	-5.17973
CALCA	HsaALTD1050554-2/2	chr11:14972221-	24	Alt5	7.8648e-07	2.59355e-05	14.9879	20.1526	-5.16477
HSCB	HsaEX0030514	chr22:28745864-28746008	145	C2	6.8769e-09	3.4577e-07	68.1111	73.2744	-5.1633
ECHDC2	HsaALTA1020686-2/2	chr1:52911723-52912021	231	Alt3	9.34833e-09	4.57565e-07	12.5511	17.7121	-5.16096
RNF212	HsaEX0054038	chr4:1099716-1099927	212	C3	5.72888e-09	2.92582e-07	7.52366	12.6801	-5.15644
TOP2B	HsaALTA1006456-2/2	chr3:25612571-25612709	4	Alt3	1.53421e-05	0.000360605	88.1217	93.2744	-5.15267
ABCA5	HsaEX0000275	chr17:69285388-69285420	33	S	7.09951e-12	6.11493e-10	4.72421	9.87004	-5.14583
MUM1	HsaEX0040787	chr19:1358588-1358693	106	S	1.57684e-11	1.28189e-09	10.9048	16.0504	-5.14568
FXYD4	HsaALTA1035043-4/5	chr10:43373515-43373783	211	Alt3	3.17447e-05	0.000682854	76.9196	82.0629	-5.14329
ZDHHC4	HsaEX0072534	chr7:6577590-6577720	131	S	1.22132e-05	0.000295741	30.933	36.0744	-5.1414
ARHGEF2	HsaEX0005658	chr1:155966820-155966887	68	S	1.13142e-18	2.55006e-16	86.8806	92.0165	-5.13584
PPP4R3A	HsaEX0060416	chr14:91466261-91466416	156	S	1.75771e-09	9.95177e-08	19.696	24.8312	-5.13517
MYO1B	HsaEX0041115	chr2:191402632-191402718	87	C2	2.8214e-07	1.03384e-05	39.4282	44.5602	-5.13203
KCTD20	HsaEX0033177	chr6:36474789-36475062	274	C1	1.87944e-06	5.67931e-05	77.5622	82.6903	-5.12803
ACP5	HsaEX0002012	chr19:11578585-11578657	73	S	4.43137e-06	0.000121944	57.0068	62.1194	-5.11267
TRAPPC6A	HsaALTD1053519-2/3	chr19:45178093-	42	Alt5	1.52553e-07	5.91598e-06	41.0654	46.1777	-5.11223
IFT122	HsaEX0030994	chr3:129492141-129492194	54	S	9.45692e-11	6.73391e-09	83.4896	88.5927	-5.10307
PLEKHA2	HsaALTD0004834-3/5	chr8:38901803-38902069	177	Alt5	2.87001e-06	8.29694e-05	3.48147	8.5613	-5.07983
JOSD2	HsaALTD1051564-3/5	chr19:50511075-	42	Alt5	3.62756e-07	1.29791e-05	16.2244	21.2895	-5.06512
RAP1GDS1	HsaEX0052235	chr4:98379017-98379163	147	S	1.06651e-12	1.04213e-10	82.3483	87.412	-5.06369
NR1H3	HsaEX0043670	chr11:47259180-47259259	80	ANN	3.59829e-06	0.000101194	73.5638	78.6235	-5.05965
TPM1	HsaEX0066682	chr15:63044027-63044152	126	S	6.89145e-07	2.30968e-05	67.7998	72.8557	-5.05597
DNM1L	HsaEX0020451	chr12:32737865-32737942	78	C2	1.68004e-11	1.35758e-09	30.4169	35.4685	-5.05161
NR1H4	HsaEX6068521	chr12:100536512-100536610	99	C2	2.00393e-28	1.43945e-25	91.2399	96.2903	-5.05041
SLC25A51	HsaEX1037318	chr9:37888074-37888592	519	C2	1.01218e-09	5.99025e-08	14.3091	19.3501	-5.04104
MAP3K7CL	HsaEX0010585	chr21:29133306-29133380	75	C1	0.000564831	0.00797509	89.9132	94.9538	-5.04053
FARSB	HsaEX0024920	chr2:222646801-222646970	170	S	1.24995e-07	4.93057e-06	13.474	18.5143	-5.04038
TMPRSS3	HsaEX0066075	chr21:42383033-42383198	166	S	4.87308e-09	2.52368e-07	90.0654	95.1044	-5.03899
TRA2B	HsaEX0066781	chr3:185931577-185931852	276	C1	3.45488e-06	9.76132e-05	17.3202	22.3552	-5.03498
LARP1B	HsaEX1019430	chr4:128062105-128062219	115	S	0.000414341	0.0061497	11.8069	16.8381	-5.03125
CCDC30	HsaEX0013205	chr1:42545410-42545579	170	C3	5.81102e-05	0.00115057	6.14143	11.1636	-5.02218
DOPEY1	HsaEX0020719	chr6:83153894-83154043	150	S	3.77265e-11	2.88035e-09	89.8234	94.8455	-5.022
HSD3B7	HsaALTA0004108-6/7	chr16:30985484-30985824	169	Alt3	0.000222807	0.00362513	13.5851	18.594	-5.00891
KANSL3	HsaEX0034012	chr2:96619672-96619762	91	S	7.41059e-06	0.000191758	80.9704	85.9711	-5.00069
MLLT1	HsaEX1023915	chr19:6216736-6217055	320	S	1.25793e-95	2.3674e-90	5.32822	0.317908	5.01031
ATP2C1	HsaALTD0000581-2/3	chr3:131001220-131001344	30	Alt5	2.40725e-10	1.59073e-08	73.5917	68.5749	5.01686
ADCY4	HsaEX0002733	chr14:24321716-24321821	106	C1	7.14142e-05	0.00137171	17.7502	12.7299	5.02021
NEXN	HsaEX0042623	chr1:77917566-77917757	192	S	0.000719902	0.00974986	16.7971	11.7735	5.02358
DAZAP1	HsaEX0018546	chr19:1425878-1425960	83	S	2.9516e-14	3.69375e-12	91.3381	86.3044	5.03372
RHOT2	HsaALTA0007178-2/2	chr16:670249-670357	17	Alt3	8.02331e-15	1.09418e-12	90.0714	85.0338	5.03759
EMC8	HsaEX0016912	chr16:85780379-85780469	91	S	5.95378e-08	2.49608e-06	85.3885	80.3509	5.03766
CCDC30	HsaEX0013201	chr1:42637237-42637378	142	C1	0.000160285	0.00274288	96.7916	91.7478	5.04376
GPANK1	HsaALTA0000908-2/2	chr6:31664210-31664580	3	Alt3	3.9226e-09	2.0725e-07	62.3069	57.2615	5.04531
GLYATL1	HsaEX0027747	chr11:58942540-58942584	45	C3	2.39194e-11	1.89381e-09	17.5901	12.5372	5.05289
SEMA4A	HsaEX0057088	chr1:156154550-156154717	168	C2	0.000297994	0.00464408	93.1136	88.0604	5.05316
BIN1	HsaEX0008096	chr2:127052255-127052362	108	C3	1.45878e-30	1.33922e-27	9.81685	4.76247	5.05439
SYT7	HsaEX0063288	chr11:61542211-61542579	369	C3	2.1919e-10	1.46229e-08	8.19719	3.14239	5.0548
GSTM1	HsaEX1016289	chr1:109689048-109689129	82	S	1.48414e-05	0.000350718	91.5972	86.5404	5.05688
TIAL1	HsaEX0064948	chr10:119593452-119593513	62	S	1.36912e-17	2.69244e-15	18.337	13.2731	5.06397
TBRG1	HsaEX0064065	chr11:124626473-124626609	137	C1	1.23285e-09	7.18993e-08	25.9986	20.9339	5.06463
HOXB4	HsaALTD1051451-3/4	chr17:48577446-	417	Alt5	2.67109e-09	1.46005e-07	5.62083	0.552941	5.06789
OXLD1	HsaALTD1052183-5/5	chr17:81666146-	372	Alt5	0.000247037	0.00395407	33.0366	27.9674	5.0692
CCDC186	HsaEX0008779	chr10:114173141-114173265	125	S	5.04315e-07	1.74726e-05	23.9282	18.8563	5.07194
ACTR3B	HsaEX0002175	chr7:152800531-152800655	125	C1	1.71487e-05	0.000397457	93.4417	88.3696	5.07209
COPZ2	HsaEX0016808	chr17:48032686-48032741	56	C3	7.70122e-17	1.3699e-14	90.2708	85.1945	5.07628
HDAC10	HsaEX0029368	chr22:50247692-50247776	85	S	3.13656e-08	1.3886e-06	90.8557	85.7786	5.07711
DGKA	HsaEX0019382	chr12:55938511-55938560	50	C1	8.45853e-06	0.000215527	97.233	92.1544	5.07862
MVK	HsaEX0040830	chr12:109581395-109581550	156	C1	3.3776e-13	3.54126e-11	91.2509	86.1697	5.08114
SLC7A9	HsaEX0060005	chr19:32864629-32864776	148	S	4.46234e-09	2.3302e-07	90.2638	85.182	5.08178
ENGASE	HsaEX0022442	chr17:79079489-79079637	149	S	2.64043e-06	7.69113e-05	97.7889	92.6923	5.09658
HERC2	HsaEX0029735	chr15:28292888-28293022	135	C2	8.7015e-05	0.00162654	90.6302	85.5314	5.09873
RSF1	HsaEX1035749	chr11:77813346-77813701	356	S	2.83884e-05	0.000619077	12.0185	6.90417	5.11429
ORC3	HsaALTA0005968-2/2	chr6:87656903-87656982	3	Alt3	2.37814e-05	0.000530977	48.2128	43.0799	5.13285
AC093838.4	HsaEX1002234	chr2:131519814-131519942	129	S	6.39728e-07	2.1615e-05	81.3933	76.2583	5.135
ECHDC1	HsaEX0021497	chr6:127316450-127316502	53	S	3.10606e-11	2.41452e-09	83.0648	77.9284	5.13643
LRP5	HsaEX0036455	chr11:68445573-68445686	114	S	6.21635e-23	2.33981e-20	13.0649	7.92309	5.14183
NUMB	HsaEX0044220	chr14:73316390-73316422	33	S	2.76685e-07	1.01504e-05	40.3179	35.1705	5.1474
DUSP12	HsaALTA0002687-2/3	chr1:161751668-161751781	8	Alt3	0.000285197	0.00447279	60.8118	55.661	5.15082
C2CD2L	HsaALTA0001245-2/2	chr11:119113611-119113712	26	Alt3	7.21416e-09	3.61184e-07	94.0435	88.8876	5.15593
SPOP	HsaEX0061507	chr17:49668027-49668078	52	C1	1.85343e-14	2.38585e-12	20.2102	15.0539	5.15623
HEPH	HsaEX0029693	chrX:66256105-66256330	226	C2	7.96745e-05	0.00150775	87.4829	82.3259	5.15697
WDSUB1	HsaEX0071444	chr2:159271702-159271795	94	C3	1.97241e-10	1.32857e-08	89.0585	83.9004	5.15811
PRKDC	HsaALTA1060622-2/2	chr8:47839148-47839249	3	Alt3	1.09371e-06	3.49404e-05	29.7801	24.615	5.16508
NCOR2	HsaEX0042136	chr12:124327547-124327633	87	S	1.66075e-22	5.9647e-20	90.5944	85.4271	5.16734
FBXW11	HsaEX0025361	chr5:171996890-171997051	162	C2	7.11945e-10	4.34035e-08	34.087	28.8907	5.1963
DNAL1	HsaEX0020377	chr14:73653170-73653215	46	C1	0.000238833	0.00384432	28.6865	23.4886	5.19792
PCDH1	HsaEX0045840	chr5:141856224-141856262	39	S	1.97717e-25	9.81794e-23	13.2115	8.01025	5.20123
AFDN	HsaALTA0005256-2/3	chr6:167962433-167962567	6	Alt3	1.47658e-16	2.55884e-14	78.1797	72.9735	5.20616
NDRG2	HsaEX0042231	chr14:21022864-21022905	42	S	5.77692e-09	2.94635e-07	66.816	61.6098	5.20626
TOP2B	HsaALTD1004750-2/2	chr3:25615201-25615288	4	Alt5	8.90668e-06	0.000225207	11.8268	6.61987	5.20697
RAB9A	HsaEX0051743	chrX:13703814-13703902	89	S	3.18963e-11	2.47437e-09	73.4205	68.2089	5.21169
AP1G1	HsaEX0004874	chr16:71767877-71767885	9	MIC	9.388e-09	4.59387e-07	24.3782	19.1659	5.21233
CTD-2194A8.2	HsaEX1010332	chr16:20445323-20445369	47	S	7.65967e-20	1.99107e-17	8.5946	3.38205	5.21256
RRBP1	HsaEX0055733	chr20:17679999-17680075	77	ANN	1.48246e-09	8.48787e-08	52.0506	46.8361	5.21452
SLC22A11	HsaEX0058840	chr11:64559135-64559238	104	S	1.49001e-20	4.16667e-18	98.4813	93.2591	5.22227
WBSCR27	HsaEX0070883	chr7:73840031-73840120	90	C1	2.85502e-06	8.25868e-05	94.3714	89.147	5.22443
DOCK1	HsaALTA1035148-2/2	chr10:127012232-127012374	63	Alt3	1.37494e-08	6.5212e-07	30.7707	25.5383	5.23244
TJAP1	HsaEX0065027	chr6:43478659-43478718	60	C1	2.10777e-13	2.29692e-11	21.9036	16.67	5.23362
LUC7L3	HsaALTD0003693-2/2	chr17:50750506-50750694	53	Alt5	7.36226e-05	0.00140752	82.7964	77.5619	5.23452
SORBS2	HsaEX0060983	chr4:185651784-185651828	45	S	1.44235e-10	9.94316e-09	85.9406	80.7	5.24065
RGN	HsaEX0053332	chrX:47080317-47080936	620	S	9.12472e-34	1.25347e-30	9.30403	4.05656	5.24748
CLEC16A	HsaEX0015594	chr16:11174158-11174277	120	S	8.65963e-08	3.52754e-06	16.8166	11.5686	5.24796
AKAP13	HsaEX0003376	chr15:85662388-85662453	66	C2	4.16751e-12	3.72502e-10	15.4452	10.1942	5.25099
ZNF618	HsaEX0074060	chr9:114016113-114016172	60	S	8.51769e-05	0.00159615	30.9588	25.7066	5.25223
MAPK1IP1L	HsaEX0037759	chr14:55061680-55061701	22	C1	2.80531e-05	0.000612617	72.0227	66.7622	5.26047
PIK3C2A	HsaEX0047514	chr11:17204307-17204375	69	S	1.67571e-19	4.14954e-17	14.226	8.94652	5.27952
NAT9	HsaALTA0005564-2/2	chr17:74773609-74773688	3	Alt3	9.99593e-08	4.02485e-06	45.2602	39.9725	5.28773
ATG13	HsaEX0006553	chr11:46630045-46630100	56	C1	4.0756e-06	0.000113113	81.59	76.287	5.30299
MAPK8	HsaALTA0004997-2/3	chr10:48434879-	5	Alt3	8.44754e-16	1.31934e-13	79.6483	74.3331	5.31518
ARHGAP23	HsaEX0005451	chr17:38498414-38498510	97	C1	5.23264e-11	3.89084e-09	84.7139	79.3973	5.31662
NUP214	HsaALTA1022830-3/3	chr9:131144280-131144754	312	Alt3	9.79482e-08	3.95148e-06	89.459	84.1415	5.31743
UBA2	HsaEX0068600	chr19:34430093-34430186	94	C1	2.94881e-32	3.23353e-29	12.9458	7.6272	5.31858
NOX4	HsaEX0043440	chr11:89400215-89400379	165	C3	3.02886e-19	7.22467e-17	96.0791	90.759	5.32009
CDC42SE1	HsaEX0014087	chr1:151056656-151056786	131	S	4.62322e-20	1.23416e-17	21.2263	15.9031	5.32311
PPP1R12A	HsaEX0049558	chr12:79805592-79805768	177	C2	6.72849e-16	1.06232e-13	97.1241	91.7917	5.33242
BICDL1	HsaEX0013376	chr12:120074443-120074586	144	C1	2.04363e-16	3.46804e-14	40.2416	34.9061	5.33544
MARCH10	HsaEX6024045	chr17:62705539-62705581	43	S	0.000653157	0.00899808	88.6575	83.322	5.33547
ACLY	HsaALTA1024863-2/3	chr17:41913785-41913900	4	Alt3	2.79586e-13	2.98117e-11	43.2932	37.9534	5.33983
SLC25A10	HsaEX0058964	chr17:81713262-81713506	245	S	3.58125e-13	3.74436e-11	22.013	16.6688	5.34413
NRP1	HsaALTD0004394-2/3	chr10:33202891-33202995	21	Alt5	1.68701e-18	3.67466e-16	80.6471	75.289	5.35809
PAX2	HsaALTA0006094-2/2	chr10:100749746-100749914	3	Alt3	2.62062e-07	9.69139e-06	63.323	57.9637	5.35925
PHYHD1	HsaEX0047259	chr9:128937757-128937778	22	C1	7.73138e-15	1.05681e-12	91.6626	86.2918	5.37081
RIOX2	HsaALTA0005211-3/3	chr3:97949844-97950015	29	Alt3	1.18906e-11	9.8886e-10	86.9192	81.5466	5.37261
MECOM	HsaEX0038487	chr3:169107926-169107952	27	S	2.64895e-08	1.18895e-06	41.7317	36.3567	5.37498
SPINT1	HsaALTD0006178-3/3	chr15:-40844278	92	Alt5	2.14496e-23	8.5344e-21	8.82311	3.44234	5.38076
OPLAH	HsaALTA0005958-4/4	chr8:144055041-144055189	23	Alt3	5.45005e-18	1.11975e-15	96.867	91.4808	5.38624
UBA1	HsaEX0068595	chrX:47196950-47197024	75	C1	1.39583e-08	6.61362e-07	18.8123	13.4256	5.38676
PIGQ	HsaEX0047460	chr16:582248-582309	62	C1	1.23424e-05	0.000298601	88.5647	83.1736	5.39117
UBXN11	HsaEX0069054	chr1:26294205-26294331	127	C1	7.44444e-14	8.77837e-12	91.2012	85.8087	5.39256
BCAT2	HsaEX0007861	chr19:48806517-48806717	201	C2	2.09475e-12	1.96328e-10	85.7586	80.3629	5.39574
SLC35B3	HsaEX0059403	chr6:8434385-8434430	46	S	3.64742e-08	1.59045e-06	63.9651	58.554	5.4111
LINC00671	HsaALTD1051710-2/2	chr17:42898428-	205	Alt5	1.06427e-15	1.63505e-13	9.82794	4.41639	5.41155
BCL2L1	HsaALTA0000926-2/2	chr20:31722073-31722348	18	Alt3	1.91987e-14	2.46631e-12	62.0632	56.6506	5.41262
EGF	HsaEX0021802	chr4:109999679-109999846	168	C1	5.3848e-19	1.25889e-16	95.7789	90.3605	5.41838
ARMCX2	HsaALTA0000656-2/4	chrX:101658492-101658569	44	Alt3	4.81245e-11	3.6026e-09	35.9287	30.5045	5.4242
NR2F2-AS1	HsaEX1026110	chr15:96272762-96272816	55	C2	2.61853e-08	1.17698e-06	15.3756	9.94815	5.42742
FXYD2	HsaALTA1028779-2/4	chr11:117824162-117824221	14	Alt3	2.28451e-12	2.12316e-10	27.8675	22.4353	5.43225
MBNL2	HsaEX0038121	chr13:97366501-97366553	53	C1	2.06561e-08	9.50008e-07	47.486	42.0528	5.43316
PIGG	HsaALTD0004754-3/4	chr4:521056-521273	46	Alt5	2.47441e-11	1.95417e-09	83.3124	77.877	5.43534
ZNF644	HsaEX0074119	chr1:91021147-91021201	55	C1	5.99288e-06	0.000159436	16.2536	10.8177	5.43591
GRB10	HsaEX0028562	chr7:50732272-50732368	97	C2	5.38738e-07	1.85525e-05	56.3651	50.9221	5.44306
	HsaEX1000952	chr7:65072145-65072247	103	S	0.000450876	0.00660445	58.7131	53.2623	5.45087
SENP6	HsaALTA0007612-2/2	chr6:75640684-75640704	3	Alt3	1.71441e-05	0.000397447	60.5071	55.049	5.45807
PHF11	HsaEX0046936	chr13:49497056-49497217	162	ANN	3.93411e-05	0.000822475	22.8163	17.3572	5.45914
PBX1	HsaEX0045750	chr1:164820072-164820184	113	S	1.77465e-13	1.94857e-11	39.032	33.5697	5.46221
KDM4C	HsaEX0033309	chr9:7105402-7105500	99	S	7.40313e-10	4.50018e-08	19.1918	13.7223	5.46946
CTC-338M12.5	HsaEX0017690	chr5:181193342-181193467	126	S	1.24964e-07	4.93038e-06	22.3723	16.9023	5.47007
UPF3B	HsaEX0069453	chrX:119840646-119840684	39	S	0.000109599	0.00197911	26.6163	21.1455	5.47081
FAM204A	HsaEX0008926	chr10:118341727-118341927	201	S	4.73007e-10	2.98521e-08	63.1026	57.6225	5.48008
MAPK10	HsaALTA0004985-2/2	chr4:-86017375	5	Alt3	3.54411e-10	2.27799e-08	51.041	45.5572	5.48381
TATDN1	HsaALTD0006378-2/5	chr8:124518818-124518881	51	Alt5	3.27794e-11	2.53765e-09	83.9103	78.4248	5.48549
PRKCE	HsaEX0050160	chr2:45677832-45677916	85	C1	9.18774e-08	3.72012e-06	7.39366	1.89788	5.49578
CYFIP2	HsaALTD1002543-2/2	chr5:-157266584	389	Alt5	2.08257e-10	1.39528e-08	33.3859	27.8875	5.49841
	HsaEX0055137	chr7:149892274-149892398	125	S	5.07864e-05	0.00102443	94.2225	88.7231	5.49941
PTPN13	HsaEX0050971	chr4:86753009-86753065	57	S	2.13586e-07	8.03124e-06	50.7667	45.266	5.50074
UNC5CL	HsaEX0069390	chr6:41032040-41032137	98	C3	1.91339e-10	1.29252e-08	96.0634	90.5489	5.51454
ZNF680	HsaEX0074176	chr7:64535819-64535936	118	C2	3.56435e-08	1.55856e-06	14.3645	8.83649	5.52804
ADHFE1	HsaEX0002813	chr8:66442798-66442844	47	S	0.000256939	0.00408683	93.3311	87.7996	5.53154
CD40	HsaEX0013854	chr20:46126640-46126701	62	C1	4.71991e-07	1.64526e-05	84.3777	78.8453	5.53244
TINAG	HsaALTD1021959-2/2	chr6:54308597-54308905	225	Alt5	1.22631e-24	5.5746e-22	91.4672	85.9309	5.5363
HMGN3	HsaALTD0003070-2/3	chr6:79202276-79202389	41	Alt5	4.76755e-06	0.000129922	52.4239	46.8823	5.5416
MYEF2	HsaEX0040940	chr15:48152234-48152284	51	S	7.99548e-06	0.00020506	74.2073	68.6652	5.54213
SLC23A1	HsaEX0058921	chr5:139380584-139380632	49	S	9.30923e-15	1.25231e-12	95.6568	90.1098	5.54702
OBSL1	HsaEX0044552	chr2:219557343-219557618	276	S	2.75414e-06	7.99387e-05	36.8396	31.2892	5.55041
BAZ2B	HsaEX0007739	chr2:159430995-159431156	162	S	0.000350292	0.00533195	82.9684	77.4166	5.55174
CGNL1	HsaALTA1023460-2/2	chr15:57547352-	3	Alt3	2.41112e-20	6.62257e-18	25.4053	19.8533	5.55199
MFSD7	HsaALTA1044602-2/2	chr4:682781-682890	4	Alt3	3.95331e-08	1.71351e-06	90.7943	85.2409	5.5534
NPEPPS	HsaALTD1023861-2/2	chr17:47579390-47579511	56	Alt5	2.16883e-24	9.58145e-22	96.3139	90.7592	5.55468
TPM1	HsaEX0066684	chr15:63061726-63061788	63	C3	7.59842e-11	5.5085e-09	22.7039	17.1387	5.56522
SSH1	HsaEX0061847	chr12:108802322-108802368	47	S	8.85071e-05	0.00164985	80.6912	75.1213	5.5699
MACF1	HsaEX0037166	chr1:39378461-39378523	63	S	8.23077e-14	9.59736e-12	95.1372	89.5647	5.57253
SUSD3	HsaEX1039641	chr9:93064487-93064609	123	C3	1.71826e-05	0.000398144	16.5963	11.0201	5.57624
UPP1	HsaEX0069471	chr7:48103297-48103411	115	C2	1.70794e-13	1.88302e-11	33.398	27.8213	5.57669
PEX7	HsaEX0046689	chr6:136846073-136846181	109	C3	4.73893e-23	1.80904e-20	95.3883	89.8006	5.58773
SDHA	HsaEX0056744	chr5:223482-223568	87	S	1.33708e-14	1.7671e-12	98.6363	93.0403	5.596
SLAIN1	HsaEX0058522	chr13:77743016-77743165	150	C3	9.51171e-07	3.07892e-05	17.2965	11.6968	5.59971
AMBRA1	HsaEX0003916	chr11:46512727-46512813	87	C3	1.47281e-05	0.000348347	58.9515	53.3422	5.60934
AGAP3	HsaEX0003037	chr7:151120520-151120567	48	C2	1.66378e-19	4.12544e-17	18.9271	13.317	5.61007
SLC34A1	HsaEX0059378	chr5:177394028-177394195	168	S	7.09715e-06	0.000184443	92.3481	86.7363	5.61181
RASA4	HsaEX1030692	chr7:102602324-102602405	82	C2	5.76747e-08	2.42608e-06	88.3508	82.735	5.61582
CERS4	HsaEX0035433	chr19:8241341-8241457	117	C1	2.9176e-12	2.67455e-10	33.0277	27.4034	5.62438
EXOC7	HsaEX0023505	chr17:76091143-76091235	93	C1	9.15254e-17	1.61888e-14	17.1139	11.487	5.62686
CHRD	HsaEX0015285	chr3:184387374-184387477	104	S	0.000536861	0.00764962	97.2495	91.6205	5.62898
GAK	HsaALTA0003531-3/4	chr4:866364-866534	130	Alt3	1.68585e-09	9.56798e-08	61.7206	56.0838	5.63683
ZNF692	HsaALTD0007500-3/4	chr1:248856288-248856422	85	Alt5	0.000725603	0.00981295	88.9786	83.34	5.6386
FOLH1	HsaEX0026198	chr11:49206778-49206874	97	ANN	1.84903e-12	1.74691e-10	7.8461	2.20254	5.64356
SIGIRR	HsaEX0058274	chr11:406876-406993	118	S	9.03402e-15	1.21877e-12	93.1061	87.4575	5.64861
DOPEY1	HsaEX0020721	chr6:83164660-83164719	60	S	1.75099e-18	3.79209e-16	21.9389	16.2898	5.6491
TRIM33	HsaEX0067100	chr1:114420383-114420451	69	S	5.79571e-08	2.43578e-06	24.7013	19.0429	5.65845
LTBP1	HsaEX0036889	chr2:33342838-33342963	126	S	8.69071e-12	7.38742e-10	93.0914	87.4311	5.66032
ERBIN	HsaEX0022948	chr5:66075102-66075230	129	C1	5.47471e-10	3.41056e-08	78.4699	72.8082	5.66174
PAX2	HsaEX1027127	chr10:100747015-100748019	1005	C1	1.10695e-09	6.51631e-08	27.3983	21.7346	5.66369
BCL2L13	HsaEX0007900	chr22:17696141-17696210	70	C1	1.32522e-15	2.00647e-13	81.375	75.7106	5.66444
KIAA1671	HsaEX1018761	chr22:25112206-25112462	257	S	4.86561e-08	2.07736e-06	23.8863	18.2202	5.66608
SPAG9	HsaEX1038621	chr17:51046500-51046530	31	S	1.72467e-55	4.63684e-51	6.75344	1.08697	5.66647
LSR	HsaEX0036865	chr19:35262546-35262692	147	C1	2.9991e-14	3.75033e-12	79.7311	74.0637	5.66735
IRF2BP2	HsaALTD1051544-2/5	chr1:234608447-	48	Alt5	4.81803e-15	6.79208e-13	60.5147	54.8294	5.68534
ECHDC2	HsaEX0021502	chr1:52905034-52905090	57	C2	2.9086e-37	6.29187e-34	95.9088	90.2212	5.68764
WDR19	HsaEX0070985	chr4:39194544-39194659	116	S	0.00024514	0.003928	95.1561	89.4656	5.69041
HEXIM2	HsaALTA1044310-3/4	chr17:45162747-45162859	13	Alt3	2.03855e-09	1.13843e-07	13.1159	7.42231	5.69358
SMURF1	HsaALTA1055208-2/2	chr7:99033037-99033121	9	Alt3	9.34442e-09	4.57493e-07	80.7235	75.029	5.69448
SLC39A4	HsaEX0002913	chr8:144413237-144413389	153	S	1.06873e-19	2.72908e-17	95.983	90.2846	5.69844
FLVCR2	HsaEX0025988	chr14:75622079-75622220	142	C1	2.49751e-07	9.2616e-06	93.6978	87.9941	5.70371
DGUOK	HsaEX0019478	chr2:73950627-73950732	106	C2	1.45215e-19	3.64389e-17	34.6646	28.9597	5.70485
KDM4A	HsaEX0033282	chr1:43653663-43653799	137	S	1.44521e-30	1.33327e-27	10.8706	5.16056	5.71005
SLC22A3	HsaEX0058892	chr6:160436780-160436877	98	C2	1.6729e-05	0.000388926	90.5544	84.8417	5.71267
EPB41L2	HsaEX0022653	chr6:130876674-130876775	102	C2	2.50975e-14	3.18068e-12	18.455	12.7402	5.71479
CEPT1	HsaEX0014875	chr1:111167106-111167190	85	C1	4.73534e-17	8.69446e-15	11.8907	6.17552	5.71519
ZNF185	HsaEX0073128	chrX:152922720-152922809	90	C2	0.000121497	0.00216377	62.6576	56.9387	5.71892
PLXNB1	HsaALTD1031898-2/3	chr3:48421228-48421384	30	Alt5	1.6476e-14	2.14288e-12	92.4765	86.7491	5.72745
EPS8L2	HsaEX0022888	chr11:708575-708643	69	C1	1.05153e-40	3.29826e-37	10.0104	4.26972	5.74067
HSD17B2	HsaEX0030538	chr16:82090165-82090233	69	S	7.09933e-07	2.36936e-05	10.3688	4.62613	5.74266
CYP17A1	HsaEX0018242	chr10:102834036-102834122	87	S	5.96323e-15	8.27631e-13	97.6726	91.9209	5.75163
PAX2	HsaEX0045696	chr10:100786943-100787011	69	S	6.3105e-26	3.43244e-23	17.321	11.5672	5.75378
RAPH1	HsaEX0052306	chr2:203477076-203477156	81	C3	2.70534e-06	7.86195e-05	17.5591	11.7986	5.76042
PKHD1	HsaEX0047851	chr6:51658952-51659969	1018	S	2.35276e-11	1.86436e-09	88.634	82.8588	5.77516
ALB	HsaALTD1031545-2/2	chr4:73412004-73412212	87	Alt5	1.40506e-08	6.65399e-07	7.06288	1.285	5.77788
ABCA5	HsaEX0000274	chr17:69251776-69251866	91	S	2.04654e-14	2.62188e-12	94.7336	88.9514	5.78215
B3GALNT1	HsaEX0007415	chr3:161101145-161101233	89	C1	6.80179e-15	9.39166e-13	80.5785	74.7901	5.78843
FAM189B	HsaEX0024287	chr1:155254400-155254456	57	C2	3.00536e-06	8.64704e-05	65.1211	59.3312	5.78987
EIF4E2	HsaEX0022024	chr2:232574263-232574341	79	S	7.75375e-10	4.68757e-08	51.0626	45.2706	5.79204
FAM13B	HsaEX0024028	chr5:137956477-137956542	66	S	1.71055e-05	0.00039665	29.9569	24.1608	5.79608
ACAA1	HsaEX0001661	chr3:38131596-38131638	43	S	3.37329e-26	1.88942e-23	96.8221	91.0189	5.80317
ST7L	HsaEX0062072	chr1:112555868-112555922	55	C1	7.38612e-06	0.000191178	93.2606	87.454	5.80662
FAM53B	HsaEX0024500	chr10:124696158-124696212	55	S	1.2785e-12	1.23707e-10	91.0097	85.1973	5.81246
NCAPG2	HsaEX0041967	chr7:158650832-158650972	141	S	0.000549766	0.00779632	94.3312	88.5177	5.81346
CASK	HsaEX0012546	chrX:41557032-41557100	69	C1	2.86835e-19	6.85047e-17	20.2624	14.4447	5.8177
SIRT2	HsaEX0058433	chr19:38898379-38898425	47	C1	1.80494e-19	4.45199e-17	23.7362	17.9108	5.82542
SLC4A7	HsaEX0059842	chr3:27379249-27379356	108	S	6.62585e-11	4.8577e-09	95.6156	89.7895	5.82609
ENPP5	HsaALTD1051083-2/2	chr6:46170808-	136	Alt5	3.6257e-10	2.32725e-08	90.1427	84.315	5.82768
ANAPC1	HsaALTA0000416-3/4	chr2:111821239-111821453	25	Alt3	2.53814e-10	1.6696e-08	87.2362	81.4062	5.82991
SETD9	HsaEX0011121	chr5:56911169-56911536	368	C1	1.20132e-05	0.000291687	57.1737	51.3384	5.83535
CROCC	HsaALTA0002169-4/6	chr1:16946259-16946405	69	Alt3	2.20242e-06	6.54684e-05	90.9816	85.1374	5.84423
PIP5K1C	HsaEX0047695	chr19:3633437-3633520	84	C1	2.12179e-10	1.41954e-08	33.7503	27.9045	5.84579
ITGB4	HsaEX0032469	chr17:75755055-75755213	159	S	1.83928e-10	1.24559e-08	21.8923	16.0424	5.84993
AFTPH	HsaALTA0000272-2/2	chr2:64591885-64591896	3	Alt3	1.09678e-22	4.03146e-20	73.2399	67.3822	5.85777
DHDH	HsaEX0019488	chr19:48936032-48936195	164	S	0.000434734	0.00640088	82.038	76.172	5.86606
DNAJC5	HsaEX0020353	chr20:63931109-63931182	74	S	4.29172e-21	1.29438e-18	28.1958	22.3285	5.86733
FRYL	HsaEX1014957	chr4:48520524-48520572	49	S	3.37599e-43	1.47757e-39	8.07443	2.1989	5.87553
SPNS3	HsaEX1038787	chr17:4485099-4485219	121	C1	8.40943e-16	1.31448e-13	7.76128	1.88132	5.87996
HYOU1	HsaALTA1034797-2/2	chr11:119045781-119045834	3	Alt3	2.08575e-27	1.33515e-24	28.9009	23.0123	5.88855
EPS15L1	HsaEX0022867	chr19:16377122-16377254	133	C3	3.67289e-10	2.35513e-08	49.2945	43.3994	5.89509
EPS8L2	HsaEX0022887	chr11:706677-706801	125	S	7.64026e-14	8.97554e-12	29.4454	23.5293	5.91615
AC013275.2	HsaEX1001928	chr2:119484719-119484788	70	S	5.58964e-07	1.91753e-05	15.6003	9.67871	5.92156
PSPC1	HsaEX0050671	chr13:19709542-19709599	58	C2	3.40283e-08	1.49593e-06	78.0712	72.1485	5.92264
PATZ1	HsaALTA0006093-2/2	chr22:31328787-31328924	65	Alt3	1.00635e-05	0.000250355	31.0697	25.1443	5.92544
STAG2	HsaEX0062176	chrX:124021367-124021431	65	C1	2.22039e-05	0.000499729	36.9849	31.0592	5.92563
ADHFE1	HsaEX0002816	chr8:66445349-66445414	66	S	4.51712e-07	1.58043e-05	87.1912	81.2633	5.92791
FGGY	HsaEX0025698	chr1:59321536-59321750	215	C2	7.27774e-08	3.00891e-06	85.5559	79.6243	5.93162
ENPP2	HsaALTD0002234-2/2	chr8:119582418-119582602	12	Alt5	1.04695e-24	4.84111e-22	60.5195	54.5857	5.93384
MYH11	HsaEX0040954	chr16:15784698-15784718	21	S	3.51669e-37	7.52084e-34	6.5378	0.599074	5.93872
OSBPL8	HsaEX0044946	chr12:76459859-76459895	37	S	5.25889e-14	6.34432e-12	23.7661	17.8264	5.93968
PEX7	HsaEX0046688	chr6:136845615-136845692	78	C3	3.03978e-23	1.18443e-20	95.1595	89.2146	5.94485
TFIP11	HsaEX0064656	chr22:26511119-26511195	77	C1	1.12549e-08	5.4131e-07	21.1088	15.1579	5.95087
GMNN	HsaALTD0002792-2/2	chr6:-24775244	132	Alt5	2.11397e-07	7.96169e-06	57.1884	51.2191	5.96936
PRR26	HsaEX1029638	chr10:650788-650853	66	C2	1.01731e-07	4.08831e-06	10.5625	4.58559	5.97691
ANAPC10	HsaEX1045737	chr4:144999257-144999294	38	C3	0.000361091	0.00546143	22.0404	16.0344	6.00605
LDLRAD4	HsaEX0009856	chr18:13643363-13643412	50	S	0.000433904	0.00638966	82.0392	76.029	6.0102
ZNF160	HsaEX0073093	chr19:53085163-53085211	49	S	0.000249331	0.00398536	32.7657	26.721	6.04467
RNF111	HsaALTA0007203-2/5	chr15:59092537-59092614	2	Alt3	2.32276e-09	1.28533e-07	83.1064	77.0585	6.04791
TPCN2	HsaEX0066639	chr11:69079834-69079883	50	S	2.3428e-08	1.06578e-06	86.1318	80.0757	6.05605
LINC00959	HsaEX0054943	chr10:130104083-130104200	118	C2	4.33217e-05	0.000894761	22.973	16.9165	6.05654
TIE1	HsaEX0064970	chr1:43307796-43307924	129	S	2.16829e-25	1.07105e-22	88.3583	82.3017	6.05662
PPARA	HsaEX0049278	chr22:46175989-46176144	156	C3	7.01256e-12	6.04835e-10	19.0342	12.9713	6.06286
CYTH1	HsaEX0018351	chr17:78676995-78677050	56	C3	2.40724e-16	4.03058e-14	13.3596	7.29423	6.0654
RHBDD1	HsaEX1031217	chr2:226837548-226837770	223	C2	5.61715e-12	4.9215e-10	20.6778	14.6117	6.06608
FNBP1	HsaEX0026113	chr9:129915966-129915980	15	C2	2.0413e-10	1.37007e-08	21.3033	15.2298	6.0735
NAGA	HsaALTA0005543-3/6	chr22:42070282-42070373	23	Alt3	8.67661e-07	2.83937e-05	56.0848	50.0075	6.07725
TANGO2	HsaEX0010606	chr22:20053437-20053551	115	ANN	1.40079e-10	9.68501e-09	82.529	76.446	6.08296
SEMA4D	HsaEX0057111	chr9:89418363-89418437	75	C2	5.00074e-09	2.58197e-07	30.6892	24.593	6.09613
U2SURP	HsaEX0061620	chr3:143023975-143024018	44	S	6.36275e-10	3.9248e-08	90.9675	84.8657	6.10171
CHCHD7	HsaEX0015002	chr8:56212762-56212889	128	S	8.33752e-14	9.6978e-12	32.4596	26.3542	6.10542
MAATS1	HsaEX0010844	chr3:119732386-119732476	91	C2	1.01113e-07	4.06596e-06	98.8838	92.7736	6.11015
WDR25	HsaEX0071008	chr14:100380910-100381746	837	S	8.23577e-05	0.0015498	88.7335	82.6108	6.12266
TMEM126B	HsaEX0065426	chr11:85631145-85631316	172	C1	7.85879e-10	4.745e-08	75.3567	69.2295	6.12716
VTI1A	HsaEX1043710	chr10:112448882-112449019	138	C1	1.52024e-17	2.97408e-15	18.6299	12.4897	6.14025
CDK14	HsaEX0014275	chr7:90709816-90709957	142	C1	1.1134e-11	9.30046e-10	15.1865	9.03937	6.14711
PDXDC1	HsaEX6042385	chr16:15033278-15033399	122	C3	1.03166e-05	0.000255639	86.6278	80.4704	6.15748
MFF	HsaEX0038966	chr2:227347226-227347384	159	C3	3.12761e-22	1.08002e-19	91.9286	85.7703	6.15837
OXR1	HsaEX0045052	chr8:106737520-106737600	81	S	2.80555e-09	1.52777e-07	47.1698	41	6.16988
MARK3	HsaALTA0005016-4/4	chr14:103468033-103468186	53	Alt3	1.57971e-10	1.08187e-08	77.0598	70.8859	6.17395
PAQR5	HsaEX0045486	chr15:69359966-69360131	166	S	1.36987e-13	1.54098e-11	72.8601	66.6828	6.17728
GLTPD2	HsaALTD1039001-2/2	chr17:4789226-4789510	220	Alt5	0.000128573	0.00227096	33.4104	27.2068	6.20365
MRPL42	HsaALTA0005339-2/2	chr12:93469189-93469355	3	Alt3	1.91016e-20	5.31002e-18	44.7687	38.5591	6.20963
RP11-96H19.1	HsaEX1035045	chr12:46455012-46455141	130	C1	4.09541e-24	1.78828e-21	19.8106	13.5969	6.21369
KIAA0907	HsaALTA0004535-2/2	chr1:155921422-155921628	101	Alt3	9.63e-06	0.0002411	82.3445	76.1164	6.22814
GFRA1	HsaEX0027358	chr10:116211631-116211645	15	S	0.000145651	0.00252941	11.2009	4.97159	6.22929
GALNT7	HsaEX0026956	chr4:173298115-173298297	183	C3	0.000402929	0.00600067	81.882	75.6271	6.25495
MRI1	HsaEX0040081	chr19:13765954-13766065	112	C2	3.40792e-12	3.08942e-10	83.2683	77.0047	6.26364
AZI2	HsaALTA0000851-2/2	chr3:28331826-28331954	4	Alt3	2.90357e-05	0.000631437	55.9331	49.6689	6.2642
NOX4	HsaEX0043439	chr11:89402326-89402542	217	C3	2.41642e-19	5.86038e-17	95.4433	89.1361	6.30723
NFIC	HsaEX0042741	chr19:3456550-3456635	86	C2	6.41849e-17	1.15704e-14	76.7658	70.4542	6.31164
APLP2	HsaEX0005149	chr11:130123612-130123779	168	S	6.19406e-17	1.1198e-14	38.2522	31.9341	6.31814
SLC22A13	HsaEX6055115	chr3:38274604-38274758	155	S	6.00588e-05	0.00118455	98.6275	92.3012	6.32635
DNM2	HsaEX0020457	chr19:10797380-10797518	139	C3	1.80265e-18	3.89502e-16	34.9054	28.578	6.32745
PPIL3	HsaEX1029054	chr2:200888956-200889029	74	S	3.91972e-08	1.70048e-06	40.0327	33.704	6.32876
FOXJ3	HsaEX0026226	chr1:42205762-42205863	102	S	8.69602e-09	4.27863e-07	74.4942	68.1617	6.33249
MPDZ	HsaALTD1010820-2/2	chr9:13157912-13158108	106	Alt5	7.43102e-19	1.71176e-16	6.37065	0.0101111	6.36053
ROGDI	HsaEX0054256	chr16:4801267-4801316	50	S	1.1341e-25	5.78413e-23	96.7113	90.3488	6.3625
EPB41L1	HsaALTA0002938-2/2	chr20:36214357-36214440	3	Alt3	2.91218e-21	8.99945e-19	58.6648	52.3	6.36482
MINDY1	HsaALTA0003196-2/2	chr1:151002165-151002968	262	Alt3	5.84477e-07	1.99343e-05	41.6146	35.2479	6.36668
OGT	HsaEX0044702	chrX:71555190-71555385	196	S	9.99269e-22	3.27631e-19	94.8786	88.508	6.37062
DYNC2LI1	HsaALTA0002704-2/2	chr2:43795887-43795930	3	Alt3	4.66483e-25	2.22256e-22	50.6478	44.2506	6.39724
MAGIX	HsaALTA0004924-2/3	chrX:49166074-	15	Alt3	5.27627e-12	4.64011e-10	38.6104	32.2111	6.39923
DUXAP8	HsaEX1012509	chr22:15790661-15790798	138	C2	1.10179e-05	0.000270133	94.543	88.1393	6.40372
CLCNKA	HsaALTD0001462-2/3	chr1:16026108-16026247	57	Alt5	1.41157e-12	1.35885e-10	89.8915	83.4795	6.41198
SPIRE1	HsaEX0061442	chr18:12459755-12459928	174	S	1.28577e-05	0.000308916	69.8056	63.3818	6.42382
TFDP2	HsaEX0064634	chr3:142054115-142054149	35	C1	1.31009e-08	6.23248e-07	30.966	24.5281	6.43787
PLEKHA1	HsaALTD0004832-2/3	chr10:122375341-122375552	56	Alt5	0.000177381	0.00299155	69.027	62.5795	6.4475
MBNL1	HsaEX0038114	chr3:152446710-152446757	48	S	1.09891e-13	1.25569e-11	30.8795	24.4294	6.45012
ACIN1	HsaEX0001928	chr14:23089982-23090101	120	S	5.23562e-13	5.29464e-11	75.5846	69.1335	6.45112
SCAMP5	HsaEX0056369	chr15:75007661-75007728	68	S	2.20999e-06	6.56431e-05	25.2249	18.7508	6.47415
PHF8	HsaEX0047079	chrX:53993601-53993903	303	S	1.57174e-06	4.84439e-05	71.4681	64.9915	6.47663
WBSCR27	HsaEX0070882	chr7:73840414-73840549	136	C3	2.10209e-07	7.92328e-06	90.3641	83.8821	6.48196
MPDU1	HsaALTD1018215-2/2	chr17:7586692-7586838	61	Alt5	2.30032e-22	8.10703e-20	18.3849	11.8993	6.48554
LPIN3	HsaALTA1025619-2/2	chr20:41354820-41354863	5	Alt3	1.19797e-06	3.80388e-05	91.4289	84.9312	6.49765
CLASP2	HsaEX1008874	chr3:33658974-33659009	36	S	1.94697e-08	9.00066e-07	22.8616	16.3634	6.49817
CHTF8	HsaEX0015359	chr16:69121053-69121170	118	C1	4.02439e-16	6.58593e-14	79.9742	73.4674	6.50686
KIAA1109	HsaEX0033934	chr4:122275972-122276022	51	S	2.27328e-06	6.73106e-05	37.2811	30.7597	6.52142
HELQ	HsaALTD1051403-3/3	chr4:83455269-	239	Alt5	3.05094e-07	1.11081e-05	34.8808	28.3548	6.52599
BCS1L	HsaALTD0000689-2/5	chr2:218661406-218661545	25	Alt5	4.21642e-11	3.19325e-09	89.0732	82.5307	6.54257
SLC5A10	HsaEX0059865	chr17:18969342-18969422	81	S	9.22705e-23	3.43184e-20	87.4761	80.9272	6.54891
NR2F1-AS1	HsaEX1026096	chr5:93422310-93422421	112	C3	1.05255e-25	5.44197e-23	8.36135	1.80585	6.5555
METTL23	HsaEX0009841	chr17:76726970-76727178	209	C2	3.82079e-08	1.66142e-06	50.1913	43.626	6.56529
TMEM68	HsaEX0065970	chr8:55763637-55763701	65	S	2.89441e-25	1.39739e-22	9.98795	3.41607	6.57189
CPEB4	HsaEX0016975	chr5:173932450-173932500	51	C1	2.85891e-11	2.23346e-09	66.9719	60.3925	6.57941
PDXDC1	HsaEX6042384	chr16:15034286-15034378	93	C3	1.50723e-06	4.67081e-05	85.5874	79.0079	6.57955
PDK1	HsaEX0046393	chr2:172568741-172568817	77	S	1.03802e-15	1.59864e-13	96.2841	89.6963	6.58782
CLCNKB	HsaALTA0001903-2/2	chr1:16055675-16055758	3	Alt3	8.03737e-19	1.84241e-16	53.5869	46.9937	6.59319
SELENOO	HsaALTD0005496-2/2	chr22:50206442-50206520	58	Alt5	5.8984e-05	0.00116555	91.4539	84.8547	6.59913
ABI3BP	HsaEX0000669	chr3:100832264-100832350	87	C2	3.27274e-05	0.000701108	63.4265	56.8199	6.60663
SFSWAP	HsaALTD1002833-3/3	chr12:131714071-131714240	47	Alt5	8.91659e-06	0.000225398	74.6661	68.0585	6.60761
FAM13A	HsaEX0023995	chr4:88805011-88805052	42	C1	2.31982e-10	1.54216e-08	84.1729	77.5424	6.63051
ABCC4	HsaEX0000468	chr13:95266112-95266264	153	C1	3.20703e-06	9.14894e-05	23.0032	16.3629	6.64035
COL5A1	HsaEX0016612	chr9:134829976-134830044	69	C3	2.02725e-06	6.08493e-05	82.5938	75.9127	6.68102
TFDP2	HsaALTA0008577-2/2	chr3:141974105-141974194	3	Alt3	1.30514e-15	1.97924e-13	40.6881	34.0061	6.68203
CAMK2G	HsaEX0012233	chr10:73819532-73819617	86	S	1.83564e-14	2.36781e-12	33.0066	26.3217	6.68493
SGSM3	HsaEX0057887	chr22:40401593-40401675	83	S	4.14877e-21	1.25548e-18	85.3289	78.6406	6.6883
PDXDC1	HsaEX0046484	chr16:15031735-15031906	172	C2	1.38099e-06	4.31584e-05	88.364	81.6721	6.69196
MYO9A	HsaEX0041285	chr15:72019039-72019095	57	S	1.32657e-09	7.68652e-08	84.7879	78.0907	6.69724
SH3BGRL2	HsaEX1036801	chr6:79541517-79541652	136	C1	2.12444e-06	6.3513e-05	15.3328	8.63182	6.70097
ST7L	HsaEX0062073	chr1:112550601-112550693	93	C1	4.98423e-05	0.00101034	82.2871	75.5849	6.70226
ARID1A	HsaALTA1019413-2/2	chr1:26772812-26772987	3	Alt3	1.66816e-12	1.58879e-10	64.7821	58.075	6.7071
TMEM11	HsaEX0065380	chr17:21211067-21211227	161	S	3.63425e-13	3.79344e-11	43.2015	36.4862	6.71531
HMGN1	HsaEX0030215	chr21:39347247-39347292	46	C3	3.06863e-07	1.11639e-05	16.4622	9.74278	6.71938
SERPINA1	HsaEX0057376	chr14:94388819-94389010	192	ANN	0.000435611	0.00641129	36.8352	30.1156	6.71956
PSAP	HsaEX0050522	chr10:71823888-71823893	6	MIC	2.27724e-17	4.35983e-15	29.5401	22.811	6.72908
LMO7	HsaALTA0004794-2/2	chr13:75835152-75835339	81	Alt3	4.61184e-09	2.39894e-07	33.4704	26.7154	6.75499
MARCH2	HsaEX0037867	chr19:8418742-8418807	66	S	2.74596e-07	1.00856e-05	69.1034	62.3361	6.76731
FAM13B	HsaEX0024018	chr5:138018955-138019146	192	C1	1.29356e-05	0.000310398	73.596	66.8252	6.77076
UBE3B	HsaALTD0006990-3/3	chr12:-109478109	345	Alt5	5.47037e-06	0.000147115	60.0347	53.2585	6.77613
EMID1	HsaEX0022300	chr22:29255271-29255361	91	C3	6.65992e-08	2.77113e-06	28.9153	22.136	6.77929
PTPRS	HsaEX0051219	chr19:5216720-5216767	48	S	1.98043e-09	1.10926e-07	37.1748	30.3887	6.78608
PAQR5	HsaEX0045489	chr15:69389654-69389780	127	C2	3.45021e-30	2.96494e-27	95.5747	88.7877	6.78697
ENTPD6	HsaEX0022558	chr20:25221237-25221333	97	S	7.63541e-15	1.04628e-12	91.6763	84.8684	6.80787
ZNF266	HsaEX0073291	chr19:9434798-9434859	62	C2	0.000354507	0.00538305	80.6276	73.8192	6.8084
FCGR2B	HsaEX0025400	chr1:161675257-161675313	57	S	7.8281e-07	2.58326e-05	18.418	11.6089	6.80914
SLC15A4	HsaEX0058699	chr12:128809943-128810028	86	S	2.86326e-21	8.87742e-19	89.1137	82.2948	6.81894
ATRAID	HsaALTD0000967-3/4	chr2:-27212607	140	Alt5	4.75664e-16	7.69725e-14	37.4627	30.6332	6.82956
MOK	HsaEX0051998	chr14:102231745-102231821	77	S	9.57249e-09	4.6805e-07	74.7229	67.8897	6.83315
TAZ	HsaEX0063725	chrX:154419705-154419746	42	S	3.47104e-05	0.000738409	73.3547	66.5211	6.83358
FAM175A	HsaEX0024187	chr4:83483992-83484166	175	ANN	3.43818e-10	2.21368e-08	23.7527	16.8918	6.86084
TDRD3	HsaALTA0008548-2/2	chr13:60573613-	3	Alt3	2.85954e-13	3.04217e-11	74.3408	67.4782	6.86266
PRKD1	HsaEX0050205	chr14:29656476-29656499	24	S	4.37291e-19	1.02872e-16	17.1998	10.3279	6.8719
MAPK8	HsaEX0037780	chr10:48325897-48325965	69	C2	2.0099e-11	1.6062e-09	32.051	25.1684	6.88257
NR2C1	HsaEX0043687	chr12:95040476-95040597	122	C1	4.57089e-16	7.44122e-14	90.525	83.6416	6.88336
TCEA3	HsaEX0064117	chr1:23419077-23419139	63	S	1.10758e-25	5.69522e-23	95.4084	88.518	6.89042
C11orf68	HsaALTA0001050-2/7	chr11:-65918218	3	Alt3	1.28782e-12	1.24481e-10	45.083	38.1924	6.89062
FXYD4	HsaEX1015035	chr10:43374613-43374639	27	S	5.04593e-11	3.77138e-09	98.1038	91.2063	6.89752
HAAO	HsaEX0029182	chr2:42769713-42769858	146	S	2.26225e-35	3.70217e-32	90.185	83.2748	6.91025
TCL6	HsaEX0064218	chr14:95662480-95662664	185	C1	1.75152e-06	5.33816e-05	18.3086	11.395	6.91357
PDCD10	HsaEX0046112	chr3:167725401-167725473	73	ANN	4.23715e-23	1.63072e-20	35.6661	28.7327	6.93342
NSMCE2	HsaEX0043931	chr8:125102051-125102146	96	C1	3.00963e-14	3.761e-12	81.1942	74.256	6.9382
PXN	HsaEX0051413	chr12:120226839-120227117	279	S	1.60662e-26	9.39013e-24	19.3826	12.4364	6.94624
NOX4	HsaEX0043435	chr11:89342139-89342193	55	C1	9.01603e-23	3.36e-20	86.7976	79.8464	6.95117
SLC23A1	HsaEX0058919	chr5:139377402-139377497	96	S	1.1523e-22	4.22728e-20	94.0959	87.1389	6.95701
USO1	HsaEX0069561	chr4:75795336-75795356	21	S	1.44251e-26	8.51024e-24	12.2093	5.2493	6.95998
CBSL	HsaEX1007186	chr21:6453989-6454073	85	S	3.21634e-14	4.00867e-12	97.2069	90.2256	6.98132
PRKCE	HsaEX6013245	chr2:45676084-45676183	100	S	7.67069e-09	3.81754e-07	8.84824	1.85985	6.98839
ARHGAP12	HsaEX0005409	chr10:31854066-31854206	141	S	1.16494e-12	1.13361e-10	79.2098	72.2117	6.99813
UGT3A1	HsaEX0069193	chr5:35965386-35965917	532	S	1.00017e-18	2.26783e-16	93.9493	86.9438	7.00553
SPAST	HsaEX0061208	chr2:32098801-32098891	91	S	0.000255545	0.00406844	88.3142	81.3071	7.00717
PQLC3	HsaEX0049874	chr2:11174968-11175009	42	C1	4.15205e-19	9.80436e-17	84.2282	77.2153	7.01289
UNK	HsaEX0069419	chr17:75791760-75792019	260	C2	0.0001092	0.00197342	51.8972	44.883	7.01418
ACOX1	HsaEX0001977	chr17:75973625-75973785	161	C3	1.36257e-11	1.12029e-09	41.0691	34.032	7.03708
PUM1	HsaALTA0006868-3/4	chr1:30980062-30980166	9	Alt3	2.87759e-11	2.24619e-09	53.0707	46.0333	7.03745
UBOX5	HsaEX0068916	chr20:3115305-3115466	162	S	1.42237e-08	6.72407e-07	76.3448	69.304	7.04082
IQCK	HsaEX0032129	chr16:19735353-19735450	98	C2	4.88983e-19	1.14602e-16	88.1222	81.0765	7.04574
PHACTR4	HsaEX1027837	chr1:28438351-28438430	80	C1	5.37972e-10	3.35582e-08	19.8989	12.8443	7.05461
PHLDB1	HsaEX0047174	chr11:118634923-118635051	129	C1	4.3016e-31	4.21642e-28	14.9874	7.93038	7.057
SORCS2	HsaALTD0006139-2/2	chr4:7737069-7737214	42	Alt5	0.000294237	0.00459275	55.3977	48.3223	7.07541
	HsaEX1001014	chr7:97969005-97969052	48	S	1.57973e-11	1.28313e-09	85.7272	78.6263	7.10091
LYPD6B	HsaEX0037065	chr2:149206019-149206195	177	S	3.32443e-14	4.13165e-12	11.4191	4.31475	7.10434
HSPA12A	HsaALTD1032950-3/3	chr10:116683791-116683958	41	Alt5	2.84427e-10	1.85541e-08	91.9825	84.8652	7.11723
OCEL1	HsaEX0044569	chr19:17227840-17228005	166	S	2.70028e-21	8.42765e-19	91.1113	83.9884	7.12289
IMPDH1	HsaEX0031609	chr7:128393722-128393738	17	S	2.48338e-20	6.79313e-18	11.5577	4.43254	7.12516
ANKRD11	HsaEX0004280	chr16:89291681-89291777	97	S	4.11491e-13	4.25271e-11	34.6311	27.505	7.12609
IQCK	HsaEX0032130	chr16:19763848-19763900	53	C3	1.74659e-23	7.06602e-21	89.7601	82.6329	7.12714
SLC6A12	HsaALTD1012203-3/4	chr12:212927-213338	363	Alt5	6.28136e-07	2.12845e-05	11.6983	4.5696	7.12873
KIF16B	HsaEX1018816	chr20:16369054-16369266	213	C1	9.93632e-08	4.00342e-06	24.0401	16.8903	7.14984
ELOVL7	HsaEX0022234	chr5:60799180-60799230	51	C1	0.000282535	0.00443659	82.9437	75.7937	7.15001
FGF7	HsaALTA1030352-5/5	chr15:49424032-49424583	409	Alt3	1.04907e-05	0.000259167	95.4674	88.3031	7.16429
EGF	HsaEX0021801	chr4:109994733-109994880	148	C1	1.6476e-19	4.0907e-17	96.2793	89.1146	7.16467
IQCK	HsaEX0032131	chr16:19764035-19764112	78	C1	6.18984e-22	2.07875e-19	88.3679	81.1986	7.16927
BICDL1	HsaEX0013375	chr12:120072511-120072729	219	C2	2.12663e-22	7.53723e-20	88.582	81.4052	7.17683
GGACT	HsaEX0000103	chr13:100533287-100533368	82	C1	3.17359e-14	3.96064e-12	13.1598	5.98253	7.17729
R3HDM2	HsaEX0051545	chr12:57305640-57305663	24	C1	2.23416e-13	2.42064e-11	31.957	24.7775	7.17946
SMARCAD1	HsaALTA0008030-4/5	chr4:94278923-94279050	41	Alt3	0.000393505	0.00588132	50.4892	43.3078	7.18142
LSAMP	HsaEX0036828	chr3:115834562-115834597	36	C1	2.67565e-09	1.46169e-07	12.2057	5.02395	7.18173
ATP2C1	HsaEX0006906	chr3:130894708-130894775	68	C1	1.22361e-06	3.87498e-05	64.8896	57.6891	7.20052
PNPLA2	HsaEX0048722	chr11:819574-819905	332	S	2.50324e-05	0.000554568	78.0645	70.8628	7.20168
SH3D19	HsaEX0057982	chr4:151144220-151144288	69	S	7.12439e-24	3.02663e-21	29.6465	22.4377	7.20885
FANK1	HsaEX6091027	chr10:125989430-125989447	18	C3	1.31361e-07	5.16291e-06	18.0871	10.8782	7.20886
PRODH2	HsaEX0050319	chr19:35802191-35802276	86	S	3.23489e-18	6.79464e-16	89.1713	81.9505	7.22076
NCBP2	HsaALTD0004197-2/3	chr3:196942160-196942377	210	Alt5	2.0489e-13	2.23406e-11	14.5629	7.34121	7.22169
TMUB2	HsaEX0066125	chr17:44187676-44187743	68	C3	2.59167e-19	6.24516e-17	50.5889	43.3546	7.23438
KLHDC10	HsaEX0034727	chr7:130096921-130097007	87	S	6.60139e-09	3.32985e-07	51.6126	44.3778	7.23473
ADGRG1	HsaALTA0003771-2/2	chr16:57659395-57659681	18	Alt3	5.75552e-29	4.36765e-26	41.0362	33.7571	7.27912
FMO5	HsaEX0026078	chr1:147201152-147201343	192	S	1.03667e-21	3.38713e-19	95.0417	87.7485	7.29321
SLC7A9	HsaALTA0008004-3/3	chr19:32868448-32868645	86	Alt3	5.05291e-05	0.00102055	62.9809	55.6514	7.32947
	HsaEX0055498	chr8:230827-230907	81	C2	0.000124603	0.00221019	29.9983	22.6639	7.33443
BAHD1	HsaALTA0000876-2/2	chr15:40465335-40465435	9	Alt3	2.66246e-15	3.88728e-13	49.4837	42.1405	7.34319
NKAIN4	HsaEX0043038	chr20:63242539-63242623	85	S	6.77913e-06	0.000177397	79.4635	72.108	7.35558
PPIL2	HsaALTA1009945-2/2	chr22:21696747-	138	Alt3	4.94057e-05	0.00100249	56.0429	48.6856	7.35725
ABI3BP	HsaEX0000689	chr3:100840072-100840164	93	C3	4.17711e-05	0.000867556	30.6431	23.2836	7.35946
HYKK	HsaEX1017306	chr15:78533210-78533888	679	S	5.80458e-11	4.28732e-09	11.0968	3.71578	7.38106
LINC01184	HsaEX1020662	chr5:128024135-128024298	164	C1	2.49836e-17	4.74936e-15	19.4708	12.0743	7.39645
NEDD4L	HsaEX0042432	chr18:58335478-58335537	60	C1	5.96158e-13	5.99977e-11	92.5491	85.14	7.40905
ARHGAP27	HsaEX0057994	chr17:45404269-45404334	66	S	5.15042e-11	3.83729e-09	71.6177	64.2053	7.41243
WASHC1	HsaALTD1038765-3/3	chr9:16965-17127	22	Alt5	1.36672e-07	5.35082e-06	62.5668	55.1444	7.42246
HEPH	HsaEX0029692	chrX:66255035-66255141	107	C2	3.03904e-06	8.72393e-05	86.9346	79.4866	7.448
ZNF138	HsaEX0073047	chr7:64830940-64831076	137	C3	2.08345e-06	6.23669e-05	25.8824	18.4207	7.46169
ZNF638	HsaALTD0007484-2/2	chr2:71331782-71331875	10	Alt5	2.31618e-07	8.6351e-06	47.1604	39.6947	7.46572
RNF146	HsaEX0053917	chr6:127286050-127286177	128	C1	3.15413e-09	1.69843e-07	58.503	51.0335	7.46945
HSBP1L1	HsaALTA0004104-2/2	chr18:79968089-79968183	6	Alt3	2.87401e-12	2.63717e-10	80.4792	72.9465	7.53264
DSTYK	HsaEX0021066	chr1:205148205-205148339	135	S	8.83298e-15	1.19336e-12	90.6027	83.0519	7.55084
PRLR	HsaEX1029521	chr5:35195103-35195245	143	C1	4.75954e-08	2.03438e-06	15.7408	8.18123	7.55961
ENOSF1	HsaEX0022478	chr18:677743-677872	130	C3	1.31237e-30	1.21667e-27	95.7132	88.1282	7.58502
MSRB3	HsaEX0040348	chr12:65308529-65308655	127	S	0.000328511	0.00504571	49.4774	41.8705	7.60697
SLC8A1	HsaEX0060008	chr2:40446415-40446648	234	C2	2.38735e-10	1.57868e-08	13.2866	5.66564	7.62096
PARP8	HsaEX0045635	chr5:50757119-50757215	97	S	1.37704e-05	0.000328087	15.6638	8.03271	7.6311
CHST9	HsaEX0015348	chr18:26944329-26944366	38	C1	1.34287e-05	0.00032092	89.8614	82.2233	7.63808
MTRR	HsaEX0040725	chr5:7873373-7873512	140	S	5.06401e-09	2.61392e-07	74.5725	66.93	7.64255
HSP90AA1	HsaEX0030601	chr14:102101875-102102082	208	C1	5.22537e-05	0.00104941	95.2532	87.6097	7.64355
AAK1	HsaEX0000149	chr2:69495985-69496080	96	C2	2.89107e-08	1.2881e-06	24.3496	16.6987	7.65089
SBF1	HsaEX0056293	chr22:50457034-50457111	78	S	1.18999e-05	0.000289458	83.2011	75.5493	7.65177
IFT20	HsaEX0031044	chr17:28332146-28332382	237	S	6.1347e-16	9.74293e-14	50.1645	42.494	7.67046
TBC1D16	HsaALTA0008471-3/4	chr17:79950571-79950594	19	Alt3	2.2048e-21	6.92721e-19	13.5278	5.85658	7.67127
ATE1	HsaEX0006485	chr10:121899866-121899994	129	C3	5.32856e-16	8.53468e-14	43.606	35.9297	7.67637
FKBP14	HsaEX0025828	chr7:30020213-30020296	84	S	1.63629e-10	1.11858e-08	13.4922	5.81469	7.67751
YEATS2	HsaALTA1040896-2/2	chr3:183754123-183754365	3	Alt3	0.000671696	0.00920966	44.4326	36.7495	7.68315
EIF4A2	HsaEX0022017	chr3:186784962-186785101	140	S	7.68523e-28	5.18403e-25	89.0622	81.3646	7.69767
RNF150	HsaEX0053928	chr4:141053666-141053731	66	S	6.72052e-07	2.25976e-05	26.368	18.6472	7.72079
PFKM	HsaEX0046754	chr12:48135291-48135383	93	S	2.15047e-20	5.96043e-18	90.6378	82.9022	7.73556
SYTL2	HsaEX0063311	chr11:85717483-85717530	48	C1	6.57989e-09	3.32079e-07	76.9371	69.2013	7.73578
MACF1	HsaEX1022583	chr1:39414323-39414477	155	S	4.89444e-14	5.93126e-12	25.7143	17.9582	7.75609
C7orf26	HsaEX0011414	chr7:6607537-6607597	61	S	9.51673e-27	5.72214e-24	19.5928	11.8297	7.76309
UGT2A3	HsaALTA1026956-2/2	chr4:68945306-68945454	4	Alt3	2.63127e-41	8.84285e-38	97.1503	89.3752	7.77504
PANK2	HsaALTD0004564-2/4	chr20:3907926-3908278	143	Alt5	6.13395e-15	8.48198e-13	67.0068	59.2204	7.78644
NEURL4	HsaALTA0005691-2/3	chr17:7324112-7324270	4	Alt3	9.16553e-13	9.03107e-11	92.3881	84.5817	7.80635
NEDD4L	HsaEX0042427	chr18:58227830-58227888	59	S	1.11683e-25	5.7271e-23	13.5548	5.7482	7.80658
SEC31A	HsaEX0056954	chr4:82830937-82830975	39	C2	0.000190985	0.00317883	68.0143	60.1756	7.83871
RIPK2	HsaEX0053748	chr8:89762829-89762982	154	S	4.86272e-09	2.5197e-07	78.334	70.4928	7.84116
EPB41	HsaEX0022625	chr1:29060422-29060484	63	C3	1.96733e-18	4.22175e-16	25.4208	17.5772	7.84359
ALOX12-AS1	HsaEX0001233	chr17:7009796-7009889	94	C1	3.89565e-17	7.20898e-15	90.0672	82.1988	7.86833
PACRGL	HsaEX0045171	chr4:20707803-20707870	68	C2	6.8418e-16	1.07846e-13	87.0508	79.1804	7.87044
UNK	HsaEX0069420	chr17:75792313-75792478	166	C3	5.47367e-05	0.00109228	59.0415	51.1654	7.87604
FGFR3	HsaALTA0003348-2/3	chr4:1804821-1804969	3	Alt3	1.49423e-06	4.63434e-05	40.8859	32.9943	7.89157
MRPS18C	HsaEX0040178	chr4:83458346-83458429	84	S	1.35529e-20	3.81865e-18	90.7431	82.8459	7.89721
UNC5CL	HsaEX1046684	chr6:41032884-41033146	263	S	8.7518e-08	3.56047e-06	93.2894	85.3785	7.91092
FAM49B	HsaEX0024495	chr8:129904499-129904585	87	S	3.99857e-09	2.11086e-07	61.6649	53.7219	7.94299
DOCK6	HsaEX0020631	chr19:11229298-11229390	93	C3	3.31767e-11	2.56418e-09	22.396	14.4446	7.95135
LINC00379	HsaEX1019868	chr13:91130679-91130792	114	C1	0.000652744	0.00899435	33.6637	25.7114	7.95237
FAM227B	HsaALTD1051161-2/2	chr15:49620631-	69	Alt5	1.43762e-05	0.000341052	49.4193	41.4647	7.95459
ABCD4	HsaEX0000552	chr14:74299548-74299675	128	C1	3.91319e-13	4.05984e-11	71.9136	63.9185	7.99515
ACTN1	HsaEX0002148	chr14:68878458-68878523	66	C3	4.33632e-10	2.7524e-08	31.498	23.4876	8.01034
FHIT	HsaALTA0003361-2/4	chr3:-59749579	11	Alt3	6.09505e-14	7.28302e-12	54.9257	46.9037	8.02202
CATIP	HsaEX0010739	chr2:218362735-218362902	168	C1	1.9867e-05	0.000452698	76.1262	68.1039	8.02237
TRMU	HsaALTA0009026-4/4	chr22:46350291-46350420	59	Alt3	1.05143e-08	5.08944e-07	78.5843	70.5555	8.02881
SLC22A4	HsaEX0058901	chr5:132322253-132322355	103	C1	9.37464e-12	7.93652e-10	97.4941	89.4505	8.04358
TOE1	HsaALTD0006698-3/4	chr1:-45340542	238	Alt5	8.17781e-05	0.00154105	19.0732	11.0123	8.06093
SNX21	HsaALTD0006125-2/2	chr20:45835033-45835116	7	Alt5	6.49152e-12	5.62991e-10	74.8365	66.7706	8.06593
HLF	HsaALTA1015123-2/2	chr17:55320661-	3	Alt3	1.03253e-20	2.9487e-18	22.8553	14.7668	8.08851
YAP1	HsaEX0071941	chr11:102209517-102209564	48	S	1.17561e-23	4.90572e-21	63.1079	55.0145	8.09339
ACTN4	HsaEX0002155	chr19:38711276-38711361	86	ANN	5.90186e-56	1.8512e-51	11.8668	3.77323	8.09357
BBOX1	HsaALTA1023572-2/2	chr11:27055393-27055636	3	Alt3	1.74697e-06	5.3269e-05	55.18	47.0819	8.09808
FAM131C	HsaEX0023951	chr1:16065695-16065852	158	C3	8.50035e-08	3.46696e-06	13.6384	5.53851	8.09987
CCDC191	HsaEX0034060	chr3:114031626-114031779	154	S	0.0001773	0.00299046	89.9708	81.8662	8.1046
LSAMP	HsaEX0036829	chr3:115816614-115816646	33	C1	1.90519e-10	1.28791e-08	12.2551	4.11766	8.13747
PDLIM7	HsaEX0046423	chr5:177491404-177491420	17	S	1.22174e-07	4.83351e-06	19.2466	11.1066	8.13996
GOLGA4	HsaEX0027973	chr3:37361243-37361305	63	S	4.80152e-13	4.89245e-11	57.4781	49.3331	8.145
ACSL3	HsaEX0002072	chr2:222900674-222900780	107	S	2.55998e-10	1.68338e-08	38.8786	30.729	8.14962
ENOSF1	HsaEX0022479	chr18:677345-677444	100	C2	1.88978e-32	2.12966e-29	94.985	86.8245	8.16051
SORBS1	HsaEX0060967	chr10:95415469-95416185	717	C2	4.41592e-13	4.54383e-11	18.1508	9.9748	8.17602
OPA1	HsaEX0044739	chr3:193626092-193626202	111	S	1.23332e-06	3.90293e-05	70.0754	61.894	8.18134
NUMB	HsaEX0044216	chr14:73279281-73279424	144	S	4.49349e-16	7.32813e-14	31.0162	22.7871	8.22912
COL4A3	HsaEX0016539	chr2:227308899-227309076	178	S	5.21055e-09	2.68294e-07	89.9746	81.7451	8.22951
CAPRIN2	HsaEX0012410	chr12:30733629-30733711	83	S	6.44495e-06	0.000169759	27.8878	19.6502	8.23757
SYNE4	HsaALTD1038756-2/5	chr19:36006602-36006671	31	Alt5	6.66224e-08	2.77149e-06	25.2119	16.9557	8.25617
SNHG11	HsaEX7010144	chr20:38447930-38448093	164	ANN	6.96685e-06	0.000181624	23.2255	14.9269	8.29863
SLC7A9	HsaEX0060006	chr19:32862461-32862586	126	C2	1.54717e-19	3.85152e-17	97.1075	88.7937	8.31381
SLC25A23	HsaEX0059042	chr19:6438447-6438534	88	C2	0.000503063	0.00724483	58.1765	49.8603	8.31618
ZNF33A	HsaALTA0009798-2/3	chr10:38054375-38054511	3	Alt3	1.03962e-05	0.00025727	67.8591	59.525	8.33418
PSD4	HsaALTA0006749-2/3	chr2:113197747-113197913	3	Alt3	3.06848e-09	1.65515e-07	59.4267	51.0703	8.35638
MAGI2-AS3	HsaEX1022645	chr7:79459536-79468896	9361	C1	0.000434963	0.00640376	48.7889	40.4314	8.35745
MFSD12	HsaEX1023484	chr19:3544355-3544732	378	C1	1.49009e-09	8.52896e-08	71.6691	63.307	8.36208
CCNDBP1	HsaEX0013627	chr15:43194081-43194137	57	S	2.23396e-19	5.43889e-17	29.5491	21.1851	8.36407
OR2A1-AS1	HsaEX1026620	chr7:144253533-144253588	56	C3	6.37262e-07	2.15403e-05	26.9508	18.5654	8.38539
PKHD1	HsaALTA1045576-2/2	chr6:51903597-51903727	47	Alt3	2.91872e-07	1.06639e-05	88.452	80.0515	8.4005
TMEM116	HsaEX0065397	chr12:112005602-112005673	72	C1	1.46142e-15	2.20559e-13	25.4536	17.045	8.40867
CALD1	HsaEX0012175	chr7:134935688-134935765	78	C1	1.5426e-30	1.39631e-27	16.8852	8.46672	8.41847
PODXL	HsaEX0048807	chr7:131510236-131510328	93	S	8.06364e-49	6.898e-45	25.1869	16.7546	8.43225
COPZ2	HsaEX0016805	chr17:48027676-48027789	114	S	1.18175e-13	1.34058e-11	31.7112	23.265	8.44617
CAPRIN2	HsaEX0012402	chr12:30720811-30720915	105	C3	2.28392e-07	8.52668e-06	80.9388	72.4889	8.4499
BIN1	HsaEX0008097	chr2:127051172-127051243	72	C2	3.35803e-35	5.35571e-32	93.8235	85.3579	8.46559
RNF212	HsaEX0054037	chr4:1108343-1108404	62	C1	2.23356e-05	0.000502392	61.1342	52.6527	8.48149
MTMR2	HsaEX0040605	chr11:95882374-95882496	123	C1	1.7683e-31	1.77963e-28	27.6593	19.1772	8.48204
SLC7A9	HsaEX0060007	chr19:32862118-32862217	100	C2	1.33501e-21	4.28748e-19	97.5135	89.0287	8.48475
RNF44	HsaALTA0007242-3/3	chr5:176532004-176532193	64	Alt3	6.34384e-08	2.64722e-06	49.6447	41.1508	8.49388
ECM2	HsaALTA1014129-4/5	chr9:92514631-92515137	427	Alt3	3.349e-07	1.20696e-05	58.974	50.4751	8.49885
NF2	HsaEX0042656	chr22:29683020-29683064	45	S	5.99956e-10	3.71172e-08	46.9098	38.4095	8.50037
TMEM161B-AS1	HsaEX0017696	chr5:88282042-88282106	65	C2	0.000123113	0.00218808	75.5582	66.9644	8.59381
USP33	HsaALTA0009342-2/2	chr1:77721831-77721925	24	Alt3	4.91145e-21	1.47186e-18	79.2874	70.6833	8.60411
LYPD6B	HsaEX0037061	chr2:149160764-149160835	72	C1	6.44468e-05	0.00125739	53.4738	44.8617	8.61211
ATP6V0B	HsaEX0006977	chr1:43975800-43975848	49	S	2.85049e-14	3.58318e-12	92.5836	83.9663	8.6173
AC093323.3	HsaALTD1035477-2/2	chr4:-6674706	69	Alt5	2.34593e-05	0.000524657	58.555	49.9342	8.62084
PTGER3	HsaEX0050791	chr1:70953763-70953789	27	C1	5.51345e-09	2.82423e-07	59.4236	50.794	8.62967
PTMA	HsaALTD0005155-3/9	chr2:231710491-231710676	92	Alt5	2.64965e-08	1.18898e-06	62.0637	53.4323	8.63141
APBB3	HsaALTA1017040-2/4	chr5:140560401-140560504	4	Alt3	1.29023e-05	0.000309718	87.0843	78.4122	8.67215
THNSL2	HsaEX0064833	chr2:88185328-88185479	152	C1	3.64791e-11	2.7919e-09	57.4253	48.746	8.67932
CTNNB1	HsaEX1010624	chr3:41239660-41239736	77	S	2.5084e-23	9.87608e-21	45.0964	36.4142	8.68221
SLC25A39	HsaALTA0007888-2/2	chr17:44322527-44322552	24	Alt3	1.60008e-36	3.07277e-33	33.9665	25.2788	8.68767
USP53	HsaEX0069978	chr4:119235290-119235411	122	C1	7.97496e-13	7.95796e-11	35.0371	26.3488	8.68836
GOLGA2	HsaEX0027950	chr9:128267194-128267259	66	S	2.34793e-13	2.5366e-11	63.9807	55.2887	8.69207
HOOK3	HsaEX0030349	chr8:43000271-43000276	6	MIC	3.6514e-05	0.000771081	15.5635	6.86153	8.70193
ZBTB7B	HsaEX0072196	chr1:155014015-155014093	79	C3	3.20158e-22	1.10354e-19	28.4953	19.793	8.70237
ASPDH	HsaEX0006313	chr19:50512661-50512810	150	ANN	2.8484e-09	1.54785e-07	51.9656	43.238	8.72766
WNK1	HsaEX0071556	chr12:871265-871348	84	S	3.18705e-28	2.25488e-25	55.1526	46.4218	8.73081
UNC5CL	HsaALTA1021952-2/2	chr6:41030655-41030755	32	Alt3	1.69924e-17	3.31049e-15	94.5424	85.8103	8.73208
GMPPA	HsaALTA1032904-2/2	chr2:219499956-219500015	5	Alt3	1.66232e-37	3.68054e-34	77.6976	68.9532	8.74437
RMDN1	HsaEX1031351	chr8:86474051-86474358	308	S	0.000170849	0.00289827	76.2759	67.5247	8.75122
AKAP11	HsaEX0003358	chr13:42313047-42313130	84	S	4.53682e-19	1.06594e-16	42.376	33.6034	8.77259
DDC	HsaEX0018826	chr7:50539915-50540028	114	S	6.21383e-22	2.08084e-19	86.3258	77.5458	8.78
CTD-2228K2.7	HsaALTA1057563-2/3	chr5:479782-479950	84	Alt3	5.05184e-05	0.00102044	73.2123	64.4207	8.79154
C10orf107	HsaEX0008762	chr10:61760863-61761003	141	S	0.000152986	0.00263636	90.9732	82.1562	8.81702
MAP7D1	HsaEX0037700	chr1:36174898-36175008	111	S	1.69182e-28	1.22934e-25	76.5166	67.6684	8.84824
COBLL1	HsaEX0016164	chr2:164727106-164727144	39	S	3.47131e-19	8.23826e-17	25.8239	16.975	8.84892
ALS2CL	HsaALTD0000283-2/2	chr3:46681500-46681573	4	Alt5	1.92796e-15	2.86829e-13	93.7579	84.8946	8.86327
ANPEP	HsaALTD1033490-2/2	chr15:89814625-89814862	147	Alt5	6.85813e-20	1.7877e-17	13.7277	4.84846	8.87923
C11orf80	HsaALTD1036657-3/6	chr11:66744892-66745020	101	Alt5	2.41402e-05	0.000537905	18.3931	9.47864	8.91442
RECQL5	HsaEX0052995	chr17:75650517-75650718	202	S	3.22071e-25	1.55021e-22	15.9831	7.06613	8.91695
ZNF542P	HsaEX0000886	chr19:56374686-56374757	72	S	1.57228e-23	6.44662e-21	28.5689	19.6472	8.92178
RBM6	HsaEX0052758	chr3:49999440-49999513	74	C2	2.33846e-16	3.9224e-14	66.7908	57.8687	8.92202
LAMC2	HsaEX1019369	chr1:183243152-183243468	317	C1	0.000179677	0.00302404	47.2323	38.2867	8.94557
ACTR5	HsaALTA1011267-3/3	chr20:38766238-38766377	30	Alt3	8.21725e-06	0.000210145	85.1902	76.2361	8.95408
ABCA8	HsaEX0000324	chr17:68949312-68949472	161	C1	9.5543e-05	0.00176198	25.5548	16.5843	8.97048
SLC25A25	HsaEX0059046	chr9:128099275-128099385	111	S	2.30681e-06	6.81855e-05	15.7162	6.73128	8.98493
INPP5J	HsaEX0031807	chr22:31124845-31124906	62	C2	2.22433e-10	1.48234e-08	88.4348	79.4447	8.99009
TCF20	HsaEX0064155	chr22:42168609-42168703	95	S	8.1694e-09	4.03852e-07	67.3453	58.2855	9.0598
ACSL1	HsaEX0002066	chr4:184770255-184770332	78	C3	7.87767e-35	1.21521e-31	18.5906	9.52478	9.06584
GPR160	HsaALTD0002862-2/3	chr3:-170038470	255	Alt5	2.4747e-38	6.04849e-35	14.0321	4.95237	9.07974
FLNB	HsaEX0025938	chr3:58131927-58131989	63	S	6.46054e-12	5.6108e-10	42.1675	33.0783	9.08917
DNM2	HsaEX0020455	chr19:10808569-10808580	12	S	6.75764e-09	3.40229e-07	54.0405	44.9269	9.1136
SORCS2	HsaALTA0008125-2/2	chr4:7737066-7737172	3	Alt3	2.2954e-07	8.56613e-06	34.537	25.423	9.11397
ABCA8	HsaEX0000325	chr17:68941939-68942034	96	C1	5.84319e-05	0.00115609	94.8397	85.695	9.1447
CAPN15	HsaEX0060955	chr16:540093-540371	279	C2	1.2834e-05	0.000308471	20.735	11.5461	9.18888
FAM13A	HsaEX0024003	chr4:88737472-88737555	84	S	1.6478e-36	3.13245e-33	95.3568	86.1398	9.21703
IKBKAP	HsaALTA1005122-3/3	chr9:108930997-108931201	145	Alt3	2.76226e-09	1.50595e-07	81.4211	72.2028	9.21832
MFSD9	HsaEX0039057	chr2:102732024-102732138	115	S	6.95734e-05	0.00134156	26.4277	17.1687	9.25907
KRAS	HsaEX0034998	chr12:25215437-25215560	124	S	5.02888e-29	3.83168e-26	19.0455	9.76619	9.27931
DCAF17	HsaEX0018618	chr2:171458372-171458477	106	C1	0.000249705	0.00399066	33.9882	24.7028	9.28545
ABI3BP	HsaEX0000679	chr3:100820220-100820303	84	C1	2.44807e-06	7.18756e-05	97.2437	87.9482	9.29543
ARHGAP12	HsaEX0005406	chr10:31839305-31839319	15	C2	1.50385e-06	4.66186e-05	72.1096	62.8074	9.30215
ALDOA	HsaEX1003452	chr16:30065876-30065927	52	S	1.89544e-12	1.78627e-10	75.8891	66.5744	9.31466
ANAPC1	HsaEX0004038	chr2:111833220-111833285	66	S	3.01808e-21	9.31143e-19	95.9134	86.5908	9.32264
CAMSAP3	HsaEX0034176	chr19:7607821-7607868	48	C2	0.000635956	0.00879912	37.5764	28.2399	9.3365
GUF1	HsaEX0029089	chr4:44688007-44688146	140	S	3.56598e-15	5.12689e-13	75.5816	66.2244	9.35727
KIAA1109	HsaEX0033936	chr4:122316348-122316548	201	S	2.31249e-08	1.05326e-06	42.4592	33.0835	9.37562
TACC1	HsaEX1039884	chr8:38744895-38745493	599	C2	1.22269e-20	3.46025e-18	32.6523	23.252	9.4003
ANKS6	HsaALTA0000476-2/2	chr9:98756420-98756606	3	Alt3	0.000115738	0.00207627	46.2952	36.8947	9.40048
HPS5	HsaEX0030448	chr11:18317751-18317907	157	S	2.13048e-07	8.01506e-06	61.6191	52.1983	9.4208
KIF12	HsaEX0034370	chr9:114092155-114092174	20	S	1.33373e-42	5.12256e-39	17.8871	8.45229	9.43483
EXOC7	HsaEX0023506	chr17:76090329-76090397	69	C2	7.93812e-34	1.09848e-30	24.4298	14.9926	9.43715
STPG1	HsaEX0010218	chr1:24410703-24410817	115	S	5.084e-15	7.12434e-13	24.5384	15.0828	9.45562
PSPC1	HsaEX0050672	chr13:19705662-19705831	170	C2	2.05757e-10	1.37903e-08	59.3189	49.8342	9.4847
PCGF2	HsaEX0045873	chr17:38747879-38747971	93	S	6.45364e-19	1.49946e-16	34.9823	25.4676	9.51474
C1orf168	HsaEX0010175	chr1:56792056-56792803	748	C1	1.58329e-05	0.00037064	92.777	83.2566	9.52049
TSPAN1	HsaEX0067614	chr1:46180526-46180658	133	S	3.52148e-08	1.54089e-06	95.1073	85.5809	9.52638
IFT122	HsaEX0031004	chr3:129461228-129461304	77	C1	4.85004e-23	1.84771e-20	82.0328	72.4978	9.53493
SUSD3	HsaEX0062998	chr9:93069035-93069148	114	C2	2.49491e-10	1.64231e-08	22.52	12.9765	9.54355
H2AFY	HsaEX0029172	chr5:135352946-135353045	100	C3	1.30693e-30	1.21667e-27	78.8908	69.3362	9.55456
ANK3	HsaEX0004154	chr10:60145968-60146021	54	C2	5.27698e-10	3.29939e-08	84.4279	74.8436	9.58429
TPD52L1	HsaEX0066662	chr6:125257098-125257158	61	C2	1.00089e-24	4.65099e-22	35.8557	26.2686	9.58708
PTPRD	HsaEX0051117	chr9:8437198-8437239	42	C3	8.94487e-25	4.18758e-22	11.7118	2.121	9.59085
SLC4A9	HsaEX6100197	chr5:140360812-140360972	161	C1	2.21072e-07	8.27308e-06	91.1408	81.5369	9.60391
PLAGL1	HsaEX0048012	chr6:143947985-143948460	476	C1	7.48444e-08	3.08691e-06	63.8483	54.1911	9.65717
SLC48A1	HsaEX1037572	chr12:47773010-47773436	427	S	1.67539e-05	0.000389393	66.1315	56.4659	9.66562
MTSS1	HsaEX0040731	chr8:124580551-124580562	12	S	2.8201e-13	3.00361e-11	29.5683	19.8947	9.67353
SLC28A1	HsaEX0059236	chr15:84887386-84887532	147	C3	7.73934e-26	4.12614e-23	24.5464	14.8437	9.70271
CCDC24	HsaALTA0001571-3/3	chr1:43992153-43992270	59	Alt3	0.000119075	0.00212615	26.6754	16.9234	9.75202
HIST1H2AC	HsaALTD1038573-2/2	chr6:-26124749	116	Alt5	3.99289e-19	9.45225e-17	69.0078	59.2489	9.7589
TROVE2	HsaEX0067353	chr1:193069034-193069634	601	C1	1.38188e-05	0.000329156	76.2882	66.5165	9.7717
CXorf40A	HsaEX1010762	chrX:149541119-149541292	174	S	0.000247266	0.00395705	52.2305	42.4587	9.77181
TMEM161B-AS1	HsaEX0017697	chr5:88282757-88282866	110	C3	9.31052e-05	0.00172344	72.1186	62.3355	9.78312
ACP1	HsaEX0002006	chr2:272192-272305	114	C3	6.26768e-14	7.47506e-12	62.7898	52.9759	9.81391
PLOD2	HsaEX0048471	chr3:146077862-146077924	63	S	7.87057e-29	5.85465e-26	37.5691	27.7433	9.82577
FIP1L1	HsaEX0025812	chr4:53379073-53379117	45	S	3.25682e-19	7.74877e-17	55.5478	45.7201	9.82766
L3MBTL4	HsaEX0035156	chr18:6080881-6080951	71	C1	3.22143e-07	1.16612e-05	84.8945	75.0589	9.83561
NPAS2	HsaEX0043466	chr2:100995400-100995424	25	S	1.61522e-09	9.1893e-08	50.4532	40.5424	9.91085
TJAP1	HsaALTA0008669-2/4	chr6:43498975-43499100	3	Alt3	5.78094e-10	3.58472e-08	55.909	45.9965	9.91254
TMEM139	HsaEX0065481	chr7:143285941-143286202	262	C1	2.02532e-23	8.10983e-21	49.6693	39.7513	9.91802
MANEAL	HsaALTA0004951-2/2	chr1:37799567-	277	Alt3	6.07665e-06	0.000161413	66.093	56.1676	9.92538
CADPS2	HsaEX0012136	chr7:122386295-122386309	15	S	3.22881e-13	3.40231e-11	70.4336	60.5071	9.92651
URI1	HsaEX1043097	chr19:30014948-30015231	284	S	1.92504e-09	1.08114e-07	68.6037	58.6682	9.93549
SPTAN1	HsaEX0061552	chr9:128592983-128593042	60	S	3.44643e-18	7.2148e-16	49.7423	39.7819	9.96039
MBNL2	HsaEX0038119	chr13:97356796-97356849	54	S	3.65155e-17	6.78688e-15	36.4468	26.4608	9.98601
ABLIM1	HsaEX0000722	chr10:114453379-114453483	105	S	8.72873e-33	1.01403e-29	23.9976	13.9886	10.009
ABI3BP	HsaEX0000667	chr3:100841998-100842039	42	C2	1.35736e-09	7.8456e-08	32.3477	22.3367	10.011
TBX3	HsaEX0064086	chr12:114679913-114679972	60	S	1.67149e-08	7.81157e-07	28.5708	18.5231	10.0477
PTPRD	HsaEX0051121	chr9:8497242-8497268	27	C1	0.00017807	0.00300156	23.0895	13.031	10.0585
SFPQ	HsaEX1036699	chr1:35181135-35184593	3459	S	4.03159e-10	2.57199e-08	73.0904	63.0276	10.0628
HOXB4	HsaALTD1051451-4/4	chr17:48577423-	440	Alt5	3.18061e-11	2.46941e-09	10.9292	0.857647	10.0715
RALGPS1	HsaEX0052096	chr9:127050043-127050132	90	S	3.26824e-08	1.44249e-06	82.3943	72.3163	10.0781
LYPLAL1	HsaALTA0004899-2/2	chr1:219193082-219193251	48	Alt3	1.08787e-20	3.08802e-18	73.5447	63.4326	10.1121
CD4	HsaALTD1000903-2/2	chr12:6818421-6818650	108	Alt5	1.25246e-35	2.12351e-32	11.0263	0.909124	10.1172
RPS24	HsaALTA0007381-2/2	chr10:78040201-78040225	3	Alt3	4.00686e-10	2.55795e-08	52.2622	42.1425	10.1197
ABLIM1	HsaEX1001471	chr10:114631902-114631944	43	S	2.7825e-05	0.000608272	46.6637	36.5335	10.1302
PCK2	HsaEX1027282	chr14:24103510-24103781	272	C1	1.72162e-18	3.73708e-16	87.1734	77.0064	10.167
ATP9B	HsaEX0007129	chr18:79375394-79375426	33	S	1.07767e-20	3.06367e-18	29.3498	19.1818	10.168
BANF1	HsaALTD0000648-2/2	chr11:-66002570	57	Alt5	4.93848e-15	6.93591e-13	40.4909	30.3126	10.1783
CLCNKA	HsaALTA0001901-2/2	chr1:16032443-16032526	3	Alt3	1.93242e-19	4.73538e-17	66.9971	56.7974	10.1997
IFT122	HsaEX0031002	chr3:129458599-129458677	79	C2	3.58023e-23	1.3864e-20	80.5212	70.3187	10.2025
KIAA1217	HsaEX0033964	chr10:24542883-24544476	1594	C2	2.73795e-06	7.95057e-05	81.3084	71.0886	10.2198
ZNF33B	HsaEX0073466	chr10:42614287-42614358	72	S	2.03146e-32	2.27569e-29	36.146	25.919	10.227
EVA1A	HsaEX0024195	chr2:75526112-75526199	88	C3	1.05405e-21	3.43201e-19	32.1756	21.9436	10.232
PPP3CB	HsaEX0049746	chr10:73439872-73439901	30	S	6.69097e-10	4.11109e-08	59.3257	49.0819	10.2437
CPEB2	HsaEX0016967	chr4:15040464-15040487	24	S	4.64258e-06	0.000126976	69.5797	59.2975	10.2822
RPS25	HsaALTA1019519-2/3	chr11:119017362-119017545	112	Alt3	7.72798e-07	2.55246e-05	63.5349	53.2478	10.2871
ADD3	HsaEX0002804	chr10:110132305-110132400	96	S	4.03905e-17	7.46701e-15	51.6369	41.2859	10.351
SLC25A6	HsaALTA0007897-2/2	chrX:1390192-1390293	3	Alt3	1.07361e-13	1.22827e-11	52.1359	41.7843	10.3516
DTNB	HsaEX0021094	chr2:25383836-25383889	54	C1	1.42922e-20	4.0086e-18	46.3925	36.0313	10.3612
BAIAP2	HsaEX0007587	chr17:81110914-81110955	42	S	8.16698e-09	4.03839e-07	51.3642	40.9854	10.3789
MARK2	HsaEX0037915	chr11:63904098-63904147	50	S	7.38654e-17	1.31641e-14	65.1171	54.7312	10.386
NCOA7	HsaEX1025317	chr6:125918501-125919431	931	S	4.30501e-09	2.25744e-07	24.451	14.0601	10.3909
MACF1	HsaEX0037162	chr1:39480920-39481030	111	S	3.16099e-20	8.5473e-18	46.5402	36.1425	10.3978
SYNE2	HsaEX0063179	chr14:64098528-64098646	119	S	9.48002e-21	2.7197e-18	11.6553	1.19666	10.4586
PAQR5	HsaEX0045488	chr15:69384677-69384882	206	C2	5.44674e-24	2.35107e-21	89.6825	79.2116	10.4709
PPP1R3F	HsaEX0049629	chrX:49285834-49285873	40	S	1.17604e-16	2.05313e-14	30.2472	19.7707	10.4765
EPB41L1	HsaEX0022639	chr20:36214360-36214440	81	C1	4.12557e-48	3.10569e-44	70.3359	59.8552	10.4807
ATP5S	HsaEX0006938	chr14:50314591-50314626	36	S	0.000688836	0.0094063	45.3841	34.9005	10.4836
MFF	HsaEX0038967	chr2:227352514-227352573	60	C3	7.0645e-23	2.64846e-20	59.0455	48.5337	10.5118
YTHDF2	HsaEX1044313	chr1:28742403-28742604	202	S	2.37204e-07	8.82412e-06	74.7605	64.2367	10.5238
ABI3BP	HsaEX0000695	chr3:100838402-100838464	63	C3	1.92577e-09	1.08122e-07	47.0947	36.5325	10.5623
PI4KA	HsaEX0047294	chr22:20721298-20721418	121	C3	1.1842e-07	4.70576e-06	67.551	56.9858	10.5652
B4GALT3	HsaALTA0000862-2/2	chr1:161175962-161176095	21	Alt3	1.97123e-24	8.77026e-22	50.8081	40.2392	10.5689
EMC10	HsaEX0010033	chr19:50481861-50481947	87	S	1.40086e-26	8.29054e-24	33.4128	22.8137	10.5991
RALGPS2	HsaEX0052103	chr1:178892230-178892307	78	S	2.04607e-08	9.41945e-07	93.4317	82.8106	10.621
RAPGEF2	HsaEX0052261	chr4:159243774-159243791	18	S	2.62831e-10	1.72711e-08	34.4322	23.7618	10.6704
TEAD2	HsaEX0064372	chr19:49355959-49355970	12	S	1.60226e-11	1.30087e-09	48.4312	37.7531	10.678
GUSBP11	HsaEX7010791	chr22:23652479-23652576	98	ANN	2.11764e-05	0.000479413	82.1142	71.4327	10.6815
CD200	HsaEX0013780	chr3:112340902-112340983	82	C1	6.47727e-08	2.69931e-06	65.0174	54.2643	10.7531
OSBPL3	HsaEX0044911	chr7:24863200-24863292	93	S	8.09485e-11	5.83244e-09	81.4406	70.6643	10.7763
EGF	HsaEX0021800	chr4:109993247-109993369	123	C2	4.70436e-27	2.92195e-24	94.6333	83.84	10.7933
PDXDC1	HsaEX6042383	chr16:15034457-15034553	97	C2	3.05384e-12	2.78993e-10	67.5442	56.7491	10.7951
FYN	HsaEX0026682	chr6:111700104-111700268	165	C3	2.58367e-26	1.46492e-23	91.6764	80.8686	10.8078
ACOX3	HsaEX0001993	chr4:8373561-8373628	68	C1	4.05421e-20	1.08689e-17	79.7384	68.9052	10.8332
PTOV1-AS2	HsaALTA1062436-2/3	chr19:49858609-49858649	23	Alt3	5.07842e-12	4.47867e-10	88.2838	77.4285	10.8552
ZNF384	HsaEX0073549	chr12:6672350-6672532	183	S	0.000547297	0.00776657	56.4566	45.5909	10.8657
KIAA0895	HsaEX0033814	chr7:36336154-36336297	144	S	0.000160409	0.00274467	76.8926	66.0245	10.8681
PCNP	HsaALTA1007163-3/3	chr3:101585437-101585511	46	Alt3	1.1889e-19	3.02364e-17	66.122	55.2241	10.8979
KIF13A	HsaEX0034386	chr6:17771114-17771218	105	C1	2.88133e-09	1.56181e-07	51.4446	40.5283	10.9163
ABI3BP	HsaEX0000697	chr3:100837124-100837171	48	C3	2.59285e-09	1.42224e-07	48.3517	37.4055	10.9462
SLC9A8	HsaEX0060065	chr20:49850810-49850844	35	S	5.28085e-05	0.0010583	88.7696	77.7573	11.0123
CDK20	HsaEX0013709	chr9:87970568-87970611	44	C3	4.9182e-12	4.34756e-10	75.8658	64.8111	11.0547
IQCD	HsaEX0032089	chr12:113207438-113208259	822	C3	0.000387398	0.00580085	75.3967	64.3348	11.0619
DCAF11	HsaEX0018598	chr14:24115382-24115392	11	MIC	3.22652e-09	1.73443e-07	38.7372	27.5855	11.1517
EDIL3	HsaEX0021588	chr5:84229855-84229884	30	S	5.40735e-18	1.11219e-15	70.7305	59.4643	11.2662
	HsaEX1001047	chr22:37312593-37312703	111	C2	1.71093e-06	5.22803e-05	28.0694	16.7561	11.3133
STX2	HsaEX0062700	chr12:130795995-130796120	126	S	4.06828e-09	2.14466e-07	74.3402	63.0106	11.3296
MYOM2	HsaEX0041338	chr8:2142375-2142397	23	S	1.06514e-06	3.41031e-05	33.712	22.3778	11.3342
PPIL3	HsaEX0049437	chr2:200882342-200882435	94	ANN	1.34317e-16	2.33193e-14	67.6288	56.2647	11.3641
NIPA2	HsaEX1025686	chr15:22839655-22839790	136	C2	7.84898e-24	3.31946e-21	52.3949	41.014	11.3809
ENOSF1	HsaEX0022477	chr18:678696-678737	42	C2	1.38904e-39	4.08462e-36	90.6508	79.2187	11.432
SMPD4	HsaEX0060509	chr2:130161186-130161272	87	S	2.39072e-15	3.50958e-13	66.7827	55.3151	11.4676
GLRB	HsaEX0027674	chr4:157152859-157153010	152	S	1.1765e-15	1.79284e-13	83.7649	72.292	11.4729
DOCK7	HsaEX0020639	chr1:62544947-62545039	93	S	8.02771e-11	5.79072e-09	30.7959	19.265	11.5309
SLC16A12	HsaALTD1027793-2/2	chr10:89535301-89535556	141	Alt5	7.55978e-12	6.48139e-10	39.293	27.7411	11.5518
ITPR1	HsaALTD0003355-2/2	chr3:4675140-4675248	27	Alt5	5.71302e-12	4.99386e-10	34.6238	23.0555	11.5682
ABI3BP	HsaEX0000694	chr3:100839569-100839616	48	C3	5.89217e-09	3.00107e-07	42.6789	31.088	11.5909
GANAB	HsaEX0026994	chr11:62634310-62634375	66	S	1.84879e-58	6.95877e-54	31.3123	19.6705	11.6419
BRD4	HsaEX1005848	chr19:15246508-15249290	2783	S	1.66428e-26	9.69704e-24	37.2674	25.6191	11.6483
PI4KB	HsaEX0047303	chr1:151310211-151310255	45	S	2.02133e-36	3.8041e-33	46.9107	35.2538	11.6569
SLC12A1	HsaEX1037092	chr15:48225852-48225947	96	C3	3.33858e-05	0.00071375	20.2225	8.55979	11.6628
CTIF	HsaEX0033622	chr18:48539758-48539831	74	S	9.42824e-05	0.00174232	41.7347	30.0685	11.6663
AFMID	HsaEX0003001	chr17:78204656-78204741	86	C3	5.60391e-17	1.01997e-14	34.7116	23.0299	11.6817
DCPS	HsaEX1011131	chr11:126328745-126328888	144	C3	1.68488e-53	2.43916e-49	16.2497	4.55556	11.6941
PLEKHA6	HsaALTA0006393-2/2	chr1:204261338-204261508	60	Alt3	3.946e-08	1.71073e-06	73.4389	61.7101	11.7288
TMEM139	HsaEX0065480	chr7:143285348-143285445	98	C2	1.22499e-34	1.8592e-31	75.2762	63.5361	11.7401
MGLL	HsaEX0039129	chr3:127715853-127715930	78	C1	1.00576e-60	4.73205e-56	14.0285	2.2797	11.7488
PATZ1	HsaEX0045689	chr22:31341592-31341683	92	S	9.01154e-35	1.37882e-31	35.8474	24.074	11.7735
RAP1GAP	HsaEX0052213	chr1:21603835-21603912	78	S	5.55648e-54	8.71433e-50	17.5132	5.73563	11.7776
PACRGL	HsaEX0045172	chr4:20709683-20709773	91	C3	9.70688e-14	1.11459e-11	74.374	62.5689	11.805
ALKBH2	HsaALTA0000377-2/2	chr12:109092507-109092937	150	Alt3	1.06586e-11	8.94307e-10	62.5304	50.7244	11.806
FNIP2	HsaEX0026187	chr4:158833801-158833890	90	S	1.21385e-18	2.70668e-16	90.0846	78.2747	11.8099
PARD3	HsaEX0045508	chr10:34372498-34372536	39	S	1.40902e-27	9.27184e-25	64.5196	52.6844	11.8352
CIRBP	HsaEX1008821	chr19:1272427-1272523	97	S	1.3622e-32	1.56319e-29	91.4497	79.547	11.9027
ABI1	HsaEX0000644	chr10:26755655-26755741	87	C1	5.79574e-22	1.95825e-19	67.0519	55.1235	11.9284
RALGPS1	HsaEX0052089	chr9:127196474-127196631	158	C2	1.13287e-05	0.000277103	42.9541	30.9837	11.9705
FUT6	HsaEX1015022	chr19:5832861-5832905	45	C1	1.04178e-07	4.17863e-06	33.8216	21.8132	12.0084
MIOX	HsaALTA1010182-2/2	chr22:50487662-50487742	4	Alt3	3.92822e-53	5.2806e-49	95.1928	83.1595	12.0334
CSAD	HsaEX0017409	chr12:53161127-53161191	65	S	8.56339e-10	5.13253e-08	80.854	68.8199	12.0341
CYB561A3	HsaEX1010772	chr11:61349902-61350422	521	S	8.22835e-06	0.000210374	60.2224	48.1544	12.0681
AZIN1-AS1	HsaEX1005346	chr8:102930314-102930518	205	C3	7.21008e-17	1.28862e-14	15.1508	3.05482	12.096
NIN	HsaEX0042918	chr14:50794436-50794525	90	S	7.9625e-29	5.89971e-26	14.2716	2.12024	12.1514
SPATS2	HsaEX0061292	chr12:49371228-49371290	63	C1	9.09914e-05	0.00168996	54.284	42.1204	12.1636
ACMSD	HsaEX0001943	chr2:134861969-134862018	50	S	1.81486e-26	1.05093e-23	53.1443	40.9767	12.1676
CFAP221	HsaALTD1031151-3/4	chr2:-119544779	269	Alt5	1.91445e-07	7.30528e-06	24.0842	11.856	12.2282
SYNRG	HsaEX0063237	chr17:37579132-37579434	303	C1	3.71816e-11	2.8422e-09	62.1834	49.9401	12.2433
AKAP13	HsaEX0003375	chr15:85658537-85658590	54	C1	1.36425e-14	1.79797e-12	70.5019	58.2455	12.2564
WASHC1	HsaALTA1049677-4/4	chr9:18381-18492	17	Alt3	1.12232e-24	5.15168e-22	69.5122	57.2142	12.298
SLC6A12	HsaALTD1012203-2/4	chr12:212954-213338	336	Alt5	3.25001e-08	1.43612e-06	16.6533	4.3552	12.2981
WDR31	HsaEX0071060	chr9:113330984-113331113	130	S	0.000600952	0.0084044	75.0887	62.7867	12.302
FLOT2	HsaEX0025946	chr17:28885857-28885947	91	C3	1.96444e-49	1.84852e-45	22.6589	10.3321	12.3268
MACF1	HsaEX0037169	chr1:39465095-39465112	18	S	3.65801e-16	6.02227e-14	76.525	64.1917	12.3333
PDE4DIP	HsaEX1027493	chr1:148981270-148981397	128	C1	3.34333e-13	3.50924e-11	88.2928	75.9423	12.3505
C5orf38	HsaEX0011134	chr5:2753285-2753355	71	C2	3.68922e-08	1.60719e-06	35.3772	23.0107	12.3665
SLC26A4	HsaEX6009813	chr7:107672138-107672248	111	S	1.58775e-08	7.44608e-07	97.6702	85.1957	12.4745
MTSS1L	HsaEX0040737	chr16:70679315-70679323	9	MIC	2.29154e-18	4.88961e-16	41.9345	29.4519	12.4825
MTURN	HsaEX0011438	chr7:30146177-30146299	123	S	3.54733e-40	1.05968e-36	80.6576	68.1686	12.489
ENAH	HsaEX0022428	chr1:225504991-225505053	63	S	3.33523e-15	4.81721e-13	41.7054	29.1898	12.5156
SLC44A1	HsaEX1037538	chr9:105389033-105389108	76	S	7.24943e-17	1.2932e-14	38.8407	26.2914	12.5493
TRAPPC9	HsaEX0066962	chr8:140426615-140426641	27	S	3.4662e-09	1.85164e-07	57.6444	45.0694	12.575
C11orf80	HsaEX0009081	chr11:66756353-66756505	153	C2	6.46956e-14	7.69146e-12	54.0856	41.5003	12.5853
FGFR1	HsaEX0025660	chr8:38429682-38429948	267	S	7.94621e-12	6.79446e-10	64.1976	51.593	12.6046
AFMID	HsaEX0003002	chr17:78204828-78204900	73	C3	9.0756e-20	2.34617e-17	52.857	40.2073	12.6497
KIAA1217	HsaEX0033963	chr10:24542693-24542770	78	C2	8.82697e-08	3.58794e-06	76.2374	63.5766	12.6609
ARFGAP2	HsaEX0005323	chr11:47172710-47172751	42	C1	6.02667e-38	1.45411e-34	23.9198	11.1373	12.7825
TBC1D15	HsaEX0063779	chr12:71894325-71894375	51	S	2.63407e-13	2.81983e-11	56.1196	43.3095	12.8101
UNC5CL	HsaEX0069391	chr6:41031681-41031748	68	S	1.34623e-17	2.65854e-15	83.5401	70.6999	12.8402
COA1	HsaEX0011454	chr7:43631012-43631782	771	C1	3.07533e-12	2.8082e-10	29.43	16.5321	12.8979
DEF8	HsaEX0019072	chr16:89949420-89949513	94	C1	1.20984e-17	2.39926e-15	73.7099	60.7971	12.9128
ANK2	HsaEX0004134	chr4:113348276-113348308	33	S	2.20066e-14	2.80977e-12	36.1289	23.2087	12.9203
CDK20	HsaEX0013710	chr9:87969796-87969919	124	C2	1.25367e-17	2.48356e-15	78.5187	65.5361	12.9826
RAP1GAP2	HsaEX0052222	chr17:2962670-2962714	45	S	0.000382315	0.00573634	59.1264	46.0738	13.0526
CLEC16A	HsaALTD0001467-2/2	chr16:11003074-11003305	48	Alt5	2.31077e-11	1.83572e-09	61.4501	48.3163	13.1338
STK36	HsaALTA0008306-3/3	chr2:218696527-218696601	63	Alt3	5.04803e-05	0.00101989	92.8938	79.6352	13.2587
DAB2IP	HsaEX0018444	chr9:121737402-121737517	116	C1	2.67673e-27	1.69045e-24	26.0375	12.7561	13.2814
HOGA1	HsaEX0019493	chr10:97600067-97600163	97	C2	6.35241e-35	9.96259e-32	79.4736	66.1113	13.3623
RARA	HsaEX0052314	chr17:40342796-40342867	72	S	2.38592e-36	4.35947e-33	31.4452	18.0616	13.3836
GOLGB1	HsaEX0028002	chr3:121719646-121719750	105	S	6.81163e-15	9.39836e-13	85.0069	71.5031	13.5037
MAATS1	HsaEX0010845	chr3:119733364-119733506	143	S	2.81231e-10	1.83647e-08	96.0204	82.5138	13.5066
PFKL	HsaEX0046742	chr21:44305800-44305935	136	C1	9.98297e-09	4.86352e-07	56.1166	42.5783	13.5383
MAP3K7	HsaEX0037602	chr6:90544552-90544632	81	S	8.81874e-15	1.19229e-12	78.4027	64.8346	13.5681
FIP1L1	HsaEX0025815	chr4:53440582-53440608	27	S	2.6316e-31	2.62043e-28	55.0057	41.3607	13.645
PILRA	HsaEX0047635	chr7:100389888-100390106	219	S	3.16307e-13	3.34054e-11	61.7598	48.1045	13.6553
C12orf73	HsaEX0009277	chr12:103953414-103953534	121	S	2.64138e-16	4.40303e-14	47.0998	33.4307	13.6691
ZNF738	HsaEX0074280	chr19:21360475-21360596	122	C1	1.28395e-14	1.70527e-12	26.8566	13.1444	13.7122
MYO6	HsaEX0041242	chr6:75898373-75898411	39	C2	3.49708e-15	5.03553e-13	92.398	78.6805	13.7175
NRCAM	HsaEX0043764	chr7:108150695-108150753	59	C3	1.40733e-05	0.000334541	55.6615	41.8924	13.7692
SLK	HsaEX0060174	chr10:104010816-104010908	93	S	5.45128e-14	6.56799e-12	53.4011	39.568	13.8331
USP53	HsaEX0069974	chr4:119214070-119214222	153	S	2.22952e-08	1.01917e-06	53.9243	40.0338	13.8904
CEACAM1	HsaEX0014463	chr19:42511576-42511628	53	S	2.27251e-22	8.02404e-20	87.2605	73.2859	13.9746
TRIP10	HsaEX0067244	chr19:6746178-6746196	19	S	6.5097e-47	3.95197e-43	29.165	15.1739	13.9911
KSR1	HsaEX0035062	chr17:27601360-27601401	42	S	1.56302e-08	7.33741e-07	62.5402	48.5248	14.0154
SYNE2	HsaALTD1002491-2/2	chr14:63961525-63961900	275	Alt5	2.61583e-05	0.000576592	18.9339	4.9178	14.0161
DNASE1	HsaEX0020386	chr16:3655849-3655937	89	S	2.6172e-07	9.68067e-06	90.9656	76.9084	14.0572
CATIP	HsaEX6018498	chr2:218357534-218357734	201	C2	0.000124352	0.00220594	72.0208	57.9101	14.1107
ZC4H2	HsaALTA0009638-4/4	chrX:64921817-64922243	271	Alt3	4.25888e-07	1.49899e-05	21.9095	7.77467	14.1349
ITGB1BP1	HsaEX0032436	chr2:9422479-9422660	182	C2	5.28321e-46	2.92438e-42	41.6714	27.3084	14.363
PDGFA	HsaEX0046320	chr7:500431-500499	69	S	5.48932e-23	2.0703e-20	46.0941	31.6877	14.4064
AC007246.3	HsaEX1001738	chr2:39474527-39474627	101	S	4.90956e-22	1.66481e-19	50.7327	36.2724	14.4603
MYOM2	HsaEX0041337	chr8:2141141-2141177	37	S	1.74079e-05	0.000402473	48.5755	34.113	14.4626
TCF20	HsaALTA0008519-2/2	chr22:42168609-42168736	33	Alt3	6.40466e-11	4.70654e-09	54.8215	40.2676	14.5538
MYO6	HsaEX0041241	chr6:75895231-75895260	30	C2	1.72092e-06	5.25599e-05	93.697	79.0877	14.6093
INSR	HsaEX0031843	chr19:7150497-7150532	36	S	1.06899e-28	7.85867e-26	69.2554	54.6256	14.6298
ZFP90	HsaALTA1050981-2/2	chr16:68558375-68558514	98	Alt3	9.93257e-08	4.00276e-06	53.4182	38.734	14.6842
MST1	HsaALTD1036564-2/2	chr3:49686308-49686481	5	Alt5	7.88286e-15	1.07659e-12	24.2295	9.31465	14.9149
TRAK1	HsaEX0066867	chr3:42217247-42217315	69	C1	4.35638e-23	1.67319e-20	32.1973	17.2793	14.918
HOGA1	HsaEX0019492	chr10:97599718-97599814	97	C3	2.35859e-37	5.16141e-34	79.1867	64.1712	15.0156
CYP4A11	HsaEX1010889	chr1:46935000-46935058	59	S	2.30227e-34	3.35879e-31	88.2152	73.1712	15.044
LIMCH1	HsaEX0035812	chr4:41670718-41670792	75	S	1.23864e-42	4.88263e-39	22.6426	7.58299	15.0596
INPP5F	HsaEX0031797	chr10:119819520-119819539	20	C1	4.64797e-12	4.12612e-10	20.175	5.09982	15.0752
CYP4A22	HsaEX1010890	chr1:47143762-47143916	155	S	2.25365e-34	3.31354e-31	88.1649	73.0825	15.0824
DIS3	HsaEX0019776	chr13:72781289-72781356	68	C3	1.05233e-11	8.83744e-10	58.1064	42.8973	15.209
ABI3BP	HsaEX0000683	chr3:100815912-100815971	60	C3	1.70745e-29	1.3674e-26	20.0811	4.86127	15.2198
MKNK2	HsaEX0039398	chr19:2039631-2039850	220	S	2.92307e-15	4.24801e-13	66.5147	51.1204	15.3943
NCOR2	HsaEX0042129	chr12:124374413-124374463	51	S	5.76006e-21	1.709e-18	52.2505	36.7857	15.4647
MAPK10	HsaEX0037729	chr4:86453030-86453160	131	C1	1.7952e-05	0.000413442	65.268	49.6418	15.6262
TCF7L2	HsaEX0064197	chr10:113160619-113160691	73	C3	4.19684e-11	3.1797e-09	54.3046	38.6622	15.6425
ZDHHC14	HsaALTA0009655-2/2	chr6:157672724-	45	Alt3	2.12833e-18	4.55167e-16	75.7718	60.0743	15.6975
ABI3BP	HsaEX0000684	chr3:100813661-100813735	75	C3	8.22015e-27	5.05561e-24	22.2908	6.56546	15.7254
TCF7L2	HsaEX0064191	chr10:112964556-112964624	69	S	8.02201e-27	4.9662e-24	35.3852	19.5377	15.8474
SEMA3F	HsaEX0057075	chr3:50175096-50175188	93	S	2.11952e-32	2.36029e-29	51.2801	35.4271	15.853
EXOC1	HsaEX0023429	chr4:55888888-55888932	45	S	9.22118e-20	2.37727e-17	68.8984	52.9716	15.9268
HOGA1	HsaEX0019491	chr10:97598775-97598903	129	C2	1.86757e-38	4.62465e-35	76.0603	59.92	16.1404
TACC1	HsaEX0063364	chr8:38742351-38742451	101	C2	2.75629e-30	2.39045e-27	46.2713	30.0219	16.2494
SLC14A1	HsaEX1037137	chr18:45749778-45750149	372	S	2.09129e-05	0.000474189	70.9298	54.57	16.3598
ATP6V0A4	HsaEX1005163	chr7:138798034-138798297	264	C3	2.74036e-09	1.4953e-07	80.0617	63.6828	16.3789
RASSF8-AS1	HsaEX1030763	chr12:25958019-25958123	105	S	1.69743e-10	1.15576e-08	43.3959	26.9147	16.4812
C6orf132	HsaEX1006529	chr6:42125932-42126843	912	S	6.99283e-07	2.33962e-05	56.5	39.9198	16.5802
PTGER3	HsaEX0050790	chr1:70974297-70974388	92	C1	1.91903e-35	3.19608e-32	58.2646	41.5526	16.7119
ECHDC2	HsaEX0021500	chr1:52906519-52906608	90	C1	3.59218e-31	3.53949e-28	70.258	53.3589	16.8991
ACACA	HsaEX0001666	chr17:37328839-37328986	148	C1	4.63894e-11	3.48379e-09	24.9148	7.94887	16.966
EPB41L2	HsaEX0022652	chr6:130878104-130878250	147	C2	7.72926e-19	1.77394e-16	61.0721	44.0745	16.9976
ABI3BP	HsaEX0000674	chr3:100824858-100824941	84	C3	1.88588e-25	9.38938e-23	27.9055	10.7206	17.1849
UAP1	HsaEX0068590	chr1:162592735-162592782	48	S	8.11251e-27	5.00576e-24	84.4066	67.124	17.2826
ASAP2	HsaEX0006179	chr2:9391067-9391196	130	S	1.08248e-25	5.58141e-23	73.2857	55.9423	17.3434
GUSBP11	HsaEX7010792	chr22:23640308-23640423	116	ANN	1.91147e-12	1.80048e-10	59.9148	42.546	17.3688
AFMID	HsaEX0002996	chr17:78205603-78205738	136	C3	1.77512e-29	1.40368e-26	48.9542	31.4153	17.5389
C11orf80	HsaEX0009072	chr11:66748379-66748517	139	C3	9.12138e-10	5.43236e-08	46.2605	28.6397	17.6207
NAPA	HsaEX1025106	chr19:47487778-47487890	113	C3	3.85045e-08	1.67355e-06	53.0096	35.3216	17.688
AP000688.29	HsaALTD1045924-3/3	chr21:-36105330	330	Alt5	1.90613e-05	0.000435962	37.7016	19.975	17.7266
GAB1	HsaEX0026737	chr4:143434088-143434168	81	C1	1.47795e-38	3.70864e-35	27.831	10.0439	17.7871
HOGA1	HsaEX6089844	chr10:97599089-97599216	128	C3	1.07693e-40	3.32257e-37	75.624	57.7892	17.8348
CES3	HsaALTD1036294-2/2	chr16:66963491-66963629	8	Alt5	3.81501e-16	6.25962e-14	97.8361	79.8025	18.0336
EPB41L2	HsaEX0022651	chr6:130880144-130880206	63	C2	1.62757e-19	4.0463e-17	60.5199	42.4579	18.062
LYPLAL1	HsaALTD1024757-3/4	chr1:219174971-219175169	149	Alt5	3.42376e-21	1.04432e-18	24.7392	6.64782	18.0914
ABI3BP	HsaEX0000688	chr3:100810412-100810477	66	C3	2.9095e-32	3.22095e-29	25.9018	7.66379	18.2381
AFMID	HsaEX0003003	chr17:78205093-78205190	98	C3	6.82867e-32	7.13968e-29	38.3196	20.0472	18.2724
C5orf38	HsaEX0011133	chr5:2752680-2752723	44	C2	3.43787e-10	2.21368e-08	50.5838	32.3075	18.2762
UNC5B	HsaEX0069379	chr10:71288958-71288990	33	S	1.67474e-10	1.14321e-08	83.0021	64.6822	18.3199
LRRFIP2	HsaEX0036755	chr3:37121635-37121691	57	C2	7.83185e-36	1.37751e-32	38.065	19.743	18.322
NRCAM	HsaEX0043768	chr7:108225645-108225701	57	S	8.03757e-07	2.64404e-05	66.0996	47.7138	18.3858
FNBP1	HsaEX0026116	chr9:129923844-129923939	96	C2	1.71896e-29	1.37078e-26	87.7446	69.2722	18.4724
ABI3BP	HsaEX0000693	chr3:100795804-100795851	48	C2	1.32747e-31	1.34316e-28	28.9853	10.4919	18.4934
ABI3BP	HsaEX0000687	chr3:100811230-100811277	48	C3	6.91789e-35	1.07598e-31	25.7743	6.97326	18.801
MYO6	HsaEX0041240	chr6:75894814-75894840	27	C2	6.15798e-07	2.09078e-05	92.2274	73.348	18.8794
FMNL3	HsaEX0026051	chr12:49646639-49646753	115	S	2.44309e-23	9.63907e-21	87.4951	68.4689	19.0262
ABI3BP	HsaEX0000686	chr3:100811728-100811799	72	C3	2.41718e-34	3.4993e-31	26.2297	6.80866	19.421
LIMK2	HsaEX1019694	chr22:31248385-31248769	385	S	7.04586e-24	3.00004e-21	43.5402	23.9427	19.5975
ESYT2	HsaEX0023247	chr7:158752781-158752843	63	S	2.74593e-21	8.55592e-19	65.993	46.3312	19.6618
TRAF3IP2-AS1	HsaEX1041796	chr6:111484744-111484861	118	C2	4.25877e-11	3.22013e-09	39.5081	19.8309	19.6772
SNX21	HsaEX0060838	chr20:45840448-45840458	11	C1	8.43509e-27	5.12086e-24	43.9161	24.0306	19.8855
RRN3	HsaEX6042393	chr16:15072950-15073080	131	C1	6.85831e-20	1.7877e-17	88.9577	69.0636	19.8941
RRN3	HsaEX6042392	chr16:15074723-15074861	139	C1	5.72307e-20	1.51487e-17	89.4839	69.5743	19.9096
MYH11	HsaEX0040953	chr16:15708803-15708841	39	S	1.46018e-43	6.87006e-40	39.4011	19.3973	20.0038
TNFAIP8	HsaEX0066164	chr5:119356023-119356121	99	S	1.10666e-12	1.07969e-10	43.6526	23.6487	20.004
CADM1	HsaEX0012101	chr11:115198406-115198438	33	C2	1.37365e-44	7.18107e-41	36.9328	16.8896	20.0432
STRADA	HsaEX0062610	chr17:63726638-63726695	58	C2	4.13539e-29	3.18964e-26	59.9435	39.8885	20.055
FGFR3	HsaEX0025686	chr4:1802914-1803064	151	C3	6.20465e-21	1.82454e-18	46.1049	25.9477	20.1572
LRRFIP2	HsaEX0036756	chr3:37121492-37121536	45	C3	3.0403e-36	5.50172e-33	42.8368	22.5797	20.2571
RP1-60O19.1	HsaALTA1058894-3/3	chr6:106754400-106754749	327	Alt3	1.98617e-09	1.11167e-07	37.3967	16.9715	20.4251
MAGI1	HsaEX0037272	chr3:65401439-65401470	32	S	1.01315e-17	2.03289e-15	98.1998	77.747	20.4528
CCDC50	HsaEX0013296	chr3:191375062-191375589	528	S	1.96259e-44	9.98258e-41	31.1941	10.6414	20.5528
TLN1	HsaEX0065134	chr9:35718356-35718406	51	S	9.63575e-28	6.4306e-25	42.3457	21.7104	20.6353
CAB39L	HsaEX0011845	chr13:49401133-49401270	138	C1	2.59401e-33	3.31153e-30	27.0549	6.41597	20.639
EPB41	HsaEX0022623	chr1:29058589-29058645	57	C3	8.64108e-27	5.22905e-24	56.4016	35.7343	20.6673
HERC2	HsaEX1016718	chr15:28196461-28196525	65	S	1.821e-21	5.75015e-19	44.9513	24.1385	20.8128
IGSF3	HsaEX0031207	chr1:116606492-116606548	57	S	1.19478e-44	6.42441e-41	44.2053	23.3581	20.8472
AFMID	HsaEX0003004	chr17:78205440-78205518	79	C3	1.60854e-41	5.50407e-38	52.6871	31.7493	20.9378
SDCCAG8	HsaEX1036296	chr1:243305012-243305154	143	C3	8.43254e-27	5.12086e-24	55.2611	34.3165	20.9446
RECQL5	HsaEX1031007	chr17:75633459-75633641	183	C3	9.39859e-48	6.31713e-44	22.991	2.02822	20.9628
CEP78	HsaEX0014863	chr9:78265859-78265906	48	S	3.51095e-11	2.69805e-09	75.7308	54.608	21.1228
ABI3BP	HsaEX0000676	chr3:100822589-100822672	84	C3	4.99453e-28	3.43051e-25	31.6984	10.4958	21.2027
ABI3BP	HsaEX0000670	chr3:100830578-100830634	57	C3	2.76321e-19	6.63306e-17	27.4971	5.76504	21.732
ABI3BP	HsaEX0000680	chr3:100818525-100818569	45	C3	1.23895e-37	2.81052e-34	28.5907	6.72057	21.8701
LMO7-AS1	HsaALTD1051799-2/3	chr13:75635693-	136	Alt5	3.31859e-06	9.43146e-05	47.104	25.0183	22.0858
PTK2	HsaEX0050846	chr8:140669727-140669735	9	S	1.69544e-20	4.72009e-18	57.5432	35.164	22.3792
KHK	HsaEX6012434	chr2:27094800-27094934	135	C2	1.20412e-18	2.69137e-16	76.1055	53.687	22.4185
WNK1	HsaEX0071560	chr12:880721-880999	279	C1	2.11371e-46	1.20544e-42	48.7239	26.2983	22.4256
SCAMP5	HsaEX0056371	chr15:75016593-75016749	157	S	3.29263e-28	2.32085e-25	64.4223	41.7658	22.6564
PALLD	HsaEX0045299	chr4:168877723-168878394	672	S	1.00287e-09	5.93931e-08	91.9761	69.3006	22.6755
PAPSS2	HsaEX0045471	chr10:87721756-87721770	15	C3	2.38067e-20	6.55025e-18	54.2658	31.5407	22.7251
PDZD3	HsaEX0046504	chr11:119187270-119187459	190	S	2.76577e-21	8.6035e-19	89.0573	66.0311	23.0262
IVD	HsaEX0032640	chr15:40418130-40418215	86	C1	1.42308e-14	1.87026e-12	82.331	58.4678	23.8632
ABI3BP	HsaEX0000677	chr3:100821054-100821113	60	C3	5.92467e-33	7.01265e-30	34.0591	10.0223	24.0367
MYH10	HsaEX0040951	chr17:8576643-8576669	27	C3	7.48479e-25	3.52156e-22	43.59	18.7551	24.8349
EPB41	HsaEX0022618	chr1:29096155-29096565	411	C1	7.31176e-37	1.47963e-33	35.2278	10.1652	25.0626
BDNF-AS	HsaEX7005891	chr11:27675577-27676140	564	ANN	7.16185e-06	0.000185884	61.3104	36.1661	25.1443
MYO9B	HsaEX0041297	chr19:17210333-17210380	48	S	7.7104e-41	2.47986e-37	85.7738	60.5657	25.2081
TMEM161B-AS1	HsaEX0017700	chr5:88287439-88287622	184	C3	7.16707e-09	3.59151e-07	59.3257	33.3712	25.9545
GGACT	HsaEX0000102	chr13:100533563-100533774	212	S	1.73881e-11	1.40086e-09	44.8285	18.6755	26.153
DCPS	HsaEX0018735	chr11:126330194-126330436	243	C3	3.67969e-42	1.33175e-38	38.1235	11.0867	27.0369
HLA-B	HsaALTD0003048-3/3	chr6:31354629-31354661	6	Alt5	6.52702e-05	0.00127095	95.2459	67.7359	27.51
NDUFC1	HsaEX1025393	chr4:139300602-139300704	103	C1	1.77441e-28	1.28166e-25	55.0851	27.2095	27.8756
SLC9A3	HsaEX0060033	chr5:475561-475671	111	S	1.21801e-27	8.04307e-25	98.1803	70.1401	28.0402
DOCK9	HsaEX0020676	chr13:98845924-98845986	63	C3	1.76881e-22	6.31663e-20	73.7927	45.3149	28.4778
MAD2L2	HsaEX0037206	chr1:11681100-11681438	339	S	8.53702e-15	1.15753e-12	45.3636	16.8458	28.5178
PFKM	HsaEX0046752	chr12:48108072-48108194	123	C2	1.16699e-06	3.70988e-05	75.28	45.5748	29.7052
PTK2B	HsaEX0050880	chr8:27445794-27445919	126	S	5.74285e-43	2.45635e-39	92.4178	62.5115	29.9063
ZNF44	HsaEX1045112	chr19:12230460-12230515	56	C1	3.25509e-09	1.74779e-07	88.4627	58.5052	29.9576
SNX19	HsaEX1038368	chr11:130894603-130894669	67	C1	5.79661e-06	0.000154761	56.64	26.6406	29.9994
GGT6	HsaEX0027421	chr17:4559343-4559438	96	S	3.26811e-13	3.43797e-11	83.6757	53.6488	30.0269
SYT7	HsaEX0063287	chr11:61546031-61546255	225	C2	2.96478e-11	2.31042e-09	58.5752	26.144	32.4312
NBEAL2	HsaEX0041850	chr3:46992475-46992555	81	S	1.26607e-14	1.6839e-12	74.2799	41.8315	32.4483
ARHGEF10L	HsaEX0005584	chr1:17634548-17634562	15	S	2.76497e-39	7.65239e-36	58.3976	25.8071	32.5905
SYT7	HsaEX0063286	chr11:61547177-61547308	132	C2	7.50266e-12	6.43567e-10	65.9914	30.5636	35.4277
SLC17A3	HsaEX0058750	chr6:25861796-25862029	234	S	8.15569e-44	3.9356e-40	61.0471	25.6053	35.4417
CES3	HsaEX0014897	chr16:66963802-66963935	134	S	2.25658e-25	1.11174e-22	98.0863	62.6168	35.4695
TMEM116	HsaEX0065392	chr12:112005949-112006126	178	C1	5.2631e-28	3.60184e-25	54.8705	16.8575	38.013
GRB14	HsaEX0028569	chr2:164568315-164568399	85	S	9.17594e-21	2.65268e-18	60.8719	13.0972	47.7747
MRPS6	HsaEX0040210	chr21:34103497-34103519	23	C2	4.29479e-17	7.93201e-15	72.1964	21.8628	50.3336
ZNF44	HsaEX1045113	chr19:12226372-12226527	156	C3	4.03142e-10	2.57199e-08	65.7271	14.3458	51.3813
CLDN10	HsaEX1008908	chr13:95552803-95552846	44	S	2.28605e-55	5.37788e-51	58.109	3.57358	54.5354

## Sheet: lung
GENE	EVENT	COORD	LENGTH	COMPLEX	P	Q	MEAN PSI H	MEAN PSI T	PSI H - PSI T
APOBEC3B	HsaEX1004248	chr22:38992034-38992143	110	S	1.91756e-19	3.1136e-17	12.3494	48.2512	-35.9018
RRNAD1	HsaEX0010323	chr1:156734009-156734493	485	S	8.02875e-12	5.39288e-10	70.6628	78.8363	-8.17357
TARBP1	HsaEX0063638	chr1:234427317-234427388	72	S	0.000545941	0.00661762	92.973	87.4878	5.48521
TARBP1	HsaEX0063649	chr1:234398382-234398522	141	C1	6.63273e-14	5.77798e-12	93.8339	88.2578	5.57606
SPOUT1	HsaEX0011600	chr9:128823747-128823894	148	S	2.34691e-09	1.0604e-07	94.7777	89.1653	5.61242
RRNAD1	HsaALTD1024714-4/4	chr1:156734009-156734493	441	Alt5	3.60961e-07	1.05608e-05	75.1775	67.6258	7.55169
METTL26	HsaEX0009600	chr16:635281-635340	60	C2	2.39125e-27	8.40235e-25	92.4182	84.6836	7.73457
METTL26	HsaEX0009599	chr16:635612-635774	163	C1	1.15894e-49	2.94368e-46	91.1806	67.0789	24.1018
SCEL	HsaEX0056440	chr13:77567680-77567748	69	C1	1.82241e-57	1.54296e-53	13.2306	89.9726	-76.7419
MYH14	HsaEX0040956	chr19:50224154-50224177	24	S	1.03187e-57	1.01924e-53	14.9737	85.0626	-70.089
ADAMTS7	HsaEX0002557	chr15:78774172-78774300	129	S	1.8041e-26	5.72795e-24	31.9344	94.9715	-63.037
WASF3	HsaEX0070851	chr13:26676549-26676724	176	C3	3.09704e-22	6.67451e-20	19.221	73.9225	-54.7015
ADGRG6	HsaEX0028280	chr6:142383760-142383843	84	S	9.91003e-13	7.48507e-11	40.8508	87.6708	-46.82
ADAMTS7	HsaALTA1027852-3/3	chr15:78762403-78762565	64	Alt3	4.61177e-10	2.34544e-08	35.3233	81.9278	-46.6044
SLC37A2	HsaEX0059490	chr11:125086204-125086260	57	S	2.16138e-29	9.14976e-27	0.423125	43.4371	-43.0139
EXOC1	HsaEX0023429	chr4:55888888-55888932	45	S	4.5246e-58	5.02791e-54	10.5708	52.4312	-41.8603
SORBS2	HsaEX0060987	chr4:185684754-185684842	89	C3	7.80205e-13	5.94849e-11	34.245	74.7492	-40.5042
ESYT2	HsaEX0023247	chr7:158752781-158752843	63	S	3.13682e-57	2.42487e-53	26.9208	65.5765	-38.6557
RGS9	HsaEX1031199	chr17:65101207-65101296	90	C1	3.95609e-23	9.35352e-21	52.2798	90.521	-38.2413
KIF13A	HsaEX0034386	chr6:17771114-17771218	105	C1	1.44856e-54	8.04848e-51	22.0422	59.3229	-37.2807
COL16A1	HsaEX0016343	chr1:31679804-31679851	48	S	1.48141e-29	6.393e-27	17.0915	54.145	-37.0535
ADD3	HsaEX0002804	chr10:110132305-110132400	96	S	2.40909e-51	7.38503e-48	25.4596	62.1332	-36.6736
TNC	HsaEX0066152	chr9:115046410-115046682	273	C3	6.95153e-35	4.86602e-32	32.8228	67.3381	-34.5153
DOCK9	HsaEX0020676	chr13:98845924-98845986	63	C3	1.06852e-56	7.59925e-53	51.6659	86.1558	-34.49
MACF1	HsaEX0037166	chr1:39378461-39378523	63	S	3.81956e-32	2.09602e-29	49.2116	83.1621	-33.9505
NUMB	HsaEX0044216	chr14:73279281-73279424	144	S	1.63748e-62	4.85234e-58	6.14688	39.5495	-33.4027
TPM1	HsaEX0066682	chr15:63044027-63044152	126	S	9.35067e-48	1.91096e-44	44.3873	76.8653	-32.4779
ANO1	HsaEX0004622	chr11:70111126-70111191	66	S	2.43809e-20	4.29621e-18	25.3925	57.8347	-32.4422
ENAH	HsaEX0022428	chr1:225504991-225505053	63	S	8.15017e-44	1.15007e-40	24.3095	56.6226	-32.3131
COL12A1	HsaEX0016288	chr6:75154416-75154537	122	C2	6.00369e-19	9.26881e-17	65.9541	96.5136	-30.5595
TNC	HsaEX0066148	chr9:115064647-115064919	273	C2	1.13258e-26	3.66794e-24	30.1513	60.2454	-30.094
TLN1	HsaEX0065134	chr9:35718356-35718406	51	S	3.53471e-42	4.42581e-39	25.6844	55.2518	-29.5674
PTS	HsaEX0051256	chr11:112230208-112230230	23	S	6.16318e-49	1.42312e-45	60.3629	89.8798	-29.5169
KIAA1217	HsaEX0033963	chr10:24542693-24542770	78	C2	1.57537e-25	4.66052e-23	41.9839	70.1864	-28.2026
KIAA1217	HsaEX0033964	chr10:24542883-24544476	1594	C2	2.15455e-30	9.91463e-28	49.7036	77.4285	-27.725
ALS2CL	HsaALTA0000390-2/2	chr3:46675618-46675976	290	Alt3	3.58821e-29	1.46191e-26	5.98662	33.5427	-27.5561
COL12A1	HsaEX0016293	chr6:75188362-75188535	174	C3	3.06247e-19	4.87904e-17	68.9558	96.5113	-27.5554
SLK	HsaEX0060174	chr10:104010816-104010908	93	S	1.13745e-38	1.03182e-35	37.3352	64.4449	-27.1097
PLEKHG3	HsaEX0048342	chr14:64736285-64736374	90	S	2.24814e-19	3.62388e-17	3.5313	30.1148	-26.5835
MYO9B	HsaEX0041297	chr19:17210333-17210380	48	S	1.41372e-40	1.56122e-37	38.0296	64.4895	-26.4598
NFIB	HsaEX0042736	chr9:14102422-14102510	89	C3	1.22219e-22	2.72994e-20	25.801	52.2171	-26.4162
MBNL1	HsaEX0038114	chr3:152446710-152446757	48	S	4.65914e-59	5.92374e-55	10.9595	37.2722	-26.3126
NFIB	HsaEX0042735	chr9:14112999-14113076	78	C3	5.01104e-26	1.54144e-23	31.4828	57.4976	-26.0148
NFIB	HsaEX0042734	chr9:14116208-14116346	139	C3	9.61066e-26	2.90263e-23	34.1276	60.1093	-25.9817
TCF7L2	HsaEX0064197	chr10:113160619-113160691	73	C3	2.38836e-18	3.48928e-16	42.3088	68.2649	-25.9561
GOLGA4	HsaEX0027973	chr3:37361243-37361305	63	S	3.1834e-47	6.2198e-44	27.3497	53.1628	-25.813
REPS1	HsaEX0053051	chr6:138926401-138926478	78	S	1.62447e-40	1.75046e-37	35.3474	61.0543	-25.7069
COL6A3	HsaEX0016637	chr2:237378636-237379235	600	S	1.3435e-48	3.02369e-45	10.1272	35.379	-25.2519
RCOR3	HsaEX0052920	chr1:211312720-211312961	242	C2	6.76982e-27	2.24564e-24	47.2103	72.4366	-25.2263
COL12A1	HsaEX0016287	chr6:75155662-75155854	193	C3	1.0176e-22	2.30187e-20	71.8592	97.0278	-25.1686
SLC44A1	HsaEX1037538	chr9:105389033-105389108	76	S	5.31326e-38	4.65363e-35	31.2078	56.3307	-25.1229
VPS39	HsaEX0070604	chr15:42192066-42192098	33	S	3.75195e-20	6.4829e-18	5.43962	30.1885	-24.7489
SYTL2	HsaEX0063304	chr11:85711113-85711232	120	C1	3.80653e-10	1.96628e-08	34.9955	59.6352	-24.6397
NCOR2	HsaALTD0004215-2/3	chr12:124327409-124327585	138	Alt5	2.13651e-50	5.93542e-47	50.1823	74.6499	-24.4676
COL12A1	HsaEX0016294	chr6:75183854-75184144	291	C3	8.367e-21	1.54e-18	72.5346	96.7081	-24.1735
[truncated: 1,829 more rows]

## Sheet: headandneck
GENE	EVENT	COORD	LENGTH	COMPLEX	P	Q	MEAN PSI H	MEAN PSI T	PSI H - PSI T
[truncated: 468 more rows]

## Sheet: uterus
GENE	EVENT	COORD	LENGTH	COMPLEX	P	Q	MEAN PSI H	MEAN PSI T	PSI H - PSI T
[truncated: 830 more rows]

[truncated: 3 more sheets: liver, thyroid, colorectal]
