# Supplementary material for: Silencing of SRRM4 suppresses microexon inclusion and promotes tumor growth across cancers
Source: PLoS Biol. 2021 Feb 23;19(2):e3001138. doi: 10.1371/journal.pbio.3001138 (PMC7935315; doi:10.1371/journal.pbio.3001138)
Supplement: S4 Data — PSI, percent spliced in; SRRM4, Serine/Arginine Repetitive Matrix 4. (XLSX) [file pbio.3001138.s024.xlsx]

## Sheet: Inclusion
GENE	EVENT	COORD	LENGTH	PSI GFP	PSI SRRM4	ΔPSI (SRRM4-GFP)
AAGAB	HsaEX0000142	chr15:67205019-67205046	28	2.755	48.635	45.88
ABCB7	HsaEX0000367	chrX:75114621-75114632	12	0	68.03	68.03
ABI1	HsaEX0000641	chr10:26771075-26771089	15	1.695	98.905	97.21
ABI1	HsaEX0000644	chr10:26755655-26755741	87	58.54	86.775	28.235
ACBD5	HsaEX0001839	chr10:27223207-27223239	33	18.195	97.915	79.72
ACVR2A	HsaEX0002213	chr2:147911537-147911560	24	0	58.265	58.265
ADD1	HsaEX0002792	chr4:2926642-2926675	34	7.525	95.66	88.135
AGFG2	HsaEX0003080	chr7:100556594-100556626	33	13.025	72.38	59.355
AGRN	HsaEX0003157	chr1:1051993-1052016	24	1.28	61.22	59.94
ANK2	HsaEX0004127	chr4:113313684-113313695	12	0	53.5	53.5
ANK2	HsaEX0004128	chr4:113237599-113237622	24	0	99.5	99.5
ANK2	HsaEX0004132	chr4:113331972-113332070	99	0	57.69	57.69
ANK3	HsaEX0004145	chr10:60137342-60137353	12	0	26.56	26.56
ANK3	HsaEX0004157	chr10:60082150-60082176	27	0.915	55.015	54.1
AP1B1	HsaEX0004865	chr22:29329712-29329720	9	26.26	71.31	45.05
AP1G1	HsaEX0004874	chr16:71767877-71767885	9	31.62	74.475	42.855
AP1S2	HsaEX0004907	chrX:15828192-15828200	9	0.42	99.24	98.82
AP3B1	HsaEX0004942	chr5:78019467-78019503	37	0.285	79.905	79.62
APBA2	HsaEX0005036	chr15:29094278-29094313	36	0	98.495	98.495
APBB1	HsaEX0005055	chr11:6401977-6401980	4	0.38	98.64	98.26
APBB2	HsaEX0005072	chr4:40842370-40842375	6	0	91.72	91.72
APLP2	HsaEX0005151	chr11:130137256-130137291	36	7.59	66.765	59.175
ARHGEF11	HsaEX0005602	chr1:156986499-156986513	15	0	49.825	49.825
ARL15	HsaEX0005858	chr5:54285341-54285358	18	0	67.485	67.485
ARL6	HsaEX0005873	chr3:97791953-97791965	13	0	85.35	85.35
ASAP2	HsaEX0006174	chr2:9336041-9336044	4	0	99.25	99.25
ASPH	HsaEX0006332	chr8:61682439-61682483	45	1.82	97.155	95.335
ATL1	HsaEX0006681	chr14:50629995-50630009	15	18.325	99.75	81.425
ATL2	HsaEX0006689	chr2:38296686-38296700	15	0.25	94.125	93.875
ATP1B3	HsaEX0006858	chr3:141916555-141916574	20	0	88.1	88.1
ATP6V0A1	HsaEX0006966	chr17:42508572-42508589	18	0	92.765	92.765
BCAS3	HsaEX0007836	chr17:61026866-61026910	45	4.38	31.015	26.635
INTS13	HsaEX0009119	chr12:26924051-26924074	24	0	46.09	46.09
C1orf27	HsaEX0010266	chr1:186411816-186411893	78	8.175	43.465	35.29
CA12	HsaEX0011806	chr15:63328098-63328130	33	22.615	48.575	25.96
CACNA2D1	HsaEX0012013	chr7:81983314-81983334	21	2.46	93.45	90.99
CADM1	HsaEX0012101	chr11:115198406-115198438	33	17.78	55.81	38.03
CADPS2	HsaEX0012135	chr7:122480852-122480860	9	0	99.26	99.26
CADPS2	HsaEX0012138	chr7:122436360-122436380	21	24.45	74.35	49.9
CAMSAP2	HsaEX0012290	chr1:200828573-200828605	33	2.11	80.05	77.94
CAMTA2	HsaEX0012302	chr17:4969500-4969520	21	1.945	99.59	97.645
CARM1	HsaEX0012472	chr19:10921375-10921443	69	32.86	87.34	54.48
CASK	HsaEX0012542	chrX:41522999-41523025	27	0	68.29	68.29
CASK	HsaEX0012545	chrX:41622617-41622634	18	0	90.125	90.125
CASK	HsaEX0012547	chrX:41555600-41555635	36	60.57	96.06	35.49
CBR4	HsaEX0012755	chr4:169005885-169005914	30	5.625	51.85	46.225
CC2D2A	HsaEX0012804	chr4:15576604-15576624	21	0	65.035	65.035
CD47	HsaEX0013877	chr3:108050578-108050602	25	12.765	63.195	50.43
CD47	HsaEX0013878	chr3:108049619-108049651	33	9.88	70.5	60.62
CDC42BPA	HsaEX0014069	chr1:227068654-227068701	48	0.785	48.23	47.445
CEP290	HsaEX0014781	chr12:88068038-88068043	6	2.655	32.385	29.73
CHPT1	HsaEX0015276	chr12:101719490-101719516	27	0	85.425	85.425
CKAP5	HsaEX0015457	chr11:46760352-46760375	24	0	90.805	90.805
CLASP1	HsaEX0015474	chr2:121409024-121409047	24	28.72	95.11	66.39
CLASP1	HsaEX0015475	chr2:121418622-121418729	108	0	37.635	37.635
CLASP1	HsaEX0015476	chr2:121427404-121427430	27	1.63	77.52	75.89
CLASP2	HsaEX0015498	chr3:33574473-33574496	24	0	97.065	97.065
CLEC16A	HsaEX0015596	chr16:10972554-10972559	6	0	34.265	34.265
CLIP1	HsaEX0015666	chr12:122276439-122276444	6	6.825	97.465	90.64
CLTC	HsaEX0015815	chr17:59672948-59672959	12	0	47.84	47.84
COL25A1	HsaEX0016461	chr4:108852902-108852925	24	56.165	85.305	29.14
CPEB4	HsaEX0016976	chr5:173943026-173943049	24	11.34	87.095	75.755
CREB1	HsaEX0017167	chr2:207561119-207561160	42	30.83	59.485	28.655
CREBBP	HsaEX0017199	chr16:3777613-3777657	45	56.985	94.28	37.295
CSNK1G3	HsaEX0017556	chr5:123605339-123605362	24	18.22	98.975	80.755
CSPP1	HsaEX0017573	chr8:67114329-67114370	42	1.44	46.91	45.47
CSTF2	HsaEX0017620	chrX:100830808-100830867	60	0.165	63.12	62.955
CTNND1	HsaEX0017872	chr11:57806461-57806478	18	0.85	27.115	26.265
DAAM1	HsaEX0018410	chr14:59338385-59338414	30	0	78.96	78.96
DCTN1	HsaEX0018764	chr2:74363614-74363628	15	1.64	96.94	95.3
DCTN4	HsaEX0018777	chr5:150731886-150731906	21	0	91.74	91.74
DDHD1	HsaEX0018829	chr14:53103031-53103051	21	2.99	84.98	81.99
DHX30	HsaEX0019585	chr3:47819236-47819264	29	25.985	76.735	50.75
DLG1	HsaEX0019877	chr3:197075837-197075870	34	26.045	98.855	72.81
DMKN	HsaEX0019979	chr19:35500378-35500419	42	6.43	83.175	76.745
DNM1	HsaEX0020438	chr9:128239985-128239996	12	54.255	99.06	44.805
DNM1L	HsaEX0020452	chr12:32738264-32738296	33	35.96	89.47	53.51
DNM2	HsaEX0020455	chr19:10808569-10808580	12	46.6	96.325	49.725
DOCK11	HsaEX0020546	chrX:118685520-118685537	18	0	97.395	97.395
DOCK4	HsaEX0020591	chr7:111784097-111784123	27	0	97	97
DOCK7	HsaEX0020638	chr1:62487398-62487412	15	1.735	52.75	51.015
DOCK9	HsaEX0020665	chr13:98808640-98808675	36	0	41.35	41.35
DOCK9	HsaEX0020667	chr13:98796206-98796213	8	0	97.635	97.635
DOPEY1	HsaEX0020714	chr6:83125166-83125195	30	0	71.17	71.17
DYNC2H1	HsaEX0021304	chr11:103241527-103241547	21	0	71.38	71.38
EDEM3	HsaEX0021585	chr1:184701497-184701544	48	0	96.245	96.245
EDIL3	HsaEX0021588	chr5:84229855-84229884	30	48.405	84.005	35.6
EEA1	HsaEX0021607	chr12:92846262-92846276	15	0	96.455	96.455
MICU2	HsaEX0021714	chr13:21515534-21515561	28	0	38.865	38.865
EMC1	HsaEX0022280	chr1:19234180-19234188	9	0.465	99.34	98.875
EPB41L1	HsaEX0022632	chr20:36195329-36195364	36	1.045	41.965	40.92
EPB41L3	HsaEX0022671	chr18:5407701-5407736	36	0	40.975	40.975
EPRS	HsaEX0022845	chr1:220018126-220018146	21	0	29.9	29.9
ERC1	HsaEX0022977	chr12:1204501-1204512	12	54.61	96.175	41.565
ERC1	HsaEX0022979	chr12:1410389-1410453	65	0.56	82.735	82.175
ERGIC3	HsaEX0023051	chr20:35554372-35554386	15	0.25	86.19	85.94
ETFDH	HsaEX0023275	chr4:158681571-158681614	44	0.54	38.045	37.505
EVI5	HsaEX0023360	chr1:92536037-92536046	10	0	88.725	88.725
EVI5	HsaEX0023363	chr1:92663420-92663452	33	49.46	83.26	33.8
EXOC6B	HsaEX0023494	chr2:72182894-72182905	12	1.725	98.4	96.675
EZH2	HsaEX0023621	chr7:148818978-148819045	68	2.41	37.31	34.9
FAIM	HsaEX0023714	chr3:138619711-138619770	60	6.355	99.72	93.365
FAT1	HsaEX0024958	chr4:186590368-186590403	36	1.305	89.97	88.665
FBXO16	HsaEX0025234	chr8:28429378-28429403	26	0	44.9	44.9
FBXO25	HsaEX0025270	chr8:467720-467746	27	1.73	84.37	82.64
FCHSD2	HsaEX0025457	chr11:72900257-72900328	72	1.35	89.305	87.955
FMN2	HsaEX0026020	chr1:240180169-240180180	12	0	96.51	96.51
FNBP1	HsaEX0026113	chr9:129915966-129915980	15	30.775	75.355	44.58
FOXM1	HsaEX0026244	chr12:2865355-2865399	45	54.8	90.305	35.505
FRYL	HsaEX0026467	chr4:48523488-48523496	9	0	90.745	90.745
FRYL	HsaEX0026468	chr4:48502828-48502845	18	5.33	92.545	87.215
GABPB2	HsaEX0026776	chr1:151088470-151088517	48	13.175	47.565	34.39
GIT1	HsaEX0027507	chr17:29578962-29578988	27	11.27	99.705	88.435
GOPC	HsaEX0028052	chr6:117577448-117577471	24	2.085	95.39	93.305
GRAMD1A	HsaEX0028492	chr19:35022900-35022911	12	0.1	99.14	99.04
GULP1	HsaEX0029099	chr2:188569620-188569643	24	0	67.16	67.16
GULP1	HsaEX0029101	chr2:188589740-188589750	11	0	98.28	98.28
HERC4	HsaEX0029786	chr10:67959113-67959136	24	5.515	96.365	90.85
HOOK3	HsaEX0030349	chr8:43000271-43000276	6	35.855	88.775	52.92
IMPDH1	HsaEX0031609	chr7:128393722-128393738	17	3.895	79.93	76.035
INCENP	HsaEX0031646	chr11:62141500-62141511	12	46.52	89.1	42.58
ITGB3BP	HsaEX0032454	chr1:63447565-63447609	45	26.655	82.1	55.445
ITPR2	HsaEX0032587	chr12:26386218-26386226	9	0	82.795	82.795
ITSN1	HsaEX0032608	chr21:33802437-33802444	8	0	85.14	85.14
KCNQ5	HsaEX0033112	chr6:73124486-73124512	27	1.585	100	98.415
KIAA0141	HsaEX0033447	chr5:141933951-141933961	11	0	87.12	87.12
KIAA1524	HsaEX0034140	chr3:108585666-108585749	84	5.035	48.03	42.995
KIF16B	HsaEX0034436	chr20:16382098-16382130	33	0	28.015	28.015
KIF1A	HsaEX0034462	chr2:240734719-240734745	27	14.85	40.435	25.585
KIF1B	HsaEX0034475	chr1:10273014-10273031	18	0	97.89	97.89
KIF1C	HsaEX0034483	chr17:5019849-5019871	23	0.225	76.01	75.785
KIF21A	HsaEX0034505	chr12:39330242-39330262	21	19.96	63.385	43.425
CERS6	HsaEX0035450	chr2:168766322-168766345	24	0.115	93.18	93.065
ADGRL2	HsaEX0036234	chr1:81942034-81942045	12	0	91.87	91.87
LPHN2	HsaEX0036237	chr1:81952987-81953025	39	10.735	77.98	67.245
LRBA	HsaEX0036320	chr4:150597083-150597115	33	7.35	58.48	51.13
CARMIL1	HsaEX0036505	chr6:25576976-25576993	18	0	71.68	71.68
MACF1	HsaEX0037158	chr1:39459821-39459832	12	0	55.935	55.935
MACF1	HsaEX0037169	chr1:39465095-39465112	18	57.925	95.605	37.68
MADD	HsaEX0037213	chr11:47280160-47280168	9	0	34.325	34.325
MADD	HsaEX0037214	chr11:47326544-47326552	9	0	61.885	61.885
MADD	HsaEX0037217	chr11:47292543-47292596	54	0.76	38.78	38.02
MADD	HsaEX0037224	chr11:47308980-47309042	63	0.685	85.48	84.795
MAP4K4	HsaEX0037668	chr2:101868029-101868037	9	50.7	93.495	42.795
MAPK8	HsaEX0037783	chr10:48424088-48424159	72	10.895	70.555	59.66
MARK3	HsaEX0037926	chr14:103500156-103500200	45	19.115	59.52	40.405
MAST2	HsaEX0037980	chr1:46000959-46000979	21	23.575	81.55	57.975
MEAF6	HsaEX0038484	chr1:37496707-37496736	30	0.73	92.635	91.905
MECOM	HsaEX0038487	chr3:169107926-169107952	27	54.985	97.18	42.195
MED24	HsaEX0038645	chr17:40034916-40034972	57	31.21	97.265	66.055
MEF2A	HsaEX0038690	chr15:99703362-99703385	24	1.48	71.965	70.485
MEF2C	HsaEX0038702	chr5:88730211-88730234	24	0	98.845	98.845
MEF2D	HsaEX0038710	chr1:156476494-156476514	21	14.375	98.86	84.485
MFSD6	HsaEX0039034	chr2:190499832-190499856	25	0	97.8	97.8
MIER1	HsaEX0039270	chr1:66940186-66940222	37	0.625	35.465	34.84
MINK1	HsaEX0039306	chr17:4893286-4893309	24	2.65	60.695	58.045
AFDN	HsaEX0039566	chr6:167913403-167913423	21	34.72	97.785	63.065
MON2	HsaEX0039778	chr12:62544766-62544768	3	0	95.855	95.855
MON2	HsaEX0039780	chr12:62566014-62566031	18	57.535	97.98	40.445
MON2	HsaEX0039783	chr12:62490036-62490116	81	0	32.885	32.885
MPP7	HsaEX0039996	chr10:28111109-28111120	12	0	93	93
MTA1	HsaEX0040386	chr14:105468338-105468349	12	4.315	98.855	94.54
MTSS1L	HsaEX0040737	chr16:70679315-70679323	9	40.57	92.505	51.935
MYCBP2	HsaEX0040933	chr13:77129156-77129230	75	26.52	58.645	32.125
NAA16	HsaEX0041459	chr13:41320053-41320081	29	3.46	53.655	50.195
NAPB	HsaEX0041655	chr20:23395139-23395185	47	44.375	99.255	54.88
NCKAP1	HsaEX0042009	chr2:183024978-183024995	18	0.315	99.27	98.955
NCOR2	HsaEX0042129	chr12:124374413-124374463	51	29.135	96.05	66.915
NSMF	HsaEX0042574	chr9:137455629-137455634	6	1.45	97.29	95.84
NEO1	HsaEX0042591	chr15:73274692-73274724	33	11.63	96.205	84.575
NRCAM	HsaEX0043771	chr7:108237752-108237769	18	1.695	88.8	87.105
NSFL1C	HsaEX0043901	chr20:1455714-1455716	3	24	71.75	47.75
OCRL	HsaEX0044588	chrX:129584344-129584367	24	39.17	99.095	59.925
TENM3	HsaEX0044638	chr4:182711575-182711601	27	0.655	90.665	90.01
TENM3	HsaEX0044642	chr4:182744143-182744163	21	31.01	96.675	65.665
OSCP1	HsaEX0044967	chr1:36444004-36444033	30	0.765	68.665	67.9
PACSIN2	HsaEX0045196	chr22:42880617-42880622	6	1.265	98.9	97.635
PAPSS2	HsaEX0045471	chr10:87721756-87721770	15	0.61	28.895	28.285
PARP6	HsaEX0045622	chr15:72249245-72249314	70	2.01	96.815	94.805
PHF21A	HsaEX0047035	chr11:45946076-45946098	23	2.255	95.655	93.4
PICALM	HsaEX0047352	chr11:85978070-85978093	24	29.66	86.995	57.335
PKD1	HsaEX0047810	chr16:2113041-2113059	19	0.755	62.875	62.12
PLCH1	HsaEX0048133	chr3:155483349-155483376	28	0	73.495	73.495
PLD3	HsaEX0048185	chr19:40365553-40365585	33	49.205	76.845	27.64
PLEKHC1	HsaEX0048320	chr14:52861014-52861034	21	21.23	96.855	75.625
PLS3	HsaEX0048492	chrX:115640110-115640136	27	0.045	82.715	82.67
POC1B	HsaEX0048789	chr12:89460016-89460038	23	2.585	90.045	87.46
PPFIA1	HsaEX0049334	chr11:70349923-70350039	117	31.715	79.475	47.76
PPFIA1	HsaEX0049335	chr11:70350994-70351023	30	11.98	99.55	87.57
PPFIA1	HsaEX0049336	chr11:70365373-70365435	63	2.525	57.72	55.195
PPFIBP1	HsaEX0049371	chr12:27677064-27677096	33	26.305	88.175	61.87
PPP1R9A	HsaEX0049642	chr7:95287110-95287133	24	0	98.79	98.79
PPP3CC	HsaEX0049748	chr8:22539469-22539498	30	31.83	94.075	62.245
PRELID2	HsaEX0049991	chr5:145819379-145819414	36	0.955	71.015	70.06
PRKD1	HsaEX0050205	chr14:29656476-29656499	24	44.14	87.4	43.26
PRSS12	HsaEX0050473	chr4:118305945-118306003	59	21.305	66.54	45.235
PSAP	HsaEX0050522	chr10:71823888-71823893	6	40.02	95.845	55.825
PTK2	HsaEX0050846	chr8:140669727-140669735	9	5.14	88.635	83.495
PTK2	HsaEX0050854	chr8:140770716-140770799	84	0.395	26.27	25.875
PTK2	HsaEX0050855	chr8:140769575-140769592	18	2.58	94.2	91.62
PTK2	HsaEX0050856	chr8:140762368-140762388	21	0.84	99.035	98.195
PTPRD	HsaEX0051110	chr9:8454580-8454591	12	4.34	95.77	91.43
PTPRF	HsaEX0051138	chr1:43602071-43602097	27	1.015	92.435	91.42
PTPRK	HsaEX0051163	chr6:128006026-128006055	30	0	88.335	88.335
PTPRK	HsaEX0051167	chr6:128001196-128001207	12	0	94.805	94.805
PTPRU	HsaEX0051241	chr1:29289683-29289712	30	0.305	96.545	96.24
PUS7	HsaEX0051317	chr7:105496954-105496971	18	0	93.02	93.02
PXK	HsaEX0051400	chr3:58412901-58412963	63	51.97	83.8	31.83
RAB3GAP1	HsaEX0051667	chr2:135167693-135167713	21	0	52.965	52.965
RALGAPB	HsaEX0052066	chr20:38534385-38534393	9	0	96.1	96.1
RAPGEF2	HsaEX0052258	chr4:159344036-159344059	24	55.535	99.055	43.52
RAPGEF2	HsaEX0052261	chr4:159243774-159243791	18	73.12	100	26.88
RAPGEF6	HsaEX0052287	chr5:131469801-131469815	15	0	85.525	85.525
RAPH1	HsaEX0052307	chr2:203470239-203470313	75	22.2	52.455	30.255
RASA2	HsaEX0052362	chr3:141590130-141590141	12	0	53.175	53.175
REEP6	HsaEX0053010	chr19:1496591-1496671	81	0	73.36	73.36
REST	HsaEX0053093	chr4:56927615-56927664	50	0.615	100	99.385
RIT1	HsaEX0053754	chr1:155904603-155904610	8	0	56.47	56.47
RPGRIP1L	HsaEX0055468	chr16:53659215-53659226	12	0	91.225	91.225
RUNDC1	HsaEX0055952	chr17:42985651-42985656	6	48.695	97.8	49.105
S100PBP	HsaEX0056094	chr1:32847672-32847722	51	0	30.505	30.505
SCRIB	HsaEX0056638	chr8:143791666-143791740	75	10.59	92.42	81.83
SENP6	HsaEX0057212	chr6:75640684-75640704	21	47.355	96.255	48.9
SFT2D1	HsaEX0057701	chr6:166331385-166331407	23	1.71	84.315	82.605
SGCE	HsaEX0057775	chr7:94587778-94587812	35	0.305	94.675	94.37
SH3D19	HsaEX0057982	chr4:151144220-151144288	69	27.305	65.425	38.12
SH3GLB1	HsaEX0058019	chr1:86728403-86728441	39	3.015	93.245	90.23
SH3GLB1	HsaEX0058023	chr1:86730088-86730111	24	1.805	98.165	96.36
SH3GLB2	HsaEX0058029	chr9:129009453-129009467	15	1.6	97.545	95.945
SH3GLB2	HsaEX0058030	chr9:129013008-129013019	12	0	36.07	36.07
SIN3B	HsaEX0058366	chr19:16862884-16862979	96	12.17	40.53	28.36
SIPA1L1	HsaEX0058384	chr14:71704721-71704783	63	0.57	31.38	30.81
SLC25A25	HsaEX0059048	chr9:128102080-128102115	36	4.42	60.05	55.63
SLC35F5	HsaEX0059449	chr2:113733365-113733403	39	1.605	55.5	53.895
SLC38A10	HsaEX0059526	chr17:81250070-81250093	24	2.775	100	97.225
SLIT2	HsaEX0060157	chr4:20490803-20490814	12	46.025	96.94	50.915
SLIT2	HsaEX0060159	chr4:20525149-20525172	24	62.01	93.91	31.9
SMAP1	HsaEX0060245	chr6:70797817-70797831	15	0	42.795	42.795
SMC5	HsaEX0060393	chr9:70346605-70346649	45	67.905	99.095	31.19
SNAP91	HsaEX0060628	chr6:83591211-83591294	84	11.795	100	88.205
SNX14	HsaEX0060805	chr6:85538838-85538864	27	57.91	97.26	39.35
SNX2	HsaEX0060835	chr5:122826638-122826649	12	0	97.065	97.065
CAPN15	HsaEX0060954	chr16:537134-537298	165	34.2	62.4	28.2
SPAG9	HsaEX0061188	chr17:51007837-51007851	15	0	96.78	96.78
SPAG9	HsaEX0061193	chr17:50975863-50975901	39	11.305	38.24	26.935
SPG20	HsaEX0061377	chr13:36308419-36308444	26	0.125	55.01	54.885
SPTAN1	HsaEX0061551	chr9:128609651-128609665	15	11.8	98.11	86.31
SRC	HsaEX0061640	chr20:37386460-37386477	18	0.8	40.46	39.66
SSR1	HsaEX0061917	chr6:7295088-7295102	15	0.66	91.89	91.23
STAG2	HsaEX0062178	chrX:124090861-124090964	104	15.82	55.48	39.66
STK39	HsaEX0062554	chr2:168065319-168065381	63	53.45	92.795	39.345
SYNJ1	HsaEX0063208	chr21:32676332-32676355	24	6.67	96.865	90.195
SYNJ1	HsaEX0063211	chr21:32642095-32642133	39	7.86	92.37	84.51
SYPL1	HsaEX0063243	chr7:106096293-106096302	10	0	95.625	95.625
TACC2	HsaEX0063374	chr10:122245065-122245073	9	0	57.28	57.28
TAF1	HsaEX0063412	chrX:71455007-71455012	6	0	73.695	73.695
TAF4B	HsaEX0063497	chr18:26388111-26388169	59	1.21	45.315	44.105
TBC1D23	HsaEX0063853	chr3:100311833-100311877	45	52.7	84.175	31.475
TBC1D30	HsaEX0063881	chr12:64787360-64787381	22	0	99.065	99.065
TCF7L2	HsaEX0064197	chr10:113160619-113160691	73	19.195	45.425	26.23
TCF7L2	HsaEX0064198	chr10:113161579-113161603	25	0	62.705	62.705
TEAD2	HsaEX0064372	chr19:49355959-49355970	12	27.99	91.905	63.915
TFG	HsaEX0064653	chr3:100747414-100747454	41	0.185	59.79	59.605
TMEM183A	HsaEX0065634	chr1:203016568-203016665	98	0	57.735	57.735
TMEM39A	HsaEX0065777	chr3:119437588-119437649	62	2.465	51.965	49.5
TNIK	HsaEX0066242	chr3:171107183-171107206	24	47.11	98.71	51.6
TPD52	HsaEX0066658	chr8:80044167-80044208	42	0.145	87.605	87.46
TPD52L1	HsaEX0066659	chr6:125252022-125252036	15	0	84.865	84.865
TPD52L2	HsaEX0066666	chr20:63887564-63887605	42	0.38	96.43	96.05
TPD52L2	HsaEX0066667	chr20:63886016-63886042	27	0.295	66.87	66.575
TRIM9	HsaEX0067208	chr14:50982942-50982965	24	0	86.25	86.25
TRRAP	HsaEX0067471	chr7:98945930-98945950	21	0	45.7	45.7
TRRAP	HsaEX0067487	chr7:98945747-98945800	54	3.14	48.09	44.95
TSC2	HsaEX0067508	chr16:2077654-2077726	73	13.11	49.445	36.335
TSPAN6	HsaEX0067681	chrX:100636191-100636207	17	6.2	61.01	54.81
VAV2	HsaEX0070258	chr9:133787246-133787260	15	0	99.545	99.545
VAV2	HsaEX0070259	chr9:133810191-133810205	15	2.605	98.955	96.35
VPS29	HsaEX0070549	chr12:110499535-110499546	12	60.915	92.59	31.675
VTI1A	HsaEX0070740	chr10:112533530-112533550	21	8.415	97.695	89.28
WDR35	HsaEX0071083	chr2:19962295-19962327	33	2.77	96.63	93.86
WDR59	HsaEX0071218	chr16:74922884-74922950	67	0	40.615	40.615
MICAL3	HsaEX0071906	chr22:17812507-17812557	51	9.65	73.58	63.93
ZDHHC20	HsaEX0072500	chr13:21392959-21392994	36	0	68.7	68.7
ZFYVE27	HsaEX0072774	chr10:97752857-97752877	21	0	63.3	63.3
ZNF507	HsaEX0073810	chr19:32380609-32380620	12	0.485	59.34	58.855
ZNF608	HsaEX0074031	chr5:124638782-124638823	42	26.96	65.655	38.695
AC138969.4	HsaEX1002327	chr16:16322534-16322551	18	3.99	92.28	88.29
ANKRD18A	HsaEX1003760	chr9:38597545-38597568	24	0	51.83	51.83
AS3MT	HsaEX1004772	chr10:102897973-102897997	25	0	50.69	50.69
ATL2	HsaEX1005019	chr2:38296480-38296590	111	1.905	84.095	82.19
CCDC122	HsaEX1007251	chr13:43870553-43870591	39	1.49	27.315	25.825
CEP78	HsaEX1008364	chr9:78250246-78250263	18	0	72.75	72.75
DENND1B	HsaEX1011349	chr1:197542786-197542799	14	0	35.715	35.715
EIF4G1	HsaEX1012909	chr3:184316713-184316733	21	0.52	44.18	43.66
FCHO2	HsaEX1014409	chr5:73060129-73060158	30	0	51.275	51.275
FHOD3	HsaEX1014586	chr18:36608728-36608748	21	0	30.485	30.485
ITPR1	HsaEX1018101	chr3:4799355-4799387	33	0	77.005	77.005
KIAA1468	HsaEX1018737	chr18:62232577-62232600	24	0	47.595	47.595
MAGI2-AS3	HsaEX1022645	chr7:79459536-79468896	9361	39.705	77.01	37.305
MPP7	HsaEX1024120	chr10:28109731-28109772	42	0	57.45	57.45
NFIB	HsaEX1025597	chr9:14093460-14093464	5	0	37.285	37.285
SBF1	HsaEX1036077	chr22:50466978-50467001	24	0	78.48	78.48
SLC39A8	HsaEX1037512	chr4:102285949-102285973	25	0	68	68
SPATS2	HsaEX1038700	chr12:49513409-49513421	13	0	44.455	44.455
SYNJ1	HsaEX1039788	chr21:32634861-32634884	24	1.075	73.635	72.56
TBC1D4	HsaEX1040144	chr13:75308250-75308252	3	0.705	99.38	98.675
TRAPPC8	HsaEX1041860	chr18:31891699-31891719	21	1.535	92.29	90.755
VDAC3	HsaEX1043449	chr8:42396210-42396212	3	0.42	90.595	90.175
YWHAH	HsaEX1044319	chr22:31947464-31947485	22	13.155	59.91	46.755
ABI2	HsaEX1046522	chr2:203382189-203382206	18	0	80.28	80.28
RIF1	HsaEX1046652	chr2:151468474-151468551	78	61.435	88.49	27.055
G3BP1	HsaEX7003431	chr5:151787765-151787794	30	0	28.035	28.035
STIM1	HsaEX7005806	chr11:4088702-4088738	37	0	37.675	37.675
TMEM184B	HsaEX7010863	chr22:38222642-38222662	21	2.54	34.595	32.055
