# Supplementary material for: Silencing of SRRM4 suppresses microexon inclusion and promotes tumor growth across cancers
Source: PLoS Biol. 2021 Feb 23;19(2):e3001138. doi: 10.1371/journal.pbio.3001138 (PMC7935315; doi:10.1371/journal.pbio.3001138)
Supplement: S6 Data — PSI, percent spliced in; SRRM4, Serine/Arginine Repetitive Matrix 4; WT, wild-type. (XLSX) [file pbio.3001138.s026.xlsx]

## Sheet: MCF7 24h
MCF7 - 24h induction (1 μg/mL doxycycline)
GENE	EVENT	LENGTH	SRRM4 DM	SRRM4 WT	∆PSI (WT-DM)
AP1S2	HsaEX0004907	9	0	93.13	93.13
EVI5	HsaEX0023360	10	0	89.17	89.17
ASAP1	HsaEX0006155	9	0	84.13	84.13
RALGAPB	HsaEX0052066	9	0	82.12	82.12
WDR35	HsaEX0071083	33	0	81.5	81.5
L1CAM	HsaEX0035103	15	0	81.31	81.31
NAV2	HsaEX0041755	9	0	80.92	80.92
SNX2	HsaEX0060835	12	0	79.95	79.95
FAIM	HsaEX0023714	60	4.39	83.62	79.23
DTNA	HsaEX0021080	9	0	78.93	78.93
KIF1B	HsaEX0034475	18	0	78.91	78.91
EEA1	HsaEX0021607	15	0	78.3	78.3
CPEB4	HsaEX0016976	24	0	77.63	77.63
CASK	HsaEX0012545	18	0	76.94	76.94
GULP1	HsaEX0029101	11	0	76.85	76.85
APBB2	HsaEX0005072	6	1.11	77.77	76.66
RAPGEF6	HsaEX0052287	15	0	75.18	75.18
ATP1B3	HsaEX0006858	20	0	75.11	75.11
MTA1	HsaEX0040386	12	4.1	78.08	73.98
PPP1R9A	HsaEX0049642	24	0	73.45	73.45
GRAMD1A	HsaEX0028492	12	0.99	74.34	73.35
CADPS2	HsaEX0012135	9	0	73.1	73.1
GULP1	HsaEX0029099	24	0	72.92	72.92
VAV2	HsaEX0070258	15	0	72.76	72.76
PACSIN2	HsaEX0045196	6	3.41	75.16	71.75
SLC43A2	HsaEX0059697	12	0	71.56	71.56
NSMF	HsaEX0042574	6	0.75	72.17	71.42
GIT2	HsaEX0027514	6	0	71.26	71.26
CADPS2	HsaEX0012134	9	0	70.99	70.99
UBE2D3	HsaEX1042716	7	0	70.86	70.86
GIT1	HsaEX0027507	27	3.5	73.23	69.73
CLIP1	HsaEX0015666	6	7.35	76.98	69.63
FRYL	HsaEX0026467	9	0	69.49	69.49
SPAG9	HsaEX0061188	15	1.29	70.06	68.77
DOCK9	HsaEX0020667	8	0	68.76	68.76
PTK2	HsaEX0050855	18	9.75	78.16	68.41
DCTN1	HsaEX0018764	15	1.1	69.16	68.06
EMC1	HsaEX0022280	9	0	68.03	68.03
L1CAM	HsaEX0035104	12	0	67.96	67.96
CCDC149	HsaEX0013076	33	0	67.64	67.64
ATL2	HsaEX0006689	15	1.06	68.33	67.27
DAAM1	HsaEX0018410	30	0	66.41	66.41
NCKAP1	HsaEX0042009	18	0	66.24	66.24
PTPRU	HsaEX0051241	30	0	65.95	65.95
MPP7	HsaEX0039996	12	0	65.89	65.89
VAV2	HsaEX0070259	15	1.03	66.82	65.79
PUS7	HsaEX0051317	18	0	65.51	65.51
DCTN4	HsaEX0018777	21	0	65.35	65.35
AC138969.4	HsaEX1002327	18	3.78	68.39	64.61
VTI1A	HsaEX0070740	21	2.74	67.21	64.47
PTK2	HsaEX0050856	21	10.98	75.4	64.42
ZNF507	HsaEX0073810	12	0	63.64	63.64
SIDT1	HsaEX0058256	15	0	63.62	63.62
TBC1D30	HsaEX0063881	22	0.9	64.32	63.42
NAPB	HsaEX0041655	47	35.6	98.9	63.3
ABI1	HsaEX0000641	15	3.42	66.35	62.93
SYNJ1	HsaEX0063208	24	22.92	85.71	62.79
TRAPPC8	HsaEX1041860	21	0	61.98	61.98
MEF2D	HsaEX0038710	21	16.39	78.27	61.88
MICAL3	HsaEX0071906	51	6.36	68.04	61.68
DOPEY1	HsaEX0020714	30	0	61.68	61.68
FRYL	HsaEX0026468	18	8.6	70.26	61.66
ASAP2	HsaEX0006174	4	0	61.25	61.25
PLCH1	HsaEX0048133	28	0	60.89	60.89
SCRIB	HsaEX0056638	75	6.34	67.16	60.82
KIF3A	HsaEX0034593	9	0	60.65	60.65
ARHGEF11	HsaEX0005602	15	0	60.35	60.35
GOPC	HsaEX0028052	24	10.58	70.8	60.22
PTPRK	HsaEX0051167	12	0	59.69	59.69
CKAP5	HsaEX0015457	24	0	59.48	59.48
SBF1	HsaEX1036077	24	0	59.17	59.17
PTPRK	HsaEX0051163	30	1.85	60.53	58.68
CASK	HsaEX0012542	27	0	58.09	58.09
MEAF6	HsaEX0038484	30	0.59	58.55	57.96
CPEB2	HsaEX0016967	24	35.55	92.95	57.4
GPC6	HsaEX0028152	30	1.04	58.12	57.08
PARP6	HsaEX0045622	70	2.52	59.13	56.61
TACC2	HsaEX0063374	9	0	56.59	56.59
SH3GLB1	HsaEX0058023	24	0.4	56.51	56.11
MAGI1	HsaEX0037260	36	6.01	61.76	55.75
MON2	HsaEX0039778	3	0	55.73	55.73
SGCE	HsaEX0057775	35	2.12	57.78	55.66
POLR3F	HsaEX0049118	21	1.09	56.1	55.01
NEO1	HsaEX0042591	33	8.48	63.48	55
PPFIA1	HsaEX0049335	30	22.09	76.98	54.89
LRRFIP1	HsaEX0036733	78	3.25	57.84	54.59
RASA2	HsaEX0052362	12	0	54.49	54.49
TPD52L1	HsaEX0066659	15	0	53.99	53.99
ERVK13-1	HsaEX1013434	151	24.53	77.78	53.25
SYNJ1	HsaEX1039788	24	11.57	64.76	53.19
SSR1	HsaEX0061917	15	0.2	53.36	53.16
PPP3CC	HsaEX0049748	30	32.13	85.21	53.08
REST	HsaEX0053093	50	0	53	53
ACBD5	HsaEX0001839	33	11.86	64.82	52.96
TPD52	HsaEX0066658	42	0.12	52.97	52.85
IFT88	HsaEX0031098	9	0	52.84	52.84
CAMSAP2	HsaEX0012290	33	0.36	53.19	52.83
ASPH	HsaEX0006332	45	1.67	54.4	52.73
CERS6	HsaEX0035450	24	0.33	52.57	52.24
EDEM3	HsaEX0021585	48	0.4	52.55	52.15
KIAA0513	HsaEX0033671	30	0	51.98	51.98
NRCAM	HsaEX0043771	18	1.23	53.18	51.95
CLASP1	HsaEX0015476	27	4.76	56.25	51.49
PLS3	HsaEX0048492	27	0	51.33	51.33
ACAP2	HsaEX0001804	12	0	51.22	51.22
SH3GLB2	HsaEX0058029	15	0.32	51.23	50.91
TPD52L2	HsaEX0066666	42	0.38	50.99	50.61
CLASP2	HsaEX0015498	24	1.46	51.67	50.21
IMPDH1	HsaEX0031609	17	12.38	62.04	49.66
ZFYVE27	HsaEX0072774	21	1.19	50.51	49.32
DDHD1	HsaEX0018829	21	8.47	57.66	49.19
PLEKHC1	HsaEX0048320	21	25.56	74.68	49.12
ADD1	HsaEX0002792	34	14	63.02	49.02
NAA16	HsaEX0041459	29	6.21	54.99	48.78
ABCB7	HsaEX0000367	12	0	48.28	48.28
SIPA1L1	HsaEX0058384	63	8	56.28	48.28
KIAA1109	HsaEX0033934	51	10.67	58.82	48.15
MADD	HsaEX0037214	9	0	48.03	48.03
AS3MT	HsaEX1004772	25	0	48.01	48.01
TBC1D4	HsaEX1040144	3	0	47.95	47.95
HOOK2	HsaEX0030341	6	0	47.6	47.6
TMEM183A	HsaEX0065634	98	1.08	48.65	47.57
HERC4	HsaEX0029786	24	23.84	71.07	47.23
TENM3	HsaEX0044638	27	1.62	48.84	47.22
ERC1	HsaEX0022977	12	9.19	56.13	46.94
CC2D2A	HsaEX0012807	15	0	46.67	46.67
SH3GLB1	HsaEX0058019	39	0.48	47.14	46.66
MAP4K4	HsaEX0037668	9	33.94	80.49	46.55
ATP6V0A1	HsaEX0006966	18	0	46.37	46.37
ERGIC3	HsaEX0023051	15	0.38	46.61	46.23
SYPL1	HsaEX0063243	10	0	46.14	46.14
MADD	HsaEX0037224	63	0.33	46.39	46.06
MACF1	HsaEX0037158	12	0	46.04	46.04
LRCH3	HsaEX0036341	246	0.83	46.8	45.97
SLC38A10	HsaEX0059526	24	0	45.76	45.76
FAT1	HsaEX0024958	36	1.79	47	45.21
CSNK1G3	HsaEX0017556	24	22.9	67.96	45.06
CELSR3	HsaEX0014560	15	0	45	45
DENND1B	HsaEX1011349	14	0	44.64	44.64
PPFIA3	HsaEX0049351	27	2.25	46.88	44.63
PPFIBP1	HsaEX0049371	33	26.49	70.96	44.47
ACVR2A	HsaEX0002213	24	0	44.38	44.38
VDAC3	HsaEX1043449	3	0.07	43.63	43.56
HPS4	HsaEX0030432	54	15.38	58.79	43.41
TTC23	HsaEX0067855	195	56.81	100	43.19
TSTD3	HsaEX0054299	86	25	68	43
ANKRD18A	HsaEX1003760	24	0	42.75	42.75
ANK3	HsaEX0004157	27	0.3	42.88	42.58
PPFIA1	HsaEX0049336	63	0.83	43.09	42.26
MED24	HsaEX0038645	57	20	62.26	42.26
MTSS1	HsaEX0040731	12	21.43	63.64	42.21
PTPRS	HsaEX0051224	27	0	42.17	42.17
TAF4B	HsaEX0063497	59	3.16	45.26	42.1
MEF2A	HsaEX0038690	24	11.4	53.07	41.67
PTK2	HsaEX0050846	9	18.32	59.88	41.56
CLASP1	HsaEX0015475	108	0	41.41	41.41
AP1G1	HsaEX0004874	9	16.52	57.91	41.39
ITSN1	HsaEX0032608	8	0	41.36	41.36
PHLDB2	HsaEX1027938	9	0	41.36	41.36
DGKQ	HsaEX0019468	21	2.59	43.86	41.27
FCHSD2	HsaEX0025457	72	0	40.79	40.79
ABI2	HsaEX0000656	18	0.47	40.8	40.33
NFIB	HsaEX1025597	5	0	40.08	40.08
SLC25A25	HsaEX0059048	36	2.04	42.03	39.99
CLTC	HsaEX0015815	12	0	39.94	39.94
PPFIA1	HsaEX0049337	27	0	39.86	39.86
KIAA1468	HsaEX1018737	24	1.64	41.41	39.77
CLEC16A	HsaEX0015596	6	0	39.61	39.61
MADD	HsaEX0037213	9	0	39.59	39.59
CARMIL1	HsaEX0036507	12	11.97	51.47	39.5
CSPP1	HsaEX0017573	42	0	39.42	39.42
ERC1	HsaEX0022979	65	1.01	40.43	39.42
FBXO25	HsaEX0025270	27	1.84	41.21	39.37
SRGAP1	HsaEX0061698	34	2.1	41.28	39.18
MYO18A	HsaEX0041057	36	2.19	40.93	38.74
CSTF2	HsaEX0017620	60	0	38.73	38.73
SIDT1	HsaEX0058265	84	38.08	76.63	38.55
SPG20	HsaEX0061377	26	1.33	39.77	38.44
HOTAIR	HsaEX0030363	53	36.69	74.95	38.26
TPD52L2	HsaEX0066667	27	0.15	38.39	38.24
GRAMD3	HsaEX0028532	43	9.57	47.59	38.02
ATL2	HsaEX1005019	111	2.11	40.13	38.02
KMT2C	HsaEX1019114	23	0	37.8	37.8
PARD3	HsaEX0045502	12	0	37.73	37.73
MINK1	HsaEX0039306	24	0	37.51	37.51
UNC13B	HsaEX0069336	6	0	37.31	37.31
ARHGAP20	HsaEX1004447	31	0	37.27	37.27
SH3GLB2	HsaEX0058030	12	1.42	38.47	37.05
TAF1	HsaEX0063412	6	0	37.02	37.02
PLEKHH3	HsaEX0048402	135	26.53	63.19	36.66
EXOC6B	HsaEX0023494	12	26.58	63.11	36.53
PTPRF	HsaEX0051138	27	38.26	74.77	36.51
CEP78	HsaEX1008364	18	0.22	36.34	36.12
INTS13	HsaEX0009119	24	0	36.06	36.06
DCTD	HsaEX0018760	8	0	36.01	36.01
CTAGE5	HsaEX0017658	27	53.87	89.53	35.66
NIPAL2	HsaEX0042966	28	5.79	41.28	35.49
E2F7	HsaEX0021425	24	1.9	37.19	35.29
RAB3GAP1	HsaEX0051667	21	0	35.11	35.11
TBX3	HsaEX0064086	60	41.82	76.6	34.78
ST6GALNAC2	HsaEX0062031	82	4.41	39.06	34.65
PATJ	HsaEX1027111	20	0	34.39	34.39
ITPR2	HsaEX0032587	9	0	34.35	34.35
ZMYM6	HsaEX0072927	72	8.2	42.22	34.02
IFT172	HsaEX0031034	144	66.36	100	33.64
TFG	HsaEX0064653	41	0.05	33.67	33.62
NSFL1C	HsaEX0043901	3	7.07	40.35	33.28
WWC3	HsaEX0071675	11	0	33.25	33.25
PARP6	HsaEX0045621	110	46.63	79.84	33.21
SH3D19	HsaEX0057982	69	36.57	69.72	33.15
ITGB3BP	HsaEX0032454	45	13.56	46.44	32.88
TRRAP	HsaEX0067487	54	2.93	35.72	32.79
CLTC	HsaEX0015816	3	0	32.71	32.71
ZMIZ1	HsaEX1044740	43	0.98	33.55	32.57
CKB	HsaEX0015461	91	46.67	79.22	32.55
LCP1	HsaEX0035536	27	2.7	35.18	32.48
DYRK2	HsaEX0021345	149	45.05	77.46	32.41
MBNL2	HsaEX0038120	36	6.94	39.34	32.4
SYNE1	HsaEX0063152	59	36.84	69.23	32.39
EOGT	HsaEX0010947	51	21.47	53.83	32.36
MADD	HsaEX0037217	54	1.69	33.97	32.28
SCYL3	HsaEX1036271	13	0	32.22	32.22
CARMIL1	HsaEX0036505	18	0	32.14	32.14
TRRAP	HsaEX0067471	21	0	32.09	32.09
TEAD2	HsaEX0064372	12	44.01	75.81	31.8
RBM6	HsaEX1030878	70	1.39	33.07	31.68
MTSS1L	HsaEX0040737	9	32.21	63.79	31.58
RBBP8NL	HsaEX0010445	167	40	71.43	31.43
AGRN	HsaEX0003157	24	0.97	32.28	31.31
SPTAN1	HsaEX0061551	15	45.33	76.61	31.28
LRRC37B	HsaEX0036592	1382	63.16	94.38	31.22
TMSB15B	HsaEX1041401	67	15.01	46.21	31.2
EZH2	HsaEX0023621	68	4.38	35.36	30.98
KCNAB2	HsaEX0032942	42	37.02	67.81	30.79
WDR59	HsaEX0071218	67	0.33	31.11	30.78
TRIP11	HsaEX1042038	13	0	30.5	30.5
SLC35F5	HsaEX0059449	39	8.33	38.67	30.34
PAICS	HsaEX7002604	21	68.04	98.34	30.3
WHRN	HsaEX0019329	127	40.64	70.92	30.28
OR2A1-AS1	HsaEX0055335	53	66.67	96.83	30.16
FCHO2	HsaEX1014409	30	0	30.11	30.11
STIM1	HsaEX7005806	37	0	30.06	30.06
DHX30	HsaEX0019585	29	52.35	82.37	30.02
AGFG2	HsaEX0003080	33	15.11	45.07	29.96
STX3	HsaEX1039472	785	0.26	30.15	29.89
NR2C1	HsaEX0043682	30	0	29.67	29.67
CLASP1	HsaEX0015478	24	0.53	30.18	29.65
MARK3	HsaEX0037926	45	10.54	40.17	29.63
SPIRE2	HsaEX0061454	69	20.99	50.48	29.49
CARM1	HsaEX0012472	69	16.69	46.02	29.33
RP11-96H19.1	HsaEX1035046	110	66.67	95.74	29.07
CEP95	HsaEX1008382	13	0	29.03	29.03
OFD1	HsaEX1026556	19	0	29.03	29.03
NBEAL1	HsaEX0041842	87	25.08	53.95	28.87
CLMN	HsaEX0015714	62	68	96.83	28.83
DENND1B	HsaEX0019108	23	7.69	36.4	28.71
TBC1D31	HsaEX1040115	25	0	28.49	28.49
CLASP1	HsaEX0015474	24	50.77	79.22	28.45
S100PBP	HsaEX0056094	51	2.56	30.99	28.43
WASF3	HsaEX0070851	176	64.18	92.59	28.41
CD47	HsaEX0013878	33	20.28	48.68	28.4
CADM1	HsaEX0012101	33	32.94	61.16	28.22
AP3B1	HsaEX0004942	37	0	28.16	28.16
PLEKHG3	HsaEX1028519	22	0	28.15	28.15
CSNK1G3	HsaEX0017555	90	7.28	35.18	27.9
RUNDC3A-AS1	HsaEX1035843	63	27.62	55.36	27.74
PAN3	HsaEX1026952	22	0	27.68	27.68
MCTP1	HsaEX0038328	39	32.37	59.94	27.57
STAG2	HsaEX0062178	104	18.51	46.02	27.51
PTPRU	HsaEX0051231	18	0	27.47	27.47
EEF1D	HsaEX0021628	713	68.89	96.29	27.4
PLEC	HsaEX0048199	36	0.17	27.52	27.35
IFT140	HsaEX1017418	36	0	27.3	27.3
ZSCAN31	HsaEX0073413	476	60.35	87.54	27.19
EIF4G1	HsaEX1012909	21	0.15	27.24	27.09
RAPGEF6	HsaEX0052286	9	0	26.92	26.92
RIT1	HsaEX0053754	8	0	26.92	26.92
UGGT2	HsaEX0069169	15	0	26.92	26.92
RNGTT	HsaEX1031581	39	0	26.82	26.82
PPP1R11	HsaEX0049547	75	67.35	94.12	26.77
PVT1	HsaEX0051355	165	61.36	88.12	26.76
ARL15	HsaEX0005858	18	0	26.71	26.71
MAPK8IP3	HsaEX0037791	24	1.24	27.86	26.62
SIDT2	HsaEX0058272	12	22.48	49.02	26.54
DMKN	HsaEX0019979	42	15.94	42.35	26.41
AKAP9	HsaEX1003304	96	0	26.24	26.24
SP2	HsaEX0061120	113	23.08	49.25	26.17
CSNK1A1	HsaEX1009971	55	3.45	29.53	26.08
RHBG	HsaEX0053473	68	69.33	95.29	25.96
DCTN2	HsaEX1011149	9	0.48	26.26	25.78
MPP7	HsaEX1024120	42	0	25.64	25.64
XRN1	HsaEX0071865	99	3.45	29.03	25.58
POC1B	HsaEX0048789	23	6.65	32.15	25.5
RHBG	HsaEX0053475	167	71.74	97.12	25.38
PKD1	HsaEX0047810	19	0	25.32	25.32
AHDC1	HsaEX0003232	179	70.91	96.15	25.24
ARRB1	HsaEX0006044	24	23.65	48.87	25.22
CELSR3	HsaEX0014558	80	66.67	91.87	25.2
AGAP1	HsaEX0003016	75	0	25.18	25.18
DROSHA	HsaEX0053821	72	46.96	71.98	25.02
SPATS2	HsaEX1038700	13	0	25.02	25.02

## Sheet: MDA-MB-231 24h
MDA-MB-231 - 24h induction (1 μg/mL doxycycline)
GENE	EVENT	LENGTH	SRRM4 DM	SRRM4 WT	∆PSI (WT-DM)
FAIM	HsaEX0023714	60	1.24	91.71	90.47
APBB2	HsaEX0005072	6	0.83	90.28	89.45
APBB1	HsaEX0005055	4	0	88.91	88.91
ATP6V0A1	HsaEX0006966	18	0	88.29	88.29
CAMTA2	HsaEX0012302	21	2.06	90.04	87.98
MEF2C	HsaEX0038702	24	0	85.77	85.77
AP1S2	HsaEX0004907	9	0	85.6	85.6
SNX2	HsaEX0060835	12	0	85.56	85.56
PACSIN2	HsaEX0045196	6	1.47	86.36	84.89
CADPS2	HsaEX0012135	9	0	84.69	84.69
NCKAP1	HsaEX0042009	18	0	83.57	83.57
MPP3	HsaEX0039967	21	14.09	96.58	82.49
PPFIA1	HsaEX0049335	30	4.02	86.48	82.46
GRAMD1A	HsaEX0028492	12	0.79	83.21	82.42
ATP1B3	HsaEX0006858	20	3.92	86.15	82.23
MFSD6	HsaEX0039034	25	0	82.09	82.09
PHF21A	HsaEX0047035	23	7.57	89.56	81.99
ATL2	HsaEX0006689	15	1.17	82.31	81.14
VAV2	HsaEX0070259	15	0	80.7	80.7
CCDC149	HsaEX0013076	33	0	80.52	80.52
KIF1B	HsaEX0034475	18	0	79.19	79.19
FRYL	HsaEX0026467	9	0	78.59	78.59
PTPRU	HsaEX0051241	30	0	78.44	78.44
FSD1L	HsaEX0026489	23	0	77.17	77.17
ACAP2	HsaEX0001804	12	0	77.13	77.13
ABI1	HsaEX0000641	15	9.97	86.95	76.98
MTA1	HsaEX0040386	12	0	76.77	76.77
KCNQ5	HsaEX0033112	27	4.76	81.21	76.45
ATL1	HsaEX0006681	15	20.15	96.43	76.28
DOCK4	HsaEX0020591	27	0	76.28	76.28
SH3GLB1	HsaEX0058023	24	0.65	75.82	75.17
PTPRK	HsaEX0051167	12	0	75.06	75.06
PTK2	HsaEX0050856	21	1.23	76.06	74.83
GIT1	HsaEX0027507	27	8.53	82.9	74.37
ASAP1	HsaEX0006155	9	2.06	76.22	74.16
PARP6	HsaEX0045622	70	2.54	75.66	73.12
EVI5	HsaEX0023360	10	0	72.69	72.69
WDR35	HsaEX0071083	33	3.46	75.58	72.12
DOCK9	HsaEX0020667	8	0	72.11	72.11
EEA1	HsaEX0021607	15	0	72.06	72.06
VAV2	HsaEX0070258	15	0	71.68	71.68
TBC1D4	HsaEX1040144	3	0	71.59	71.59
NSMF	HsaEX0042574	6	0	71.05	71.05
REST	HsaEX0053093	50	0	70.87	70.87
ATL2	HsaEX1005019	111	5.65	76.45	70.8
DCTN1	HsaEX0018764	15	0.87	71.48	70.61
MON2	HsaEX0039778	3	0	70.13	70.13
FAT1	HsaEX6087239	47	0	69.7	69.7
ERC1	HsaEX0022977	12	2.62	72.26	69.64
GIT2	HsaEX0027514	6	0	69.62	69.62
EMC1	HsaEX0022280	9	0	69.49	69.49
SPAG9	HsaEX0061188	15	1.12	70.34	69.22
SCRIB	HsaEX0056638	75	14.64	83.31	68.67
AC138969.4	HsaEX1002327	18	8.53	76.9	68.37
CPEB4	HsaEX0016976	24	0	67.8	67.8
SPATS2	HsaEX1038700	13	1.94	69.56	67.62
SLC38A10	HsaEX0059526	24	7.1	74.24	67.14
ASAP2	HsaEX0006174	4	0	67.01	67.01
CASK	HsaEX0012545	18	0.41	67.31	66.9
RNF4	HsaEX1031570	10	28.94	95.45	66.51
SYPL1	HsaEX0063243	10	0	66.47	66.47
AS3MT	HsaEX1004772	25	0	66.03	66.03
MGAT5B	HsaEX0039104	6	21.08	86.54	65.46
PUS7	HsaEX0051317	18	0	65.33	65.33
MEF2D	HsaEX0038710	21	24.75	89.82	65.07
ERC1	HsaEX0022979	65	1.8	66.37	64.57
GOPC	HsaEX0028052	24	12.82	76.74	63.92
CAMSAP2	HsaEX0012290	33	0	63.43	63.43
CLASP2	HsaEX0015498	24	0	63.39	63.39
SH3GLB2	HsaEX0058029	15	0	63.07	63.07
VTI1A	HsaEX0070740	21	0	62.98	62.98
HERC4	HsaEX0029786	24	20.56	83.33	62.77
L1CAM	HsaEX0035103	15	0	62.65	62.65
VDAC3	HsaEX1043449	3	1.51	64.1	62.59
CERS6	HsaEX0035450	24	0	62.18	62.18
PTK2	HsaEX0050855	18	0	61.97	61.97
RALGAPB	HsaEX0052066	9	0	61.84	61.84
CLIP1	HsaEX0015666	6	3.82	65.66	61.84
SGCE	HsaEX0057775	35	0.41	61.78	61.37
SSR1	HsaEX0061917	15	1.64	62.77	61.13
PORCN	HsaEX0049202	15	0	60.99	60.99
PTPRS	HsaEX0051218	9	0	60.88	60.88
SBF1	HsaEX1036077	24	0	60.88	60.88
LRCH3	HsaEX0036341	246	2.26	62.89	60.63
DLG1	HsaEX0019877	34	18.02	78.64	60.62
DCTN4	HsaEX0018777	21	0	60.17	60.17
RAPGEF6	HsaEX0052287	15	0	60.13	60.13
TENM3	HsaEX0044642	21	23.84	83.96	60.12
COL4A1	HsaEX1009408	8	0	59.85	59.85
PLEKHC1	HsaEX0048320	21	7.76	67.26	59.5
TRAPPC8	HsaEX1041860	21	0.61	59.69	59.08
SH3GLB1	HsaEX0058019	39	2.82	61.82	59
DOCK11	HsaEX0020546	18	0	58.97	58.97
TPD52L2	HsaEX0066666	42	0.04	58.51	58.47
ADD1	HsaEX0002792	34	2.33	60.77	58.44
UBE2D3	HsaEX1042716	7	0	57.92	57.92
MICAL3	HsaEX0071906	51	33.01	90.92	57.91
SPTAN1	HsaEX0061551	15	20.23	78.08	57.85
MED24	HsaEX0038645	57	13.49	70.95	57.46
APBA2	HsaEX0005036	36	0	57.13	57.13
ASPH	HsaEX0006332	45	3.81	60.93	57.12
ACBD5	HsaEX0001839	33	19.91	76.56	56.65
ERGIC3	HsaEX0023051	15	0.37	56.74	56.37
FRMD4A	HsaEX0026370	67	7.98	64.12	56.14
VPS13C	HsaEX0070504	66	0	55.85	55.85
FAT1	HsaEX0024958	36	6.13	61.76	55.63
TPD52L1	HsaEX0066659	15	0	55.28	55.28
COL16A1	HsaEX6029722	19	0	55.13	55.13
ROBO3	HsaEX0054211	24	22.4	76.86	54.46
MEAF6	HsaEX0038484	30	0.79	54.77	53.98
PPFIA1	HsaEX0049336	63	12.11	65.73	53.62
DDHD1	HsaEX0018829	21	21.47	75.05	53.58
L1CAM	HsaEX0035104	12	4.52	58.1	53.58
ADGRL2	HsaEX0036234	12	0	53.49	53.49
MON2	HsaEX0039783	81	1.03	54.34	53.31
TNIK	HsaEX0066242	24	26.6	79.86	53.26
ARL6	HsaEX0005873	13	0	52.98	52.98
PTPRK	HsaEX0051169	36	5.26	57.87	52.61
GULP1	HsaEX0029101	11	0	51.87	51.87
EDEM3	HsaEX0021585	48	0	51.67	51.67
TBC1D31	HsaEX1040115	25	0	51.34	51.34
E2F7	HsaEX0021425	24	2.58	53.72	51.14
CKAP5	HsaEX0015457	24	0	51.01	51.01
MINK1	HsaEX0039306	24	2.14	53.05	50.91
SNX21	HsaEX0060838	11	43.77	94.64	50.87
PTPRK	HsaEX0051163	30	0	50.7	50.7
ABCB7	HsaEX0000367	12	0	50.24	50.24
ITPR2	HsaEX0032587	9	0	50.24	50.24
TRRAP	HsaEX0067487	54	1.87	51.88	50.01
DENND1B	HsaEX1011349	14	0	50	50
MACF1	HsaEX0037158	12	0	49.86	49.86
DAAM1	HsaEX0018410	30	0	49.59	49.59
NAA16	HsaEX0041459	29	0	49.56	49.56
ABI2	HsaEX0000656	18	0	49.13	49.13
TFG	HsaEX0064653	41	0.19	49.12	48.93
FMNL1	HsaEX0026028	18	33.39	82.28	48.89
AP1G1	HsaEX0004874	9	29.74	78.44	48.7
MEF2A	HsaEX0038690	24	4.14	52.55	48.41
DHX30	HsaEX0019585	29	17.25	65.39	48.14
R3HDM1	HsaEX6015639	189	2.06	50	47.94
TENM3	HsaEX0044638	27	0	47.77	47.77
ITSN1	HsaEX0032608	8	0	47.59	47.59
FCHO2	HsaEX1014409	30	0.49	47.86	47.37
TMEM184B	HsaEX7010863	21	2.13	49.33	47.2
SFT2D1	HsaEX0057701	23	2.5	49.69	47.19
PRELID2	HsaEX0049991	36	3.04	50.15	47.11
ZNF507	HsaEX0073810	12	0	46.93	46.93
INTS13	HsaEX0009119	24	0	46.88	46.88
PTPRF	HsaEX0051138	27	1.83	48.71	46.88
COL4A5	HsaEX0016571	10	0	46.67	46.67
TPD52L2	HsaEX0066667	27	0	46.64	46.64
LPHN2	HsaEX0036237	39	13.64	60.27	46.63
POC1B	HsaEX0048789	23	10.94	57.51	46.57
FBXO25	HsaEX0025270	27	0	46.49	46.49
TEAD2	HsaEX0064372	12	28.9	75.21	46.31
BIN1	HsaEX0008094	108	0.38	46.53	46.15
EXOC6B	HsaEX0023494	12	14	60	46
CEP290	HsaEX0014781	6	21.24	67.23	45.99
ODF2L	HsaEX0044604	159	30.72	76.2	45.48
MAPK8	HsaEX0037783	72	7.04	52.17	45.13
	HsaEX0023330	44	25.99	71.07	45.08
SYNJ1	HsaEX0063208	24	10.53	55.56	45.03
FRYL	HsaEX0026468	18	29.93	74.83	44.9
MAP4K4	HsaEX0037668	9	30.57	75.31	44.74
VPS13C	HsaEX0070503	63	3.7	48.15	44.45
SENP6	HsaEX0057212	21	41.61	85.89	44.28
PTPRS	HsaEX0051224	27	0	44.06	44.06
TRRAP	HsaEX0067471	21	0	43.92	43.92
PPFIA1	HsaEX0049334	117	33.89	77.74	43.85
CACNA2D1	HsaEX0012013	21	0	43.78	43.78
TMCO4	HsaEX0065311	14	0	43.75	43.75
SIPA1L1	HsaEX0058384	63	7.63	51.21	43.58
SMAP1	HsaEX0060245	15	0	43.5	43.5
PIK3C3	HsaEX1028111	115	2.77	46.14	43.37
NEO1	HsaEX0042591	33	9.97	53.31	43.34
TPD52	HsaEX0066658	42	0	43.07	43.07
EZH2	HsaEX0023621	68	4.69	46.99	42.3
ETFDH	HsaEX0023275	44	1.45	43.75	42.3
TMEM218	HsaEX0065725	186	48.33	90.61	42.28
MADD	HsaEX0037214	9	0	42.17	42.17
KIAA1109	HsaEX0033934	51	5.07	47.19	42.12
PLS3	HsaEX0048492	27	0.03	41.87	41.84
SPG20	HsaEX0061377	26	1.51	43.23	41.72
FCHSD2	HsaEX0025457	72	0	41.46	41.46
SIDT2	HsaEX0058272	12	15.91	57.24	41.33
CSPP1	HsaEX0017573	42	0	40.97	40.97
NAV1	HsaEX0041746	24	31.88	72.67	40.79
UGGT2	HsaEX0069169	15	4	44.51	40.51
DOPEY1	HsaEX0020714	30	0	40.35	40.35
RUNDC1	HsaEX0055952	6	24.55	64.29	39.74
SYNJ1	HsaEX1039788	24	12.75	52.4	39.65
CSNK1G3	HsaEX0017556	24	42.14	81.63	39.49
LINC00630	HsaEX0035945	164	34.47	73.96	39.49
PTCH1	HsaEX1029868	16	0	39.33	39.33
RASA2	HsaEX0052362	12	0	39.09	39.09
NSFL1C	HsaEX0043901	3	19.57	58.5	38.93
TAF1	HsaEX0063412	6	1.14	39.97	38.83
TCF7L2	HsaEX0064198	25	0	38.83	38.83
NAV2	HsaEX0041762	66	32.82	71.63	38.81
NR2C1	HsaEX0043682	30	0.4	39.13	38.73
CPEB2	HsaEX0016967	24	56.01	94.59	38.58
SRGAP1	HsaEX0061698	34	32.9	71.41	38.51
TMEM183A	HsaEX0065634	98	0	38.27	38.27
CSTF2	HsaEX0017620	60	0.37	38.57	38.2
MGAT5B	HsaEX0039109	131	52.94	90.38	37.44
BIN1	HsaEX0008095	24	0	37.35	37.35
CBR4	HsaEX0012755	30	8.41	45.66	37.25
PKD1	HsaEX0047810	19	0.6	37.77	37.17
CEP78	HsaEX1008364	18	0	37.14	37.14
PTK2	HsaEX0050846	9	20.05	56.99	36.94
KIAA1468	HsaEX1018737	24	0	36.66	36.66
CA12	HsaEX0011806	33	29.09	65.69	36.6
ABLIM3	HsaEX0000740	48	22.26	58.77	36.51
GCKR	HsaEX0027213	92	22.63	59.09	36.46
MYCBP2	HsaEX0040933	75	13.64	49.93	36.29
CLTC	HsaEX0015815	12	0	35.67	35.67
MECOM	HsaEX0038487	27	42.48	78.11	35.63
MANBA	HsaEX0037424	46	0	35.42	35.42
DCTN2	HsaEX1011149	9	0	35.35	35.35
DOCK9	HsaEX0020673	42	1.73	36.92	35.19
ANKRD18A	HsaEX1003760	24	0	35.14	35.14
TIAL1	HsaEX0064947	68	10.33	45.2	34.87
ANK2	HsaEX0004127	12	0	34.81	34.81
MYO18A	HsaEX0041057	36	5.62	39.94	34.32
STRADA	HsaEX0062611	29	3.65	37.92	34.27
COL13A1	HsaEX0016300	27	25.82	60.03	34.21
STAG2	HsaEX0062178	104	13.37	47.5	34.13
CLASP1	HsaEX0015475	108	0	34.1	34.1
CLASP1	HsaEX0015476	27	2.02	36.12	34.1
TMEM44	HsaEX0065816	33	16.41	49.72	33.31
AP3B1	HsaEX0004942	37	0.57	33.78	33.21
DNM2	HsaEX0020455	12	47.16	80.35	33.19
IL17RE	HsaEX0031380	16	40.06	73.09	33.03
DCTD	HsaEX0018760	8	0	33.02	33.02
AGFG2	HsaEX0003080	33	11.28	44.3	33.02
PTPRK	HsaEX1030093	42	0.25	33.15	32.9
LRRFIP1	HsaEX0036725	93	38	70.85	32.85
ARRB1	HsaEX0006044	24	11.31	44.11	32.8
GULP1	HsaEX0029099	24	0	32.7	32.7
PHLDB2	HsaEX1027938	9	0	32.65	32.65
EXOC1	HsaEX0023429	45	15.99	48.59	32.6
CLASP1	HsaEX0015474	24	41.88	74.44	32.56
SLF2	HsaEX1037810	19	0	32.46	32.46
HOOK3	HsaEX0030349	6	0	32.28	32.28
ARHGEF11	HsaEX0005602	15	0	32.17	32.17
LRBA	HsaEX0036320	33	14.17	46.28	32.11
DYSF	HsaEX0021365	42	23.47	55.56	32.09
AHI1	HsaEX0003257	42	16.25	48.09	31.84
MADD	HsaEX0037224	63	0	31.83	31.83
ZNF681	HsaEX0074178	75	38.4	70.17	31.77
RICTOR	HsaEX0053597	72	20.29	52.04	31.75
KIF21A	HsaEX0034505	21	42.74	74.48	31.74
NAA16	HsaEX0041462	118	18.05	49.49	31.44
KMT2C	HsaEX1019114	23	2.56	33.76	31.2
MTRF1	HsaEX0040718	71	16.22	47.4	31.18
PPP3CB	HsaEX0049746	30	62.93	93.68	30.75
DOCK9	HsaEX0020665	36	1.5	32.21	30.71
DTNB	HsaEX1012446	30	0	30.63	30.63
NAV2	HsaEX0041755	9	56.82	87.38	30.56
SNX14	HsaEX0060805	27	48.32	78.66	30.34
AGFG1	HsaEX0003077	48	1.99	32.3	30.31
CD47	HsaEX0013878	33	7.41	37.71	30.3
MTSS1L	HsaEX0040737	9	33.13	63.42	30.29
CMTM4	HsaEX0015878	25	0	30.23	30.23
CARM1	HsaEX0012472	69	9.15	39.02	29.87
GOLGA2P5	HsaEX0001028	93	70.21	100	29.79
SLC39A8	HsaEX1037512	25	0	29.56	29.56
PTPRM	HsaEX0051183	27	1.27	30.78	29.51
SETDB2	HsaEX0057527	36	15.76	45.03	29.27
SH3D19	HsaEX0057982	69	41.69	70.93	29.24
ARFGAP1	HsaEX0005316	30	0	29.17	29.17
CIITA	HsaEX0015395	84	70.91	100	29.09
DIAPH2	HsaEX0019681	87	32.71	61.8	29.09
TPCN2	HsaEX0066639	50	53.19	82.25	29.06
CFLAR	HsaEX1008543	5	0	29.03	29.03
KIF1C	HsaEX0034483	23	0	28.86	28.86
PPFIBP1	HsaEX0049371	33	61.31	90.16	28.85
BBS1	HsaEX0020840	194	3.11	31.85	28.74
STIM1	HsaEX7005806	37	0	28.64	28.64
ZNF431	HsaEX0073662	22	0	28.6	28.6
VAV2	HsaEX0070256	54	5.16	33.48	28.32
CDON	HsaEX0014432	7	0	28.3	28.3
RNGTT	HsaEX1031581	39	0	28.14	28.14
PTPRS	HsaEX0051217	12	68.05	96.14	28.09
XRN1	HsaEX0071865	99	5.26	33.33	28.07
RTKN2	HsaEX0055871	63	20.45	48.45	28
RAPGEF2	HsaEX0052261	18	64.56	92.39	27.83
ZDHHC20	HsaEX0072500	36	0.11	27.92	27.81
PTPN22	HsaEX0051007	96	66.65	94.31	27.66
WWC3	HsaEX1044121	55	0	27.63	27.63
MID1	HsaEX0039251	153	8.35	35.97	27.62
NBEAL1	HsaEX0041842	87	3.03	30.52	27.49
STX3	HsaEX1039472	785	0	27.3	27.3
NCOR2	HsaEX0042129	51	39.18	66.47	27.29
WDR59	HsaEX0071218	67	0	27.27	27.27
DDX60L	HsaEX1011314	48	0.83	27.89	27.06
CTDSPL	HsaEX1010585	146	34.81	61.83	27.02
PPP3CC	HsaEX0049748	30	42.9	69.91	27.01
EPB41	HsaEX0022624	42	3.44	30.35	26.91
MBNL2	HsaEX0038120	36	1.8	28.63	26.83
NF1	HsaEX0042643	31	0	26.82	26.82
ITGB3BP	HsaEX0032454	45	25.8	52.58	26.78
CDC42BPA	HsaEX0014069	48	1.48	28.19	26.71
CTAGE5	HsaEX0017658	27	69.28	95.9	26.62
MEIS2	HsaEX0038799	96	41.3	67.82	26.52
RIF1	HsaEX0053609	20	0	26.51	26.51
RTF1	HsaEX1035792	45	0	26.47	26.47
EIF4G1	HsaEX1012909	21	0	26.43	26.43
GUSBP11	HsaEX7109084	165	16.37	42.78	26.41
TAF4B	HsaEX0063497	59	4.75	31.03	26.28
S100PBP	HsaEX0056094	51	2.12	28.39	26.27
ZNF783	HsaEX0074359	96	63.35	89.44	26.09
ATF2	HsaEX0006495	97	41.79	67.84	26.05
RBPMS	HsaEX1030926	678	40.16	66.2	26.04
SPIN3	HsaEX0061426	126	4.67	30.59	25.92
TMEM39A	HsaEX0065777	62	0.95	26.86	25.91
MAST2	HsaEX0037980	21	56.17	81.91	25.74
ASPSCR1	HsaEX0006360	427	65.58	91.3	25.72
RAPGEF2	HsaEX0052258	24	65.77	91.41	25.64
STXBP5	HsaEX0062778	63	11.41	37.01	25.6
DOCK7	HsaEX0020638	15	23.42	48.86	25.44
CREB1	HsaEX0017167	42	31.37	56.74	25.37
TSPAN6	HsaEX0067681	17	5.08	30.43	25.35
ANTXR1	HsaEX0004701	12	0	25.34	25.34
CSNK1G3	HsaEX0017555	90	4.2	29.52	25.32
EIF2A	HsaEX0021899	36	3.41	28.48	25.07

## Sheet: DU145 24h
DU145 - 24h induction (1 μg/mL doxycycline)
GENE	EVENT	LENGTH	SRRM4 DM	SRRM4 WT	∆PSI (WT-DM)
ATP1B3	HsaEX0006858	20	0	93.785	93.785
APBB3	HsaEX0005085	6	8.265	100	91.735
CADPS2	HsaEX0012134	9	0	86.965	86.965
AP1S2	HsaEX0004907	9	0	84.035	84.035
NCKAP1	HsaEX0042009	18	0	81.495	81.495
SNX2	HsaEX0060835	12	0	81.47	81.47
ATP6V0A1	HsaEX0006966	18	0	80.29	80.29
PACSIN2	HsaEX0045196	6	1.09	80.925	79.835
ACAP2	HsaEX0001804	12	0	78.785	78.785
APBB2	HsaEX0005072	6	0	78.365	78.365
CADPS2	HsaEX0012135	9	0	78.18	78.18
ABI1	HsaEX0000641	15	3.82	81.725	77.905
CAMTA2	HsaEX0012302	21	2.145	80.01	77.865
PTK2	HsaEX0050856	21	1.52	78.875	77.355
DOCK4	HsaEX0020591	27	0	76.71	76.71
GRAMD1A	HsaEX0028492	12	0	76.54	76.54
WDR35	HsaEX0071083	33	1.23	77.485	76.255
MPP3	HsaEX0039967	21	19.495	95.74	76.245
PHF21A	HsaEX0047035	23	2.36	78.545	76.185
APBB1	HsaEX0005055	4	1.395	77.33	75.935
DOCK11	HsaEX0020546	18	1.335	77	75.665
EVI5	HsaEX0023360	10	0	75.435	75.435
TBC1D4	HsaEX1040144	3	0.325	75.41	75.085
NSMF	HsaEX0042574	6	0.81	75.425	74.615
DZIP1L	HsaEX0021380	59	6.25	80.77	74.52
ATL2	HsaEX0006689	15	1.135	75.195	74.06
KIF1B	HsaEX0034475	18	0	73.71	73.71
ASAP1	HsaEX0006155	9	5.02	78.6	73.58
SH3GLB1	HsaEX0058023	24	0.715	74.07	73.355
PPFIA1	HsaEX0049335	30	6.52	79.465	72.945
GIT2	HsaEX0027514	6	0.345	72.77	72.425
GIT1	HsaEX0027507	27	9.375	81.68	72.305
REST	HsaEX0053093	50	0.19	71.815	71.625
MTA1	HsaEX0040386	12	2.105	73.37	71.265
SYPL1	HsaEX0063243	10	0	70.79	70.79
PTPRK	HsaEX0051167	12	0	70.41	70.41
ASAP2	HsaEX0006174	4	0.18	70.54	70.36
RALGAPB	HsaEX0052066	9	0	70.12	70.12
VAV2	HsaEX0070258	15	0.6	69.935	69.335
VAV2	HsaEX0070259	15	1.3	70.505	69.205
SPAG9	HsaEX0061188	15	0.315	68.945	68.63
PUS7	HsaEX0051317	18	0	68.365	68.365
CARMIL1	HsaEX0036507	12	0	68.125	68.125
MFSD6	HsaEX0039034	25	0	67.785	67.785
DCTN1	HsaEX0018764	15	0.675	68.035	67.36
PARP6	HsaEX0045622	70	1.375	68.66	67.285
CTAGE5	HsaEX0017658	27	27.98	94.17	66.19
VTI1A	HsaEX0070740	21	2.09	68.205	66.115
AC138969.4	HsaEX1002327	18	1.3	67.315	66.015
SGCE	HsaEX0057775	35	0.515	66.315	65.8
DOCK9	HsaEX0020667	8	0	65.665	65.665
MEF2D	HsaEX0038710	21	22.75	88.26	65.51
EEA1	HsaEX0021607	15	0	65.23	65.23
CASK	HsaEX0012545	18	0	65.18	65.18
GOPC	HsaEX0028052	24	3.345	68.27	64.925
EMC1	HsaEX0022280	9	0	64.89	64.89
RAPGEF6	HsaEX0052287	15	0	64.865	64.865
GULP1	HsaEX0029101	11	0	64.455	64.455
RPGRIP1L	HsaEX0055468	12	0	64.445	64.445
SCRIB	HsaEX0056638	75	13.48	77.31	63.83
ERC1	HsaEX0022977	12	3.07	66.895	63.825
ATL2	HsaEX1005019	111	4.285	68.02	63.735
CCDC149	HsaEX0013076	33	0	63.14	63.14
PPP1R9A	HsaEX0049642	24	2.205	65.13	62.925
PRDM10	HsaEX0049902	12	0	62.84	62.84
CLASP2	HsaEX0015498	24	0	62.31	62.31
FRYL	HsaEX0026467	9	0	61.295	61.295
CPEB2	HsaEX0016967	24	26.92	88.185	61.265
MON2	HsaEX0039778	3	0	60.95	60.95
ASPH	HsaEX0006332	45	1.265	61.895	60.63
TRAPPC8	HsaEX1041860	21	0	60.495	60.495
FRYL	HsaEX0026468	18	5.54	65.87	60.33
RIMS2	HsaEX0053673	12	0	60.28	60.28
ERGIC3	HsaEX0023051	15	0.14	60.025	59.885
CLIP1	HsaEX0015666	6	3.505	63.19	59.685
SH3GLB1	HsaEX0058019	39	4.3	63.825	59.525
VPS13C	HsaEX0070504	66	0	59.355	59.355
SYNJ1	HsaEX1039788	24	4.19	62.915	58.725
CPEB4	HsaEX0016976	24	3.535	62.17	58.635
CERS6	HsaEX0035450	24	1.055	59.65	58.595
FSD1L	HsaEX0026489	23	11.605	69.92	58.315
PTK2	HsaEX0050855	18	0.885	58.605	57.72
SH3GLB2	HsaEX0058029	15	0.21	57.77	57.56
SLC38A10	HsaEX0059526	24	1.13	58.62	57.49
MPP7	HsaEX0039996	12	0	57.295	57.295
MEAF6	HsaEX0038484	30	0.395	57.515	57.12
RIT1	HsaEX0053754	8	0	56.7	56.7
MGAT5B	HsaEX0039104	6	18.81	75.23	56.42
ACBD5	HsaEX0001839	33	21.395	76.485	55.09
EDEM3	HsaEX0021585	48	0.115	54.41	54.295
NEO1	HsaEX0042591	33	9.175	63.38	54.205
VDAC3	HsaEX1043449	3	0.13	54.205	54.075
MED24	HsaEX0038645	57	23.59	77.655	54.065
EXOC6B	HsaEX0023494	12	24.285	78.16	53.875
FCHSD2	HsaEX0025457	72	1.21	54.7	53.49
LAMA1	HsaEX1019320	16	0	53.41	53.41
SPTAN1	HsaEX0061551	15	22.855	76.115	53.26
APBA2	HsaEX0005036	36	0	52.59	52.59
HERC4	HsaEX0029786	24	25.795	78.355	52.56
TPD52L2	HsaEX0066666	42	0.135	52.005	51.87
NAPB	HsaEX0041655	47	44.73	96.6	51.87
ARL6	HsaEX0005873	13	0	51.285	51.285
RASA2	HsaEX0052362	12	0	51.195	51.195
SLC39A8	HsaEX1037512	25	0	51.015	51.015
EML5	HsaEX6072470	9	0	50.64	50.64
DLG1	HsaEX0019877	34	36.7	87.16	50.46
MADD	HsaEX0037224	63	0.57	49.545	48.975
DMKN	HsaEX0019979	42	6.76	55.63	48.87
PTPRF	HsaEX0051138	27	6.81	55.59	48.78
KCNAB2	HsaEX0032942	42	35.235	83.935	48.7
SFT2D1	HsaEX0057701	23	3.765	52.37	48.605
SYNJ1	HsaEX0063208	24	25.205	73.67	48.465
TEAD2	HsaEX0064372	12	19.535	67.91	48.375
DDHD1	HsaEX0018829	21	5.485	53.585	48.1
VPS13C	HsaEX0070503	63	0	47.93	47.93
ZNF507	HsaEX0073810	12	0	47.405	47.405
CKAP5	HsaEX0015457	24	0	46.585	46.585
KIAA1468	HsaEX1018737	24	0	46.495	46.495
PTPRK	HsaEX0051163	30	0.435	46.795	46.36
ERC1	HsaEX0022979	65	0.71	46.855	46.145
ADD1	HsaEX0002792	34	6.31	52.225	45.915
CLASP1	HsaEX0015474	24	22.745	68.19	45.445
PTPRS	HsaEX0051224	27	1.29	46.67	45.38
HOOK3	HsaEX0030349	6	5.095	50.31	45.215
LRCH3	HsaEX0036341	246	0.895	45.77	44.875
UGGT2	HsaEX0069169	15	2.64	47.46	44.82
POC1B	HsaEX0048789	23	4.42	49.145	44.725
CAMSAP2	HsaEX0012290	33	1.305	45.545	44.24
DAAM1	HsaEX0018410	30	0	44.075	44.075
SSR1	HsaEX0061917	15	1.155	45.195	44.04
AGFG2	HsaEX0003080	33	13.685	57.71	44.025
CASK	HsaEX0012542	27	0	44.015	44.015
PLEKHC1	HsaEX0048320	21	4.26	48.045	43.785
TBC1D30	HsaEX0063881	22	0	43.61	43.61
RUNDC1	HsaEX0055952	6	36.225	79.73	43.505
FAT1	HsaEX0024958	36	6.965	50.09	43.125
TMEM183A	HsaEX0065634	98	0.98	44.08	43.1
CSNK1G3	HsaEX0017556	24	32.205	74.98	42.775
SRGAP1	HsaEX0061698	34	8.91	51.39	42.48
NAA16	HsaEX0041459	29	2.75	45.185	42.435
PRELID2	HsaEX0049991	36	8.345	50.445	42.1
DOPEY1	HsaEX0020714	30	0	41.8	41.8
TPD52	HsaEX0066658	42	0.035	41.75	41.715
ITPR1	HsaEX1018101	33	0	40.8	40.8
FBXO25	HsaEX0025270	27	0	40.725	40.725
	HsaEX1000102	39	23.59	64.17	40.58
COL13A1	HsaEX0016300	27	34.64	75	40.36
DNM1	HsaEX0020438	12	53.58	93.58	40
PPFIA1	HsaEX0049334	117	15.05	54.955	39.905
CSPP1	HsaEX0017573	42	0.43	40.16	39.73
MEF2A	HsaEX0038690	24	4.24	43.87	39.63
ITSN1	HsaEX0032608	8	0	39.575	39.575
MAP4K4	HsaEX0037668	9	27.065	66.03	38.965
KIF1C	HsaEX0034483	23	0.7	39.605	38.905
ODF2L	HsaEX0044604	159	4.885	43.67	38.785
TNIK	HsaEX0066242	24	36.2	74.68	38.48
DYNC2H1	HsaEX0021304	21	0	38.335	38.335
ITPR2	HsaEX0032587	9	0	38.3	38.3
SBF1	HsaEX1036077	24	0.385	38.555	38.17
RPL18A	HsaEX0055494	15	9.525	47.62	38.095
BIN1	HsaEX0008094	108	1.425	39.43	38.005
CLASP1	HsaEX0015476	27	2.845	40.615	37.77
MICAL3	HsaEX0071906	51	13.855	51.62	37.765
LYSMD4	HsaEX0037092	26	51.9	89.665	37.765
PPP3CC	HsaEX0049748	30	24.015	61.705	37.69
IMPDH1	HsaEX0031609	17	1.91	39.58	37.67
ABCB7	HsaEX0000367	12	0	37.575	37.575
GULP1	HsaEX0029099	24	0	37.3	37.3
SNX21	HsaEX0060838	11	60.155	97.34	37.185
TPD52L1	HsaEX0066659	15	0	37.08	37.08
SENP6	HsaEX0057212	21	37.47	74.45	36.98
SLC43A2	HsaEX0059697	12	0	36.84	36.84
PXK	HsaEX0051392	33	4.085	40.92	36.835
SIDT2	HsaEX0058272	12	16.32	53.02	36.7
TSPAN6	HsaEX0067681	17	3.495	40.18	36.685
KIAA1109	HsaEX0033934	51	7.515	43.99	36.475
PTPRS	HsaEX0051218	9	1.64	38.08	36.44
DCTD	HsaEX0018760	8	4.975	41.39	36.415
RECK	HsaEX0052967	34	3.585	39.93	36.345
MADD	HsaEX0037214	9	0	36.3	36.3
STK36	HsaEX0062520	25	13.42	49.575	36.155
CSTF2	HsaEX0017620	60	0.835	36.29	35.455
CDC42BPA	HsaEX0014069	48	2.895	38.255	35.36
ACVR2A	HsaEX0002213	24	0	35.275	35.275
CEP78	HsaEX1008364	18	0	35.25	35.25
SIPA1L1	HsaEX0058384	63	4.73	39.935	35.205
PPFIA1	HsaEX0049336	63	1	36.08	35.08
CD47	HsaEX0013878	33	4.205	39.255	35.05
ATP1B3	HsaEX1005084	87	38.46	73.485	35.025
PTK2	HsaEX0050846	9	23.21	58.13	34.92
STX3	HsaEX1039472	785	0	34.8	34.8
CHPT1	HsaEX0015276	27	0	34.545	34.545
RAPGEF2	HsaEX0052258	24	50.405	84.89	34.485
CC2D2A	HsaEX0012807	15	0	34.33	34.33
EZH2	HsaEX0023621	68	5.98	40.23	34.25
PATJ	HsaEX1027111	20	0	33.52	33.52
INTS13	HsaEX0009119	24	0	33.21	33.21
ANKRD18A	HsaEX1003760	24	0.22	33.32	33.1
PLS3	HsaEX0048492	27	0	32.86	32.86
AP3B1	HsaEX0004942	37	0	32.63	32.63
AP1G1	HsaEX0004874	9	24.16	56.5	32.34
TBC1D31	HsaEX1040115	25	0	32.265	32.265
DENND1B	HsaEX1011349	14	0	32.26	32.26
FCHO2	HsaEX1014409	30	0	32.05	32.05
FMNL1	HsaEX0026028	18	51.83	83.725	31.895
MINK1	HsaEX0039306	24	1.975	33.805	31.83
NAV1	HsaEX0041746	24	27.915	59.73	31.815
INPP5F	HsaEX0031791	67	1.03	32.655	31.625
TFG	HsaEX0064653	41	0.09	31.645	31.555
CEP290	HsaEX0014781	6	2.79	34.205	31.415
DCTN4	HsaEX0018777	21	0	31.32	31.32
RICTOR	HsaEX0053597	72	19.775	50.835	31.06
TPD52L2	HsaEX0066667	27	0.07	31.02	30.95
AGRN	HsaEX0003157	24	0.71	31.525	30.815
COL4A1	HsaEX1009408	8	0	30.755	30.755
TSTD3	HsaEX0054299	86	22.335	52.915	30.58
SLC35F5	HsaEX0059449	39	4.195	34.69	30.495
ARL15	HsaEX0005858	18	0	30.31	30.31
DOCK7	HsaEX0020638	15	9.415	39.51	30.095
SPG20	HsaEX0061377	26	0.515	30.555	30.04
AP2M1	HsaEX0004932	6	49.29	79.14	29.85
MACF1	HsaEX0037158	12	0	29.805	29.805
NSFL1C	HsaEX0043901	3	9.65	39.405	29.755
OCRL	HsaEX0044588	24	53.97	83.675	29.705
PXK	HsaEX0051393	34	1.595	31.28	29.685
MCM3AP-AS1	HsaEX1023128	201	27.65	57.335	29.685
TAF1	HsaEX0063412	6	0	29.56	29.56
CLASP1	HsaEX0015478	24	0	29.455	29.455
KIF14	HsaEX1018807	101	65.9	95.145	29.245
NFIB	HsaEX1025597	5	0	29.135	29.135
TCF7L2	HsaEX0064198	25	0	29.13	29.13
SPATS2	HsaEX1038700	13	0	28.925	28.925
SMC5	HsaEX0060393	45	54.09	82.91	28.82
	HsaEX1000106	70	52.04	80.77	28.73
CLTC	HsaEX0015815	12	0	28.62	28.62
STAG2	HsaEX0062178	104	20.16	48.63	28.47
MADD	HsaEX0037213	9	0	28.15	28.15
PKD1	HsaEX0047810	19	0.215	28.255	28.04
NCOR2	HsaEX0042129	51	50.87	78.865	27.995
PLXNB1	HsaEX0048569	168	10.53	38.355	27.825
PPFIBP1	HsaEX0049371	33	52.025	79.81	27.785
R3HDM1	HsaEX6015639	189	8.715	36.34	27.625
DZIP1L	HsaEX0021387	137	65.96	93.55	27.59
CD47	HsaEX0013877	25	7.905	35.355	27.45
CLASP1	HsaEX0015475	108	0	27.45	27.45
SLC30A6	HsaEX0059353	49	54.32	81.735	27.415
RNF217	HsaEX0054080	234	72.61	100	27.39
DOCK9	HsaEX0020665	36	5.245	32.435	27.19
SETDB2	HsaEX0057527	36	17.32	44.485	27.165
MPZL3	HsaEX0040041	211	56.67	83.78	27.11
RIMS2	HsaEX0053670	252	5.34	32.26	26.92
MAPK8	HsaEX0037783	72	7.96	34.705	26.745
WDR59	HsaEX0071218	67	0.645	27.335	26.69
STIM1	HsaEX7005806	37	0	26.68	26.68
PTPRM	HsaEX0051183	27	4.2	30.785	26.585
DHX30	HsaEX0019585	29	33.85	60.41	26.56
CARM1	HsaEX0012472	69	16.79	43.305	26.515
TCIRG1	HsaEX0064211	171	28.25	54.71	26.46
CBR4	HsaEX0012755	30	2.94	29.085	26.145
CSNK1A1	HsaEX1009971	55	3.485	29.625	26.14
TMEM44	HsaEX0065816	33	32.035	58.105	26.07
ARRB1	HsaEX0006044	24	14.55	40.515	25.965
	HsaEX1000101	276	10.4	36.31	25.91
EVI5	HsaEX0023363	33	46.89	72.56	25.67
PHLDB2	HsaEX1027938	9	0	25.55	25.55
SNX14	HsaEX0060805	27	50.09	75.565	25.475
C21orf58	HsaEX0010562	158	59.4	84.78	25.38
MST1R	HsaEX0040366	147	62.965	88.27	25.305
CC2D2A	HsaEX0012804	21	0	25.14	25.14
LRRFIP1	HsaEX0036725	93	48.405	73.54	25.135
REEP6	HsaEX0053010	81	0.35	25.355	25.005

## Sheet: HeLa 24h
HeLa - 24h induction (1 μg/mL doxycycline)
GENE	EVENT	LENGTH	SRRM4 DM	SRRM4 WT	∆PSI (WT-DM)
CAMTA2	HsaEX0012302	21	0	100	100
APBB1	HsaEX0005055	4	0	96.37	96.37
PACSIN2	HsaEX0045196	6	2.38	94.63	92.25
VPS13C	HsaEX0070504	66	0	92.2	92.2
PAICS	HsaEX7002604	21	7.32	98.9	91.58
GRAMD1A	HsaEX0028492	12	0.94	91.88	90.94
MEF2C	HsaEX0038702	24	0	90.57	90.57
AP1S2	HsaEX0004907	9	0	90.33	90.33
SNX2	HsaEX0060835	12	0	90.24	90.24
ASAP1	HsaEX0006155	9	0	90.18	90.18
GIT2	HsaEX0027514	6	0	88.63	88.63
NSMF	HsaEX0042574	6	0.51	88.73	88.22
PTK2	HsaEX0050856	21	1.93	90	88.07
WDR35	HsaEX0071083	33	0	87.85	87.85
ATP6V0A1	HsaEX0006966	18	1.02	88.6	87.58
PARP6	HsaEX0045622	70	1.9	89.17	87.27
ATP1B3	HsaEX0006858	20	0	86.89	86.89
MFSD6	HsaEX0039034	25	0	85.73	85.73
MTA1	HsaEX0040386	12	0.63	85.88	85.25
EEA1	HsaEX0021607	15	0	84.73	84.73
TBC1D4	HsaEX1040144	3	0	84.51	84.51
SYNJ1	HsaEX0063211	39	7.24	91.55	84.31
PTPRK	HsaEX0051167	12	0	83.98	83.98
PHF21A	HsaEX0047035	23	6.54	90.51	83.97
NCKAP1	HsaEX0042009	18	0.69	84.51	83.82
VAV2	HsaEX0070258	15	0	83.76	83.76
SPAG9	HsaEX0061188	15	1.5	85.05	83.55
RAPGEF6	HsaEX0052287	15	0	83.17	83.17
EVI5	HsaEX0023360	10	0	82.33	82.33
APBB2	HsaEX0005072	6	0	82.1	82.1
VAV2	HsaEX0070259	15	0	81.8	81.8
VTI1A	HsaEX0070740	21	3.76	84.86	81.1
DCTN1	HsaEX0018764	15	0	80.61	80.61
ADGRL2	HsaEX0036234	12	0	80.53	80.53
PPFIA1	HsaEX0049335	30	5.93	86.38	80.45
ACAP2	HsaEX0001804	12	0	80.41	80.41
SLC38A10	HsaEX0059526	24	0	80.24	80.24
ATL2	HsaEX0006689	15	1.42	81.6	80.18
ABI1	HsaEX0000641	15	5.95	86.11	80.16
GULP1	HsaEX0029101	11	0	79.91	79.91
GIT1	HsaEX0027507	27	8.42	88.05	79.63
SH3GLB2	HsaEX0058029	15	1.34	80.86	79.52
REST	HsaEX0053093	50	0	79.4	79.4
GOPC	HsaEX0028052	24	6.31	85.63	79.32
MEF2D	HsaEX0038710	21	10.2	89.46	79.26
DOCK9	HsaEX0020667	8	0	78.81	78.81
ASAP2	HsaEX0006174	4	0	78.8	78.8
AC138969.4	HsaEX1002327	18	5.78	84.21	78.43
CERS6	HsaEX0035450	24	0	78.19	78.19
FRYL	HsaEX0026467	9	0	77.09	77.09
PTK2	HsaEX0050855	18	0	77.07	77.07
SH3GLB1	HsaEX0058023	24	0	77	77
CPEB4	HsaEX0016976	24	0	76.37	76.37
SGCE	HsaEX0057775	35	0.33	76.49	76.16
CLASP2	HsaEX0015498	24	0	76.12	76.12
EMC1	HsaEX0022280	9	0	76.11	76.11
ARL6	HsaEX0005873	13	0	75.8	75.8
RPGRIP1L	HsaEX0055468	12	0	75.27	75.27
RALGAPB	HsaEX0052066	9	0	75.02	75.02
DLG1	HsaEX0019877	34	18.93	93.85	74.92
ATL2	HsaEX1005019	111	2.37	77.13	74.76
L1CAM	HsaEX0035103	15	0	74.22	74.22
KIF1B	HsaEX0034475	18	0	73.88	73.88
CARMIL1	HsaEX0036507	12	14.74	87.91	73.17
PUS7	HsaEX0051317	18	0	72.26	72.26
DNM3	HsaEX0020460	12	0	72.12	72.12
PTPRK	HsaEX0051163	30	1.21	73.1	71.89
TPD52L2	HsaEX0066666	42	0.12	71.28	71.16
NAA16	HsaEX0041459	29	11.29	81.84	70.55
MON2	HsaEX0039778	3	0	70.41	70.41
VPS13C	HsaEX0070503	63	0	70.27	70.27
VDAC3	HsaEX1043449	3	0.45	70.66	70.21
MEAF6	HsaEX0038484	30	0.81	70.6	69.79
MGAT5B	HsaEX0039104	6	25.43	94.66	69.23
EDEM3	HsaEX0021585	48	0	68.76	68.76
L1CAM	HsaEX0035104	12	0.76	69.45	68.69
DCTN4	HsaEX0018777	21	0	68.54	68.54
FSD1L	HsaEX0026489	23	0	68.51	68.51
CASK	HsaEX0012545	18	0	68.22	68.22
CASK	HsaEX0012542	27	0	67.93	67.93
CKAP5	HsaEX0015457	24	0	67.89	67.89
DOPEY1	HsaEX0020714	30	0	66.79	66.79
ASPH	HsaEX0006332	45	1.89	68.57	66.68
SYPL1	HsaEX0063243	10	0	66.6	66.6
TRAPPC8	HsaEX1041860	21	0	66.2	66.2
PRELID2	HsaEX0049991	36	5.12	70.33	65.21
EXOC6B	HsaEX0023494	12	23.44	88.32	64.88
ITPR1	HsaEX1018101	33	0	64.86	64.86
DOCK11	HsaEX0020546	18	3.76	67.94	64.18
DENND1B	HsaEX1011349	14	0	63.99	63.99
MPP7	HsaEX0039996	12	0	63.95	63.95
ADD1	HsaEX0002792	34	5.94	69.56	63.62
SH3GLB1	HsaEX0058019	39	1.52	65.14	63.62
FRYL	HsaEX0026468	18	8.85	71.75	62.9
TCF7L2	HsaEX0064198	25	0	62.06	62.06
FAT1	HsaEX0024958	36	2.04	63.9	61.86
DDHD1	HsaEX0018829	21	2.11	63.42	61.31
PLEKHC1	HsaEX0048320	21	16.28	77.29	61.01
TPD52L1	HsaEX0066659	15	0	60.94	60.94
SYNJ1	HsaEX0063208	24	16.39	76.92	60.53
HERC4	HsaEX0029786	24	25.32	85.78	60.46
SNAP25	HsaEX0060607	118	17.72	78.02	60.3
ACBD5	HsaEX0001839	33	25.83	85.53	59.7
KIAA1468	HsaEX1018737	24	0	59.55	59.55
NAV1	HsaEX0041743	9	0	59.32	59.32
ERC1	HsaEX0022977	12	1.39	60.59	59.2
CPEB2	HsaEX0016967	24	36.64	95.45	58.81
SBF1	HsaEX1036077	24	0	58.6	58.6
EZH2	HsaEX0023621	68	8.2	66.8	58.6
PKD1	HsaEX0047810	19	0	57.97	57.97
MINK1	HsaEX0039306	24	3.09	60.02	56.93
SIPA1L1	HsaEX0058384	63	9.89	66.78	56.89
SCRIB	HsaEX0056638	75	27.21	84.1	56.89
RASA2	HsaEX0052362	12	0	56.76	56.76
MED24	HsaEX0038645	57	27.75	84.5	56.75
PTK2	HsaEX0050846	9	27.46	84.07	56.61
ODF2L	HsaEX0044604	159	24.65	81.07	56.42
SPTAN1	HsaEX0061551	15	31.45	87.74	56.29
TRRAP	HsaEX0067471	21	0	56.28	56.28
NAV1	HsaEX0041746	24	22.24	78.4	56.16
CAMSAP2	HsaEX0012290	33	0.37	55.97	55.6
TPD52	HsaEX0066658	42	0	55.57	55.57
TENM1	HsaEX0044622	21	34.59	89.6	55.01
PPP3CC	HsaEX0049748	30	31.42	86.28	54.86
CLIP1	HsaEX0015666	6	1.26	56.08	54.82
MECOM	HsaEX0038487	27	31.11	85.55	54.44
FMNL2	HsaEX0026036	21	0	54.4	54.4
WHRN	HsaEX0019329	127	11.67	66.02	54.35
CD47	HsaEX0013878	33	8.93	62.96	54.03
IMPDH1	HsaEX0031609	17	3.65	57.63	53.98
MADD	HsaEX0037224	63	0.6	54.31	53.71
TSTD3	HsaEX0054299	86	19.57	73.03	53.46
INTS13	HsaEX0009119	24	0.35	53.59	53.24
SSR1	HsaEX0061917	15	0.56	53.8	53.24
CC2D2A	HsaEX0012807	15	0	52.69	52.69
ITSN1	HsaEX0032608	8	0	52.69	52.69
PATJ	HsaEX1027111	20	0	52.09	52.09
COL16A1	HsaEX6029722	19	6.56	58.41	51.85
TFG	HsaEX0064653	41	0.23	52.04	51.81
ERGIC3	HsaEX0023051	15	0.06	51.77	51.71
GULP1	HsaEX0029099	24	0	51.63	51.63
CACNA2D1	HsaEX0012013	21	30.2	81.79	51.59
ABCB7	HsaEX0000367	12	0	51.15	51.15
DYNC2H1	HsaEX0021304	21	0	51.02	51.02
TASP1	HsaEX0063690	6	0	50.14	50.14
SETDB2	HsaEX0057527	36	11.89	61.72	49.83
EED	HsaEX1012688	238	0	49.79	49.79
STX3	HsaEX1039472	785	0	49.63	49.63
MAP4K4	HsaEX0037668	9	31.31	80.93	49.62
CSTF2	HsaEX0017620	60	0.41	49.65	49.24
TPD52L2	HsaEX0066667	27	0	49.24	49.24
MICAL3	HsaEX0071906	51	8.34	57.52	49.18
CSNK1G3	HsaEX0017556	24	34.58	83.4	48.82
MADD	HsaEX0037214	9	0	48.57	48.57
FBXO25	HsaEX0025270	27	3.44	51.94	48.5
ARL15	HsaEX0005858	18	0	48.47	48.47
E2F7	HsaEX0021425	24	0	48.47	48.47
RUNDC1	HsaEX0055952	6	31.41	79.88	48.47
TEAD2	HsaEX0064372	12	26.84	75.18	48.34
CELSR3	HsaEX0014560	15	0	47.89	47.89
ERC1	HsaEX0022979	65	1.43	49.3	47.87
CD47	HsaEX0013877	25	14.02	61.81	47.79
CTAGE5	HsaEX0017658	27	50.96	98.56	47.6
LRCH3	HsaEX0036341	246	2.04	49.62	47.58
PTPRF	HsaEX0051138	27	3.6	51.15	47.55
DAAM1	HsaEX0018410	30	0	47.36	47.36
LPHN2	HsaEX0036237	39	12.53	59.74	47.21
PARD3	HsaEX0045502	12	0	46.51	46.51
MADD	HsaEX0037213	9	0	46.48	46.48
TMEM39A	HsaEX0065777	62	3.55	50	46.45
CARMIL1	HsaEX0036505	18	0	46.23	46.23
KCNAB2	HsaEX0032942	42	34.98	81.03	46.05
SPATS2	HsaEX1038700	13	0	45.98	45.98
CLASP1	HsaEX0015478	24	0	45.71	45.71
FCHSD1	HsaEX0025440	107	29.03	74.68	45.65
HOOK3	HsaEX0030349	6	18.79	64.25	45.46
FAM76A	HsaEX0024637	153	54.55	100	45.45
TAF4B	HsaEX0063497	59	0	44.5	44.5
NBEAL1	HsaEX1025186	13	3.08	47.41	44.33
PTPRS	HsaEX0051224	27	0	44.06	44.06
SLC35F5	HsaEX0059449	39	7.96	51.87	43.91
TMCO4	HsaEX0065311	14	0	43.76	43.76
PPFIA1	HsaEX0049334	117	28.33	71.88	43.55
CAPN15	HsaEX0060953	114	25.93	68.89	42.96
ZFYVE27	HsaEX0072774	21	0	42.96	42.96
TRRAP	HsaEX0067487	54	8.74	51.44	42.7
AP1G1	HsaEX0004874	9	35.7	78.21	42.51
BIN1	HsaEX0008094	108	0	42.47	42.47
COL4A5	HsaEX1009437	9	24.33	66.79	42.46
FSTL4	HsaEX0026517	27	32.28	74.65	42.37
ZNF561-AS1	HsaEX1045233	77	33.34	75.62	42.28
UGGT2	HsaEX0069169	15	1.1	43.25	42.15
ABI2	HsaEX0000656	18	0	42.11	42.11
PPFIBP1	HsaEX0049371	33	51.61	93.62	42.01
PPFIA1	HsaEX0049336	63	1.73	43.62	41.89
MACF1	HsaEX0037158	12	0	41.85	41.85
ANKRD18A	HsaEX1003760	24	0	41.8	41.8
TAF1	HsaEX0063412	6	0	41.44	41.44
DCTD	HsaEX0018760	8	0	41.29	41.29
DHX30	HsaEX0019585	29	34.84	76.08	41.24
SRGAP1	HsaEX0061698	34	17.49	58.49	41
SMAP1	HsaEX0060245	15	0	40.83	40.83
SPIN3	HsaEX0061426	126	9.43	50.07	40.64
RICTOR	HsaEX0053597	72	21.18	61.46	40.28
CLASP1	HsaEX0015476	27	0	40.06	40.06
CLTC	HsaEX0015815	12	0	39.91	39.91
MYO5A	HsaEX0041195	81	44.33	84	39.67
TMEM184B	HsaEX7010863	21	2.72	42.15	39.43
STK39	HsaEX0062554	63	52.34	91.53	39.19
SYNJ1	HsaEX1039788	24	8.17	47.31	39.14
S100PBP	HsaEX0056094	51	1.48	39.93	38.45
SH3D19	HsaEX0057982	69	27.79	66.2	38.41
ZNF484	HsaEX0073774	26	0	38.26	38.26
PLS3	HsaEX0048492	27	0	37.87	37.87
MADD	HsaEX0037217	54	1.78	39.64	37.86
ZNF507	HsaEX0073810	12	0	37.81	37.81
UBE2D3	HsaEX1042716	7	0	37.8	37.8
FCHSD2	HsaEX0025457	72	0	37.78	37.78
AGRN	HsaEX0003157	24	0.5	38.13	37.63
CTC-338M12.9	HsaEX0017691	86	20.57	58	37.43
EIF4G1	HsaEX1012909	21	0.71	38	37.29
CLASP1	HsaEX0015474	24	49.15	86.31	37.16
PTPRM	HsaEX0051183	27	2.23	38.92	36.69
ZNF35	HsaEX0073504	145	14.43	51.05	36.62
TIAL1	HsaEX0064947	68	21.9	58.47	36.57
STAG2	HsaEX0062178	104	17.16	53.51	36.35
MYO18A	HsaEX0041057	36	0	36.32	36.32
POLQ	HsaEX0049010	41	4.72	40.84	36.12
CBR4	HsaEX0012755	30	6.83	42.94	36.11
CEP78	HsaEX1008364	18	0	36.05	36.05
LRRFIP1	HsaEX0036733	78	0	35.87	35.87
GRAMD3	HsaEX0028532	43	1.89	37.7	35.81
MTSS1L	HsaEX0040737	9	42.16	77.7	35.54
RAB3GAP1	HsaEX0051667	21	0	35.42	35.42
DOCK9	HsaEX0020665	36	3.59	38.87	35.28
CDC42BPA	HsaEX0014069	48	0.91	36.17	35.26
TCF7L2	HsaEX0064197	73	30.57	65.77	35.2
AP3B1	HsaEX0004942	37	1.34	36.44	35.1
CSPP1	HsaEX0017573	42	0.95	36.05	35.1
KIF24	HsaEX0034541	77	0	35.03	35.03
TMEM44	HsaEX0065816	33	19.4	54.43	35.03
NRDE2	HsaEX0009354	30	20.23	55.17	34.94
SLC25A25	HsaEX0059048	36	0.92	35.84	34.92
KIAA1109	HsaEX0033934	51	6.77	41.61	34.84
SIN3B	HsaEX0058366	96	19.21	53.75	34.54
MEF2A	HsaEX0038690	24	5.3	39.81	34.51
EXOC1	HsaEX0023429	45	19.9	54.09	34.19
DOCK7	HsaEX0020638	15	10.28	44.1	33.82
WDR59	HsaEX0071218	67	0	33.81	33.81
KIF1B	HsaEX0034476	42	0.52	34.27	33.75
FMNL1	HsaEX0026028	18	59.46	93.18	33.72
ATP11A	HsaEX1005044	24	0	33.54	33.54
CSNK1A1	HsaEX1009971	55	2.77	36.21	33.44
DNAJB6	HsaEX0020257	151	0	33.33	33.33
LMAN2L	HsaEX0035988	33	2.19	35.22	33.03
PTPRS	HsaEX0051218	9	4.15	37.16	33.01
RIF1	HsaEX0053616	78	50.73	83.74	33.01
PTPRK	HsaEX1030093	42	0.4	33.4	33
MARK3	HsaEX0037926	45	30.89	63.74	32.85
PHLDB2	HsaEX1027938	9	0	32.8	32.8
CLASP1	HsaEX0015475	108	0	32.56	32.56
NSFL1C	HsaEX0043901	3	13.64	46.1	32.46
CFLAR	HsaEX1008543	5	0	32.36	32.36
AGFG2	HsaEX0003080	33	16.36	48.6	32.24
CARM1	HsaEX0012472	69	27.22	59.35	32.13
OCRL	HsaEX0044588	24	57.62	89.46	31.84
TBC1D4	HsaEX0063890	37	0	31.82	31.82
ADD3	HsaEX0002804	96	36.19	67.85	31.66
SPG20	HsaEX0061377	26	1.39	32.83	31.44
CREB1	HsaEX0017167	42	25.63	57.02	31.39
MED14	HsaEX0038585	103	6.43	37.69	31.26
EDIL3	HsaEX0021588	30	29.02	60.11	31.09
MLLT10	HsaEX0039550	33	66.16	96.98	30.82
LPIN1	HsaEX0036256	36	0	30.74	30.74
LAMA1	HsaEX1019320	16	0	30.72	30.72
NR2C1	HsaEX0043682	30	0.53	31.2	30.67
STIM1	HsaEX7005806	37	0	30.55	30.55
AAGAB	HsaEX0000142	28	12.44	42.97	30.53
MAPK8	HsaEX0037783	72	2.05	32.41	30.36
ABLIM3	HsaEX0000740	48	28.37	58.7	30.33
IFT140	HsaEX1017418	36	0	30.12	30.12
PSAP	HsaEX0050522	6	32.86	62.93	30.07
SLC39A8	HsaEX1037512	25	0	29.73	29.73
PLEKHH3	HsaEX0048402	135	12.36	41.75	29.39
CCNL2	HsaEX0013669	9	29.81	59.06	29.25
NCOR2	HsaEX0042129	51	51.75	80.62	28.87
FAM45A	HsaEX0024459	243	26.8	55.48	28.68
ETFDH	HsaEX0023275	44	0.43	29.07	28.64
FAM20C	HsaEX0024382	258	8.7	37.14	28.44
PLEC	HsaEX0048199	36	0.44	28.74	28.3
STXBP1	HsaEX0062730	23	1.17	29.46	28.29
BIN1	HsaEX0008093	129	48.59	76.79	28.2
ACVR2A	HsaEX0002213	24	0	27.86	27.86
FAM120C	HsaEX0023878	202	50	77.78	27.78
CHIC1	HsaEX0015181	60	72.34	100	27.66
SETD5	HsaEX0057494	39	10.14	37.78	27.64
MAST2	HsaEX0037980	21	49.36	76.92	27.56
CPNE8	HsaEX1009696	49	2.2	29.63	27.43
KIF1C	HsaEX0034483	23	0.14	27.49	27.35
STRADA	HsaEX0062611	29	3.69	31.02	27.33
USH1C	HsaEX0069551	51	13.64	40.85	27.21
UBE2J2	HsaEX6027690	128	2.33	29.54	27.21
SLC9A5	HsaEX0060046	171	68.9	95.85	26.95
TSPAN6	HsaEX0067681	17	1.63	28.53	26.9
PHKA2	HsaEX0047115	150	0	26.83	26.83
PSPC1	HsaEX0050667	29	1.74	28.56	26.82
RANBP17	HsaEX0052141	167	70	96.77	26.77
BIN1	HsaEX0008095	24	0	26.69	26.69
MIER1	HsaEX0039270	37	0.42	27.03	26.61
RAPGEF2	HsaEX0052261	18	67.45	94.01	26.56
PACRGL	HsaEX0045177	81	21.43	47.77	26.34
BIN1	HsaEX0008097	72	38.38	64.72	26.34
ZNF717	HsaEX0074261	1889	18.14	44.46	26.32
DDX60L	HsaEX1011314	48	0	26.32	26.32
EPB41L1	HsaEX0022632	36	2.09	28.4	26.31
MED14	HsaEX0038584	9	0	26.27	26.27
PAX6	HsaEX0045708	42	23.32	49.57	26.25
RNASEH1-AS1	HsaEX0001558	15	44.9	71.07	26.17
SH3PXD2B	HsaEX7003519	84	0	26.15	26.15
CDK5RAP1	HsaEX0014302	88	0.59	26.69	26.1
ADGRE5	HsaEX7010347	132	40.86	66.96	26.1
KIF3A	HsaEX0034593	9	53.75	79.75	26
DCTN2	HsaEX1011149	9	0	25.94	25.94
TARS2	HsaEX0063667	147	51.67	77.55	25.88
DNMT3A	HsaEX0020479	40	4.02	29.69	25.67
EPRS	HsaEX0022845	21	0	25.66	25.66
LINC00630	HsaEX0035945	164	36.32	61.95	25.63
SPAG9	HsaEX0061193	39	34.96	60.55	25.59
CLASP1	HsaEX0015477	48	28.4	53.93	25.53
HERC2	HsaEX7008355	111	48.91	74.42	25.51
FLNB	HsaEX0025930	39	20.25	45.74	25.49
STK36	HsaEX1039344	100	0.91	26.36	25.45
FCHO2	HsaEX1014409	30	0	25.37	25.37
MRPS10	HsaEX0040166	30	4.5	29.86	25.36
PTPRM	HsaEX0051179	12	2.2	27.52	25.32
MEAF6	HsaEX0038485	58	10.78	36.07	25.29
MICAL1	HsaEX0039192	258	74.72	100	25.28
KIF16B	HsaEX0034437	123	68.75	94	25.25
LRBA	HsaEX0036320	33	5.64	30.85	25.21
CASD1	HsaEX1007079	64	0	25.1	25.1
DYNC2H1	HsaEX0021305	63	74.92	100	25.08
NAV2	HsaEX0041762	66	50.21	75.27	25.06

## Sheet: HCT116 24h
HCT116 - 24h induction (1 μg/mL doxycycline)
GENE	EVENT	LENGTH	SRRM4 DM	SRRM4 WT	∆PSI (WT-DM)
AP1S2	HsaEX0004907	9	0.525	94.24	93.715
APBB1	HsaEX0005055	4	0	93.135	93.135
GIT2	HsaEX0027514	6	0.56	91.955	91.395
SNX2	HsaEX0060835	12	1.355	92.525	91.17
EVI5	HsaEX0023360	10	1.975	92.895	90.92
GRAMD1A	HsaEX0028492	12	2.32	92.875	90.555
CCDC149	HsaEX0013076	33	0	90.09	90.09
ABI1	HsaEX0000641	15	3.215	92.895	89.68
FRYL	HsaEX0026467	9	0.885	90.495	89.61
RALGAPB	HsaEX0052066	9	0	89.255	89.255
ASAP2	HsaEX0006174	4	1.18	90.035	88.855
PACSIN2	HsaEX0045196	6	2.5	90.925	88.425
CAMTA2	HsaEX0012302	21	3.655	92.06	88.405
EMC1	HsaEX0022280	9	0.495	87.94	87.445
WDR35	HsaEX0071083	33	0	87.42	87.42
PTK2	HsaEX0050856	21	2.84	90	87.16
MFSD6	HsaEX0039034	25	2.59	89.63	87.04
PTPRU	HsaEX0051241	30	0	86.91	86.91
GULP1	HsaEX0029101	11	0.375	87.14	86.765
PARP6	HsaEX0045622	70	5.175	91.905	86.73
CADPS2	HsaEX0012135	9	0.975	87.09	86.115
VAV2	HsaEX0070258	15	1.015	86.53	85.515
PTPRK	HsaEX0051167	12	0	85.49	85.49
CLASP2	HsaEX0015498	24	1.71	87.115	85.405
ATL2	HsaEX0006689	15	0.895	86.23	85.335
APBB2	HsaEX0005072	6	3.67	88.955	85.285
PRDM10	HsaEX0049902	12	0	85.26	85.26
KIF1B	HsaEX0034475	18	0.91	86.075	85.165
NSMF	HsaEX0042574	6	1.14	85.95	84.81
NCKAP1	HsaEX0042009	18	1.12	85.89	84.77
TBC1D4	HsaEX1040144	3	1.51	86.045	84.535
EEA1	HsaEX0021607	15	0	84.515	84.515
MEAF6	HsaEX0038484	30	1.36	85.655	84.295
SPAG9	HsaEX0061188	15	1.195	84.8	83.605
PUS7	HsaEX0051317	18	0.235	83.235	83
SH3GLB1	HsaEX0058023	24	1.11	84.05	82.94
GIT1	HsaEX0027507	27	8.285	90.935	82.65
DENND1B	HsaEX1011349	14	1.91	84.24	82.33
SHANK3	HsaEX0058125	24	2.965	85.29	82.325
PPP1R9A	HsaEX0049642	24	0	82.3	82.3
ARVCF	HsaEX0006131	18	1.935	83.995	82.06
DOCK9	HsaEX0020667	8	0	81.64	81.64
REST	HsaEX0053093	50	0	80.84	80.84
ACAP2	HsaEX0001804	12	0	80.565	80.565
DCTN1	HsaEX0018764	15	0.885	81.16	80.275
MON2	HsaEX0039778	3	0	80.035	80.035
SGCE	HsaEX0057775	35	2.11	82.13	80.02
CPEB4	HsaEX0016976	24	7.33	87.08	79.75
VAV2	HsaEX0070259	15	2.83	82.32	79.49
PHF21A	HsaEX0047035	23	10.52	89.7	79.18
ATP1B3	HsaEX0006858	20	2.6	81.22	78.62
ANK3	HsaEX0004157	27	0	78.53	78.53
FRYL	HsaEX0026468	18	13.855	92.165	78.31
SYPL1	HsaEX0063243	10	0.275	78.455	78.18
GOPC	HsaEX0028052	24	11.26	89.425	78.165
PPFIA1	HsaEX0049335	30	8.79	86.49	77.7
VTI1A	HsaEX0070740	21	7.065	84.18	77.115
MTA1	HsaEX0040386	12	15.095	91.135	76.04
ATP6V0A1	HsaEX0006966	18	0	76.01	76.01
PTPRK	HsaEX0051163	30	0.61	76.49	75.88
ASAP1	HsaEX0006155	9	15.51	90.975	75.465
TPD52	HsaEX0066658	42	0.325	75.2	74.875
ZNF507	HsaEX0073810	12	0	74.605	74.605
TRAPPC8	HsaEX1041860	21	1.305	75.54	74.235
CLIP1	HsaEX0015666	6	4.89	79.08	74.19
SLC38A10	HsaEX0059526	24	1.47	75.505	74.035
ASPH	HsaEX0006332	45	2.67	76.7	74.03
PTK2	HsaEX0050855	18	6.7	80.485	73.785
SH3GLB2	HsaEX0058029	15	0.56	74.265	73.705
EXOC6B	HsaEX0023494	12	6.01	79.56	73.55
ANKRD18A	HsaEX1003760	24	0.75	74.09	73.34
RPGRIP1L	HsaEX0055468	12	1.65	74.92	73.27
MADD	HsaEX0037224	63	10.92	84.065	73.145
MPP3	HsaEX0039967	21	24.75	97.785	73.035
AC138969.4	HsaEX1002327	18	2.755	75.52	72.765
FAT1	HsaEX6087239	47	7.565	79.91	72.345
CASK	HsaEX0012545	18	0	72.275	72.275
LYSMD4	HsaEX0037092	26	20.09	92.17	72.08
SCRIB	HsaEX0056638	75	13.88	85.935	72.055
RAPGEF6	HsaEX0052287	15	3.305	75.135	71.83
COL4A5	HsaEX1009437	9	13.725	84.875	71.15
FCHSD2	HsaEX0025457	72	2.94	73.985	71.045
NEO1	HsaEX0042591	33	5.755	76.55	70.795
CKAP5	HsaEX0015457	24	0.385	70.955	70.57
ADD1	HsaEX0002792	34	5.595	75.965	70.37
MEF2D	HsaEX0038710	21	23.075	93.395	70.32
APBB3	HsaEX0005085	6	27.37	97.6	70.23
CERS6	HsaEX0035450	24	0.965	70.73	69.765
ERGIC3	HsaEX0023051	15	0.63	70.14	69.51
DAAM1	HsaEX0018410	30	0	69.445	69.445
VDAC3	HsaEX1043449	3	0.245	69.48	69.235
PPFIA3	HsaEX0049351	27	0	69.015	69.015
ERC1	HsaEX0022977	12	6.99	75.94	68.95
SLC39A8	HsaEX1037512	25	0	68.66	68.66
PTPRF	HsaEX0051138	27	9.005	77.465	68.46
CLASP1	HsaEX0015478	24	4.53	72.555	68.025
TPD52L2	HsaEX0066666	42	0.51	67.905	67.395
KIAA1468	HsaEX1018737	24	0	67.375	67.375
MPP7	HsaEX0039996	12	0	67.11	67.11
DDHD1	HsaEX0018829	21	7.855	74.885	67.03
SIPA1L1	HsaEX0058384	63	2.715	69.625	66.91
ERC1	HsaEX0022979	65	1.48	68.05	66.57
FSD1L	HsaEX0026489	23	26.68	92.89	66.21
ARL6	HsaEX0005873	13	0	66.04	66.04
GULP1	HsaEX0029099	24	0.465	66.39	65.925
TBC1D31	HsaEX1040115	25	0	65.875	65.875
CARMIL1	HsaEX0036507	12	1.89	67.74	65.85
ACBD5	HsaEX0001839	33	23.07	88.615	65.545
TCF7L2	HsaEX0064198	25	0.235	65.715	65.48
ATL2	HsaEX1005019	111	1.485	66.86	65.375
CHPT1	HsaEX0015276	27	0	65.32	65.32
CAMSAP2	HsaEX0012290	33	3.655	68.69	65.035
DOPEY1	HsaEX0020714	30	0	64.945	64.945
SH3GLB1	HsaEX0058019	39	2.215	66.745	64.53
EDEM3	HsaEX0021585	48	0.25	64.57	64.32
SYNJ1	HsaEX1039788	24	13.265	76.85	63.585
PPFIBP1	HsaEX0049371	33	12.23	75.805	63.575
E2F7	HsaEX0021425	24	4.765	68.29	63.525
SYNJ1	HsaEX0063208	24	21.015	84.5	63.485
FAT1	HsaEX0024958	36	1.335	64.54	63.205
SSR1	HsaEX0061917	15	1.255	64.21	62.955
MADD	HsaEX0037214	9	0	62.905	62.905
CSTF2	HsaEX0017620	60	1.96	64.845	62.885
DMKN	HsaEX0019979	42	12.91	74.945	62.035
ABI2	HsaEX0000656	18	0	61.47	61.47
DCTN4	HsaEX0018777	21	0.12	61.06	60.94
ACVR2A	HsaEX0002213	24	0	60.885	60.885
ITSN1	HsaEX0032608	8	0	60.835	60.835
WDR59	HsaEX0071218	67	0.87	61.7	60.83
CSPP1	HsaEX0017573	42	1.405	61.93	60.525
CLTC	HsaEX0015815	12	0.225	60.745	60.52
KCNAB2	HsaEX0032942	42	30.715	90.885	60.17
VPS13C	HsaEX0070504	66	0	59.765	59.765
DLG1	HsaEX0019877	34	32.08	91.685	59.605
PTK2	HsaEX0050846	9	11.935	71.54	59.605
NAA16	HsaEX0041459	29	0.605	59.785	59.18
PRELID2	HsaEX0049991	36	12.145	70.905	58.76
PPFIA1	HsaEX0049336	63	2.56	61.31	58.75
PLEKHC1	HsaEX0048320	21	7.235	65.95	58.715
CEP78	HsaEX1008364	18	0.26	58.945	58.685
PATJ	HsaEX1027111	20	0	57.89	57.89
TMCO4	HsaEX0065311	14	0	57.14	57.14
CACNA2D2	HsaEX0012022	21	2.185	59.235	57.05
PPFIA1	HsaEX0049337	27	0.785	57.81	57.025
CC2D2A	HsaEX0012804	21	0	56.83	56.83
KIAA1109	HsaEX0033934	51	7.485	64.29	56.805
HOOK3	HsaEX0030349	6	21.365	77.835	56.47
INO80C	HsaEX0031685	54	9.37	65.83	56.46
CSNK1G3	HsaEX0017556	24	31.67	87.89	56.22
MINK1	HsaEX0039306	24	1.395	57.385	55.99
TSTD3	HsaEX0054299	86	12.955	68.71	55.755
CLASP1	HsaEX0015476	27	2.34	58.05	55.71
HOOK2	HsaEX0030341	6	9.49	64.785	55.295
CLASP1	HsaEX0015475	108	0.11	55.28	55.17
PPP3CC	HsaEX0049748	30	23.115	78.245	55.13
SBF1	HsaEX1036077	24	0	55.07	55.07
ZBED3-AS1	HsaEX0017719	66	22.49	77.54	55.05
TEAD2	HsaEX0064372	12	25.875	80.73	54.855
IMPDH1	HsaEX0031609	17	20.075	74.91	54.835
UBE2D3	HsaEX1042716	7	1.41	55.755	54.345
CASK	HsaEX0012542	27	0.335	54.56	54.225
EZH2	HsaEX0023621	68	3.59	57.5	53.91
ABCB7	HsaEX0000367	12	0	53.695	53.695
NBEAL1	HsaEX6017949	133	46.72	100	53.28
MBNL2	HsaEX0038120	36	10.31	63.575	53.265
MED24	HsaEX0038645	57	30.105	83.34	53.235
SLC25A25	HsaEX0059048	36	1.56	54.62	53.06
PARD3	HsaEX0045502	12	0	52.945	52.945
TMEM39A	HsaEX0065777	62	5.285	57.465	52.18
PTPRK	HsaEX0051169	36	0.55	52.595	52.045
AGFG2	HsaEX0003080	33	11.59	63.25	51.66
MACF1	HsaEX0037158	12	0.64	52.3	51.66
OGDHL	HsaEX1026566	53	7.715	59.31	51.595
TACC2	HsaEX0063374	9	0.45	51.775	51.325
UNC13A	HsaEX0069324	6	38.96	90.275	51.315
NAV1	HsaEX0041746	24	20.965	72.27	51.305
KIF24	HsaEX0034541	77	14.095	64.59	50.495
SFT2D1	HsaEX0057701	23	1.845	51.57	49.725
MEF2A	HsaEX0038690	24	1.145	50.535	49.39
CFLAR	HsaEX1008543	5	0	49.175	49.175
TNIK	HsaEX0066242	24	42.895	91.935	49.04
PARP6	HsaEX0045621	110	34.99	83.715	48.725
TAF1	HsaEX0063412	6	1.1	49.795	48.695
DOCK9	HsaEX0020665	36	10.095	58.465	48.37
MAPK8	HsaEX0037783	72	5.495	53.165	47.67
RIF1	HsaEX0053609	20	0	47.67	47.67
NAV1	HsaEX0041743	9	0	47.5	47.5
AP3B1	HsaEX0004942	37	0.71	48.175	47.465
TSPAN6	HsaEX0067681	17	4.105	51.04	46.935
AGRN	HsaEX0003157	24	0.64	47.56	46.92
TMEM183A	HsaEX0065634	98	0	46.215	46.215
TFG	HsaEX0064653	41	0.47	46.63	46.16
YWHAH	HsaEX1044319	22	10.08	55.96	45.88
INTS13	HsaEX0009119	24	0.23	45.745	45.515
MTSS1L	HsaEX0040737	9	29.725	75.19	45.465
CLEC16A	HsaEX0015596	6	1.18	45.995	44.815
FCHO2	HsaEX1014409	30	0.82	45.54	44.72
POC1B	HsaEX0048789	23	10.185	54.85	44.665
RALGAPA1	HsaEX0052028	3	5.43	50.04	44.61
TAF4B	HsaEX0063497	59	4.45	48.67	44.22
CBR4	HsaEX0012755	30	4.345	48.315	43.97
PLCH1	HsaEX0048133	28	0	43.71	43.71
EIF4G1	HsaEX1012909	21	0	43.485	43.485
CTAGE5	HsaEX0017658	27	53.47	96.78	43.31
TASP1	HsaEX0063690	6	0	43.28	43.28
SPATS2	HsaEX1038700	13	0.645	43.78	43.135
SETDB2	HsaEX0057527	36	14.135	57.245	43.11
CSNK1A1	HsaEX1009971	55	5.33	48.385	43.055
RAPGEF2	HsaEX0052258	24	50.63	93.665	43.035
PHLDB2	HsaEX1027938	9	0.155	43.17	43.015
KIF1C	HsaEX0034483	23	0.355	43.295	42.94
TPD52L2	HsaEX0066667	27	0.44	43.27	42.83
AP1G1	HsaEX0004874	9	34.245	76.66	42.415
MAP4K4	HsaEX0037668	9	16.31	58.72	42.41
STAG2	HsaEX0062178	104	22.83	65.055	42.225
KMT2C	HsaEX1019114	23	0	42.135	42.135
DDX60L	HsaEX1011314	48	0.82	42.465	41.645
SIDT2	HsaEX0058272	12	20.94	62.585	41.645
PLS3	HsaEX0048492	27	0.11	41.735	41.625
TBC1D4	HsaEX0063890	37	0	41.435	41.435
VPS13C	HsaEX0070503	63	1.45	42.86	41.41
STIM1	HsaEX7005806	37	0	41.265	41.265
HLA-F-AS1	HsaEX7003643	255	50.505	91.715	41.21
RASA2	HsaEX0052362	12	0	41.205	41.205
SEC31B	HsaEX0056964	9	1.65	42.775	41.125
SMC5	HsaEX0060393	45	40.555	81.325	40.77
ROBO3	HsaEX0054211	24	28.75	69.28	40.53
LRCH3	HsaEX0036341	246	0.235	40.275	40.04
UBE2J2	HsaEX6027690	128	0.485	40.07	39.585
INPP5F	HsaEX0031791	67	1.265	40.65	39.385
ARL15	HsaEX0005858	18	0	39.305	39.305
SH3GLB2	HsaEX0058030	12	0.695	39.92	39.225
ARHGEF11	HsaEX0005602	15	0	39.19	39.19
SMCHD1	HsaEX1037972	37	0.1	38.905	38.805
FKBP14	HsaEX0025828	84	27.295	65.865	38.57
PXK	HsaEX0051392	33	15.76	54.04	38.28
AAK1	HsaEX0000152	111	6.55	44.82	38.27
ODF2L	HsaEX0044604	159	56.12	94.335	38.215
ETFDH	HsaEX0023275	44	1.575	39.71	38.135
HERC4	HsaEX0029786	24	49.84	87.86	38.02
DHX30	HsaEX0019585	29	20.735	58.715	37.98
NR2C1	HsaEX0043682	30	0.415	38.365	37.95
CD47	HsaEX0013878	33	53.78	91.69	37.91
EPRS	HsaEX0022845	21	0.155	37.835	37.68
STX3	HsaEX1039472	785	0	37.535	37.535
FBXO25	HsaEX0025270	27	1.895	39.28	37.385
STK36	HsaEX0062520	25	24.89	62.13	37.24
SPIN3	HsaEX0061426	126	5.795	43.035	37.24
LRRFIP1	HsaEX0036725	93	48.45	85.605	37.155
BIN1	HsaEX0008094	108	1.4	38.47	37.07
ZFYVE27	HsaEX0072774	21	1.81	38.765	36.955
NAPB	HsaEX0041655	47	60.34	97.25	36.91
SPTAN1	HsaEX0061551	15	50.085	86.56	36.475
PROM1	HsaEX0050329	27	4.33	40.77	36.44
CYP4F11	HsaEX0000867	54	60.31	96.72	36.41
SRGAP3	HsaEX0061726	31	0	36.24	36.24
DCTD	HsaEX0018760	8	0	36.02	36.02
TRRAP	HsaEX0067487	54	4.605	40.58	35.975
SRGAP1	HsaEX0061698	34	9.36	45.195	35.835
CD47	HsaEX0013877	25	53.575	89.255	35.68
CC2D2A	HsaEX0012807	15	0	35.655	35.655
PPARGC1B	HsaEX0049310	117	53.57	89.19	35.62
ANTXR1	HsaEX0004701	12	0.565	35.895	35.33
PKD1	HsaEX0047810	19	0	35.18	35.18
GABPB1	HsaEX0026773	24	13.895	48.675	34.78
TPD52L1	HsaEX0066659	15	0.435	35.135	34.7
KCNIP2	HsaEX0032999	28	0	34.43	34.43
CMTM4	HsaEX0015878	25	0.665	35.07	34.405
POLK	HsaEX0048964	42	6.48	40.79	34.31
SPIRE2	HsaEX0061454	69	18.855	53.065	34.21
ROBO3	HsaEX0054212	43	59.075	93.23	34.155
CDC42BPA	HsaEX0014069	48	1.52	35.625	34.105
CEP164	HsaEX0014716	109	25.245	59.33	34.085
SLC38A6	HsaEX0059575	54	42.99	77.07	34.08
FAM135A	HsaEX0023988	61	38.77	72.83	34.06
SLC22A15	HsaEX0058855	90	33.33	67.35	34.02
PPFIA1	HsaEX0049334	117	11.895	45.805	33.91
MYCBP2	HsaEX0040933	75	7.66	41.5	33.84
TRRAP	HsaEX0067471	21	1.105	34.79	33.685
MON2	HsaEX1024028	55	0	33.65	33.65
PLEKHG3	HsaEX1028519	22	0	33.59	33.59
EOGT	HsaEX0010947	51	12.41	45.82	33.41
FAAH2	HsaEX0023664	50	0.875	34.17	33.295
KIF21A	HsaEX0034505	21	40.985	74.11	33.125
NUB1	HsaEX1026305	139	0.38	33.42	33.04
OFD1	HsaEX1026556	19	0	32.99	32.99
SMC5	HsaEX0060385	63	6.445	39.27	32.825
CLASP1	HsaEX0015474	24	55.935	88.595	32.66
PTPRS	HsaEX0051224	27	0	32.435	32.435
ZDHHC20	HsaEX0072500	36	0.155	32.545	32.39
ARRB1	HsaEX0006044	24	23.48	55.83	32.35
FHOD3	HsaEX1014586	21	0	32.335	32.335
CREB1	HsaEX0017167	42	39.04	71.245	32.205
ANTXR1	HsaEX1003971	26	0	32.06	32.06
INPP4A	HsaEX0031714	15	5.795	37.835	32.04
FAM120B	HsaEX0023866	42	1.46	33.28	31.82
CTD-2319I12.4	HsaEX1010400	77	39.1	70.53	31.43
OSCP1	HsaEX0044967	30	3.42	34.81	31.39
MERTK	HsaEX0038844	51	1.505	32.87	31.365
NSFL1C	HsaEX0043901	3	4.08	35.37	31.29
MYO18A	HsaEX0041057	36	1.255	32.53	31.275
CTTNBP2	HsaEX0017954	40	5.29	36.54	31.25
CEP290	HsaEX0014781	6	5.17	36.32	31.15
MAPK8IP3	HsaEX0037791	24	2.45	33.58	31.13
EVI5	HsaEX0023363	33	37.55	68.65	31.1
SCAI	HsaEX0011615	127	19.895	50.98	31.085
AHI1	HsaEX0003257	42	27.175	58.235	31.06
MICU2	HsaEX0021714	28	0.055	30.785	30.73
POLR3F	HsaEX0049118	21	0	30.35	30.35
COL13A1	HsaEX0016314	36	8.03	38.375	30.345
STXBP1	HsaEX0062730	23	1.265	31.6	30.335
SH3D19	HsaEX0057982	69	40.39	70.705	30.315
NRDE2	HsaEX0009354	30	2.305	32.17	29.865
APLP2	HsaEX0005151	36	22.88	52.66	29.78
RIF1	HsaEX0053616	78	53.735	83.35	29.615
TMEM44	HsaEX0065816	33	14.745	44.27	29.525
EXOSC9	HsaEX0023549	79	26.475	55.815	29.34
S100PBP	HsaEX0056094	51	1.97	31.295	29.325
TEAD2	HsaEX0064373	108	58.02	87.3	29.28
VIPR1	HsaEX0070370	122	55.1	84.335	29.235
USP24	HsaEX0069654	29	0.115	29.29	29.175
LRBA	HsaEX0036320	33	8.225	37.375	29.15
UNC13A	HsaEX0069320	30	55.17	84.3	29.13
VPS13C	HsaEX0070497	180	8.525	37.64	29.115
DLG1	HsaEX0019873	36	0	29.06	29.06
ATM	HsaEX0006706	29	25.935	54.95	29.015
AP2M1	HsaEX0004932	6	56.47	85.455	28.985
SLF2	HsaEX1037810	19	0	28.835	28.835
GSDMB	HsaEX0028806	39	30.045	58.875	28.83
NCOR2	HsaEX0042129	51	63.79	92.46	28.67
AAK1	HsaEX6013767	111	6.415	35.07	28.655
RICTOR	HsaEX0053597	72	33	61.55	28.55
MICAL3	HsaEX0071906	51	0.545	29.07	28.525
NAA16	HsaEX0041462	118	33.17	61.615	28.445
STK36	HsaEX1039344	100	3.145	31.495	28.35
UTRN	HsaEX0070132	39	52.855	81.175	28.32
MIER1	HsaEX0039270	37	2.035	29.955	27.92
USH1C	HsaEX0069551	51	11.115	38.85	27.735
CENPC	HsaEX1008204	71	19.44	46.96	27.52
CSNK1G3	HsaEX0017555	90	7.66	35.165	27.505
EIF4H	HsaEX7004208	188	16.525	43.91	27.385
EED	HsaEX1012688	238	0.355	27.685	27.33
URGCP	HsaEX0069514	231	53.29	80.57	27.28
MACF1	HsaEX0037159	6	0	27.245	27.245
SENP6	HsaEX0057212	21	57.885	85.065	27.18
KIAA1841	HsaEX0034313	59	38.78	65.85	27.07
BIN1	HsaEX0008095	24	0.36	27.315	26.955
GRAMD3	HsaEX0028532	43	4.54	31.485	26.945
ADGRE2	HsaEX0022414	174	55.91	82.81	26.9
CPT1B	HsaEX0015202	114	27.68	54.46	26.78
MADD	HsaEX0037213	9	0.855	27.575	26.72
LRBA	HsaEX0036316	43	0.845	27.36	26.515
OLA1	HsaEX1026575	42	15	41.475	26.475
RP4-545C24.1	HsaEX0055256	54	6.7	33.165	26.465
NFIB	HsaEX1025597	5	0	26.43	26.43
DOCK9	HsaEX0020673	42	0.14	26.495	26.355
PTPRS	HsaEX0051218	9	4.465	30.74	26.275
ASCC3	HsaEX0006244	42	0.21	26.43	26.22
PLD3	HsaEX0048185	33	33.66	59.81	26.15
REEP6	HsaEX0053010	81	0	25.97	25.97
UBAP2	HsaEX0068668	38	7.7	33.605	25.905
HNF1B	HsaEX0030260	195	66.67	92.535	25.865
RP11-156P1.3	HsaEX7009413	88	51.465	77.295	25.83
FNBP1L	HsaEX0026120	15	0	25.755	25.755
KIF3A	HsaEX0034593	9	67.345	93.06	25.715
AAGAB	HsaEX0000142	28	13.515	39.165	25.65
FNBP1	HsaEX0026116	96	69.035	94.635	25.6
ZNF608	HsaEX0074031	42	43.035	68.63	25.595
SNX14	HsaEX0060805	27	61.26	86.84	25.58
TC2N	HsaEX1040243	10	0	25.56	25.56
FLYWCH1	HsaEX0025996	245	27.66	53.145	25.485
MAGI1	HsaEX0037260	36	23.34	48.67	25.33
TRIP11	HsaEX1042038	13	0	25.16	25.16
TRAPPC13	HsaEX0011181	18	45.205	70.34	25.135
APAF1	HsaEX0005014	41	0.615	25.645	25.03
SIN3B	HsaEX0058366	96	14.17	39.17	25

## Sheet: SH-SY5Y 24h
SH-SY5Y - 24h induction (1 μg/mL doxycycline)
GENE	EVENT	LENGTH	SRRM4 DM	SRRM4 WT	∆PSI (WT-DM)
UBE2D3	HsaEX1042716	7	9.21	94.74	85.53
L1CAM	HsaEX0035104	12	2.72	88.12	85.4
SGIP1	HsaEX1036741	12	4.545	84.56	80.015
APBB3	HsaEX0005085	6	15.725	93.84	78.115
SNX2	HsaEX0060835	12	1.34	78.99	77.65
PHF21A	HsaEX0047035	23	6.27	83.83	77.56
MEF2C	HsaEX0038702	24	0.69	77.65	76.96
RAPGEF6	HsaEX0052287	15	0	76.64	76.64
GIT2	HsaEX0027514	6	0	75.01	75.01
MGAT5B	HsaEX0039104	6	13.87	88.73	74.86
ATP1B3	HsaEX0006858	20	5.04	79.13	74.09
ANK2	HsaEX0004128	24	1.31	75.35	74.04
L1CAM	HsaEX0035103	15	13.935	87.06	73.125
APBB2	HsaEX0005072	6	3.195	75.83	72.635
PTPRU	HsaEX0051241	30	0.89	72.44	71.55
RALGAPB	HsaEX0052066	9	0	70.97	70.97
AC138969.4	HsaEX1002327	18	7.225	78.06	70.835
KIF1B	HsaEX0034475	18	0	70.71	70.71
CAMTA2	HsaEX0012302	21	1.41	72.01	70.6
PPP1R9A	HsaEX0049642	24	5.625	75.61	69.985
CPEB4	HsaEX0016976	24	0.775	69.96	69.185
VTI1A	HsaEX0070740	21	2.775	71.76	68.985
EML5	HsaEX6072470	9	0.57	68.89	68.32
GRAMD1A	HsaEX0028492	12	2.18	70.5	68.32
WDR35	HsaEX0071083	33	0.94	68.48	67.54
GIT1	HsaEX0027507	27	12.755	80.22	67.465
ACAP2	HsaEX0001804	12	0	67.31	67.31
SNAP25	HsaEX0060607	118	10.865	77.38	66.515
ASAP1	HsaEX0006155	9	6.66	73.12	66.46
DCTN4	HsaEX0018777	21	0.475	66.45	65.975
MEF2D	HsaEX0038710	21	5.645	70.68	65.035
FRYL	HsaEX0026467	9	0.395	64.99	64.595
NCKAP1	HsaEX0042009	18	1.26	65.5	64.24
PTK2	HsaEX0050856	21	1.845	65.94	64.095
ADGRL2	HsaEX0036234	12	1	64.94	63.94
AP1S2	HsaEX0004907	9	1.75	65.68	63.93
APBB1	HsaEX0005055	4	5.78	69.4	63.62
MTA1	HsaEX0040386	12	1.95	65.12	63.17
PPFIA1	HsaEX0049335	30	1.74	64.51	62.77
FAT1	HsaEX6087239	47	0	61.93	61.93
PACSIN2	HsaEX0045196	6	2.055	63.9	61.845
DCTN1	HsaEX0018764	15	0.845	62.47	61.625
FSD1L	HsaEX0026489	23	0.93	62.24	61.31
SNX21	HsaEX0060838	11	32.08	93.06	60.98
DOCK9	HsaEX0020667	8	0	60.96	60.96
VAV2	HsaEX0070259	15	1.325	62.16	60.835
EVI5	HsaEX0023360	10	2.305	62.66	60.355
ERC1	HsaEX0022977	12	5.835	65.94	60.105
PTK2	HsaEX0050855	18	0.525	60.58	60.055
SGIP1	HsaEX1036742	12	1.85	60.86	59.01
MON2	HsaEX0039778	3	0	58.71	58.71
ZNF507	HsaEX0073810	12	0	58.39	58.39
CLIP1	HsaEX0015666	6	4.495	62.74	58.245
CLASP2	HsaEX0015498	24	0.32	58.48	58.16
VAV2	HsaEX0070258	15	0.93	58.55	57.62
SLC38A10	HsaEX0059526	24	2.445	59.92	57.475
FCHSD2	HsaEX0025457	72	2.29	59.76	57.47
GOPC	HsaEX0028052	24	9.225	66.15	56.925
SBF1	HsaEX1036077	24	0.59	57.38	56.79
ATL2	HsaEX0006689	15	0.3	57.01	56.71
MADD	HsaEX0037224	63	1.12	57.55	56.43
NSMF	HsaEX0042574	6	3.27	59.59	56.32
FSTL5	HsaEX0026520	27	15.68	71.68	56
ATP6V0A1	HsaEX0006966	18	2.615	58.16	55.545
CPEB2	HsaEX0016967	24	27.48	83.02	55.54
ATL1	HsaEX0006681	15	26.98	82.49	55.51
TSTD3	HsaEX0054299	86	14.595	70.09	55.495
DENND1B	HsaEX1011349	14	0	55.11	55.11
SCRIB	HsaEX0056638	75	22.705	77.74	55.035
DAAM1	HsaEX0018410	30	0	54.94	54.94
CELSR3	HsaEX0014560	15	6.945	61.72	54.775
PARP6	HsaEX0045622	70	5.335	60.11	54.775
ACBD5	HsaEX0001839	33	13.465	67.89	54.425
ARL6	HsaEX0005873	13	0.76	55.09	54.33
CSTF2	HsaEX0017620	60	0.66	54.84	54.18
EMC1	HsaEX0022280	9	1.315	55.41	54.095
GULP1	HsaEX0029101	11	0.21	54.08	53.87
REST	HsaEX0053093	50	0	53.84	53.84
CERS6	HsaEX0035450	24	1.4	55.16	53.76
SSR1	HsaEX0061917	15	1.34	54.62	53.28
SH3GLB1	HsaEX0058023	24	0.915	54.16	53.245
CCSER2	HsaEX0024310	40	0	53.21	53.21
ANK2	HsaEX0004132	99	0.34	53.23	52.89
TENM3	HsaEX0044638	27	1.37	53.85	52.48
MINK1	HsaEX0039306	24	2.19	54.5	52.31
MFSD6	HsaEX0039034	25	0	52.24	52.24
ABI2	HsaEX0000656	18	0	51.96	51.96
DOCK11	HsaEX0020546	18	0.68	52.5	51.82
DTNA	HsaEX0021080	9	3.225	54.97	51.745
MADD	HsaEX0037214	9	2.395	54.01	51.615
E2F7	HsaEX0021425	24	1.69	52.77	51.08
ARVCF	HsaEX0006131	18	0	51.08	51.08
TMEM184B	HsaEX7010863	21	6.445	57.36	50.915
DEPTOR	HsaEX1011407	21	0	50.78	50.78
OSCP1	HsaEX0044967	30	2.71	53.47	50.76
MEF2A	HsaEX0038690	24	4.98	55.58	50.6
CKAP5	HsaEX0015457	24	0.39	50.58	50.19
CLASP1	HsaEX0015475	108	0.09	50.12	50.03
PUS7	HsaEX0051317	18	0.83	50.27	49.44
NAA16	HsaEX0041459	29	7.015	56.38	49.365
SYPL1	HsaEX0063243	10	0.26	49.56	49.3
NAV1	HsaEX0041746	24	21.095	70.34	49.245
BCAS3	HsaEX0007836	45	4.925	53.98	49.055
FRYL	HsaEX0026468	18	9.495	58.1	48.605
SGCE	HsaEX0057775	35	0.85	49.17	48.32
PPFIA3	HsaEX0049351	27	13.745	61.71	47.965
GPC6	HsaEX0028152	30	0.775	48.53	47.755
LRCH3	HsaEX0036341	246	2.23	49.79	47.56
MEAF6	HsaEX0038484	30	0.62	47.81	47.19
MTSS1L	HsaEX0040737	9	30.175	77.22	47.045
DDHD1	HsaEX0018829	21	8.585	55.56	46.975
TBC1D4	HsaEX1040144	3	1.62	48.59	46.97
MADD	HsaEX0037213	9	0	46.91	46.91
CASK	HsaEX0012542	27	0	46.84	46.84
EDEM3	HsaEX0021585	48	0.13	46.92	46.79
AGAP1	HsaEX0003019	12	0	46.51	46.51
FBXO25	HsaEX0025270	27	1.74	47.93	46.19
HOOK3	HsaEX0030349	6	7.595	53.66	46.065
SH3GLB2	HsaEX0058029	15	2.05	48.11	46.06
TPD52	HsaEX0066658	42	0.66	46.7	46.04
CLASP1	HsaEX0015476	27	2.59	48.56	45.97
FRY	HsaEX0026448	9	10.43	56.38	45.95
PPP3CC	HsaEX0049748	30	16.03	61.32	45.29
ASAP2	HsaEX0006174	4	1.16	46.33	45.17
FAT1	HsaEX0024958	36	23.99	68.9	44.91
APBA2	HsaEX0005036	36	0.095	45	44.905
CAMSAP2	HsaEX0012290	33	0.535	44.95	44.415
ITPR1	HsaEX1018101	33	0.325	44.67	44.345
TPD52L2	HsaEX0066666	42	1.33	45.58	44.25
OGDHL	HsaEX1026566	53	1.43	45.17	43.74
ABI1	HsaEX0000641	15	29.325	72.87	43.545
TENM3	HsaEX0044642	21	27.67	71.16	43.49
CC2D2A	HsaEX0012804	21	1.295	44.55	43.255
ATP8A1	HsaEX0007060	74	28.595	71.79	43.195
ZFYVE27	HsaEX0072774	21	1.5	44.52	43.02
ANK2	HsaEX0004134	33	19.38	62.27	42.89
SMAP1	HsaEX0060245	15	0	42.76	42.76
SPAG9	HsaEX0061188	15	0.39	43.12	42.73
ADD1	HsaEX0002792	34	11.595	54.3	42.705
REEP6	HsaEX0053010	81	0	42.47	42.47
TAF1	HsaEX0063412	6	0	42.46	42.46
SIDT2	HsaEX0058272	12	22.865	65.1	42.235
VDAC3	HsaEX1043449	3	1.305	43.48	42.175
NTRK1	HsaEX0044086	18	0.645	42.79	42.145
PTK2	HsaEX0050846	9	0.73	42.85	42.12
KIAA1468	HsaEX1018737	24	0.61	42.69	42.08
IMPDH1	HsaEX0031609	17	10.945	52.95	42.005
CD47	HsaEX0013877	25	8.71	50.7	41.99
RICTOR	HsaEX0053597	72	18.03	60	41.97
HERC4	HsaEX0029786	24	28.33	70.01	41.68
SYNJ1	HsaEX1039788	24	25.585	67.2	41.615
ARHGEF11	HsaEX0005602	15	0.18	41.63	41.45
CD47	HsaEX0013878	33	8.895	50.3	41.405
CLTC	HsaEX0015815	12	0	41.3	41.3
BICD1	HsaEX0008078	9	0	41.27	41.27
ABCB7	HsaEX0000367	12	0	41.18	41.18
CACNA2D2	HsaEX0012022	21	10.025	51.07	41.045
ERGIC3	HsaEX0023051	15	0.65	41.65	41
TNIK	HsaEX0066242	24	27.37	68.26	40.89
NEO1	HsaEX0042591	33	15.11	55.97	40.86
SIPA1L1	HsaEX0058384	63	3.91	44.71	40.8
ITPR2	HsaEX0032587	9	0	40.54	40.54
CACNA2D1	HsaEX0012013	21	23.14	63.53	40.39
TFG	HsaEX0064653	41	0.095	40.46	40.365
TMEM183A	HsaEX0065634	98	2.64	42.98	40.34
TSSC2	HsaEX1042260	74	8.165	48.48	40.315
FCHO2	HsaEX1014409	30	0	40.17	40.17
PSPC1	HsaEX0050673	19	3.615	43.69	40.075
PLS3	HsaEX0048492	27	0.07	40.01	39.94
AHI1	HsaEX0003257	42	12.075	52.01	39.935
TACC2	HsaEX0063374	9	0	39.89	39.89
TPD52L2	HsaEX0066667	27	0.565	40.38	39.815
ARHGEF19	HsaEX0005647	14	0	39.57	39.57
GLCE	HsaEX1015586	1340	13.425	52.94	39.515
ST5	HsaEX0062012	41	56.25	94.95	38.7
LRRFIP1	HsaEX0036733	78	5.77	44.32	38.55
FRMD4A	HsaEX0026370	67	5.29	43.69	38.4
EXOC6B	HsaEX0023494	12	29.645	68	38.355
ACVR2A	HsaEX0002213	24	0	38.18	38.18
TBC1D31	HsaEX1040115	25	0	38.06	38.06
SH3GLB1	HsaEX0058019	39	2.335	40.31	37.975
DYNC1I1	HsaEX0021278	60	24.73	62.48	37.75
RAPGEF2	HsaEX0052261	18	22.445	60.18	37.735
DOCK4	HsaEX0020591	27	0.935	38.59	37.655
TRRAP	HsaEX0067487	54	3.27	40.74	37.47
DIP2C	HsaEX0019765	30	2.43	39.83	37.4
APAF1	HsaEX0005014	41	0	37.35	37.35
GULP1	HsaEX0029099	24	0.115	37.46	37.345
SNAP91	HsaEX0060619	6	7.5	44.82	37.32
PARD3	HsaEX0045502	12	0	37.29	37.29
PTPRS	HsaEX0051218	9	2.625	39.66	37.035
BIN1	HsaEX0008094	108	1.225	38.14	36.915
SETDB2	HsaEX0057527	36	6.12	42.98	36.86
PPFIA1	HsaEX0049336	63	6.135	42.75	36.615
PLEKHC1	HsaEX0048320	21	13.61	50.01	36.4
EZH2	HsaEX0023621	68	5.5	41.71	36.21
ASPH	HsaEX0006332	45	3.505	39.64	36.135
MAP6	HsaEX0037693	48	4.22	40.16	35.94
INSRR	HsaEX6034097	106	54.89	90.65	35.76
RELN	HsaEX0053031	6	0	35.69	35.69
INTS13	HsaEX0009119	24	0	35.66	35.66
RP11-37B2.1	HsaEX0054715	78	44.7	80.35	35.65
NRCAM	HsaEX0043771	18	2.71	38.22	35.51
PRELID2	HsaEX0049991	36	11.54	46.9	35.36
CYLD	HsaEX0018232	9	0	35.25	35.25
AAK1	HsaEX0000152	111	3.94	39.1	35.16
MACF1	HsaEX0037158	12	0	34.97	34.97
DLG1	HsaEX0019877	34	39.895	74.85	34.955
AP3B1	HsaEX0004942	37	0.14	35.02	34.88
ATL2	HsaEX1005019	111	2.08	36.93	34.85
CLTC	HsaEX0015816	3	0	34.67	34.67
TRAPPC8	HsaEX1041860	21	0.5	35.01	34.51
FHOD3	HsaEX1014586	21	0	34.15	34.15
OCRL	HsaEX0044588	24	40.405	74.4	33.995
CASK	HsaEX0012545	18	0.71	34.67	33.96
MAP4K4	HsaEX0037668	9	51.12	85.01	33.89
NFIB	HsaEX1025597	5	0	33.79	33.79
ARRB1	HsaEX0006044	24	24.985	58.77	33.785
SIRT2	HsaEX0058433	47	19.785	53.53	33.745
KMT2C	HsaEX1019114	23	1.64	35.35	33.71
ERC1	HsaEX0022979	65	0.78	34.16	33.38
AS3MT	HsaEX1004772	25	0	33.37	33.37
DNAJC13	HsaEX0020292	15	3.225	36.51	33.285
ZNF133	HsaEX0073028	171	24.46	57.67	33.21
EEA1	HsaEX0021607	15	0	33.2	33.2
SLC25A25	HsaEX0059048	36	0.77	33.95	33.18
	HsaEX1000846	52	20.655	53.66	33.005
KIF16B	HsaEX0034436	33	1.49	34.47	32.98
FNBP1	HsaEX0026113	15	40.81	73.72	32.91
EPRS	HsaEX0022845	21	0.325	33.14	32.815
PLEC	HsaEX0048199	36	0.66	33.44	32.78
FBXO16	HsaEX0025234	26	0	32.7	32.7
MED24	HsaEX0038645	57	20.905	53.47	32.565
KIAA1109	HsaEX0033934	51	5.805	38.3	32.495
SH3GLB2	HsaEX0058030	12	0.63	33.03	32.4
BIN1	HsaEX0008095	24	0.285	32.37	32.085
CEP290	HsaEX0014781	6	2.96	34.99	32.03
DGKB	HsaEX0019393	21	0	31.75	31.75
EXOC1	HsaEX0023429	45	21.08	52.82	31.74
ANKDD1A	HsaEX0004189	280	40.55	72.17	31.62
MGRN1	HsaEX0039136	45	27.515	59.12	31.605
RAB3GAP1	HsaEX0051667	21	0	31.44	31.44
MAPK8	HsaEX0037783	72	7.515	38.77	31.255
CSNK1A1	HsaEX1009971	55	1.49	32.69	31.2
STK36	HsaEX1039344	100	0.52	31.6	31.08
EXO5	HsaEX0019086	103	24.615	55.56	30.945
SH3PXD2B	HsaEX7003519	84	0.2	31.02	30.82
CARM1	HsaEX0012472	69	34.905	65.67	30.765
ANK2	HsaEX0004127	12	0	30.7	30.7
MTMR6	HsaEX0040634	12	0	30.45	30.45
DYNC2H1	HsaEX0021304	21	0	30.43	30.43
RUNDC1	HsaEX0055952	6	35.02	65.17	30.15
SPATS2	HsaEX1038700	13	0	30.12	30.12
MED23	HsaEX0038638	18	21.155	51.13	29.975
RTF1	HsaEX1035792	45	0.065	30.03	29.965
TEAD2	HsaEX0064372	12	46.325	76.19	29.865
CTNND1	HsaEX0017872	18	6.125	35.81	29.685
CLEC16A	HsaEX0015596	6	0.305	29.99	29.685
MACF1	HsaEX0037169	18	42.385	71.93	29.545
CEP78	HsaEX1008364	18	0	29.54	29.54
SENP6	HsaEX0057212	21	37.73	67.27	29.54
ITSN1	HsaEX0032608	8	0	29.47	29.47
EML5	HsaEX0022381	15	3.2	32.63	29.43
SPG20	HsaEX0061377	26	3.26	32.69	29.43
RHBDF1	HsaEX0053442	29	5.73	35.05	29.32
MADD	HsaEX0037217	54	1.285	30.56	29.275
TMCO4	HsaEX0065311	14	3.755	32.89	29.135
PTPRF	HsaEX0051138	27	1.315	30.43	29.115
RPGRIP1L	HsaEX0055468	12	1.235	30.3	29.065
EIF4G1	HsaEX1012909	21	0	28.96	28.96
TLN2	HsaEX0065145	96	57.155	86.05	28.895
DTNA	HsaEX0021082	21	8.915	37.78	28.865
HDAC10	HsaEX0029369	73	50.52	79.35	28.83
MFSD8	HsaEX0039055	104	63.035	91.85	28.815
COL16A1	HsaEX6029722	19	4.47	33.12	28.65
RNGTT	HsaEX1031581	39	0	28.48	28.48
RECK	HsaEX0052967	34	1.795	30.22	28.425
CLASP1	HsaEX0015474	24	53.45	81.74	28.29
CLASP1	HsaEX0015478	24	0	28.25	28.25
ARFGAP1	HsaEX0005316	30	0.565	28.81	28.245
HCFC2	HsaEX0029339	44	5.085	33.33	28.245
SNX5	HsaEX0060907	187	10.165	38.41	28.245
MON2	HsaEX1024028	55	0	28.23	28.23
PTPRO	HsaEX0051200	84	47.18	75.39	28.21
AAK1	HsaEX6013767	111	6.345	34.5	28.155
CHIC1	HsaEX0015181	60	67.415	95.56	28.145
TRRAP	HsaEX0067471	21	0.53	28.56	28.03
RASA2	HsaEX0052362	12	0	28	28
RABGAP1L	HsaEX1046648	178	14.925	42.86	27.935
CARMIL1	HsaEX0036505	18	0	27.93	27.93
DNM2	HsaEX0020455	12	35.625	63.46	27.835
CNIH3	HsaEX0015926	104	65.05	92.86	27.81
SPTAN1	HsaEX0061551	15	33.825	61.62	27.795
MDM4	HsaEX0038414	68	53.39	81.1	27.71
AP1B1	HsaEX0004865	9	31.37	59.06	27.69
RIMBP2	HsaEX1031294	47	44.7	72.25	27.55
SEPT7	HsaEX7104665	93	0	27.47	27.47
RUBCN	HsaEX0033516	45	2.14	29.6	27.46
EVI5L	HsaEX0023381	33	28.195	55.64	27.445
CSNK1G3	HsaEX0017555	90	14.975	42.41	27.435
HOOK2	HsaEX0030341	6	0	27.42	27.42
PPP3CB	HsaEX0049746	30	52.83	80.15	27.32
SYNJ1	HsaEX0063208	24	25.62	52.94	27.32
PKD1	HsaEX0047810	19	1.75	29.05	27.3
STRADA	HsaEX0062611	29	5.245	32.49	27.245
ZNF25	HsaEX0073251	23	10.685	37.82	27.135
ITPRIPL1	HsaEX0032602	103	45.475	72.6	27.125
SFT2D1	HsaEX0057701	23	1.65	28.66	27.01
ANKRD18A	HsaEX1003760	24	0	26.99	26.99
RNF157	HsaEX0053940	41	7.025	33.99	26.965
NR2C1	HsaEX0043682	30	1.085	27.99	26.905
MAPK8IP3	HsaEX0037791	24	1.635	28.5	26.865
SH3PXD2A	HsaEX0058054	45	3.075	29.91	26.835
TSPAN6	HsaEX0067681	17	3.18	29.96	26.78
DOCK9	HsaEX0020668	6	0	26.76	26.76
ANGPTL1	HsaEX0004102	110	43.105	69.75	26.645
WDR59	HsaEX0071218	67	0.73	27.35	26.62
PTPRF	HsaEX0051135	12	1.475	28	26.525
INSRR	HsaEX6034098	53	63.59	90	26.41
LMAN2L	HsaEX0035988	33	2.255	28.64	26.385
STAG2	HsaEX0062178	104	18.725	45.1	26.375
LPHN2	HsaEX0036237	39	20.23	46.44	26.21
SCN3A	HsaEX0056547	92	33.395	59.6	26.205
DCTD	HsaEX0018760	8	0	26.06	26.06
HOTAIR	HsaEX0030363	53	1.38	27.37	25.99
AGFG2	HsaEX0003080	33	15.605	41.58	25.975
VPS50	HsaEX0012984	28	3.545	29.41	25.865
TARSL2	HsaEX1040022	810	1.88	27.7	25.82
RIT1	HsaEX0053754	8	1.67	27.47	25.8
UBAP2	HsaEX0068668	38	0.685	26.48	25.795
SH3D19	HsaEX0057982	69	22	47.79	25.79
SRC	HsaEX0061640	18	0.83	26.61	25.78
LSAMP	HsaEX0036829	33	11.95	37.73	25.78
ANKRD44	HsaEX1003858	48	0	25.62	25.62
ANK3	HsaEX0004157	27	2.175	27.75	25.575
S100PBP	HsaEX0056094	51	1.11	26.52	25.41
ODF2L	HsaEX0044604	159	40.69	66.09	25.4
DZIP1L	HsaEX0021380	59	3.79	29.17	25.38
CDK5RAP1	HsaEX0014302	88	0.755	26.11	25.355
ADGRL3	HsaEX0036255	52	0	25.24	25.24
STIM1	HsaEX7005806	37	0	25.22	25.22

## Sheet: MDA-MB-231 7d
MDA-MB-231 - 7d induction (1 μg/mL doxycycline)
GENE	EVENT	LENGTH	SRRM4 DM	SRRM4 WT	∆PSI (WT-DM)
PPP1R9A	HsaEX0049642	24	0	88.57	88.57
CADPS2	HsaEX0012134	9	0	78.705	78.705
ATP6V0A1	HsaEX0006966	18	0	69.91	69.91
AP1S2	HsaEX0004907	9	0	68.555	68.555
KIAA1211	HsaEX0033955	136	34.195	100	65.805
DNM1	HsaEX0020438	12	0	65.44	65.44
ATL1	HsaEX0006681	15	14.815	80.025	65.21
PHF21A	HsaEX0047035	23	1.73	65.225	63.495
IQCD	HsaEX0032089	822	37.075	100	62.925
CAMTA2	HsaEX0012302	21	2.575	64.135	61.56
SNX21	HsaEX0060838	11	19.905	80.595	60.69
L1CAM	HsaEX0035104	12	4.55	65.095	60.545
ABI1	HsaEX0000641	15	2.035	62.4	60.365
CCDC149	HsaEX0013076	33	0	59.22	59.22
PACSIN2	HsaEX0045196	6	1.005	59.31	58.305
NCKAP1	HsaEX0042009	18	0	57.63	57.63
MPP3	HsaEX0039967	21	26.155	83.655	57.5
L1CAM	HsaEX0035103	15	0	57.335	57.335
RACGAP1	HsaEX1030461	3	0	57.165	57.165
APBB1	HsaEX0005055	4	0.65	57.57	56.92
GRAMD1A	HsaEX0028492	12	0	55.945	55.945
PARP6	HsaEX0045622	70	1.97	57.725	55.755
SNX2	HsaEX0060835	12	0	55.68	55.68
DOCK11	HsaEX0020546	18	0	55.635	55.635
APBB2	HsaEX0005072	6	0	55.575	55.575
SPOCK3	HsaEX0061500	9	0	55.03	55.03
PTPRU	HsaEX0051241	30	0	53.82	53.82
TBC1D4	HsaEX1040144	3	0.14	53.605	53.465
ATL2	HsaEX0006689	15	0.675	53.44	52.765
ZFP69B	HsaEX0074117	86	16.21	68.76	52.55
CADPS2	HsaEX0012135	9	0	52.41	52.41
ACAP2	HsaEX0001804	12	0	51.655	51.655
MEF2D	HsaEX0038710	21	17.12	68.73	51.61
ATP1B3	HsaEX0006858	20	0	51.335	51.335
RALGAPB	HsaEX0052066	9	0	50.775	50.775
LRRC6	HsaEX0036672	60	49.29	100	50.71
GUSBP11	HsaEX7109083	121	33.33	83.61	50.28
CARF	HsaEX0003893	121	43.58	93.105	49.525
GIT1	HsaEX0027507	27	6.42	55.935	49.515
UBE2D3	HsaEX1042716	7	0	49.3	49.3
ASAP1	HsaEX0006155	9	0	49.145	49.145
FAT1	HsaEX6087239	47	0	47.61	47.61
PPFIA1	HsaEX0049335	30	2.54	49.605	47.065
KCNQ5	HsaEX0033112	27	2.63	49.08	46.45
NSMF	HsaEX0042574	6	0.445	46.745	46.3
ZNF155	HsaEX0073084	89	30.87	76.93	46.06
CARF	HsaEX0003894	80	41.45	87.5	46.05
EMC1	HsaEX0022280	9	0	45.92	45.92
DTNA	HsaEX0021080	9	0	45.85	45.85
FAIM	HsaEX0023714	60	0.93	45.96	45.03
TNIK	HsaEX0066242	24	17.13	62.11	44.98
ATL2	HsaEX1005019	111	3.955	48.835	44.88
PTPRK	HsaEX0051167	12	0	44.105	44.105
EVI5	HsaEX0023360	10	0	44	44
SH3GLB1	HsaEX0058023	24	0.255	44.12	43.865
AC138969.4	HsaEX1002327	18	7.26	50.475	43.215
GOPC	HsaEX0028052	24	5.37	48.495	43.125
OFD1	HsaEX0044659	105	17.95	60.915	42.965
ERGIC3	HsaEX0023051	15	0.165	42.885	42.72
ACSL4	HsaEX1002505	343	21.43	64.1	42.67
CCDC163	HsaEX0013139	80	28.975	71.43	42.455
LINC00944	HsaEX1020377	62	10.34	52.77	42.43
PARD3B	HsaEX0045517	186	42.86	85.105	42.245
DOCK4	HsaEX0020591	27	1.245	43.2	41.955
FSD1L	HsaEX0026489	23	1.87	43.65	41.78
ARNT2	HsaEX0005993	48	58.29	100	41.71
DCTN1	HsaEX0018764	15	1.195	42.82	41.625
MYO5A	HsaEX0041193	9	25.685	67.27	41.585
SPAG9	HsaEX0061188	15	0.535	42.11	41.575
CPEB4	HsaEX0016976	24	1.305	42.605	41.3
EEA1	HsaEX0021607	15	0	40.885	40.885
WDR35	HsaEX0071083	33	0	40.76	40.76
SYNJ1	HsaEX0063211	39	0	40.72	40.72
VAV2	HsaEX0070259	15	0	40.445	40.445
ARMCX4	HsaEX0005968	70	59.62	100	40.38
DNAH14	HsaEX0020160	88	59.79	100	40.21
SCRIB	HsaEX0056638	75	7.165	47.14	39.975
MGAT5B	HsaEX0039104	6	32.96	72.86	39.9
HOOK2	HsaEX0030341	6	10.355	50	39.645
SPATS2	HsaEX1038700	13	0	39.59	39.59
VAV2	HsaEX0070258	15	0	39.57	39.57
PORCN	HsaEX0049202	15	1.59	41.155	39.565
PTK2	HsaEX0050856	21	0.295	39.82	39.525
SYNJ1	HsaEX0063208	24	0	39.225	39.225
WDPCP	HsaEX0010809	80	51.09	90.24	39.15
RBBP4	HsaEX1030778	122	24.35	63.3	38.95
NAV1	HsaEX0041743	9	13.16	51.925	38.765
TTLL3	HsaEX1042431	142	13.635	52.215	38.58
LINC01411	HsaEX0054568	182	26.25	64.805	38.555
CPEB2	HsaEX0016967	24	38.48	76.87	38.39
TPD52L1	HsaEX0066659	15	0	38.195	38.195
RP5-1198O20.4	HsaEX1035385	209	38.485	76.645	38.16
ZNF75D	HsaEX0074302	187	42.54	80.45	37.91
MON2	HsaEX0039778	3	0	37.875	37.875
LYSMD4	HsaEX0037092	26	25.225	62.99	37.765
CPT1C	HsaEX0017080	69	26.53	64.02	37.49
LPHN2	HsaEX0036237	39	6.77	44	37.23
CCDC180	HsaEX6062041	147	30.53	67.57	37.04
SRGAP1	HsaEX0061698	34	19.53	56.56	37.03
HERC4	HsaEX0029786	24	12.095	49.09	36.995
NR4A1	HsaEX0043716	146	0	36.85	36.85
ACBD5	HsaEX0001839	33	13.62	50.285	36.665
SLC9A5	HsaEX0060056	64	18.31	54.575	36.265
EXOC6B	HsaEX0023494	12	8.27	44.3	36.03
DYRK4	HsaEX7006896	27	22.58	58.08	35.5
PPFIA1	HsaEX0049334	117	23.94	59.41	35.47
PTK2	HsaEX0050855	18	0.245	35.665	35.42
DOCK9	HsaEX0020667	8	0	35.31	35.31
RUNDC1	HsaEX0055952	6	13.145	48.325	35.18
CACNA2D1	HsaEX0012013	21	0	35.15	35.15
MFSD6	HsaEX0039034	25	0	34.945	34.945
PLAG1	HsaEX0048005	359	41.91	76.77	34.86
CARMIL1	HsaEX0036507	12	0	34.665	34.665
MTA1	HsaEX0040386	12	0.4	34.99	34.59
ZNF283	HsaEX0073355	122	0	34.41	34.41
DENND2C	HsaEX6032911	87	65.6	100	34.4
ASPH	HsaEX0006332	45	2.965	37.335	34.37
ATP1B3	HsaEX1005084	87	13.47	47.785	34.315
ZNF491	HsaEX0073785	126	56.76	90.945	34.185
DPY19L2	HsaEX0001222	25	18.58	52.69	34.11
ZNF133	HsaEX0073028	171	23.44	57.43	33.99
FANK1	HsaEX1014185	58	0	33.69	33.69
SLC25A23	HsaEX0059041	48	14.65	47.77	33.12
DLG1	HsaEX0019877	34	13.35	46.39	33.04
DNHD1	HsaEX0020428	48	60.99	93.935	32.945
KIF14	HsaEX1018808	185	14.29	47.2	32.91
DEPDC4	HsaEX0019246	227	49.15	82	32.85
VDAC3	HsaEX1043449	3	1.32	33.84	32.52
TRAPPC8	HsaEX1041860	21	0.695	33.175	32.48
PUS7	HsaEX0051317	18	0	32.405	32.405
FRYL	HsaEX0026467	9	0	32.395	32.395
TEX9	HsaEX0064582	83	67.71	100	32.29
ST3GAL6-AS1	HsaEX0054639	98	67.74	100	32.26
NAV1	HsaEX0041746	24	26.22	58.34	32.12
SPTAN1	HsaEX0061551	15	12.7	44.72	32.02
DZIP1L	HsaEX0021380	59	1.515	33.33	31.815
DDHD1	HsaEX0018829	21	2.3	33.905	31.605
GIT2	HsaEX0027514	6	0.24	31.785	31.545
TMBIM6	HsaEX1040951	146	33.22	64.76	31.54
MECOM	HsaEX0038487	27	26.22	57.715	31.495
KLHL5	HsaEX0034865	164	42.655	74.08	31.425
	HsaEX0054491	176	43.33	74.24	30.91
ASAP2	HsaEX0006174	4	0	30.795	30.795
SYPL1	HsaEX0063243	10	0	30.75	30.75
RP11-549K20.1	HsaEX1034078	30	64.66	95.38	30.72
SLC9A5	HsaEX0060053	90	23.74	54.41	30.67
IQCD	HsaEX0032090	51	47.13	77.78	30.65
ADGRL1	HsaEX0036225	15	8.975	39.62	30.645
NUP58	HsaEX1046170	37	53.85	84.48	30.63
	HsaEX0023330	44	18.625	49.245	30.62
MMP24	HsaEX0039671	267	64.29	94.875	30.585
ARNT2	HsaEX6076086	210	69.56	100	30.44
KIF1B	HsaEX0034475	18	0	30.41	30.41
CAMSAP2	HsaEX0012290	33	0.99	31.39	30.4
CADPS2	HsaEX0012136	15	60.855	91.2	30.345
ATP1B3	HsaEX0006861	65	0	30.265	30.265
SAMD12	HsaEX1035971	261	14.81	45.03	30.22
MAGIX	HsaEX0037292	183	69.81	100	30.19
	HsaEX1000102	39	23.66	53.69	30.03
USP43	HsaEX0069905	127	70	100	30
SSR1	HsaEX0061917	15	0.865	30.85	29.985
CLASP2	HsaEX0015498	24	0	29.985	29.985
SH3GLB1	HsaEX0058019	39	1.375	31.355	29.98
TENM3	HsaEX0044638	27	0	29.81	29.81
AHI1	HsaEX0003257	42	6.355	36.045	29.69
TEX9	HsaEX0064579	80	70.33	100	29.67
DTNB	HsaEX0021094	54	20.27	49.865	29.595
GDPGP1	HsaEX0009597	119	14.545	44	29.455
ZNF821	HsaEX0074407	88	4	33.33	29.33
SORBS2	HsaEX0060986	50	20.36	49.66	29.3
RAPGEF2	HsaEX0052261	18	47.855	77.125	29.27
NAV2	HsaEX0041755	9	18.78	48.03	29.25
ELL2	HsaEX1012972	10	2.16	31.11	28.95
CASK	HsaEX0012545	18	0.195	29.1	28.905
FRYL	HsaEX0026468	18	23.095	51.96	28.865
NEO1	HsaEX0042591	33	4.98	33.75	28.77
FRMD4A	HsaEX0026370	67	7.68	36.345	28.665
ATP7B	HsaEX0007037	195	71.35	100	28.65
SLFN13	HsaEX0060143	93	9.62	38.22	28.6
COL9A2	HsaEX0016689	54	71.49	100	28.51
CLIP1	HsaEX0015666	6	2.76	31.15	28.39
ZBTB14	HsaEX0072652	30	17.55	45.94	28.39
ANK2	HsaEX0004132	99	0	28.385	28.385
PRDM10	HsaEX0049902	12	0	28.355	28.355
ZSCAN12	HsaEX0074552	1147	57.04	85.26	28.22
VPS13C	HsaEX0070504	66	0	28.155	28.155
SHANK3	HsaEX0058125	24	0	28.13	28.13
PECAM1	HsaEX1027674	108	71.97	100	28.03
MICAL3	HsaEX0071906	51	29.1	57.1	28
RBM15	HsaEX1030823	98	13.25	41.18	27.93
ERC1	HsaEX0022977	12	2.58	30.48	27.9
APOM	HsaEX0005188	155	72.22	100	27.78
SLC43A2	HsaEX0059698	139	72.22	100	27.78
MAP1LC3B	HsaEX7009132	89	13.65	41.41	27.76
DYNC2H1	HsaEX0021304	21	0	27.72	27.72
DERL3	HsaEX0019304	94	72.51	100	27.49
BLCAP	HsaEX1005710	55	7.69	35.14	27.45
SORL1	HsaEX0061025	114	53.955	81.375	27.42
FANCM	HsaEX0024852	78	70.68	98.075	27.395
P2RX6	HsaEX0045098	66	62.96	90.34	27.38
BICD1	HsaEX0008082	76	61.29	88.635	27.345
VTI1A	HsaEX0070740	21	0.34	27.62	27.28
SH3GLB2	HsaEX0058029	15	0.065	27.315	27.25
NDUFC1	HsaEX0042315	59	25.33	52.525	27.195
LRRC23	HsaEX0036547	137	52.17	79.31	27.14
UBE2E3	HsaEX0068741	33	35.67	62.8	27.13
DNAH14	HsaEX6037025	80	72.99	100	27.01
PTPRK	HsaEX0051169	36	1.33	28.235	26.905
NEK3	HsaEX0042524	76	73.175	100	26.825
TRANK1	HsaEX0066904	171	70.65	97.47	26.82
RP11-301G19.1	HsaEX0003557	102	51.82	78.57	26.75
CLHC1	HsaEX0010740	188	60	86.67	26.67
ZNF23	HsaEX0073212	50	32.12	58.75	26.63
WHRN	HsaEX0019329	127	15.765	42.26	26.495
SNUPN	HsaEX0060756	149	4.76	31.25	26.49
PUS1	HsaEX0051299	62	30.57	56.96	26.39
SSX1	HsaEX1039073	96	73.615	100	26.385
RPGRIP1L	HsaEX0055468	12	0	26.375	26.375
CCDC7	HsaEX1007482	60	0	26.32	26.32
ZNF507	HsaEX0073810	12	0	26.285	26.285
ZNF177	HsaEX0073108	143	73.79	100	26.21
TOGARAM1	HsaEX0024243	64	19.27	45.45	26.18
MED24	HsaEX0038645	57	4.755	30.785	26.03
FEZF1-AS1	HsaEX0055043	71	36.52	62.5	25.98
REST	HsaEX0053093	50	0	25.97	25.97
RP11-549K20.1	HsaEX1034079	40	68.65	94.57	25.92
ACVR2A	HsaEX0002213	24	0	25.91	25.91
HLA-F-AS1	HsaEX7003643	255	60.335	86.22	25.885
EEF1D	HsaEX0021625	179	32.245	57.99	25.745
PHKA2	HsaEX0047115	150	6.115	31.71	25.595
ZNF449	HsaEX0073714	84	36.17	61.765	25.595
WBSCR27	HsaEX0070883	90	40.97	66.505	25.535
DMTN	HsaEX1011825	5	18.885	44.17	25.285
DYSF	HsaEX0021365	42	15.415	40.65	25.235
ZNF618	HsaEX0074058	36	64.68	89.86	25.18
TRIM5	HsaEX0067152	101	74.98	100	25.02
FZD3	HsaEX0026690	46	50	75	25
MROH6	HsaEX0011555	155	75	100	25
PLA2R1	HsaEX0047986	239	75	100	25

## Sheet: SH-SY5Y 7d
SH-SY5Y - 7d induction (1 μg/mL doxycycline)
GENE	EVENT	LENGTH	SRRM4 DM	SRRM4 WT	∆PSI (WT-DM)
ATP2A2	HsaEX0006871	61	14.8	81.97	67.17
ATP1B3	HsaEX0006858	20	2.655	69.51	66.855
FSTL5	HsaEX0026520	27	6.065	71.62	65.555
L1CAM	HsaEX0035104	12	17.61	78.1	60.49
MGAT5B	HsaEX0039104	6	19.15	79.08	59.93
FMN2	HsaEX0026020	12	0	59.04	59.04
L1CAM	HsaEX0035103	15	19.005	73.14	54.135
UBE2D3	HsaEX1042716	7	2.295	55.81	53.515
ANK2	HsaEX0004128	24	3.11	55.77	52.66
PHF21A	HsaEX0047035	23	6.95	58.945	51.995
WDR35	HsaEX0071083	33	2.445	54.1	51.655
SGIP1	HsaEX1036741	12	16.265	67.76	51.495
RAPGEF6	HsaEX0052287	15	1.05	51.43	50.38
CAMTA2	HsaEX0012302	21	5.78	54.66	48.88
AP1S2	HsaEX0004907	9	2.03	50.44	48.41
GRAMD1A	HsaEX0028492	12	4.89	52.575	47.685
PTPRU	HsaEX0051241	30	2.1	49.61	47.51
WDR17	HsaEX0070972	21	5.04	52.23	47.19
RAPGEF2	HsaEX0052261	18	13.265	59.595	46.33
APBB1	HsaEX0005055	4	5.9	52.145	46.245
MEF2C	HsaEX0038702	24	0.48	46.72	46.24
EML5	HsaEX6072470	9	1.255	47.21	45.955
ATP6V0A1	HsaEX0006966	18	3.055	48.94	45.885
PTK2	HsaEX0050856	21	1.44	45.83	44.39
RALGAPB	HsaEX0052066	9	0	43.9	43.9
SNX2	HsaEX0060835	12	2.8	46.665	43.865
FSD1L	HsaEX0026489	23	4.42	48.09	43.67
PACSIN2	HsaEX0045196	6	5.71	48.685	42.975
PARP6	HsaEX0045622	70	7.585	50.41	42.825
GIT1	HsaEX0027507	27	12.745	55.4	42.655
ACAP2	HsaEX0001804	12	0	40.885	40.885
MTA1	HsaEX0040386	12	4.875	45.31	40.435
VAV2	HsaEX0070258	15	0	40.35	40.35
NSMF	HsaEX0042574	6	4.315	44.655	40.34
GIT2	HsaEX0027514	6	0.41	40.635	40.225
NCKAP1	HsaEX0042009	18	2.62	42.81	40.19
AC138969.4	HsaEX1002327	18	9.215	49.36	40.145
DCTN1	HsaEX0018764	15	1.34	41.4	40.06
EVI5	HsaEX0023360	10	0.66	40.4	39.74
CAMTA1	HsaEX0012296	21	0	39.44	39.44
PPP1R9A	HsaEX0049642	24	6.705	46.135	39.43
EMC1	HsaEX0022280	9	3.95	42.4	38.45
SGIP1	HsaEX1036742	12	7.135	45.355	38.22
SNAP25	HsaEX0060607	118	9.155	46.455	37.3
SNAP91	HsaEX0060619	6	0	36.88	36.88
SNX21	HsaEX0060838	11	32.57	69.36	36.79
ASAP1	HsaEX0006155	9	2.33	38.6	36.27
SCRIB	HsaEX0056638	75	23.06	59.325	36.265
MADD	HsaEX0037214	9	0	36.255	36.255
EML6	HsaEX1013082	21	0	35.87	35.87
VTI1A	HsaEX0070740	21	1.535	37.06	35.525
DTNA	HsaEX0021080	9	0	34.975	34.975
ARVCF	HsaEX0006131	18	2.865	37.42	34.555
PTK2	HsaEX0050855	18	2.065	36.48	34.415
ADGRL2	HsaEX0036234	12	0.28	34.525	34.245
ATL2	HsaEX0006689	15	1.06	35.18	34.12
CARMIL1	HsaEX0036507	12	14.7	48.605	33.905
TBC1D4	HsaEX1040144	3	0.65	34.265	33.615
PPFIA1	HsaEX0049335	30	2.115	35.68	33.565
RIMBP2	HsaEX1031294	47	35.055	68.295	33.24
VAV2	HsaEX0070259	15	0.485	33.51	33.025
KCNQ5	HsaEX0033112	27	11.95	44.7	32.75
PPFIA3	HsaEX0049351	27	12.835	45.51	32.675
DOCK4	HsaEX0020591	27	0.61	33.255	32.645
ASAP2	HsaEX0006174	4	0.43	32.945	32.515
MADD	HsaEX0037224	63	1.12	33.445	32.325
MEF2D	HsaEX0038710	21	13.28	45.415	32.135
CLASP2	HsaEX0015498	24	1.175	33.13	31.955
MON2	HsaEX0039778	3	0	31.93	31.93
NRCAM	HsaEX0043771	18	4.31	36.195	31.885
MFSD6	HsaEX0039034	25	3.76	35.57	31.81
SLC43A2	HsaEX0059697	12	4.43	36.215	31.785
DOCK9	HsaEX0020667	8	0	31.33	31.33
ATL1	HsaEX0006681	15	32.9	64.06	31.16
CACNA2D1	HsaEX0012013	21	18.66	49.71	31.05
DOCK11	HsaEX0020546	18	3.07	34.055	30.985
DCTN4	HsaEX0018777	21	0.405	31.305	30.9
KIAA1468	HsaEX1018737	24	0	30.895	30.895
CATSPER1	HsaEX0012643	64	26.83	57.69	30.86
PUS7	HsaEX0051317	18	0.33	30.7	30.37
GULP1	HsaEX0029101	11	0.36	30.515	30.155
CASK	HsaEX0012545	18	1.84	31.965	30.125
ERGIC3	HsaEX0023051	15	0.745	30.86	30.115
SNAP25	HsaEX0060605	49	63.14	93.11	29.97
FSD1L	HsaEX0026490	122	64.68	94.22	29.54
EML5	HsaEX0022381	15	0.38	29.91	29.53
ANK2	HsaEX0004134	33	12.895	42.39	29.495
IQCH	HsaEX0032119	106	7.045	36.385	29.34
SH3GLB1	HsaEX0058023	24	0.895	30.15	29.255
HOOK2	HsaEX0030341	6	0	29.25	29.25
ARL6	HsaEX0005873	13	0	29.1	29.1
ANK3	HsaEX0004145	12	5.385	34.43	29.045
KIF1B	HsaEX0034475	18	0.695	29.715	29.02
ARHGAP27P1-BPTFP1-KPNA2P3	HsaEX1004488	138	6.38	35.21	28.83
CACNA2D2	HsaEX0012022	21	10.425	39.015	28.59
LRRFIP1	HsaEX0036725	93	58.09	86.285	28.195
DIAPH2	HsaEX0019681	87	35.14	63.18	28.04
FRYL	HsaEX0026467	9	0.375	28.37	27.995
APBB2	HsaEX0005072	6	3.6	31.08	27.48
CADM2	HsaEX0012104	27	3.85	31.14	27.29
LRCH3	HsaEX0036341	246	3.185	30.41	27.225
BIN1	HsaEX0008094	108	1.79	28.95	27.16
RPGRIP1L	HsaEX0055468	12	0	27.155	27.155
INSRR	HsaEX6034097	106	55.115	82.255	27.14
CSTF2	HsaEX0017620	60	0.64	27.425	26.785
CPEB4	HsaEX0016976	24	5.215	31.86	26.645
CDR2	HsaEX0055750	87	13.73	40.35	26.62
REST	HsaEX0053093	50	0.14	26.39	26.25
SPOCK3	HsaEX0061500	9	11.99	38.175	26.185
DLG1	HsaEX0019877	34	39.905	65.96	26.055
CERS6	HsaEX0035450	24	1.135	27.035	25.9
FAT1	HsaEX6087239	47	0	25.735	25.735
SLC38A10	HsaEX0059526	24	4.495	30.21	25.715
ITPR1	HsaEX1018101	33	0	25.495	25.495
CLIP1	HsaEX0015666	6	10.605	36.055	25.45
EXOC6B	HsaEX0023494	12	23.08	48.52	25.44
CFAP69	HsaEX0011494	118	8.11	33.33	25.22
PTPRS	HsaEX0051224	27	3.535	28.75	25.215
STARD9	HsaEX0062312	78	57.45	82.61	25.16
SGCE	HsaEX0057775	35	0.785	25.805	25.02
