# Supplementary material for: Silencing of SRRM4 suppresses microexon inclusion and promotes tumor growth across cancers
Source: PLoS Biol. 2021 Feb 23;19(2):e3001138. doi: 10.1371/journal.pbio.3001138 (PMC7935315; doi:10.1371/journal.pbio.3001138)
Supplement: S7 Data — Units of expression shown are cRPKM. SRRM4, Serine/Arginine Repetitive Matrix 4; WT, wild-type. (XLSX) [file pbio.3001138.s027.xlsx]

## Sheet: MCF7 24h
MCF7 - 24h induction (1 μg/mL doxycycline)
GENE	SRRM4 DM	SRRM4 WT	Fold-change (WT/DM)
CHRNB2	0.04	3.68	92
CPLX2	0.01	0.77	77
UNC13A	0.07	3.87	55.2857
SNAP25	0.04	1.93	48.25
MARCH11	0.01	0.48	48
RAB39A	0.03	1.33	44.3333
SCARNA6	0.07	2.59	37
HMP19	0.01	0.29	29
LRTM2	0.04	1.1	27.5
XKR7	0.1	2.35	23.5
LTB	0.03	0.68	22.6667
RP11-210K20.5	0.02	0.44	22
CXCL8	0.14	2.77	19.7857
MMP24	0.06	1.18	19.6667
POU4F3	0.01	0.19	19
RP1-102K2.8	0.08	1.48	18.5
RP1-310O13.13	0.12	2.18	18.1667
SOGA3	0.01	0.17	17
CABP1	0.03	0.48	16
NTSR2	0.01	0.16	16
KCNC1	0.06	0.94	15.6667
TMEM145	0.03	0.46	15.3333
KCNB1	0.04	0.61	15.25
RP11-386J22.3	0.01	0.14	14
HCCAT5	0.01	0.14	14
RP11-1149M10.2	0.04	0.55	13.75
SYP	0.35	4.81	13.7429
PHF21B	0.05	0.68	13.6
CDK5R2	0.02	0.26	13
RP5-890E16.5	0.03	0.38	12.6667
TRIM9	0.02	0.25	12.5
CCL20	0.04	0.47	11.75
RP11-269F21.1	0.03	0.33	11
CHGB	0.01	0.11	11
CTD-2310F14.1	0.01	0.11	11
SNORA80E	0.17	1.82	10.7059
RN7SKP16	0.06	0.64	10.6667
RP11-88H12.2	0.18	1.91	10.6111
RP11-522B15.3	0.03	0.31	10.3333
RP11-21L19.1	0.15	1.51	10.0667
RP11-398G24.2	0.02	0.2	10
SMOC1	0.01	0.1	10
CGB7	0.01	0.1	10
AL133245.2	0.01	0.1	10
WFDC21P	0.11	1.08	9.81818
MIR4742	0.41	4	9.7561
RP11-56G10.2	0.04	0.39	9.75
KCNH6	0.03	0.29	9.66667
CTD-2313F11.1	0.02	0.19	9.5
FOXI1	0.02	0.19	9.5
KCNK3	0.1	0.95	9.5
RUNDC3A	0.2	1.83	9.15
RP11-90B22.1	0.07	0.63	9
HRH3	0.04	0.36	9
TRIM67	0.01	0.09	9
PARK2	0.01	0.09	9
KRT32	0.01	0.09	9
CEACAM21	0.01	0.09	9
RP11-13N13.5	0.08	0.71	8.875
AC005540.3	0.03	0.26	8.66667
SLC25A52	0.03	0.26	8.66667
LINC00629	0.02	0.17	8.5
SYN1	0.13	1.1	8.46154
C11orf86	0.03	0.25	8.33333
RP11-712L6.7	0.03	0.25	8.33333
VGF	2.96	24.66	8.33108
RN7SL812P	0.06	0.49	8.16667
RN7SL740P	0.07	0.56	8
LINC01140	0.04	0.32	8
RP11-375I20.6	0.03	0.24	8
CTD-2616J11.2	0.02	0.16	8
AC093818.1	0.02	0.16	8
RP11-327I22.5	0.02	0.16	8
AC010226.4	0.02	0.16	8
TMEM61	0.01	0.08	8
AF064858.8	0.01	0.08	8
CMB9-55A18.1	0.01	0.08	8
RP11-405O10.2	0.01	0.08	8
ARL13A	0.01	0.08	8
RP4-569M23.5	0.01	0.08	8
RP11-496D24.2	0.01	0.08	8
RP11-503G7.1	0.01	0.08	8
AC011551.3	0.03	0.23	7.66667
LINC00381	0.03	0.23	7.66667
SNORA19	0.37	2.83	7.64865
MIR4482	0.7	5.33	7.61429
RP11-1228E12.2	0.64	4.87	7.60938
CXCL3	0.02	0.15	7.5
ACTA2-AS1	0.02	0.15	7.5
RP11-70D24.2	0.02	0.15	7.5
LINC01701	0.07	0.52	7.42857
CTD-2033A16.1	0.03	0.22	7.33333
RP11-466A19.8	0.03	0.22	7.33333
CELF3	0.14	0.99	7.07143
RN7SL744P	0.29	2.04	7.03448
LINC01058	0.04	0.28	7
CASC6	0.02	0.14	7
LINC00920	0.01	0.07	7
EPGN	0.01	0.07	7
RAPSN	0.01	0.07	7
RP11-173A16.2	0.01	0.07	7
RP11-70L8.4	0.01	0.07	7
KRT74	0.01	0.07	7
C5orf64-AS1	0.01	0.07	7
RP11-1398P2.1	0.03	0.21	7
RP11-247A12.7	0.03	0.21	7
TMEM198	0.91	6.34	6.96703
U3	0.09	0.62	6.88889
AC012442.6	0.06	0.41	6.83333
BSN	0.19	1.29	6.78947
RP11-409I10.2	0.04	0.27	6.75
NCRNA00250	0.03	0.2	6.66667
uc_338	0.29	1.92	6.62069
RNU4ATAC18P	0.19	1.25	6.57895
RP11-406D1.2	0.02	0.13	6.5
WFIKKN1	0.02	0.13	6.5
CDH5	0.02	0.13	6.5
RP11-264M12.2	0.02	0.13	6.5
PTPRN2	0.19	1.22	6.42105
RTN2	1.68	10.72	6.38095
LINC01887	0.03	0.19	6.33333
AC005754.7	0.06	0.37	6.16667
MYPN	0.08	0.49	6.125
RP11-131L12.3	0.03	0.18	6
RP11-95I16.4	0.03	0.18	6
IQCA1-AS1	0.03	0.18	6
RP11-429P3.3	0.03	0.18	6
GPM6A	0.02	0.12	6
RP11-553A10.1	0.02	0.12	6
LINC01555	0.02	0.12	6
NEFH	0.01	0.06	6
LRGUK	0.01	0.06	6
MGC16275	0.01	0.06	6
SLC35D3	0.01	0.06	6
DRC1	0.01	0.06	6
HSD3B1	0.01	0.06	6
RP11-192H23.6	0.01	0.06	6
LAMB4	0.01	0.06	6
EGR4	0.01	0.06	6
SLC38A8	0.01	0.06	6
RP11-206M11.7	1.56	9.36	6
CTD-2116N20.1	0.05	0.3	6
CPLX1	0.71	4.22	5.94366
RP11-431M3.2	0.08	0.47	5.875
RP11-449G16.1	0.14	0.82	5.85714
RP11-128A17.2	0.04	0.23	5.75
RP11-1081L13.4	0.04	0.23	5.75
TAS2R43	0.04	0.23	5.75
RP11-18F14.4	0.04	0.23	5.75
AP000240.9	0.07	0.4	5.71429
RN7SL449P	0.06	0.34	5.66667
TNF	0.06	0.34	5.66667
RP11-93B14.9	0.03	0.17	5.66667
RP11-10N23.5	0.03	0.17	5.66667
SELPLG	0.03	0.17	5.66667
RP11-854K16.3	0.03	0.17	5.66667
CTD-3193O13.1	0.03	0.17	5.66667
RNU1-61P	0.14	0.78	5.57143
AP3B2	0.72	4.01	5.56944
CST1	0.09	0.5	5.55556
CASC21	0.06	0.33	5.5
NR2F1-AS1	0.02	0.11	5.5
RAMP2	0.02	0.11	5.5
GABRR2	0.02	0.11	5.5
RP1-309F20.3	0.02	0.11	5.5
IGFL1	0.02	0.11	5.5
AP001056.1	0.02	0.11	5.5
MIRLET7D	0.77	4.21	5.46753
LINC01786	0.09	0.49	5.44444
AC006076.1	0.05	0.27	5.4
KCNAB1-AS2	0.03	0.16	5.33333
AC079354.5	0.22	1.16	5.27273
RP11-530C5.4	0.23	1.21	5.26087
C8G	0.04	0.21	5.25
AC092295.4	0.04	0.21	5.25
CHGA	0.13	0.68	5.23077
REV3L-IT1	0.05	0.26	5.2
HIST1H4A	0.06	0.31	5.16667
LINC02024	0.04	0.2	5
ACOXL-AS1	0.04	0.2	5
CTD-3131K8.3	0.04	0.2	5
SUN3	0.03	0.15	5
RP11-626P14.2	0.03	0.15	5
CLPSL2	0.03	0.15	5
KB-1460A1.3	0.03	0.15	5
RP11-397A16.1	0.03	0.15	5
LINC00491	0.02	0.1	5
PRSS30P	0.02	0.1	5
RP11-875O11.1	0.02	0.1	5
RP11-111M22.5	0.02	0.1	5
CTC-497E21.3	0.02	0.1	5
AC015849.2	0.02	0.1	5
RP5-942I16.1	0.02	0.1	5
RP11-728K20.3	0.02	0.1	5
CATIP	0.02	0.1	5
ARSH	0.02	0.1	5
RP11-1024P17.1	0.01	0.05	5
RP11-713P17.3	0.01	0.05	5
C2orf66	0.01	0.05	5
SLC8A2	0.01	0.05	5
TTC22	0.01	0.05	5
BAIAP2L2	0.01	0.05	5
RP11-59C5.3	0.01	0.05	5
GRIA2	0.01	0.05	5
C10orf67	0.01	0.05	5
CTD-3076O17.2	0.01	0.05	5
CTD-2201I18.1	0.01	0.05	5
GNG12-AS1	0.01	0.05	5
RAB44	0.01	0.05	5
RP11-90E5.1	0.01	0.05	5
RMST	0.01	0.05	5
WDFY4	0.01	0.05	5
TDRD10	0.01	0.05	5
DCAF4L1	0.07	0.35	5
SNORA47	0.33	1.62	4.90909
RP11-111J6.2	0.06	0.29	4.83333
RP1-267L14.3	0.06	0.29	4.83333
TMEM151A	0.05	0.24	4.8
RP11-529K1.4	0.05	0.24	4.8
GOLGA7B	0.72	3.45	4.79167
CECR6	0.24	1.15	4.79167
RP11-333J10.3	0.04	0.19	4.75
RP11-168F9.2	0.04	0.19	4.75
KRT37	0.04	0.19	4.75
AC009404.2	0.27	1.28	4.74074
PTCSC3	0.07	0.33	4.71429
DARS-AS1	0.07	0.33	4.71429
RP13-476E20.1	0.07	0.33	4.71429
CTB-50L17.9	0.06	0.28	4.66667
CTC-529I10.2	0.06	0.28	4.66667
ADRA1B	0.03	0.14	4.66667
CTD-2049O4.1	0.03	0.14	4.66667
SMAD5-AS1	0.03	0.14	4.66667
RP11-804A23.2	0.03	0.14	4.66667
STMN3	7.44	34.57	4.64651
SNORD91B	0.08	0.37	4.625
ZNF705E	0.08	0.37	4.625
CGA	0.05	0.23	4.6
RP11-265E18.1	0.05	0.23	4.6
RP11-367G18.1	0.05	0.23	4.6
TRGV5	0.07	0.32	4.57143
NAPB	2.71	12.38	4.56827
RP4-569M23.4	0.23	1.05	4.56522
AC093382.1	0.18	0.82	4.55556
CTC-471J1.2	0.09	0.41	4.55556
RP3-426I6.6	0.09	0.41	4.55556
LINC01397	0.06	0.27	4.5
RN7SL173P	0.06	0.27	4.5
RP11-472G21.2	0.06	0.27	4.5
Metazoa_SRP	0.16	0.72	4.5
RP11-847H18.3	0.08	0.36	4.5
FRZB	0.04	0.18	4.5
RP11-63A1.1	0.04	0.18	4.5
GPR83	0.04	0.18	4.5
RP11-373D23.3	0.04	0.18	4.5
CCK	0.04	0.18	4.5
RP11-384J4.2	0.04	0.18	4.5
MAP1LC3A	0.02	0.09	4.5
CTC-137K3.1	0.02	0.09	4.5
LINC02006	0.02	0.09	4.5
TMEM92-AS1	0.02	0.09	4.5
CTA-221G9.12	0.02	0.09	4.5
RP11-456H18.2	0.02	0.09	4.5
RP11-25D3.1	0.02	0.09	4.5
ST7-OT4	0.02	0.09	4.5
CTC-436K13.6	0.02	0.09	4.5
INE2	0.02	0.09	4.5
RNF212B	0.02	0.09	4.5
RP11-43A14.1	0.27	1.2	4.44444
Metazoa_SRP	0.24	1.06	4.41667
BTBD19	0.05	0.22	4.4
CTD-2376I4.1	0.05	0.22	4.4
RNU1-106P	0.76	3.33	4.38158
RP11-74E22.8	0.5	2.19	4.38
FCER1G	0.08	0.35	4.375
Y_RNA	0.3	1.31	4.36667
RMST_10	0.14	0.61	4.35714
RN7SL510P	0.17	0.74	4.35294
SNORD51	1.05	4.57	4.35238
RP4-583P15.10	1.31	5.7	4.35115
SNORA84	0.32	1.39	4.34375
RP11-344B2.3	0.24	1.04	4.33333
RP11-429B14.1	0.12	0.52	4.33333
RRM1-AS1	0.09	0.39	4.33333
LINC02004	0.06	0.26	4.33333
RP5-1021I20.2	0.03	0.13	4.33333
MCF2	0.03	0.13	4.33333
RP11-114H24.3	0.03	0.13	4.33333
AC006126.3	0.03	0.13	4.33333
SNORD53_SNORD92	0.51	2.21	4.33333
Metazoa_SRP	0.28	1.21	4.32143
LYZL2	0.25	1.08	4.32
TIAF1	0.23	0.99	4.30435
snoU109	0.31	1.33	4.29032
BIRC3	0.2	0.85	4.25
MAFA-AS1	0.04	0.17	4.25
CTD-2616J11.16	0.04	0.17	4.25
NACA2	0.04	0.17	4.25
LSMEM1	0.56	2.38	4.25
DISP2	0.09	0.38	4.22222
LINC02031	0.09	0.38	4.22222
FALEC	0.29	1.22	4.2069
JPH2	0.05	0.21	4.2
RP11-12M5.4	0.05	0.21	4.2
CTB-133G6.2	0.05	0.21	4.2
CTC-325H20.4	0.05	0.21	4.2
uc_338	0.11	0.46	4.18182
AC004449.6	0.11	0.46	4.18182
RN7SL134P	0.11	0.46	4.18182
RP11-474C8.8	0.06	0.25	4.16667
RP11-303E16.6	0.08	0.33	4.125
RN7SL176P	0.08	0.33	4.125
FAM71F2	0.09	0.37	4.11111
DRD2	0.1	0.41	4.1
GPR78	0.17	0.69	4.05882
CEMIP	0.31	1.25	4.03226
RP11-4C20.4	0.36	1.44	4
RP11-278C7.3	0.08	0.32	4
RP11-81H3.2	0.07	0.28	4
CTC-542B22.2	0.07	0.28	4
RGS20	0.05	0.2	4
RP11-57A19.5	0.05	0.2	4
RP11-430H10.1	0.05	0.2	4
AP001619.2	0.04	0.16	4
NXPH1	0.04	0.16	4
CTA-384D8.33	0.04	0.16	4
NEXN	0.03	0.12	4
SLC10A4	0.03	0.12	4
HOXA1	0.03	0.12	4
RP1-90G24.6	0.03	0.12	4
RP11-48G14.3	0.03	0.12	4
LINC00327	0.03	0.12	4
WDR11-AS1	0.03	0.12	4
RP11-486O13.2	0.03	0.12	4
RIIAD1	0.03	0.12	4
RP11-424M22.3	0.03	0.12	4
KRTAP5-10	0.03	0.12	4
AC103563.9	0.03	0.12	4
RP11-19N8.4	0.02	0.08	4
RP11-626H12.2	0.02	0.08	4
JAK3	0.02	0.08	4
RP11-423G4.10	0.02	0.08	4
SPDYC	0.02	0.08	4
CTB-11I22.1	0.02	0.08	4
RP11-712B9.2	0.02	0.08	4
EPB41L4A-AS2	0.02	0.08	4
RP11-66B24.9	0.02	0.08	4
FOXP1-AS1	0.02	0.08	4
MYLPF	0.02	0.08	4
LINC00846	0.02	0.08	4
LINC02087	0.02	0.08	4
MYH11	0.02	0.08	4
LHX3	0.02	0.08	4
AF131215.6	0.02	0.08	4
ZNRF3-IT1	0.02	0.08	4
PAMR1	0.02	0.08	4
RP13-225O21.2	0.02	0.08	4
LCE1E	0.02	0.08	4
AC018890.6	0.02	0.08	4
TRABD2A	0.01	0.04	4
IGFBP1	0.01	0.04	4
ADRA2A	0.01	0.04	4
KLK8	0.01	0.04	4
RNF175	0.01	0.04	4
ANKRD7	0.01	0.04	4
RP11-1299A16.3	0.01	0.04	4
TM4SF18	0.01	0.04	4
COL5A3	0.01	0.04	4
CDH22	0.01	0.04	4
FCGR2A	0.01	0.04	4
RP11-717D12.1	0.01	0.04	4
ERN2	0.01	0.04	4
HSPA12B	0.01	0.04	4
AC116366.6	0.01	0.04	4
PDZD9	0.01	0.04	4
RP11-834C11.11	0.01	0.04	4
FAM129C	0.01	0.04	4
RPL3L	0.01	0.04	4
FAM3D	0.01	0.04	4
LINC00102	0.01	0.04	4
RP11-56N19.5	0.01	0.04	4
MEG9	0.01	0.04	4
SLC28A3	0.01	0.04	4
GPR148	0.01	0.04	4
FLJ13224	0.01	0.04	4
FAM177B	0.01	0.04	4
RP4-800J21.3	0.01	0.04	4
HYAL4	0.01	0.04	4
GSG1L	0.01	0.04	4
RP11-1078H9.5	0.01	0.04	4
LRRC9	0.01	0.04	4
CYP3A43	0.01	0.04	4
LINC01164	0.01	0.04	4
RP11-372E1.4	0.01	0.04	4
FAM169B	0.01	0.04	4
RN7SL399P	0.14	0.55	3.92857
RP11-388M20.1	0.1	0.39	3.9
GDF15	5.33	20.76	3.89493
RP11-16C1.1	0.09	0.35	3.88889
AC018816.3	0.17	0.66	3.88235
MAPK8IP2	1.73	6.71	3.87861
RP11-479G22.8	0.47	1.82	3.87234
RP11-338K13.1	0.07	0.27	3.85714
UBD	0.18	0.69	3.83333
RN7SL525P	0.32	1.22	3.8125
7SK	0.15	0.57	3.8
RP11-95M15.3	0.05	0.19	3.8
AC010761.6	0.14	0.53	3.78571
REN	0.09	0.34	3.77778
CYP1B1-AS1	0.08	0.3	3.75
AC004231.2	0.04	0.15	3.75
RP11-90L20.2	0.04	0.15	3.75
AC068831.15	0.04	0.15	3.75
C2orf82	0.07	0.26	3.71429
RP11-716H6.1	0.1	0.37	3.7
RP11-1C8.4	0.19	0.7	3.68421
F11-AS1	0.06	0.22	3.66667
AC137932.6	0.03	0.11	3.66667
RP11-307B6.3	0.03	0.11	3.66667
LVRN	0.03	0.11	3.66667
AC020571.3	0.03	0.11	3.66667
TRIM54	0.03	0.11	3.66667
RP11-545M17.1	0.03	0.11	3.66667
RP11-145M9.5	0.03	0.11	3.66667
RP11-527D7.1	0.03	0.11	3.66667
RP11-297C4.3	0.03	0.11	3.66667
ZNF295-AS1	0.03	0.11	3.66667
POU6F2-AS2	0.03	0.11	3.66667
CTD-3154N5.1	0.03	0.11	3.66667
RP11-213G21.2	0.03	0.11	3.66667
MIR27B	0.92	3.33	3.61957
PHOSPHO1	0.12	0.43	3.58333
AB015752.3	0.26	0.93	3.57692
RP11-434D9.1	0.23	0.82	3.56522
SNORD45A	1.67	5.94	3.55689
CTC-487M23.5	0.5	1.77	3.54
NIM1K	0.19	0.67	3.52632
RP11-230F18.5	0.23	0.81	3.52174
KB-1460A1.5	0.25	0.88	3.52
NR4A1	0.93	3.27	3.51613
TNNC1	0.04	0.14	3.5
SPTBN4	0.04	0.14	3.5
RP11-114B7.6	0.04	0.14	3.5
RP11-268P4.5	0.04	0.14	3.5
KCCAT333	0.04	0.14	3.5
LINC00704	0.02	0.07	3.5
GNB3	0.02	0.07	3.5
AMDHD1	0.02	0.07	3.5
MRVI1	0.02	0.07	3.5
PPARGC1A	0.02	0.07	3.5
RP4-622L5.7	0.02	0.07	3.5
MIS18A-AS1	0.02	0.07	3.5
SLC22A1	0.02	0.07	3.5
RP1-102K2.6	0.02	0.07	3.5
AC068057.1	0.02	0.07	3.5
RP11-327F22.6	0.02	0.07	3.5
GJB4	0.02	0.07	3.5
CTB-78F1.1	0.02	0.07	3.5
RP11-463O9.9	0.02	0.07	3.5
RP11-15B17.1	0.02	0.07	3.5
RP11-380B4.3	0.02	0.07	3.5
RP11-49O14.2	0.02	0.07	3.5
AP000708.1	0.02	0.07	3.5
LINC01118	0.02	0.07	3.5
CYP4F8	0.02	0.07	3.5
TTR	0.02	0.07	3.5
RP11-862G15.2	0.02	0.07	3.5
IL16	0.02	0.07	3.5
RPL10L	0.02	0.07	3.5
FAM215A	0.06	0.21	3.5
CTD-2371O3.2	0.06	0.21	3.5
RN7SL552P	0.06	0.21	3.5
THEMIS2	0.28	0.98	3.5
KRT23	0.11	0.38	3.45455
CTD-3247F14.2	0.11	0.38	3.45455
AC003005.2	0.09	0.31	3.44444
NEURL3	0.09	0.31	3.44444
RP11-285E23.2	0.07	0.24	3.42857
DAPP1	0.07	0.24	3.42857
RN7SKP239	0.07	0.24	3.42857
RP11-324I22.3	0.1	0.34	3.4
RP11-1069G10.2	0.1	0.34	3.4
RP3-527G5.1	0.05	0.17	3.4
PSG9	0.33	1.12	3.39394
CTD-2245E15.3	0.14	0.47	3.35714
LRRC69	0.2	0.67	3.35
RP5-855D21.3	0.24	0.8	3.33333
RP11-82L20.1	0.12	0.4	3.33333
RP11-611O2.1	0.09	0.3	3.33333
CTD-2012K14.4	0.09	0.3	3.33333
RP11-307C12.13	0.09	0.3	3.33333
PTCH2	0.06	0.2	3.33333
RP3-476K8.3	0.06	0.2	3.33333
STMND1	0.06	0.2	3.33333
AC012501.2	0.06	0.2	3.33333
CH507-210P18.4	0.06	0.2	3.33333
AC006372.6	0.06	0.2	3.33333
LAPTM5	0.03	0.1	3.33333
RP11-148O21.4	0.03	0.1	3.33333
RP11-510M2.2	0.03	0.1	3.33333
LA16c-321D4.2	0.03	0.1	3.33333
LGALS9	0.03	0.1	3.33333
MIOX	0.03	0.1	3.33333
LINC01722	0.03	0.1	3.33333
RP11-150O12.4	0.03	0.1	3.33333
CTD-2516F10.4	0.03	0.1	3.33333
KDM5C-IT1	0.1	0.33	3.3
SNORD45C	0.54	1.78	3.2963
Y_RNA	0.54	1.78	3.2963
RP11-155G14.6	0.34	1.12	3.29412
SNORA42	0.17	0.56	3.29412
JPX_1	1.46	4.8	3.28767
MIR4639	0.73	2.4	3.28767
SNORD63	0.77	2.53	3.28571
PLEKHG4B	0.07	0.23	3.28571
RP11-362K14.7	0.07	0.23	3.28571
RP11-469J4.3	0.07	0.23	3.28571
RNU6-925P	0.53	1.74	3.28302
FAM72C	0.43	1.41	3.27907
RNU6-230P	0.43	1.41	3.27907
MIR4722	2.66	8.72	3.2782
RP11-527J8.1	1.32	4.32	3.27273
RP11-875O11.3	0.11	0.36	3.27273
Y_RNA	0.64	2.09	3.26562
Y_RNA	1.13	3.69	3.26549
MIR3620	0.49	1.6	3.26531
RN7SL811P	0.54	1.76	3.25926
RN7SL96P	0.31	1.01	3.25806
CPEB2	3.32	10.81	3.25602
CRYAB	0.08	0.26	3.25
RP11-48B3.4	0.08	0.26	3.25
CTB-184G21.3	0.08	0.26	3.25
Metazoa_SRP	0.08	0.26	3.25
TNNC2	0.08	0.26	3.25
RN7SL600P	0.08	0.26	3.25
KIAA0408	0.04	0.13	3.25
RP11-102L12.2	0.04	0.13	3.25
CTA-398F10.1	0.04	0.13	3.25
RP11-305L7.1	0.04	0.13	3.25
DDX39B-AS1	0.04	0.13	3.25
CTB-47B11.3	0.04	0.13	3.25
BACH1-IT2	0.04	0.13	3.25
RP11-314A20.5	0.04	0.13	3.25
RP11-280K24.1	0.04	0.13	3.25
GRM2	0.04	0.13	3.25
AC008278.3	0.04	0.13	3.25
RP11-392P7.6	0.25	0.81	3.24
Metazoa_SRP	0.26	0.84	3.23077
RN7SL711P	0.14	0.45	3.21429
BSN-AS2	0.15	0.48	3.2
RASD1	0.45	1.44	3.2
RP11-58C22.2	0.1	0.32	3.2
RP11-10A14.5	0.05	0.16	3.2
TCP10L	0.05	0.16	3.2
ABCA4	0.05	0.16	3.2
RP11-431N15.2	0.11	0.35	3.18182
TNFAIP3	0.79	2.51	3.17722
CTD-2525I3.2	0.06	0.19	3.16667
CARMIL2	0.75	2.37	3.16
SVIL-AS1	0.35	1.1	3.14286
AL672294.1	0.21	0.66	3.14286
CTD-2587H24.10	0.07	0.22	3.14286
CTC-425F1.4	0.07	0.22	3.14286
RN7SL265P	0.07	0.22	3.14286
ICAM1	0.72	2.25	3.125
CNTD2	0.16	0.5	3.125
IGBP1-AS1	0.08	0.25	3.125
CTD-2653D5.1	0.08	0.25	3.125
RP11-426C22.6	0.17	0.53	3.11765
RN7SL835P	0.09	0.28	3.11111
HIST1H1B	0.12	0.37	3.08333
RP5-1184F4.7	0.12	0.37	3.08333
S100A9	15.7	48.19	3.06943
OASL	1.12	3.42	3.05357
RP11-764K9.1	0.2	0.61	3.05
AKR1B10	1.13	3.44	3.04425
STX1A	11.4	34.56	3.03158
TM4SF1	0.09	0.27	3
ZRSR1	0.52	1.56	3
ST6GAL1	0.12	0.36	3
FSTL5	0.08	0.24	3
UPK1B	0.08	0.24	3
LY6G6C	0.08	0.24	3
C10orf91	0.06	0.18	3
PACRG	0.06	0.18	3
RP11-16D22.2	0.06	0.18	3
DDR2	0.04	0.12	3
CDH11	0.04	0.12	3
RP1-90G24.10	0.04	0.12	3
ABC13-47488600E17.1	0.04	0.12	3
ZDHHC20-IT1	0.04	0.12	3
RP11-354P11.3	0.04	0.12	3
RP11-44F14.5	0.04	0.12	3
CTC-467M3.1	0.04	0.12	3
LINC01954	0.04	0.12	3
AC007192.6	0.04	0.12	3
RP11-414H17.5	0.04	0.12	3
RP4-590F24.2	0.04	0.12	3
NKX2-3	0.04	0.12	3
TMED6	0.03	0.09	3
AC005276.1	0.03	0.09	3
AC112721.1	0.03	0.09	3
PSD2	0.03	0.09	3
AC004066.3	0.03	0.09	3
RP11-332J15.3	0.03	0.09	3
FOXD3	0.03	0.09	3
CTD-2530N21.5	0.03	0.09	3
GZMM	0.03	0.09	3
TAT	0.03	0.09	3
TMEM233	0.03	0.09	3
RP11-586D19.2	0.03	0.09	3
LSMEM2	0.03	0.09	3
C17orf64	0.03	0.09	3
PSAPL1	0.03	0.09	3
ACSM6	0.03	0.09	3
CLIC6	0.02	0.06	3
CCDC181	0.02	0.06	3
NKX1-2	0.02	0.06	3
CYP4F3	0.02	0.06	3
PCSK2	0.02	0.06	3
TRIM55	0.02	0.06	3
RP11-94C24.13	0.02	0.06	3
GPBAR1	0.02	0.06	3
RP1-265C24.8	0.02	0.06	3
RP11-203B9.4	0.02	0.06	3
RP11-33B1.4	0.02	0.06	3
OTX2-AS1	0.02	0.06	3
LINC00868	0.02	0.06	3
LINC01933	0.02	0.06	3
COL20A1	0.02	0.06	3
CTD-2527I21.15	0.02	0.06	3
NWD2	0.02	0.06	3
KCNS2	0.02	0.06	3
PYDC1	0.02	0.06	3
MFAP2	0.01	0.03	3
SMO	0.01	0.03	3
ATP6V1B1-AS1	0.01	0.03	3
HS3ST1	0.01	0.03	3
CCDC152	0.01	0.03	3
ARHGAP28	0.01	0.03	3
ZNF717	0.01	0.03	3
ARHGAP40	0.01	0.03	3
KCNH8	0.01	0.03	3
AGT	0.01	0.03	3
PTGS2	0.01	0.03	3
ASGR1	0.01	0.03	3
RP3-508I15.9	0.01	0.03	3
FNDC11	0.01	0.03	3
HLA-DPB1	0.01	0.03	3
B3GALT1	0.01	0.03	3
CYTH4	0.01	0.03	3
LINC00511	0.01	0.03	3
AC003104.1	0.01	0.03	3
RFPL2	0.01	0.03	3
AC007620.3	0.01	0.03	3
DNAJC5G	0.01	0.03	3
CACTIN-AS1	0.01	0.03	3
SPAG5-AS1	0.01	0.03	3
NAT2	0.01	0.03	3
ARHGAP25	0.01	0.03	3
RP11-933H2.4	0.01	0.03	3
TNNI3K	0.01	0.03	3
PAPPA-AS1	0.01	0.03	3
SNTG2	0.01	0.03	3
SLC3A1	0.01	0.03	3
PON1	0.01	0.03	3
FAM159A	0.01	0.03	3
MCPH1-AS1	0.01	0.03	3
TEKT3	0.01	0.03	3
PKD1L1	0.01	0.03	3
RP11-79H23.3	0.01	0.03	3
SLC52A1	0.01	0.03	3
LINC01792	0.01	0.03	3
FLJ42969	0.01	0.03	3
RP11-757G1.6	0.01	0.03	3
PIH1D3	0.01	0.03	3
LINC00870	0.01	0.03	3
RP11-96K19.2	0.01	0.03	3
MTTP	0.01	0.03	3
RP3-455J7.4	0.01	0.03	3
P2RY8	0.01	0.03	3
RP11-13K12.2	0.01	0.03	3
RP11-236L14.2	0.01	0.03	3
CXXC4-AS1	0.01	0.03	3
RP11-445O3.3	0.01	0.03	3
LINC01949	0.01	0.03	3
KLHL38	0.01	0.03	3
VN1R2	0.01	0.03	3
Z83844.1	0.01	0.03	3
TTC16	0.01	0.03	3
CTD-2561B21.5	0.01	0.03	3
PCA3	0.01	0.03	3
GAS2L2	0.01	0.03	3
SLC47A2	0.01	0.03	3
RP11-142C4.6	0.01	0.03	3
BECN2	0.01	0.03	3
GPR55	0.01	0.03	3
PLA2G12B	0.01	0.03	3
CLDN14	0.01	0.03	3
LINC01725	0.01	0.03	3
LINC00336	0.01	0.03	3
ACTL7B	0.01	0.03	3
LINC02028	0.01	0.03	3
RP11-339A11.2	0.01	0.03	3
IQCA1L	0.01	0.03	3
AMER2	0.01	0.03	3
SNTN	0.01	0.03	3
LINC01721	0.01	0.03	3
NHLH2	0.01	0.03	3
GJA4	0.01	0.03	3
PDPN	0.01	0.03	3
LINC01749	0.01	0.03	3
C3orf49	0.01	0.03	3
LINC00994	0.01	0.03	3
LINC01354	0.01	0.03	3
RP11-217B7.2	0.14	0.42	3
KCNC4	0.07	0.21	3
BATF2	0.07	0.21	3
CD177	0.07	0.21	3
RP13-314C10.5	0.05	0.15	3
LINC01433	0.05	0.15	3
PSG5	0.05	0.15	3
S100A8	0.87	2.6	2.98851
MAFF	0.43	1.28	2.97674
RP11-715J22.3	0.25	0.74	2.96
ITGAM	0.29	0.85	2.93103
TMEM156	0.14	0.41	2.92857
RP11-712L6.5	0.36	1.05	2.91667
ZFAND4	0.12	0.35	2.91667
CCR6	0.12	0.35	2.91667
LINC00689	0.12	0.35	2.91667
RNU2-7P	0.34	0.99	2.91176
SNORD33	1.22	3.55	2.90984
RNF133	0.2	0.58	2.9
SLC16A5	0.1	0.29	2.9
RP11-54A4.2	0.1	0.29	2.9
SAMD9	0.84	2.43	2.89286
TCEAL3-AS1	0.09	0.26	2.88889
LIF	0.7	2.02	2.88571
RP11-1149O23.3	0.26	0.75	2.88462
RP11-462G12.2	0.17	0.49	2.88235
RP11-697N18.4	0.08	0.23	2.875
AP000769.7	0.08	0.23	2.875
CH17-132F21.5	0.15	0.43	2.86667
ANXA1	1.42	4.07	2.8662
RP11-54H7.4	0.07	0.2	2.85714
RAB42	0.07	0.2	2.85714
TMEM51-AS1	0.07	0.2	2.85714
C19orf18	0.07	0.2	2.85714
PDE6G	0.07	0.2	2.85714
CFAP161	0.07	0.2	2.85714
RP1-92O14.3	0.34	0.97	2.85294
RP11-269M20.3	0.13	0.37	2.84615
MIR21	3.18	9.04	2.84277
RELB	1.55	4.4	2.83871
RN7SKP173	0.55	1.56	2.83636
RP11-138I1.4	0.12	0.34	2.83333
RP11-196G11.2	0.12	0.34	2.83333
ADAMTSL4-AS1	0.06	0.17	2.83333
RP11-368I7.6	0.17	0.48	2.82353
RN7SL110P	0.32	0.9	2.8125
RP13-259N13.2	0.1	0.28	2.8
RP11-131K5.1	0.1	0.28	2.8
KPNA7	0.1	0.28	2.8
GPR156	0.05	0.14	2.8
RP5-864K19.4	0.05	0.14	2.8
RP11-365H22.2	0.05	0.14	2.8
RP13-444H2.1	0.05	0.14	2.8
RP11-59H7.3	0.05	0.14	2.8
CTD-3035K23.6	0.23	0.64	2.78261
RP11-772C9.1	0.18	0.5	2.77778
RP11-426C22.8	0.09	0.25	2.77778
RP11-550A5.2	0.09	0.25	2.77778
RP11-310E22.5	0.39	1.08	2.76923
RP11-38J22.1	0.26	0.72	2.76923
Metazoa_SRP	0.25	0.69	2.76
VSTM2L	0.12	0.33	2.75
RP5-981O7.2	0.12	0.33	2.75
IL18	2.04	5.61	2.75
Metazoa_SRP	0.36	0.99	2.75
RP11-230F18.6	0.08	0.22	2.75
CDKL4	0.08	0.22	2.75
NKX2-8	0.04	0.11	2.75
NEXN-AS1	0.04	0.11	2.75
RP1-65J11.5	0.04	0.11	2.75
RP11-583F2.2	0.04	0.11	2.75
HIPK4	0.04	0.11	2.75
LINC01993	0.04	0.11	2.75
DMP1	0.04	0.11	2.75
TEX28	0.04	0.11	2.75
SLC6A19	0.04	0.11	2.75
Y_RNA	0.71	1.95	2.74648
ERVK-28	0.55	1.51	2.74545
RNU6-167P	0.51	1.4	2.7451
PSMD6-AS2	1.23	3.37	2.73984
SNORA5A	0.76	2.08	2.73684
RN7SL481P	0.15	0.41	2.73333
PPM1E	2.47	6.75	2.73279
MIR1248	78.12	213.23	2.72952
RP11-28H5.2	0.22	0.6	2.72727
RN7SL73P	0.89	2.42	2.7191
HIST2H2AB	0.35	0.95	2.71429
LINC02073	0.14	0.38	2.71429
PRKCG	0.07	0.19	2.71429
RP11-177G23.2	0.07	0.19	2.71429
AC012307.2	0.2	0.54	2.7
RN7SL244P	0.13	0.35	2.69231
RP11-519G16.2	0.16	0.43	2.6875
RP1-267L14.6	0.35	0.94	2.68571
VSIR	0.06	0.16	2.66667
GLIS3	0.06	0.16	2.66667
SPEF1	0.06	0.16	2.66667
AC018685.1	0.06	0.16	2.66667
IL6	0.03	0.08	2.66667
LIPG	0.03	0.08	2.66667
SOX15	0.03	0.08	2.66667
SYT5	0.03	0.08	2.66667
CTB-75G16.3	0.03	0.08	2.66667
WNT6	0.03	0.08	2.66667
SLC7A9	0.03	0.08	2.66667
LINC02197	0.03	0.08	2.66667
RP11-194N12.2	0.03	0.08	2.66667
RP4-790G17.7	0.03	0.08	2.66667
RP11-213G2.2	0.03	0.08	2.66667
LINC01135	0.03	0.08	2.66667
RP5-848E13.4	0.03	0.08	2.66667
LINC01819	0.03	0.08	2.66667
RP11-308D13.3	0.03	0.08	2.66667
DGCR5	0.26	0.69	2.65385
LINC00475	0.49	1.3	2.65306
AC005808.3	0.4	1.06	2.65
MTRNR2L12	0.51	1.35	2.64706
RP11-96D1.10	0.16	0.42	2.625
LINC00322	0.16	0.42	2.625
RP3-460G2.2	0.08	0.21	2.625
C10orf10	0.08	0.21	2.625
CTD-2020K17.4	0.08	0.21	2.625
XX-C2158C6.3	0.08	0.21	2.625
FGF12	3.43	8.98	2.61808
CIB3	0.13	0.34	2.61538
RP11-372K14.2	0.23	0.6	2.6087
ALG1L2	0.1	0.26	2.6
RP11-2C24.7	0.1	0.26	2.6
C6orf3	0.05	0.13	2.6
CFAP58	0.05	0.13	2.6
IL10RA	0.05	0.13	2.6
RP11-433M22.2	0.05	0.13	2.6
RP11-3B12.2	0.05	0.13	2.6
AGAP9	2.6	6.75	2.59615
RP11-159D12.5	1.32	3.41	2.58333
INHBA	0.12	0.31	2.58333
RN7SL667P	0.55	1.42	2.58182
GRK4	0.07	0.18	2.57143
RP11-615I2.1	0.07	0.18	2.57143
HIST2H2AC	0.93	2.38	2.55914
RP11-274H24.1	0.34	0.87	2.55882
IDI2-AS1	0.09	0.23	2.55556
RP11-256I23.2	0.09	0.23	2.55556
LCA10	0.09	0.23	2.55556
RP3-324O17.8	0.2	0.51	2.55
VTRNA1-3	1.1	2.8	2.54545
MGAT5B	0.28	0.71	2.53571
AQP3	27.7	70.1	2.53069
GTF2IRD2	0.4	1.01	2.525
FOSB	0.21	0.53	2.52381
SMPD3	0.48	1.21	2.52083
RP11-521I2.3	0.5	1.26	2.52
BACH1-IT1	0.25	0.63	2.52
LINC01399	0.25	0.63	2.52
ELF3-AS1	0.45	1.13	2.51111
RP11-434H6.6	0.26	0.65	2.5
LNCPRESS1	0.18	0.45	2.5
CMAHP	0.16	0.4	2.5
RP11-278L15.2	0.08	0.2	2.5
RP11-518L10.5	0.06	0.15	2.5
RP11-65J21.4	0.06	0.15	2.5
TMEM210	0.06	0.15	2.5
SLC38A5	0.04	0.1	2.5
PDE2A	0.04	0.1	2.5
S100A5	0.04	0.1	2.5
ZDHHC1	0.04	0.1	2.5
FAM19A3	0.04	0.1	2.5
PSPC1-AS2	0.04	0.1	2.5
RP11-785H5.2	0.04	0.1	2.5
RP11-73G16.1	0.04	0.1	2.5
RP4-660H19.1	0.04	0.1	2.5
RRS1-AS1	0.04	0.1	2.5
TACR2	0.04	0.1	2.5
CXCL10	0.04	0.1	2.5
RP11-546O6.4	0.04	0.1	2.5
RP11-107I14.2	0.04	0.1	2.5
WNT16	0.02	0.05	2.5
RP11-818F20.5	0.02	0.05	2.5
PI15	0.02	0.05	2.5
HPCAL4	0.02	0.05	2.5
ZNF503-AS1	0.02	0.05	2.5
C10orf25	0.02	0.05	2.5
RP11-350N15.6	0.02	0.05	2.5
RP11-314B1.2	0.02	0.05	2.5
RP11-1094H24.4	0.02	0.05	2.5
RASGRP3	0.02	0.05	2.5
RP11-6O2.3	0.02	0.05	2.5
RP11-523H20.3	0.02	0.05	2.5
RP11-343H19.1	0.02	0.05	2.5
RP11-330O11.3	0.02	0.05	2.5
RP11-431K24.1	0.02	0.05	2.5
RP13-143G15.4	0.02	0.05	2.5
MAPK4	0.02	0.05	2.5
CTD-2623N2.11	0.02	0.05	2.5
SPDYA	0.02	0.05	2.5
LINC00882	0.02	0.05	2.5
RP11-328C8.4	0.02	0.05	2.5
LINC00589	0.02	0.05	2.5
KLK13	0.02	0.05	2.5
LINC01623	0.02	0.05	2.5
PRND	0.02	0.05	2.5
RP11-164H13.1	0.02	0.05	2.5
LINC01901	0.02	0.05	2.5
GIP	0.02	0.05	2.5
CTD-2369P2.8	0.02	0.05	2.5
DGCR9	0.02	0.05	2.5
EIF2S3L	0.02	0.05	2.5
RP11-142O6.1	0.02	0.05	2.5
CHODL	0.02	0.05	2.5
RP11-805I24.1	0.02	0.05	2.5
AC097724.3	0.02	0.05	2.5
RP11-326L2.1	0.02	0.05	2.5
C17orf74	0.02	0.05	2.5
RP4-604K5.3	0.02	0.05	2.5
RNF157-AS1	0.02	0.05	2.5
RP11-65D17.1	0.02	0.05	2.5
AC004941.3	0.02	0.05	2.5
FLG2	0.02	0.05	2.5
LINC01254	0.02	0.05	2.5
ZNF366	0.02	0.05	2.5
RP3-510O8.4	0.02	0.05	2.5
LINC01517	0.02	0.05	2.5
FBP2	0.02	0.05	2.5
RP11-624M8.1	0.02	0.05	2.5
RP4-799P18.2	0.02	0.05	2.5
RP11-248J18.3	0.49	1.22	2.4898
CKMT1A	0.96	2.39	2.48958
GNRH1	0.45	1.12	2.48889
CARMIL3	0.38	0.94	2.47368
CTD-2201E18.5	0.19	0.47	2.47368
CTD-3032J10.3	0.28	0.69	2.46429
PTAFR	0.24	0.59	2.45833
RP11-34P13.13	58.59	143.93	2.45656
NOS1AP	1.34	3.29	2.45522
AC010504.2	0.11	0.27	2.45455
RP11-386I8.6	0.11	0.27	2.45455
AC002551.1	0.11	0.27	2.45455
RP11-17E13.2	0.09	0.22	2.44444
TCHHL1	0.09	0.22	2.44444
PSCA	1.83	4.46	2.43716
RP11-395I14.2	0.71	1.73	2.43662
ZNF750	0.3	0.73	2.43333
SBK3	0.07	0.17	2.42857
NCF4	0.07	0.17	2.42857
CKMT1B	0.4	0.97	2.425
FAM225B	0.45	1.09	2.42222
RP11-861E21.2	0.19	0.46	2.42105
LIMD1-AS1	0.12	0.29	2.41667
NPPA-AS1	0.29	0.7	2.41379
SNORA2A	0.85	2.05	2.41176
CCDC17	0.22	0.53	2.40909
SIAH2-AS1	0.22	0.53	2.40909
ARL14	0.32	0.77	2.40625
CTD-2358C21.5	0.15	0.36	2.4
RP11-589M4.1	0.1	0.24	2.4
LINC01132	0.1	0.24	2.4
RP11-76C10.5	0.05	0.12	2.4
TRIM15	0.05	0.12	2.4
RP11-429D19.1	0.05	0.12	2.4
FLJ40194	0.05	0.12	2.4
RP11-576D8.4	0.05	0.12	2.4
RN7SL775P	0.05	0.12	2.4
NPTN-IT1	1.93	4.63	2.39896
EGR1	1.5	3.58	2.38667
ACHE	0.56	1.33	2.375
CPLX3	0.32	0.76	2.375
CTC-453G23.8	0.08	0.19	2.375
RP11-383M4.6	0.08	0.19	2.375
CTD-2024F21.1	0.08	0.19	2.375
RP5-1065P14.2	0.27	0.64	2.37037
CTC-246B18.10	0.71	1.68	2.3662
HSD11B1L	0.22	0.52	2.36364
RORA	0.11	0.26	2.36364
LRRC15	0.11	0.26	2.36364
AC093326.3	0.23	0.54	2.34783
RN7SL381P	9.36	21.97	2.34722
CBWD1	1.33	3.12	2.34586
MALL	3.58	8.38	2.34078
RN7SL690P	1.37	3.2	2.33577
CTD-2331H12.7	0.33	0.77	2.33333
AC142293.3	0.09	0.21	2.33333
RP11-626G11.5	0.09	0.21	2.33333
LTC4S	0.09	0.21	2.33333
CDA	0.06	0.14	2.33333
RP11-307L14.1	0.06	0.14	2.33333
RP11-490B18.6	0.06	0.14	2.33333
RN7SL604P	0.06	0.14	2.33333
RP11-158D2.2	0.06	0.14	2.33333
RP11-577B7.1	0.06	0.14	2.33333
AC002519.8	0.06	0.14	2.33333
SLC5A10	0.06	0.14	2.33333
LINC01750	0.06	0.14	2.33333
C12orf42	0.06	0.14	2.33333
GRAMD1B	0.03	0.07	2.33333
COL13A1	0.03	0.07	2.33333
ERICH5	0.03	0.07	2.33333
GAS6-AS1	0.03	0.07	2.33333
CTD-2162K18.4	0.03	0.07	2.33333
ADTRP	0.03	0.07	2.33333
RP11-337N6.1	0.03	0.07	2.33333
DNAH10	0.03	0.07	2.33333
RP4-545C24.1	0.03	0.07	2.33333
RP11-30K9.4	0.03	0.07	2.33333
RP11-25I15.2	0.03	0.07	2.33333
RP11-549J18.1	0.03	0.07	2.33333
DYNAP	0.03	0.07	2.33333
RP11-44K6.4	0.03	0.07	2.33333
IMPG2	0.03	0.07	2.33333
ITPKB-AS1	0.03	0.07	2.33333
RP11-464C19.3	0.03	0.07	2.33333
THRB-IT1	0.03	0.07	2.33333
RP11-181B11.1	0.03	0.07	2.33333
RP3-393E18.2	0.03	0.07	2.33333
RP11-46I1.1	0.03	0.07	2.33333
CTD-3138F19.1	0.03	0.07	2.33333
IL4I1	0.03	0.07	2.33333
RP11-392O17.1	0.03	0.07	2.33333
RP11-536K7.3	0.03	0.07	2.33333
RP13-465B17.5	0.03	0.07	2.33333
AC073115.7	0.03	0.07	2.33333
RP11-161D15.1	0.03	0.07	2.33333
AC012370.2	0.03	0.07	2.33333
LINC00607	0.03	0.07	2.33333
LINC01422	0.03	0.07	2.33333
LINC01257	0.03	0.07	2.33333
LINC01264	0.03	0.07	2.33333
LINC01639	0.03	0.07	2.33333
ARHGAP29	1	2.33	2.33
SHC4	0.28	0.65	2.32143
CTD-3138B18.6	0.22	0.51	2.31818
GABBR2	2.02	4.67	2.31188
PSD	0.39	0.9	2.30769
RP11-231L11.3	0.26	0.6	2.30769
MIF-AS1	0.13	0.3	2.30769
RP11-51J9.6	0.2	0.46	2.3
LINC02170	0.2	0.46	2.3
CATSPERB	0.1	0.23	2.3
CHRM4	0.24	0.55	2.29167
RP11-171I2.5	0.31	0.71	2.29032
RP11-1149O23.4	0.14	0.32	2.28571
FAM155A	0.07	0.16	2.28571
RP11-46A10.2	0.07	0.16	2.28571
LINC00513	0.07	0.16	2.28571
RP11-326C3.13	0.07	0.16	2.28571
RP11-529G21.2	0.07	0.16	2.28571
SEC14L5	0.07	0.16	2.28571
RP11-667K14.3	0.07	0.16	2.28571
CMP21-97G8.2	0.07	0.16	2.28571
RP11-158I9.5	0.07	0.16	2.28571
KCNIP2	0.32	0.73	2.28125
CACNB1	0.98	2.23	2.27551
RP13-463N16.6	0.11	0.25	2.27273
GRHL3	3.47	7.87	2.26801
SPINK1	0.3	0.68	2.26667
Metazoa_SRP	0.15	0.34	2.26667
LINC01348	0.15	0.34	2.26667
RP11-7O11.3	0.47	1.06	2.25532
ALS2CR12	0.12	0.27	2.25
RP11-434H6.7	0.2	0.45	2.25
TBX19	0.16	0.36	2.25
RP11-3J1.1	0.08	0.18	2.25
Metazoa_SRP	0.08	0.18	2.25
PHKA2-AS1	0.08	0.18	2.25
IFT74-AS1	0.08	0.18	2.25
RP11-383B4.4	0.08	0.18	2.25
RP11-20I23.7	0.08	0.18	2.25
RP11-108M9.1	0.08	0.18	2.25
AC005616.2	0.08	0.18	2.25
MYH15	0.04	0.09	2.25
TRIM7	0.04	0.09	2.25
ZNF280A	0.04	0.09	2.25
LMNTD1	0.04	0.09	2.25
LINC02019	0.04	0.09	2.25
ZNF454	0.04	0.09	2.25
AC079779.4	0.04	0.09	2.25
LINC01602	0.04	0.09	2.25
RP11-669C19.1	0.04	0.09	2.25
FXYD4	0.04	0.09	2.25
C1orf127	0.04	0.09	2.25
CTB-76P12.1	0.04	0.09	2.25
RP11-477H21.2	1.25	2.81	2.248
CPZ	0.85	1.91	2.24706
LA16c-352F7.1	1.28	2.87	2.24219
RP11-74C1.4	0.21	0.47	2.2381
ANKRD33B	0.17	0.38	2.23529
RP11-76I23.7	0.17	0.38	2.23529
RNU4-32P	0.17	0.38	2.23529
RP5-1085F17.3	0.13	0.29	2.23077
AC013448.1	0.13	0.29	2.23077
SHOX2	0.22	0.49	2.22727
GBP1	0.18	0.4	2.22222
C1orf116	0.09	0.2	2.22222
RP11-817I4.2	0.09	0.2	2.22222
RP3-406P24.3	0.09	0.2	2.22222
RP5-1021I20.6	0.09	0.2	2.22222
LIPK	0.09	0.2	2.22222
RNVU1-15	0.27	0.6	2.22222
AC144568.2	0.14	0.31	2.21429
RP11-321G12.1	0.14	0.31	2.21429
Metazoa_SRP	0.33	0.73	2.21212
RP1-244F24.1	0.33	0.73	2.21212
RP11-697M17.2	0.19	0.42	2.21053
CTD-2152M20.2	0.24	0.53	2.20833
KRT16	2.03	4.48	2.2069
RP11-127O4.3	0.79	1.74	2.20253
RP11-800A3.2	0.35	0.77	2.2
RN7SL202P	0.3	0.66	2.2
RN7SL800P	0.25	0.55	2.2
RP11-50D16.4	0.25	0.55	2.2
RP1-317E23.3	0.15	0.33	2.2
Metazoa_SRP	0.2	0.44	2.2
RP11-109A6.3	0.1	0.22	2.2
AOC3	0.05	0.11	2.2
GJC2	0.05	0.11	2.2
PPP1R32	0.05	0.11	2.2
AC004540.4	0.05	0.11	2.2
CASC2	0.05	0.11	2.2
RP11-750H9.7	0.05	0.11	2.2
AC005197.2	0.05	0.11	2.2
CCDC65	0.05	0.11	2.2
CTD-2503I6.1	0.05	0.11	2.2
LINC01209	0.05	0.11	2.2
ENO4	0.05	0.11	2.2
GDPD2	0.05	0.11	2.2
PABPC3	0.05	0.11	2.2
RP11-139I14.2	0.05	0.11	2.2
SNORA12	0.36	0.79	2.19444
SCARNA9	0.52	1.14	2.19231
MIR7703	0.52	1.14	2.19231
SNORD20	0.47	1.03	2.19149
Y_RNA	0.68	1.49	2.19118
MIR7110	0.79	1.73	2.18987
Y_RNA	1.38	3.02	2.18841
LINC01004	0.69	1.51	2.18841
MT-TL2	1.33	2.91	2.18797
MIR6732	1.33	2.91	2.18797
RP11-151A10.3	0.16	0.35	2.1875
MIR4263	0.86	1.88	2.18605
MIR6777	0.86	1.88	2.18605
SNORD73A	1.83	4	2.18579
SMIM11A	0.54	1.18	2.18519
RP11-266K4.9	0.27	0.59	2.18519
GS1-279B7.2	0.27	0.59	2.18519
RP11-16N11.2	0.27	0.59	2.18519
MIR6835	1.95	4.26	2.18462
RN7SL121P	0.65	1.42	2.18462
XXbac-BPG300A18.13	0.65	1.42	2.18462
SNORD60	4.88	10.66	2.18443
CCDC89	0.38	0.83	2.18421
RN7SL650P	0.38	0.83	2.18421
RNU4ATAC	0.22	0.48	2.18182
CFP	0.11	0.24	2.18182
RN7SL237P	0.11	0.24	2.18182
RP11-644K8.1	0.11	0.24	2.18182
RP11-423H2.4	0.11	0.24	2.18182
Y_RNA	0.83	1.81	2.18072
snoU13	0.8	1.74	2.175
MIR6802	0.92	2	2.17391
RNA5SP298	0.98	2.13	2.17347
Y_RNA	0.29	0.63	2.17241
AC007204.2	0.29	0.63	2.17241
RP11-395A13.2	0.7	1.52	2.17143
SNORD88A	0.35	0.76	2.17143
SNORA15	1.05	2.28	2.17143
RP11-1094M14.14	0.59	1.28	2.16949
SNORD93	0.59	1.28	2.16949
MIR6826	0.3	0.65	2.16667
RP11-1C8.7	0.24	0.52	2.16667
RNU6-834P	0.24	0.52	2.16667
FAM66B	0.24	0.52	2.16667
SNORA72	0.18	0.39	2.16667
RP11-171I2.4	0.12	0.26	2.16667
Metazoa_SRP	0.12	0.26	2.16667
RP1-168P16.1	0.12	0.26	2.16667
AKT3	0.06	0.13	2.16667
VTN	0.06	0.13	2.16667
NOG	0.06	0.13	2.16667
MUC3A	0.06	0.13	2.16667
LINC01426	0.06	0.13	2.16667
AC001226.7	0.06	0.13	2.16667
RP11-114H21.2	0.06	0.13	2.16667
RFX3-AS1	0.06	0.13	2.16667
RP11-80I15.4	0.06	0.13	2.16667
RP11-325N19.3	0.06	0.13	2.16667
AC022201.5	0.06	0.13	2.16667
RP11-382A20.2	1.77	3.83	2.16384
PTPRE	0.37	0.8	2.16216
SNORA19	0.37	0.8	2.16216
MIR659	0.31	0.67	2.16129
MIR23B	0.31	0.67	2.16129
NPPA-AS1_3	0.5	1.08	2.16
RP11-245P10.4	0.19	0.41	2.15789
C3orf35	0.19	0.41	2.15789
AC068831.16	0.19	0.41	2.15789
BICDL1	7.95	17.13	2.15472
LINC01730	0.13	0.28	2.15385
RN7SL33P	0.13	0.28	2.15385
RP11-78O7.2	0.21	0.45	2.14286
CFB	0.14	0.3	2.14286
RP11-698F20.3	0.14	0.3	2.14286
RN7SL644P	0.14	0.3	2.14286
SPON2	0.14	0.3	2.14286
PRR34	0.07	0.15	2.14286
RP11-883G14.4	0.07	0.15	2.14286
RP11-351A11.1	0.07	0.15	2.14286
RN7SL655P	0.07	0.15	2.14286
RP11-103H7.5	0.07	0.15	2.14286
RP11-1136G11.8	0.07	0.15	2.14286
KIZ	1.85	3.96	2.14054
CPNE4	0.94	2.01	2.1383
PAXBP1-AS1	0.51	1.09	2.13725
RP11-707G14.1	0.22	0.47	2.13636
SNORA79	0.15	0.32	2.13333
CTD-3214H19.6	0.15	0.32	2.13333
RP11-510N19.5	0.38	0.81	2.13158
ITGB8	0.23	0.49	2.13043
RP11-255E6.6	0.23	0.49	2.13043
IL20RB	0.87	1.85	2.12644
RP4-665J23.4	0.24	0.51	2.125
Metazoa_SRP	0.16	0.34	2.125
RFPL1S	0.08	0.17	2.125
RP11-275N1.1	0.08	0.17	2.125
RP11-140H17.2	0.08	0.17	2.125
DNM1P35	0.08	0.17	2.125
RN7SL596P	0.08	0.17	2.125
Metazoa_SRP	0.08	0.17	2.125
CTD-2528A14.3	0.08	0.17	2.125
PLA2G4C	0.89	1.89	2.1236
SLX1B	3.17	6.7	2.11356
RP11-264B17.2	0.18	0.38	2.11111
ZCCHC12	0.09	0.19	2.11111
RP13-753N3.1	0.09	0.19	2.11111
CTD-2050E21.1	0.09	0.19	2.11111
ANP32D	0.09	0.19	2.11111
TMEM140	0.27	0.57	2.11111
SCG2	0.75	1.58	2.10667
PLA2G2A	0.19	0.4	2.10526
GLRA3	1.24	2.61	2.10484
CYTOR	1.06	2.23	2.10377
IFIT2	0.29	0.61	2.10345
ARHGDIB	1.55	3.26	2.10323
LINC01444	0.1	0.21	2.1
FAM66D	0.1	0.21	2.1
RP4-669P10.16	0.1	0.21	2.1
LINC00310	0.1	0.21	2.1
CTB-55O6.13	0.1	0.21	2.1
AL450992.2	4.84	10.15	2.09711
ONECUT2	0.62	1.3	2.09677
PCLO	0.21	0.44	2.09524
RP13-631K18.3	0.21	0.44	2.09524
PCDHB15	0.21	0.44	2.09524
FOSL1	1.17	2.45	2.09402
ZNF513	1.52	3.18	2.09211
RIMS2	0.11	0.23	2.09091
RSAD2	0.11	0.23	2.09091
RP11-127I20.8	0.11	0.23	2.09091
ITGA2	3.21	6.7	2.08723
RP11-244O19.1	0.12	0.25	2.08333
HSPA6	0.12	0.25	2.08333
TAT-AS1	0.12	0.25	2.08333
LINC01205	0.12	0.25	2.08333
AC141930.2	0.12	0.25	2.08333
RERG-IT1	0.12	0.25	2.08333
DLGAP3	0.49	1.02	2.08163
RP4-545K15.5	0.99	2.06	2.08081
AC007161.5	0.39	0.81	2.07692
TMEM238	0.39	0.81	2.07692
HCG27	0.13	0.27	2.07692
BDKRB2	1.64	3.4	2.07317
RP11-346C20.4	1.82	3.77	2.07143
CNGA1	0.14	0.29	2.07143
APOBEC3D	0.15	0.31	2.06667
RP11-277B15.3	0.16	0.33	2.0625
CTC-492K19.7	0.16	0.33	2.0625
ASPHD1	3.28	6.76	2.06098
GPRIN3	0.17	0.35	2.05882
CALB1	0.17	0.35	2.05882
CTB-31N19.3	1.11	2.28	2.05405
CTD-3154N5.2	0.2	0.41	2.05
LINC02005	0.46	0.94	2.04348
MACC1	0.93	1.9	2.04301
FSTL4	0.48	0.98	2.04167
SCN8A	0.49	1	2.04082
CELSR3	2.99	6.1	2.04013
SECTM1	0.6	1.22	2.03333
MIR1204	6.03	12.23	2.02819
Metazoa_SRP	0.36	0.73	2.02778
RP11-24C3.2	0.38	0.77	2.02632
RN7SKP116	0.38	0.77	2.02632
PDK4	0.44	0.89	2.02273
PTGES	4.74	9.58	2.0211
RN7SL774P	0.63	1.27	2.01587
CLDN23	0.72	1.45	2.01389
C3orf14	42.42	85.42	2.01367
LINC00592	1.66	3.34	2.01205
C1QTNF3	0.52	1.04	2
LINC01214	0.31	0.62	2
RP1-28H20.3	0.3	0.6	2
IL11	0.28	0.56	2
DISP3	0.26	0.52	2
RP4-735C1.4	0.19	0.38	2
AC004156.3	0.16	0.32	2
DIP2A-IT1	0.15	0.3	2
RP11-359P5.1	0.14	0.28	2
GNGT1	0.13	0.26	2
UQCRHL	0.11	0.22	2
LUCAT1	0.1	0.2	2
SUCLG2-AS1	0.1	0.2	2
CLEC4A	0.09	0.18	2
NOV	0.08	0.16	2
AKNAD1	0.08	0.16	2
XXbac-BPG170G13.32	0.08	0.16	2
RP11-462L8.1	0.07	0.14	2
RP11-728G15.1	0.07	0.14	2
ZMYND12	0.07	0.14	2
SMCO2	0.07	0.14	2
LINC01672	0.07	0.14	2
RP1-125I3.2	0.07	0.14	2
CTC-359M8.3	0.07	0.14	2
RP11-490O6.2	0.07	0.14	2
CTA-212A2.4	0.07	0.14	2
RN7SL751P	0.07	0.14	2
RP11-691G17.1	0.07	0.14	2
RP11-460I19.2	0.07	0.14	2
SLC16A1-AS1	0.06	0.12	2
CTC-384G19.1	0.06	0.12	2
HAVCR2	0.06	0.12	2
OR51E2	0.06	0.12	2
NANOS3	0.06	0.12	2
GDF6	0.06	0.12	2
FOXQ1	0.05	0.1	2
RP11-585P4.6	0.05	0.1	2
LINC00472	0.05	0.1	2
MRGPRF	0.05	0.1	2
AC022816.2	0.05	0.1	2
SHBG	0.05	0.1	2
RP11-209D14.2	0.05	0.1	2
GPR35	0.05	0.1	2
SMG7-AS1	0.05	0.1	2
RP11-197M22.2	0.05	0.1	2
RP4-639J15.3	0.05	0.1	2
LINC02042	0.05	0.1	2
RP11-572M11.1	0.05	0.1	2
CCDC3	0.04	0.08	2
RP5-1050D4.2	0.04	0.08	2
DNAH14	0.04	0.08	2
AC007246.3	0.04	0.08	2
FGF8	0.04	0.08	2
CTD-2223O18.1	0.04	0.08	2
RP11-16E23.5	0.04	0.08	2
ASH1L-IT1	0.04	0.08	2
RP11-1038A11.2	0.04	0.08	2
MEFV	0.04	0.08	2
TTLL7-IT1	0.04	0.08	2
RP11-149I2.4	0.04	0.08	2
INMT	0.04	0.08	2
LCN15	0.04	0.08	2
LINC00924	0.04	0.08	2
RP3-337H4.8	0.04	0.08	2
ZMYM4-AS1	0.04	0.08	2
MAGEB6	0.04	0.08	2
RXFP4	0.04	0.08	2
RP11-302L19.1	0.04	0.08	2
LINC00675	0.04	0.08	2
CTC-295J13.3	0.03	0.06	2
TNFRSF19	0.03	0.06	2
RP11-73M7.1	0.03	0.06	2
PHYHIP	0.03	0.06	2
CLIC5	0.03	0.06	2
CTB-131B5.5	0.03	0.06	2
RP4-673M15.1	0.03	0.06	2
RP11-284E5.1	0.03	0.06	2
MTNR1A	0.03	0.06	2
RP5-837J1.4	0.03	0.06	2
MRO	0.03	0.06	2
DENND5B-AS1	0.03	0.06	2
SPN	0.03	0.06	2
RP5-1139B12.3	0.03	0.06	2
LINC01207	0.03	0.06	2
RP11-37N22.1	0.03	0.06	2
RP11-164C12.2	0.03	0.06	2
RP3-454B23.1	0.03	0.06	2
NLRC3	0.03	0.06	2
SLC4A1	0.03	0.06	2
RP11-57P19.1	0.03	0.06	2
FKBP1C	0.03	0.06	2
MYL7	0.03	0.06	2
RP11-98D18.15	0.03	0.06	2
RP11-290L1.3	0.03	0.06	2
C7orf65	0.03	0.06	2
LA16c-361A3.3	0.03	0.06	2
TMEM132B	0.03	0.06	2
MAGEB10	0.03	0.06	2
LINC01742	0.03	0.06	2
OTOGL	0.03	0.06	2
RP11-319G9.3	0.03	0.06	2
RP11-363J20.2	0.03	0.06	2
C10orf113	0.03	0.06	2
LA16c-381G6.1	0.03	0.06	2
AC007950.1	0.03	0.06	2
CTD-2332E11.2	0.03	0.06	2
AC007182.6	0.03	0.06	2
RP11-116G8.5	0.03	0.06	2
AGPS	0.02	0.04	2
DDC	0.02	0.04	2
SLC17A9	0.02	0.04	2
SULT1C4	0.02	0.04	2
SLAMF7	0.02	0.04	2
RUNX1T1	0.02	0.04	2
C8orf49	0.02	0.04	2
ABCG4	0.02	0.04	2
PRUNE2	0.02	0.04	2
SH2D3C	0.02	0.04	2
EBF2	0.02	0.04	2
SCOC-AS1	0.02	0.04	2
KLHL32	0.02	0.04	2
CRTAM	0.02	0.04	2
DKFZP434L187	0.02	0.04	2
CAPN11	0.02	0.04	2
ATOH7	0.02	0.04	2
TTLL6	0.02	0.04	2
CCDC116	0.02	0.04	2
ANGPTL6	0.02	0.04	2
GRIP2	0.02	0.04	2
RP11-540O11.8	0.02	0.04	2
CTSE	0.02	0.04	2
RP11-388C12.1	0.02	0.04	2
LINC01419	0.02	0.04	2
RP11-452K12.4	0.02	0.04	2
NFAM1	0.02	0.04	2
PRORY	0.02	0.04	2
RP11-75C10.7	0.02	0.04	2
GJA9	0.02	0.04	2
PLA2G2C	0.02	0.04	2
C9orf139	0.02	0.04	2
OVCH1	0.02	0.04	2
ATP1B4	0.02	0.04	2
CTB-107G13.1	0.02	0.04	2
LDHAL6A	0.02	0.04	2
AC023481.1	0.02	0.04	2
RP11-754B17.1	0.02	0.04	2
ABCA9	0.02	0.04	2
RP11-838N2.5	0.02	0.04	2
RP11-46O21.2	0.02	0.04	2
RP11-120K18.2	0.02	0.04	2
RP11-554D20.2	0.02	0.04	2
LY6G6F	0.02	0.04	2
RP11-281H11.1	0.02	0.04	2
LINC01159	0.02	0.04	2
RP11-309N24.1	0.02	0.04	2
LMAN1L	0.02	0.04	2
AC011294.3	0.02	0.04	2
MAGEC3	0.02	0.04	2
AC010096.1	0.02	0.04	2
RP11-1263C18.2	0.02	0.04	2
KAAG1	0.02	0.04	2
FOXG1	0.02	0.04	2
RP11-733O18.1	0.02	0.04	2
RPS4Y1	0.01	0.02	2
SPARC	0.01	0.02	2
CDCP1	0.01	0.02	2
CDKN2A	0.01	0.02	2
COL4A1	0.01	0.02	2
PTPRR	0.01	0.02	2
ZNF175	0.01	0.02	2
AFAP1L1	0.01	0.02	2
HAS2	0.01	0.02	2
IL7R	0.01	0.02	2
GAS1	0.01	0.02	2
CREB3L1	0.01	0.02	2
SCEL	0.01	0.02	2
SLC6A17	0.01	0.02	2
RP5-984P4.6	0.01	0.02	2
FAM133A	0.01	0.02	2
SULT4A1	0.01	0.02	2
TTTY15	0.01	0.02	2
ONECUT3	0.01	0.02	2
LRRC4B	0.01	0.02	2
APCDD1L-AS1	0.01	0.02	2
ILDR2	0.01	0.02	2
FILIP1	0.01	0.02	2
APBB1IP	0.01	0.02	2
SLC8A3	0.01	0.02	2
HECW1	0.01	0.02	2
CHST6	0.01	0.02	2
CNTN3	0.01	0.02	2
GPRIN2	0.01	0.02	2
SOX9-AS1	0.01	0.02	2
TCN1	0.01	0.02	2
ZFP92	0.01	0.02	2
RASSF9	0.01	0.02	2
MYCBPAP	0.01	0.02	2
ALS2CR11	0.01	0.02	2
LINC00880	0.01	0.02	2
TNIP3	0.01	0.02	2
DMRT1	0.01	0.02	2
PARD6G-AS1	0.01	0.02	2
RP11-26J3.1	0.01	0.02	2
PLXDC1	0.01	0.02	2
RP11-93H12.4	0.01	0.02	2
DNAH17	0.01	0.02	2
RASSF10	0.01	0.02	2
RP11-239A17.1	0.01	0.02	2
KLF14	0.01	0.02	2
CD200R1	0.01	0.02	2
CTC-523E23.5	0.01	0.02	2
AC006019.3	0.01	0.02	2
LINC00639	0.01	0.02	2
STMN4	0.01	0.02	2
TCTE1	0.01	0.02	2
RP11-363K21.1	0.01	0.02	2
ACTBL2	0.01	0.02	2
TEX13C	0.01	0.02	2
AC133785.1	0.01	0.02	2
ARHGAP9	0.01	0.02	2
RHAG	0.01	0.02	2
LRRC74B	0.01	0.02	2
CTC-444N24.13	0.01	0.02	2
CTB-102L5.7	0.01	0.02	2
GCM1	0.01	0.02	2
DKFZP434A062	0.01	0.02	2
C3orf20	0.01	0.02	2
FER1L6	0.01	0.02	2
STEAP3-AS1	0.01	0.02	2
AC007277.3	0.01	0.02	2
RP11-177F15.1	0.01	0.02	2
C1orf167	0.01	0.02	2
CD300LG	0.01	0.02	2
GPR150	0.01	0.02	2
RP11-327F22.1	0.01	0.02	2
MTRNR2L3	0.01	0.02	2
CTD-2256P15.4	0.01	0.02	2
LILRB1	0.01	0.02	2
SLC39A5	0.01	0.02	2
MC2R	0.01	0.02	2
ADCY10	0.01	0.02	2
F5	0.01	0.02	2
MMRN1	0.01	0.02	2
LINC01429	0.01	0.02	2
ATP1A2	0.01	0.02	2
CYP19A1	0.01	0.02	2
CALN1	0.01	0.02	2
WNT7A	0.01	0.02	2
IL23R	0.01	0.02	2
LINC01744	0.01	0.02	2
RP11-71N10.1	0.01	0.02	2
RP11-531A24.3	0.01	0.02	2
AC073283.4	0.01	0.02	2
ZPLD1	0.01	0.02	2
LINC01990	0.01	0.02	2
CTD-3222D19.5	0.01	0.02	2
ZBP1	0.01	0.02	2
RP11-421F16.3	0.01	0.02	2
RP11-617F23.2	0.01	0.02	2
RP11-477N12.5	0.01	0.02	2
RP3-431P23.5	0.01	0.02	2
RP11-45A17.4	0.01	0.02	2
CATSPERD	0.01	0.02	2
LINC01018	0.01	0.02	2
DDX4	0.01	0.02	2
RP11-227G15.12	0.01	0.02	2
ZSWIM2	0.01	0.02	2
RP11-115J16.1	0.01	0.02	2
CCDC177	0.01	0.02	2
RP11-1036E20.9	0.01	0.02	2
RP11-693J15.5	0.01	0.02	2
RP11-338I21.1	0.01	0.02	2
RP11-240G22.5	0.01	0.02	2
DSG4	0.01	0.02	2
LINC00612	0.01	0.02	2
CD86	0.01	0.02	2
ZP1	0.01	0.02	2
POU3F1	0.01	0.02	2
ADAD2	0.01	0.02	2
MAGEA8	0.01	0.02	2
CTNNA3	0.01	0.02	2
GLT1D1	0.01	0.02	2
HDGFL1	0.01	0.02	2
CPB1	0.01	0.02	2
SERPINA6	0.01	0.02	2
MUC2	0.01	0.02	2
CES5A	0.01	0.02	2
KRT84	0.01	0.02	2
C6orf222	0.01	0.02	2
NEUROG3	0.01	0.02	2
AFF2	0.01	0.02	2
TRDN	0.01	0.02	2
RP11-406H4.1	0.01	0.02	2
SNORD58A	0	11.99	NA
MIR6516	0	11.99	NA
FAM25C	0	4.57	NA
MIR6515	0	4	NA
MIR1181	0	3.2	NA
MIR7113	0	3.2	NA
MIR6763	0	3	NA
SNORA1	0	2.91	NA
Y_RNA	0	2.79	NA
MIR6851	0	2.67	NA
MIR3929	0	2.67	NA
RNU6-1045P	0	2.48	NA
MIR6869	0	2.46	NA
MIR4795	0	2.4	NA
NPPA-AS1_1	0	2.28	NA
MIR3653	0	2.28	NA
MIR6813	0	2.28	NA
MIR103A2	0	2.21	NA
SNORD43	0	2.13	NA
MIR6080	0	1.88	NA
SNORD42B	0	1.78	NA
MIR4292	0	1.78	NA
MIR4442	0	1.78	NA
Y_RNA	0	1.7	NA
RNU6-907P	0	1.68	NA
MIR3136	0	1.65	NA
MIR1206	0	1.6	NA
MIR1910	0	1.55	NA
MIR6848	0	1.52	NA
SNORD83B	0	1.45	NA
MIR6743	0	1.45	NA
RP11-89F3.2	0	1.43	NA
MIR7111	0	1.39	NA
SNORA70	0	1.28	NA
MIR6872	0	1.23	NA
Y_RNA	0	1.18	NA
RNU7-1	0	1.14	NA
MIR3143	0	1.14	NA
RNU6-125P	0	1.1	NA
CT45A5	0	1.08	NA
MIR6801	0	1.07	NA
RNU6-828P	0	1.02	NA
MIR8085	0	1	NA
SNORD121A	0	0.97	NA
MIR3155A	0	0.97	NA
Y_RNA	0	0.96	NA
RNA5SP41	0	0.92	NA
Y_RNA	0	0.89	NA
Y_RNA	0	0.89	NA
MIR5094	0	0.89	NA
RNU6-250P	0	0.89	NA
RNU5E-6P	0	0.87	NA
RNU6-495P	0	0.86	NA
MT-TW	0	0.84	NA
MIR3174	0	0.84	NA
Metazoa_SRP	0	0.84	NA
RNU6-678P	0	0.83	NA
MIR298	0	0.82	NA
MIR6849	0	0.8	NA
RP11-488C13.7	0	0.8	NA
MIR4640	0	0.78	NA
CSH1	0	0.78	NA
RABL2A	0	0.76	NA
snoU2-30	0	0.76	NA
Y_RNA	0	0.76	NA
RNU5E-4P	0	0.74	NA
RNU4-1	0	0.73	NA
Y_RNA	0	0.71	NA
RNU1-73P	0	0.7	NA
MIR572	0	0.7	NA
RP11-206L10.4	0	0.7	NA
MIR3909	0	0.69	NA
Y_RNA	0	0.68	NA
MIR6717	0	0.67	NA
GGTLC3	0	0.67	NA
RN7SL342P	0	0.65	NA
Metazoa_SRP	0	0.64	NA
Metazoa_SRP	0	0.64	NA
HAUS7	0	0.62	NA
SNORD69	0	0.57	NA
RNU6-797P	0	0.57	NA
MIR3135A	0	0.57	NA
MIR3170	0	0.57	NA
CTD-2571L23.8	0	0.53	NA
MIR5088	0	0.53	NA
RNA5SP385	0	0.52	NA
U1	0	0.52	NA
SCARNA3	0	0.51	NA
MIR4659A	0	0.5	NA
CT45A10	0	0.5	NA
NPIPA8	0	0.49	NA
RNU1-11P	0	0.48	NA
RN7SL789P	0	0.47	NA
MIR1238	0	0.47	NA
MIR1257	0	0.47	NA
SCARNA18	0	0.47	NA
RNU6-154P	0	0.47	NA
MIR1285-1	0	0.46	NA
MIR1284	0	0.45	NA
SNORD105	0	0.44	NA
AF127577.12	0	0.44	NA
RNU6-540P	0	0.43	NA
RN7SKP80	0	0.42	NA
MIR6765	0	0.42	NA
RNA5SP155	0	0.42	NA
CTD-2139B15.5	0	0.41	NA
SNORA78	0	0.41	NA
MIR193A	0	0.41	NA
MIR548AC	0	0.41	NA
AF064858.10	0	0.39	NA
MIR2861	0	0.39	NA
RP11-494H4.3	0	0.38	NA
GOLGA8N	0	0.38	NA
RP11-165D6.1	0	0.37	NA
Y_RNA	0	0.36	NA
RP11-54O7.2	0	0.36	NA
MIR644A	0	0.36	NA
RNU2-17P	0	0.36	NA
bP-2171C21.3	0	0.36	NA
RNU4-52P	0	0.36	NA
MIR628	0	0.35	NA
RP11-738G5.2	0	0.35	NA
RNU6-90P	0	0.35	NA
AC006372.5	0	0.35	NA
MIR595	0	0.34	NA
RP3-462D8.2	0	0.34	NA
MIR3661	0	0.34	NA
MIR345	0	0.33	NA
RNU5E-1	0	0.32	NA
RP11-407G23.4	0	0.32	NA
AL157871.2	0	0.31	NA
RP11-861E21.1	0	0.31	NA
RP11-494G9.1	0	0.31	NA
MIR1282	0	0.31	NA
RNU6-762P	0	0.3	NA
Y_RNA	0	0.3	NA
Y_RNA	0	0.3	NA
5S_rRNA	0	0.3	NA
RNU6-466P	0	0.3	NA
RP11-100M12.2	0	0.3	NA
RP11-304C12.5	0	0.29	NA
RNU6-1136P	0	0.29	NA
LINC00444	0	0.29	NA
RP11-863P13.6	0	0.29	NA
SEZ6	0	0.29	NA
RNU6-703P	0	0.28	NA
ATP5EP2	0	0.28	NA
CTD-2553L13.4	0	0.28	NA
MIR378J	0	0.27	NA
HBA2	0	0.27	NA
RN7SL749P	0	0.27	NA
AL133243.3	0	0.27	NA
RNU4-29P	0	0.26	NA
RP11-157L3.12	0	0.26	NA
AC005363.11	0	0.25	NA
CTD-2501E16.2	0	0.25	NA
GNAS-AS1_4	0	0.25	NA
RP3-426I6.5	0	0.24	NA
RNA5SP436	0	0.24	NA
RP5-867C24.4	0	0.23	NA
AC092620.3	0	0.23	NA
RP11-326K13.5	0	0.23	NA
RN7SKP180	0	0.23	NA
CXCL2	0	0.22	NA
SNORA58	0	0.22	NA
RP11-231E4.5	0	0.22	NA
RP11-10A14.9	0	0.22	NA
RP11-383C6.2	0	0.22	NA
RP5-890E16.4	0	0.22	NA
BRWD1-IT1	0	0.22	NA
RNA5SP268	0	0.21	NA
RN7SL622P	0	0.21	NA
AF064858.11	0	0.21	NA
SCRT1	0	0.21	NA
RP11-68I3.7	0	0.21	NA
SNORA25	0	0.21	NA
RNA5SP224	0	0.21	NA
SCARNA23	0	0.2	NA
RP11-239L20.6	0	0.2	NA
LINC00566	0	0.2	NA
RP11-56B16.6	0	0.2	NA
RP11-705C15.4	0	0.2	NA
uc_338	0	0.2	NA
AP000432.1	0	0.19	NA
TRBV12-4	0	0.19	NA
SCARNA18	0	0.19	NA
SNORA38	0	0.19	NA
RP11-197K6.1	0	0.19	NA
RP11-14N9.2	0	0.19	NA
AC004257.1	0	0.19	NA
U3	0	0.19	NA
RP11-158J3.2	0	0.19	NA
FARP1-AS1	0	0.18	NA
RP11-569A11.1	0	0.18	NA
RP3-414A15.10	0	0.18	NA
RNU1-134P	0	0.18	NA
CTD-2562J17.2	0	0.18	NA
NUTM2B	0	0.18	NA
RP11-461L13.4	0	0.18	NA
RP11-493L12.3	0	0.18	NA
RP11-267D19.1	0	0.18	NA
AC020594.5	0	0.17	NA
RP11-977G19.12	0	0.17	NA
RP11-470M17.2	0	0.17	NA
RP11-573G6.10	0	0.17	NA
RP11-804H8.7	0	0.17	NA
RP11-428O18.6	0	0.16	NA
SOX5	0	0.16	NA
LINC00921	0	0.16	NA
RP11-173M1.4	0	0.16	NA
TERC	0	0.16	NA
RP11-702F3.1	0	0.16	NA
LINC01090	0	0.16	NA
AC106900.6	0	0.16	NA
AC017006.3	0	0.16	NA
RP11-336A10.4	0	0.16	NA
TRAV36DV7	0	0.16	NA
CTD-2055G21.1	0	0.16	NA
PI3	0	0.15	NA
RP11-950C14.7	0	0.15	NA
CH507-42P11.7	0	0.15	NA
CTD-2562J15.4	0	0.15	NA
RP11-96A1.5	0	0.15	NA
Metazoa_SRP	0	0.15	NA
RP11-982M15.7	0	0.15	NA
RN7SL771P	0	0.15	NA
RP11-597D13.8	0	0.15	NA
AC005339.2	0	0.14	NA
RP11-17J14.2	0	0.14	NA
RP5-907D15.3	0	0.14	NA
LINC01489	0	0.14	NA
RP11-425A23.1	0	0.14	NA
CTD-2538C1.3	0	0.14	NA
RN7SL156P	0	0.14	NA
RNU1-91P	0	0.14	NA
RP1-163M9.7	0	0.14	NA
RP11-313P18.1	0	0.14	NA
CLPSL1	0	0.14	NA
GRPEL2-AS1	0	0.14	NA
RN7SL445P	0	0.14	NA
RP11-799B12.2	0	0.14	NA
RP11-32B5.7	0	0.14	NA
RP11-24D15.1	0	0.14	NA
RN7SL336P	0	0.14	NA
RP11-104J23.2	0	0.14	NA
RP11-798G7.7	0	0.13	NA
RP11-946P6.6	0	0.13	NA
RP11-256I23.3	0	0.13	NA
RN7SKP11	0	0.13	NA
RN7SL67P	0	0.13	NA
ROPN1B	0	0.13	NA
RN7SKP296	0	0.13	NA
uc_338	0	0.13	NA
LINC01908	0	0.13	NA
RP11-360I2.1	0	0.13	NA
AP001468.58	0	0.13	NA
RP11-269F21.2	0	0.13	NA
CTD-2072I24.1	0	0.13	NA
RNU1-94P	0	0.13	NA
Metazoa_SRP	0	0.13	NA
GS1-115G20.1	0	0.13	NA
RN7SL361P	0	0.13	NA
RP1-50O24.6	0	0.13	NA
CTD-2366F13.2	0	0.12	NA
RNU2-11P	0	0.12	NA
OSMR-AS1	0	0.12	NA
RN7SL163P	0	0.12	NA
ZBTB20-AS4	0	0.12	NA
RN7SL155P	0	0.12	NA
TRBV20-1	0	0.12	NA
RP11-93K22.6	0	0.12	NA
CTC-454I21.4	0	0.12	NA
KLK12	0	0.12	NA
AMER3	0	0.12	NA
RP11-857B24.1	0	0.12	NA
RP11-473E2.2	0	0.12	NA
ARHGEF38-IT1	0	0.12	NA
RP11-897M7.4	0	0.12	NA
RP11-676J12.8	0	0.11	NA
FAM182B	0	0.11	NA
CTA-221G9.7	0	0.11	NA
RP11-60A24.3	0	0.11	NA
LST1	0	0.11	NA
AC013271.5	0	0.11	NA
AC073842.19	0	0.11	NA
Metazoa_SRP	0	0.11	NA
RP11-563K23.1	0	0.11	NA
Metazoa_SRP	0	0.11	NA
AC093620.5	0	0.11	NA
CTC-367F4.1	0	0.11	NA
AP000356.2	0	0.11	NA
CTD-2265O21.8	0	0.11	NA
CTC-321K16.1	0	0.11	NA
RP11-239E10.2	0	0.11	NA
RP11-415C15.1	0	0.11	NA
KCNJ18	0	0.11	NA
OTOS	0	0.11	NA
C1QTNF1-AS1	0	0.1	NA
SZT2-AS1	0	0.1	NA
RP11-399E6.4	0	0.1	NA
RP11-323J4.1	0	0.1	NA
RP1-90J20.8	0	0.1	NA
RP11-893F2.13	0	0.1	NA
PSG4	0	0.1	NA
Metazoa_SRP	0	0.1	NA
RP11-350N15.3	0	0.1	NA
CTC-297N7.1	0	0.1	NA
RP3-324O17.7	0	0.1	NA
RP5-933K21.3	0	0.1	NA
RC3H1-IT1	0	0.1	NA
FAM166A	0	0.1	NA
AC114765.1	0	0.1	NA
CTD-2027I19.3	0	0.1	NA
RAET1E-AS1	0	0.1	NA
RN7SL842P	0	0.1	NA
LINC02025	0	0.1	NA
CTD-2154B17.4	0	0.1	NA
RP11-481J2.1	0	0.1	NA
RP4-781K5.5	0	0.1	NA
RP11-400N13.1	0	0.1	NA
CTD-2050E21.2	0	0.1	NA
RP11-56B16.5	0	0.1	NA
RP11-394J1.2	0	0.1	NA
RP11-805J14.5	0	0.1	NA
AC108868.6	0	0.1	NA
RP11-6C14.1	0	0.1	NA
RP11-159D8.1	0	0.1	NA
RP11-266A24.1	0	0.1	NA
RP11-443N24.3	0	0.1	NA
RP11-237N19.3	0	0.1	NA
CTD-2066L21.3	0	0.09	NA
CXCL1	0	0.09	NA
RP11-506H20.1	0	0.09	NA
RN7SKP224	0	0.09	NA
Metazoa_SRP	0	0.09	NA
LINC00570	0	0.09	NA
CTD-3195I5.3	0	0.09	NA
CLEC3B	0	0.09	NA
RP11-527F13.1	0	0.09	NA
RP11-418H16.1	0	0.09	NA
MRVI1-AS1	0	0.09	NA
RP1-32I10.10	0	0.09	NA
RP11-803D5.4	0	0.09	NA
RP11-498J9.2	0	0.09	NA
RP11-666A8.9	0	0.09	NA
SERHL	0	0.09	NA
RP11-535A5.1	0	0.09	NA
CTD-3099C6.5	0	0.09	NA
RP11-269F21.3	0	0.09	NA
RP11-298E9.6	0	0.09	NA
C1orf137	0	0.09	NA
RP11-92F20.1	0	0.09	NA
MPC1L	0	0.09	NA
CTD-2525I3.3	0	0.09	NA
RP11-939C17.4	0	0.09	NA
RP11-783L4.1	0	0.09	NA
RP11-408E5.5	0	0.09	NA
CTD-3239E11.2	0	0.09	NA
RP1-8B1.4	0	0.08	NA
RP11-700J17.1	0	0.08	NA
RP11-16E12.1	0	0.08	NA
WI2-80269A6.1	0	0.08	NA
RP11-358N2.2	0	0.08	NA
CTD-2378E12.1	0	0.08	NA
RN7SL40P	0	0.08	NA
CTD-2568A17.8	0	0.08	NA
P3H2-AS1	0	0.08	NA
RP11-205A8.4	0	0.08	NA
RP11-90M2.5	0	0.08	NA
RP11-862L9.3	0	0.08	NA
RP11-168P13.1	0	0.08	NA
RN7SL797P	0	0.08	NA
RP11-324C10.1	0	0.08	NA
TBC1D29	0	0.08	NA
RP11-340I6.8	0	0.08	NA
CTD-3064C13.1	0	0.08	NA
RP11-699A5.2	0	0.08	NA
TRGV1	0	0.08	NA
RN7SL743P	0	0.08	NA
RP5-865N13.2	0	0.08	NA
RN7SL825P	0	0.08	NA
LINC02093	0	0.08	NA
AC110769.3	0	0.08	NA
C1QTNF9	0	0.08	NA
RN7SL541P	0	0.08	NA
Metazoa_SRP	0	0.08	NA
AC005487.2	0	0.08	NA
VAV3-AS1	0	0.08	NA
RP11-162D16.2	0	0.08	NA
RP11-1072N2.3	0	0.08	NA
RP11-109E24.2	0	0.08	NA
RP11-688I9.2	0	0.08	NA
RP11-669N7.2	0	0.08	NA
AP001058.3	0	0.08	NA
RP11-364C11.3	0	0.08	NA
[truncated: 953 more rows]

## Sheet: MDA-MB-231 24h
MDA-MB-231 - 24h induction (1 μg/mL doxycycline)
GENE	SRRM4 DM	SRRM4 WT	Fold-change (WT/DM)
CHRNB2	0.01	0.7	70
BSN	0.02	1.23	61.5
SYP	0.25	10.3	41.2
CPLX1	0.03	1.15	38.3333
AP3B2	0.01	0.24	24
SCG2	3.24	69.74	21.5247
RAB39A	0.32	6.51	20.3438
MAPK8IP2	0.03	0.6	20
LINC00989	0.01	0.18	18
RP11-358N2.2	0.02	0.32	16
RP11-88H12.2	0.18	2.82	15.6667
TMEM145	0.08	1.25	15.625
TMEM198	0.38	5.85	15.3947
BEX5	0.02	0.29	14.5
OR2AE1	0.01	0.14	14
GOLGA7B	0.1	1.35	13.5
RP11-266J6.2	0.05	0.61	12.2
LINC01140	0.01	0.12	12
ACER1	0.01	0.12	12
AB015752.3	0.03	0.35	11.6667
SMPD3	0.05	0.58	11.6
RP11-455F5.6	0.02	0.23	11.5
RP4-756H11.3	0.03	0.34	11.3333
BACH2	0.03	0.34	11.3333
MMP24	0.53	5.97	11.2642
RUNDC3A	0.01	0.11	11
RP13-20L14.1	0.05	0.53	10.6
RN7SL75P	0.06	0.63	10.5
RP11-521C20.2	0.02	0.2	10
CPNE4	0.01	0.1	10
STXBP5L	0.01	0.1	10
RP11-347C12.11	0.03	0.29	9.66667
RP3-322G13.7	0.02	0.19	9.5
RP11-261P9.4	0.03	0.28	9.33333
MIR616	0.3	2.75	9.16667
RP11-493L12.5	0.03	0.27	9
C16orf86	0.01	0.09	9
RP11-71L14.4	0.01	0.09	9
RP11-96D1.9	0.01	0.09	9
LINC01990	0.01	0.09	9
RP11-307B6.3	0.03	0.26	8.66667
SNORA19	0.55	4.46	8.10909
PPM1E	0.5	4	8
RNU6-322P	0.32	2.56	8
RP11-56G10.2	0.04	0.32	8
AC005532.5	0.03	0.24	8
CTD-2562J15.4	0.03	0.24	8
CTB-1144G6.6	0.03	0.24	8
CDR1-AS	0.02	0.16	8
RP11-111M22.5	0.02	0.16	8
LGALS8-AS1	0.01	0.08	8
RP11-674E16.4	0.01	0.08	8
LINC01748	0.01	0.08	8
RP11-16K12.1	0.01	0.08	8
ODF3L1	0.01	0.08	8
RP4-583P15.10	1.12	8.43	7.52679
RP11-305O4.3	0.04	0.3	7.5
RP11-284F21.7	0.02	0.15	7.5
PGBD5	0.02	0.15	7.5
RP11-59C5.3	0.02	0.15	7.5
MGC16275	0.03	0.22	7.33333
SNORD60	4.85	34.28	7.06804
RP1-8B1.4	0.04	0.28	7
ANKDD1B	0.02	0.14	7
C11orf96	0.01	0.07	7
CALCRL	0.01	0.07	7
TBX4	0.01	0.07	7
SMIM5	0.01	0.07	7
RP11-44F14.8	0.01	0.07	7
LINC01844	0.01	0.07	7
FTCD	0.01	0.07	7
BEST4	0.01	0.07	7
LINC00671	0.01	0.07	7
RP5-1039K5.16	0.01	0.07	7
ANKRD44-IT1	0.01	0.07	7
FBXO39	0.01	0.07	7
CTD-2306A12.1	0.03	0.21	7
SCARNA6	0.13	0.88	6.76923
STX1A	15.65	105.65	6.7508
RP11-806L2.5	0.07	0.47	6.71429
BRWD1-AS2	0.03	0.2	6.66667
RP11-166B2.8	0.03	0.2	6.66667
LINC01632	0.03	0.2	6.66667
RP11-626G11.5	0.05	0.33	6.6
SNORD52	1.62	10.61	6.54938
LINC00352	0.04	0.26	6.5
RP11-180C1.1	0.02	0.13	6.5
RP11-21K12.3	0.02	0.13	6.5
BICDL1	0.07	0.45	6.42857
RP11-308B16.2	0.05	0.32	6.4
RP11-131L12.4	0.06	0.38	6.33333
TRIM9	0.08	0.5	6.25
RP11-279N8.1	0.04	0.25	6.25
RP11-116N8.2	0.1	0.62	6.2
RN7SL76P	0.06	0.37	6.16667
MIR4448	1.32	8.01	6.06818
AGAP4	0.56	3.39	6.05357
RP11-245J9.6	0.04	0.24	6
RP11-440L14.1	0.03	0.18	6
DIAPH2-AS1	0.03	0.18	6
RP11-17A1.3	0.03	0.18	6
HOXC5	0.02	0.12	6
EMILIN1	0.01	0.06	6
CCAT1	0.01	0.06	6
SULT2B1	0.01	0.06	6
NRN1	0.01	0.06	6
FGF12	0.01	0.06	6
CASC15	0.01	0.06	6
A2M-AS1	0.01	0.06	6
PPEF1	0.01	0.06	6
MAPK10	0.01	0.06	6
PRR34	0.01	0.06	6
CD207	0.01	0.06	6
OLR1	0.01	0.06	6
SLC6A13	0.01	0.06	6
RP11-362K2.2	0.01	0.06	6
LINC01903	0.01	0.06	6
EHHADH-AS1	0.01	0.06	6
ZEB1-AS1	0.08	0.47	5.875
CSAG3	0.06	0.35	5.83333
FAM71F2	0.12	0.69	5.75
HCN2	0.08	0.46	5.75
CTA-293F17.1	0.04	0.23	5.75
GPR183	0.04	0.23	5.75
BACH1-IT2	0.04	0.23	5.75
RP11-452K12.4	0.04	0.23	5.75
LINC02176	0.07	0.4	5.71429
LINC00316	0.07	0.4	5.71429
GDAP1	1.84	10.49	5.70109
CATIP-AS1	0.03	0.17	5.66667
RP11-54O15.3	0.03	0.17	5.66667
KIAA0408	0.78	4.38	5.61538
Metazoa_SRP	0.25	1.39	5.56
RP11-98D18.3	0.06	0.33	5.5
RP11-350N15.3	0.04	0.22	5.5
RP11-268P4.6	0.04	0.22	5.5
LINC01943	0.04	0.22	5.5
RP11-989E6.8	0.04	0.22	5.5
GVQW1	0.02	0.11	5.5
AD000684.2	0.02	0.11	5.5
SOGA3	0.42	2.3	5.47619
LINC02041	0.15	0.82	5.46667
RTN2	2.02	10.86	5.37624
SLC8A1-AS1	0.03	0.16	5.33333
SPNS2	0.87	4.6	5.28736
Metazoa_SRP	0.08	0.42	5.25
RN7SL566P	0.08	0.42	5.25
E2F3-IT1	0.04	0.21	5.25
LA16c-325D7.1	0.13	0.68	5.23077
Metazoa_SRP	0.09	0.47	5.22222
C2orf82	0.05	0.26	5.2
RP11-977G19.12	0.05	0.26	5.2
RP1-140A9.1	0.05	0.26	5.2
PPFIA3	0.18	0.93	5.16667
CTD-2371O3.2	0.06	0.31	5.16667
Metazoa_SRP	0.13	0.67	5.15385
MIR3176	0.35	1.79	5.11429
SNORA19	0.18	0.92	5.11111
C4A	0.16	0.81	5.0625
MIR92A1	0.5	2.53	5.06
SNORD53_SNORD92	0.5	2.53	5.06
Y_RNA	0.27	1.36	5.03704
MIR3122	0.61	3.06	5.01639
RN7SL202P	0.1	0.5	5
BCL2A1	0.05	0.25	5
RP11-379F4.8	0.05	0.25	5
RP1-71H19.2	0.05	0.25	5
RP11-449P15.2	0.04	0.2	5
RP11-57H12.2	0.04	0.2	5
RP11-484D2.2	0.04	0.2	5
FNDC5	0.03	0.15	5
FALEC	0.03	0.15	5
RP11-21L23.4	0.03	0.15	5
RP11-278A23.4	0.03	0.15	5
RHCE	0.03	0.15	5
RP11-661A12.12	0.02	0.1	5
CARMIL3	0.02	0.1	5
KBTBD11-OT1	0.02	0.1	5
MIS18A-AS1	0.02	0.1	5
CTA-212D2.2	0.02	0.1	5
KB-1208A12.3	0.02	0.1	5
KCNN2	0.02	0.1	5
CERS6-AS1	0.02	0.1	5
PSG11	0.02	0.1	5
RP11-65D17.1	0.02	0.1	5
RP11-141M1.1	0.02	0.1	5
AE000662.92	0.02	0.1	5
DNAJC12	0.01	0.05	5
TINCR	0.01	0.05	5
TMEM151A	0.01	0.05	5
MRGPRF	0.01	0.05	5
RP11-363E6.4	0.01	0.05	5
GLRA3	0.01	0.05	5
RP11-399K21.14	0.01	0.05	5
RP1-118J21.25	0.01	0.05	5
RP11-121C6.5	0.01	0.05	5
PNMT	0.01	0.05	5
TMEM105	0.01	0.05	5
ANKRD35	0.01	0.05	5
RP11-363N22.3	0.01	0.05	5
RP11-829H16.3	0.01	0.05	5
SULT2A1	0.01	0.05	5
POU4F3	0.01	0.05	5
KRT32	0.01	0.05	5
OTUD6A	0.01	0.05	5
TNF	0.01	0.05	5
RP11-622C24.2	0.01	0.05	5
RP11-177F15.1	0.01	0.05	5
DIO1	0.01	0.05	5
TAS2R13	0.01	0.05	5
HOXD12	0.01	0.05	5
TMEM72-AS1	0.01	0.05	5
TMPRSS7	0.01	0.05	5
SAMSN1	0.01	0.05	5
NFIA-AS2	0.01	0.05	5
NPIPB11	0.12	0.59	4.91667
LINC01063	0.1	0.49	4.9
RP11-296A18.6	0.09	0.44	4.88889
AC012442.5	0.08	0.39	4.875
BMS1P14	0.05	0.24	4.8
CTD-2538G9.5	0.05	0.24	4.8
CCL20	0.04	0.19	4.75
RP11-802D6.1	0.04	0.19	4.75
LINC01778	0.04	0.19	4.75
RP11-21B21.4	0.04	0.19	4.75
RP11-118M9.3	0.04	0.19	4.75
RP11-74E22.6	0.11	0.52	4.72727
CTD-3194G12.2	0.07	0.33	4.71429
RP11-463O12.3	0.1	0.47	4.7
AC061992.2	0.06	0.28	4.66667
CEBPA-AS1	0.03	0.14	4.66667
LINC00640	0.03	0.14	4.66667
CTD-2653M23.3	0.03	0.14	4.66667
RP11-20G6.2	0.03	0.14	4.66667
CTD-2353F22.1	0.03	0.14	4.66667
ZNF30-AS1	0.05	0.23	4.6
AC118754.4	0.05	0.23	4.6
RP4-785G19.5	0.04	0.18	4.5
RP11-359I18.5	0.04	0.18	4.5
RP11-727F15.13	0.04	0.18	4.5
BEX4	0.02	0.09	4.5
FAM131C	0.02	0.09	4.5
TMEM221	0.02	0.09	4.5
RP11-484K9.4	0.02	0.09	4.5
TMEM31	0.02	0.09	4.5
VILL	0.02	0.09	4.5
AP001476.2	0.02	0.09	4.5
TP53AIP1	0.02	0.09	4.5
CTD-3076O17.2	0.02	0.09	4.5
RP11-22P4.2	0.02	0.09	4.5
TLR9	0.02	0.09	4.5
RP11-568J23.5	0.02	0.09	4.5
LINC00376	0.02	0.09	4.5
MMP10	0.02	0.09	4.5
RP11-409I10.2	0.07	0.31	4.42857
SERHL2	0.08	0.35	4.375
LINC01952	0.06	0.26	4.33333
RP11-496I9.1	0.03	0.13	4.33333
KB-1125A3.11	0.03	0.13	4.33333
RP11-1348G14.5	0.03	0.13	4.33333
CTD-2378E12.1	0.03	0.13	4.33333
GAL3ST2	0.03	0.13	4.33333
RP11-326C3.13	0.07	0.3	4.28571
RN7SL67P	0.18	0.77	4.27778
RP11-649A18.5	0.4	1.7	4.25
AC004449.6	0.08	0.34	4.25
RP11-78A19.4	0.04	0.17	4.25
AC074391.1	0.04	0.17	4.25
RP11-671J11.7	0.04	0.17	4.25
AP000432.1	0.09	0.38	4.22222
RP11-177J6.1	0.05	0.21	4.2
ANKRD20A4	0.14	0.58	4.14286
RP11-214N9.1	0.09	0.37	4.11111
LINC02188	0.26	1.06	4.07692
MIR619	0.3	1.22	4.06667
RP11-47J17.1	0.15	0.61	4.06667
RN7SL73P	0.44	1.78	4.04545
SNORD57	1.9	7.67	4.03684
RP4-791M13.3	1.62	6.53	4.03086
MIR24-2	0.61	2.45	4.01639
RNU6-583P	0.68	2.73	4.01471
MIR3674	0.77	3.09	4.01299
NPPA-AS1_1	0.3	1.2	4
HIST1H4J	0.24	0.96	4
RIBC1	0.21	0.84	4
RN7SL510P	0.17	0.68	4
RP11-498P14.3	0.17	0.68	4
UNC5CL	0.11	0.44	4
CTD-2540B15.10	0.06	0.24	4
RN7SL589P	0.06	0.24	4
BCRP3	0.06	0.24	4
SERPINC1	0.05	0.2	4
KDM5C-IT1	0.05	0.2	4
RP11-313P22.1	0.04	0.16	4
RP11-1042B17.3	0.04	0.16	4
RP11-310E22.5	0.04	0.16	4
RP11-153I24.4	0.04	0.16	4
RP11-314A20.5	0.04	0.16	4
CCDC181	0.03	0.12	4
RP11-6O2.3	0.03	0.12	4
RP11-1252I4.2	0.03	0.12	4
AC019186.1	0.03	0.12	4
AC006942.4	0.03	0.12	4
RP11-405M12.3	0.03	0.12	4
AP001059.5	0.03	0.12	4
CTD-2524L6.3	0.03	0.12	4
TESPA1	0.03	0.12	4
HOXB5	0.02	0.08	4
FAM57B	0.02	0.08	4
B3GALT1	0.02	0.08	4
PHOSPHO1	0.02	0.08	4
PARD6G-AS1	0.02	0.08	4
RP11-162G10.5	0.02	0.08	4
NCCRP1	0.02	0.08	4
RP11-357F12.1	0.02	0.08	4
RP1-223B1.1	0.02	0.08	4
CTC-378H22.2	0.02	0.08	4
TMEM229A	0.01	0.04	4
HES7	0.01	0.04	4
GUCY1A2	0.01	0.04	4
LINC00221	0.01	0.04	4
GP1BB	0.01	0.04	4
PLIN5	0.01	0.04	4
OVOL2	0.01	0.04	4
THBS4	0.01	0.04	4
SMIM10L2A	0.01	0.04	4
CTD-3060P21.1	0.01	0.04	4
FGF20	0.01	0.04	4
RP11-26J3.1	0.01	0.04	4
TBC1D26	0.01	0.04	4
RP11-373N22.3	0.01	0.04	4
RP11-346C4.3	0.01	0.04	4
ACR	0.01	0.04	4
EMX1	0.01	0.04	4
LINC02073	0.01	0.04	4
FRY-AS1	0.01	0.04	4
RP3-393E18.2	0.01	0.04	4
RP11-377D9.3	0.01	0.04	4
AC079354.3	0.01	0.04	4
PABPC3	0.01	0.04	4
PRR29-AS1	0.01	0.04	4
CAGE1	0.01	0.04	4
RP11-563J2.3	0.01	0.04	4
EGR4	0.01	0.04	4
GALR1	0.01	0.04	4
PRAM1	0.01	0.04	4
TEK	0.01	0.04	4
LINC01055	0.01	0.04	4
TDGF1	0.01	0.04	4
WDR38	0.01	0.04	4
WDR88	0.01	0.04	4
LMO7DN	0.01	0.04	4
ABCC12	0.01	0.04	4
TREML2	0.01	0.04	4
RP11-9N12.2	0.01	0.04	4
CCR2	0.01	0.04	4
CBWD1	0.19	0.75	3.94737
WFDC2	0.18	0.71	3.94444
RP11-449G16.1	0.27	1.06	3.92593
SSSCA1-AS1	0.1	0.39	3.9
AC142528.1	0.09	0.35	3.88889
RP11-92K15.3	0.08	0.31	3.875
RP11-138I1.3	0.07	0.27	3.85714
DISP2	0.77	2.96	3.84416
LINC00632	0.06	0.23	3.83333
RP11-139H15.5	0.06	0.23	3.83333
RP11-627J17.1	0.06	0.23	3.83333
AC004947.2	0.06	0.23	3.83333
RP11-21L19.1	0.3	1.15	3.83333
NOS1AP	0.57	2.18	3.82456
CMPK2	0.05	0.19	3.8
RP11-114N19.3	0.05	0.19	3.8
RP11-51J9.6	0.12	0.45	3.75
RP4-771M4.3	0.04	0.15	3.75
TMEM92-AS1	0.04	0.15	3.75
KCNIP2-AS1	0.22	0.81	3.68182
C3orf14	7.99	29.38	3.6771
RP11-347C18.3	0.09	0.33	3.66667
WNT2B	0.09	0.33	3.66667
GRM2	0.06	0.22	3.66667
RP11-148O21.2	0.03	0.11	3.66667
LINC00682	0.03	0.11	3.66667
C9orf24	0.03	0.11	3.66667
PRTN3	0.03	0.11	3.66667
LINC01583	0.03	0.11	3.66667
LILRA5	0.03	0.11	3.66667
RP11-424M22.3	0.03	0.11	3.66667
CD52	0.03	0.11	3.66667
RP11-119D9.1	0.03	0.11	3.66667
RP11-144F15.1	0.03	0.11	3.66667
AC022182.1	0.03	0.11	3.66667
RP4-781K5.5	0.03	0.11	3.66667
RP11-190A12.8	0.26	0.95	3.65385
RP11-875O11.1	0.08	0.29	3.625
RP11-589N15.2	0.15	0.54	3.6
RP11-263K4.5	0.1	0.36	3.6
FAM71E1	0.05	0.18	3.6
RP11-299G20.2	0.05	0.18	3.6
CTB-75G16.3	0.05	0.18	3.6
LA16c-385E7.1	0.05	0.18	3.6
RP11-143K11.7	0.14	0.5	3.57143
SLC12A9-AS1	0.09	0.32	3.55556
RP13-631K18.5	0.09	0.32	3.55556
RP11-717A5.2	1.21	4.29	3.54545
CTD-2270L9.2	0.13	0.46	3.53846
AC005256.1	0.13	0.46	3.53846
Metazoa_SRP	0.65	2.29	3.52308
Metazoa_SRP	0.48	1.69	3.52083
RP11-555G19.1	0.39	1.37	3.51282
RP11-778D9.13	0.08	0.28	3.5
RP4-630A11.3	0.08	0.28	3.5
LIN28A	0.04	0.14	3.5
RP11-686O6.1	0.04	0.14	3.5
RP11-348N5.9	0.04	0.14	3.5
AC016629.3	0.02	0.07	3.5
PP14571	0.02	0.07	3.5
RP3-402G11.28	0.02	0.07	3.5
C1orf228	0.02	0.07	3.5
EIF1B-AS1	0.02	0.07	3.5
AC005592.3	0.02	0.07	3.5
RP5-981O7.2	0.02	0.07	3.5
BAAT	0.02	0.07	3.5
RP11-168J19.2	0.02	0.07	3.5
RP11-256I9.3	0.02	0.07	3.5
EXD1	0.02	0.07	3.5
CTA-243E7.4	0.02	0.07	3.5
RP11-164H13.1	0.02	0.07	3.5
RP11-33B1.4	0.02	0.07	3.5
SAMMSON	0.02	0.07	3.5
NCF1	0.02	0.07	3.5
RP11-124N14.3	0.02	0.07	3.5
RP11-798L4.1	0.02	0.07	3.5
RP13-991F5.2	0.02	0.07	3.5
LILRB1	0.02	0.07	3.5
RP11-493L12.3	0.02	0.07	3.5
FXYD7	0.02	0.07	3.5
RP11-465C12.1	0.02	0.07	3.5
GRK1	0.02	0.07	3.5
RP11-810P8.1	0.02	0.07	3.5
ITK	0.02	0.07	3.5
RP11-1250I15.3	0.06	0.21	3.5
AC006160.5	0.06	0.21	3.5
GCNA	0.38	1.32	3.47368
RP11-210K20.5	0.26	0.9	3.46154
AC062017.1	0.09	0.31	3.44444
RP11-423G4.10	0.07	0.24	3.42857
RP11-397A16.1	0.07	0.24	3.42857
AP001059.7	0.12	0.41	3.41667
RP11-1017G21.6	0.12	0.41	3.41667
GTF2IRD2	0.66	2.25	3.40909
NPTN-IT1	0.7	2.38	3.4
CTB-1I21.1	0.1	0.34	3.4
CTD-2192J16.21	0.1	0.34	3.4
AC005083.1	0.05	0.17	3.4
AC098820.4	0.05	0.17	3.4
CTD-2185K10.1	0.05	0.17	3.4
RP4-568F9.6	0.05	0.17	3.4
RN7SL121P	0.48	1.63	3.39583
RN7SL403P	0.5	1.69	3.38
KCNAB1-AS2	0.24	0.81	3.375
HIST1H2AH	0.48	1.61	3.35417
S100A14	0.06	0.2	3.33333
CHMP1B-AS1	0.06	0.2	3.33333
STRA6	0.03	0.1	3.33333
LINC00958	0.03	0.1	3.33333
LINC01545	0.03	0.1	3.33333
CHRM4	0.03	0.1	3.33333
RP11-177G23.2	0.03	0.1	3.33333
RP11-479O9.4	0.03	0.1	3.33333
TP53TG3D	0.03	0.1	3.33333
ATOH7	0.03	0.1	3.33333
SYCP3	0.03	0.1	3.33333
CTC-499B15.6	0.03	0.1	3.33333
RP11-804A23.2	0.03	0.1	3.33333
RP11-69C17.3	0.03	0.1	3.33333
AC005262.2	0.03	0.1	3.33333
AC010761.14	0.42	1.4	3.33333
RP11-356C4.3	0.22	0.73	3.31818
Metazoa_SRP	0.59	1.95	3.30508
SCAMP5	2.76	9.03	3.27174
TIAF1	0.41	1.34	3.26829
ZNF33B	0.12	0.39	3.25
RP11-80H5.2	0.08	0.26	3.25
RP11-775G23.1	0.04	0.13	3.25
RP11-418H16.1	0.04	0.13	3.25
RP5-999L4.2	0.04	0.13	3.25
CTD-2140B24.6	0.04	0.13	3.25
CTB-92J24.3	0.04	0.13	3.25
MAPK11	1.99	6.45	3.24121
RP11-304F15.3	0.18	0.58	3.22222
OGDHL	0.09	0.29	3.22222
CDK5R2	0.24	0.77	3.20833
GNRH1	1.09	3.49	3.20183
RASL11B	0.05	0.16	3.2
CMYA5	0.05	0.16	3.2
FCER1G	0.05	0.16	3.2
ACOT1	0.05	0.16	3.2
RP11-494H4.3	0.11	0.35	3.18182
RP11-384L8.1	0.11	0.35	3.18182
GS1-279B7.2	0.12	0.38	3.16667
RN7SL49P	0.06	0.19	3.16667
RP11-439E19.9	0.06	0.19	3.16667
RP11-697M17.2	0.06	0.19	3.16667
C15orf62	0.06	0.19	3.16667
CTD-2623N2.11	0.06	0.19	3.16667
RAB40AL	0.06	0.19	3.16667
RP11-321C24.1	0.06	0.19	3.16667
RP11-314C9.2	0.06	0.19	3.16667
CTD-2334D19.1	0.07	0.22	3.14286
ENO1-AS1	0.07	0.22	3.14286
RP11-234K24.6	0.07	0.22	3.14286
RP11-529G21.2	0.07	0.22	3.14286
LLNLR-268E12.1	0.22	0.69	3.13636
HSD17B3	0.08	0.25	3.125
CTB-129P6.11	0.09	0.28	3.11111
AF131216.7	0.09	0.28	3.11111
RP11-435O5.4	0.1	0.31	3.1
BATF2	0.21	0.65	3.09524
RP11-159D12.11	0.11	0.34	3.09091
Metazoa_SRP	0.12	0.37	3.08333
RP11-227D13.5	0.12	0.37	3.08333
RN7SL811P	0.13	0.4	3.07692
BNIPL	0.13	0.4	3.07692
AC008440.10	0.15	0.46	3.06667
SNORA22	0.45	1.38	3.06667
AC137932.5	0.16	0.49	3.0625
CTD-2650P22.2	0.19	0.58	3.05263
RN7SL819P	0.19	0.58	3.05263
RP11-166B2.5	0.19	0.58	3.05263
MIR3138	0.44	1.34	3.04545
SNORD93	0.58	1.76	3.03448
Metazoa_SRP	0.3	0.91	3.03333
MIR6746	1.04	3.15	3.02885
Y_RNA	0.43	1.3	3.02326
SNORD20	0.47	1.42	3.02128
SNORD19	0.77	2.32	3.01299
SNORD63	0.77	2.32	3.01299
RP11-108M9.4	0.77	2.32	3.01299
RP11-634H22.1	0.18	0.54	3
RP11-329B9.4	0.09	0.27	3
Metazoa_SRP	0.09	0.27	3
TDRD6	0.09	0.27	3
RN7SL750P	0.24	0.72	3
DGCR6	0.13	0.39	3
PAXBP1-AS1	0.13	0.39	3
MISP3	0.12	0.36	3
STAC3	0.11	0.33	3
RP11-560A15.3	0.08	0.24	3
CTC-332L22.1	0.06	0.18	3
WI2-89031B12.1	0.06	0.18	3
RP11-227G15.8	0.06	0.18	3
RP11-435D7.3	0.06	0.18	3
CXCL10	0.06	0.18	3
RP11-536I6.2	0.04	0.12	3
WI2-80269A6.1	0.04	0.12	3
LINC01978	0.04	0.12	3
CLEC7A	0.04	0.12	3
MYOM3	0.03	0.09	3
KCNN1	0.03	0.09	3
RP11-797D24.3	0.03	0.09	3
RP11-449P15.1	0.03	0.09	3
AC006145.4	0.03	0.09	3
SPATA4	0.03	0.09	3
RP11-370I10.2	0.03	0.09	3
LINC02145	0.03	0.09	3
RP11-11N7.4	0.03	0.09	3
RP11-841O20.2	0.03	0.09	3
STARD4-AS1	0.03	0.09	3
RP11-363K21.1	0.03	0.09	3
RP5-963E22.4	0.03	0.09	3
RP11-326I11.4	0.03	0.09	3
CTD-2528A14.5	0.03	0.09	3
EFCAB8	0.03	0.09	3
RP11-122C21.1	0.03	0.09	3
RP11-122C5.3	0.03	0.09	3
MGMT	0.02	0.06	3
NFATC4	0.02	0.06	3
GUCY1A3	0.02	0.06	3
RCOR2	0.02	0.06	3
AADAC	0.02	0.06	3
HOXB-AS1	0.02	0.06	3
OOEP	0.02	0.06	3
PPP1R32	0.02	0.06	3
RP3-388M5.9	0.02	0.06	3
LINC01238	0.02	0.06	3
ZNF454	0.02	0.06	3
SRPK3	0.02	0.06	3
PCDHB5	0.02	0.06	3
SBSN	0.02	0.06	3
RP1-125I3.2	0.02	0.06	3
GAS1RR	0.02	0.06	3
CTD-3247H4.2	0.02	0.06	3
SPEM1	0.02	0.06	3
RP4-736L20.3	0.02	0.06	3
CTD-2313F11.1	0.02	0.06	3
CTD-2639E6.9	0.02	0.06	3
RP11-164P12.3	0.02	0.06	3
RP1-29C18.9	0.02	0.06	3
RP11-814P5.1	0.02	0.06	3
RP11-459J23.1	0.02	0.06	3
FAM182A	0.02	0.06	3
LINC00924	0.02	0.06	3
RP11-755B10.3	0.02	0.06	3
AP001056.1	0.02	0.06	3
LINC01923	0.02	0.06	3
RP11-392O17.1	0.02	0.06	3
SALRNA3	0.02	0.06	3
RP11-1112J20.2	0.02	0.06	3
RP4-756G23.5	0.02	0.06	3
CALR3	0.02	0.06	3
B4GALNT2	0.02	0.06	3
RP11-259K15.2	0.02	0.06	3
AC011294.3	0.02	0.06	3
CNGB1	0.02	0.06	3
SORCS1	0.01	0.03	3
RAB25	0.01	0.03	3
PHOX2A	0.01	0.03	3
ABCB1	0.01	0.03	3
TCEAL7	0.01	0.03	3
COLEC11	0.01	0.03	3
BAALC	0.01	0.03	3
ZNF853	0.01	0.03	3
RP11-54O7.3	0.01	0.03	3
DOC2B	0.01	0.03	3
STON2	0.01	0.03	3
DCDC2	0.01	0.03	3
CARMIL2	0.01	0.03	3
AMTN	0.01	0.03	3
SEMA4A	0.01	0.03	3
MFAP5	0.01	0.03	3
SLC26A10	0.01	0.03	3
TLE6	0.01	0.03	3
KRT16	0.01	0.03	3
SLC7A8	0.01	0.03	3
NOD2	0.01	0.03	3
KIAA1683	0.01	0.03	3
LIN7A	0.01	0.03	3
ATG9B	0.01	0.03	3
AC141928.1	0.01	0.03	3
KB-208E9.1	0.01	0.03	3
DNAI1	0.01	0.03	3
RP11-539L10.2	0.01	0.03	3
BEAN1	0.01	0.03	3
TLX1	0.01	0.03	3
MYOM1	0.01	0.03	3
RNF39	0.01	0.03	3
CPNE9	0.01	0.03	3
PLCG1-AS1	0.01	0.03	3
GPBAR1	0.01	0.03	3
STARD6	0.01	0.03	3
LINC01361	0.01	0.03	3
RP11-6N17.2	0.01	0.03	3
STPG2	0.01	0.03	3
RP11-210L7.3	0.01	0.03	3
RP3-496C20.1	0.01	0.03	3
LINC01121	0.01	0.03	3
MZB1	0.01	0.03	3
RP11-66N24.7	0.01	0.03	3
AKR1D1	0.01	0.03	3
DMP1	0.01	0.03	3
SLC26A4-AS1	0.01	0.03	3
AC005253.2	0.01	0.03	3
RP1-78B3.1	0.01	0.03	3
CH17-408M7.1	0.01	0.03	3
RP11-196E1.3	0.01	0.03	3
PRSS33	0.01	0.03	3
ADIPOQ	0.01	0.03	3
TMC1	0.01	0.03	3
DPPA4	0.01	0.03	3
ATP1B4	0.01	0.03	3
RP11-775H9.3	0.01	0.03	3
LINC01502	0.01	0.03	3
LINC01819	0.01	0.03	3
ATOH1	0.01	0.03	3
WI2-1959D15.3	0.01	0.03	3
PCAT29	0.01	0.03	3
CNR1	0.01	0.03	3
ERC2-IT1	0.01	0.03	3
ARHGAP15	0.01	0.03	3
RP11-497K21.1	0.01	0.03	3
SATB2-AS1	0.01	0.03	3
CYP8B1	0.01	0.03	3
TUNAR	0.01	0.03	3
LINC02068	0.01	0.03	3
LINC01344	0.01	0.03	3
LINC01550	0.01	0.03	3
IRF4	0.01	0.03	3
RP11-382E9.1	0.01	0.03	3
BSND	0.01	0.03	3
OR2C1	0.01	0.03	3
IL12RB1	0.01	0.03	3
TP53TG5	0.01	0.03	3
LINC02119	0.01	0.03	3
RP11-113D6.6	0.01	0.03	3
RP11-89M22.3	0.19	0.57	3
SNORA46	0.14	0.42	3
RP11-375N15.2	0.07	0.21	3
RN7SL40P	0.07	0.21	3
CTD-2349P21.6	0.07	0.21	3
RIMKLA	0.05	0.15	3
ACRBP	0.05	0.15	3
RP4-671G15.2	0.05	0.15	3
RP11-505E24.2	0.05	0.15	3
GDPGP1	0.15	0.44	2.93333
LINC02193	0.89	2.61	2.93258
XXyac-YX155B6.7	0.12	0.35	2.91667
RP11-454K7.1	0.12	0.35	2.91667
RTCA-AS1	0.23	0.67	2.91304
WDR17	0.44	1.28	2.90909
RP1-5O6.4	0.11	0.32	2.90909
CTD-2331H12.7	0.49	1.42	2.89796
INTS6-AS1	0.28	0.81	2.89286
RP5-1007H16.1	0.09	0.26	2.88889
RP11-167J8.3	0.09	0.26	2.88889
XXbac-BPG249D20.9	0.17	0.49	2.88235
ATL1	4.9	14.1	2.87755
RP11-336A10.5	0.31	0.89	2.87097
C2orf66	0.13	0.37	2.84615
LINC00865	0.06	0.17	2.83333
LINC01564	0.06	0.17	2.83333
RP11-499O7.7	0.06	0.17	2.83333
RP11-529E10.7	0.06	0.17	2.83333
RP11-327I22.5	0.06	0.17	2.83333
RP11-44L9.1	0.06	0.17	2.83333
MT-TW	3.83	10.83	2.82768
AC079354.5	0.28	0.79	2.82143
RN7SKP173	0.79	2.22	2.81013
LINC01768	0.1	0.28	2.8
RP3-486I3.7	0.05	0.14	2.8
CTD-3234P18.6	0.05	0.14	2.8
RP11-209D14.4	0.05	0.14	2.8
OGFR-AS1	0.05	0.14	2.8
NDUFV2-AS1	0.14	0.39	2.78571
ATP1A3	0.77	2.14	2.77922
ERI3-IT1	0.13	0.36	2.76923
RELL2	1.37	3.79	2.76642
POU5F1	0.21	0.58	2.7619
RP11-84A14.4	0.12	0.33	2.75
GS1-21A4.1	0.2	0.55	2.75
RP11-545P7.9	0.08	0.22	2.75
COX10-AS1	0.08	0.22	2.75
ZNF578	0.04	0.11	2.75
RP11-632L2.2	0.04	0.11	2.75
CPB2-AS1	0.04	0.11	2.75
CTC-431G16.2	0.04	0.11	2.75
RP1-224A6.9	0.04	0.11	2.75
DUOXA1	0.04	0.11	2.75
RP11-12J10.4	0.04	0.11	2.75
RP11-669M16.2	0.04	0.11	2.75
RP4-737E23.2	0.04	0.11	2.75
RP11-234B24.4	0.04	0.11	2.75
MIR3153	3.09	8.46	2.73786
STMN3	14.47	39.61	2.73739
RP11-68I3.4	0.19	0.52	2.73684
ZNF429	0.15	0.41	2.73333
RP11-230C9.4	0.15	0.41	2.73333
PCLO	0.41	1.12	2.73171
RP11-24C3.2	0.41	1.12	2.73171
AC079807.2	0.22	0.6	2.72727
AP006621.6	0.62	1.69	2.72581
SRRM3	0.36	0.98	2.72222
AF121898.3	0.25	0.68	2.72
SNORA58	0.57	1.55	2.7193
RP11-295D4.1	0.49	1.33	2.71429
LINC00685	0.14	0.38	2.71429
RP11-80H5.7	0.07	0.19	2.71429
SIAH2-AS1	0.07	0.19	2.71429
RP11-221N13.2	0.07	0.19	2.71429
GPRIN1	4.28	11.58	2.70561
TAL2	0.1	0.27	2.7
RP1-69D17.4	0.13	0.35	2.69231
RP11-359P5.1	0.31	0.83	2.67742
RP1-90J20.8	0.4	1.07	2.675
DGCR5	0.46	1.23	2.67391
AC002116.7	0.51	1.36	2.66667
LINC01518	0.06	0.16	2.66667
ZNF492	0.06	0.16	2.66667
RP11-351D16.3	0.06	0.16	2.66667
TH	0.06	0.16	2.66667
RP1-212P9.3	0.06	0.16	2.66667
RP11-342D11.2	0.06	0.16	2.66667
ESRRG	0.03	0.08	2.66667
SLC52A3	0.03	0.08	2.66667
RP11-338N10.2	0.03	0.08	2.66667
PHKA2-AS1	0.03	0.08	2.66667
FAM3B	0.03	0.08	2.66667
CTB-167B5.1	0.03	0.08	2.66667
RP11-352G9.1	0.03	0.08	2.66667
RP11-476H16.1	0.03	0.08	2.66667
IAPP	0.03	0.08	2.66667
CTD-2649C14.3	0.03	0.08	2.66667
C1orf64	0.03	0.08	2.66667
RP11-340I6.8	0.03	0.08	2.66667
CPA3	0.03	0.08	2.66667
SHANK2-AS1	0.03	0.08	2.66667
RP11-194N12.2	0.03	0.08	2.66667
LINC02177	0.03	0.08	2.66667
LINC01228	0.03	0.08	2.66667
FKBP1C	0.03	0.08	2.66667
RP11-287D1.4	0.03	0.08	2.66667
CCR7	0.03	0.08	2.66667
DMRT2	0.03	0.08	2.66667
RP3-467K16.2	0.03	0.08	2.66667
RP11-474P2.2	0.03	0.08	2.66667
RP11-443C10.1	0.03	0.08	2.66667
CH507-236L23.1	0.03	0.08	2.66667
RP3-388N13.5	0.09	0.24	2.66667
CLDND2	0.09	0.24	2.66667
SAMD12-AS1	0.09	0.24	2.66667
C19orf18	0.54	1.43	2.64815
CTD-3222D19.11	0.14	0.37	2.64286
RP11-191L17.1	0.11	0.29	2.63636
RP11-805L22.3	0.11	0.29	2.63636
RP11-504A18.1	0.11	0.29	2.63636
Y_RNA	1.15	3.03	2.63478
RAET1L	0.19	0.5	2.63158
RP11-363E6.3	0.08	0.21	2.625
TNFSF13B	0.08	0.21	2.625
ACAP2-IT1	1.23	3.21	2.60976
RP11-176D17.3	0.48	1.25	2.60417
TRPV4	0.1	0.26	2.6
RP11-227G15.11	0.1	0.26	2.6
RP11-323F24.3	0.05	0.13	2.6
RP11-103J17.2	0.05	0.13	2.6
CDC42EP5	0.05	0.13	2.6
MCPH1-AS1	0.05	0.13	2.6
RBM5-AS1	0.05	0.13	2.6
CTD-2083E4.6	0.12	0.31	2.58333
CTC-550B14.7	0.12	0.31	2.58333
AC104532.4	0.12	0.31	2.58333
RP11-555M1.3	0.12	0.31	2.58333
RP11-1057B6.1	0.07	0.18	2.57143
NAPB	5.69	14.55	2.55712
JMJD1C-AS1	0.18	0.46	2.55556
RN7SL440P	0.18	0.46	2.55556
RP4-622L5.7	0.18	0.46	2.55556
KREMEN2	0.11	0.28	2.54545
ABLIM2	0.11	0.28	2.54545
TMPRSS2	0.11	0.28	2.54545
AC073071.1	0.33	0.84	2.54545
VGF	0.26	0.66	2.53846
LINC00471	0.13	0.33	2.53846
SNORA9	0.69	1.75	2.53623
MIR30C2	1.26	3.19	2.53175
RP11-164P12.4	0.23	0.58	2.52174
Y_RNA	1.65	4.16	2.52121
MIR4691	0.81	2.04	2.51852
TRBV12-3	0.33	0.83	2.51515
LINC00565	0.55	1.38	2.50909
PSMD6-AS2	0.73	1.83	2.50685
MARCH4	4.44	11.12	2.5045
MAGEA6	0.38	0.95	2.5
Metazoa_SRP	0.3	0.75	2.5
RP11-54A4.2	0.24	0.6	2.5
Metazoa_SRP	0.24	0.6	2.5
RP11-484D2.4	0.22	0.55	2.5
Z69720.2	0.2	0.5	2.5
RP11-108L7.4	0.1	0.25	2.5
CTD-3032J10.3	0.1	0.25	2.5
BRSK2	0.08	0.2	2.5
NPM2	0.08	0.2	2.5
RP11-364P22.2	0.08	0.2	2.5
NECAB2	0.06	0.15	2.5
AC142293.3	0.06	0.15	2.5
RP11-532M24.1	0.06	0.15	2.5
PRCD	0.06	0.15	2.5
CCDC85A	0.06	0.15	2.5
RP11-38G5.2	0.06	0.15	2.5
CTC-339O9.1	0.06	0.15	2.5
ALDH8A1	0.06	0.15	2.5
AP000487.6	0.06	0.15	2.5
TMEM5-AS1	0.06	0.15	2.5
NCBP2-AS1	0.06	0.15	2.5
MCTP2	0.04	0.1	2.5
MAP1A	0.04	0.1	2.5
GPR158	0.04	0.1	2.5
RP13-270P17.1	0.04	0.1	2.5
LEF1-AS1	0.04	0.1	2.5
RP11-34F20.7	0.04	0.1	2.5
LTA	0.04	0.1	2.5
CTC-276P9.4	0.04	0.1	2.5
RP11-1038A11.2	0.04	0.1	2.5
SLC36A2	0.04	0.1	2.5
RP11-338L22.2	0.04	0.1	2.5
RP11-384F7.1	0.04	0.1	2.5
LINC01393	0.04	0.1	2.5
CRLF1	0.02	0.05	2.5
RP11-566K19.6	0.02	0.05	2.5
KCNMB2-AS1	0.02	0.05	2.5
FAM226B	0.02	0.05	2.5
AGT	0.02	0.05	2.5
MN1	0.02	0.05	2.5
NKX1-2	0.02	0.05	2.5
DNAH17-AS1	0.02	0.05	2.5
TRIM69	0.02	0.05	2.5
SH3GL3	0.02	0.05	2.5
PRR29	0.02	0.05	2.5
INHA	0.02	0.05	2.5
KIT	0.02	0.05	2.5
HEXA-AS1	0.02	0.05	2.5
RP11-386I8.6	0.02	0.05	2.5
RP11-881M11.4	0.02	0.05	2.5
CYYR1-AS1	0.02	0.05	2.5
RP11-363J20.1	0.02	0.05	2.5
RP11-234B24.2	0.02	0.05	2.5
APOBEC3B-AS1	0.02	0.05	2.5
RP11-281P23.2	0.02	0.05	2.5
DPRX	0.02	0.05	2.5
SPNS3	0.02	0.05	2.5
TDRD12	0.02	0.05	2.5
LINC02087	0.02	0.05	2.5
C20orf166-AS1	0.02	0.05	2.5
RP11-70L8.4	0.02	0.05	2.5
GPA33	0.02	0.05	2.5
C9orf139	0.02	0.05	2.5
FAM184B	0.02	0.05	2.5
LINC00908	0.02	0.05	2.5
IL12B	0.02	0.05	2.5
AC114812.8	0.02	0.05	2.5
RP11-285E9.6	0.02	0.05	2.5
AF131215.6	0.02	0.05	2.5
RP5-905G11.3	0.02	0.05	2.5
ATP2B2	0.02	0.05	2.5
LEXM	0.02	0.05	2.5
CELA1	0.02	0.05	2.5
B3GALT4	0.14	0.35	2.5
OSBP2	0.81	2.01	2.48148
LINC01004	0.19	0.47	2.47368
RP11-105C19.1	0.15	0.37	2.46667
NPPA-AS1	1.18	2.91	2.4661
RN7SL521P	0.13	0.32	2.46154
CTD-2036P10.5	0.13	0.32	2.46154
RP11-21L23.3	0.46	1.13	2.45652
RP11-148O21.3	0.11	0.27	2.45455
AF129408.17	0.11	0.27	2.45455
MIR6824	7.27	17.84	2.45392
ZNF286B	0.42	1.03	2.45238
RP11-297A16.4	0.09	0.22	2.44444
AC104653.1	0.09	0.22	2.44444
RP11-398G24.2	0.09	0.22	2.44444
AC078883.3	0.09	0.22	2.44444
MAMDC2-AS1	0.09	0.22	2.44444
RP11-2B6.3	0.16	0.39	2.4375
RP11-274B21.9	0.16	0.39	2.4375
RP11-314N14.1	0.23	0.56	2.43478
CTD-3220F14.2	0.14	0.34	2.42857
RP11-214K3.22	0.14	0.34	2.42857
APC2	0.07	0.17	2.42857
RP11-465L10.10	0.07	0.17	2.42857
RP11-523H20.3	0.07	0.17	2.42857
RP4-803J11.2	0.07	0.17	2.42857
RP3-522J7.7	0.07	0.17	2.42857
NIM1K	0.07	0.17	2.42857
RP11-143J24.1	0.07	0.17	2.42857
LHX3	0.07	0.17	2.42857
RP11-981G7.3	0.07	0.17	2.42857
TMEM238	0.12	0.29	2.41667
GS1-114I9.1	0.15	0.36	2.4
EGR2	0.1	0.24	2.4
MARVELD3	0.05	0.12	2.4
CD79A	0.05	0.12	2.4
RP11-468H14.2	0.05	0.12	2.4
AC004471.10	0.05	0.12	2.4
AP000692.10	0.05	0.12	2.4
EXOC3L1	0.05	0.12	2.4
TTC36	0.05	0.12	2.4
KRT79	0.05	0.12	2.4
LHFPL4	1.43	3.42	2.39161
AC100830.4	0.23	0.55	2.3913
Metazoa_SRP	0.23	0.55	2.3913
CTD-2147F2.1	0.13	0.31	2.38462
TBC1D8-AS1	0.08	0.19	2.375
MGAT5B	3.12	7.38	2.36538
AC009133.21	0.11	0.26	2.36364
PPP1R36	0.11	0.26	2.36364
RP11-108O10.2	0.11	0.26	2.36364
ZBTB9	0.95	2.24	2.35789
CTC-436K13.3	0.14	0.33	2.35714
RP11-367N14.3	0.17	0.4	2.35294
Y_RNA	1.62	3.81	2.35185
RP11-395I14.2	1.45	3.41	2.35172
RP11-230F18.5	0.49	1.15	2.34694
RP11-566K11.5	0.15	0.35	2.33333
CTC-498J12.1	0.15	0.35	2.33333
RP3-402G11.26	0.12	0.28	2.33333
RP11-23E10.3	0.12	0.28	2.33333
RP11-421L21.2	0.12	0.28	2.33333
MIA	0.12	0.28	2.33333
RP13-188A5.1	0.12	0.28	2.33333
RP11-605B16.1	0.12	0.28	2.33333
RP11-278A23.1	0.09	0.21	2.33333
KALRN	0.06	0.14	2.33333
OXCT1-AS1	0.06	0.14	2.33333
RP11-576D8.4	0.06	0.14	2.33333
FOXD3	0.06	0.14	2.33333
CSRP3	0.06	0.14	2.33333
TMEM100	0.03	0.07	2.33333
RASL10B	0.03	0.07	2.33333
TTC25	0.03	0.07	2.33333
C5orf17	0.03	0.07	2.33333
CTD-2350C19.2	0.03	0.07	2.33333
RIC3	0.03	0.07	2.33333
AJ011932.1	0.03	0.07	2.33333
RAMP2-AS1	0.03	0.07	2.33333
DYNLRB2	0.03	0.07	2.33333
RP11-227D13.1	0.03	0.07	2.33333
PRRX1	0.03	0.07	2.33333
XXbac-B444P24.14	0.03	0.07	2.33333
CTD-2049O4.1	0.03	0.07	2.33333
RP11-545M17.1	0.03	0.07	2.33333
GYS2	0.03	0.07	2.33333
CTD-2033A16.1	0.03	0.07	2.33333
GMNC	0.03	0.07	2.33333
RP11-219B4.7	0.03	0.07	2.33333
RP5-1043L3.1	0.03	0.07	2.33333
AC012358.8	0.03	0.07	2.33333
GDPD2	0.03	0.07	2.33333
RP11-53I6.3	0.03	0.07	2.33333
C2orf61	0.03	0.07	2.33333
GCM1	0.03	0.07	2.33333
CTC-367F4.1	0.03	0.07	2.33333
RP11-354A14.1	0.03	0.07	2.33333
RP11-77H9.6	0.03	0.07	2.33333
CTD-2540B15.7	0.03	0.07	2.33333
RP11-351J23.1	0.03	0.07	2.33333
ZSCAN4	0.03	0.07	2.33333
LINC00844	0.03	0.07	2.33333
C7orf33	0.03	0.07	2.33333
PLA2G4C	0.28	0.65	2.32143
RP11-647K16.1	0.53	1.23	2.32075
RP5-940J5.9	1.75	4.06	2.32
RP5-1098D14.1	0.25	0.58	2.32
KLHL26	0.41	0.95	2.31707
RNU6-312P	2.48	5.73	2.31048
GABRR2	0.26	0.6	2.30769
RP11-791G15.2	0.13	0.3	2.30769
RP11-474N24.6	0.13	0.3	2.30769
CNTNAP3B	0.23	0.53	2.30435
IRX1	0.2	0.46	2.3
HIST3H2BB	0.1	0.23	2.3
RP11-16N11.2	0.1	0.23	2.3
PTPRH	0.45	1.03	2.28889
RP5-963E22.6	0.14	0.32	2.28571
AC068831.10	0.14	0.32	2.28571
RP11-135L13.4	0.14	0.32	2.28571
ADRA2C	0.07	0.16	2.28571
RP11-347C12.10	0.32	0.73	2.28125
SLX4IP	0.4	0.91	2.275
MAST4-AS1	0.88	2	2.27273
LINC02142	0.11	0.25	2.27273
RP11-222K16.1	0.11	0.25	2.27273
FAM227A	0.15	0.34	2.26667
CFI	0.15	0.34	2.26667
RP11-64C12.8	0.15	0.34	2.26667
CTC-246B18.10	0.94	2.13	2.26596
PODXL2	2.52	5.71	2.26587
RP11-83N9.5	0.19	0.43	2.26316
RP11-932O9.7	0.23	0.52	2.26087
RP3-330M21.5	0.12	0.27	2.25
CTC-297N7.1	0.12	0.27	2.25
GNG7	0.2	0.45	2.25
REM2	0.08	0.18	2.25
HAND2	0.04	0.09	2.25
PDGFB	0.04	0.09	2.25
RP11-356O9.1	0.04	0.09	2.25
RP5-901A4.1	0.04	0.09	2.25
LVRN	0.04	0.09	2.25
AC021188.4	0.04	0.09	2.25
RP1-309F20.4	0.04	0.09	2.25
RP11-1081L13.4	0.04	0.09	2.25
HTR1B	0.04	0.09	2.25
ARL9	0.04	0.09	2.25
RP11-147L13.8	0.04	0.09	2.25
LGALS4	0.04	0.09	2.25
CTD-2027I19.3	0.04	0.09	2.25
STAU2-AS1	0.04	0.09	2.25
RP11-617D20.2	0.04	0.09	2.25
LINC01985	0.04	0.09	2.25
IHH	0.04	0.09	2.25
RP11-654C22.2	0.04	0.09	2.25
ELOVL3	0.25	0.56	2.24
LLPH-AS1	0.21	0.47	2.2381
ONECUT2	0.56	1.25	2.23214
LYL1	0.52	1.16	2.23077
RAPGEF4	0.13	0.29	2.23077
CTD-2319I12.2	0.13	0.29	2.23077
RP11-263K19.4	0.13	0.29	2.23077
RP11-1060J15.9	0.13	0.29	2.23077
FSD1L	2.69	6	2.23048
POU3F2	0.09	0.2	2.22222
RP11-379K22.2	0.09	0.2	2.22222
CNTNAP3	2.17	4.82	2.2212
GNRH2	0.23	0.51	2.21739
LINC02084	0.14	0.31	2.21429
LINC00266-1	0.52	1.15	2.21154
RP11-383C5.5	0.29	0.64	2.2069
CXCL3	0.5	1.1	2.2
RP11-626G11.4	0.15	0.33	2.2
TMOD1	0.05	0.11	2.2
TMEM169	0.05	0.11	2.2
RP1-199J3.7	0.05	0.11	2.2
RP11-95I16.4	0.05	0.11	2.2
CTC-558O2.1	0.05	0.11	2.2
CITF22-49E9.3	0.05	0.11	2.2
RP11-307C12.13	0.05	0.11	2.2
RP11-13J8.1	0.05	0.11	2.2
AC128709.4	0.05	0.11	2.2
RP11-480D4.6	0.05	0.11	2.2
CREB3L3	0.05	0.11	2.2
RP11-295K2.3	0.05	0.11	2.2
CCDC172	0.05	0.11	2.2
SEZ6L2	2.63	5.78	2.19772
TSACC	1.04	2.28	2.19231
PARP6	15.5	33.96	2.19097
SH2B2	0.42	0.92	2.19048
Metazoa_SRP	1.48	3.24	2.18919
RHOA-IT1	0.16	0.35	2.1875
RP13-638C3.2	0.11	0.24	2.18182
FBXL15	1.05	2.29	2.18095
PQLC2L	0.28	0.61	2.17857
ATXN2-AS	0.17	0.37	2.17647
AC010967.2	0.17	0.37	2.17647
TTLL11-IT1	0.65	1.41	2.16923
ANK2	0.95	2.06	2.16842
ATP6V1G2	0.3	0.65	2.16667
TNFSF18	0.24	0.52	2.16667
SLC16A14	0.18	0.39	2.16667
ATF7IP2	0.06	0.13	2.16667
RP11-839D17.3	0.06	0.13	2.16667
CTA-212A2.2	0.06	0.13	2.16667
RP11-473E2.3	0.06	0.13	2.16667
AC004775.5	0.06	0.13	2.16667
RN7SL234P	0.06	0.13	2.16667
RP11-532F6.5	0.06	0.13	2.16667
RP11-962G15.1	0.06	0.13	2.16667
FAM222A-AS1	0.25	0.54	2.16
TRBV10-3	0.38	0.82	2.15789
HRCT1	0.19	0.41	2.15789
MFSD13A	1.04	2.24	2.15385
CTD-2152M20.2	0.13	0.28	2.15385
RP11-23F23.2	0.28	0.6	2.14286
RP11-56D16.8	0.14	0.3	2.14286
RP11-550A5.2	0.14	0.3	2.14286
FES	0.07	0.15	2.14286
RP11-705O1.8	0.07	0.15	2.14286
RP11-531A24.5	0.07	0.15	2.14286
RP11-677M14.7	0.07	0.15	2.14286
RP11-521L9.2	0.07	0.15	2.14286
RP3-500L14.2	0.07	0.15	2.14286
RP11-556N4.1	0.07	0.15	2.14286
AL133245.2	0.07	0.15	2.14286
7SK	0.07	0.15	2.14286
PHACTR1	0.07	0.15	2.14286
AC005262.3	0.07	0.15	2.14286
CTC-487M23.5	0.85	1.82	2.14118
AC005546.2	0.36	0.77	2.13889
RP11-799B12.4	0.23	0.49	2.13043
MPP3	10.03	21.34	2.12762
AF064860.5	0.32	0.68	2.125
RP11-679C8.2	0.24	0.51	2.125
AIFM3	0.08	0.17	2.125
RTBDN	0.08	0.17	2.125
ANKRD22	0.08	0.17	2.125
C1orf229	0.08	0.17	2.125
RP11-783K16.14	0.08	0.17	2.125
WWTR1-IT1	0.08	0.17	2.125
FAM19A2	0.08	0.17	2.125
CTD-3195I5.3	0.08	0.17	2.125
LCA10	0.08	0.17	2.125
RP11-595B24.2	0.08	0.17	2.125
CCDC73	0.08	0.17	2.125
RP11-750H9.5	0.08	0.17	2.125
RP4-676L2.1	0.08	0.17	2.125
RP4-575N6.4	0.08	0.17	2.125
CTD-2313J17.7	0.08	0.17	2.125
CLDN24	0.08	0.17	2.125
RP11-59N23.3	0.96	2.03	2.11458
AC009495.2	0.18	0.38	2.11111
PFN4	0.09	0.19	2.11111
AP000487.5	0.09	0.19	2.11111
RP11-610P16.1	0.09	0.19	2.11111
RN7SL622P	0.09	0.19	2.11111
RP13-753N3.1	0.09	0.19	2.11111
CTB-50L17.16	0.09	0.19	2.11111
CTB-88F18.5	0.09	0.19	2.11111
C1orf105	0.09	0.19	2.11111
AC002310.12	0.27	0.57	2.11111
RP11-214K3.21	0.29	0.61	2.10345
RP11-11M20.4	0.3	0.63	2.1
RP11-59D5__B.2	0.1	0.21	2.1
CTD-2509G16.2	0.1	0.21	2.1
RP11-802F5.1	0.1	0.21	2.1
RP5-890E16.4	0.1	0.21	2.1
WNK4	0.81	1.7	2.09877
PCBP3	0.94	1.97	2.09574
DCAF4L1	0.21	0.44	2.09524
RP11-758P17.3	0.11	0.23	2.09091
RP11-130C6.1	0.11	0.23	2.09091
CTD-2260A17.3	0.11	0.23	2.09091
RP11-506H20.1	0.34	0.71	2.08824
RP5-943J3.2	0.23	0.48	2.08696
TM4SF19-AS1	0.23	0.48	2.08696
PTAFR	0.12	0.25	2.08333
AP001062.8	0.52	1.08	2.07692
FAM189A2	0.13	0.27	2.07692
RP11-107F6.3	0.13	0.27	2.07692
AC010136.2	0.13	0.27	2.07692
HCN3	1.2	2.49	2.075
RP11-218F10.3	0.55	1.14	2.07273
FABP6	0.14	0.29	2.07143
LINC01619	0.14	0.29	2.07143
CTB-193M12.3	0.14	0.29	2.07143
MATN1-AS1	0.15	0.31	2.06667
MIR1289-1	0.15	0.31	2.06667
RP11-1L9.1	0.15	0.31	2.06667
CTC-510F12.7	0.16	0.33	2.0625
MIR3691	0.35	0.72	2.05714
PRKCG	0.53	1.09	2.0566
CTD-2002H8.2	0.54	1.11	2.05556
KIAA1614-AS1	0.18	0.37	2.05556
Metazoa_SRP	0.18	0.37	2.05556
RP11-323J4.1	0.18	0.37	2.05556
MYOSLID	0.37	0.76	2.05405
RP11-138E2.1	0.19	0.39	2.05263
RP5-1112D6.7	0.19	0.39	2.05263
RP11-561B11.6	0.41	0.84	2.04878
RN7SL275P	0.21	0.43	2.04762
RP11-865I6.2	0.23	0.47	2.04348
RP11-298J20.4	0.23	0.47	2.04348
Metazoa_SRP	0.23	0.47	2.04348
Y_RNA	0.23	0.47	2.04348
TENM1	0.25	0.51	2.04
RP11-534C12.1	0.26	0.53	2.03846
RNU6-1053P	0.28	0.57	2.03571
AC004702.2	0.3	0.61	2.03333
SNORD111	0.32	0.65	2.03125
MIR4746	0.66	1.34	2.0303
Metazoa_SRP	0.67	1.36	2.02985
NOMO3	1.01	2.05	2.0297
SNORA38	0.35	0.71	2.02857
MT-TH	1.45	2.94	2.02759
MIR7113	1.45	2.94	2.02759
RP11-109E12.1	0.75	1.52	2.02667
RN7SL371P	0.38	0.77	2.02632
MIRLET7F1	0.38	0.77	2.02632
TRBC1	0.38	0.77	2.02632
Metazoa_SRP	1.15	2.33	2.02609
MIR4257	0.39	0.79	2.02564
RP11-798M19.3	0.4	0.81	2.025
MIR6890	1.21	2.45	2.02479
DBP	0.41	0.83	2.02439
MIR6716	0.47	0.95	2.02128
MIR6835	4.85	9.8	2.02062
SNORD58C	0.97	1.96	2.02062
RN7SL2	14.55	29.39	2.01993
FAM13A-AS1_1	1.04	2.1	2.01923
GLIDR	1.62	3.27	2.01852
MIR1273A	1.62	3.27	2.01852
Y_RNA	0.54	1.09	2.01852
RP11-292E2.2	0.54	1.09	2.01852
DHRS4	1.11	2.24	2.01802
LINC01002	1.11	2.24	2.01802
RP3-449M8.6	0.62	1.25	2.01613
RP11-112J3.16	0.69	1.39	2.01449
FAM13C	0.5	1	2
Metazoa_SRP	0.39	0.78	2
RNA5SP217	0.35	0.7	2
RELN	0.33	0.66	2
RP5-1157M23.2	0.3	0.6	2
AC068580.5	0.29	0.58	2
RP11-35J10.7	0.27	0.54	2
RP11-29H23.4	0.26	0.52	2
RNU6-1285P	0.26	0.52	2
AC005306.3	0.24	0.48	2
RN7SL582P	0.24	0.48	2
SNORA81	0.22	0.44	2
CTD-2095E4.5	0.2	0.4	2
RP11-1000B6.5	0.2	0.4	2
RNU2-30P	0.2	0.4	2
Metazoa_SRP	0.19	0.38	2
LIFR-AS1	0.18	0.36	2
C9orf152	0.18	0.36	2
U62631.5	0.18	0.36	2
AC005339.2	0.17	0.34	2
KCNE5	0.17	0.34	2
RP13-1032I1.11	0.16	0.32	2
RP11-353K11.1	0.16	0.32	2
AC106870.2	0.16	0.32	2
RP11-429B14.1	0.16	0.32	2
AC009133.12	0.16	0.32	2
RP11-179B15.5	0.16	0.32	2
RP13-228J13.1	0.15	0.3	2
CTC-241F20.4	0.15	0.3	2
GOLGA8O	0.15	0.3	2
RP11-416A14.1	0.15	0.3	2
MYO1F	0.14	0.28	2
RP11-46A10.5	0.13	0.26	2
CDNF	0.13	0.26	2
RP11-707G14.1	0.13	0.26	2
RP4-593H12.1	0.13	0.26	2
CTD-2587M2.1	0.13	0.26	2
CTD-2568A17.1	0.13	0.26	2
ARL14EPL	0.12	0.24	2
PPM1N	0.12	0.24	2
RP11-589M4.3	0.12	0.24	2
RP11-709D24.5	0.12	0.24	2
AF064858.10	0.12	0.24	2
Metazoa_SRP	0.11	0.22	2
RP1-68D18.4	0.11	0.22	2
CTD-2526A2.2	0.11	0.22	2
RP11-124O11.1	0.1	0.2	2
PPFIA2	0.1	0.2	2
WNT5A	0.09	0.18	2
RP11-378E13.4	0.09	0.18	2
XXcos-LUCA16.1	0.09	0.18	2
RP13-46H24.1	0.09	0.18	2
RN7SL279P	0.09	0.18	2
CYP2D6	0.08	0.16	2
LINC01473	0.08	0.16	2
TAB3-AS1	0.08	0.16	2
RP11-456D7.1	0.08	0.16	2
LINC00881	0.08	0.16	2
PROX1	0.07	0.14	2
GLS2	0.07	0.14	2
GJC2	0.07	0.14	2
RP11-428O18.6	0.07	0.14	2
RBM44	0.07	0.14	2
CTD-2340E1.2	0.07	0.14	2
AC105053.3	0.07	0.14	2
RN7SL711P	0.07	0.14	2
TAS2R3	0.07	0.14	2
RP11-120I21.2	0.07	0.14	2
RP11-227G15.10	0.07	0.14	2
RP6-109B7.5	0.07	0.14	2
RP11-109P14.10	0.07	0.14	2
RP11-269F21.1	0.07	0.14	2
AL163953.3	0.06	0.12	2
PARD3-AS1	0.06	0.12	2
RP11-973D8.5	0.06	0.12	2
MMRN2	0.06	0.12	2
NPIPB8	0.06	0.12	2
RP11-285G1.14	0.06	0.12	2
RP4-816N1.7	0.06	0.12	2
RP11-406D1.2	0.06	0.12	2
RP11-472G21.2	0.06	0.12	2
RP11-463O9.9	0.06	0.12	2
AC002472.11	0.06	0.12	2
RP11-367F23.1	0.06	0.12	2
AC009236.2	0.06	0.12	2
RP11-653B10.1	0.06	0.12	2
DRICH1	0.05	0.1	2
LINC01816	0.05	0.1	2
LMCD1-AS1	0.05	0.1	2
ACTR3C	0.05	0.1	2
RP11-231C14.7	0.05	0.1	2
SEMA3B-AS1	0.05	0.1	2
C6orf58	0.05	0.1	2
C2orf83	0.05	0.1	2
AC092301.3	0.05	0.1	2
TMEM89	0.05	0.1	2
RN7SL388P	0.05	0.1	2
PLG	0.05	0.1	2
LINC02025	0.05	0.1	2
CARD18	0.05	0.1	2
RP11-74M11.2	0.05	0.1	2
MAGEB2	0.04	0.08	2
CIB2	0.04	0.08	2
MCF2L	0.04	0.08	2
GRIN2D	0.04	0.08	2
NPR1	0.04	0.08	2
RORA-AS1	0.04	0.08	2
MCMDC2	0.04	0.08	2
RP11-399O19.9	0.04	0.08	2
RGS6	0.04	0.08	2
RP11-135A1.2	0.04	0.08	2
PLCH2	0.04	0.08	2
NCMAP	0.04	0.08	2
AF064858.8	0.04	0.08	2
HRAT92	0.04	0.08	2
RP11-173P15.10	0.04	0.08	2
AP006216.10	0.04	0.08	2
CTD-2653D5.1	0.04	0.08	2
RP1-166H4.2	0.04	0.08	2
UPK1B	0.04	0.08	2
CTD-2587H24.5	0.04	0.08	2
CTA-221G9.12	0.04	0.08	2
RASSF10	0.04	0.08	2
RP11-202G11.2	0.04	0.08	2
RP11-164C12.2	0.04	0.08	2
RP11-458K10.3	0.04	0.08	2
L3MBTL4-AS1	0.04	0.08	2
RP5-1068H6.6	0.04	0.08	2
RP4-639J15.3	0.04	0.08	2
RP11-342K6.3	0.04	0.08	2
AC010525.4	0.04	0.08	2
PRELP	0.04	0.08	2
RP11-535A5.1	0.04	0.08	2
RP11-449J1.1	0.04	0.08	2
RP5-875H18.4	0.04	0.08	2
AC002451.3	0.04	0.08	2
AC003075.4	0.04	0.08	2
GPR55	0.04	0.08	2
RP11-16E23.3	0.04	0.08	2
PRAME	0.03	0.06	2
FKBP10	0.03	0.06	2
PLCXD3	0.03	0.06	2
CAND2	0.03	0.06	2
RP13-941N14.1	0.03	0.06	2
CTD-2562G15.3	0.03	0.06	2
PCDHB7	0.03	0.06	2
RP11-1007O24.2	0.03	0.06	2
RP4-616B8.6	0.03	0.06	2
RP11-81A22.5	0.03	0.06	2
RP11-527F13.1	0.03	0.06	2
LA16c-321D4.2	0.03	0.06	2
MAGEB17	0.03	0.06	2
CTD-2026K11.1	0.03	0.06	2
RP11-475A13.1	0.03	0.06	2
RP11-315A17.1	0.03	0.06	2
RP11-346D19.1	0.03	0.06	2
CAMK1G	0.03	0.06	2
PYCARD-AS1	0.03	0.06	2
RP11-680C21.1	0.03	0.06	2
RP11-527D7.1	0.03	0.06	2
SOWAHD	0.03	0.06	2
KCNK7	0.03	0.06	2
RP5-1139B12.3	0.03	0.06	2
RP11-459F6.3	0.03	0.06	2
RP4-536B24.4	0.03	0.06	2
CNBD2	0.03	0.06	2
RP11-246A10.1	0.03	0.06	2
C5orf64	0.03	0.06	2
RP11-702F3.1	0.03	0.06	2
CTD-2076M15.1	0.03	0.06	2
APOBR	0.03	0.06	2
AC005944.2	0.03	0.06	2
SLC25A18	0.03	0.06	2
RP11-462B18.2	0.03	0.06	2
AC141930.2	0.03	0.06	2
AC002519.8	0.03	0.06	2
CTB-111H14.1	0.03	0.06	2
LINC01483	0.03	0.06	2
BBOX1-AS1	0.03	0.06	2
CTC-340A15.2	0.03	0.06	2
CTD-2514K5.4	0.03	0.06	2
CTD-2235C13.2	0.03	0.06	2
CTC-463N11.4	0.03	0.06	2
CD300LG	0.03	0.06	2
AC018462.2	0.03	0.06	2
RP11-116O18.3	0.03	0.06	2
CTB-138E5.1	0.03	0.06	2
ZPLD1	0.03	0.06	2
SLC9C2	0.03	0.06	2
AC078883.4	0.03	0.06	2
FRMPD4	0.03	0.06	2
CHGB	0.02	0.04	2
CHRNA3	0.02	0.04	2
ESRP1	0.02	0.04	2
CD109	0.02	0.04	2
LRRC17	0.02	0.04	2
RASIP1	0.02	0.04	2
PI15	0.02	0.04	2
SALL4	0.02	0.04	2
HOXC4	0.02	0.04	2
SPOCK2	0.02	0.04	2
SSC5D	0.02	0.04	2
FAAH2	0.02	0.04	2
RP4-647C14.2	0.02	0.04	2
BEND5	0.02	0.04	2
DMBX1	0.02	0.04	2
GLI1	0.02	0.04	2
SAMD3	0.02	0.04	2
BDKRB1	0.02	0.04	2
DKKL1	0.02	0.04	2
SPTBN4	0.02	0.04	2
EDARADD	0.02	0.04	2
SLC15A1	0.02	0.04	2
CTA-292E10.8	0.02	0.04	2
RP11-280K24.4	0.02	0.04	2
ALPK3	0.02	0.04	2
RP11-393I2.4	0.02	0.04	2
ITGAX	0.02	0.04	2
TEX29	0.02	0.04	2
XXyac-YRM2039.3	0.02	0.04	2
POU2F3	0.02	0.04	2
COL21A1	0.02	0.04	2
C20orf197	0.02	0.04	2
AC074212.5	0.02	0.04	2
ANP32D	0.02	0.04	2
RP11-1D12.2	0.02	0.04	2
RP11-734K21.5	0.02	0.04	2
PLA2G4E-AS1	0.02	0.04	2
DHH	0.02	0.04	2
RP11-304F15.4	0.02	0.04	2
DGCR9	0.02	0.04	2
KCNA7	0.02	0.04	2
LINC00184	0.02	0.04	2
RP11-805I24.1	0.02	0.04	2
LINC01951	0.02	0.04	2
SFTPB	0.02	0.04	2
AOAH	0.02	0.04	2
EPHA1-AS1	0.02	0.04	2
PBOV1	0.02	0.04	2
GDF5OS	0.02	0.04	2
RP11-265O12.1	0.02	0.04	2
RP11-486L19.2	0.02	0.04	2
C7orf65	0.02	0.04	2
RP11-205M3.3	0.02	0.04	2
TRPM8	0.02	0.04	2
RP4-682C21.5	0.02	0.04	2
RP11-148E17.1	0.02	0.04	2
RP11-430H10.2	0.02	0.04	2
TGM4	0.02	0.04	2
ODF3L2	0.02	0.04	2
SLA2	0.02	0.04	2
RP11-834C11.11	0.02	0.04	2
ACE2	0.02	0.04	2
LINC02069	0.02	0.04	2
CTB-181H17.1	0.02	0.04	2
RP11-18F14.4	0.02	0.04	2
RP11-838N2.5	0.02	0.04	2
RP11-681H18.2	0.02	0.04	2
ZNF676	0.02	0.04	2
RFX8	0.02	0.04	2
FABP2	0.02	0.04	2
RP1-15D23.2	0.02	0.04	2
AJ011931.1	0.02	0.04	2
CTC-490G23.6	0.02	0.04	2
CST5	0.02	0.04	2
LCE5A	0.02	0.04	2
PSG8-AS1	0.02	0.04	2
C2orf16	0.02	0.04	2
GRIN2A	0.02	0.04	2
MAB21L2	0.01	0.02	2
DKK2	0.01	0.02	2
NCAM1	0.01	0.02	2
IL33	0.01	0.02	2
IGSF10	0.01	0.02	2
JAM3	0.01	0.02	2
GPC3	0.01	0.02	2
HS6ST2	0.01	0.02	2
NSG1	0.01	0.02	2
ADAMTS19	0.01	0.02	2
ABCD2	0.01	0.02	2
LSAMP	0.01	0.02	2
CACNA2D2	0.01	0.02	2
RP11-650L12.2	0.01	0.02	2
NYNRIN	0.01	0.02	2
AMOT	0.01	0.02	2
TMEM119	0.01	0.02	2
AK7	0.01	0.02	2
ZNF667	0.01	0.02	2
ACTC1	0.01	0.02	2
TLL1	0.01	0.02	2
ITGA9	0.01	0.02	2
AC144831.1	0.01	0.02	2
ZNF560	0.01	0.02	2
ADGRB3	0.01	0.02	2
KCNH8	0.01	0.02	2
PKP1	0.01	0.02	2
RASGRP2	0.01	0.02	2
LUZP2	0.01	0.02	2
CDKL4	0.01	0.02	2
LMNTD1	0.01	0.02	2
PAK3	0.01	0.02	2
MYO3A	0.01	0.02	2
IGF1	0.01	0.02	2
TMPRSS3	0.01	0.02	2
SLC6A16	0.01	0.02	2
HEY2	0.01	0.02	2
RP11-794G24.1	0.01	0.02	2
C9orf47	0.01	0.02	2
NOL4	0.01	0.02	2
CNTN4	0.01	0.02	2
DLX6-AS1	0.01	0.02	2
CTD-3064M3.3	0.01	0.02	2
WIPF3	0.01	0.02	2
PNPLA5	0.01	0.02	2
MAP4K1	0.01	0.02	2
PTCHD4	0.01	0.02	2
LPAR6	0.01	0.02	2
CLSTN2	0.01	0.02	2
TTBK1	0.01	0.02	2
DISP3	0.01	0.02	2
SLC24A3	0.01	0.02	2
BCL11B	0.01	0.02	2
DNAJC5G	0.01	0.02	2
RAG1	0.01	0.02	2
CLEC4F	0.01	0.02	2
PTGER1	0.01	0.02	2
LINC-ROR	0.01	0.02	2
MEGF11	0.01	0.02	2
RP11-158H5.8	0.01	0.02	2
GRK7	0.01	0.02	2
SOX30	0.01	0.02	2
AZGP1	0.01	0.02	2
PAPPA-AS1	0.01	0.02	2
HMGCLL1	0.01	0.02	2
B3GAT2	0.01	0.02	2
CYP2C18	0.01	0.02	2
KIAA2022	0.01	0.02	2
ITIH5	0.01	0.02	2
DNAH3	0.01	0.02	2
CTD-2369P2.8	0.01	0.02	2
IL2RB	0.01	0.02	2
SLC22A13	0.01	0.02	2
LAMB4	0.01	0.02	2
LINC00683	0.01	0.02	2
CTXN2	0.01	0.02	2
RP11-1143G9.5	0.01	0.02	2
SEMA3F-AS1	0.01	0.02	2
LAX1	0.01	0.02	2
ERICH6	0.01	0.02	2
ART4	0.01	0.02	2
KIF6	0.01	0.02	2
ISM2	0.01	0.02	2
RP11-231E19.1	0.01	0.02	2
NRXN3	0.01	0.02	2
SLC30A2	0.01	0.02	2
FER1L6	0.01	0.02	2
GDNF	0.01	0.02	2
RP11-138I1.2	0.01	0.02	2
AVPR1A	0.01	0.02	2
MORC2-AS1	0.01	0.02	2
RP1-228P16.4	0.01	0.02	2
ADAMTS20	0.01	0.02	2
CXXC4-AS1	0.01	0.02	2
FOXJ1	0.01	0.02	2
LDHAL6A	0.01	0.02	2
FAM129C	0.01	0.02	2
C14orf39	0.01	0.02	2
CCR3	0.01	0.02	2
RPL3L	0.01	0.02	2
LINC01091	0.01	0.02	2
LINC02044	0.01	0.02	2
ABCA9	0.01	0.02	2
DSC1	0.01	0.02	2
FLG2	0.01	0.02	2
POU5F2	0.01	0.02	2
TSSK3	0.01	0.02	2
GCM2	0.01	0.02	2
LINC00483	0.01	0.02	2
MPL	0.01	0.02	2
RP11-531A24.3	0.01	0.02	2
GPR1-AS	0.01	0.02	2
RP11-774D14.1	0.01	0.02	2
LINC00485	0.01	0.02	2
CDHR4	0.01	0.02	2
TUBB1	0.01	0.02	2
RGS22	0.01	0.02	2
CXorf36	0.01	0.02	2
SSBP3-AS1	0.01	0.02	2
XKR4	0.01	0.02	2
COL20A1	0.01	0.02	2
HES5	0.01	0.02	2
RP11-179K3.2	0.01	0.02	2
OLIG1	0.01	0.02	2
RP11-115J16.1	0.01	0.02	2
MUC21	0.01	0.02	2
TNFRSF8	0.01	0.02	2
EFCAB6-AS1	0.01	0.02	2
GIMAP1	0.01	0.02	2
DPYS	0.01	0.02	2
DPEP2	0.01	0.02	2
RP11-178L8.5	0.01	0.02	2
AP001627.1	0.01	0.02	2
AL022344.5	0.01	0.02	2
CPEB2-AS1	0.01	0.02	2
CTB-31O20.4	0.01	0.02	2
PAUPAR	0.01	0.02	2
RP11-17E2.2	0.01	0.02	2
RP11-153K16.2	0.01	0.02	2
MEP1A	0.01	0.02	2
RP11-67K19.3	0.01	0.02	2
CLDN22	0.01	0.02	2
SLAMF8	0.01	0.02	2
SH2D7	0.01	0.02	2
RP11-214O1.1	0.01	0.02	2
EPB41L3	0.01	0.02	2
PLGLB2	0	7.35	NA
MIR4321	0	4.9	NA
MIR4260	0	4.08	NA
SNORD43	0	3.92	NA
NPIPA5	0	3.67	NA
SNORA36A	0	3.67	NA
MIR5587	0	3.67	NA
hsa-mir-3607	0	3.43	NA
MIR4489	0	3.39	NA
MIR4685	0	2.94	NA
RP11-419I17.2	0	2.59	NA
MIR6875	0	2.56	NA
MIR548AN	0	2.16	NA
RNU6-1099P	0	2.1	NA
AC138035.1	0	2.1	NA
MIR6751	0	2.1	NA
U7	0	2.1	NA
MIR29A	0	1.96	NA
SNORD55	0	1.9	NA
RP11-298J23.9	0	1.55	NA
MIR5697	0	1.52	NA
MIR6757	0	1.47	NA
MIR6848	0	1.4	NA
MIR6748	0	1.34	NA
MIR4722	0	1.34	NA
MIR6743	0	1.34	NA
LINC00345	0	1.34	NA
MIR1537	0	1.22	NA
MIR635	0	1.2	NA
uc_338	0	1.18	NA
MIR3134	0	1.18	NA
RNU7-113P	0	1.13	NA
RNU6-126P	0	1.09	NA
Y_RNA	0	1.08	NA
SNORA15	0	1.05	NA
MIR6512	0	1.05	NA
RNU6-446P	0	1.03	NA
TBC1D3I	0	1	NA
MIR6783	0	0.98	NA
MIR3620	0	0.98	NA
MIR6812	0	0.98	NA
MIR601	0	0.98	NA
SNORD72	0	0.95	NA
Y_RNA	0	0.94	NA
MIR6802	0	0.92	NA
MIR584	0	0.92	NA
MIR1292	0	0.86	NA
MIR663A	0	0.84	NA
RNU1-134P	0	0.84	NA
SCARNA21	0	0.82	NA
MIR6867	0	0.82	NA
MIR1273E	0	0.79	NA
CSAG2	0	0.77	NA
MIR553	0	0.77	NA
RNU6-469P	0	0.77	NA
MIR486-1	0	0.77	NA
RNA5SP345	0	0.75	NA
CFHR1	0	0.73	NA
SNORD11B	0	0.72	NA
MIR1178	0	0.7	NA
SNORD41	0	0.7	NA
RNU5E-4P	0	0.68	NA
MIR331	0	0.65	NA
TGIF2LX	0	0.64	NA
MIRLET7A2	0	0.64	NA
MIR6778	0	0.61	NA
RNY4P19	0	0.61	NA
RNU6-658P	0	0.61	NA
MIR634	0	0.61	NA
RNU6-748P	0	0.61	NA
MIR4440	0	0.6	NA
MIR6720	0	0.6	NA
Y_RNA	0	0.59	NA
SNORA70	0	0.58	NA
CTD-2026G6.3	0	0.57	NA
RN7SL391P	0	0.57	NA
Metazoa_SRP	0	0.55	NA
Y_RNA	0	0.55	NA
MIR4312	0	0.54	NA
MIR4733	0	0.54	NA
MIR4254	0	0.54	NA
RNA5SP289	0	0.54	NA
snoU13	0	0.53	NA
SNORD69	0	0.52	NA
SNORA36B	0	0.52	NA
MIR3135A	0	0.52	NA
USP41	0	0.52	NA
RNA5SP29	0	0.52	NA
MIR3136	0	0.51	NA
RNU6-1045P	0	0.51	NA
MIR6884	0	0.51	NA
SNORA49	0	0.51	NA
MIR27A	0	0.51	NA
SCARNA1	0	0.5	NA
SNORD67	0	0.5	NA
SNORA68	0	0.49	NA
MIR6129	0	0.49	NA
U6	0	0.49	NA
RP11-108L7.14	0	0.48	NA
MIR210	0	0.48	NA
MIR4677	0	0.47	NA
ST7-AS1_2	0	0.47	NA
MIR760	0	0.47	NA
MIR4788	0	0.47	NA
RNU6-767P	0	0.46	NA
SNORA77	0	0.46	NA
Y_RNA	0	0.46	NA
RNA5SP140	0	0.46	NA
RNU6-1294P	0	0.46	NA
RP11-143M1.3	0	0.45	NA
MIR4706	0	0.45	NA
MIR3164	0	0.43	NA
RNA5SP467	0	0.43	NA
Y_RNA	0	0.41	NA
MIR5094	0	0.41	NA
NPPB	0	0.41	NA
MIR7110	0	0.4	NA
SNORD127	0	0.4	NA
SNORA54	0	0.4	NA
RNU1-73P	0	0.38	NA
PGAM4	0	0.38	NA
SNORA30	0	0.37	NA
RNU6-920P	0	0.37	NA
MIR3179-3	0	0.36	NA
SNORA12	0	0.36	NA
MIR4640	0	0.36	NA
SCARNA23	0	0.36	NA
PSD	0	0.35	NA
SNORA31	0	0.35	NA
snoU13	0	0.35	NA
RAET1E-AS1	0	0.35	NA
KCNE1	0	0.35	NA
SNORA4	0	0.34	NA
RP11-54O7.2	0	0.33	NA
RNU6-1189P	0	0.33	NA
Y_RNA	0	0.33	NA
Y_RNA	0	0.33	NA
RN7SL850P	0	0.32	NA
HIST2H2AC	0	0.31	NA
CT45A10	0	0.31	NA
RP11-518L10.5	0	0.31	NA
CTD-2651B20.6	0	0.3	NA
MIR602	0	0.3	NA
RP5-916O11.2	0	0.3	NA
RNU1-140P	0	0.3	NA
RP11-330A16.1	0	0.3	NA
RN7SL269P	0	0.29	NA
Y_RNA	0	0.29	NA
AP000997.1	0	0.28	NA
RP3-441A12.1	0	0.28	NA
MIR3940	0	0.28	NA
RN7SL573P	0	0.28	NA
RNA5SP151	0	0.28	NA
RNU6-998P	0	0.28	NA
Y_RNA	0	0.28	NA
RP11-490B18.5	0	0.27	NA
RP5-903G2.2	0	0.27	NA
RNU4-39P	0	0.27	NA
RP11-483L5.1	0	0.27	NA
RP11-80B9.4	0	0.27	NA
RNA5SP344	0	0.27	NA
GNG8	0	0.26	NA
RP13-131K19.6	0	0.26	NA
5S_rRNA	0	0.26	NA
RNU6-479P	0	0.26	NA
CTD-2341M24.1	0	0.26	NA
AC005757.6	0	0.26	NA
RP11-178F10.1	0	0.25	NA
RNA5SP386	0	0.25	NA
RNU6-951P	0	0.25	NA
RN7SL375P	0	0.25	NA
Y_RNA	0	0.25	NA
RNU4-22P	0	0.25	NA
RP11-334C17.6	0	0.24	NA
SNORA40	0	0.24	NA
uc_338	0	0.24	NA
CH17-296N19.1	0	0.24	NA
RP11-293A21.1	0	0.24	NA
CTD-2315E11.1	0	0.24	NA
SNORD90	0	0.24	NA
RN7SL587P	0	0.24	NA
RNA5SP206	0	0.24	NA
RP11-210K20.2	0	0.23	NA
MIR5188	0	0.23	NA
RP11-343D24.2	0	0.23	NA
RNA5SP492	0	0.23	NA
uc_338	0	0.23	NA
RN7SL460P	0	0.22	NA
SNORA71D	0	0.22	NA
U4	0	0.22	NA
RP6-74O6.6	0	0.22	NA
RP3-426I6.5	0	0.22	NA
KB-1043D8.6	0	0.22	NA
RNU2-33P	0	0.22	NA
Metazoa_SRP	0	0.21	NA
RP5-837J1.6	0	0.21	NA
RP1-249I4.2	0	0.21	NA
RP11-384J4.2	0	0.21	NA
RP3-466P17.2	0	0.21	NA
Metazoa_SRP	0	0.21	NA
MIR1284	0	0.21	NA
AC091133.1	0	0.2	NA
AC024704.2	0	0.2	NA
RN7SL16P	0	0.2	NA
RP11-60I3.4	0	0.2	NA
RP11-110G21.2	0	0.2	NA
RP4-712E4.2	0	0.2	NA
RP11-54O7.16	0	0.19	NA
SNAP25	0	0.19	NA
CTD-2283N19.1	0	0.19	NA
LINC01397	0	0.19	NA
CTD-2012K14.4	0	0.19	NA
REV3L-IT1	0	0.19	NA
RP11-131L23.2	0	0.19	NA
Metazoa_SRP	0	0.19	NA
SNORA16	0	0.19	NA
RP11-840I19.5	0	0.19	NA
CTB-189B5.3	0	0.19	NA
RP11-484N16.1	0	0.18	NA
Metazoa_SRP	0	0.18	NA
RN7SL444P	0	0.18	NA
RP11-737O24.5	0	0.18	NA
SNORA63	0	0.18	NA
RP11-562A8.5	0	0.18	NA
RP1-67K17.4	0	0.18	NA
LINC00342	0	0.17	NA
SNORA42	0	0.17	NA
AP000473.6	0	0.17	NA
RP11-775B15.2	0	0.17	NA
RN7SL623P	0	0.17	NA
RP11-352D13.5	0	0.17	NA
RP3-398G3.5	0	0.17	NA
RP11-165D7.5	0	0.16	NA
RP11-431N15.2	0	0.16	NA
RN7SL625P	0	0.16	NA
RN7SKP50	0	0.16	NA
RN7SL724P	0	0.16	NA
RNU4-9P	0	0.16	NA
RP11-160N1.10	0	0.16	NA
HTN3	0	0.16	NA
RNU4-25P	0	0.16	NA
RP11-35O15.1	0	0.15	NA
RAB3C	0	0.15	NA
RP11-304F15.7	0	0.15	NA
CH507-9B2.1	0	0.15	NA
AL022344.7	0	0.15	NA
RP11-334G22.1	0	0.15	NA
AC006042.6	0	0.15	NA
RP11-176N18.2	0	0.15	NA
CTD-3028N15.3	0	0.15	NA
RP11-379B18.6	0	0.15	NA
AC003092.2	0	0.15	NA
LINC01728	0	0.15	NA
RP1-17K7.3	0	0.15	NA
RP11-277P12.10	0	0.14	NA
RP11-12M5.4	0	0.14	NA
uc_338	0	0.14	NA
RP11-50D16.4	0	0.14	NA
RP11-270M14.5	0	0.14	NA
RN7SL732P	0	0.14	NA
RNU1-61P	0	0.14	NA
RP3-395M20.2	0	0.14	NA
CTC-548K16.5	0	0.14	NA
RP5-994D16.9	0	0.14	NA
CERS3-AS1	0	0.14	NA
Metazoa_SRP	0	0.13	NA
CTD-2129N1.1	0	0.13	NA
RP1-288H2.2	0	0.13	NA
RP11-304C12.5	0	0.13	NA
RP11-175P13.2	0	0.13	NA
ATP5EP2	0	0.13	NA
RN7SL483P	0	0.13	NA
AF064858.11	0	0.13	NA
RP11-68I3.7	0	0.13	NA
RP11-864I4.4	0	0.13	NA
LINC01032	0	0.13	NA
Metazoa_SRP	0	0.13	NA
CTD-2561B21.11	0	0.13	NA
RP11-867G23.2	0	0.13	NA
RASA2-IT1	0	0.13	NA
RP11-761N21.1	0	0.13	NA
RP11-634B7.5	0	0.13	NA
RN7SL138P	0	0.12	NA
RP11-108K3.1	0	0.12	NA
FAM66B	0	0.12	NA
RP11-692D12.1	0	0.12	NA
UFL1-AS1	0	0.12	NA
RP11-539E17.5	0	0.12	NA
RP11-45A16.4	0	0.12	NA
RP11-961A15.3	0	0.12	NA
LA16c-429E7.1	0	0.12	NA
RP11-667K14.4	0	0.12	NA
RP11-629N8.3	0	0.12	NA
RP11-253I19.3	0	0.12	NA
RP11-634B22.4	0	0.12	NA
LINC01908	0	0.12	NA
CTD-3138F19.1	0	0.12	NA
LINC00545	0	0.12	NA
AC092316.1	0	0.12	NA
CTD-2659N19.10	0	0.12	NA
CTD-2256P15.5	0	0.12	NA
RP11-664I21.5	0	0.12	NA
RP11-70O5.2	0	0.12	NA
CTD-2128A3.2	0	0.12	NA
LINC00400	0	0.12	NA
RN7SL636P	0	0.12	NA
RN7SKP258	0	0.12	NA
RP11-401O9.3	0	0.11	NA
RNU2-11P	0	0.11	NA
RP4-584D14.5	0	0.11	NA
CTD-2587H24.10	0	0.11	NA
RP11-467P9.1	0	0.11	NA
RP11-517B11.4	0	0.11	NA
RP11-252E2.2	0	0.11	NA
RP11-548P2.2	0	0.11	NA
RP5-1116H23.5	0	0.11	NA
RP1-134E15.3	0	0.11	NA
RP11-85L21.4	0	0.11	NA
RP5-1077I2.3	0	0.11	NA
[truncated: 1,294 more rows]

## Sheet: DU145 24h
DU145 - 24h induction (1 μg/mL doxycycline)
GENE	SRRM4 DM	SRRM4 WT	Fold-change (WT/DM)
SMPD3	0.005	0.315	63
RUNDC3A	0.035	2.18	62.2857
AP3B2	0.025	0.975	39
UNC13A	0.055	1.455	26.4545
RAB39A	0.145	3.325	22.931
PSD	0.035	0.78	22.2857
RP11-518L10.5	0.015	0.31	20.6667
SYP	0.445	7.81	17.5506
INSM2	0.01	0.17	17
EXOC3L1	0.01	0.16	16
PSPC1-AS2	0.02	0.315	15.75
RP11-227G15.11	0.015	0.23	15.3333
CAMKV	0.005	0.075	15
VGF	1.025	15.09	14.722
BSN	0.055	0.785	14.2727
GOLGA7B	0.035	0.485	13.8571
RAB33A	0.005	0.065	13
KCNC1	0.005	0.065	13
RP4-794H19.1	0.005	0.065	13
LINC01848	0.015	0.19	12.6667
PHF21B	0.06	0.75	12.5
TMEM198	0.26	3.165	12.1731
PAX5	0.005	0.06	12
COL5A3	0.005	0.06	12
WDR38	0.005	0.055	11
RP11-155O18.6	0.02	0.215	10.75
RP11-44F21.5	0.015	0.155	10.3333
RP11-548P2.2	0.02	0.205	10.25
RP11-335O13.7	0.02	0.2	10
RP11-71L14.4	0.005	0.05	10
CTC-559E9.8	0.02	0.195	9.75
RP11-74E22.8	0.13	1.215	9.34615
L1CAM	0.24	2.19	9.125
SCARNA6	0.105	0.92	8.7619
CTD-2340D6.1	0.015	0.13	8.66667
RP11-713N11.6	0.01	0.085	8.5
STMN3	1.8	14.815	8.23056
CTA-221G9.7	0.015	0.12	8
U3	0.05	0.4	8
LINC01191	0.02	0.16	8
RP11-699A5.2	0.02	0.16	8
RP11-484L8.1	0.01	0.08	8
RP13-126C7.1	0.01	0.08	8
NXPH1	0.005	0.04	8
KIF4B	0.005	0.04	8
TAS2R8	0.005	0.04	8
RP11-144F15.1	0.015	0.115	7.66667
LINC00640	0.04	0.305	7.625
XXbac-BPG170G13.32	0.035	0.265	7.57143
RP11-525J21.1	0.02	0.15	7.5
RP11-398G24.2	0.02	0.145	7.25
RP11-881M11.1	0.02	0.145	7.25
AGAP4	0.28	1.975	7.05357
RP11-277A4.4	0.02	0.14	7
RP11-177G23.2	0.015	0.105	7
RP11-662G23.1	0.01	0.07	7
IQCF1	0.01	0.07	7
SLC39A2	0.01	0.07	7
VHLL	0.01	0.07	7
CTA-363E6.5	0.01	0.07	7
RP3-325F22.5	0.005	0.035	7
CD247	0.005	0.035	7
RP11-45A17.4	0.005	0.035	7
RP11-441F2.5	0.005	0.035	7
NKX2-3	0.005	0.035	7
CPLX1	0.235	1.59	6.76596
SYT5	0.02	0.135	6.75
CTD-2024P10.2	0.02	0.135	6.75
RP11-775H9.1	0.015	0.1	6.66667
KB-1440D3.14	0.02	0.13	6.5
RP3-393E18.2	0.01	0.065	6.5
RP11-10N16.3	0.01	0.065	6.5
RP11-290M5.4	0.035	0.225	6.42857
RP11-323F24.4	0.025	0.16	6.4
CDK5R2	0.04	0.255	6.375
RP11-667M19.2	0.015	0.095	6.33333
RP11-10A14.3	0.02	0.125	6.25
MIR4441	0.14	0.87	6.21429
RP11-798M19.3	0.03	0.185	6.16667
SNORA12	0.36	2.18	6.05556
RN7SL526P	0.035	0.21	6
RP11-25D3.1	0.02	0.12	6
RP13-726E6.1	0.02	0.12	6
RP11-6D1.3	0.02	0.12	6
RP11-195L15.2	0.02	0.12	6
RP11-464C19.3	0.015	0.09	6
RP11-504A18.1	0.015	0.09	6
AC005498.4	0.015	0.09	6
GPR1	0.01	0.06	6
EPO	0.01	0.06	6
RP11-124N14.3	0.01	0.06	6
RP11-718O11.1	0.01	0.06	6
RP11-49O14.2	0.01	0.06	6
GPIHBP1	0.005	0.03	6
KB-208E9.1	0.005	0.03	6
RP11-304F15.4	0.005	0.03	6
SIRPB1	0.005	0.03	6
HIGD2B	0.005	0.03	6
TAS2R9	0.005	0.03	6
CARMIL3	0.055	0.33	6
SCARNA20	0.09	0.535	5.94444
Metazoa_SRP	0.15	0.885	5.9
RP11-667K14.4	0.04	0.235	5.875
RNF133	0.03	0.175	5.83333
AC004381.7	0.025	0.145	5.8
SCARNA17	0.16	0.925	5.78125
RP1-202O8.2	0.04	0.23	5.75
RN7SL753P	0.035	0.2	5.71429
CTD-2033A16.1	0.03	0.17	5.66667
MIR6834	0.45	2.525	5.61111
RP11-53L24.1	0.025	0.14	5.6
RP11-149I9.2	0.025	0.14	5.6
RP11-775G23.1	0.01	0.055	5.5
RTN2	0.51	2.805	5.5
RP5-968D22.3	0.02	0.11	5.5
SCG3	0.01	0.055	5.5
RP11-1112J20.2	0.01	0.055	5.5
RP11-91I20.4	0.01	0.055	5.5
RP11-688G15.3	0.01	0.055	5.5
MIR4263	0.435	2.375	5.45977
CTD-2260A17.3	0.035	0.19	5.42857
RP11-687E1.2	0.025	0.135	5.4
RP11-131L12.4	0.03	0.16	5.33333
RP4-657D16.6	0.03	0.16	5.33333
RP11-854K16.3	0.015	0.08	5.33333
RP11-711K1.8	0.015	0.08	5.33333
AC079779.4	0.02	0.105	5.25
RP11-350G8.9	0.025	0.13	5.2
SNORD58C	0.48	2.46	5.125
MT-TH	0.36	1.835	5.09722
RP11-443B7.3	0.055	0.28	5.09091
RNU6ATAC24P	0.085	0.43	5.05882
RP11-292E2.2	0.035	0.175	5
CPNE4	0.025	0.125	5
RP11-383B4.4	0.02	0.1	5
RP11-438D8.2	0.02	0.1	5
SPINK1	0.015	0.075	5
CTD-2528A14.5	0.015	0.075	5
HSPB6	0.015	0.075	5
RP11-93B14.4	0.01	0.05	5
SERINC4	0.01	0.05	5
RP3-340N1.2	0.01	0.05	5
CTD-2194D22.4	0.01	0.05	5
PTCHD4	0.005	0.025	5
NOXO1	0.005	0.025	5
CES1	0.005	0.025	5
AC079354.3	0.005	0.025	5
POU4F3	0.005	0.025	5
MTUS2-AS1	0.005	0.025	5
LCK	0.005	0.025	5
C17orf74	0.005	0.025	5
C1orf186	0.005	0.025	5
NME9	0.005	0.025	5
RP11-626G11.3	0.005	0.025	5
LINC01586	0.005	0.025	5
DNAJB7	0.005	0.025	5
RP5-958B11.1	0.005	0.025	5
MT-TC	0.865	4.32	4.99422
SNORA9	0.185	0.92	4.97297
NKAIN1	0.205	1.01	4.92683
STX1A	6.66	32.79	4.92342
JPX_1	0.75	3.685	4.91333
MT-TS1	0.375	1.835	4.89333
RRM1-AS1	0.045	0.22	4.88889
CTD-2538G9.5	0.025	0.12	4.8
FAM87B	0.025	0.12	4.8
RP3-449M8.6	0.04	0.19	4.75
CTD-2651B20.6	0.04	0.19	4.75
VAMP5	0.02	0.095	4.75
TCP10L	0.02	0.095	4.75
RP5-981O7.2	0.02	0.095	4.75
SNORA19	0.275	1.305	4.74545
RP11-138C9.1	0.035	0.165	4.71429
RP11-18I14.11	0.03	0.14	4.66667
RP11-413H22.3	0.03	0.14	4.66667
RP11-787I22.3	0.015	0.07	4.66667
RP11-671J11.7	0.04	0.185	4.625
RP3-406P24.3	0.09	0.415	4.61111
CTD-2619J13.27	0.025	0.115	4.6
CTB-55O6.10	0.055	0.25	4.54545
SCARNA24	0.165	0.75	4.54545
MIR4477B	0.46	2.07	4.5
CTD-2529P6.4	0.03	0.135	4.5
RP5-851M4.1	0.04	0.18	4.5
KB-1043D8.6	0.02	0.09	4.5
ACKR3	0.01	0.045	4.5
SLC2A3	0.01	0.045	4.5
TTC36	0.01	0.045	4.5
RP13-870H17.3	0.01	0.045	4.5
NCF1	0.01	0.045	4.5
CTA-150C2.13	0.01	0.045	4.5
CTD-2562J15.4	0.035	0.155	4.42857
SPNS2	0.11	0.485	4.40909
FAM83E	0.025	0.11	4.4
RP11-484N16.1	0.04	0.175	4.375
SCN3B	0.045	0.195	4.33333
CTD-2280E9.1	0.015	0.065	4.33333
CTD-2168K21.2	0.015	0.065	4.33333
RP11-325L7.2	0.015	0.065	4.33333
RP5-916O11.2	0.015	0.065	4.33333
MYLK-AS2	0.015	0.065	4.33333
RP11-384C4.2	0.015	0.065	4.33333
CTD-2514K5.4	0.015	0.065	4.33333
RP1-224A6.9	0.02	0.085	4.25
RP1-266L20.2	0.02	0.085	4.25
LINC02088	0.02	0.085	4.25
KB-1460A1.3	0.02	0.085	4.25
RP11-6L6.2	0.02	0.085	4.25
KCNE5	0.065	0.275	4.23077
RP11-160H22.3	0.025	0.105	4.2
MAPK8IP2	0.675	2.82	4.17778
FAM183A	0.065	0.27	4.15385
Metazoa_SRP	0.04	0.165	4.125
SCG2	0.13	0.535	4.11538
SNHG25	0.15	0.615	4.1
RP11-655H13.2	0.05	0.205	4.1
SCARNA21	0.16	0.655	4.09375
SNORD43	0.48	1.96	4.08333
RP11-342A23.2	0.06	0.245	4.08333
SNORA70	0.205	0.835	4.07317
WI2-80269A6.1	0.075	0.305	4.06667
MIR4292	0.805	3.27	4.06211
SNORA70	0.085	0.345	4.05882
MIR7113	0.725	2.935	4.04828
TMEM145	0.945	3.82	4.04233
RNU2-30P	0.1	0.4	4
RP13-216E22.5	0.06	0.24	4
CTD-2503I6.1	0.05	0.2	4
RP11-432J24.5	0.035	0.14	4
AC010761.6	0.035	0.14	4
RP11-370F5.4	0.03	0.12	4
RP11-1046B16.3	0.03	0.12	4
SPN	0.02	0.08	4
RP4-597N16.4	0.02	0.08	4
RP11-401F2.3	0.02	0.08	4
ST6GALNAC5	0.015	0.06	4
L34079.4	0.015	0.06	4
CTD-3193O13.1	0.015	0.06	4
RP11-426C22.6	0.015	0.06	4
RP11-498C9.2	0.015	0.06	4
RP11-543P15.3	0.015	0.06	4
HPD	0.01	0.04	4
ARHGDIG	0.01	0.04	4
RP11-282I1.1	0.01	0.04	4
HFM1	0.01	0.04	4
RP11-268G13.1	0.01	0.04	4
CRYBA2	0.01	0.04	4
WFDC12	0.01	0.04	4
CTD-2373H9.5	0.01	0.04	4
AC002451.3	0.01	0.04	4
S100P	0.005	0.02	4
VIPR2	0.005	0.02	4
IL1RAPL1	0.005	0.02	4
YPEL4	0.005	0.02	4
LINC00601	0.005	0.02	4
CTD-2354A18.1	0.005	0.02	4
SMTNL2	0.005	0.02	4
KCNB1	0.005	0.02	4
CREB3L3	0.005	0.02	4
SLC25A48	0.005	0.02	4
CFAP52	0.005	0.02	4
RP11-864J10.4	0.005	0.02	4
LINC01989	0.005	0.02	4
KIAA0087	0.005	0.02	4
AP000696.2	0.005	0.02	4
DCDC2B	0.005	0.02	4
TBX21	0.005	0.02	4
SLC47A2	0.005	0.02	4
RP11-387A1.5	0.005	0.02	4
FAM83C	0.005	0.02	4
CASC11	0.005	0.02	4
MIR4300HG	0.005	0.02	4
LINC00410	0.005	0.02	4
RP11-93I21.3	0.005	0.02	4
FUT7	0.005	0.02	4
CTD-2240E14.4	0.005	0.02	4
RNF17	0.005	0.02	4
MIR4722	0.68	2.675	3.93382
SCGB1B2P	0.05	0.195	3.9
CTD-2049O4.1	0.05	0.195	3.9
SNORD73A	0.47	1.83	3.89362
RP11-727F15.13	0.04	0.155	3.875
NPIPB2	0.14	0.54	3.85714
CAMK2N2	0.58	2.225	3.83621
AC079305.10	0.03	0.115	3.83333
CH507-39O4.1	0.03	0.115	3.83333
RP11-38L15.2	0.08	0.305	3.8125
RP11-217B7.3	0.025	0.095	3.8
SYCP3	0.045	0.17	3.77778
KCNH4	0.02	0.075	3.75
RP11-269M20.3	0.04	0.15	3.75
RP4-569M23.4	0.02	0.075	3.75
RP11-423H2.4	0.02	0.075	3.75
RP11-862L9.3	0.02	0.075	3.75
RP11-334J6.6	0.07	0.26	3.71429
LINC01909	0.06	0.22	3.66667
Metazoa_SRP	0.045	0.165	3.66667
ZCCHC12	0.03	0.11	3.66667
CTB-96E2.10	0.03	0.11	3.66667
ALS2CR11	0.015	0.055	3.66667
LINC01426	0.015	0.055	3.66667
RP11-65J21.4	0.015	0.055	3.66667
RP11-410K21.2	0.015	0.055	3.66667
LINC01079	0.015	0.055	3.66667
RP11-394B2.6	0.045	0.165	3.66667
RN7SL449P	0.06	0.215	3.58333
NPIPA5	3.615	12.895	3.56708
NAPB	4.195	14.845	3.53874
RP11-15I20.1	0.065	0.23	3.53846
RP11-334C17.6	0.475	1.67	3.51579
AC012074.2	0.08	0.28	3.5
KCNE2	0.02	0.07	3.5
LINC01220	0.02	0.07	3.5
BIRC7	0.02	0.07	3.5
CTD-2349P21.6	0.02	0.07	3.5
COL8A1	0.01	0.035	3.5
NTRK1	0.01	0.035	3.5
SOX5	0.01	0.035	3.5
TTLL6	0.01	0.035	3.5
ATP6V0D2	0.01	0.035	3.5
RP13-735L24.1	0.01	0.035	3.5
AC097724.3	0.01	0.035	3.5
AC020743.2	0.01	0.035	3.5
L1TD1	0.01	0.035	3.5
RP11-285E9.6	0.01	0.035	3.5
THRA1/BTR	0.01	0.035	3.5
AC092171.2	0.01	0.035	3.5
HCN2	0.42	1.47	3.5
RP1-309F20.3	0.05	0.175	3.5
RP11-867G23.10	0.02	0.07	3.5
AF165138.7	0.02	0.07	3.5
LINC01098	0.01	0.035	3.5
RP11-49K24.8	0.01	0.035	3.5
FAM71D	0.01	0.035	3.5
Y_RNA	0.285	0.99	3.47368
SNCB	0.065	0.225	3.46154
GDAP1	7.185	24.8	3.45164
RP11-711C17.2	0.09	0.31	3.44444
GABRR2	0.045	0.155	3.44444
DISP2	0.655	2.255	3.44275
CTC-492K19.7	0.08	0.275	3.4375
RP1-60N8.1	0.025	0.085	3.4
PRSS46	0.025	0.085	3.4
PGBD5	0.09	0.305	3.38889
PTENP1-AS	0.065	0.22	3.38462
LINC01004	0.065	0.22	3.38462
BICDL1	2.68	9.065	3.38246
SCAMP5	2.285	7.695	3.36761
CTD-2587H24.10	0.055	0.185	3.36364
RP11-436D10.3	0.045	0.15	3.33333
RBMS3-AS3	0.015	0.05	3.33333
PRAP1	0.015	0.05	3.33333
MAPK10	0.015	0.05	3.33333
DTX1	0.015	0.05	3.33333
CCIN	0.015	0.05	3.33333
CYP17A1-AS1	0.015	0.05	3.33333
AC024560.2	0.015	0.05	3.33333
LINC01632	0.015	0.05	3.33333
C1orf234	0.015	0.05	3.33333
SLN	0.015	0.05	3.33333
RP11-294N21.3	0.015	0.05	3.33333
PRUNE2	0.14	0.465	3.32143
GMNC	0.05	0.165	3.3
CEMIP	0.42	1.385	3.29762
RP11-88H12.2	0.105	0.345	3.28571
ASPHD1	2.02	6.585	3.2599
RP11-358N2.2	0.06	0.195	3.25
RAPSN	0.04	0.13	3.25
CTA-223H9.9	0.04	0.13	3.25
CH507-42P11.7	0.02	0.065	3.25
PITX3	0.02	0.065	3.25
WFIKKN1	0.02	0.065	3.25
TMEM262	0.02	0.065	3.25
CTB-39G8.2	0.02	0.065	3.25
AC006547.8	0.105	0.34	3.2381
NEBL	0.075	0.24	3.2
NMBR	0.025	0.08	3.2
CHRM4	0.055	0.175	3.18182
RP11-138I18.2	0.055	0.175	3.18182
RN7SKP160	0.03	0.095	3.16667
GAPLINC	0.035	0.11	3.14286
CTD-2376I4.1	0.075	0.235	3.13333
RP11-531F16.4	0.08	0.25	3.125
CTD-2623N2.11	0.04	0.125	3.125
RP11-517O13.3	0.04	0.125	3.125
SOGA3	0.655	2.04	3.1145
RP11-184M15.2	0.045	0.14	3.11111
RP11-210K20.5	0.335	1.04	3.10448
LINC00862	0.055	0.17	3.09091
RP11-256I23.1	0.055	0.17	3.09091
RP11-883G14.4	0.055	0.17	3.09091
KIAA0408	1.155	3.555	3.07792
SNORA70F	0.135	0.415	3.07407
RP11-326C3.10	0.555	1.705	3.07207
RP11-805L22.3	0.07	0.215	3.07143
MIR636	0.145	0.445	3.06897
MIR580	0.15	0.46	3.06667
CTD-2135D7.3	0.085	0.26	3.05882
SNORA19	0.09	0.275	3.05556
Metazoa_SRP	0.1	0.305	3.05
SNORD1B	0.205	0.625	3.04878
RP11-21L19.1	0.43	1.31	3.04651
MIR3138	0.22	0.67	3.04545
RNY1P9	0.12	0.365	3.04167
RP4-583P15.10	0.88	2.655	3.01705
RP3-476K8.3	0.045	0.135	3
IL37	0.03	0.09	3
GNA14	0.015	0.045	3
LINC00895	0.015	0.045	3
AC005220.3	0.015	0.045	3
SCARNA5	0.13	0.39	3
SNORA14A	0.085	0.255	3
RN7SL57P	0.065	0.195	3
RN7SL273P	0.06	0.18	3
HIST1H2BL	0.06	0.18	3
TAB3-AS1	0.04	0.12	3
AC107072.2	0.04	0.12	3
LINC02178	0.04	0.12	3
RN7SL472P	0.035	0.105	3
RP11-16O9.2	0.035	0.105	3
RN7SL255P	0.035	0.105	3
UFL1-AS1	0.03	0.09	3
CTD-2525I3.2	0.03	0.09	3
JAZF1-AS1	0.03	0.09	3
HIST1H1D	0.02	0.06	3
CCER2	0.02	0.06	3
LINC02024	0.02	0.06	3
ERICH6	0.02	0.06	3
KCTD16	0.015	0.045	3
SYNGR4	0.015	0.045	3
RP13-46H24.1	0.015	0.045	3
TNFSF14	0.015	0.045	3
RP11-246A10.1	0.015	0.045	3
RP11-420A6.2	0.015	0.045	3
RP11-118K6.2	0.015	0.045	3
AC004063.1	0.015	0.045	3
RP11-439L18.1	0.015	0.045	3
SLC8A1-AS1	0.015	0.045	3
IGSF6	0.015	0.045	3
RP11-173P15.7	0.015	0.045	3
CTA-747E2.10	0.015	0.045	3
RP11-613C6.2	0.015	0.045	3
RP11-599B13.3	0.015	0.045	3
RP11-230B22.1	0.01	0.03	3
SLC12A5	0.01	0.03	3
FRZB	0.01	0.03	3
CCDC160	0.01	0.03	3
LINC01812	0.01	0.03	3
RP13-143G15.4	0.01	0.03	3
DLX2-AS1	0.01	0.03	3
LGALS9	0.01	0.03	3
AKR1D1	0.01	0.03	3
TNF	0.01	0.03	3
MEIS1-AS3	0.01	0.03	3
RP11-509E10.1	0.01	0.03	3
LINC01449	0.01	0.03	3
FAM189A1	0.01	0.03	3
XXbac-BPG27H4.8	0.01	0.03	3
PLK5	0.01	0.03	3
GRAPL	0.01	0.03	3
SLC34A2	0.01	0.03	3
TCTEX1D4	0.01	0.03	3
ZNF853	0.005	0.015	3
ABCB4	0.005	0.015	3
SARDH	0.005	0.015	3
FNDC5	0.005	0.015	3
MUSK	0.005	0.015	3
GRIN2C	0.005	0.015	3
CYP4F12	0.005	0.015	3
KIF25-AS1	0.005	0.015	3
LRRC71	0.005	0.015	3
ZDHHC22	0.005	0.015	3
SNCAIP	0.005	0.015	3
CH25H	0.005	0.015	3
RP11-527N22.1	0.005	0.015	3
SEMA3F-AS1	0.005	0.015	3
PCP4L1	0.005	0.015	3
DIO1	0.005	0.015	3
ESR2	0.005	0.015	3
FAM9B	0.005	0.015	3
RP11-432I5.4	0.005	0.015	3
RP11-90E5.1	0.005	0.015	3
IL23R	0.005	0.015	3
LINC00483	0.005	0.015	3
MAGEB10	0.005	0.015	3
RP11-307O13.1	0.005	0.015	3
RP11-3B7.1	0.005	0.015	3
LLNLR-263F3.1	0.005	0.015	3
CATSPERD	0.005	0.015	3
MMP21	0.005	0.015	3
CYP8B1	0.005	0.015	3
TREH	0.005	0.015	3
LINC02068	0.005	0.015	3
C16orf89	0.005	0.015	3
RP11-1036E20.9	0.005	0.015	3
RP11-730K11.1	0.005	0.015	3
VSX1	0.005	0.015	3
RP11-138P22.1	0.005	0.015	3
LINC02028	0.005	0.015	3
AC226118.1	0.005	0.015	3
LINC01913	0.005	0.015	3
RGL4	0.005	0.015	3
VSX2	0.005	0.015	3
CHRNB3	0.005	0.015	3
RP11-386E5.1	0.005	0.015	3
RN7SL481P	0.15	0.45	3
RP11-57H14.3	0.105	0.315	3
RP11-864G5.3	0.035	0.105	3
CABP7	0.025	0.075	3
RP11-474D1.1	0.025	0.075	3
MIR619	0.46	1.375	2.98913
MIR645	0.165	0.49	2.9697
MIR1291	0.625	1.85	2.96
Metazoa_SRP	0.095	0.28	2.94737
AC000068.9	0.08	0.235	2.9375
APC2	0.07	0.205	2.92857
LINC01140	0.065	0.19	2.92308
RP11-326A19.3	0.055	0.16	2.90909
HIST2H2AC	0.16	0.465	2.90625
RP11-1C8.7	0.575	1.665	2.89565
ESM1	0.095	0.275	2.89474
AC013448.1	0.075	0.215	2.86667
RIBC2	0.035	0.1	2.85714
RP11-59H7.3	0.035	0.1	2.85714
RP11-265E18.1	0.155	0.44	2.83871
RP11-555M1.3	0.155	0.44	2.83871
C1orf54	0.09	0.255	2.83333
RP11-63P12.7	0.06	0.17	2.83333
MAFA	0.03	0.085	2.83333
LINC02117	0.03	0.085	2.83333
WWTR1-IT1	0.06	0.17	2.83333
RP11-532F6.4	0.06	0.17	2.83333
LINC02158	0.03	0.085	2.83333
KCNH2	0.085	0.24	2.82353
RN7SL592P	0.08	0.225	2.8125
C3orf14	5.805	16.29	2.8062
RP11-561B11.6	0.075	0.21	2.8
AC073343.13	0.05	0.14	2.8
RP11-381O6.1	0.025	0.07	2.8
AC079630.4	0.025	0.07	2.8
RP11-430C7.4	0.025	0.07	2.8
RPRML	0.025	0.07	2.8
RP11-405M12.4	0.07	0.195	2.78571
RP11-264B17.4	0.07	0.195	2.78571
AC139100.3	0.045	0.125	2.77778
LINC02137	0.065	0.18	2.76923
Metazoa_SRP	0.15	0.415	2.76667
TAS2R10	0.085	0.235	2.76471
RP11-431M3.2	0.08	0.22	2.75
RP4-771M4.3	0.02	0.055	2.75
RBP5	0.02	0.055	2.75
XX-C2158C6.3	0.02	0.055	2.75
RP11-27M24.2	0.02	0.055	2.75
LINC01496	0.02	0.055	2.75
LINC02093	0.02	0.055	2.75
LILRB1	0.02	0.055	2.75
RP11-332J15.3	0.055	0.15	2.72727
RP11-109P14.10	0.07	0.19	2.71429
RN7SL275P	0.22	0.595	2.70455
RP11-110I1.13	0.425	1.145	2.69412
VTRNA1-3	0.75	2.02	2.69333
RP11-305K5.1	0.065	0.175	2.69231
MPP3	7.855	21.125	2.68937
CECR6	0.12	0.32	2.66667
RP11-315A17.1	0.06	0.16	2.66667
RP11-181B11.1	0.03	0.08	2.66667
HLA-DRA	0.015	0.04	2.66667
GPR68	0.015	0.04	2.66667
GPX2	0.015	0.04	2.66667
SOWAHA	0.015	0.04	2.66667
ZBBX	0.015	0.04	2.66667
CH17-437K3.1	0.015	0.04	2.66667
RP11-320M16.2	0.015	0.04	2.66667
DCDC1	0.015	0.04	2.66667
THEGL	0.015	0.04	2.66667
AF196970.3	0.015	0.04	2.66667
LRRC26	0.015	0.04	2.66667
DUOX2	0.015	0.04	2.66667
DRD4	0.015	0.04	2.66667
PNPLA1	0.015	0.04	2.66667
RP11-74E22.5	0.015	0.04	2.66667
RP11-659E9.2	0.09	0.24	2.66667
RP5-884C9.2	0.045	0.12	2.66667
RGPD8	0.045	0.12	2.66667
AC139887.4	0.245	0.65	2.65306
RP11-783K16.14	0.125	0.33	2.64
NOS1AP	0.65	1.715	2.63846
RP11-323P17.2	0.04	0.105	2.625
AC005609.20	0.17	0.445	2.61765
RP11-703H8.7	0.065	0.17	2.61538
NPIPB8	0.09	0.235	2.61111
CARMIL2	0.42	1.095	2.60714
RP11-227D13.5	0.125	0.325	2.6
AC009262.2	0.125	0.325	2.6
RP11-179B15.5	0.05	0.13	2.6
RP11-728K20.3	0.085	0.22	2.58824
RN7SL126P	0.085	0.22	2.58824
RP11-494H4.3	0.145	0.375	2.58621
RP4-816N1.7	0.06	0.155	2.58333
SNORD11	1.06	2.735	2.58019
RPA4	0.035	0.09	2.57143
DGCR5	0.3	0.77	2.56667
FAM155B	0.7	1.795	2.56429
RP11-105N14.1	0.125	0.32	2.56
RP11-462G2.2	0.125	0.32	2.56
SNORA80B	0.395	1.01	2.55696
RNU6-652P	0.315	0.805	2.55556
RP11-184A2.2	0.055	0.14	2.54545
MIR3682	1.485	3.78	2.54545
Y_RNA	0.315	0.8	2.53968
RP5-827C21.6	0.065	0.165	2.53846
GABBR2	0.075	0.19	2.53333
NPPA-AS1	0.33	0.835	2.5303
SNORD94	0.995	2.51	2.52261
KREMEN2	0.365	0.92	2.52055
KCNC3	0.255	0.64	2.5098
OGDHL	0.785	1.97	2.50955
RNU6-762P	0.275	0.69	2.50909
Y_RNA	0.845	2.12	2.50888
MIR635	0.3	0.75	2.5
CTD-2006C1.12	0.12	0.3	2.5
SHANK1	0.08	0.2	2.5
SUMO4	0.05	0.125	2.5
RP11-351I24.1	0.04	0.1	2.5
RP4-813D12.3	0.03	0.075	2.5
RP11-269G24.4	0.03	0.075	2.5
RP11-124N3.3	0.03	0.075	2.5
CTD-2192J16.11	0.03	0.075	2.5
NCF2	0.02	0.05	2.5
PP14571	0.02	0.05	2.5
TMEM105	0.02	0.05	2.5
CPLX3	0.02	0.05	2.5
LINC01031	0.02	0.05	2.5
LENEP	0.02	0.05	2.5
AC114730.8	0.02	0.05	2.5
FAM198B	0.01	0.025	2.5
SLC6A14	0.01	0.025	2.5
CACNA1B	0.01	0.025	2.5
RP11-164P12.3	0.01	0.025	2.5
ACR	0.01	0.025	2.5
SMAD5-AS1	0.01	0.025	2.5
ECT2L	0.01	0.025	2.5
RP11-392O17.1	0.01	0.025	2.5
RP11-352D13.6	0.01	0.025	2.5
RP11-469J4.3	0.01	0.025	2.5
NEUROG2	0.01	0.025	2.5
TNK2-AS1	0.01	0.025	2.5
CTD-2130O13.1	0.01	0.025	2.5
LINC01940	0.01	0.025	2.5
LINC02069	0.01	0.025	2.5
GS1-204I12.4	0.01	0.025	2.5
PROSER2-AS1	0.01	0.025	2.5
LINC01742	0.01	0.025	2.5
PAMR1	0.01	0.025	2.5
LINC01551	0.01	0.025	2.5
TBC1D10C	0.01	0.025	2.5
RP11-24M17.6	0.01	0.025	2.5
RSPO2	0.01	0.025	2.5
RP11-399K21.10	0.07	0.175	2.5
VSTM2L	0.345	0.86	2.49275
SNORD34	0.67	1.665	2.48507
RP11-18C24.8	0.145	0.36	2.48276
AC022431.3	0.095	0.235	2.47368
ZNF705E	0.085	0.21	2.47059
CTC-241F20.4	0.17	0.42	2.47059
NPW	0.065	0.16	2.46154
RP11-1060J15.9	0.065	0.16	2.46154
AC078883.3	0.065	0.16	2.46154
RNU2-22P	0.185	0.455	2.45946
RP13-188A5.1	0.055	0.135	2.45455
RP11-61L14.6	0.055	0.135	2.45455
RP11-439E19.9	0.1	0.245	2.45
RP11-653J6.1	0.045	0.11	2.44444
RP11-666A8.8	0.045	0.11	2.44444
C1orf189	0.045	0.11	2.44444
RP5-943J3.1	0.045	0.11	2.44444
CTD-2035E11.3	0.125	0.305	2.44
Y_RNA	0.32	0.78	2.4375
TMEM151A	0.16	0.39	2.4375
RP4-555D20.3	0.105	0.255	2.42857
RP11-248E9.6	0.035	0.085	2.42857
CNRIP1	0.76	1.84	2.42105
MT-TE	3.65	8.825	2.41781
RP11-66H6.4	0.085	0.205	2.41176
RP11-164P12.4	0.085	0.205	2.41176
RNU2-7P	0.285	0.685	2.40351
RP4-704D21.2	0.385	0.925	2.4026
AC079145.4	0.075	0.18	2.4
RAMP2	0.05	0.12	2.4
RP11-351A11.1	0.05	0.12	2.4
CAMK2B	0.025	0.06	2.4
RP11-626G11.1	0.025	0.06	2.4
RP1-278C19.8	0.025	0.06	2.4
RP11-707G14.1	0.155	0.37	2.3871
RP11-44N11.1	0.08	0.19	2.375
LINC01209	0.04	0.095	2.375
RP11-149I2.4	0.04	0.095	2.375
MIR193BHG	0.12	0.285	2.375
RP11-794G24.1	0.055	0.13	2.36364
CTD-3110H11.1	0.195	0.46	2.35897
PRKCG	0.105	0.245	2.33333
RP11-295H24.5	0.075	0.175	2.33333
ARHGDIB	0.06	0.14	2.33333
TBC1D26	0.03	0.07	2.33333
RP1-32I10.10	0.03	0.07	2.33333
TMEM119	0.015	0.035	2.33333
PCDHB16	0.015	0.035	2.33333
SLC8A2	0.015	0.035	2.33333
RP11-193M21.1	0.015	0.035	2.33333
KRT34	0.015	0.035	2.33333
HAR1A	0.015	0.035	2.33333
RP11-863K10.7	0.015	0.035	2.33333
LINC01484	0.015	0.035	2.33333
RP11-505E24.3	0.015	0.035	2.33333
LINC01180	0.015	0.035	2.33333
CTD-2631K10.1	0.015	0.035	2.33333
RP11-338C15.3	0.015	0.035	2.33333
SLAMF9	0.015	0.035	2.33333
RP13-820C6.2	0.015	0.035	2.33333
RP11-476H20.1	0.09	0.21	2.33333
NIM1K	0.015	0.035	2.33333
RP11-584P21.2	0.015	0.035	2.33333
SHISA7	0.125	0.29	2.32
MAPK8IP1	2.045	4.735	2.3154
RP11-112J3.15	0.08	0.185	2.3125
BCL2	0.05	0.115	2.3
LINC02078	0.05	0.115	2.3
INA	0.135	0.31	2.2963
FSD1L	2.47	5.67	2.29555
RP11-173P15.10	0.105	0.24	2.28571
TRBV20OR9-2	0.215	0.49	2.27907
RP11-736N17.10	0.145	0.33	2.27586
MAPK11	3.35	7.62	2.27463
Y_RNA	1.08	2.455	2.27315
RP11-370I10.11	0.055	0.125	2.27273
FAM66D	0.075	0.17	2.26667
RP11-63A1.1	0.17	0.385	2.26471
HOXA11-AS1_1	1.06	2.4	2.26415
RP11-530C5.4	0.21	0.475	2.2619
RN7SL313P	0.27	0.61	2.25926
RP11-404H14.1	0.135	0.305	2.25926
CTB-1I21.1	0.135	0.305	2.25926
LIN28A	0.06	0.135	2.25
AP001596.6	0.06	0.135	2.25
CYP26A1	0.04	0.09	2.25
RP11-167J8.3	0.04	0.09	2.25
RP11-503N18.4	0.04	0.09	2.25
MYL4	0.04	0.09	2.25
AC016722.3	0.04	0.09	2.25
LAYN	0.02	0.045	2.25
RP11-268P4.4	0.02	0.045	2.25
AC098828.2	0.02	0.045	2.25
RP11-108M9.1	0.02	0.045	2.25
RP11-175P13.2	0.02	0.045	2.25
RP3-390M24.1	0.02	0.045	2.25
LINC02197	0.02	0.045	2.25
RP11-214K3.24	0.02	0.045	2.25
GNG12-AS1	0.02	0.045	2.25
CTC-340A15.2	0.02	0.045	2.25
RP13-270P17.2	0.02	0.045	2.25
RP11-362K2.2	0.02	0.045	2.25
RP11-2C7.1	0.02	0.045	2.25
SPTBN4	0.085	0.19	2.23529
SEZ6L2	3.22	7.195	2.23447
GOLGA8M	0.065	0.145	2.23077
RP11-59D5__B.2	0.175	0.39	2.22857
RP11-449P15.2	0.045	0.1	2.22222
RP11-16B13.1	0.045	0.1	2.22222
AC010084.1	0.14	0.31	2.21429
LINC01932	0.07	0.155	2.21429
PRSS27	0.05	0.11	2.2
LINC01951	0.025	0.055	2.2
RP11-523H20.3	0.05	0.11	2.2
RP11-977G19.12	0.05	0.11	2.2
LRRC17	0.025	0.055	2.2
VIPR1	0.025	0.055	2.2
AC106869.2	0.025	0.055	2.2
RP11-714G18.1	0.025	0.055	2.2
LINC00924	0.025	0.055	2.2
LINC02206	0.025	0.055	2.2
RP11-111F5.3	2.41	5.3	2.19917
RP11-185E8.1	0.205	0.45	2.19512
RP5-857K21.4	0.18	0.395	2.19444
RN7SL371P	0.32	0.7	2.1875
LVRN	0.055	0.12	2.18182
RP4-803J11.2	0.115	0.25	2.17391
C6orf3	0.205	0.445	2.17073
RP5-836N17.4	0.09	0.195	2.16667
RP11-25I15.2	0.09	0.195	2.16667
CTD-2588C8.8	0.06	0.13	2.16667
AC115522.3	0.06	0.13	2.16667
KCNQ2	0.03	0.065	2.16667
CHD5	0.03	0.065	2.16667
CLDN2	0.03	0.065	2.16667
LRP2BP	0.03	0.065	2.16667
CFAP58	0.03	0.065	2.16667
AC017104.6	0.03	0.065	2.16667
AC093732.1	0.03	0.065	2.16667
RP11-436K8.1	0.03	0.065	2.16667
SALRNA3	0.03	0.065	2.16667
RP13-465B17.5	0.03	0.065	2.16667
CTB-91J4.1	0.03	0.065	2.16667
TMEM253	0.12	0.26	2.16667
RP11-713P17.4	0.06	0.13	2.16667
SNORD91B	0.55	1.19	2.16364
RP11-357P18.2	0.125	0.27	2.16
SNORA2A	0.595	1.285	2.15966
RP11-700J17.1	0.13	0.28	2.15385
SRRM3	0.85	1.83	2.15294
RP11-317C20.9	0.035	0.075	2.14286
AC012442.6	0.11	0.235	2.13636
LINC00352	0.11	0.235	2.13636
SLC35G2	9.955	21.26	2.13561
AGBL5-IT1	0.075	0.16	2.13333
PPFIA3	0.58	1.235	2.12931
RP5-933K21.3	0.155	0.33	2.12903
RP11-529K1.4	0.04	0.085	2.125
RP11-357F12.1	0.04	0.085	2.125
RP11-307C12.13	0.08	0.17	2.125
LINC01118	0.04	0.085	2.125
CTD-3222D19.11	0.045	0.095	2.11111
RSPH10B	0.045	0.095	2.11111
RP1	0.045	0.095	2.11111
LINC01543	0.045	0.095	2.11111
LINC01068	0.095	0.2	2.10526
RP11-124B13.1	0.1	0.21	2.1
RP11-554A11.7	0.05	0.105	2.1
CTB-47B11.3	0.05	0.105	2.1
AC008067.2	0.26	0.545	2.09615
DYNAP	0.055	0.115	2.09091
RP11-10C24.2	0.5	1.045	2.09
GHRLOS	0.225	0.47	2.08889
ATP1A3	3.71	7.745	2.0876
CMYA5	0.12	0.25	2.08333
RP11-59C5.3	0.06	0.125	2.08333
ATL1	0.6	1.25	2.08333
ACAP2-IT1	1.385	2.88	2.07942
RNU6-213P	0.13	0.27	2.07692
LMO2	0.065	0.135	2.07692
RP11-457M11.5	0.2	0.415	2.075
MIR765	0.22	0.455	2.06818
OR1F1	0.075	0.155	2.06667
RP11-122K13.7	0.16	0.33	2.0625
RFPL1S	0.08	0.165	2.0625
RP11-276M12.1	0.165	0.34	2.06061
RP11-486O13.2	0.085	0.175	2.05882
SCO2	0.17	0.35	2.05882
RP11-449P15.1	0.085	0.175	2.05882
RP11-76P2.4	0.43	0.885	2.05814
RN7SL131P	0.175	0.36	2.05714
RN7SL154P	0.095	0.195	2.05263
USP17L2	0.3	0.615	2.05
RP11-440L14.1	0.505	1.035	2.0495
LHFPL4	3.095	6.335	2.04685
TRIM9	0.78	1.595	2.04487
AC087294.2	0.23	0.47	2.04348
TRMT2B-AS1	0.115	0.235	2.04348
RP11-1C8.4	0.475	0.97	2.04211
RNU7-1	0.515	1.05	2.03883
Y_RNA	0.26	0.53	2.03846
MIR3164	0.425	0.865	2.03529
RP11-128A17.2	0.145	0.295	2.03448
TRIM73	0.15	0.305	2.03333
RN7SL650P	0.15	0.305	2.03333
MIR3662	0.47	0.955	2.03191
AC006538.1	1.45	2.945	2.03103
PAXBP1-AS1	0.325	0.66	2.03077
GTF2IRD2B	0.515	1.045	2.02913
RASL10B	0.175	0.355	2.02857
ACHE	0.175	0.355	2.02857
RP1-100J12.1	0.185	0.375	2.02703
MIR7110	0.59	1.195	2.02542
SNORD54	2.42	4.9	2.02479
SNORA60	0.775	1.56	2.0129
CTD-2373J6.2	0.15	0.3	2
AJ003147.9	0.145	0.29	2
DNM3-IT1	0.085	0.17	2
LINC01393	0.055	0.11	2
ZNF439	0.03	0.06	2
MXRA8	0.015	0.03	2
WDR63	0.015	0.03	2
AC007277.3	0.015	0.03	2
RP11-155G14.6	0.68	1.36	2
OSGEPL1-AS1	0.275	0.55	2
RP5-1158E12.3	0.27	0.54	2
RGPD4	0.215	0.43	2
AC011288.2	0.2	0.4	2
CTD-2196E14.9	0.185	0.37	2
MIR200A	0.18	0.36	2
LA16c-359F1.1	0.175	0.35	2
Metazoa_SRP	0.165	0.33	2
RSPO3	0.155	0.31	2
RNU6-638P	0.135	0.27	2
RNU6-1223P	0.135	0.27	2
TEKT4	0.125	0.25	2
LA16c-OS12.2	0.125	0.25	2
SNORA77	0.115	0.23	2
MIR454	0.11	0.22	2
Metazoa_SRP	0.11	0.22	2
FAM13A-AS1_1	0.105	0.21	2
TCTE3	0.1	0.2	2
RP11-394A14.4	0.1	0.2	2
RP11-697M17.2	0.095	0.19	2
RNU6-233P	0.095	0.19	2
RN7SL652P	0.09	0.18	2
RP3-441A12.1	0.08	0.16	2
MT1B	0.075	0.15	2
CTD-2358C21.5	0.075	0.15	2
GNMT	0.07	0.14	2
RP11-539L10.2	0.07	0.14	2
RP11-227G15.10	0.07	0.14	2
RP5-1112D6.7	0.065	0.13	2
CTD-2024F21.1	0.065	0.13	2
MIR7851	0.065	0.13	2
RP11-187E13.2	0.065	0.13	2
LA16c-313D11.12	0.06	0.12	2
uc_338	0.06	0.12	2
Metazoa_SRP	0.055	0.11	2
LINC01397	0.055	0.11	2
SEC14L5	0.055	0.11	2
AC005757.6	0.055	0.11	2
HOXA4	0.05	0.1	2
LAMA5-AS1	0.05	0.1	2
RP11-10K17.6	0.05	0.1	2
AC010974.3	0.045	0.09	2
RSPH4A	0.04	0.08	2
CTC-526N19.1	0.04	0.08	2
RP11-8P13.5	0.04	0.08	2
RP11-10C8.2	0.04	0.08	2
RP11-593F23.1	0.04	0.08	2
GUCY1A3	0.035	0.07	2
ST8SIA5	0.035	0.07	2
RN7SL113P	0.035	0.07	2
AL672294.1	0.035	0.07	2
RP11-234K24.3	0.035	0.07	2
RP11-354P11.3	0.035	0.07	2
KIF25	0.035	0.07	2
RP11-703I16.1	0.035	0.07	2
SIGLEC8	0.035	0.07	2
CH17-408M7.1	0.035	0.07	2
RP11-68I3.5	0.035	0.07	2
RN7SL799P	0.035	0.07	2
RP11-884K10.6	0.035	0.07	2
FZD8	0.03	0.06	2
RP11-305L7.1	0.03	0.06	2
RN7SL258P	0.03	0.06	2
RBAKDN	0.03	0.06	2
RP5-1116H23.4	0.03	0.06	2
RP11-370I10.2	0.03	0.06	2
L3MBTL4-AS1	0.03	0.06	2
Metazoa_SRP	0.03	0.06	2
HLCS-IT1	0.03	0.06	2
RP11-252E2.1	0.03	0.06	2
RP11-498M15.1	0.03	0.06	2
CTD-2031P19.5	0.03	0.06	2
RP11-505P4.7	0.03	0.06	2
KCNMB2-AS1	0.025	0.05	2
SCN4B	0.025	0.05	2
RP11-713P17.3	0.025	0.05	2
RP11-496H1.2	0.025	0.05	2
SYCE3	0.025	0.05	2
PLCH2	0.025	0.05	2
SMYD3-IT1	0.025	0.05	2
FAR1-IT1	0.025	0.05	2
DENND6A-AS1	0.025	0.05	2
RP4-697K14.15	0.025	0.05	2
CTD-3028N15.3	0.025	0.05	2
SMIM24	0.025	0.05	2
RP11-77K12.10	0.025	0.05	2
GSG1	0.025	0.05	2
AP000487.4	0.025	0.05	2
CTC-482H14.5	0.025	0.05	2
FGF5	0.02	0.04	2
PCBP3-OT1	0.02	0.04	2
OOEP-AS1	0.02	0.04	2
AC009478.1	0.02	0.04	2
RP11-202G11.2	0.02	0.04	2
ZNF99	0.02	0.04	2
RP11-15B17.1	0.02	0.04	2
RP6-109B7.2	0.02	0.04	2
RP11-923I11.3	0.02	0.04	2
RP11-840I19.5	0.02	0.04	2
SPNS3	0.02	0.04	2
LINC02177	0.02	0.04	2
RP11-625H11.2	0.02	0.04	2
LINC01482	0.02	0.04	2
GK-IT1	0.02	0.04	2
RP11-542C10.1	0.02	0.04	2
RP11-1334A24.6	0.02	0.04	2
AC114763.1	0.02	0.04	2
RP11-659G9.3	0.02	0.04	2
RP11-51P8.1	0.02	0.04	2
IL18RAP	0.02	0.04	2
ADH4	0.02	0.04	2
RP11-142A23.1	0.02	0.04	2
AC007682.1	0.02	0.04	2
ZBP1	0.02	0.04	2
RP11-609N14.1	0.02	0.04	2
C1orf61	0.015	0.03	2
RP11-395N3.1	0.015	0.03	2
B3GNT7	0.015	0.03	2
PROC	0.015	0.03	2
ABI3BP	0.015	0.03	2
GREM2	0.015	0.03	2
RP1-74B13.2	0.015	0.03	2
RP11-123K19.1	0.015	0.03	2
LINC00628	0.015	0.03	2
ESRRB	0.015	0.03	2
RP11-91H12.4	0.015	0.03	2
RP11-314M24.1	0.015	0.03	2
SLC52A1	0.015	0.03	2
AC012456.4	0.015	0.03	2
RP11-257P3.3	0.015	0.03	2
LINC02216	0.015	0.03	2
MAMDC2-AS1	0.015	0.03	2
CTD-2026D20.2	0.015	0.03	2
CTC-367F4.1	0.015	0.03	2
LINC01732	0.015	0.03	2
RP5-1039K5.16	0.015	0.03	2
RP11-775H9.3	0.015	0.03	2
AP003068.9	0.015	0.03	2
SYNJ2-IT1	0.015	0.03	2
LINC01055	0.015	0.03	2
AC106782.20	0.015	0.03	2
RP11-62H20.1	0.015	0.03	2
AC012456.3	0.015	0.03	2
RP11-69I8.3	0.015	0.03	2
CTD-2540B15.7	0.015	0.03	2
AC078883.4	0.015	0.03	2
APOA1-AS	0.015	0.03	2
CTD-2128A3.2	0.015	0.03	2
RP11-42B7.1	0.015	0.03	2
RP11-534L6.5	0.015	0.03	2
RP11-554I8.1	0.015	0.03	2
RP11-297P16.4	0.01	0.02	2
SV2C	0.01	0.02	2
ZNF257	0.01	0.02	2
PCDHB8	0.01	0.02	2
MMP23B	0.01	0.02	2
ALDH1A2	0.01	0.02	2
BDKRB1	0.01	0.02	2
PROX1-AS1	0.01	0.02	2
CNTN4	0.01	0.02	2
EDARADD	0.01	0.02	2
LINC00689	0.01	0.02	2
AC005592.3	0.01	0.02	2
CCDC65	0.01	0.02	2
TTC9B	0.01	0.02	2
CALHM3	0.01	0.02	2
CFAP161	0.01	0.02	2
GRK7	0.01	0.02	2
AF121898.3	0.01	0.02	2
CTD-2575K13.6	0.01	0.02	2
SAMD12-AS1	0.01	0.02	2
SMIM22	0.01	0.02	2
F2	0.01	0.02	2
CYP46A1	0.01	0.02	2
DGCR9	0.01	0.02	2
RP11-428C19.5	0.01	0.02	2
KRT32	0.01	0.02	2
TAS2R50	0.01	0.02	2
CXCR2	0.01	0.02	2
RP11-567C2.1	0.01	0.02	2
SLC5A2	0.01	0.02	2
AC012322.1	0.01	0.02	2
MATN4	0.01	0.02	2
LINC00536	0.01	0.02	2
CTD-3193K9.3	0.01	0.02	2
ODF3L2	0.01	0.02	2
RP4-724E16.2	0.01	0.02	2
AC004947.2	0.01	0.02	2
CRYGN	0.01	0.02	2
RP11-432I5.8	0.01	0.02	2
SH2D4B	0.01	0.02	2
LINC01903	0.01	0.02	2
RP11-166P13.4	0.01	0.02	2
ABC12-49244600F4.4	0.01	0.02	2
RPL10L	0.01	0.02	2
ANKRD63	0.01	0.02	2
PLA2G2D	0.01	0.02	2
AF131215.4	0.01	0.02	2
RP11-815J21.1	0.01	0.02	2
GIMAP1	0.01	0.02	2
DPYS	0.01	0.02	2
ZDHHC19	0.01	0.02	2
LINC00272	0.01	0.02	2
RP1-272L16.1	0.01	0.02	2
UBTFL1	0.01	0.02	2
RP11-64K12.8	0.01	0.02	2
BST2	0.005	0.01	2
DSCAM-AS1	0.005	0.01	2
EPN3	0.005	0.01	2
SATB1	0.005	0.01	2
SOX2	0.005	0.01	2
DOCK2	0.005	0.01	2
LNX1	0.005	0.01	2
PLA2G7	0.005	0.01	2
MYOM3	0.005	0.01	2
PHACTR3	0.005	0.01	2
LA16c-349E10.1	0.005	0.01	2
SLC7A8	0.005	0.01	2
TP63	0.005	0.01	2
COL15A1	0.005	0.01	2
EVPLL	0.005	0.01	2
SERPINF2	0.005	0.01	2
POTEI	0.005	0.01	2
MEI1	0.005	0.01	2
B3GNT8	0.005	0.01	2
NPAS3	0.005	0.01	2
EBF2	0.005	0.01	2
LINC01194	0.005	0.01	2
GFRA3	0.005	0.01	2
BCL11B	0.005	0.01	2
RGS7	0.005	0.01	2
RP11-429B14.4	0.005	0.01	2
FAM92B	0.005	0.01	2
PIWIL3	0.005	0.01	2
RP11-478J18.2	0.005	0.01	2
LY75	0.005	0.01	2
SNX32	0.005	0.01	2
ANGPT2	0.005	0.01	2
MYOZ2	0.005	0.01	2
ANKFN1	0.005	0.01	2
SOX6	0.005	0.01	2
PLCG1-AS1	0.005	0.01	2
HIF3A	0.005	0.01	2
CA14	0.005	0.01	2
CCDC73	0.005	0.01	2
RHAG	0.005	0.01	2
CCDC39	0.005	0.01	2
SULT1E1	0.005	0.01	2
AC002463.3	0.005	0.01	2
CHRM1	0.005	0.01	2
RHOH	0.005	0.01	2
PADI4	0.005	0.01	2
RP11-77I22.2	0.005	0.01	2
PPIAL4G	0.005	0.01	2
RP11-236L14.2	0.005	0.01	2
LINC01104	0.005	0.01	2
RP11-180C16.1	0.005	0.01	2
MYH7B	0.005	0.01	2
IL12RB2	0.005	0.01	2
FAM129C	0.005	0.01	2
RP4-569M23.5	0.005	0.01	2
RP11-121A8.1	0.005	0.01	2
ENPP3	0.005	0.01	2
POTEC	0.005	0.01	2
MGAT4C	0.005	0.01	2
USP50	0.005	0.01	2
RP11-477N12.5	0.005	0.01	2
SDR42E2	0.005	0.01	2
FUT6	0.005	0.01	2
LINC00861	0.005	0.01	2
RP11-855O10.2	0.005	0.01	2
CDH23	0.005	0.01	2
SPDYE3	0.005	0.01	2
VIPR1-AS1	0.005	0.01	2
RP11-311F12.1	0.005	0.01	2
ZP2	0.005	0.01	2
RP11-96H17.1	0.005	0.01	2
LINC01344	0.005	0.01	2
RP1-140C12.2	0.005	0.01	2
CDH5	0.005	0.01	2
MUC21	0.005	0.01	2
ZSCAN4	0.005	0.01	2
AC092667.2	0.005	0.01	2
SLC2A7	0.005	0.01	2
SLC25A31	0.005	0.01	2
GUCY2D	0.005	0.01	2
RP11-693J15.5	0.005	0.01	2
CIDEB	0.005	0.01	2
LRRC19	0.005	0.01	2
RP11-503C24.4	0.005	0.01	2
RP11-794P6.1	0.005	0.01	2
PMP2	0.005	0.01	2
LINC01109	0.005	0.01	2
LINC01920	0.005	0.01	2
EGFLAM-AS4	0.005	0.01	2
LL22NC03-27C5.1	0.005	0.01	2
PAUPAR	0.005	0.01	2
SAMD7	0.005	0.01	2
CHST9	0.005	0.01	2
LINC00323	0.005	0.01	2
UNC13C	0.005	0.01	2
IL13	0.005	0.01	2
RP11-367J11.2	0.005	0.01	2
RP11-116D17.3	0.005	0.01	2
CCT8L2	0.005	0.01	2
HDC	0.005	0.01	2
RP11-34F13.2	0.005	0.01	2
RP11-244E17.1	0.005	0.01	2
TRAT1	0.005	0.01	2
TBPL2	0.005	0.01	2
ZFP57	0.005	0.01	2
FCRL3	0.005	0.01	2
AP000442.4	0.055	0.11	2
RP11-486O13.4	0.055	0.11	2
RP11-772C9.1	0.07	0.14	2
snoU18	0	21.945	NA
MIR320E	0	5.485	NA
MIR3651	0	4.875	NA
SNORD13	0	3.655	NA
SNORD116-23	0	2.455	NA
RNU11	0	2.44	NA
MIR4467	0	2.09	NA
MIR1825	0	1.85	NA
IGHJ6	0	1.85	NA
TRDJ2	0	1.48	NA
MIR5581	0	1.345	NA
Y_RNA	0	1.345	NA
Y_RNA	0	1.345	NA
RNU7-140P	0	1.345	NA
MIR7111	0	1.285	NA
MIR3122	0	1.23	NA
RNU7-7P	0	1.22	NA
SNORD107	0	1.135	NA
MIR4750	0	1.055	NA
MIR6758	0	1.05	NA
MIR34C	0	1.05	NA
AC138035.1	0	1.045	NA
RNU7-47P	0	1.045	NA
RNU6-1045P	0	1.015	NA
RNU6-97P	0	0.915	NA
SNORD105	0	0.82	NA
MIR548L	0	0.795	NA
CHRNB2	0	0.78	NA
MIR24-1	0	0.78	NA
MIR7108	0	0.775	NA
MIR6884	0	0.76	NA
MIR3671	0	0.76	NA
MIR4723	0	0.685	NA
MIR4690	0	0.665	NA
MIR4324	0	0.635	NA
MIR6766	0	0.635	NA
MIR554	0	0.625	NA
Y_RNA	0	0.615	NA
MIR4742	0	0.61	NA
MIR6778	0	0.61	NA
SNORD69	0	0.53	NA
U7	0	0.52	NA
RP11-54O7.2	0	0.495	NA
MIR3620	0	0.49	NA
RNY4P36	0	0.49	NA
RNY1P12	0	0.49	NA
RNU6-1147P	0	0.49	NA
Metazoa_SRP	0	0.48	NA
MIR6759	0	0.455	NA
PVT1_1	0	0.455	NA
SCARNA23	0	0.455	NA
MIR4449	0	0.43	NA
MIR6825	0	0.43	NA
RNU1-16P	0	0.41	NA
RNU6-398P	0	0.41	NA
MIR6798	0	0.41	NA
RNU6-883P	0	0.405	NA
MIR3615	0	0.39	NA
MIR4793	0	0.39	NA
MIR6804	0	0.385	NA
MIR425	0	0.385	NA
RNA5SP21	0	0.37	NA
RNU6ATAC27P	0	0.37	NA
MIR6849	0	0.365	NA
ANKRD20A4	0	0.365	NA
RP4-622L5.2	0	0.365	NA
MIR6782	0	0.365	NA
MIR4689	0	0.35	NA
MIR1178	0	0.35	NA
MIR6737	0	0.35	NA
RNU6-944P	0	0.35	NA
RP11-114O18.1	0	0.33	NA
MIR6875	0	0.32	NA
RNA5SP450	0	0.3	NA
MIR4768	0	0.295	NA
MIR593	0	0.285	NA
RP5-998N21.10	0	0.28	NA
RNA5SP151	0	0.28	NA
Metazoa_SRP	0	0.275	NA
MIR4254	0	0.275	NA
SNORD66	0	0.275	NA
MIR4721	0	0.27	NA
MIR3127	0	0.27	NA
RNU6-1231P	0	0.27	NA
MIR103A2	0	0.25	NA
MIR601	0	0.245	NA
RP11-299M14.2	0	0.245	NA
MIR5088	0	0.245	NA
FOXD4L6	0	0.245	NA
SNORD96B	0	0.245	NA
RN7SL711P	0	0.24	NA
Y_RNA	0	0.24	NA
MIR4677	0	0.235	NA
MIR1909	0	0.235	NA
NPIPA8	0	0.23	NA
MIR2467	0	0.23	NA
MIR106B	0	0.225	NA
Y_RNA	0	0.215	NA
MIR588	0	0.215	NA
MIR3657	0	0.215	NA
IGLV1-50	0	0.21	NA
MIR1273D	0	0.205	NA
Y_RNA	0	0.205	NA
MIR6124	0	0.205	NA
RNY4P37	0	0.19	NA
AC007228.9	0	0.19	NA
Y_RNA	0	0.19	NA
RNU6-1327P	0	0.19	NA
CTD-2240H23.2	0	0.19	NA
MIR30B	0	0.19	NA
RP11-543D5.2	0	0.185	NA
MIR661	0	0.185	NA
RNA5SP354	0	0.18	NA
MIR450A1	0	0.175	NA
SNORA46	0	0.17	NA
Y_RNA	0	0.17	NA
Y_RNA	0	0.17	NA
Y_RNA	0	0.17	NA
MIR4504	0	0.17	NA
RNU6-1016P	0	0.165	NA
MIR5008	0	0.165	NA
RNU6-701P	0	0.165	NA
SCARNA3	0	0.16	NA
Metazoa_SRP	0	0.16	NA
MESTIT1_1	0	0.16	NA
RP1-261G23.7	0	0.16	NA
SNORA79	0	0.16	NA
MIR662	0	0.16	NA
MIR571	0	0.155	NA
MIR643	0	0.155	NA
MIR595	0	0.155	NA
MIR548A3	0	0.155	NA
MIR92B	0	0.155	NA
RP11-7I15.4	0	0.15	NA
RNU6-1309P	0	0.15	NA
MIR936	0	0.15	NA
SYN1	0	0.145	NA
RN7SL269P	0	0.145	NA
CPNE9	0	0.145	NA
RP11-514F3.5	0	0.145	NA
MESTIT1_3	0	0.145	NA
Y_RNA	0	0.14	NA
MIR1236	0	0.14	NA
RNVU1-6	0	0.14	NA
RNU6-112P	0	0.14	NA
RP11-53I6.3	0	0.14	NA
RP11-397O8.7	0	0.14	NA
Y_RNA	0	0.14	NA
RNU5E-6P	0	0.135	NA
RNU6-130P	0	0.135	NA
RNU6-1279P	0	0.135	NA
AMY1A	0	0.135	NA
MIR5000	0	0.135	NA
Y_RNA	0	0.13	NA
SNORA36B	0	0.13	NA
CTD-2129N1.1	0	0.13	NA
RP11-68I3.7	0	0.13	NA
RNU2-18P	0	0.13	NA
RN7SL165P	0	0.13	NA
MIR545	0	0.13	NA
RP1-163M9.7	0	0.13	NA
RNU6-918P	0	0.13	NA
RNU6-703P	0	0.125	NA
RNA5SP340	0	0.125	NA
RN7SL12P	0	0.125	NA
RNA5SP386	0	0.125	NA
RNU6-1111P	0	0.125	NA
RNU6-988P	0	0.125	NA
RP11-619I22.1	0	0.125	NA
MIR3934	0	0.125	NA
Y_RNA	0	0.125	NA
RNA5SP464	0	0.125	NA
MIR548AY	0	0.125	NA
HIST2H4B	0	0.12	NA
ST7-AS1_2	0	0.12	NA
SNORD90	0	0.12	NA
MIR548Y	0	0.12	NA
MIR365B	0	0.12	NA
RP11-1079K10.3	0	0.115	NA
RP11-775B15.2	0	0.115	NA
RP11-12D16.2	0	0.115	NA
Y_RNA	0	0.115	NA
SNORA25	0	0.115	NA
MIR6740	0	0.115	NA
MIR6839	0	0.115	NA
LINC02100	0	0.115	NA
RP11-77H9.8	0	0.115	NA
Y_RNA	0	0.11	NA
RP11-702L15.4	0	0.11	NA
RNA5SP488	0	0.11	NA
RN7SL825P	0	0.105	NA
SNORA70	0	0.105	NA
RP11-256I23.2	0	0.105	NA
RNA5SP174	0	0.105	NA
AC074366.3	0	0.105	NA
RNA5SP512	0	0.105	NA
ROPN1L-AS1	0	0.105	NA
RP11-254F19.2	0	0.105	NA
RP5-1180E21.4	0	0.105	NA
CTD-3035K23.6	0	0.1	NA
GS1-166A23.1	0	0.1	NA
SNORA80A	0	0.1	NA
RAB3C	0	0.095	NA
RP11-610P16.1	0	0.095	NA
CTD-2302E22.2	0	0.095	NA
SNORA63	0	0.095	NA
JCHAIN	0	0.095	NA
SNORA36	0	0.095	NA
LINC01961	0	0.095	NA
RP11-56G10.2	0	0.09	NA
CHGA	0	0.09	NA
RP11-704J17.5	0	0.09	NA
SCARNA24	0	0.09	NA
AC135050.5	0	0.09	NA
AC004257.1	0	0.09	NA
Y_RNA	0	0.09	NA
RN7SL817P	0	0.09	NA
ZRANB2-AS2	0	0.09	NA
RP11-230C9.3	0	0.09	NA
RNU1-134P	0	0.085	NA
RP5-999L4.2	0	0.085	NA
SCARNA14	0	0.085	NA
NUTM2B	0	0.085	NA
CTC-564N23.2	0	0.085	NA
AC004775.5	0	0.085	NA
RN7SKP268	0	0.085	NA
SNORA70D	0	0.085	NA
RP11-344P13.4	0	0.085	NA
RN7SL19P	0	0.085	NA
RP11-736N17.11	0	0.085	NA
C4A	0	0.08	NA
DNAJC5B	0	0.08	NA
RN7SL587P	0	0.08	NA
RP11-755F10.1	0	0.08	NA
RNU2-4P	0	0.08	NA
RP11-573G6.10	0	0.08	NA
RP1-56J10.8	0	0.08	NA
SCARNA21	0	0.08	NA
RP11-344N17.8	0	0.08	NA
RP11-204C23.1	0	0.075	NA
Metazoa_SRP	0	0.075	NA
AC005592.2	0	0.075	NA
RP11-66D17.5	0	0.075	NA
RP11-221N13.4	0	0.075	NA
CT45A10	0	0.075	NA
TUBA3C	0	0.075	NA
CTB-17P3.4	0	0.075	NA
7SK	0	0.075	NA
Metazoa_SRP	0	0.075	NA
RP11-177H2.2	0	0.075	NA
RP11-379I19.3	0	0.075	NA
RN7SL767P	0	0.075	NA
RP11-757A13.1	0	0.075	NA
RNU1-140P	0	0.075	NA
CTD-2105E13.16	0	0.075	NA
AC010761.9	0	0.075	NA
RNU1-122P	0	0.07	NA
CAMTA1-IT1	0	0.07	NA
RP11-314N14.1	0	0.07	NA
SCRT1	0	0.07	NA
RP11-352D13.5	0	0.07	NA
CTA-384D8.31	0	0.07	NA
RP11-229E13.4	0	0.07	NA
RP11-318M2.3	0	0.07	NA
RN7SL434P	0	0.07	NA
RP11-762H8.4	0	0.07	NA
RN7SL790P	0	0.07	NA
RP11-10H3.1	0	0.07	NA
RP11-70P17.1	0	0.065	NA
ATP5EP2	0	0.065	NA
RN7SKP213	0	0.065	NA
RP11-242O24.3	0	0.065	NA
RP11-122C21.1	0	0.065	NA
TRBV25-1	0	0.065	NA
RP11-6N17.10	0	0.065	NA
RNU2-5P	0	0.065	NA
SPANXB1	0	0.06	NA
RP11-499F3.2	0	0.06	NA
RNU4-29P	0	0.06	NA
RN7SL128P	0	0.06	NA
RP11-595B24.2	0	0.06	NA
RN7SL505P	0	0.06	NA
RP11-91I20.1	0	0.06	NA
RP11-274J7.2	0	0.06	NA
CTD-3138F19.1	0	0.06	NA
RP11-867G23.12	0	0.06	NA
RP11-849N15.4	0	0.06	NA
AC010761.10	0	0.06	NA
LINC00524	0	0.06	NA
RN7SL681P	0	0.06	NA
RN7SL717P	0	0.06	NA
RN7SKP59	0	0.06	NA
AC016751.2	0	0.06	NA
CTB-79E8.2	0	0.06	NA
RP11-363D14.1	0	0.055	NA
CABP1	0	0.055	NA
CTD-2521M24.8	0	0.055	NA
AC064834.1	0	0.055	NA
RP11-968O1.5	0	0.055	NA
KB-67B5.17	0	0.055	NA
KCNH6	0	0.055	NA
RP11-4O3.1	0	0.055	NA
RP11-290D2.3	0	0.055	NA
TRBV20-1	0	0.055	NA
RNU4-86P	0	0.055	NA
KRTAP5-8	0	0.055	NA
AC106900.6	0	0.055	NA
RP1-23E21.2	0	0.055	NA
LINC00376	0	0.055	NA
RN7SL65P	0	0.055	NA
AC099552.4	0	0.055	NA
AC104794.4	0	0.055	NA
SPINK6	0	0.05	NA
RP11-575H3.1	0	0.05	NA
RP11-266J6.2	0	0.05	NA
POTEE	0	0.05	NA
CELSR3-AS1	0	0.05	NA
POU5F1	0	0.05	NA
PTGDS	0	0.05	NA
RP5-890E16.4	0	0.05	NA
XX-FW83128A1.2	0	0.05	NA
RP11-734K21.3	0	0.05	NA
CTC-435M10.6	0	0.05	NA
RP5-1182A14.5	0	0.05	NA
NHS-AS1	0	0.05	NA
RP4-604K5.3	0	0.05	NA
AC124944.3	0	0.05	NA
RP11-282O18.7	0	0.05	NA
CTD-2024I7.18	0	0.05	NA
CTD-2049O4.2	0	0.05	NA
CTB-61M7.2	0	0.05	NA
CTD-2313J17.6	0	0.05	NA
U3	0	0.05	NA
RP1-266L20.4	0	0.05	NA
RP1-12G14.7	0	0.05	NA
RP11-66B24.5	0	0.045	NA
CTD-2311M21.4	0	0.045	NA
U3	0	0.045	NA
RP11-611O2.1	0	0.045	NA
MNX1-AS2	0	0.045	NA
AC006042.6	0	0.045	NA
RASA3-IT1	0	0.045	NA
RP11-360L9.4	0	0.045	NA
LINC02198	0	0.045	NA
RN7SL356P	0	0.045	NA
RP11-253M7.4	0	0.045	NA
LINC00867	0	0.045	NA
RP4-550H1.5	0	0.045	NA
RP11-99E15.2	0	0.045	NA
LINC00539	0	0.045	NA
RP11-379K22.3	0	0.045	NA
CTB-55O6.4	0	0.045	NA
CFHR4	0	0.045	NA
UGT2B28	0	0.045	NA
RP5-919F19.5	0	0.045	NA
RP11-91I8.1	0	0.045	NA
ADAMTS19-AS1	0	0.04	NA
RP11-734I18.1	0	0.04	NA
CKMT1B	0	0.04	NA
RP11-171I2.3	0	0.04	NA
MYOSLID	0	0.04	NA
RP11-394O4.3	0	0.04	NA
Metazoa_SRP	0	0.04	NA
MIR5689HG	0	0.04	NA
RP11-153I24.4	0	0.04	NA
LINC01510	0	0.04	NA
RP11-340F14.6	0	0.04	NA
RP11-99H8.1	0	0.04	NA
RP3-404F18.5	0	0.04	NA
CTD-3131K8.3	0	0.04	NA
RP11-394O2.3	0	0.04	NA
AC005785.2	0	0.04	NA
CTC-350I8.1	0	0.04	NA
AC067945.4	0	0.04	NA
RP11-543F8.2	0	0.04	NA
LINC02056	0	0.04	NA
RP11-110L15.1	0	0.04	NA
RP1-60O19.2	0	0.04	NA
BX322557.13	0	0.04	NA
RP4-753M9.1	0	0.04	NA
RP11-1060J15.7	0	0.04	NA
IGHM	0	0.04	NA
RP11-182J1.5	0	0.04	NA
AC008278.2	0	0.04	NA
LINC01664	0	0.04	NA
RP11-417O11.5	0	0.04	NA
AC011247.3	0	0.04	NA
RP11-382A20.7	0	0.04	NA
RP3-380B8.4	0	0.04	NA
FOXD1-AS1	0	0.04	NA
UGT2B10	0	0.04	NA
RP11-187O7.3	0	0.04	NA
RP11-764E7.1	0	0.04	NA
PRSS2	0	0.035	NA
RP11-785D18.3	0	0.035	NA
KRT20	0	0.035	NA
RP11-996F15.4	0	0.035	NA
RP11-165D6.1	0	0.035	NA
TRPC7-AS1	0	0.035	NA
Metazoa_SRP	0	0.035	NA
FOXN4	0	0.035	NA
RN7SL483P	0	0.035	NA
AL353997.3	0	0.035	NA
RP11-110G21.2	0	0.035	NA
RN7SL561P	0	0.035	NA
RN7SL156P	0	0.035	NA
RP11-864I4.3	0	0.035	NA
RN7SL617P	0	0.035	NA
RN7SL127P	0	0.035	NA
LINC01090	0	0.035	NA
RP11-499F3.1	0	0.035	NA
RP11-780O17.1	0	0.035	NA
RP11-354A14.1	0	0.035	NA
RP11-568J23.5	0	0.035	NA
RP11-730G20.1	0	0.035	NA
RP3-395P12.2	0	0.035	NA
RP1-77H15.1	0	0.035	NA
RP11-761N21.1	0	0.035	NA
RP11-244F12.2	0	0.035	NA
RP11-249C24.10	0	0.035	NA
RN7SL502P	0	0.035	NA
LINC02079	0	0.035	NA
Metazoa_SRP	0	0.035	NA
RP11-44K6.3	0	0.035	NA
AC010149.4	0	0.035	NA
AC007879.2	0	0.035	NA
AP005530.1	0	0.035	NA
AC005625.1	0	0.035	NA
C22orf15	0	0.035	NA
RN7SL230P	0	0.035	NA
RP1-102G20.5	0	0.035	NA
C9orf135-AS1	0	0.035	NA
RP4-677H15.4	0	0.035	NA
RP13-30A9.2	0	0.035	NA
RP11-10J18.3	0	0.035	NA
RP11-67C2.2	0	0.035	NA
RN7SL297P	0	0.035	NA
RP11-338E21.1	0	0.035	NA
RP11-266E6.3	0	0.035	NA
BEST4	0	0.03	NA
DDX4	0	0.03	NA
TNFSF8	0	0.03	NA
PI3	0	0.03	NA
PTPRN2	0	0.03	NA
RP11-800A18.4	0	0.03	NA
AF064858.10	0	0.03	NA
RP11-96A1.5	0	0.03	NA
RP11-321C24.1	0	0.03	NA
KB-1507C5.3	0	0.03	NA
LINC01035	0	0.03	NA
RP11-586K2.1	0	0.03	NA
RN7SL851P	0	0.03	NA
CTD-2568A17.1	0	0.03	NA
RN7SL37P	0	0.03	NA
CTB-12A17.3	0	0.03	NA
RP5-963E22.4	0	0.03	NA
RP11-1029J19.4	0	0.03	NA
AC092071.1	0	0.03	NA
RP11-44N11.3	0	0.03	NA
CTD-2659N19.10	0	0.03	NA
LINC01825	0	0.03	NA
RN7SL783P	0	0.03	NA
RP5-865N13.2	0	0.03	NA
RN7SL517P	0	0.03	NA
RP11-364L4.3	0	0.03	NA
RN7SL745P	0	0.03	NA
RP11-321F6.2	0	0.03	NA
RP11-568A7.4	0	0.03	NA
RP11-660M5.1	0	0.03	NA
RN7SKP249	0	0.03	NA
RP11-546M21.6	0	0.03	NA
SYNE1-AS1	0	0.03	NA
RP11-273B20.1	0	0.03	NA
FAM231B	0	0.03	NA
AC074289.1	0	0.03	NA
RP11-493E12.2	0	0.03	NA
RP4-583P15.16	0	0.03	NA
CTA-992D9.10	0	0.03	NA
AC123023.1	0	0.03	NA
7SK	0	0.03	NA
LINC02071	0	0.03	NA
IGKC	0	0.03	NA
RP11-538I12.2	0	0.03	NA
RP4-758J18.7	0	0.03	NA
IFNA5	0	0.03	NA
RP11-514P8.2	0	0.03	NA
RN7SL538P	0	0.03	NA
RN7SL20P	0	0.03	NA
RP11-769N19.2	0	0.03	NA
RP11-297A16.2	0	0.03	NA
IGLL1	0	0.03	NA
AKT3-IT1	0	0.03	NA
RP11-216N14.9	0	0.03	NA
RN7SL621P	0	0.03	NA
HTT-AS	0	0.03	NA
RP11-350N15.4	0	0.03	NA
CTC-209H22.3	0	0.03	NA
CTD-2529P6.3	0	0.03	NA
RP4-781K5.9	0	0.03	NA
TAC4	0	0.03	NA
VPS13A-AS1	0	0.03	NA
RN7SL672P	0	0.03	NA
RN7SL338P	0	0.03	NA
KB-1205A7.2	0	0.03	NA
RP11-265D17.2	0	0.03	NA
RP11-977G19.14	0	0.03	NA
RP11-37C7.2	0	0.03	NA
RP11-380M21.4	0	0.03	NA
RP11-613D13.10	0	0.03	NA
DDTL	0	0.025	NA
RP3-406A7.7	0	0.025	NA
MAGEC1	0	0.025	NA
NKX1-2	0	0.025	NA
GPR158	0	0.025	NA
RP11-500G22.4	0	0.025	NA
RP11-998D10.4	0	0.025	NA
GLUD2	0	0.025	NA
LINC01338	0	0.025	NA
LINC01173	0	0.025	NA
TEKT2	0	0.025	NA
RAB6C	0	0.025	NA
RP11-45A16.4	0	0.025	NA
RP4-680D5.8	0	0.025	NA
GLIS2-AS1	0	0.025	NA
RP5-1065P14.2	0	0.025	NA
RP11-384M15.3	0	0.025	NA
RP11-477J21.6	0	0.025	NA
RP11-706C16.7	0	0.025	NA
RP11-367G18.1	0	0.025	NA
RP11-49I4.3	0	0.025	NA
PDZD9	0	0.025	NA
RP11-402J6.1	0	0.025	NA
RASA2-IT1	0	0.025	NA
LINC02025	0	0.025	NA
CTA-384D8.34	0	0.025	NA
HHATL	0	0.025	NA
LY6G6F	0	0.025	NA
RP11-360P21.2	0	0.025	NA
RP11-51G5.1	0	0.025	NA
RP11-554E23.4	0	0.025	NA
RP11-65D24.1	0	0.025	NA
LINC00575	0	0.025	NA
RP11-32B5.7	0	0.025	NA
RP11-400N13.1	0	0.025	NA
AP001471.1	0	0.025	NA
RP1-40E16.2	0	0.025	NA
ZC2HC1B	0	0.025	NA
AC139099.4	0	0.025	NA
RP11-547D24.3	0	0.025	NA
RP11-114H24.7	0	0.025	NA
RP11-430B1.1	0	0.025	NA
RP11-17G12.2	0	0.025	NA
LRRC14B	0	0.025	NA
RP4-712E4.1	0	0.025	NA
RP11-390K5.3	0	0.025	NA
CTD-2380F24.1	0	0.025	NA
RP11-145P16.3	0	0.025	NA
RP11-800A3.3	0	0.025	NA
RP11-64K12.9	0	0.025	NA
LINC01644	0	0.025	NA
CTD-2330K9.3	0	0.025	NA
AC004692.4	0	0.025	NA
XXyac-YR29IB3.1	0	0.025	NA
RP1-249H1.2	0	0.025	NA
CTA-360L10.1	0	0.025	NA
NPY1R	0	0.02	NA
IFITM1	0	0.02	NA
RP11-356O9.1	0	0.02	NA
AC002454.1	0	0.02	NA
APOBEC3H	0	0.02	NA
KB-7G2.8	0	0.02	NA
AC093382.1	0	0.02	NA
CTD-3214H19.6	0	0.02	NA
AC003682.16	0	0.02	NA
LA16c-312E8.2	0	0.02	NA
RP11-329B9.5	0	0.02	NA
RP11-442J21.2	0	0.02	NA
MRLN	0	0.02	NA
STT3A-AS1	0	0.02	NA
RP1-168P16.1	0	0.02	NA
TDRD12	0	0.02	NA
RP11-305P14.1	0	0.02	NA
ZNF341-AS1	0	0.02	NA
ZNF728	0	0.02	NA
RP11-463I20.3	0	0.02	NA
AC022154.7	0	0.02	NA
LYG2	0	0.02	NA
RP11-254F7.3	0	0.02	NA
BTK	0	0.02	NA
OPN1SW	0	0.02	NA
C1orf195	0	0.02	NA
RP11-775D22.2	0	0.02	NA
SLC39A5	0	0.02	NA
ZNF208	0	0.02	NA
LDHAL6A	0	0.02	NA
CTD-3193O13.13	0	0.02	NA
RP11-363N22.2	0	0.02	NA
CTC-345K18.2	0	0.02	NA
RP11-496D24.2	0	0.02	NA
TBC1D28	0	0.02	NA
SPSB2	0	0.02	NA
CTA-305I2.1	0	0.02	NA
RP11-360L9.8	0	0.02	NA
LINC00856	0	0.02	NA
PCAT19	0	0.02	NA
UBXN7-AS1	0	0.02	NA
SMIM2	0	0.02	NA
RP4-799P18.4	0	0.02	NA
RMDN2-AS1	0	0.02	NA
CTD-2647L4.1	0	0.02	NA
RP11-123K19.2	0	0.02	NA
PF4	0	0.02	NA
RP11-731N10.1	0	0.02	NA
RP11-148B6.2	0	0.02	NA
RP11-92F20.1	0	0.02	NA
HID1-AS1	0	0.02	NA
C2orf88	0	0.02	NA
LINC01480	0	0.02	NA
CTA-286B10.7	0	0.02	NA
RP11-363J17.1	0	0.02	NA
RP11-644F5.16	0	0.02	NA
AC015849.12	0	0.02	NA
RP11-152P17.3	0	0.02	NA
RP11-18A15.1	0	0.02	NA
RP11-939C17.4	0	0.02	NA
RP1-78O14.1	0	0.02	NA
RP11-744I24.3	0	0.02	NA
CTC-479C5.6	0	0.02	NA
RP11-61L19.1	0	0.02	NA
OR7D4	0	0.02	NA
TGFA-IT1	0	0.02	NA
AC104088.1	0	0.02	NA
ALDH1L1-AS1	0	0.02	NA
RP11-35G22.1	0	0.02	NA
RP11-580I1.2	0	0.02	NA
KB-1836B5.4	0	0.02	NA
RP11-91K8.5	0	0.02	NA
AC079610.1	0	0.02	NA
RP11-61O11.1	0	0.02	NA
RP11-27G24.3	0	0.02	NA
ALKAL1	0	0.02	NA
GSTM5	0	0.02	NA
PSG8-AS1	0	0.02	NA
LINC00534	0	0.02	NA
RP11-674P19.2	0	0.02	NA
AIF1	0	0.02	NA
SPIN4-AS1	0	0.02	NA
TMEM212-AS1	0	0.02	NA
RP11-448G15.1	0	0.02	NA
RP11-211C9.1	0	0.02	NA
RP11-386G11.8	0	0.02	NA
RP11-141O15.1	0	0.02	NA
CTD-2358C21.4	0	0.02	NA
CTD-2135D7.2	0	0.02	NA
CTD-2515C13.2	0	0.02	NA
RP1-63M2.5	0	0.02	NA
CTD-2228A4.1	0	0.02	NA
TNFRSF17	0	0.02	NA
RP11-543D10.2	0	0.02	NA
RP11-400K9.3	0	0.02	NA
AC104695.4	0	0.02	NA
AKR1B15	0	0.02	NA
SPATA19	0	0.02	NA
C16orf92	0	0.02	NA
SFTA2	0	0.02	NA
RP11-348J12.2	0	0.02	NA
RP1-309H15.2	0	0.02	NA
TBL1XR1-AS1	0	0.02	NA
RP5-1087E8.3	0	0.02	NA
RP13-884E18.2	0	0.02	NA
CTC-293G12.1	0	0.02	NA
AC022486.1	0	0.02	NA
RP11-437F6.1	0	0.02	NA
CTD-2184D3.3	0	0.02	NA
RP11-96D1.7	0	0.02	NA
RP11-612A1.1	0	0.02	NA
RP11-805F19.2	0	0.02	NA
AC007193.9	0	0.02	NA
HAND2-AS1	0	0.015	NA
TOX	0	0.015	NA
MSMB	0	0.015	NA
CTD-2620I22.1	0	0.015	NA
SYT14	0	0.015	NA
FAM225B	0	0.015	NA
RP11-27G14.4	0	0.015	NA
RP11-483P21.2	0	0.015	NA
LHX9	0	0.015	NA
RP11-180O5.2	0	0.015	NA
WI2-87327B8.2	0	0.015	NA
GIMAP2	0	0.015	NA
CCDC85A	0	0.015	NA
LINC00511	0	0.015	NA
SPDYC	0	0.015	NA
PLN	0	0.015	NA
PARK2	0	0.015	NA
MAPK4	0	0.015	NA
RP3-337O18.9	0	0.015	NA
PAPPA-AS2	0	0.015	NA
RP11-527D7.1	0	0.015	NA
RP11-277P12.9	0	0.015	NA
LINC00652	0	0.015	NA
RP11-239A17.1	0	0.015	NA
AC011747.6	0	0.015	NA
LINC01948	0	0.015	NA
CTD-2047H16.5	0	0.015	NA
RP11-381P6.1	0	0.015	NA
RP5-1024N4.4	0	0.015	NA
RP11-269F21.1	0	0.015	NA
OVOL1-AS1	0	0.015	NA
LIN28B-AS1	0	0.015	NA
RP4-644L1.2	0	0.015	NA
AC073957.15	0	0.015	NA
RP11-389G6.4	0	0.015	NA
AC011551.3	0	0.015	NA
SEZ6	0	0.015	NA
RP11-461M2.2	0	0.015	NA
CYP4F2	0	0.015	NA
LINC01783	0	0.015	NA
RP11-522B15.3	0	0.015	NA
HK3	0	0.015	NA
RP11-287D1.4	0	0.015	NA
BBOX1-AS1	0	0.015	NA
CLCNKB	0	0.015	NA
KRT14	0	0.015	NA
LINC01204	0	0.015	NA
AC128709.2	0	0.015	NA
AJ006995.3	0	0.015	NA
LINC01621	0	0.015	NA
RP11-40E6.2	0	0.015	NA
RP11-9L18.3	0	0.015	NA
EQTN	0	0.015	NA
KB-1507C5.4	0	0.015	NA
RP11-43N5.1	0	0.015	NA
AC073834.3	0	0.015	NA
RP11-734B5.2	0	0.015	NA
RP11-186F10.2	0	0.015	NA
AC102953.4	0	0.015	NA
CTD-2021H9.2	0	0.015	NA
PGK2	0	0.015	NA
IGBP1-AS2	0	0.015	NA
AC006372.5	0	0.015	NA
LINC02094	0	0.015	NA
RP11-356M6.1	0	0.015	NA
MYL3	0	0.015	NA
AC019349.5	0	0.015	NA
RP11-158M2.2	0	0.015	NA
RP11-324O2.3	0	0.015	NA
RP1-151B14.6	0	0.015	NA
RP11-204E9.1	0	0.015	NA
CACNA1C-AS2	0	0.015	NA
RP11-893F2.15	0	0.015	NA
RP5-1160K1.8	0	0.015	NA
RP11-239E10.2	0	0.015	NA
AC012363.13	0	0.015	NA
RP11-649A16.1	0	0.015	NA
AC006159.4	0	0.015	NA
RP11-332J15.1	0	0.015	NA
CTD-2288O8.1	0	0.015	NA
CTD-3222D19.5	0	0.015	NA
RP11-415D17.3	0	0.015	NA
AC003991.3	0	0.015	NA
GS1-590J6.3	0	0.015	NA
MKRN2OS	0	0.015	NA
RP11-5N11.2	0	0.015	NA
AC004471.9	0	0.015	NA
CTD-2384B11.2	0	0.015	NA
RP11-571L19.7	0	0.015	NA
RP4-781K5.4	0	0.015	NA
RP1-55C23.7	0	0.015	NA
LINC01352	0	0.015	NA
PTPRC	0	0.015	NA
LINC00844	0	0.015	NA
BEAN1-AS1	0	0.015	NA
SLC38A8	0	0.015	NA
RP1-34M23.5	0	0.015	NA
RP11-63M22.1	0	0.015	NA
CTC-296K1.3	0	0.015	NA
RP11-108P20.3	0	0.015	NA
RP11-118F19.1	0	0.015	NA
RP11-310H4.2	0	0.015	NA
RP11-394J1.2	0	0.015	NA
RP11-290H9.5	0	0.015	NA
AC018832.1	0	0.015	NA
RP11-308K2.1	0	0.015	NA
CTD-2083E4.7	0	0.015	NA
RP11-238F2.1	0	0.015	NA
RP11-697E22.2	0	0.015	NA
RP4-656G21.1	0	0.015	NA
PLSCR5	0	0.015	NA
RP11-603J24.6	0	0.015	NA
RP11-697E22.3	0	0.015	NA
AC108868.6	0	0.015	NA
KB-1460A1.2	0	0.015	NA
RP5-899B16.1	0	0.015	NA
RP1-117O3.2	0	0.015	NA
LGALS2	0	0.015	NA
AC025442.3	0	0.015	NA
RP11-40E6.1	0	0.015	NA
GS1-57L11.1	0	0.015	NA
CTD-2562J15.6	0	0.015	NA
[truncated: 567 more rows]

## Sheet: HeLa 24h
HeLa - 24h induction (1 μg/mL doxycycline)
GENE	SRRM4 DM	SRRM4 WT	Fold-change (WT/DM)
CHRNB2	0.01	3.07	307
PSD	0.01	1.01	101
UNC13A	0.08	6.22	77.75
TMEM151A	0.01	0.56	56
SYT4	0.13	6.84	52.6154
BSN	0.02	0.95	47.5
SCG2	1.53	68.89	45.0261
VGF	0.01	0.44	44
RUNDC3A	0.01	0.37	37
RP4-583P15.10	0.15	4.77	31.8
TMEM145	0.04	1.21	30.25
CAMKV	0.02	0.6	30
RP11-37N22.1	0.01	0.27	27
CHRM4	0.02	0.51	25.5
TMEM198	0.18	3.97	22.0556
UTS2	0.01	0.19	19
CPLX1	0.11	2.06	18.7273
RP11-88H12.2	0.08	1.46	18.25
BICDL1	0.08	1.41	17.625
SYP	0.36	5.87	16.3056
RP11-794G24.1	0.01	0.16	16
MAPK8IP2	0.09	1.35	15
SRRM3	0.05	0.75	15
RP11-494H4.3	0.06	0.86	14.3333
AF064858.8	0.03	0.42	14
BACH1-IT2	0.02	0.27	13.5
RP11-431N15.2	0.02	0.27	13.5
PTPRN	0.01	0.13	13
ATP1A3	0.03	0.36	12
GOLGA8M	0.03	0.36	12
LINC01605	0.02	0.24	12
GIP	0.02	0.24	12
BARX1-AS1	0.01	0.12	12
COL5A3	0.06	0.69	11.5
CAMK2N2	0.14	1.59	11.3571
KCNH4	0.04	0.42	10.5
LINC01555	0.03	0.31	10.3333
RP11-541G9.1	0.03	0.31	10.3333
Metazoa_SRP	0.1	1	10
CCDC181	0.01	0.1	10
GNG4	0.42	4.14	9.85714
RP5-867C24.4	0.04	0.38	9.5
HOXA6	0.02	0.19	9.5
RP11-74C1.4	0.03	0.28	9.33333
RP11-518L10.5	0.03	0.28	9.33333
AP001172.2	0.03	0.28	9.33333
CARMIL2	0.22	2.01	9.13636
RP5-890E16.5	0.03	0.27	9
C2orf70	0.02	0.18	9
SYNE4	0.01	0.09	9
RP5-892K4.1	0.01	0.09	9
UGT2B4	0.01	0.09	9
SCARNA6	0.21	1.83	8.71429
CTB-129P6.11	0.05	0.43	8.6
snoU13	0.28	2.4	8.57143
Metazoa_SRP	0.13	1.11	8.53846
TCEAL3-AS1	0.1	0.85	8.5
RP11-120I21.2	0.04	0.34	8.5
RP11-10A14.4	0.02	0.17	8.5
Y_RNA	0.3	2.54	8.46667
Metazoa_SRP	0.22	1.85	8.40909
STX1A	2.45	19.86	8.10612
AF064858.10	0.06	0.48	8
CYGB	0.01	0.08	8
MARCH4	0.01	0.08	8
RP11-317C20.9	0.01	0.08	8
RP11-474P2.5	0.06	0.47	7.83333
LINC01067	0.14	1.08	7.71429
HOXC-AS2	0.03	0.23	7.66667
SNORD45B	1.34	10.21	7.6194
FAM71F2	0.07	0.53	7.57143
CTC-518P12.6	0.04	0.3	7.5
MAGI2-AS3	0.02	0.15	7.5
LINC00622	0.02	0.15	7.5
MYL10	0.02	0.15	7.5
Metazoa_SRP	0.24	1.79	7.45833
RN7SL145P	0.07	0.52	7.42857
RP11-45A17.2	0.05	0.36	7.2
RP11-730G20.1	0.02	0.14	7
FOXD1	0.01	0.07	7
NOS1AP	0.01	0.07	7
FUT8-AS1	0.01	0.07	7
RP11-930P14.2	0.01	0.07	7
UPK1B	0.01	0.07	7
MEP1B	0.01	0.07	7
GABRB1	0.01	0.07	7
RP11-382A20.2	0.09	0.63	7
RTN2	0.83	5.79	6.9759
LINC01140	0.13	0.9	6.92308
snoU109	0.16	1.07	6.6875
CTC-510F12.7	0.03	0.2	6.66667
RP11-102L12.2	0.04	0.26	6.5
IQUB	0.04	0.26	6.5
ARL13A	0.04	0.26	6.5
CSTA	0.02	0.13	6.5
GRM7	0.02	0.13	6.5
RN7SKP173	0.25	1.59	6.36
BAALC-AS1	0.32	2.03	6.34375
RP11-73M11.3	0.03	0.19	6.33333
RAB3C	0.47	2.95	6.2766
CITED1	0.04	0.25	6.25
LA16c-316G12.2	0.04	0.25	6.25
AC006042.6	0.1	0.62	6.2
RP11-338H14.1	0.05	0.31	6.2
RP11-38J22.1	0.14	0.86	6.14286
MMP24	0.1	0.61	6.1
VPREB3	0.03	0.18	6
LINC01160	0.03	0.18	6
LA16c-385E7.1	0.03	0.18	6
C22orf23	0.02	0.12	6
RP11-383G6.3	0.02	0.12	6
CTA-221G9.11	0.02	0.12	6
DPYSL4	0.01	0.06	6
NECAB2	0.01	0.06	6
CILP2	0.01	0.06	6
LA16c-349E10.1	0.01	0.06	6
SLC19A3	0.01	0.06	6
PATE2	0.01	0.06	6
KLHL31	0.01	0.06	6
DNAJB13	0.01	0.06	6
MS4A10	0.01	0.06	6
CNR1	0.01	0.06	6
Metazoa_SRP	0.08	0.47	5.875
RNU1-16P	0.14	0.82	5.85714
SNAP25	0.65	3.77	5.8
SCAMP5	0.46	2.65	5.76087
AB015752.3	0.15	0.85	5.66667
TAL2	0.03	0.17	5.66667
LINC02078	0.03	0.17	5.66667
RP11-284M14.1	0.03	0.17	5.66667
WFDC10A	0.03	0.17	5.66667
CTC-353G13.1	0.03	0.17	5.66667
RP11-214K3.20	0.15	0.84	5.6
Metazoa_SRP	0.13	0.72	5.53846
RN7SL740P	0.08	0.44	5.5
RP11-326C3.13	0.04	0.22	5.5
RP11-284A20.3	0.02	0.11	5.5
AF146191.4	0.02	0.11	5.5
AC092168.2	0.02	0.11	5.5
XXyac-YRM2039.3	0.02	0.11	5.5
RP11-49K24.8	0.02	0.11	5.5
SGO1-AS1	0.02	0.11	5.5
AURKC	0.06	0.32	5.33333
RP11-148B18.4	0.03	0.16	5.33333
SCN3B	0.03	0.16	5.33333
CTC-296K1.4	0.03	0.16	5.33333
CTB-50L17.9	0.03	0.16	5.33333
RP11-318M2.3	0.03	0.16	5.33333
CTD-2616J11.16	0.08	0.42	5.25
RP11-279O9.4	0.04	0.21	5.25
RP4-791M13.3	3.43	17.93	5.22741
RP11-175P13.2	0.05	0.26	5.2
RP11-214K3.18	0.15	0.77	5.13333
XXyac-YX155B6.7	0.2	1.01	5.05
RP11-74D7.3	0.08	0.4	5
OGDHL	0.05	0.25	5
TUBA3C	0.05	0.25	5
RP11-618K13.2	0.04	0.2	5
RP11-253I19.3	0.04	0.2	5
RP13-650J16.1	0.03	0.15	5
RP11-10A14.3	0.03	0.15	5
UFL1-AS1	0.03	0.15	5
RP11-505E24.2	0.03	0.15	5
AC009299.2	0.03	0.15	5
RP11-80I15.4	0.03	0.15	5
PRAP1	0.02	0.1	5
RP1-68D18.3	0.02	0.1	5
RAB37	0.01	0.05	5
FNDC5	0.01	0.05	5
C2CD4C	0.01	0.05	5
AC104667.3	0.01	0.05	5
HVCN1	0.01	0.05	5
GRASP	0.01	0.05	5
LINC01376	0.01	0.05	5
DCST2	0.01	0.05	5
RGN	0.01	0.05	5
AC004019.13	0.01	0.05	5
C22orf24	0.01	0.05	5
LINC01299	0.01	0.05	5
LINC01856	0.01	0.05	5
LINC00907	0.01	0.05	5
AC004549.6	0.01	0.05	5
CXCR2	0.01	0.05	5
RP11-305O6.3	0.01	0.05	5
RP11-538C21.2	0.01	0.05	5
RP11-231E19.1	0.01	0.05	5
PLSCR2	0.01	0.05	5
RP11-145G20.1	0.01	0.05	5
RP11-793H13.3	0.01	0.05	5
LINC00521	0.01	0.05	5
FGF10-AS1	0.01	0.05	5
CMYA5	0.18	0.88	4.88889
RP5-1121E10.2	0.14	0.67	4.78571
MIR6778	0.64	3.06	4.78125
RP11-46A10.2	0.04	0.19	4.75
RP11-162G10.5	0.04	0.19	4.75
DNAJC9-AS1	0.04	0.19	4.75
AC092295.4	0.04	0.19	4.75
MIR6805	1.19	5.64	4.7395
Metazoa_SRP	0.1	0.47	4.7
DIRAS3	0.03	0.14	4.66667
LINC01473	0.03	0.14	4.66667
CTB-131B5.5	0.03	0.14	4.66667
RN7SL131P	0.13	0.6	4.61538
RP4-625H18.2	0.05	0.23	4.6
U47924.32	0.07	0.32	4.57143
ACAP2-IT1	0.41	1.85	4.5122
RTBDN	0.06	0.27	4.5
LINC00702	0.04	0.18	4.5
RP11-380N8.7	0.04	0.18	4.5
POPDC2	0.02	0.09	4.5
PCDHB8	0.02	0.09	4.5
RP11-10N23.2	0.02	0.09	4.5
RP11-736K20.6	0.02	0.09	4.5
ARL9	0.02	0.09	4.5
CEP295NL	0.02	0.09	4.5
RP1-166H4.2	0.02	0.09	4.5
LINC02109	0.02	0.09	4.5
RP11-10E18.7	0.02	0.09	4.5
IDO2	0.02	0.09	4.5
RP1-77H15.1	0.02	0.09	4.5
RP11-732A21.3	0.08	0.35	4.375
DISP2	0.11	0.48	4.36364
CARMIL3	0.06	0.26	4.33333
RP11-426C22.8	0.06	0.26	4.33333
RP11-131L12.2	0.03	0.13	4.33333
RP11-96B2.1	0.03	0.13	4.33333
RP11-613F22.8	0.03	0.13	4.33333
RP11-69I8.3	0.03	0.13	4.33333
SEZ6L2	1.27	5.48	4.31496
STMN3	4.84	20.82	4.30165
RP11-545D19.1	0.1	0.43	4.3
RN7SL431P	0.14	0.6	4.28571
LINC01058	0.12	0.51	4.25
RP1-138A5.3	0.08	0.34	4.25
CTA-292E10.8	0.04	0.17	4.25
RP11-51J9.6	0.1	0.42	4.2
SOHLH2	0.05	0.21	4.2
RP11-6N17.3	0.05	0.21	4.2
RP11-565F19.4	0.05	0.21	4.2
RP11-10K17.6	0.05	0.21	4.2
RP11-370F5.4	0.06	0.25	4.16667
KCNK3	0.95	3.95	4.15789
RP11-333J10.3	0.07	0.29	4.14286
CFAP161	0.07	0.29	4.14286
KREMEN2	0.26	1.07	4.11538
SPINK7	0.12	0.49	4.08333
RP11-115D19.3	0.07	0.28	4
RN7SL444P	0.06	0.24	4
GRK4	0.05	0.2	4
RP11-462G2.2	0.05	0.2	4
AC005786.5	0.05	0.2	4
LIPE	0.04	0.16	4
RP11-2H3.6	0.04	0.16	4
RP11-406D1.2	0.04	0.16	4
RP11-546K22.3	0.04	0.16	4
LINC00545	0.04	0.16	4
RIPPLY2	0.03	0.12	4
CTD-2555K7.2	0.03	0.12	4
MSANTD1	0.03	0.12	4
LINC00310	0.03	0.12	4
RP1-74B13.2	0.03	0.12	4
RP11-382A20.5	0.03	0.12	4
CTB-111H14.1	0.03	0.12	4
COL6A2	0.02	0.08	4
AC098820.4	0.02	0.08	4
AC093901.1	0.02	0.08	4
AP001476.2	0.02	0.08	4
RP11-53A1.3	0.02	0.08	4
RP4-639J15.3	0.02	0.08	4
FXYD4	0.02	0.08	4
RP11-389G6.3	0.02	0.08	4
CRYGN	0.02	0.08	4
IL13RA2	0.01	0.04	4
SATB1	0.01	0.04	4
CHRNB4	0.01	0.04	4
LRRC34	0.01	0.04	4
C6	0.01	0.04	4
HMSD	0.01	0.04	4
ZNF626	0.01	0.04	4
PDE6B	0.01	0.04	4
VSTM4	0.01	0.04	4
CUBN	0.01	0.04	4
SOX15	0.01	0.04	4
RP11-108M12.3	0.01	0.04	4
RP11-981G7.6	0.01	0.04	4
SPAG5-AS1	0.01	0.04	4
MX2	0.01	0.04	4
NLRP12	0.01	0.04	4
RP11-59C5.3	0.01	0.04	4
ANGPTL6	0.01	0.04	4
CYP1A2	0.01	0.04	4
RP11-214K3.24	0.01	0.04	4
RP11-83B20.1	0.01	0.04	4
MSTN	0.01	0.04	4
RP11-268G13.1	0.01	0.04	4
LINC01111	0.01	0.04	4
RP13-638C3.4	0.01	0.04	4
RP11-547D24.1	0.01	0.04	4
RP4-756G23.5	0.01	0.04	4
RP11-1006G14.1	0.01	0.04	4
VSIG8	0.01	0.04	4
EPHA1-AS1	0.01	0.04	4
RP11-171I2.1	0.01	0.04	4
RP1-228P16.4	0.01	0.04	4
SRL	0.01	0.04	4
NTRK2	0.01	0.04	4
RP11-567M16.3	0.01	0.04	4
ODF3L1	0.01	0.04	4
FNDC7	0.01	0.04	4
ACTN3	0.01	0.04	4
TAS2R8	0.01	0.04	4
VSTM2A	0.01	0.04	4
CHRND	0.01	0.04	4
SNORA19	0.98	3.9	3.97959
LINC01191	0.17	0.67	3.94118
CTD-2002H8.2	0.13	0.51	3.92308
RP3-426I6.5	0.11	0.43	3.90909
PI15	0.32	1.25	3.90625
CCDC17	0.09	0.35	3.88889
Metazoa_SRP	0.17	0.66	3.88235
MIR6843	0.15	0.58	3.86667
Metazoa_SRP	0.22	0.85	3.86364
CTD-2235C13.3	0.07	0.27	3.85714
RN7SL732P	0.07	0.27	3.85714
Metazoa_SRP	0.13	0.5	3.84615
uc_338	0.13	0.5	3.84615
MIR3620	0.51	1.96	3.84314
RP11-627J17.1	0.06	0.23	3.83333
GLIDR	0.34	1.3	3.82353
RNU6-1223P	0.28	1.07	3.82143
MIR3682	0.44	1.68	3.81818
SNORD60	5.14	19.56	3.80545
RP11-421L21.2	0.1	0.38	3.8
TUBB2B	0.05	0.19	3.8
DNAAF3	0.05	0.19	3.8
RP11-272L14.2	0.05	0.19	3.8
RP3-324O17.7	0.05	0.19	3.8
AC015849.13	0.05	0.19	3.8
MIR6878	0.91	3.45	3.79121
SNORD72	0.5	1.89	3.78
SNORD12C	0.39	1.47	3.76923
MIR221	0.51	1.92	3.76471
RN7SL481P	0.08	0.3	3.75
DARS-AS1	0.08	0.3	3.75
ZNF521	0.04	0.15	3.75
CTD-2339L15.3	0.04	0.15	3.75
XIAP-AS1	0.04	0.15	3.75
RP11-262A16.1	0.07	0.26	3.71429
NAPB	2.49	9.19	3.69076
RP11-395N3.2	0.12	0.44	3.66667
RP11-431M3.1	0.09	0.33	3.66667
RP11-674E16.4	0.03	0.11	3.66667
RP11-386J22.3	0.03	0.11	3.66667
RP11-474I16.8	0.03	0.11	3.66667
PCBP2-OT1	0.15	0.54	3.6
RP11-485G7.5	0.05	0.18	3.6
SERPINC1	0.05	0.18	3.6
RNU6ATAC35P	0.05	0.18	3.6
PIK3CD-AS2	0.17	0.61	3.58824
RP1-249I4.2	0.07	0.25	3.57143
GRK7	0.2	0.71	3.55
AC008781.7	0.08	0.28	3.5
AC005197.2	0.08	0.28	3.5
RP11-755H23.1	0.08	0.28	3.5
RP11-20G6.2	0.04	0.14	3.5
RP11-184D12.1	0.04	0.14	3.5
NME8	0.04	0.14	3.5
CTD-2526M8.2	0.04	0.14	3.5
SLC45A1	0.02	0.07	3.5
AOC3	0.02	0.07	3.5
MMP19	0.02	0.07	3.5
RP3-388N13.5	0.02	0.07	3.5
RP11-358N2.2	0.02	0.07	3.5
SLC39A2	0.02	0.07	3.5
CLDN10	0.02	0.07	3.5
LINC01219	0.02	0.07	3.5
CRISP3	0.02	0.07	3.5
PABPC3	0.02	0.07	3.5
RP11-281P23.1	0.02	0.07	3.5
RP3-337H4.8	0.02	0.07	3.5
RP11-44F14.5	0.02	0.07	3.5
MTUS2-AS1	0.02	0.07	3.5
IGFL2	0.02	0.07	3.5
LINC00989	0.02	0.07	3.5
NOTO	0.02	0.07	3.5
AF127936.5	0.02	0.07	3.5
CHL1-AS2	0.02	0.07	3.5
RP11-227D13.4	0.06	0.21	3.5
RP11-407N17.4	0.06	0.21	3.5
AC007193.6	0.06	0.21	3.5
CTC-244M17.1	0.1	0.35	3.5
RP11-440L14.4	0.07	0.24	3.42857
RP11-630C16.2	0.07	0.24	3.42857
DPYSL5	0.05	0.17	3.4
LIMD1-AS1	0.05	0.17	3.4
Metazoa_SRP	0.31	1.05	3.3871
C10orf11	0.16	0.54	3.375
RP11-894P9.1	0.06	0.2	3.33333
ZNF69	0.03	0.1	3.33333
AC145343.2	0.03	0.1	3.33333
SMAD9-IT1	0.03	0.1	3.33333
KB-208E9.1	0.03	0.1	3.33333
RP11-276H19.2	0.03	0.1	3.33333
RP11-325L7.2	0.03	0.1	3.33333
LINC01623	0.03	0.1	3.33333
C1orf234	0.03	0.1	3.33333
RP11-325L12.7	0.03	0.1	3.33333
CTB-76P12.1	0.03	0.1	3.33333
CACNG3	0.03	0.1	3.33333
RP11-932O9.8	0.1	0.33	3.3
RP11-443B7.3	0.1	0.33	3.3
GNRH1	1.26	4.15	3.29365
RP11-230F18.5	0.83	2.73	3.28916
CTA-398F10.1	0.21	0.69	3.28571
SPDYE1	0.07	0.23	3.28571
HOTAIRM1_2	0.65	2.12	3.26154
BEX1	0.04	0.13	3.25
RP4-539M6.20	0.04	0.13	3.25
ANO3	0.04	0.13	3.25
PSMD6-AS2	0.68	2.2	3.23529
RP11-930O11.3	0.09	0.29	3.22222
RP11-15L13.4	0.14	0.45	3.21429
DOC2A	0.1	0.32	3.2
C10orf111	0.05	0.16	3.2
AC093818.1	0.05	0.16	3.2
NPTN-IT1	1.06	3.39	3.19811
MIR570	0.96	3.06	3.1875
TRIM9	0.52	1.65	3.17308
ELOVL2	0.29	0.92	3.17241
RP11-293M10.6	0.06	0.19	3.16667
KCNE5	0.31	0.98	3.16129
RP11-89N17.3	0.14	0.44	3.14286
CACNB1	1.68	5.25	3.125
RP11-661A12.12	0.16	0.5	3.125
VSTM2L	0.08	0.25	3.125
PPM1E	0.81	2.52	3.11111
SNORD102	5.36	16.59	3.09515
MIR1307	0.62	1.91	3.08065
RP11-55L4.2	0.38	1.17	3.07895
IQCA1-AS1	0.14	0.43	3.07143
ZRSR1	0.98	2.98	3.04082
RAP1GAP	2.1	6.33	3.01429
FALEC	0.09	0.27	3
RP11-310P5.1	0.09	0.27	3
RN7SL381P	0.34	1.02	3
AF127577.8	0.12	0.36	3
AF011889.2	0.08	0.24	3
CCDC110	0.06	0.18	3
LINC00976	0.06	0.18	3
RP11-389G6.4	0.06	0.18	3
BRSK2	0.04	0.12	3
RAB33A	0.04	0.12	3
CFAP206	0.04	0.12	3
HIST1H3J	0.04	0.12	3
CTD-2619J13.3	0.04	0.12	3
RP11-886P16.6	0.04	0.12	3
RP4-585I14.3	0.04	0.12	3
GMFG	0.04	0.12	3
NDST4	0.04	0.12	3
RAB11FIP4	0.03	0.09	3
ZNF570	0.03	0.09	3
HOXA1	0.03	0.09	3
RP1-46F2.3	0.03	0.09	3
AC005786.7	0.03	0.09	3
LINC01638	0.03	0.09	3
SCX	0.03	0.09	3
SMCR2	0.03	0.09	3
RP11-84A19.4	0.03	0.09	3
RP11-711C17.2	0.03	0.09	3
CTC-527H23.3	0.03	0.09	3
TMEM5-AS1	0.03	0.09	3
RSF1-IT2	0.03	0.09	3
CCDC116	0.03	0.09	3
RP11-755F10.3	0.03	0.09	3
RP11-124N3.3	0.03	0.09	3
LINC02216	0.03	0.09	3
RP11-589B3.6	0.03	0.09	3
ZEB2-AS1	0.03	0.09	3
RP4-614C15.2	0.03	0.09	3
CTC-435M10.10	0.03	0.09	3
HCCAT5	0.03	0.09	3
VPS37D	0.02	0.06	3
MCF2L2	0.02	0.06	3
GYS2	0.02	0.06	3
TTLL7-IT1	0.02	0.06	3
CTA-286B10.8	0.02	0.06	3
RP11-459J23.1	0.02	0.06	3
LILRB5	0.02	0.06	3
RP11-305A4.3	0.02	0.06	3
PDZK1IP1	0.02	0.06	3
RP11-360O19.4	0.02	0.06	3
AC068831.15	0.02	0.06	3
RP11-335K5.2	0.02	0.06	3
RP11-319E12.2	0.02	0.06	3
PDE6H	0.02	0.06	3
GRID2	0.02	0.06	3
CDH1	0.01	0.03	3
FXYD3	0.01	0.03	3
TMEM98	0.01	0.03	3
MVB12B	0.01	0.03	3
RP11-566K19.6	0.01	0.03	3
FBXO16	0.01	0.03	3
EFR3B	0.01	0.03	3
GSAP	0.01	0.03	3
P2RY1	0.01	0.03	3
MEIOC	0.01	0.03	3
GATM	0.01	0.03	3
TSPAN7	0.01	0.03	3
LINC01833	0.01	0.03	3
ISLR	0.01	0.03	3
FMO4	0.01	0.03	3
P2RX7	0.01	0.03	3
FOXI3	0.01	0.03	3
TLR5	0.01	0.03	3
GIMAP2	0.01	0.03	3
RORA	0.01	0.03	3
ANKDD1B	0.01	0.03	3
OVOL2	0.01	0.03	3
KCTD19	0.01	0.03	3
CRTAM	0.01	0.03	3
VILL	0.01	0.03	3
SLC8A2	0.01	0.03	3
SYT2	0.01	0.03	3
SNAI3	0.01	0.03	3
CYP4F12	0.01	0.03	3
WNT6	0.01	0.03	3
HOXA-AS2	0.01	0.03	3
SOX6	0.01	0.03	3
S1PR4	0.01	0.03	3
RP11-325N19.3	0.01	0.03	3
MPIG6B	0.01	0.03	3
LINC01207	0.01	0.03	3
IL34	0.01	0.03	3
CACNA1A	0.01	0.03	3
SLC52A1	0.01	0.03	3
RP11-504A18.1	0.01	0.03	3
RP11-717D12.1	0.01	0.03	3
AGBL4	0.01	0.03	3
CASP14	0.01	0.03	3
CXorf58	0.01	0.03	3
LINC02029	0.01	0.03	3
LINC01634	0.01	0.03	3
CH17-408M7.1	0.01	0.03	3
RP11-186N15.3	0.01	0.03	3
MAS1	0.01	0.03	3
LRRC25	0.01	0.03	3
RP11-138I1.2	0.01	0.03	3
PPIAL4G	0.01	0.03	3
RP11-88G17.6	0.01	0.03	3
LINC01940	0.01	0.03	3
HSPB9	0.01	0.03	3
ZPLD1	0.01	0.03	3
CTD-2270F17.1	0.01	0.03	3
LINC00861	0.01	0.03	3
RP11-626G11.3	0.01	0.03	3
RP11-22A3.2	0.01	0.03	3
CASC11	0.01	0.03	3
GPR21	0.01	0.03	3
CTD-2201G3.1	0.01	0.03	3
RP11-240G22.5	0.01	0.03	3
AC226118.1	0.01	0.03	3
NKAIN2	0.01	0.03	3
RP11-356O9.1	0.07	0.21	3
PGF	0.05	0.15	3
RP11-248M19.1	0.05	0.15	3
RP11-382D12.2	0.05	0.15	3
RP11-394A14.4	0.05	0.15	3
MIR2117HG	0.05	0.15	3
TBX22	0.05	0.15	3
CH507-145C22.1	0.28	0.83	2.96429
CTD-3247H4.2	0.22	0.65	2.95455
AC007064.24	0.21	0.62	2.95238
MGAT5B	2.39	7.04	2.94561
RP11-65J21.4	0.17	0.5	2.94118
MPP3	6.41	18.8	2.93292
RP11-989F5.3	0.86	2.52	2.93023
RN7SL32P	0.11	0.32	2.90909
RN7SL488P	0.11	0.32	2.90909
RP1-59D14.10	0.1	0.29	2.9
RP11-298P3.4	0.19	0.55	2.89474
Metazoa_SRP	0.09	0.26	2.88889
USP18	0.08	0.23	2.875
SLC16A4	0.08	0.23	2.875
RP11-1149M10.2	0.08	0.23	2.875
RP11-152P23.2	0.08	0.23	2.875
RN7SKP241	0.51	1.46	2.86275
ERVK-28	0.29	0.83	2.86207
MIR4721	0.57	1.63	2.85965
SNORA53	0.54	1.54	2.85185
SNORD54	0.86	2.45	2.84884
MIR647	0.33	0.94	2.84848
RP11-308B5.2	0.13	0.37	2.84615
uc_338	0.13	0.37	2.84615
Metazoa_SRP	0.32	0.91	2.84375
SNORA63	0.19	0.54	2.84211
SNORA20	0.56	1.59	2.83929
CTD-3001H11.2	0.06	0.17	2.83333
RP11-651L5.2	0.06	0.17	2.83333
AC141930.2	0.06	0.17	2.83333
ZBTB9	0.34	0.96	2.82353
SNORD91A	0.22	0.62	2.81818
RP11-415J8.7	0.11	0.31	2.81818
RP4-665J23.4	0.11	0.31	2.81818
TNFSF13B	0.16	0.45	2.8125
CH507-9B2.1	0.16	0.45	2.8125
SNORA58	0.21	0.59	2.80952
AP001429.1	0.26	0.73	2.80769
U3	0.1	0.28	2.8
RP3-406P24.3	0.1	0.28	2.8
CTD-2600O9.1	0.05	0.14	2.8
RP11-52A20.2	0.05	0.14	2.8
RP1-278C19.8	0.05	0.14	2.8
TSSK6	0.15	0.42	2.8
PPFIA3	0.74	2.06	2.78378
MFSD14C	0.09	0.25	2.77778
WWTR1-IT1	0.09	0.25	2.77778
PARD6G-AS1	0.09	0.25	2.77778
LINC01050	0.09	0.25	2.77778
GUCY1A2	0.3	0.83	2.76667
RP11-484D2.4	0.12	0.33	2.75
RN7SL460P	0.12	0.33	2.75
uc_338	0.12	0.33	2.75
ATP2A1	0.08	0.22	2.75
CEBPA	0.04	0.11	2.75
CTD-2008P7.9	0.04	0.11	2.75
LLNLR-304G9.1	0.04	0.11	2.75
RP1-317E23.3	0.04	0.11	2.75
AF131216.7	0.04	0.11	2.75
RP11-297P16.3	0.04	0.11	2.75
RP1-41C23.4	0.04	0.11	2.75
RP11-240G22.4	0.04	0.11	2.75
AJ003147.8	0.04	0.11	2.75
RP11-513D5.2	0.04	0.11	2.75
G0S2	0.23	0.63	2.73913
RP11-550A5.2	0.19	0.52	2.73684
RP11-505K9.5	0.22	0.6	2.72727
ACTR3C	0.11	0.3	2.72727
PCAT2	0.35	0.95	2.71429
RP11-723D22.3	0.07	0.19	2.71429
RP11-697M17.2	0.07	0.19	2.71429
Metazoa_SRP	0.07	0.19	2.71429
RP11-96D1.9	0.07	0.19	2.71429
LINC01798	0.07	0.19	2.71429
SFTPC	0.07	0.19	2.71429
RP11-357D18.1	0.07	0.19	2.71429
DCAF4L1	0.27	0.73	2.7037
MIR4500HG	0.27	0.73	2.7037
RP11-103B5.4	0.1	0.27	2.7
RN7SKP97	0.43	1.16	2.69767
NPIPB2	0.35	0.94	2.68571
BACH1-IT1	0.31	0.83	2.67742
LSMEM1	0.85	2.27	2.67059
MCF2L	0.06	0.16	2.66667
RSPH4A	0.06	0.16	2.66667
RP11-61L19.2	0.06	0.16	2.66667
HIC1	0.06	0.16	2.66667
ZNF439	0.03	0.08	2.66667
FRZB	0.03	0.08	2.66667
C2orf81	0.03	0.08	2.66667
AC009120.11	0.03	0.08	2.66667
RP4-613A2.1	0.03	0.08	2.66667
AC090616.2	0.03	0.08	2.66667
RP11-333I13.1	0.03	0.08	2.66667
CTD-2026K11.4	0.03	0.08	2.66667
LNX1-AS2	0.03	0.08	2.66667
RP11-561I11.3	0.03	0.08	2.66667
RP11-59H7.3	0.03	0.08	2.66667
PRR23C	0.03	0.08	2.66667
RP11-946L16.1	0.03	0.08	2.66667
LVRN	0.18	0.48	2.66667
KCNE4	0.09	0.24	2.66667
GAL3ST2	0.09	0.24	2.66667
NKAIN1	0.32	0.85	2.65625
HCG16	0.26	0.69	2.65385
SLC12A9-AS1	0.14	0.37	2.64286
CTD-2340E1.2	0.08	0.21	2.625
MYO16-AS1	0.58	1.52	2.62069
SNORD33	1.71	4.48	2.61988
RABGAP1L-IT1	0.21	0.55	2.61905
ARHGAP11B	3.33	8.67	2.6036
RN7SL192P	0.25	0.65	2.6
MARCH1	0.15	0.39	2.6
CCZ1B	0.1	0.26	2.6
GPSM3	0.05	0.13	2.6
AC144831.3	0.05	0.13	2.6
XXbac-BPG308K3.5	0.05	0.13	2.6
BNIPL	0.14	0.36	2.57143
PTPRCAP	0.07	0.18	2.57143
HLA-DPA1	0.07	0.18	2.57143
RP11-286H15.1	0.07	0.18	2.57143
AC003986.7	0.07	0.18	2.57143
FOLH1	0.07	0.18	2.57143
RP11-304L19.3	0.7	1.79	2.55714
CSAG1	0.09	0.23	2.55556
NPPA-AS1	0.67	1.71	2.55224
TMSB15A	0.8	2.04	2.55
PCDHB10	0.11	0.28	2.54545
NDUFV2-AS1	0.11	0.28	2.54545
RP11-21L19.1	0.24	0.61	2.54167
RP11-726G1.1	0.13	0.33	2.53846
CTD-2358C21.5	0.13	0.33	2.53846
FSD1L	1.55	3.93	2.53548
GDAP1	12.21	30.95	2.53481
GABRB2	0.17	0.43	2.52941
RP11-295D4.1	0.7	1.77	2.52857
CTD-2116N20.1	1.12	2.83	2.52679
KCNIP2	0.46	1.16	2.52174
DIRAS1	0.25	0.63	2.52
CTD-2622I13.3	0.22	0.55	2.5
RP11-244O19.1	0.12	0.3	2.5
LINC02043	0.12	0.3	2.5
PFN4	0.12	0.3	2.5
RP4-669H2.1	0.1	0.25	2.5
HBQ1	0.06	0.15	2.5
RIMKLA	0.04	0.1	2.5
GPD1	0.04	0.1	2.5
RP11-463O12.3	0.04	0.1	2.5
TCP10L	0.04	0.1	2.5
RP11-449P15.2	0.04	0.1	2.5
RP11-893F2.5	0.04	0.1	2.5
RP3-340N1.2	0.04	0.1	2.5
MBOAT4	0.04	0.1	2.5
RP11-516J2.1	0.04	0.1	2.5
AC011551.3	0.04	0.1	2.5
AC092071.1	0.04	0.1	2.5
LRRC17	0.02	0.05	2.5
CD40	0.02	0.05	2.5
PTPRO	0.02	0.05	2.5
NGFR	0.02	0.05	2.5
IL17RE	0.02	0.05	2.5
CCNB3	0.02	0.05	2.5
RP11-164O23.7	0.02	0.05	2.5
ADAMTS13	0.02	0.05	2.5
ODF3B	0.02	0.05	2.5
SRCIN1	0.02	0.05	2.5
TMEM191C	0.02	0.05	2.5
NAP1L6	0.02	0.05	2.5
PYGM	0.02	0.05	2.5
CTD-2308N23.2	0.02	0.05	2.5
AC005009.2	0.02	0.05	2.5
RP11-367J11.3	0.02	0.05	2.5
SPIB	0.02	0.05	2.5
RP11-536C5.7	0.02	0.05	2.5
RP11-193M21.1	0.02	0.05	2.5
XXbac-B476C20.13	0.02	0.05	2.5
HRH4	0.02	0.05	2.5
FAM83E	0.02	0.05	2.5
GIPC2	0.02	0.05	2.5
HIF3A	0.02	0.05	2.5
HOXC12	0.02	0.05	2.5
SLC51B	0.02	0.05	2.5
RP11-901H12.1	0.02	0.05	2.5
CTD-2521M24.6	0.02	0.05	2.5
LMOD3	0.02	0.05	2.5
LINC01122	0.02	0.05	2.5
ADH4	0.02	0.05	2.5
RP11-326A13.1	0.02	0.05	2.5
RP11-93G5.1	0.02	0.05	2.5
RP4-753D10.5	0.02	0.05	2.5
AC010971.1	0.02	0.05	2.5
RP4-681N20.5	0.02	0.05	2.5
KCNJ6	0.02	0.05	2.5
RP11-17J14.2	0.14	0.35	2.5
RP11-165D7.5	0.14	0.35	2.5
RP11-627K11.6	0.29	0.72	2.48276
ERI3-IT1	0.27	0.67	2.48148
CTC-487M23.5	1.6	3.96	2.475
SNORD73A	4.82	11.92	2.47303
AL450992.2	0.17	0.42	2.47059
OGFRP1	0.13	0.32	2.46154
AC007292.7	0.13	0.32	2.46154
AC087294.2	0.11	0.27	2.45455
RP11-323F24.4	0.11	0.27	2.45455
STAC3	0.09	0.22	2.44444
CTA-398F10.2	0.09	0.22	2.44444
RP11-274B21.10	0.09	0.22	2.44444
C11orf95	0.09	0.22	2.44444
RP11-676J12.8	0.07	0.17	2.42857
DUXA	0.07	0.17	2.42857
LINC01016	0.07	0.17	2.42857
RP11-489E7.1	0.07	0.17	2.42857
RP11-644N4.1	0.12	0.29	2.41667
CTD-2192J16.26	0.12	0.29	2.41667
GS1-114I9.1	0.29	0.7	2.41379
GPRIN1	4.25	10.25	2.41176
GS1-174L6.4	0.17	0.41	2.41176
RN7SL317P	0.17	0.41	2.41176
LRRC69	0.44	1.06	2.40909
CTD-3220F14.2	0.3	0.72	2.4
CNIH2	0.15	0.36	2.4
PGBD5	0.15	0.36	2.4
LINC00638	0.1	0.24	2.4
AC142528.1	0.1	0.24	2.4
RP11-349F21.2	0.05	0.12	2.4
SLC2A9	0.05	0.12	2.4
CCER2	0.05	0.12	2.4
TXNDC2	0.05	0.12	2.4
MEFV	0.05	0.12	2.4
CPS1-IT1	0.05	0.12	2.4
RP11-285F7.2	0.41	0.98	2.39024
MAPK8IP1	2.82	6.74	2.39007
U3	0.18	0.43	2.38889
Metazoa_SRP	0.62	1.48	2.3871
RN7SL834P	0.26	0.62	2.38462
AC002310.7	0.13	0.31	2.38462
MIR3192	1.1	2.62	2.38182
CCDC96	0.08	0.19	2.375
SIAH2-AS1	0.08	0.19	2.375
RP11-397O8.7	0.08	0.19	2.375
RP1-28H20.3	0.19	0.45	2.36842
RP11-250B2.3	0.49	1.16	2.36735
DRP2	0.22	0.52	2.36364
RP11-135L13.4	0.11	0.26	2.36364
NTNG1	0.99	2.33	2.35354
SNORA9	0.37	0.87	2.35135
RP11-313P22.1	0.2	0.47	2.35
FBXL15	0.65	1.52	2.33846
RP11-552M11.4	0.75	1.75	2.33333
PSMB9	0.48	1.12	2.33333
LINC01024	0.15	0.35	2.33333
TDRD6	0.09	0.21	2.33333
AC005329.7	0.06	0.14	2.33333
CHD5	0.06	0.14	2.33333
LINC01771	0.06	0.14	2.33333
RP4-622L5.7	0.06	0.14	2.33333
AC006116.19	0.06	0.14	2.33333
RP1-65J11.5	0.06	0.14	2.33333
AC079630.4	0.06	0.14	2.33333
DRAXIN	0.03	0.07	2.33333
ZNF492	0.03	0.07	2.33333
ACTA2-AS1	0.03	0.07	2.33333
HAL	0.03	0.07	2.33333
ROPN1L	0.03	0.07	2.33333
RAPSN	0.03	0.07	2.33333
AC003088.1	0.03	0.07	2.33333
GTF2A1L	0.03	0.07	2.33333
CLEC7A	0.03	0.07	2.33333
PCAT18	0.03	0.07	2.33333
EXD1	0.03	0.07	2.33333
LGALS4	0.03	0.07	2.33333
AC079466.1	0.03	0.07	2.33333
RP11-164H13.1	0.03	0.07	2.33333
C8orf86	0.03	0.07	2.33333
LINC01923	0.03	0.07	2.33333
RP11-1127D7.1	0.03	0.07	2.33333
GCNA	0.81	1.88	2.32099
RP11-530C5.4	0.29	0.67	2.31034
RN7SL75P	0.33	0.76	2.30303
GPER1	0.1	0.23	2.3
RP11-760H22.2	0.1	0.23	2.3
RP11-1143G9.4	0.1	0.23	2.3
ATL1	0.84	1.93	2.29762
RP11-479O16.1	0.24	0.55	2.29167
LINC01589	0.31	0.71	2.29032
HIST1H3B	0.35	0.8	2.28571
RP11-206L10.9	0.28	0.64	2.28571
RP11-235E17.3	0.14	0.32	2.28571
CMTM8	0.07	0.16	2.28571
TMEM236	0.07	0.16	2.28571
RHOA-IT1	0.07	0.16	2.28571
RP11-1167A19.2	0.07	0.16	2.28571
CTB-32O4.2	0.07	0.16	2.28571
RP11-707M3.3	0.39	0.89	2.28205
XX-FW83128A1.2	0.11	0.25	2.27273
PLCXD3	1.54	3.5	2.27273
RN7SL785P	0.66	1.5	2.27273
SNORA14B	1.45	3.28	2.26207
CBX7	0.24	0.54	2.25
ASAH2B	0.12	0.27	2.25
RN7SL244P	0.2	0.45	2.25
RP11-531H8.1	0.08	0.18	2.25
GRIP1	0.04	0.09	2.25
PMFBP1	0.04	0.09	2.25
RP11-85G18.6	0.04	0.09	2.25
CTD-2265O21.3	0.04	0.09	2.25
MIR137HG	0.04	0.09	2.25
SLC35F1	0.04	0.09	2.25
RP11-404O13.5	0.04	0.09	2.25
FITM1	0.04	0.09	2.25
ACAP1	0.04	0.09	2.25
FZD10	0.04	0.09	2.25
PARP6	13.36	30.05	2.24925
NPIPB3	0.29	0.65	2.24138
AC092614.2	0.25	0.56	2.24
RP11-197P3.5	0.13	0.29	2.23077
RP11-486O13.2	0.09	0.2	2.22222
SNORD101	7.71	17.12	2.22049
RP11-74E22.8	0.23	0.51	2.21739
RP11-164P12.3	0.28	0.62	2.21429
RP1-92O14.3	0.33	0.73	2.21212
CBWD1	0.58	1.28	2.2069
Metazoa_SRP	0.58	1.28	2.2069
OBSL1	0.29	0.64	2.2069
ZNF618	0.29	0.64	2.2069
RP11-1094M14.14	0.93	2.05	2.2043
PTENP1-AS	0.79	1.74	2.20253
RP11-344B2.3	0.3	0.66	2.2
CTD-2587M2.1	0.15	0.33	2.2
RP11-148K1.12	0.1	0.22	2.2
MAP4K1	0.05	0.11	2.2
HCG20	0.05	0.11	2.2
RP3-330M21.5	0.26	0.57	2.19231
AC010084.1	0.16	0.35	2.1875
CTC-137K3.1	0.11	0.24	2.18182
RP1-122O8.7	0.11	0.24	2.18182
RP11-528I4.2	0.11	0.24	2.18182
RP11-883G14.4	0.11	0.24	2.18182
SNORD11	3.08	6.71	2.17857
PRKCQ-AS1	0.28	0.61	2.17857
JPH3	0.28	0.61	2.17857
RP11-381O6.1	0.17	0.37	2.17647
PCLO	0.99	2.15	2.17172
KLRC4	0.18	0.39	2.16667
CTD-3032J10.3	0.18	0.39	2.16667
TMEFF2	0.12	0.26	2.16667
KCNJ2	0.12	0.26	2.16667
RP11-816J6.3	0.12	0.26	2.16667
EOMES	0.06	0.13	2.16667
FBXO24	0.06	0.13	2.16667
AP000442.1	0.06	0.13	2.16667
RP11-294J22.6	0.06	0.13	2.16667
NPY1R	0.25	0.54	2.16
TTC28-AS1	0.26	0.56	2.15385
RP11-210K20.5	0.2	0.43	2.15
ALS2CR12	0.47	1.01	2.14894
Y_RNA	4.65	9.97	2.14409
RP11-715J22.2	0.14	0.3	2.14286
RP11-159F24.3	0.14	0.3	2.14286
TOLLIP-AS1	0.07	0.15	2.14286
CCDC62	0.07	0.15	2.14286
MIR186	1.67	3.57	2.13772
SNORA5A	0.8	1.71	2.1375
SNORD12B	1.47	3.14	2.13605
RP11-807H17.1	0.15	0.32	2.13333
RP11-90B9.2	0.16	0.34	2.125
RP4-555D20.4	0.08	0.17	2.125
RNASEH2B-AS1	0.08	0.17	2.125
RP11-867G23.10	0.43	0.91	2.11628
AC079610.2	0.26	0.55	2.11538
CAHM	0.09	0.19	2.11111
RP11-489O18.1	0.09	0.19	2.11111
PRC1-AS1	0.09	0.19	2.11111
RP11-510N19.5	0.09	0.19	2.11111
C1orf162	0.29	0.61	2.10345
CADM2	0.3	0.63	2.1
CTD-3064M3.3	0.2	0.42	2.1
C11orf91	0.1	0.21	2.1
TMED6	0.1	0.21	2.1
RP11-96K19.4	0.1	0.21	2.1
SNAP25-AS1	0.1	0.21	2.1
PARD6A	0.54	1.13	2.09259
GKAP1	1.65	3.44	2.08485
RP11-204M4.3	0.59	1.23	2.08475
CTD-2003C8.2	0.25	0.52	2.08
AP000432.1	0.77	1.6	2.07792
RP11-809N8.4	0.39	0.81	2.07692
PLAC8L1	0.13	0.27	2.07692
CH17-437K3.1	0.13	0.27	2.07692
BX470102.3	0.13	0.27	2.07692
AC009404.2	0.53	1.1	2.07547
RP11-867G23.8	0.14	0.29	2.07143
RP11-395I14.2	1.74	3.6	2.06897
GABRR2	0.15	0.31	2.06667
AC006538.1	0.17	0.35	2.05882
CTD-3216D2.5	0.35	0.72	2.05714
CHP2	0.19	0.39	2.05263
CTD-3138B18.6	0.39	0.8	2.05128
RP11-191L17.1	0.21	0.43	2.04762
PDZK1	0.22	0.45	2.04545
XX-FW83563B9.5	0.23	0.47	2.04348
C5orf66	0.24	0.49	2.04167
RP11-142G1.3	0.5	1.02	2.04
RP11-110I1.13	0.34	0.69	2.02941
TBC1D32	1.04	2.11	2.02885
WI2-87327B8.2	0.35	0.71	2.02857
RASGEF1B	1.09	2.21	2.02752
RICTOR	17.8	36.08	2.02697
SLC35G2	10.92	22.12	2.02564
HCN3	1.19	2.41	2.02521
MDK	1.76	3.56	2.02273
AC079354.5	1	2.02	2.02
RAMP2	0.3	0.6	2
LLNLR-268E12.1	0.29	0.58	2
LINC01337	0.28	0.56	2
TMEM253	0.27	0.54	2
CTD-2245E15.3	0.26	0.52	2
KALRN	0.2	0.4	2
TEKT4	0.18	0.36	2
RP11-158M2.3	0.17	0.34	2
RORC	0.14	0.28	2
CCDC151	0.13	0.26	2
RN7SL812P	0.13	0.26	2
RP11-439E19.9	0.13	0.26	2
RN7SL153P	0.13	0.26	2
RNF125	0.11	0.22	2
TCN2	0.11	0.22	2
MIR497HG	0.11	0.22	2
CTC-492K19.7	0.11	0.22	2
Metazoa_SRP	0.1	0.2	2
CTC-359M8.3	0.1	0.2	2
RP11-461F11.3	0.1	0.2	2
GAP43	0.09	0.18	2
ZNF395	0.09	0.18	2
HOXC5	0.09	0.18	2
RRM1-AS1	0.09	0.18	2
KCNK2	0.09	0.18	2
RP11-120J1.1	0.08	0.16	2
CKMT1B	0.08	0.16	2
HOXA4	0.08	0.16	2
Metazoa_SRP	0.08	0.16	2
TNFSF11	0.08	0.16	2
SLC27A6	0.07	0.14	2
BHLHE41	0.07	0.14	2
FGF18	0.07	0.14	2
RP11-179B2.2	0.07	0.14	2
PANO1	0.07	0.14	2
ASPRV1	0.07	0.14	2
RP11-90B9.3	0.07	0.14	2
RN7SL711P	0.07	0.14	2
CTD-3193O13.12	0.07	0.14	2
CTD-2653D5.1	0.07	0.14	2
RP11-269F21.1	0.07	0.14	2
RP11-599B13.7	0.07	0.14	2
OR2B2	0.07	0.14	2
FAAH	0.06	0.12	2
UBE2Q2L	0.06	0.12	2
RP11-395N3.1	0.06	0.12	2
SMIM1	0.06	0.12	2
USP27X-AS1	0.06	0.12	2
CTD-3234P18.6	0.06	0.12	2
RP11-893F2.13	0.06	0.12	2
GS1-24F4.2	0.06	0.12	2
LMO7-AS1	0.06	0.12	2
RP13-968A2.1	0.06	0.12	2
RP11-38G5.2	0.06	0.12	2
RP13-216E22.5	0.06	0.12	2
RP11-93O14.2	0.06	0.12	2
HOXD9	0.05	0.1	2
SLC38A4	0.05	0.1	2
APC2	0.05	0.1	2
RP11-778D9.13	0.05	0.1	2
RP11-316M1.12	0.05	0.1	2
RP11-266J6.2	0.05	0.1	2
RP11-334G22.1	0.05	0.1	2
LCN12	0.05	0.1	2
HCST	0.05	0.1	2
AP000640.2	0.05	0.1	2
RP11-867G23.3	0.05	0.1	2
REV3L-IT1	0.05	0.1	2
RP11-712B9.2	0.05	0.1	2
OR51E2	0.05	0.1	2
RP4-635E18.7	0.05	0.1	2
CCL22	0.05	0.1	2
UBE2R2-AS1	0.05	0.1	2
AF127936.3	0.05	0.1	2
AC006019.3	0.05	0.1	2
RP11-399K21.13	0.05	0.1	2
FRY-AS1	0.05	0.1	2
CTD-3099C6.7	0.05	0.1	2
FOXCUT	0.05	0.1	2
OR14I1	0.05	0.1	2
TGFA	0.04	0.08	2
P2RY2	0.04	0.08	2
IL22RA1	0.04	0.08	2
A1BG	0.04	0.08	2
ITIH4	0.04	0.08	2
TSPOAP1	0.04	0.08	2
ATCAY	0.04	0.08	2
RP11-43F13.4	0.04	0.08	2
GNRH2	0.04	0.08	2
RP11-387M24.5	0.04	0.08	2
RP11-482D24.3	0.04	0.08	2
RP11-343H19.1	0.04	0.08	2
FLJ40194	0.04	0.08	2
ZAR1	0.04	0.08	2
HCG14	0.04	0.08	2
LL22NC03-63E9.3	0.04	0.08	2
RP11-245C17.2	0.04	0.08	2
RP11-28G8.1	0.04	0.08	2
RP13-297E16.4	0.04	0.08	2
CTD-2369P2.8	0.04	0.08	2
RP11-286E11.2	0.04	0.08	2
CTC-436K13.6	0.04	0.08	2
LINC01752	0.04	0.08	2
RP11-759A9.1	0.04	0.08	2
LSMEM2	0.04	0.08	2
RP13-487P22.1	0.04	0.08	2
MEG9	0.04	0.08	2
RP11-109E24.2	0.04	0.08	2
RP11-115E19.1	0.04	0.08	2
CYP2J2	0.03	0.06	2
CNTN1	0.03	0.06	2
ZNF467	0.03	0.06	2
BST1	0.03	0.06	2
NRTN	0.03	0.06	2
TLE6	0.03	0.06	2
CCL26	0.03	0.06	2
EDA	0.03	0.06	2
STK32A	0.03	0.06	2
SOCS1	0.03	0.06	2
KIAA1683	0.03	0.06	2
RP11-59N23.3	0.03	0.06	2
RP11-909N17.2	0.03	0.06	2
RP11-295M18.6	0.03	0.06	2
PLXDC1	0.03	0.06	2
RP11-90P5.5	0.03	0.06	2
LINC01608	0.03	0.06	2
LINC01695	0.03	0.06	2
RP1-63G5.7	0.03	0.06	2
WI2-85898F10.2	0.03	0.06	2
AC011747.6	0.03	0.06	2
CD38	0.03	0.06	2
RP11-13E5.2	0.03	0.06	2
CEACAM8	0.03	0.06	2
RP11-420A6.2	0.03	0.06	2
RP11-439E19.7	0.03	0.06	2
RP11-466A19.1	0.03	0.06	2
CD209	0.03	0.06	2
SAMMSON	0.03	0.06	2
GRM8	0.03	0.06	2
RP5-1057I20.5	0.03	0.06	2
RP11-729I10.2	0.03	0.06	2
RP11-342C24.8	0.03	0.06	2
RP11-207C16.4	0.03	0.06	2
SBSPON	0.03	0.06	2
RP11-63L7.5	0.03	0.06	2
RP11-215P8.3	0.03	0.06	2
VN1R2	0.03	0.06	2
LDHC	0.03	0.06	2
CTD-2561B21.5	0.03	0.06	2
RP11-1M18.1	0.03	0.06	2
CTD-2050E21.2	0.03	0.06	2
LINC02066	0.03	0.06	2
KIR3DL3	0.03	0.06	2
CPVL	0.02	0.04	2
ZNF551	0.02	0.04	2
PCDH1	0.02	0.04	2
ADRA2C	0.02	0.04	2
CCBE1	0.02	0.04	2
ZNF681	0.02	0.04	2
RP11-115J23.1	0.02	0.04	2
L3MBTL4	0.02	0.04	2
MAP3K15	0.02	0.04	2
TMEM254-AS1	0.02	0.04	2
MSH4	0.02	0.04	2
LINC00629	0.02	0.04	2
CPB2-AS1	0.02	0.04	2
AC061992.2	0.02	0.04	2
RP6-201G10.2	0.02	0.04	2
C14orf180	0.02	0.04	2
WI2-85898F10.1	0.02	0.04	2
RP11-466F5.10	0.02	0.04	2
UGT2B15	0.02	0.04	2
C10orf95	0.02	0.04	2
RP5-1186N24.3	0.02	0.04	2
RP11-728E14.3	0.02	0.04	2
VWA8-AS1	0.02	0.04	2
STAU2-AS1	0.02	0.04	2
RP11-572C21.1	0.02	0.04	2
LRRC7	0.02	0.04	2
RP11-66D17.3	0.02	0.04	2
AL022476.2	0.02	0.04	2
RP11-106M7.1	0.02	0.04	2
BHMT2	0.02	0.04	2
LINC00939	0.02	0.04	2
MYL4	0.02	0.04	2
PCED1B-AS1	0.02	0.04	2
IL21R-AS1	0.02	0.04	2
GNG12-AS1	0.02	0.04	2
AIPL1	0.02	0.04	2
RP11-1143G9.5	0.02	0.04	2
MAFTRR	0.02	0.04	2
FAM180B	0.02	0.04	2
RP11-613D13.8	0.02	0.04	2
RP11-486L19.2	0.02	0.04	2
RP5-1039K5.16	0.02	0.04	2
RP11-51P8.1	0.02	0.04	2
POU5F2	0.02	0.04	2
RP1	0.02	0.04	2
RP11-256L6.3	0.02	0.04	2
RP11-269F20.1	0.02	0.04	2
MPL	0.02	0.04	2
RP11-360L9.8	0.02	0.04	2
PKHD1L1	0.02	0.04	2
PCGEM1	0.02	0.04	2
CTD-2527I21.15	0.02	0.04	2
RP11-441F2.5	0.02	0.04	2
CTC-573N18.1	0.02	0.04	2
AP000679.2	0.02	0.04	2
TSHR	0.02	0.04	2
MMP1	0.01	0.02	2
OLFML3	0.01	0.02	2
SPRY4	0.01	0.02	2
IRF6	0.01	0.02	2
C20orf96	0.01	0.02	2
ADD2	0.01	0.02	2
DNALI1	0.01	0.02	2
HMP19	0.01	0.02	2
EBF4	0.01	0.02	2
RP11-800A3.4	0.01	0.02	2
FGFR2	0.01	0.02	2
THBD	0.01	0.02	2
RAB36	0.01	0.02	2
ZNF667	0.01	0.02	2
CBLN2	0.01	0.02	2
TBX18	0.01	0.02	2
RNF112	0.01	0.02	2
NLGN1	0.01	0.02	2
PRKCQ	0.01	0.02	2
IFITM10	0.01	0.02	2
CTF1	0.01	0.02	2
CHRD	0.01	0.02	2
CHRDL1	0.01	0.02	2
CPEB1	0.01	0.02	2
ZNF257	0.01	0.02	2
LYRM9	0.01	0.02	2
SGPP2	0.01	0.02	2
TPTE	0.01	0.02	2
CACNB2	0.01	0.02	2
MYO7A	0.01	0.02	2
ANK1	0.01	0.02	2
N4BP2L1	0.01	0.02	2
TRPV3	0.01	0.02	2
TEX14	0.01	0.02	2
ZFHX2	0.01	0.02	2
KLB	0.01	0.02	2
NUTM2D	0.01	0.02	2
CALCR	0.01	0.02	2
MAPK10	0.01	0.02	2
SMPD3	0.01	0.02	2
GLRA3	0.01	0.02	2
SPTBN4	0.01	0.02	2
SLC17A7	0.01	0.02	2
SLC4A5	0.01	0.02	2
USH1G	0.01	0.02	2
JAK3	0.01	0.02	2
ZC3H12B	0.01	0.02	2
SLC15A1	0.01	0.02	2
HGFAC	0.01	0.02	2
ARMC3	0.01	0.02	2
HHIPL1	0.01	0.02	2
PSD2	0.01	0.02	2
EIF5AL1	0.01	0.02	2
RAG1	0.01	0.02	2
GGN	0.01	0.02	2
TMEM232	0.01	0.02	2
TLL2	0.01	0.02	2
CERNA1	0.01	0.02	2
RP11-430C7.5	0.01	0.02	2
RP11-9G1.3	0.01	0.02	2
AC010524.2	0.01	0.02	2
RP11-3B12.3	0.01	0.02	2
ITGAX	0.01	0.02	2
AC004471.10	0.01	0.02	2
GPBAR1	0.01	0.02	2
SPN	0.01	0.02	2
RASSF10	0.01	0.02	2
LCTL	0.01	0.02	2
RP11-5O24.1	0.01	0.02	2
C3orf70	0.01	0.02	2
LINC00967	0.01	0.02	2
BCL2L10	0.01	0.02	2
ECT2L	0.01	0.02	2
CERS6-AS1	0.01	0.02	2
PPEF2	0.01	0.02	2
RP11-755B10.3	0.01	0.02	2
RP11-732A21.2	0.01	0.02	2
CCDC73	0.01	0.02	2
RP11-142O6.1	0.01	0.02	2
LINC01483	0.01	0.02	2
SLC9A4	0.01	0.02	2
RP11-384K6.8	0.01	0.02	2
AICDA	0.01	0.02	2
BMP3	0.01	0.02	2
RP1-78B3.1	0.01	0.02	2
CHRM1	0.01	0.02	2
CFAP52	0.01	0.02	2
MAF	0.01	0.02	2
ISM2	0.01	0.02	2
RP11-225N10.1	0.01	0.02	2
RP11-445N18.7	0.01	0.02	2
RP3-455J7.4	0.01	0.02	2
LINC01266	0.01	0.02	2
RP11-544A12.8	0.01	0.02	2
TMC1	0.01	0.02	2
GDNF	0.01	0.02	2
RP11-13K12.2	0.01	0.02	2
FAM9B	0.01	0.02	2
TBR1	0.01	0.02	2
ADCY10	0.01	0.02	2
WI2-1959D15.3	0.01	0.02	2
ADAM20	0.01	0.02	2
RP4-569M23.5	0.01	0.02	2
CTB-181H17.1	0.01	0.02	2
ATP1A2	0.01	0.02	2
RP11-496D24.2	0.01	0.02	2
RP11-10N16.2	0.01	0.02	2
CXorf21	0.01	0.02	2
OTOA	0.01	0.02	2
C12orf40	0.01	0.02	2
TTLL10-AS1	0.01	0.02	2
AC005264.2	0.01	0.02	2
RP11-774D14.1	0.01	0.02	2
PCAT19	0.01	0.02	2
LINC01018	0.01	0.02	2
CTD-2329C7.2	0.01	0.02	2
TNNI1	0.01	0.02	2
CTC-525D6.1	0.01	0.02	2
AC002550.5	0.01	0.02	2
C16orf89	0.01	0.02	2
TCF21	0.01	0.02	2
TNFRSF8	0.01	0.02	2
CIDEB	0.01	0.02	2
SGCA	0.01	0.02	2
LINC01676	0.01	0.02	2
SNHG22	0.01	0.02	2
DNTT	0.01	0.02	2
RSPO2	0.01	0.02	2
LCNL1	0.01	0.02	2
PCAT5	0.01	0.02	2
SLC13A2	0.01	0.02	2
MLC1	0.01	0.02	2
SALL1	0.01	0.02	2
TACR1	0.01	0.02	2
MASP1	0.01	0.02	2
RN7SL2	0	44.02	NA
RP11-3P17.5	0	29.34	NA
MIR6732	0	8	NA
MT-TH	0	5.14	NA
MIR3651	0	4.89	NA
MIR4321	0	4.89	NA
SNORD57	0	3.83	NA
MIR1825	0	3.67	NA
MIR6746	0	3.14	NA
RNU7-1	0	3.14	NA
MIR23A	0	3.06	NA
MIR1181	0	2.93	NA
MIR7113	0	2.93	NA
SNORD58C	0	2.93	NA
SNORD52	0	2.45	NA
MIR4442	0	2.45	NA
MIR6747	0	2.45	NA
RNU6-737P	0	2.45	NA
SNORD93	0	2.35	NA
Y_RNA	0	2.05	NA
MIR6738	0	1.96	NA
GOLGA6L10	0	1.83	NA
MIR6515	0	1.83	NA
SNORD19B	0	1.83	NA
RNY4P19	0	1.83	NA
MIR548AR	0	1.83	NA
CHGB	0	1.8	NA
Y_RNA	0	1.79	NA
RNU6-125P	0	1.77	NA
MIR2110	0	1.69	NA
MIR5010	0	1.65	NA
RNVU1-1	0	1.63	NA
SNORD117	0	1.63	NA
SNORD116-12	0	1.63	NA
MIR6734	0	1.54	NA
MIR5697	0	1.52	NA
MT-TS1	0	1.47	NA
MIR6893	0	1.47	NA
MIR1229	0	1.47	NA
MT-TS2	0	1.47	NA
MIR1908	0	1.42	NA
Y_RNA	0	1.33	NA
RNU6-196P	0	1.33	NA
Metazoa_SRP	0	1.32	NA
MIR588	0	1.29	NA
MIR6797	0	1.28	NA
RP11-756J15.3	0	1.27	NA
MIR6720	0	1.2	NA
MIR1271	0	1.19	NA
MIR3666	0	1.18	NA
MIR6880	0	1.13	NA
MIR6769B	0	1.13	NA
RNU6-762P	0	1.11	NA
U4	0	1.08	NA
MIR3653	0	1.05	NA
RNU6ATAC14P	0	1.05	NA
SNORD53_SNORD92	0	1.01	NA
MIR6895	0	1.01	NA
RNA5SP268	0	0.98	NA
SNORA84	0	0.96	NA
MT-TR	0	0.92	NA
MIR4658	0	0.92	NA
Y_RNA	0	0.92	NA
OR4F3	0	0.92	NA
Metazoa_SRP	0	0.91	NA
MIR6816	0	0.86	NA
MIR6879	0	0.86	NA
MIR378H	0	0.86	NA
RNU6-1267P	0	0.85	NA
RNU6-112P	0	0.85	NA
MIR17	0	0.84	NA
MIRLET7I	0	0.84	NA
MIR1236	0	0.83	NA
MIR4742	0	0.82	NA
MIR6851	0	0.82	NA
MIR6858	0	0.82	NA
RP11-145M9.6	0	0.8	NA
Metazoa_SRP	0	0.78	NA
Metazoa_SRP	0	0.77	NA
RNU6-1045P	0	0.76	NA
GOLGA8K	0	0.75	NA
MIR302A	0	0.73	NA
MIR2861	0	0.72	NA
MIR196A1	0	0.7	NA
Y_RNA	0	0.7	NA
Y_RNA	0	0.69	NA
Y_RNA	0	0.68	NA
Metazoa_SRP	0	0.67	NA
MIR6892	0	0.67	NA
MIR21	0	0.64	NA
Metazoa_SRP	0	0.64	NA
RNU6-892P	0	0.64	NA
RP5-1160K1.3	0	0.64	NA
RN7SL96P	0	0.62	NA
MIR659	0	0.61	NA
RNU6-658P	0	0.61	NA
SNORD38	0	0.61	NA
MIR589	0	0.59	NA
Y_RNA	0	0.59	NA
RP11-434D9.2	0	0.59	NA
RNU4-2	0	0.59	NA
Y_RNA	0	0.59	NA
Metazoa_SRP	0	0.58	NA
HAUS7	0	0.56	NA
MIR631	0	0.56	NA
CKMT1A	0	0.55	NA
Metazoa_SRP	0	0.55	NA
RNU6-377P	0	0.55	NA
SCARNA20	0	0.54	NA
SNORA31	0	0.54	NA
SCARNA18B	0	0.53	NA
LRRC37A	0	0.52	NA
MIR4645	0	0.52	NA
MIR3912	0	0.52	NA
MIR27A	0	0.51	NA
SCARNA14	0	0.51	NA
Metazoa_SRP	0	0.5	NA
MIR601	0	0.49	NA
RN7SL850P	0	0.48	NA
RN7SL625P	0	0.48	NA
Y_RNA	0	0.47	NA
SNORD3B-1	0	0.47	NA
RNU6-298P	0	0.47	NA
SNORA81	0	0.46	NA
MIR3202-1	0	0.46	NA
SNORD121A	0	0.44	NA
Y_RNA	0	0.44	NA
MIR19A	0	0.44	NA
MIR4653	0	0.43	NA
RP1-5O6.4	0	0.43	NA
MIR1238	0	0.43	NA
LINC00266-1	0	0.42	NA
MIR491	0	0.42	NA
MIR4777	0	0.4	NA
RP11-417L19.4	0	0.39	NA
Metazoa_SRP	0	0.39	NA
MIR19B1	0	0.39	NA
RP11-20G13.2	0	0.39	NA
MIR1273F	0	0.39	NA
RNU6-1327P	0	0.38	NA
SNORA9	0	0.37	NA
MIR6728	0	0.37	NA
Metazoa_SRP	0	0.37	NA
RP11-227D13.5	0	0.37	NA
VTRNA1-2	0	0.37	NA
RNA5SP260	0	0.37	NA
RNA5SP474	0	0.36	NA
HIST2H2AB	0	0.35	NA
KCNE1B	0	0.35	NA
MIR6807	0	0.34	NA
RNA5SP82	0	0.34	NA
POTEG	0	0.34	NA
RP11-58C22.2	0	0.34	NA
MIR1231	0	0.34	NA
MIR548AJ2	0	0.34	NA
XXbac-BPG300A18.13	0	0.33	NA
SNORA81	0	0.33	NA
RN7SL22P	0	0.33	NA
RN7SL430P	0	0.33	NA
MIR6857	0	0.33	NA
RNU6-322P	0	0.32	NA
VIP	0	0.32	NA
WFDC2	0	0.32	NA
SCARNA5	0	0.32	NA
RP11-651P23.5	0	0.32	NA
Metazoa_SRP	0	0.31	NA
Metazoa_SRP	0	0.31	NA
SPDYE16	0	0.31	NA
RN7SL606P	0	0.31	NA
AC092755.4	0	0.31	NA
MIR567	0	0.3	NA
RP11-429J17.5	0	0.29	NA
AC068489.1	0	0.29	NA
MIR593	0	0.29	NA
JAZF1-AS1	0	0.29	NA
RP11-257O5.4	0	0.28	NA
Y_RNA	0	0.28	NA
RP11-513D5.5	0	0.28	NA
MIR3940	0	0.28	NA
RP4-535B20.1	0	0.28	NA
CTD-3035D6.2	0	0.27	NA
RNU6-101P	0	0.27	NA
RNU6-925P	0	0.27	NA
RP11-806L2.5	0	0.27	NA
RNU6-213P	0	0.27	NA
RNU2-65P	0	0.27	NA
RNU6-94P	0	0.27	NA
GTF2IRD2	0	0.26	NA
RN7SL524P	0	0.26	NA
RP11-758P17.2	0	0.26	NA
Y_RNA	0	0.26	NA
RNU6-1003P	0	0.26	NA
RNU5F-1	0	0.26	NA
NPPA-AS1_3	0	0.25	NA
RP11-395B7.4	0	0.25	NA
SYN1	0	0.25	NA
Metazoa_SRP	0	0.25	NA
MIR3944	0	0.25	NA
RNU6-1272P	0	0.25	NA
MIR3934	0	0.25	NA
RN7SL693P	0	0.24	NA
RN7SL750P	0	0.24	NA
C2orf66	0	0.24	NA
CH17-296N19.1	0	0.24	NA
SNORD8	0	0.24	NA
CASC21	0	0.24	NA
RNU6-606P	0	0.24	NA
NPIPA8	0	0.23	NA
RN7SL258P	0	0.23	NA
RP11-650P15.1	0	0.23	NA
RP11-862L9.3	0	0.23	NA
Y_RNA	0	0.23	NA
RAB39A	0	0.22	NA
RN7SL275P	0	0.22	NA
AC079779.4	0	0.22	NA
RP11-661C3.2	0	0.22	NA
CTD-2651B20.7	0	0.22	NA
RN7SL288P	0	0.22	NA
AC015923.1	0	0.22	NA
AC110769.3	0	0.22	NA
RP11-802F5.1	0	0.21	NA
RP3-466P17.2	0	0.21	NA
TUBA3D	0	0.2	NA
RNU2-63P	0	0.2	NA
RNA5SP439	0	0.2	NA
RP11-555K2.4	0	0.2	NA
RP11-12M5.4	0	0.19	NA
RP11-98D18.3	0	0.19	NA
Metazoa_SRP	0	0.19	NA
RP13-20L14.1	0	0.19	NA
CTD-2349P21.10	0	0.19	NA
RP11-166B2.5	0	0.19	NA
AP000266.7	0	0.19	NA
Metazoa_SRP	0	0.19	NA
RNU6-233P	0	0.19	NA
AP000343.2	0	0.19	NA
RN7SL573P	0	0.19	NA
RN7SL173P	0	0.19	NA
Metazoa_SRP	0	0.19	NA
AP001062.9	0	0.19	NA
OLFM3	0	0.18	NA
RP1-90J20.8	0	0.18	NA
RNU2-22P	0	0.18	NA
RP11-162J8.3	0	0.18	NA
RP11-51J9.4	0	0.18	NA
AC079145.4	0	0.18	NA
HRH3	0	0.18	NA
LINC02058	0	0.18	NA
RN7SL251P	0	0.18	NA
SNORA46	0	0.17	NA
LINC00352	0	0.17	NA
RP11-317N12.1	0	0.17	NA
CTB-167B5.1	0	0.17	NA
ZNF705E	0	0.17	NA
RP11-1079K10.3	0	0.17	NA
CTB-96E2.10	0	0.17	NA
RN7SKP292	0	0.17	NA
RP11-352D13.5	0	0.17	NA
SNORA70	0	0.17	NA
RP11-118K6.2	0	0.17	NA
SERHL	0	0.17	NA
RP11-445N20.3	0	0.17	NA
LINC00457	0	0.17	NA
TRIM48	0	0.17	NA
RP13-401N8.1	0	0.16	NA
FARP1-AS1	0	0.16	NA
AC012442.5	0	0.16	NA
C4A	0	0.16	NA
RP11-854K16.3	0	0.16	NA
RN7SL600P	0	0.16	NA
U91328.22	0	0.16	NA
CTB-5E10.3	0	0.16	NA
RP11-445P19.3	0	0.16	NA
RP11-61L14.6	0	0.16	NA
RP11-118B18.2	0	0.16	NA
RP11-104H15.9	0	0.16	NA
RNU2-4P	0	0.16	NA
CABP7	0	0.16	NA
AC005785.2	0	0.16	NA
RP11-51B23.3	0	0.16	NA
RNU4-79P	0	0.16	NA
KB-1615E4.3	0	0.16	NA
RN7SL176P	0	0.15	NA
RP13-259N13.2	0	0.15	NA
RP11-406H21.2	0	0.15	NA
LINC01031	0	0.15	NA
CTD-3138F19.1	0	0.15	NA
RP11-305P14.1	0	0.15	NA
STARD13-IT1	0	0.15	NA
AC092620.2	0	0.15	NA
RNU1-35P	0	0.15	NA
RP11-57H14.3	0	0.14	NA
CTC-490G23.2	0	0.14	NA
XXcos-LUCA16.1	0	0.14	NA
CTD-2555O16.1	0	0.14	NA
RN7SL461P	0	0.14	NA
PDE6G	0	0.14	NA
RMST_10	0	0.14	NA
HIST1H2AB	0	0.14	NA
CTD-2315E11.1	0	0.14	NA
TERC	0	0.14	NA
RP11-173A6.3	0	0.14	NA
RN7SL210P	0	0.14	NA
CTD-2184D3.6	0	0.14	NA
RP11-521C20.5	0	0.14	NA
AC004623.2	0	0.14	NA
RN7SL141P	0	0.14	NA
ERICH6-AS1	0	0.13	NA
RP11-408B11.2	0	0.13	NA
RP11-274B21.9	0	0.13	NA
RP11-326C3.14	0	0.13	NA
RP11-455O6.8	0	0.13	NA
RP11-98D18.1	0	0.13	NA
AC090587.5	0	0.13	NA
RP11-785H5.2	0	0.13	NA
RN7SL552P	0	0.13	NA
AC073257.1	0	0.13	NA
RN7SL57P	0	0.13	NA
RP3-523C21.2	0	0.13	NA
RN7SL378P	0	0.13	NA
RP3-380E11.2	0	0.13	NA
CTD-2537I9.16	0	0.13	NA
RP11-399K21.11	0	0.13	NA
AP001628.6	0	0.12	NA
SNORD3B-2	0	0.12	NA
CTC-332L22.1	0	0.12	NA
RP11-370A5.2	0	0.12	NA
LINCR-0001	0	0.12	NA
RP11-218L14.4	0	0.12	NA
CTD-2562J17.2	0	0.12	NA
RP11-961A15.3	0	0.12	NA
ZNF350-AS1	0	0.12	NA
AC093159.1	0	0.12	NA
RP11-699A5.2	0	0.12	NA
RP11-562A8.4	0	0.12	NA
RP11-27G24.1	0	0.12	NA
RP1-27K12.4	0	0.12	NA
RP11-485O10.2	0	0.12	NA
RP11-1B20.1	0	0.12	NA
DIRC1	0	0.12	NA
KIAA0408	0	0.11	NA
RP11-561B11.6	0	0.11	NA
RP11-304L19.1	0	0.11	NA
RP11-43A14.1	0	0.11	NA
CTD-2366F13.2	0	0.11	NA
PINLYP	0	0.11	NA
PTPRN2	0	0.11	NA
RP11-338N10.2	0	0.11	NA
RN7SL134P	0	0.11	NA
CTD-2587H24.10	0	0.11	NA
RP11-122K13.7	0	0.11	NA
CTD-2501E16.2	0	0.11	NA
RN7SL269P	0	0.11	NA
CTA-384D8.33	0	0.11	NA
CTB-55O6.10	0	0.11	NA
RP11-202G11.2	0	0.11	NA
RP11-314D7.1	0	0.11	NA
MEIS1-AS2	0	0.11	NA
AC139099.6	0	0.11	NA
RP11-304L19.4	0	0.11	NA
DSCR8	0	0.11	NA
RP11-368I23.3	0	0.11	NA
RP11-395F4.1	0	0.11	NA
RP11-54A4.2	0	0.1	NA
RP1-310O13.13	0	0.1	NA
RP11-996F15.4	0	0.1	NA
CTD-2538G9.6	0	0.1	NA
AC005532.5	0	0.1	NA
RP11-490B18.6	0	0.1	NA
RP11-440G5.2	0	0.1	NA
CTD-2168K21.2	0	0.1	NA
GFOD1-AS1	0	0.1	NA
SCRT1	0	0.1	NA
RP4-790G17.7	0	0.1	NA
CTD-2005H7.2	0	0.1	NA
RNF216-IT1	0	0.1	NA
CTD-2527I21.14	0	0.1	NA
RP11-727F15.14	0	0.1	NA
RP11-734B5.2	0	0.1	NA
RP11-54O15.3	0	0.1	NA
CTD-2265O21.8	0	0.1	NA
LINC02095	0	0.1	NA
LINC00397	0	0.1	NA
LINC01256	0	0.1	NA
IFI27	0	0.09	NA
AP3B2	0	0.09	NA
RP11-260M19.2	0	0.09	NA
RP11-328P23.4	0	0.09	NA
CTB-60B18.10	0	0.09	NA
AC008440.10	0	0.09	NA
RP11-141J13.3	0	0.09	NA
LINC01812	0	0.09	NA
CYB561D2	0	0.09	NA
RP11-20E24.1	0	0.09	NA
CTB-50L17.16	0	0.09	NA
RP11-379F4.6	0	0.09	NA
RP13-977J11.8	0	0.09	NA
RP11-587D21.4	0	0.09	NA
RN7SL126P	0	0.09	NA
RP11-231G15.2	0	0.09	NA
RP11-503N18.4	0	0.09	NA
Metazoa_SRP	0	0.09	NA
BRWD1-AS1	0	0.09	NA
AP001468.58	0	0.09	NA
RP11-617D20.2	0	0.09	NA
AMY1A	0	0.09	NA
LINC01848	0	0.09	NA
HULC	0	0.09	NA
RP11-705C15.4	0	0.09	NA
RP11-702L15.4	0	0.09	NA
RP13-977J11.9	0	0.09	NA
RP11-321F6.2	0	0.09	NA
AC006126.3	0	0.09	NA
RP4-811H24.9	0	0.09	NA
U3	0	0.09	NA
LA16c-361A3.3	0	0.09	NA
RP11-62J1.4	0	0.09	NA
RP11-87G24.6	0	0.09	NA
RP11-1035H13.2	0	0.09	NA
C1orf137	0	0.09	NA
RP4-758J18.7	0	0.09	NA
AC018832.1	0	0.09	NA
RP3-510H16.3	0	0.09	NA
GABRA1	0	0.09	NA
RP11-555H7.2	0	0.09	NA
RP11-619A14.3	0	0.09	NA
RP11-218E20.5	0	0.09	NA
RP11-589N15.2	0	0.08	NA
FAM209A	0	0.08	NA
RP11-303E16.6	0	0.08	NA
RP11-2B6.3	0	0.08	NA
CTD-3149D2.3	0	0.08	NA
LINC01694	0	0.08	NA
RP3-441A12.1	0	0.08	NA
TAB3-AS1	0	0.08	NA
Metazoa_SRP	0	0.08	NA
RP1-168P16.2	0	0.08	NA
RP11-20I23.7	0	0.08	NA
RN7SL592P	0	0.08	NA
RP11-265N6.1	0	0.08	NA
RP11-671J11.7	0	0.08	NA
RP11-573G6.8	0	0.08	NA
ZBTB20-AS4	0	0.08	NA
RP11-357F12.1	0	0.08	NA
CTD-2026K11.5	0	0.08	NA
NACA2	0	0.08	NA
KCNC4-AS1	0	0.08	NA
RP1-266L20.2	0	0.08	NA
RP11-194N12.2	0	0.08	NA
RP11-637O19.2	0	0.08	NA
AC004775.5	0	0.08	NA
ATP6V1G3	0	0.08	NA
RP11-11C20.3	0	0.08	NA
RP11-477J21.6	0	0.08	NA
RP11-535A5.1	0	0.08	NA
RN7SL491P	0	0.08	NA
CTD-2349P21.11	0	0.08	NA
RN7SL332P	0	0.08	NA
CTD-2175A23.1	0	0.08	NA
RP11-92B11.3	0	0.08	NA
RP11-775D22.3	0	0.08	NA
AC073641.2	0	0.08	NA
FARSA-AS1	0	0.08	NA
SOGA3	0	0.07	NA
TMEM255B	0	0.07	NA
NAPSA	0	0.07	NA
RP11-785D18.3	0	0.07	NA
AC002059.10	0	0.07	NA
RP11-158M2.4	0	0.07	NA
Metazoa_SRP	0	0.07	NA
RP11-728K20.3	0	0.07	NA
LINC01030	0	0.07	NA
RP11-340I6.7	0	0.07	NA
RP11-285F16.1	0	0.07	NA
RP11-16O9.2	0	0.07	NA
RP11-7I15.4	0	0.07	NA
RP11-867G23.1	0	0.07	NA
CTA-223H9.9	0	0.07	NA
RP11-685G9.4	0	0.07	NA
LINC01702	0	0.07	NA
FOXP1-AS1	0	0.07	NA
RP11-881L2.1	0	0.07	NA
CTD-2529P6.4	0	0.07	NA
BAALC-AS2	0	0.07	NA
CTD-2521M24.8	0	0.07	NA
CTD-3064C13.1	0	0.07	NA
AF127577.12	0	0.07	NA
RP11-257P3.3	0	0.07	NA
RP11-840I19.5	0	0.07	NA
RP11-192H23.6	0	0.07	NA
POU4F3	0	0.07	NA
LINC01556	0	0.07	NA
RP11-110G21.2	0	0.07	NA
TAS2R50	0	0.07	NA
HIST1H1T	0	0.07	NA
RP11-603J24.21	0	0.07	NA
AC022154.7	0	0.07	NA
RP11-397A16.1	0	0.07	NA
RP11-460I19.2	0	0.07	NA
AC064834.1	0	0.07	NA
RP11-461L13.5	0	0.07	NA
RP5-1066H13.4	0	0.07	NA
RN7SL541P	0	0.07	NA
ZNF208	0	0.07	NA
AC005487.2	0	0.07	NA
CYP4A22	0	0.07	NA
RP11-521C20.3	0	0.07	NA
CTD-2507G9.1	0	0.07	NA
XX-FW80269A6.1	0	0.07	NA
RN7SKP198	0	0.07	NA
LA16c-366D1.3	0	0.07	NA
ARMCX3-AS1	0	0.07	NA
CTC-459M5.1	0	0.07	NA
Metazoa_SRP	0	0.07	NA
RP11-644C3.1	0	0.07	NA
HIST1H4G	0	0.07	NA
RP11-96L14.7	0	0.07	NA
RP11-710E1.2	0	0.07	NA
MACROD2-IT1	0	0.07	NA
LINC00161	0	0.07	NA
CTB-78F1.2	0	0.07	NA
LRRN3	0	0.06	NA
RP11-472M19.2	0	0.06	NA
MEIG1	0	0.06	NA
APBB1IP	0	0.06	NA
CCL20	0	0.06	NA
PHF21B	0	0.06	NA
RP11-89H19.2	0	0.06	NA
ZNF33B	0	0.06	NA
RN7SL559P	0	0.06	NA
MT1G	0	0.06	NA
LINC01397	0	0.06	NA
RP11-680H20.2	0	0.06	NA
RP5-933K21.3	0	0.06	NA
RN7SL558P	0	0.06	NA
AC115522.3	0	0.06	NA
CTB-35F21.1	0	0.06	NA
FMO3	0	0.06	NA
RP11-295H24.5	0	0.06	NA
RP11-281O15.8	0	0.06	NA
RN7SKP160	0	0.06	NA
RP11-637O11.2	0	0.06	NA
AC006378.2	0	0.06	NA
CTD-2591A6.2	0	0.06	NA
RP11-246A10.1	0	0.06	NA
RP11-274J7.2	0	0.06	NA
RP11-210L7.3	0	0.06	NA
CTC-499J9.1	0	0.06	NA
RN7SL766P	0	0.06	NA
RN7SL156P	0	0.06	NA
AC004063.1	0	0.06	NA
RP11-14I17.2	0	0.06	NA
CTD-2528A14.5	0	0.06	NA
RP1-163M9.7	0	0.06	NA
RP11-893F2.15	0	0.06	NA
CTD-2011F17.2	0	0.06	NA
AC010761.10	0	0.06	NA
KCNQ1-AS1	0	0.06	NA
RP11-603J24.5	0	0.06	NA
ATP11A-AS1	0	0.06	NA
AC092839.3	0	0.06	NA
RP11-335O4.3	0	0.06	NA
RP11-481E4.2	0	0.06	NA
RN7SL717P	0	0.06	NA
RN7SKP4	0	0.06	NA
MED4-AS1	0	0.06	NA
LINC01880	0	0.06	NA
RP1-300G12.2	0	0.06	NA
RN7SL698P	0	0.06	NA
RP11-81H14.2	0	0.06	NA
RP11-76C10.2	0	0.06	NA
RP11-40E6.1	0	0.06	NA
RP11-624C23.1	0	0.06	NA
RP11-336A10.2	0	0.06	NA
FCN2	0	0.06	NA
RP11-544A12.4	0	0.06	NA
RP11-431D12.1	0	0.06	NA
RP11-685B13.2	0	0.06	NA
RP11-650L12.1	0	0.06	NA
RP11-121A13.3	0	0.06	NA
RP11-973H7.5	0	0.06	NA
RN7SL88P	0	0.06	NA
DAW1	0	0.05	NA
RP11-380L11.4	0	0.05	NA
LINC01637	0	0.05	NA
NPM2	0	0.05	NA
RP11-500G22.4	0	0.05	NA
FAM209B	0	0.05	NA
LA16c-352F7.1	0	0.05	NA
AC007285.6	0	0.05	NA
RP11-687E1.2	0	0.05	NA
KCNC1	0	0.05	NA
RP11-151A10.3	0	0.05	NA
RP11-611O2.1	0	0.05	NA
RP11-738G5.2	0	0.05	NA
RP11-1096G20.5	0	0.05	NA
TEKT2	0	0.05	NA
AC017002.1	0	0.05	NA
AC073342.12	0	0.05	NA
CTD-2185K10.1	0	0.05	NA
MYRFL	0	0.05	NA
CTB-55O6.13	0	0.05	NA
RP11-527F13.1	0	0.05	NA
RP11-335L23.5	0	0.05	NA
GLIS2-AS1	0	0.05	NA
RP11-573G6.9	0	0.05	NA
RP5-973N23.4	0	0.05	NA
CTD-3020H12.4	0	0.05	NA
RP11-109A6.5	0	0.05	NA
RP11-276H1.3	0	0.05	NA
ITGB7	0	0.05	NA
CTB-133P21.1	0	0.05	NA
KRT6A	0	0.05	NA
GRM2	0	0.05	NA
RP3-393E18.2	0	0.05	NA
CTA-984G1.5	0	0.05	NA
LINC00519	0	0.05	NA
SEZ6	0	0.05	NA
AC087491.2	0	0.05	NA
RP11-160H22.3	0	0.05	NA
RP11-204C23.1	0	0.05	NA
LINC00222	0	0.05	NA
CTD-3032H12.2	0	0.05	NA
CTC-435M10.6	0	0.05	NA
CTD-3028N15.3	0	0.05	NA
CTD-2050N2.1	0	0.05	NA
RP11-268P4.4	0	0.05	NA
RP11-259K15.2	0	0.05	NA
RP11-252E2.1	0	0.05	NA
PLG	0	0.05	NA
RP11-104H15.8	0	0.05	NA
LINC01933	0	0.05	NA
RP11-493L12.3	0	0.05	NA
RP11-282O18.7	0	0.05	NA
RP3-395P12.2	0	0.05	NA
CTD-2105E13.16	0	0.05	NA
RP11-815J21.2	0	0.05	NA
LINC00479	0	0.05	NA
CTD-2568P8.1	0	0.05	NA
CTC-248O19.1	0	0.05	NA
AC018816.1	0	0.05	NA
RP11-414H23.3	0	0.05	NA
AC139099.4	0	0.05	NA
AC009095.4	0	0.05	NA
RP1-12G14.7	0	0.05	NA
RP11-525G13.2	0	0.05	NA
GRM5	0	0.05	NA
RP11-765K14.1	0	0.05	NA
VWC2L	0	0.05	NA
RP11-16P20.3	0	0.05	NA
RP11-632K5.2	0	0.05	NA
AC012065.4	0	0.05	NA
RP11-554D15.3	0	0.05	NA
GNA15	0	0.04	NA
RP11-87C12.5	0	0.04	NA
RP1-90G24.10	0	0.04	NA
AC129492.6	0	0.04	NA
ANKRD22	0	0.04	NA
CTD-2021J15.1	0	0.04	NA
XG	0	0.04	NA
DGCR5	0	0.04	NA
RP11-699C17.1	0	0.04	NA
C19orf38	0	0.04	NA
RP11-428O18.6	0	0.04	NA
RP11-42I10.1	0	0.04	NA
GHR	0	0.04	NA
NPB	0	0.04	NA
RP11-109E12.5	0	0.04	NA
LA16c-380H5.6	0	0.04	NA
RP11-847H18.3	0	0.04	NA
U62631.5	0	0.04	NA
IL1RN	0	0.04	NA
[truncated: 903 more rows]

## Sheet: HCT116 24h
HCT116 - 24h induction (1 μg/mL doxycycline)
GENE	SRRM4 DM	SRRM4 WT	Fold-change (WT/DM)
ACTL6B	0.005	0.635	127
CHRNB2	0.015	1.57	104.667
CHGB	0.02	1.035	51.75
SCG3	0.04	1.88	47
RUNDC3A	0.07	3.18	45.4286
PAX5	0.015	0.57	38
AP3B2	0.035	1.22	34.8571
RP11-210L7.3	0.005	0.16	32
RP11-65J21.4	0.015	0.47	31.3333
KCNH6	0.005	0.145	29
HMP19	0.01	0.28	28
CTC-471J1.11	0.01	0.275	27.5
LINC01191	0.04	1.045	26.125
RAB39A	0.065	1.585	24.3846
CXCL17	0.01	0.19	19
LINC01555	0.01	0.19	19
PTPRN2	0.025	0.46	18.4
SYP	0.575	9.315	16.2
RP11-88H12.2	0.35	5.555	15.8714
VGF	1.38	21.83	15.8188
RP11-518L10.5	0.015	0.235	15.6667
KCNC1	0.03	0.455	15.1667
LINC01393	0.005	0.075	15
PGBD5	0.015	0.2	13.3333
RP11-145M9.5	0.015	0.19	12.6667
AC008073.9	0.015	0.185	12.3333
HIF1A-AS2	0.015	0.18	12
MTUS2-AS1	0.01	0.12	12
HES7	0.005	0.06	12
HPCA	0.05	0.6	12
MIR7-1	0.12	1.405	11.7083
MARCH4	0.03	0.34	11.3333
DRAIC	0.01	0.11	11
IL18RAP	0.01	0.11	11
LINC00865	0.005	0.055	11
SERPINI2	0.015	0.165	11
SCG2	8.05	87.235	10.8366
C17orf98	0.015	0.16	10.6667
RP11-524O1.4	0.015	0.155	10.3333
WI2-80269A6.1	0.02	0.2	10
MSMP	0.01	0.1	10
FAM83A-AS1	0.005	0.05	10
MRGPRX3	0.005	0.05	10
RP11-1127D7.1	0.005	0.05	10
RP11-317M11.1	0.005	0.05	10
RP11-74E22.6	0.03	0.29	9.66667
RP11-494H4.3	0.18	1.715	9.52778
RP11-214K3.22	0.035	0.32	9.14286
DRC1	0.03	0.27	9
FAM19A4	0.01	0.09	9
RP11-96B5.4	0.01	0.09	9
PLSCR2	0.005	0.045	9
HIF3A	0.005	0.045	9
IGHE	0.005	0.045	9
RP11-613D13.8	0.005	0.045	9
RP11-356O9.2	0.045	0.39	8.66667
WFDC2	0.02	0.17	8.5
RNU1-73P	0.07	0.595	8.5
XX-C2158C6.3	0.04	0.34	8.5
RP11-662G23.1	0.01	0.085	8.5
RP11-764D10.2	0.01	0.085	8.5
RP5-884M6.1	0.025	0.21	8.4
SMPD3	0.075	0.63	8.4
RP11-661C3.2	0.03	0.25	8.33333
AL163953.2	0.02	0.165	8.25
RP3-393E18.2	0.02	0.165	8.25
RAPSN	0.04	0.33	8.25
FARP1-AS1	0.24	1.97	8.20833
DEFB134	0.025	0.205	8.2
RP11-305P14.1	0.02	0.16	8
RP11-378A13.2	0.02	0.16	8
ANKRD63	0.005	0.04	8
AOC1	0.005	0.04	8
CTD-3088G3.6	0.005	0.04	8
RUFY4	0.005	0.04	8
VN1R1	0.005	0.04	8
WISP1	0.005	0.04	8
RP11-449G16.1	0.055	0.435	7.90909
SYN1	0.09	0.705	7.83333
LINC01865	0.065	0.5	7.69231
RP11-307C18.1	0.015	0.115	7.66667
HHIP-AS1	0.025	0.19	7.6
HOXC-AS3	0.025	0.19	7.6
CCDC181	0.01	0.075	7.5
RP11-383C6.2	0.05	0.375	7.5
GRK7	0.02	0.15	7.5
CASP5	0.01	0.075	7.5
AC005256.1	0.075	0.555	7.4
SYT5	0.12	0.88	7.33333
Y_RNA	0.2	1.455	7.275
COL5A3	0.04	0.29	7.25
MIR6734	0.39	2.81	7.20513
RP11-956E11.1	0.04	0.28	7
RP11-324O2.3	0.02	0.14	7
RP11-700N1.1	0.01	0.07	7
AC002398.11	0.005	0.035	7
LINC00525	0.005	0.035	7
PGC	0.005	0.035	7
PLA2G12B	0.005	0.035	7
PLSCR5	0.005	0.035	7
GOLGA7B	0.28	1.96	7
RP11-45A17.4	0.005	0.035	7
SDR9C7	0.005	0.035	7
SYNDIG1L	0.005	0.035	7
TRPC5OS	0.005	0.035	7
LLNLR-260G6.1	0.03	0.205	6.83333
RP5-867C24.4	0.11	0.735	6.68182
LINC00967	0.015	0.1	6.66667
LINC02058	0.015	0.1	6.66667
RP11-352D13.5	0.015	0.1	6.66667
RP11-608B3.1	0.015	0.1	6.66667
RP11-616L12.1	0.015	0.1	6.66667
SNORD105	0.205	1.36	6.63415
BSN	0.24	1.585	6.60417
MNX1-AS2	0.07	0.46	6.57143
APOA2	0.02	0.13	6.5
RP11-356K23.2	0.02	0.13	6.5
RBP5	0.01	0.065	6.5
RP11-547D23.1	0.01	0.065	6.5
RP11-559M23.1	0.01	0.065	6.5
KIAA0408	0.135	0.875	6.48148
RP11-854K16.3	0.035	0.225	6.42857
RN7SL202P	0.05	0.32	6.4
TMEM198	0.6	3.805	6.34167
NCBP2-AS1	0.015	0.095	6.33333
AP001432.14	0.095	0.595	6.26316
RN7SL644P	0.07	0.435	6.21429
Metazoa_SRP	0.085	0.525	6.17647
TMEM145	0.975	5.93	6.08205
RP11-53L24.1	0.025	0.15	6
MIR659	0.17	1.02	6
AF064860.7	0.02	0.12	6
RP11-139H15.7	0.02	0.12	6
CDKL4	0.015	0.09	6
ZBTB20-AS4	0.015	0.09	6
HIC1	0.01	0.06	6
RASL10B	0.01	0.06	6
RP4-705D16.3	0.01	0.06	6
FAM163A	0.005	0.03	6
ANKRD35	0.005	0.03	6
C1orf127	0.005	0.03	6
CRB2	0.005	0.03	6
ENG	0.005	0.03	6
GPR4	0.005	0.03	6
IL10	0.005	0.03	6
MAPT-IT1	0.005	0.03	6
MYBPC2	0.005	0.03	6
PRR27	0.005	0.03	6
RHAG	0.005	0.03	6
RP3-467K16.2	0.005	0.03	6
TP63	0.005	0.03	6
RP11-857B24.5	0.025	0.15	6
ST8SIA5	0.025	0.15	6
MIR644A	0.185	1.105	5.97297
MIR6869	0.63	3.69	5.85714
SNORA60	0.175	1.02	5.82857
RP11-867G23.10	0.025	0.145	5.8
RP5-1116H23.5	0.02	0.115	5.75
RP11-637O11.2	0.015	0.085	5.66667
CCL24	0.015	0.085	5.66667
RP11-240G22.4	0.04	0.225	5.625
RN7SL589P	0.09	0.5	5.55556
DKK4	0.045	0.25	5.55556
MIR6728	0.205	1.13	5.5122
AC139887.4	0.03	0.165	5.5
CDO1	0.04	0.22	5.5
AC073257.1	0.02	0.11	5.5
TNNI2	0.02	0.11	5.5
B3GNT8	0.01	0.055	5.5
CTD-2008P7.8	0.01	0.055	5.5
PRORY	0.01	0.055	5.5
RP5-1073O3.2	0.01	0.055	5.5
RP1-100J12.1	0.055	0.3	5.45455
LINC01140	0.135	0.735	5.44444
PSD	0.6	3.265	5.44167
MIR3122	0.615	3.34	5.43089
RN7SL711P	0.035	0.19	5.42857
CCR6	0.305	1.65	5.40984
CTC-1337H24.4	0.05	0.27	5.4
MYH11	0.03	0.16	5.33333
CNN1	0.015	0.08	5.33333
KCNB1	0.105	0.56	5.33333
RP11-51J9.4	0.045	0.24	5.33333
RP11-886P16.6	0.06	0.315	5.25
RP11-429B14.3	0.02	0.105	5.25
WFDC21P	0.14	0.735	5.25
LINC00629	0.045	0.235	5.22222
SNORA15	0.53	2.76	5.20755
KRTAP2-4	0.075	0.39	5.2
RP13-580F15.2	0.075	0.39	5.2
AC068831.3	0.025	0.13	5.2
Y_RNA	0.155	0.805	5.19355
Y_RNA	0.135	0.7	5.18519
RP5-901A4.1	0.035	0.18	5.14286
CTD-2288F12.1	0.04	0.205	5.125
AC005523.3	0.045	0.23	5.11111
FOCAD-AS1	0.05	0.255	5.1
SOGA3	0.11	0.56	5.09091
LINC00622	0.055	0.28	5.09091
AC002059.10	0.055	0.28	5.09091
PI15	0.2	1.01	5.05
MAPK8IP2	1.18	5.94	5.0339
RNU6-1263P	0.41	2.06	5.02439
RP11-405O10.2	0.055	0.275	5
RP11-476M19.2	0.05	0.25	5
CTC-1337H24.3	0.03	0.15	5
NCF1	0.02	0.1	5
HOXD11	0.015	0.075	5
RP11-219E7.3	0.015	0.075	5
RP11-780O17.1	0.015	0.075	5
CACNG7	0.01	0.05	5
GBP5	0.01	0.05	5
KRT17	0.01	0.05	5
RP11-311F12.1	0.01	0.05	5
RP11-71L14.4	0.01	0.05	5
SMIM15-AS1	0.01	0.05	5
CASC11	0.005	0.025	5
CD4	0.005	0.025	5
CFH	0.005	0.025	5
CLEC17A	0.005	0.025	5
HOXD9	0.005	0.025	5
KRT4	0.005	0.025	5
LINC01550	0.005	0.025	5
LINC01933	0.005	0.025	5
MYCBPAP	0.005	0.025	5
NID1	0.005	0.025	5
PTPRO	0.005	0.025	5
RP11-441F2.5	0.005	0.025	5
RP11-594N15.3	0.005	0.025	5
RP1-187B23.1	0.005	0.025	5
RP13-122B23.8	0.005	0.025	5
SLC25A18	0.005	0.025	5
SNCA-AS1	0.005	0.025	5
TKTL2	0.005	0.025	5
ZNF667	0.005	0.025	5
RP11-98D18.1	0.07	0.35	5
RP11-21L19.1	0.285	1.42	4.98246
SPTBN4	0.19	0.935	4.92105
CDK5R2	0.11	0.54	4.90909
RP11-505E24.2	0.04	0.195	4.875
RNU6-118P	0.31	1.495	4.82258
CTD-2012K14.4	0.05	0.24	4.8
MIR3620	0.275	1.32	4.8
RP11-321C24.1	0.065	0.31	4.76923
CCDC170	0.02	0.095	4.75
JARID2-AS1	0.02	0.095	4.75
LEFTY1	0.02	0.095	4.75
SZT2-AS1	0.06	0.285	4.75
SCARNA6	0.35	1.655	4.72857
RTN2	2.375	11.23	4.72842
SELPLG	0.165	0.78	4.72727
RP11-569A11.1	0.055	0.26	4.72727
HBA2	0.14	0.66	4.71429
RP11-879F14.2	1.035	4.855	4.69082
LINC00475	0.08	0.375	4.6875
SEC14L5	0.095	0.445	4.68421
CTA-221G9.7	0.09	0.42	4.66667
CTD-2373J6.2	0.06	0.28	4.66667
RLN1	0.03	0.14	4.66667
LINC00867	0.015	0.07	4.66667
PHKA2-AS1	0.015	0.07	4.66667
RP11-283I3.4	0.015	0.07	4.66667
TEKT2	0.015	0.07	4.66667
RP11-972P1.10	0.255	1.19	4.66667
CTD-3032J10.2	0.025	0.115	4.6
RP11-1E22.1	0.145	0.665	4.58621
CTD-3220F14.3	0.045	0.205	4.55556
SLC6A12	0.055	0.25	4.54545
CTC-499J9.1	0.03	0.135	4.5
RP5-837J1.6	0.03	0.135	4.5
RP11-176D17.3	0.32	1.44	4.5
AC018766.6	0.02	0.09	4.5
GPRC5D	0.01	0.045	4.5
LINC00539	0.01	0.045	4.5
NPAS4	0.01	0.045	4.5
RP11-141M1.3	0.01	0.045	4.5
SAA4	0.01	0.045	4.5
SLC51B	0.01	0.045	4.5
LINC00551	0.01	0.045	4.5
NRCAM	0.01	0.045	4.5
RP11-471L13.2	0.01	0.045	4.5
RP1-178F10.1	0.01	0.045	4.5
SCN3B	0.115	0.515	4.47826
LINC01068	0.165	0.735	4.45455
SNORA19	1.52	6.74	4.43421
RP11-105N14.1	0.07	0.31	4.42857
RP11-141M1.4	0.035	0.155	4.42857
SLC3A1	0.025	0.11	4.4
RIBC1	0.15	0.655	4.36667
RP11-405M12.3	0.045	0.195	4.33333
BX470102.3	0.03	0.13	4.33333
SMIM22	0.03	0.13	4.33333
LINC00706	0.015	0.065	4.33333
LMO7-AS1	0.015	0.065	4.33333
RP11-439E19.7	0.015	0.065	4.33333
RP11-463C8.7	0.015	0.065	4.33333
RP11-568A7.4	0.015	0.065	4.33333
RP11-642D21.2	0.015	0.065	4.33333
SPDYA	0.05	0.215	4.3
KLK14	0.055	0.235	4.27273
STX1A	6.73	28.75	4.27192
RP11-6N17.3	0.135	0.575	4.25926
FAS-AS1	0.06	0.255	4.25
RP11-538I12.3	0.06	0.255	4.25
RP11-165D6.1	0.04	0.17	4.25
RP1-102K2.8	0.02	0.085	4.25
RP11-44N22.3	0.02	0.085	4.25
RP11-669M16.2	0.02	0.085	4.25
RP11-810M2.2	0.02	0.085	4.25
AC019185.4	0.02	0.085	4.25
EGR4	0.02	0.085	4.25
RP11-103H7.3	0.02	0.085	4.25
RP11-671J11.7	0.02	0.085	4.25
RP13-297E16.4	0.02	0.085	4.25
RN7SL847P	0.045	0.19	4.22222
RP11-431M3.1	0.045	0.19	4.22222
RRM1-AS1	0.045	0.19	4.22222
MYBPH	0.07	0.295	4.21429
CTC-543D15.8	0.025	0.105	4.2
RP11-762H8.4	0.025	0.105	4.2
ARL9	0.055	0.23	4.18182
WDR49	0.03	0.125	4.16667
CPLX1	0.785	3.26	4.15287
MIR1178	0.175	0.725	4.14286
AF064858.8	0.14	0.58	4.14286
RP1-278C19.8	0.035	0.145	4.14286
GABRR2	0.12	0.495	4.125
RP11-653J6.1	0.04	0.165	4.125
CABP1	0.09	0.37	4.11111
RP11-65J3.2	0.045	0.185	4.11111
SNORD81	0.265	1.085	4.09434
LINC00324	0.195	0.795	4.07692
CMYA5	0.295	1.19	4.0339
CAMK2N2	0.645	2.6	4.03101
LIN28A	0.25	1.005	4.02
UBL4B	0.035	0.14	4
CFAP74	0.015	0.06	4
RP11-401O9.3	0.03	0.12	4
RP11-114N19.3	0.025	0.1	4
CBWD3	0.02	0.08	4
NUCB1-AS1	0.02	0.08	4
RP11-463I20.3	0.02	0.08	4
RP11-547C5.2	0.02	0.08	4
CDYL2	0.015	0.06	4
MAP3K7CL	0.015	0.06	4
PPIAL4G	0.015	0.06	4
PTPN22	0.015	0.06	4
CD80	0.01	0.04	4
CTC-463N11.4	0.01	0.04	4
IL37	0.01	0.04	4
LINC01586	0.01	0.04	4
MTMR7	0.01	0.04	4
RFLNA	0.01	0.04	4
RNF151	0.01	0.04	4
RP11-435O5.5	0.01	0.04	4
RP11-93B14.9	0.01	0.04	4
SCN2B	0.01	0.04	4
AC000036.4	0.005	0.02	4
ADCYAP1R1	0.005	0.02	4
AVPR1B	0.005	0.02	4
BDKRB1	0.005	0.02	4
C11orf96	0.005	0.02	4
CEACAM20	0.005	0.02	4
CEACAM21	0.005	0.02	4
CLDN18	0.005	0.02	4
CPZ	0.005	0.02	4
CTD-2337I7.1	0.005	0.02	4
DMP1	0.005	0.02	4
DNAH12	0.005	0.02	4
FABP2	0.005	0.02	4
FAM107A	0.005	0.02	4
FAM26D	0.005	0.02	4
HPSE2	0.005	0.02	4
KRT7-AS	0.005	0.02	4
LGR5	0.005	0.02	4
LINC01671	0.005	0.02	4
MIR205HG	0.005	0.02	4
MRGPRG-AS1	0.005	0.02	4
MYO7B	0.005	0.02	4
NEFL	0.005	0.02	4
NMBR	0.005	0.02	4
OTP	0.005	0.02	4
PTGER1	0.005	0.02	4
RP11-331G2.7	0.005	0.02	4
RP11-796E2.4	0.005	0.02	4
RP11-923I11.6	0.005	0.02	4
RPE65	0.005	0.02	4
SAG	0.005	0.02	4
SERPIND1	0.005	0.02	4
SLC14A1	0.005	0.02	4
SNHG22	0.005	0.02	4
SPARCL1	0.005	0.02	4
TCF21	0.005	0.02	4
TDRP	0.005	0.02	4
TEX28	0.005	0.02	4
THRB-AS1	0.005	0.02	4
VAX1	0.005	0.02	4
VSTM2B	0.005	0.02	4
RNVU1-15	0.075	0.295	3.93333
Metazoa_SRP	0.36	1.41	3.91667
RN7SL134P	0.06	0.235	3.91667
ZNF439	0.045	0.175	3.88889
CTC-360G5.6	0.04	0.155	3.875
SNORA2A	0.825	3.17	3.84242
AC002472.11	0.03	0.115	3.83333
RP11-129K12.1	0.03	0.115	3.83333
NAPB	4.73	18.09	3.82452
SNORD38B	4.105	15.66	3.81486
Y_RNA	0.47	1.79	3.80851
RN7SL237P	0.125	0.475	3.8
PRUNE2	0.05	0.19	3.8
RP11-307C12.13	0.025	0.095	3.8
AC009299.2	0.12	0.455	3.79167
CTC-436K13.3	0.095	0.36	3.78947
HBA1	0.09	0.34	3.77778
RP13-131K19.1	0.06	0.225	3.75
CCR7	0.02	0.075	3.75
NEUROG2	0.02	0.075	3.75
RP11-263C24.1	0.02	0.075	3.75
RP11-461L13.5	0.02	0.075	3.75
CARMIL3	0.27	1.01	3.74074
RP11-378E13.4	0.14	0.52	3.71429
CTB-31O20.3	0.035	0.13	3.71429
CTD-2591A6.2	0.035	0.13	3.71429
LINC01632	0.035	0.13	3.71429
RN7SKP213	0.035	0.13	3.71429
RP11-580I16.2	0.295	1.095	3.71186
AC009473.1	0.05	0.185	3.7
MIR6759	0.515	1.9	3.68932
C10orf62	0.015	0.055	3.66667
CCDC175	0.015	0.055	3.66667
CTD-2184D3.5	0.015	0.055	3.66667
CTD-3222D19.5	0.015	0.055	3.66667
LINC01228	0.015	0.055	3.66667
NUP210L	0.015	0.055	3.66667
RP11-434H6.6	0.015	0.055	3.66667
RP11-603J24.21	0.015	0.055	3.66667
RP11-66B24.9	0.015	0.055	3.66667
RP4-530I15.6	0.015	0.055	3.66667
SALRNA3	0.015	0.055	3.66667
RP11-867G23.8	0.18	0.66	3.66667
GNGT2	0.045	0.165	3.66667
CCL3L3	0.07	0.255	3.64286
IQCA1-AS1	0.07	0.255	3.64286
RP11-507J18.2	0.125	0.455	3.64
LINC01031	0.055	0.2	3.63636
HCN2	0.38	1.375	3.61842
XIAP-AS1	0.065	0.235	3.61538
RP11-74E22.8	0.215	0.775	3.60465
SAA2	0.05	0.18	3.6
RP11-256L11.3	0.025	0.09	3.6
CFHR1	0.22	0.79	3.59091
RP11-1055B8.9	0.11	0.395	3.59091
CTD-2201I18.1	0.06	0.215	3.58333
ASMT	0.075	0.265	3.53333
DCAF4L1	0.32	1.13	3.53125
SLC6A13	0.105	0.37	3.52381
RP11-409I10.2	0.105	0.37	3.52381
MT-TS1	1.23	4.33	3.52033
LINC01615	0.04	0.14	3.5
TTYH1	0.02	0.07	3.5
AC002064.5	0.01	0.035	3.5
AC020743.2	0.01	0.035	3.5
CALB1	0.01	0.035	3.5
CDHR4	0.01	0.035	3.5
CETP	0.01	0.035	3.5
CHRNA6	0.01	0.035	3.5
CIB4	0.01	0.035	3.5
DLL3	0.01	0.035	3.5
DSC1	0.01	0.035	3.5
HOXD13	0.01	0.035	3.5
KB-1592A4.15	0.01	0.035	3.5
KCNH8	0.01	0.035	3.5
LINC02148	0.01	0.035	3.5
LYPD1	0.01	0.035	3.5
NANOS2	0.01	0.035	3.5
RP11-1060G2.2	0.01	0.035	3.5
RP11-544M22.8	0.01	0.035	3.5
RP13-143G15.4	0.01	0.035	3.5
ZFP3	0.01	0.035	3.5
AC083843.2	0.03	0.105	3.5
BACH2	0.03	0.105	3.5
CD300A	0.01	0.035	3.5
MEIOC	0.01	0.035	3.5
KCNIP2-AS1	0.65	2.265	3.48462
RNU6-322P	0.535	1.86	3.47664
RP11-102G14.1	0.085	0.295	3.47059
MIR1289-1	0.165	0.57	3.45455
LINC01629	0.045	0.155	3.44444
RC3H1-IT1	0.045	0.155	3.44444
SYCP3	0.035	0.12	3.42857
AC010136.2	0.035	0.12	3.42857
RP1-86D1.5	0.035	0.12	3.42857
RP11-576N17.5	0.07	0.24	3.42857
RP11-90B9.3	0.035	0.12	3.42857
RP11-256I23.2	0.2	0.685	3.425
CXCL8	0.295	1.005	3.40678
C8G	0.125	0.425	3.4
KCNE2	0.075	0.255	3.4
HIST1H1T	0.025	0.085	3.4
LINC01220	0.025	0.085	3.4
MOGAT3	0.025	0.085	3.4
LINC01135	0.025	0.085	3.4
MEP1B	0.025	0.085	3.4
RP1-127L4.7	0.065	0.22	3.38462
RP11-380L11.4	0.04	0.135	3.375
AC007036.5	0.56	1.885	3.36607
RP11-327J17.9	0.1	0.335	3.35
AKR1C3	0.115	0.385	3.34783
RP4-771M4.3	0.115	0.385	3.34783
VWA3A	0.045	0.15	3.33333
CTD-2105E13.15	0.06	0.2	3.33333
RP11-95G17.2	0.045	0.15	3.33333
EZR-AS1	0.045	0.15	3.33333
RP11-318M2.3	0.03	0.1	3.33333
RP11-90K6.1	0.03	0.1	3.33333
AC139712.4	0.015	0.05	3.33333
ALDH1L1	0.015	0.05	3.33333
CCDC89	0.015	0.05	3.33333
CLDN34	0.015	0.05	3.33333
CTD-3193K9.4	0.015	0.05	3.33333
FOXD3	0.015	0.05	3.33333
GNAT1	0.015	0.05	3.33333
HCK	0.015	0.05	3.33333
HTR3A	0.015	0.05	3.33333
IGF2-AS	0.015	0.05	3.33333
KIF19	0.015	0.05	3.33333
LINC02198	0.015	0.05	3.33333
RASA2-IT1	0.015	0.05	3.33333
RP11-1399P15.1	0.015	0.05	3.33333
RP11-415D17.3	0.015	0.05	3.33333
RP11-61I13.3	0.015	0.05	3.33333
RP11-65N13.8	0.015	0.05	3.33333
RP1-55C23.7	0.015	0.05	3.33333
RP4-753D10.5	0.015	0.05	3.33333
SNTG2	0.08	0.265	3.3125
APC2	0.115	0.38	3.30435
SNORD3B-1	0.115	0.38	3.30435
CAMTA1-IT1	0.05	0.165	3.3
GRIP2	0.085	0.28	3.29412
BVES-AS1	0.035	0.115	3.28571
RP11-552F3.4	0.035	0.115	3.28571
LTA	0.07	0.23	3.28571
RP11-727F15.13	0.07	0.23	3.28571
RP11-626G11.1	0.035	0.115	3.28571
LINC01337	0.3	0.985	3.28333
CTD-2587H24.10	0.125	0.41	3.28
IL1A	0.06	0.195	3.25
RP11-799M12.2	0.06	0.195	3.25
SNORD18A	0.32	1.04	3.25
LA16c-OS12.2	0.08	0.26	3.25
CTB-129P6.4	0.02	0.065	3.25
CTD-2013M15.1	0.02	0.065	3.25
GPBAR1	0.02	0.065	3.25
RFPL3	0.02	0.065	3.25
RP11-13E5.2	0.02	0.065	3.25
RP11-307P5.1	0.02	0.065	3.25
RP11-535A5.1	0.02	0.065	3.25
RP11-678G14.2	0.02	0.065	3.25
TEX13B	0.02	0.065	3.25
TRBV14	0.02	0.065	3.25
ZNF853	0.02	0.065	3.25
RP11-12J10.4	0.045	0.145	3.22222
CDC42-IT1	0.045	0.145	3.22222
RP11-342K6.4	0.045	0.145	3.22222
OVOL1-AS1	0.07	0.225	3.21429
RP4-583P15.10	3.065	9.81	3.20065
FALEC	0.175	0.56	3.2
MAP7D2	0.075	0.24	3.2
RN7SL483P	0.075	0.24	3.2
LINC01035	0.025	0.08	3.2
RP11-445F12.1	0.025	0.08	3.2
RP11-731K22.1	0.025	0.08	3.2
ZNF69	0.025	0.08	3.2
RP11-462D18.4	0.075	0.24	3.2
GMNC	0.105	0.335	3.19048
TPTE2	0.105	0.335	3.19048
RP11-59C5.3	0.055	0.175	3.18182
RP13-20L14.1	0.225	0.715	3.17778
RP11-789C2.1	0.17	0.54	3.17647
RP11-108L7.14	0.115	0.365	3.17391
CTC-338M12.7	0.03	0.095	3.16667
LA16c-390E6.3	0.03	0.095	3.16667
RP11-134K13.4	0.03	0.095	3.16667
RPRM	0.03	0.095	3.16667
RP4-756H11.3	0.12	0.38	3.16667
RP11-455F5.3	0.095	0.3	3.15789
RNU6-1161P	0.605	1.91	3.15702
RP11-550H2.1	0.065	0.205	3.15385
PLA2G10	0.1	0.315	3.15
TNFSF13B	0.205	0.645	3.14634
SCAMP5	1.59	5	3.14465
CTD-2568A17.1	0.035	0.11	3.14286
RP11-110G21.2	0.035	0.11	3.14286
RP11-498C9.3	0.035	0.11	3.14286
OLFML3	0.145	0.455	3.13793
MT-TR	0.46	1.44	3.13043
MAST4-AS1	0.235	0.735	3.12766
ECT2L	0.04	0.125	3.125
LY6G6D	0.04	0.125	3.125
RP11-293A21.1	0.04	0.125	3.125
RP11-305O4.3	0.04	0.125	3.125
MIR429	0.46	1.435	3.11957
RP3-449M8.6	0.17	0.53	3.11765
RP11-109E12.5	0.085	0.265	3.11765
5S_rRNA	0.13	0.405	3.11538
AC005281.1	0.05	0.155	3.1
TACSTD2	0.655	2.025	3.0916
GS1-114I9.1	0.055	0.17	3.09091
MAPK8IP1	2.005	6.195	3.08978
KCNE5	0.225	0.695	3.08889
SLC8A2	0.125	0.385	3.08
CLPSL2	0.085	0.26	3.05882
CFAP58-AS1	0.105	0.32	3.04762
DISP3	0.215	0.655	3.04651
RP11-439E19.9	0.14	0.425	3.03571
RP11-245D16.4	0.995	3.02	3.03518
MIR6512	0.295	0.89	3.01695
MIR5008	0.185	0.555	3
MGC16275	0.095	0.285	3
TRPC7-AS1	0.095	0.285	3
RP11-270M14.5	0.045	0.135	3
CMTM2	0.025	0.075	3
SCEL	0.025	0.075	3
RP11-10E18.7	0.015	0.045	3
NCF4	0.07	0.21	3
VMO1	0.065	0.195	3
LUADT1	0.055	0.165	3
AC004471.10	0.045	0.135	3
GRIK2	0.04	0.12	3
RP11-245C17.2	0.04	0.12	3
C9orf153	0.035	0.105	3
CTD-2525I3.2	0.03	0.09	3
RN7SL652P	0.03	0.09	3
CLDN1	0.02	0.06	3
AC006019.3	0.02	0.06	3
LINC02178	0.02	0.06	3
RP11-390F4.10	0.02	0.06	3
RP11-557N21.1	0.02	0.06	3
RP5-1050D4.2	0.02	0.06	3
AC074366.3	0.015	0.045	3
AC092839.3	0.015	0.045	3
CTC-435M10.10	0.015	0.045	3
CTD-2050N2.1	0.015	0.045	3
CTD-2545M3.8	0.015	0.045	3
CXCR1	0.015	0.045	3
LINC01619	0.015	0.045	3
NCF2	0.015	0.045	3
PLA2G3	0.015	0.045	3
RP11-304F15.4	0.015	0.045	3
RP11-325L12.7	0.015	0.045	3
RP11-403P17.2	0.015	0.045	3
RP11-457M11.5	0.015	0.045	3
RP11-552F3.10	0.015	0.045	3
RP11-574F21.2	0.015	0.045	3
RP11-737O24.2	0.015	0.045	3
RP11-753H16.5	0.015	0.045	3
RP11-755F10.3	0.015	0.045	3
RP11-93B14.10	0.015	0.045	3
RP5-1139I1.2	0.015	0.045	3
RPEL1	0.015	0.045	3
SLFN12	0.015	0.045	3
ANKS1B	0.01	0.03	3
CDCP2	0.01	0.03	3
CLDN16	0.01	0.03	3
CTC-273B12.5	0.01	0.03	3
DMRTA1	0.01	0.03	3
FAM65C	0.01	0.03	3
KB-1183D5.13	0.01	0.03	3
KIAA1456	0.01	0.03	3
KRT12	0.01	0.03	3
LINC00158	0.01	0.03	3
LINC00488	0.01	0.03	3
LLNLF-65H9.1	0.01	0.03	3
RIMS4	0.01	0.03	3
RP11-13P5.1	0.01	0.03	3
RP11-309N24.1	0.01	0.03	3
RP11-313P18.2	0.01	0.03	3
SATB2-AS1	0.01	0.03	3
TDRD12	0.01	0.03	3
ZAR1L	0.01	0.03	3
ZNF423	0.01	0.03	3
MARCH10	0.005	0.015	3
A2M	0.005	0.015	3
ABALON	0.005	0.015	3
AC005082.12	0.005	0.015	3
AC016738.4	0.005	0.015	3
AC020571.3	0.005	0.015	3
AC104134.2	0.005	0.015	3
ACAN	0.005	0.015	3
ADAM33	0.005	0.015	3
ADGRG3	0.005	0.015	3
ADRA2A	0.005	0.015	3
C10orf128	0.005	0.015	3
C5orf47	0.005	0.015	3
CCDC36	0.005	0.015	3
CD160	0.005	0.015	3
CD7	0.005	0.015	3
CES4A	0.005	0.015	3
COL2A1	0.005	0.015	3
COL8A2	0.005	0.015	3
CPAMD8	0.005	0.015	3
DOK2	0.005	0.015	3
FAP	0.005	0.015	3
FNDC7	0.005	0.015	3
FNDC9	0.005	0.015	3
GABBR2	0.005	0.015	3
GPR132	0.005	0.015	3
HAND1	0.005	0.015	3
HSPB9	0.005	0.015	3
IFI16	0.005	0.015	3
IGF1	0.005	0.015	3
IGSF22	0.005	0.015	3
IL2RA	0.005	0.015	3
INE2	0.005	0.015	3
INSM2	0.005	0.015	3
ITGB2	0.005	0.015	3
KIF25	0.005	0.015	3
KIF7	0.005	0.015	3
LINC00898	0.005	0.015	3
LINC01697	0.005	0.015	3
LINC01782	0.005	0.015	3
LRRC36	0.005	0.015	3
LRRTM4	0.005	0.015	3
LY9	0.005	0.015	3
MESTIT1	0.005	0.015	3
MMP24	0.005	0.015	3
MSLNL	0.005	0.015	3
NOS2	0.005	0.015	3
POU3F1	0.005	0.015	3
RGPD4-AS1	0.005	0.015	3
RP11-179K3.2	0.005	0.015	3
RP11-338I21.1	0.005	0.015	3
RP11-434D2.3	0.005	0.015	3
RP11-622C24.2	0.005	0.015	3
RP11-638I8.1	0.005	0.015	3
RP11-709D24.8	0.005	0.015	3
RP1-193H18.2	0.005	0.015	3
SCNN1G	0.005	0.015	3
SIGLEC1	0.005	0.015	3
SLFN13	0.005	0.015	3
SMOC2	0.005	0.015	3
TCERG1L	0.005	0.015	3
TRIM63	0.005	0.015	3
ZNF354C	0.005	0.015	3
ZNF521	0.005	0.015	3
ZNF676	0.005	0.015	3
TAC3	0.05	0.15	3
CD74	0.035	0.105	3
ACSM1	0.025	0.075	3
CIB3	0.025	0.075	3
DIO2	0.025	0.075	3
NXPH1	0.025	0.075	3
FAM27C	0.84	2.505	2.98214
RP11-385F7.1	0.485	1.445	2.97938
TRIM9	0.71	2.115	2.97887
SLC16A4	0.195	0.58	2.97436
GOLGA6L10	0.185	0.55	2.97297
LSMEM1	1.065	3.165	2.97183
BICDL1	4.06	12.065	2.97167
MIR6783	0.495	1.47	2.9697
MIR378J	0.135	0.4	2.96296
LA16c-316G12.2	0.13	0.385	2.96154
RP11-112L6.3	0.13	0.385	2.96154
RP11-38L15.3	0.855	2.52	2.94737
RP11-415J8.5	0.085	0.25	2.94118
CARMIL2	1.28	3.76	2.9375
RP11-80H18.4	0.08	0.235	2.9375
RP11-677M14.2	0.075	0.22	2.93333
MIR1227	0.21	0.615	2.92857
RNU6-658P	0.34	0.995	2.92647
CKMT1A	0.585	1.71	2.92308
CTB-5E10.3	0.065	0.19	2.92308
SNORA22	0.385	1.125	2.92208
RP13-714J12.1	0.06	0.175	2.91667
RNU6-1285P	0.295	0.86	2.91525
TEX29	0.115	0.335	2.91304
SERPINC1	0.22	0.64	2.90909
LCK	0.055	0.16	2.90909
UTAT33	0.055	0.16	2.90909
AGAP4	0.915	2.66	2.9071
XXbac-BPG252P9.10	0.05	0.145	2.9
CDKN2B-AS_3	0.475	1.375	2.89474
APLN	0.045	0.13	2.88889
RP11-761I4.5	0.045	0.13	2.88889
SMCR2	0.045	0.13	2.88889
RP1-111B22.3	0.09	0.26	2.88889
GATA6-AS1	0.045	0.13	2.88889
OLFM1	0.86	2.48	2.88372
RP11-571M6.18	0.085	0.245	2.88235
RBM46	0.125	0.36	2.88
LCT	0.08	0.23	2.875
TLDC2	0.04	0.115	2.875
MMP9	0.04	0.115	2.875
ST7-OT3_2	0.18	0.515	2.86111
GPR83	0.27	0.77	2.85185
RP11-85G18.6	0.135	0.385	2.85185
RP11-728G15.1	1.4	3.98	2.84286
PLEKHG4B	0.03	0.085	2.83333
RNU2-33P	0.06	0.17	2.83333
RP3-426I6.5	0.06	0.17	2.83333
AC087491.2	0.03	0.085	2.83333
RP11-539E17.5	0.03	0.085	2.83333
CTC-137K3.1	0.115	0.325	2.82609
snoU109	0.255	0.72	2.82353
AC004381.7	0.055	0.155	2.81818
RP1-267L14.3	0.08	0.225	2.8125
RP11-122G18.12	0.13	0.365	2.80769
RP1-43E13.2	0.23	0.645	2.80435
RP11-285F16.1	0.1	0.28	2.8
KRT6A	0.05	0.14	2.8
TCERG1L-AS1	0.05	0.14	2.8
CELA3B	0.025	0.07	2.8
IRGM	0.025	0.07	2.8
LINC02088	0.025	0.07	2.8
RP11-573E11.2	0.025	0.07	2.8
STEAP3-AS1	0.025	0.07	2.8
CTD-2589M5.5	0.25	0.7	2.8
SNORD1A	0.715	2	2.7972
MIR6895	0.285	0.795	2.78947
RP11-712L6.7	0.07	0.195	2.78571
CYP4F12	0.27	0.75	2.77778
SH2D3C	0.135	0.375	2.77778
Metazoa_SRP	0.09	0.25	2.77778
RN7SL625P	0.09	0.25	2.77778
RP11-383J24.1	0.045	0.125	2.77778
XXyac-YX65C7_A.2	0.13	0.36	2.76923
RP11-712L6.5	0.645	1.785	2.76744
CH507-9B2.1	0.085	0.235	2.76471
AC093159.1	0.125	0.345	2.76
AC092071.1	0.02	0.055	2.75
CTB-25B13.9	0.02	0.055	2.75
CTD-2325P2.3	0.02	0.055	2.75
DMBT1	0.02	0.055	2.75
RP5-1158E12.1	0.02	0.055	2.75
LINC00853	0.14	0.385	2.75
RP11-540O11.8	0.08	0.22	2.75
RP11-734K21.2	0.04	0.11	2.75
AC007228.5	0.02	0.055	2.75
APBA2	0.02	0.055	2.75
DLGAP4-AS1	0.02	0.055	2.75
DNAJB5-AS1	0.02	0.055	2.75
EPB41L4A-AS2	0.02	0.055	2.75
IDI2	0.02	0.055	2.75
LINC01133	0.02	0.055	2.75
NEDD9	0.02	0.055	2.75
RP11-2H3.7	0.02	0.055	2.75
RP11-334J6.6	0.02	0.055	2.75
RP11-923I11.4	0.02	0.055	2.75
PSCA	0.19	0.52	2.73684
AC084082.3	0.095	0.26	2.73684
GNGT1	0.095	0.26	2.73684
AKNAD1	0.055	0.15	2.72727
RP11-96A1.5	0.11	0.3	2.72727
ANXA8	0.035	0.095	2.71429
LINC01971	0.035	0.095	2.71429
MAFB	0.035	0.095	2.71429
RN7SL530P	0.035	0.095	2.71429
RP11-286N22.10	0.035	0.095	2.71429
MATN4	0.05	0.135	2.7
NFASC	0.05	0.135	2.7
RP11-167J8.3	0.05	0.135	2.7
SPATA3-AS1	0.115	0.31	2.69565
AC007365.3	0.065	0.175	2.69231
XX-C2158C12.2	0.255	0.685	2.68627
RP3-402G11.26	0.33	0.885	2.68182
MIR6821	0.95	2.545	2.67895
RP1-234P15.4	0.17	0.455	2.67647
AC005009.1	0.215	0.575	2.67442
MGAT5B	0.66	1.76	2.66667
RP11-128L5.1	0.03	0.08	2.66667
RP11-554F20.1	0.03	0.08	2.66667
AC004490.1	0.015	0.04	2.66667
AJ003147.9	0.015	0.04	2.66667
C10orf113	0.015	0.04	2.66667
FKBP1C	0.015	0.04	2.66667
HHATL	0.015	0.04	2.66667
LYNX1	0.015	0.04	2.66667
MKRN2OS	0.015	0.04	2.66667
PROK1	0.015	0.04	2.66667
RAB9B	0.015	0.04	2.66667
RBMS3	0.015	0.04	2.66667
RNF212B	0.015	0.04	2.66667
SLC10A6	0.015	0.04	2.66667
SLC52A1	0.015	0.04	2.66667
Y_RNA	0.345	0.92	2.66667
FXYD4	0.045	0.12	2.66667
NOG	0.03	0.08	2.66667
RP11-12M5.4	0.255	0.675	2.64706
TAL2	0.225	0.595	2.64444
RP11-128A17.2	0.07	0.185	2.64286
TOGARAM2	0.07	0.185	2.64286
AC079779.4	0.375	0.99	2.64
MIR2052HG	0.125	0.33	2.64
RP11-127L20.3	0.165	0.435	2.63636
SETSIP	0.16	0.42	2.625
KDM5C-IT1	0.08	0.21	2.625
LINC02078	0.08	0.21	2.625
RP11-59H7.3	0.04	0.105	2.625
GNRH1	1.61	4.22	2.62112
DKKL1	0.145	0.38	2.62069
RP11-169E6.1	0.105	0.275	2.61905
CTD-2227E11.1	0.26	0.68	2.61538
NKX2-1	0.195	0.51	2.61538
MIR3685	1.2	3.12	2.6
LINC00685	0.125	0.325	2.6
RP11-555M1.3	0.1	0.26	2.6
ABI3BP	0.05	0.13	2.6
CTD-2047H16.5	0.05	0.13	2.6
IPO9-AS1	0.05	0.13	2.6
CD14	0.025	0.065	2.6
CRISP3	0.025	0.065	2.6
INTS6L-AS1	0.025	0.065	2.6
LINC00556	0.025	0.065	2.6
PLPP7	0.025	0.065	2.6
RP11-15F12.1	0.025	0.065	2.6
RP11-331F9.3	0.025	0.065	2.6
RP11-6D1.3	0.025	0.065	2.6
RP11-787I22.3	0.025	0.065	2.6
TRBV29-1	0.025	0.065	2.6
TUBA3FP	0.135	0.35	2.59259
RP11-4C20.4	0.245	0.635	2.59184
LRRC32	0.06	0.155	2.58333
RP11-306G20.1	0.06	0.155	2.58333
RP11-466F5.10	0.13	0.335	2.57692
LINC01836	0.175	0.45	2.57143
Metazoa_SRP	0.105	0.27	2.57143
GPR156	0.035	0.09	2.57143
MASP2	0.035	0.09	2.57143
C19orf81	0.195	0.5	2.5641
PLCH2	0.195	0.5	2.5641
MORN5	0.08	0.205	2.5625
TIAF1	0.845	2.165	2.56213
OR7E24	0.125	0.32	2.56
RP11-764K9.1	0.25	0.64	2.56
RP11-274B21.9	0.045	0.115	2.55556
RP11-461F16.3	0.045	0.115	2.55556
RP11-59N23.3	0.045	0.115	2.55556
THCAT158	0.045	0.115	2.55556
QPRT	0.045	0.115	2.55556
RP11-399F4.2	0.19	0.485	2.55263
AC005037.3	0.055	0.14	2.54545
RP1-20B21.4	0.055	0.14	2.54545
CTD-3075F15.1	0.055	0.14	2.54545
MYLK-AS2	0.055	0.14	2.54545
ALPL	0.12	0.305	2.54167
MIR4640	0.38	0.965	2.53947
PCP2	0.065	0.165	2.53846
RP4-545L17.11	0.465	1.18	2.53763
CLIC5	0.075	0.19	2.53333
EFHD1	0.075	0.19	2.53333
RP11-982M15.6	0.075	0.19	2.53333
BDKRB2	0.085	0.215	2.52941
RN7SL592P	0.085	0.215	2.52941
RN7SL474P	0.095	0.24	2.52632
PLAG1	0.105	0.265	2.52381
AP000688.29	0.135	0.34	2.51852
ANKAR	0.155	0.39	2.51613
PSMD6-AS2	0.695	1.745	2.51079
MIR4653	1.835	4.605	2.50954
ASPHD1	2.08	5.21	2.50481
UNC13A	11.65	29.17	2.50386
CCDC116	0.06	0.15	2.5
RP11-426C22.6	0.06	0.15	2.5
AC002306.1	0.03	0.075	2.5
RP11-15B17.1	0.03	0.075	2.5
CTB-58E17.3	0.29	0.725	2.5
AC010967.2	0.12	0.3	2.5
RP3-324O17.8	0.1	0.25	2.5
PRR15L	0.08	0.2	2.5
RP4-616B8.6	0.06	0.15	2.5
RP11-66H6.4	0.05	0.125	2.5
IHH	0.03	0.075	2.5
RP11-473J6.1	0.03	0.075	2.5
TTLL11-IT1	0.03	0.075	2.5
GTF2A1L	0.02	0.05	2.5
NR5A1	0.02	0.05	2.5
PNPLA1	0.02	0.05	2.5
PTGDS	0.02	0.05	2.5
S1PR1	0.02	0.05	2.5
SH2D1B	0.02	0.05	2.5
VSTM2L	0.02	0.05	2.5
XXbac-BPG254F23.7	0.02	0.05	2.5
AC098617.1	0.01	0.025	2.5
AC098820.2	0.01	0.025	2.5
AC098828.2	0.01	0.025	2.5
ADH4	0.01	0.025	2.5
BASP1	0.01	0.025	2.5
C6orf15	0.01	0.025	2.5
CPN2	0.01	0.025	2.5
DDX4	0.01	0.025	2.5
FFAR1	0.01	0.025	2.5
INHBA	0.01	0.025	2.5
INSL5	0.01	0.025	2.5
JPH2	0.01	0.025	2.5
LINC00348	0.01	0.025	2.5
LINC00426	0.01	0.025	2.5
MIXL1	0.01	0.025	2.5
MYO3B	0.01	0.025	2.5
MYOT	0.01	0.025	2.5
OR11A1	0.01	0.025	2.5
PCDHB3	0.01	0.025	2.5
QPCT	0.01	0.025	2.5
RP11-115J16.1	0.01	0.025	2.5
RP11-121M22.1	0.01	0.025	2.5
RP11-219E7.2	0.01	0.025	2.5
RP11-220I1.5	0.01	0.025	2.5
RP11-266K4.13	0.01	0.025	2.5
RP11-546O6.4	0.01	0.025	2.5
RP11-758M4.4	0.01	0.025	2.5
RP11-855O10.2	0.01	0.025	2.5
SELENBP1	0.01	0.025	2.5
SLC25A31	0.01	0.025	2.5
SSBP3-AS1	0.01	0.025	2.5
TAS2R13	0.01	0.025	2.5
TEK	0.01	0.025	2.5
TFEC	0.01	0.025	2.5
ZEB2	0.01	0.025	2.5
ZNF366	0.01	0.025	2.5
TPRG1-AS1	0.15	0.375	2.5
Metazoa_SRP	0.07	0.175	2.5
RP11-666A8.9	0.07	0.175	2.5
CTC-297N7.1	0.205	0.51	2.4878
LVRN	0.425	1.055	2.48235
CCK	0.21	0.52	2.47619
CTD-2152M20.2	0.095	0.235	2.47368
RP11-234K24.6	0.095	0.235	2.47368
SNCA	0.435	1.075	2.47126
MIR3619	0.725	1.79	2.46897
GABRD	3.52	8.69	2.46875
Metazoa_SRP	0.235	0.58	2.46809
CTC-492K19.7	0.13	0.32	2.46154
AC003005.2	0.065	0.16	2.46154
RP11-18I14.11	0.525	1.29	2.45714
C1GALT1C1L	0.285	0.7	2.45614
LGALS9	0.055	0.135	2.45455
PCAT6	0.055	0.135	2.45455
FUZ	0.155	0.38	2.45161
FBN1	0.29	0.71	2.44828
AC008753.6	0.045	0.11	2.44444
XKR9	0.045	0.11	2.44444
PINLYP	0.045	0.11	2.44444
RP11-204L24.2	0.135	0.33	2.44444
RP11-20I20.4	0.09	0.22	2.44444
RP11-395I14.2	1.445	3.53	2.44291
CHRM4	0.285	0.695	2.4386
RP11-435O5.7	0.08	0.195	2.4375
C1orf162	0.185	0.45	2.43243
CIART	0.105	0.255	2.42857
RP11-356M6.1	0.035	0.085	2.42857
RP11-401O9.4	0.035	0.085	2.42857
RP11-424M22.3	0.07	0.17	2.42857
PTPRR	0.035	0.085	2.42857
SLC22A16	0.035	0.085	2.42857
RP11-181E10.3	0.13	0.315	2.42308
MIR6746	1.115	2.7	2.42152
CYP26A1	0.19	0.46	2.42105
SPATA18	0.095	0.23	2.42105
RP11-375N15.2	0.095	0.23	2.42105
RP11-752G15.8	0.06	0.145	2.41667
RP11-686D22.4	0.12	0.29	2.41667
RP11-124N2.1	0.06	0.145	2.41667
RP11-879F14.3	0.06	0.145	2.41667
RP5-981O7.2	0.06	0.145	2.41667
RP11-496N12.9	0.085	0.205	2.41176
TMEM151A	0.755	1.82	2.4106
AL353997.3	0.11	0.265	2.40909
FAM225A	0.175	0.42	2.4
RP11-43A14.1	0.325	0.78	2.4
CTD-3035K23.6	0.1	0.24	2.4
CEND1	0.075	0.18	2.4
RP11-431N15.2	0.05	0.12	2.4
RPRML	0.05	0.12	2.4
CCDC63	0.05	0.12	2.4
RP11-209D14.2	0.05	0.12	2.4
RP1-309F20.4	0.05	0.12	2.4
WFDC1	0.05	0.12	2.4
EIF1AY	0.025	0.06	2.4
FLJ21408	0.025	0.06	2.4
RP11-649E7.5	0.025	0.06	2.4
SFTPC	0.025	0.06	2.4
TBX21	0.025	0.06	2.4
CACNB1	2.135	5.11	2.39344
RP11-343H19.1	0.14	0.335	2.39286
CTA-212D2.2	0.065	0.155	2.38462
RP4-585I14.3	0.065	0.155	2.38462
RP5-963E22.4	0.065	0.155	2.38462
RP1-267L14.6	0.82	1.955	2.38415
AC009133.21	0.145	0.345	2.37931
LRRC24	0.225	0.535	2.37778
MIR4659A	0.715	1.7	2.37762
AC124789.1	0.465	1.105	2.37634
RP11-325L7.1	0.08	0.19	2.375
AC004540.4	0.04	0.095	2.375
AKAP14	0.04	0.095	2.375
CLDN10	0.04	0.095	2.375
CTC-441N14.2	0.04	0.095	2.375
MS4A10	0.04	0.095	2.375
NLRP5	0.04	0.095	2.375
PCOLCE-AS1	0.04	0.095	2.375
ZDHHC20-IT1	0.04	0.095	2.375
LINC02170	0.255	0.605	2.37255
TDRKH-AS1	0.215	0.51	2.37209
SLC35G2	1.455	3.445	2.3677
SNORD69	0.585	1.385	2.36752
RN7SL123P	0.78	1.845	2.36538
DDC	0.055	0.13	2.36364
RASGEF1B	0.055	0.13	2.36364
CTC-232P5.1	0.125	0.295	2.36
EOMES	1.21	2.855	2.3595
SVOP	0.07	0.165	2.35714
RP1-122O8.7	0.07	0.165	2.35714
SNORA19	0.48	1.13	2.35417
XXcos-LUCA16.1	0.17	0.4	2.35294
AC100830.5	0.085	0.2	2.35294
AF064858.11	0.1	0.235	2.35
N4BP2L1	0.115	0.27	2.34783
BTNL9	1.2	2.815	2.34583
SCARNA23	0.205	0.48	2.34146
RP1-315G1.3	0.85	1.985	2.33529
RP11-304F15.3	0.435	1.015	2.33333
CTD-3035D6.2	0.36	0.84	2.33333
EBF3	0.15	0.35	2.33333
BCL11A	0.09	0.21	2.33333
FAM26F	0.075	0.175	2.33333
CAPNS2	0.06	0.14	2.33333
CD200R1	0.06	0.14	2.33333
LA16c-306A4.1	0.06	0.14	2.33333
CACNA1C-AS2	0.03	0.07	2.33333
CT62	0.03	0.07	2.33333
CTC-526N19.1	0.03	0.07	2.33333
CTD-2026D20.2	0.03	0.07	2.33333
LHX5-AS1	0.03	0.07	2.33333
RP11-727F15.9	0.03	0.07	2.33333
COL20A1	0.015	0.035	2.33333
CTB-181H17.1	0.015	0.035	2.33333
CTB-51J22.1	0.015	0.035	2.33333
CYP1B1-AS1	0.015	0.035	2.33333
DHRS9	0.015	0.035	2.33333
GRIP1	0.015	0.035	2.33333
KB-1562D12.1	0.015	0.035	2.33333
LHX3	0.015	0.035	2.33333
LINC00958	0.015	0.035	2.33333
LINC01204	0.015	0.035	2.33333
LINC01602	0.015	0.035	2.33333
MMRN1	0.015	0.035	2.33333
OSTN-AS1	0.015	0.035	2.33333
RHOH	0.015	0.035	2.33333
RP11-1084E5.1	0.015	0.035	2.33333
RP11-293E1.2	0.015	0.035	2.33333
RP11-380J14.1	0.015	0.035	2.33333
RP11-445O3.3	0.015	0.035	2.33333
RP11-525G13.2	0.015	0.035	2.33333
RP11-57C13.6	0.015	0.035	2.33333
RP11-745C15.2	0.015	0.035	2.33333
RP11-793H13.3	0.015	0.035	2.33333
RP1-288H2.2	0.015	0.035	2.33333
RP13-270P17.2	0.015	0.035	2.33333
SLC24A2	0.015	0.035	2.33333
CTC-542B22.2	0.075	0.175	2.33333
MPIG6B	0.075	0.175	2.33333
C17orf82	0.015	0.035	2.33333
MPL	0.015	0.035	2.33333
PRSS57	0.015	0.035	2.33333
IL11	0.155	0.36	2.32258
IFI44	0.125	0.29	2.32
ZBTB40-IT1	0.315	0.73	2.31746
LINC01431	0.08	0.185	2.3125
C2orf66	0.145	0.335	2.31034
PTPN7	0.065	0.15	2.30769
STK32A	0.065	0.15	2.30769
RP13-216E22.5	0.065	0.15	2.30769
CCDC81	0.315	0.725	2.30159
LINC01589	0.315	0.725	2.30159
ACR	0.15	0.345	2.3
AP000487.6	0.05	0.115	2.3
CELSR3-AS1	0.05	0.115	2.3
EPS8L3	0.05	0.115	2.3
GBP2	0.05	0.115	2.3
NKX3-2	0.185	0.425	2.2973
RP11-506N2.1	0.135	0.31	2.2963
CTD-2265O21.3	0.375	0.86	2.29333
HOXA11-AS1_1	0.805	1.845	2.29193
KB-1980E6.3	0.24	0.55	2.29167
STAT4	0.72	1.65	2.29167
DNAJC27-AS1	0.19	0.435	2.28947
SUMO4	0.14	0.32	2.28571
KLF18	0.035	0.08	2.28571
RP11-332H18.3	0.035	0.08	2.28571
RP11-9L18.3	0.035	0.08	2.28571
SLC45A2	0.035	0.08	2.28571
SLC25A52	0.5	1.14	2.28
RP11-358N2.2	0.125	0.285	2.28
RP11-162J8.3	0.09	0.205	2.27778
XXbac-BPG308K3.5	0.455	1.035	2.27473
RP11-1149M10.2	0.22	0.5	2.27273
CTC-501O10.1	0.11	0.25	2.27273
RP11-893F2.13	0.11	0.25	2.27273
TRBV20-1	0.11	0.25	2.27273
RP11-290D2.3	0.055	0.125	2.27273
RP11-202G11.2	0.055	0.125	2.27273
LA16c-325D7.2	0.81	1.84	2.2716
EPGN	0.13	0.295	2.26923
NEXN	0.15	0.34	2.26667
CTA-223H9.9	0.075	0.17	2.26667
BOK-AS1	0.075	0.17	2.26667
MIR196B	0.21	0.475	2.2619
PSD2	0.21	0.475	2.2619
RP11-521I2.3	0.345	0.78	2.26087
MID1IP1-AS1	0.115	0.26	2.26087
CTD-2540B15.10	0.155	0.35	2.25806
OSGEPL1-AS1	0.155	0.35	2.25806
MAST4	0.175	0.395	2.25714
Metazoa_SRP	0.195	0.44	2.25641
YBX2	0.215	0.485	2.25581
RNU6-786P	0.18	0.405	2.25
RP11-546J1.1	0.3	0.675	2.25
RP11-732M18.4	0.16	0.36	2.25
RP11-597D13.9	0.08	0.18	2.25
MCF2	0.06	0.135	2.25
RP11-285A1.1	0.04	0.09	2.25
ANGPT4	0.04	0.09	2.25
PPEF1	0.04	0.09	2.25
RP11-439E19.10	0.04	0.09	2.25
ZMYM4-AS1	0.04	0.09	2.25
CT55	0.02	0.045	2.25
RP11-259K15.2	0.02	0.045	2.25
AC006116.15	0.02	0.045	2.25
AC019118.3	0.02	0.045	2.25
CREG2	0.02	0.045	2.25
CTD-2623N2.11	0.02	0.045	2.25
ERC2-IT1	0.02	0.045	2.25
FAM71D	0.02	0.045	2.25
IGFBP4	0.02	0.045	2.25
LINC01449	0.02	0.045	2.25
NMUR1	0.02	0.045	2.25
RP11-16K12.1	0.02	0.045	2.25
RP11-274H2.5	0.02	0.045	2.25
RP11-319G9.3	0.02	0.045	2.25
RP11-461L13.4	0.02	0.045	2.25
RP11-881M11.1	0.02	0.045	2.25
RP5-899E9.1	0.02	0.045	2.25
NOS1AP	1.18	2.65	2.24576
CTD-2066L21.3	0.225	0.505	2.24444
MT-TG	0.39	0.875	2.24359
OTUD7A	0.185	0.415	2.24324
LINC00659	1.37	3.07	2.24088
RP11-266L9.8	0.27	0.605	2.24074
RP11-725P16.2	0.46	1.03	2.23913
FRZB	0.23	0.515	2.23913
RP13-650J16.1	0.21	0.47	2.2381
NAV2-AS2	0.21	0.47	2.2381
BACH1-IT1	0.255	0.57	2.23529
RP11-104N10.1	0.15	0.335	2.23333
RP11-102L12.2	0.28	0.625	2.23214
RP11-196I18.4	0.54	1.205	2.23148
RN7SL376P	0.195	0.435	2.23077
RP11-258F1.1	0.065	0.145	2.23077
RP11-25H12.1	0.065	0.145	2.23077
RP11-413B19.2	0.065	0.145	2.23077
ZRSR1	1.615	3.595	2.22601
DPF3	0.155	0.345	2.22581
PRTN3	0.18	0.4	2.22222
LINC01385	0.135	0.3	2.22222
RP11-863P13.6	0.09	0.2	2.22222
SERPINB7	0.09	0.2	2.22222
Metazoa_SRP	0.045	0.1	2.22222
RP11-930P14.2	0.045	0.1	2.22222
RP5-827C21.4	0.935	2.075	2.21925
TARID	0.16	0.355	2.21875
FBXL15	1.235	2.74	2.21862
RFPL2	0.23	0.51	2.21739
LINC01840	0.115	0.255	2.21739
RP11-77A13.1	0.115	0.255	2.21739
C19orf38	0.185	0.41	2.21622
SNORA16A	16.02	35.475	2.21442
SOAT2	0.07	0.155	2.21429
C2orf27B	0.19	0.42	2.21053
TEKT4	0.285	0.63	2.21053
CFP	0.195	0.43	2.20513
WNT11	0.25	0.55	2.2
GAS1	0.025	0.055	2.2
MCM8-AS1	0.075	0.165	2.2
RAPGEF4	0.075	0.165	2.2
SERINC4	0.075	0.165	2.2
SLN	0.05	0.11	2.2
CTC-325H20.4	0.025	0.055	2.2
KRT9	0.025	0.055	2.2
Metazoa_SRP	0.025	0.055	2.2
NTS	0.025	0.055	2.2
PIWIL3	0.025	0.055	2.2
RP11-355F16.1	0.025	0.055	2.2
RP11-356O9.1	0.025	0.055	2.2
RP3-473B4.3	0.025	0.055	2.2
MS4A15	0.405	0.89	2.19753
PAXBP1-AS1	0.18	0.395	2.19444
CTD-3051D23.4	0.155	0.34	2.19355
LINC01273	0.65	1.425	2.19231
CFAP161	0.105	0.23	2.19048
CNGA1	0.29	0.635	2.18966
AP000569.9	0.185	0.405	2.18919
CHMP1B-AS1	0.08	0.175	2.1875
TBC1D26	0.215	0.47	2.18605
RP11-794G24.1	0.325	0.71	2.18462
TRIM73	0.31	0.675	2.17742
RP11-365H22.2	0.085	0.185	2.17647
CTB-147C22.9	0.115	0.25	2.17391
SAMD3	1.045	2.265	2.16746
RP11-21L23.3	0.24	0.52	2.16667
AC016629.3	0.03	0.065	2.16667
ERICH4	0.03	0.065	2.16667
LHX9	0.03	0.065	2.16667
LINC01160	0.03	0.065	2.16667
MT1A	0.03	0.065	2.16667
RP11-37N22.1	0.03	0.065	2.16667
RP3-340N1.2	0.03	0.065	2.16667
TMPRSS3	0.03	0.065	2.16667
MIR3179-3	0.54	1.17	2.16667
RP11-527J8.1	1.945	4.21	2.16452
CTC-487M23.5	2.355	5.095	2.16348
AC124861.1	0.125	0.27	2.16
CTD-2376I4.2	0.125	0.27	2.16
RP11-185E8.1	0.125	0.27	2.16
CCDC17	0.315	0.68	2.15873
RP11-408O19.5	0.095	0.205	2.15789
PLXDC1	0.16	0.345	2.15625
AP001065.15	0.065	0.14	2.15385
CTA-243E7.3	0.065	0.14	2.15385
CTC-527H23.3	0.13	0.28	2.15385
NEK10	0.465	1	2.15054
C11orf71	1	2.15	2.15
RP11-616M22.11	0.4	0.86	2.15
LRIT3	0.27	0.58	2.14815
RNU2-7P	0.17	0.365	2.14706
RP11-815I9.4	0.755	1.62	2.1457
RN7SL145P	0.275	0.59	2.14545
ECSIT	10.34	22.18	2.14507
MPP3	8.26	17.7	2.14286
FOXD3-AS1	0.28	0.6	2.14286
SPOCK2	0.105	0.225	2.14286
RP11-467P9.1	0.07	0.15	2.14286
Metazoa_SRP	0.035	0.075	2.14286
RP11-93K22.6	0.035	0.075	2.14286
AF146191.4	0.035	0.075	2.14286
RP11-326A13.1	0.035	0.075	2.14286
RP11-435D7.3	0.035	0.075	2.14286
TCP10L	0.105	0.225	2.14286
RN7SL440P	0.39	0.835	2.14103
AP003774.4	0.25	0.535	2.14
TTC28-AS1	0.68	1.455	2.13971
C10orf111	0.18	0.385	2.13889
RP11-497H17.1	0.37	0.79	2.13514
AC006160.5	0.075	0.16	2.13333
RP11-152H18.3	0.075	0.16	2.13333
RP11-372K14.2	0.115	0.245	2.13043
RP11-356M20.3	0.115	0.245	2.13043
ZFP42	0.155	0.33	2.12903
DUSP26	0.04	0.085	2.125
IFT74-AS1	0.04	0.085	2.125
PLEKHS1	0.04	0.085	2.125
RP11-213G6.2	0.04	0.085	2.125
SNORA79	0.08	0.17	2.125
Metazoa_SRP	0.04	0.085	2.125
RP11-165D7.5	0.04	0.085	2.125
RP11-57P19.1	0.04	0.085	2.125
C1QTNF12	0.125	0.265	2.12
AC005062.2	0.21	0.445	2.11905
AP000704.5	0.17	0.36	2.11765
SNORA80B	0.775	1.64	2.11613
AF129408.17	0.305	0.645	2.11475
RP11-214K3.18	0.22	0.465	2.11364
OR51I1	0.54	1.14	2.11111
BARX2	0.135	0.285	2.11111
AC026202.3	0.045	0.095	2.11111
CTA-126B4.7	0.045	0.095	2.11111
RP11-155O18.6	0.045	0.095	2.11111
RP11-274M17.3	0.045	0.095	2.11111
RP11-350J20.13	0.045	0.095	2.11111
RP11-707G14.1	0.045	0.095	2.11111
RP11-864G5.3	0.045	0.095	2.11111
CTA-398F10.1	0.09	0.19	2.11111
DUSP13	0.045	0.095	2.11111
RP13-941N14.1	0.14	0.295	2.10714
RP6-201G10.2	0.095	0.2	2.10526
LINC01058	0.095	0.2	2.10526
SMIM8	3.48	7.32	2.10345
ACHE	0.345	0.725	2.10145
OLAH	0.05	0.105	2.1
RP11-769O8.1	0.05	0.105	2.1
CTD-2503I6.1	0.05	0.105	2.1
RP1-292L20.3	0.26	0.545	2.09615
RP11-715J22.4	0.32	0.67	2.09375
RN7SL67P	0.16	0.335	2.09375
RP11-405M12.4	0.22	0.46	2.09091
IGSF5	0.165	0.345	2.09091
DUOXA1	0.11	0.23	2.09091
CMB9-94B1.2	0.055	0.115	2.09091
RP11-486M23.1	0.055	0.115	2.09091
ARHGAP31-AS1	0.275	0.575	2.09091
RP3-449M8.9	0.22	0.46	2.09091
RP1-197B17.4	0.055	0.115	2.09091
CCL26	0.28	0.585	2.08929
RP11-59D5__B.2	0.225	0.47	2.08889
RP11-452C8.1	0.51	1.065	2.08824
RP11-217B1.2	0.17	0.355	2.08824
RP11-1000B6.8	0.115	0.24	2.08696
DDR2	0.405	0.845	2.08642
RNU6ATAC24P	0.18	0.375	2.08333
MIR29A	1.535	3.195	2.08143
RN7SL403P	0.63	1.31	2.07937
SPNS2	0.385	0.8	2.07792
WWC2-AS2	0.13	0.27	2.07692
HIST1H3A	0.065	0.135	2.07692
NEBL-AS1	0.065	0.135	2.07692
PRR5L	0.065	0.135	2.07692
TBX4	0.065	0.135	2.07692
uc_338	0.065	0.135	2.07692
RP11-847H18.3	0.2	0.415	2.075
LIMD1-AS1	0.4	0.83	2.075
RP3-488M23.3	0.34	0.705	2.07353
RP11-347C18.3	0.35	0.725	2.07143
CFLAR-AS1	0.07	0.145	2.07143
MIR1204	2.225	4.605	2.06966
SAP30L-AS1	0.145	0.3	2.06897
SLC40A1	0.365	0.755	2.06849
STX11	0.22	0.455	2.06818
NNT-AS1	0.075	0.155	2.06667
RP1-71H19.2	0.075	0.155	2.06667
RP11-343H5.6	0.15	0.31	2.06667
RP11-731D1.4	0.24	0.495	2.0625
CMP21-97G8.2	0.08	0.165	2.0625
SIX3-AS1	0.165	0.34	2.06061
GAL3ST1	0.17	0.35	2.05882
RP11-689C9.1	0.09	0.185	2.05556
PRSS35	0.37	0.76	2.05405
HOXD-AS2	0.185	0.38	2.05405
AC005532.5	0.095	0.195	2.05263
RNU4-82P	0.095	0.195	2.05263
RP11-973F15.2	0.29	0.595	2.05172
RP11-645C24.5	0.395	0.81	2.05063
LINC00271	0.1	0.205	2.05
BEX1	3.925	8.045	2.04968
RELL2	2.465	5.05	2.04868
OVGP1	2.045	4.185	2.04645
NUTM2A	3.78	7.735	2.0463
RP11-158M2.5	0.11	0.225	2.04545
NOSTRIN	0.665	1.36	2.04511
ADORA2A	0.795	1.625	2.04403
RP11-63A1.1	0.6	1.225	2.04167
RP11-539L10.3	1.73	3.53	2.04046
MIR4672	0.255	0.52	2.03922
AL450992.2	0.13	0.265	2.03846
CTC-429P9.2	0.13	0.265	2.03846
RP13-314C10.5	0.13	0.265	2.03846
MIR3153	5.03	10.245	2.03678
Y_RNA	0.14	0.285	2.03571
DBH-AS1	0.15	0.305	2.03333
AP001412.1	0.165	0.335	2.0303
RN7SL316P	0.355	0.72	2.02817
RN7SL510P	0.725	1.47	2.02759
ARG2	4.99	10.115	2.02705
SNAI2	0.185	0.375	2.02703
GPR19	0.615	1.245	2.02439
RP1-120G22.11	0.21	0.425	2.02381
RP11-190C22.8	0.225	0.455	2.02222
MIR6784	0.455	0.92	2.02198
MIR6747	0.685	1.385	2.0219
MIR6764	0.685	1.385	2.0219
MIR5702	0.235	0.475	2.02128
LMO7	2.06	4.155	2.01699
EML2-AS1	0.59	1.19	2.01695
PSMB9	2.26	4.555	2.01549
RP11-686O6.2	0.33	0.665	2.01515
SNORA81	0.995	2.005	2.01508
CELSR3	1.365	2.75	2.01465
LINC01909	0.37	0.745	2.01351
RP11-67L3.5	0.45	0.905	2.01111
FAM226B	0.99	1.99	2.0101
Y_RNA	0.52	1.045	2.00962
CTD-2017C7.2	1.035	2.075	2.00483
OGDHL	3.1	6.21	2.00323
RN7SL732P	0.075	0.15	2
OXCT1-AS1	0.045	0.09	2
RP11-158H5.8	0.045	0.09	2
RP11-312B8.1	0.045	0.09	2
CTB-161M19.4	0.03	0.06	2
RAD21L1	0.03	0.06	2
RP11-214K3.24	0.03	0.06	2
UCHL1	0.03	0.06	2
AP000221.1	0.015	0.03	2
FBLN7	0.015	0.03	2
HPN-AS1	0.015	0.03	2
LINC01535	0.015	0.03	2
RP11-495P10.5	0.015	0.03	2
DPYSL4	0.835	1.67	2
RN7SKP26	0.19	0.38	2
VTRNA1-3	0.185	0.37	2
SCO2	0.175	0.35	2
Y_RNA	0.17	0.34	2
MIR3940	0.14	0.28	2
RP11-490B18.6	0.14	0.28	2
Metazoa_SRP	0.135	0.27	2
RNU4ATAC	0.125	0.25	2
RP3-324O17.7	0.12	0.24	2
RP11-659E9.2	0.115	0.23	2
WNT6	0.11	0.22	2
NCALD	0.105	0.21	2
AC104653.1	0.095	0.19	2
HYI-AS1	0.095	0.19	2
RNU4-78P	0.095	0.19	2
TMIE	0.095	0.19	2
GRASP	0.09	0.18	2
CPLX2	0.085	0.17	2
RP11-358B23.7	0.085	0.17	2
SCARNA11	0.085	0.17	2
PCDHB14	0.08	0.16	2
AC007036.4	0.07	0.14	2
RP13-463N16.6	0.07	0.14	2
SCARNA11	0.07	0.14	2
AC001226.7	0.065	0.13	2
TMEM156	0.06	0.12	2
GAPLINC	0.055	0.11	2
RN7SL163P	0.055	0.11	2
RP11-138H8.8	0.055	0.11	2
RP11-68L18.1	0.055	0.11	2
AC133785.1	0.05	0.1	2
ACTN2	0.05	0.1	2
C1orf56	0.05	0.1	2
LRRN4	0.05	0.1	2
STAC2	0.05	0.1	2
CTD-2358C21.5	0.045	0.09	2
GRK5-IT1	0.045	0.09	2
KRTAP5-6	0.045	0.09	2
RP11-136K14.1	0.045	0.09	2
RP11-276H1.3	0.045	0.09	2
RP11-310P5.1	0.045	0.09	2
B3GAT2	0.04	0.08	2
DSCR9	0.04	0.08	2
FGD2	0.04	0.08	2
GGT2	0.04	0.08	2
GNRH2	0.04	0.08	2
RP11-364L4.3	0.04	0.08	2
AC079305.10	0.035	0.07	2
EVX1	0.035	0.07	2
FAM3B	0.035	0.07	2
RN7SL541P	0.035	0.07	2
RP11-264E18.1	0.035	0.07	2
RP11-384C4.2	0.035	0.07	2
RP11-894P9.2	0.035	0.07	2
RP1-290I10.5	0.035	0.07	2
AC073283.7	0.03	0.06	2
AC116609.2	0.03	0.06	2
CTD-2012K14.3	0.03	0.06	2
HABP2	0.03	0.06	2
LINC00222	0.03	0.06	2
RP11-19N8.4	0.03	0.06	2
RP1-46F2.3	0.03	0.06	2
RP5-1160K1.8	0.03	0.06	2
SOX2	0.03	0.06	2
AC144449.1	0.025	0.05	2
CHODL	0.025	0.05	2
LINC01597	0.025	0.05	2
ME3	0.025	0.05	2
PSAPL1	0.025	0.05	2
RP11-374A4.1	0.025	0.05	2
RP11-391J2.3	0.025	0.05	2
RP11-399K21.13	0.025	0.05	2
RP11-466A19.1	0.025	0.05	2
RP11-779O18.3	0.025	0.05	2
RP11-864J10.4	0.025	0.05	2
RP13-43E11.1	0.025	0.05	2
RP13-554M15.8	0.025	0.05	2
SLC14A2	0.025	0.05	2
SORCS2	0.025	0.05	2
ACTBL2	0.02	0.04	2
ADGRF3	0.02	0.04	2
AK5	0.02	0.04	2
C19orf84	0.02	0.04	2
C7orf65	0.02	0.04	2
CTD-2035E11.5	0.02	0.04	2
CTD-3131K8.3	0.02	0.04	2
GDF5	0.02	0.04	2
GGN	0.02	0.04	2
LINC00543	0.02	0.04	2
LINC01864	0.02	0.04	2
NTF3	0.02	0.04	2
PNCK	0.02	0.04	2
RP11-138I1.2	0.02	0.04	2
RP11-169F17.1	0.02	0.04	2
RP11-313P22.1	0.02	0.04	2
RP11-319G9.5	0.02	0.04	2
RP11-325F22.2	0.02	0.04	2
RP11-3B7.1	0.02	0.04	2
RP11-699A5.2	0.02	0.04	2
RP11-944C7.1	0.02	0.04	2
RP11-961A15.3	0.02	0.04	2
RP5-839B4.8	0.02	0.04	2
SLC16A2	0.02	0.04	2
XAGE3	0.02	0.04	2
AC007405.8	0.015	0.03	2
ADAM20	0.015	0.03	2
ANKRD30B	0.015	0.03	2
ANO1-AS1	0.015	0.03	2
ANO2	0.015	0.03	2
CTC-527H23.4	0.015	0.03	2
CTD-2515O10.5	0.015	0.03	2
FBXW12	0.015	0.03	2
HLA-G	0.015	0.03	2
HSPA6	0.015	0.03	2
LINC01819	0.015	0.03	2
PLEK	0.015	0.03	2
RP11-173P15.7	0.015	0.03	2
RP11-22H5.2	0.015	0.03	2
RP11-303E16.7	0.015	0.03	2
RP11-342C24.8	0.015	0.03	2
RP11-363K21.1	0.015	0.03	2
RP11-365O16.6	0.015	0.03	2
RP11-399E6.1	0.015	0.03	2
RP1-140K8.5	0.015	0.03	2
RP11-593F23.1	0.015	0.03	2
RP11-637O19.2	0.015	0.03	2
RP11-64B16.3	0.015	0.03	2
RP11-705C15.4	0.015	0.03	2
RP11-708B6.2	0.015	0.03	2
RP11-87G24.3	0.015	0.03	2
RP4-806M20.4	0.015	0.03	2
SLC16A12	0.015	0.03	2
SLITRK6	0.015	0.03	2
SPIC	0.015	0.03	2
STXBP6	0.015	0.03	2
TLR9	0.015	0.03	2
AC084149.1	0.01	0.02	2
AC097724.3	0.01	0.02	2
AC144450.1	0.01	0.02	2
ACTL7B	0.01	0.02	2
ADAMTSL2	0.01	0.02	2
ADGRL2	0.01	0.02	2
ANKRD62P1-PARP4P3	0.01	0.02	2
AQP4-AS1	0.01	0.02	2
ARHGAP26-AS1	0.01	0.02	2
BLACE	0.01	0.02	2
BTBD17	0.01	0.02	2
CARMN	0.01	0.02	2
CP	0.01	0.02	2
CRYBA1	0.01	0.02	2
CTC-255N20.1	0.01	0.02	2
CTD-2014B16.3	0.01	0.02	2
CTD-2035E11.4	0.01	0.02	2
CTD-2270F17.1	0.01	0.02	2
CTD-2516F10.2	0.01	0.02	2
CTD-3247H4.2	0.01	0.02	2
CYP17A1	0.01	0.02	2
GPR1-AS	0.01	0.02	2
HHIP	0.01	0.02	2
HSPB7	0.01	0.02	2
IFNL1	0.01	0.02	2
KCNK4	0.01	0.02	2
LINC00514	0.01	0.02	2
LINC00605	0.01	0.02	2
LINC01498	0.01	0.02	2
LINC01516	0.01	0.02	2
LINC01519	0.01	0.02	2
LINC01618	0.01	0.02	2
LINC01641	0.01	0.02	2
LINC01692	0.01	0.02	2
LINC01700	0.01	0.02	2
MXRA8	0.01	0.02	2
OR2A5	0.01	0.02	2
PADI4	0.01	0.02	2
PID1	0.01	0.02	2
RP11-100N20.1	0.01	0.02	2
RP11-115J23.1	0.01	0.02	2
RP11-124O11.1	0.01	0.02	2
RP11-131L23.1	0.01	0.02	2
RP11-142A23.1	0.01	0.02	2
RP11-21B21.4	0.01	0.02	2
RP11-229P13.23	0.01	0.02	2
RP11-22A3.2	0.01	0.02	2
RP11-23P13.6	0.01	0.02	2
RP11-481G8.2	0.01	0.02	2
RP11-484D2.2	0.01	0.02	2
RP11-51P8.1	0.01	0.02	2
RP11-543P15.3	0.01	0.02	2
RP11-84C10.4	0.01	0.02	2
RP4-673M15.1	0.01	0.02	2
SEMA6D	0.01	0.02	2
SGCA	0.01	0.02	2
SIDT1	0.01	0.02	2
SPON1	0.01	0.02	2
TAL1	0.01	0.02	2
TPO	0.01	0.02	2
TTTY15	0.01	0.02	2
VSTM1	0.01	0.02	2
ZNF790-AS1	0.01	0.02	2
ABCC12	0.005	0.01	2
AC011738.4	0.005	0.01	2
AC114776.3	0.005	0.01	2
ACTL10	0.005	0.01	2
AEBP1	0.005	0.01	2
AIRE	0.005	0.01	2
ALOX15B	0.005	0.01	2
ASB2	0.005	0.01	2
BCL2L14	0.005	0.01	2
C16orf54	0.005	0.01	2
CABP7	0.005	0.01	2
CACNA1C	0.005	0.01	2
CACNA1G-AS1	0.005	0.01	2
CADM2-AS1	0.005	0.01	2
CHAD	0.005	0.01	2
CHAT	0.005	0.01	2
CLNK	0.005	0.01	2
CLSTN2-AS1	0.005	0.01	2
CNTD1	0.005	0.01	2
CPXM2	0.005	0.01	2
CSF2RB	0.005	0.01	2
CTD-2184C24.2	0.005	0.01	2
DCAF8L2	0.005	0.01	2
DDO	0.005	0.01	2
DNAI2	0.005	0.01	2
DSPP	0.005	0.01	2
DTX1	0.005	0.01	2
ECEL1	0.005	0.01	2
ERVH48-1	0.005	0.01	2
FAM187B	0.005	0.01	2
FCRL6	0.005	0.01	2
FLRT2	0.005	0.01	2
FLT4	0.005	0.01	2
FNDC8	0.005	0.01	2
G6PC	0.005	0.01	2
GDNF	0.005	0.01	2
GFAP	0.005	0.01	2
HEPACAM2	0.005	0.01	2
HIST1H2BG	0.005	0.01	2
HOXD1	0.005	0.01	2
HYDIN	0.005	0.01	2
IGHM	0.005	0.01	2
IL16	0.005	0.01	2
INA	0.005	0.01	2
INSRR	0.005	0.01	2
ITGAD	0.005	0.01	2
JPH3	0.005	0.01	2
KB-1995A5.5	0.005	0.01	2
KLF17	0.005	0.01	2
KLHDC7B	0.005	0.01	2
KRT3	0.005	0.01	2
KRT71	0.005	0.01	2
KRT75	0.005	0.01	2
LINC00410	0.005	0.01	2
LINC00668	0.005	0.01	2
LINC01544	0.005	0.01	2
LINC01720	0.005	0.01	2
LINC01989	0.005	0.01	2
LINC02085	0.005	0.01	2
LRRC15	0.005	0.01	2
MAGEB17	0.005	0.01	2
MAP3K20-AS1	0.005	0.01	2
MATN3	0.005	0.01	2
MEG9	0.005	0.01	2
MIR137HG	0.005	0.01	2
MYO18B	0.005	0.01	2
NLGN1	0.005	0.01	2
OLFML1	0.005	0.01	2
PCP4L1	0.005	0.01	2
PDZD3	0.005	0.01	2
PLVAP	0.005	0.01	2
PPP1R16B	0.005	0.01	2
PTPRD-AS2	0.005	0.01	2
RHO	0.005	0.01	2
RP11-1057B8.2	0.005	0.01	2
RP11-112L7.1	0.005	0.01	2
RP1-117O3.2	0.005	0.01	2
RP11-296I10.3	0.005	0.01	2
RP11-323I15.5	0.005	0.01	2
RP11-345J18.2	0.005	0.01	2
RP11-360O19.4	0.005	0.01	2
RP11-538P18.2	0.005	0.01	2
RP11-731J8.2	0.005	0.01	2
RP11-794P6.1	0.005	0.01	2
RP11-8L2.1	0.005	0.01	2
RP11-96H17.1	0.005	0.01	2
RP4-555D20.2	0.005	0.01	2
RP5-1186N24.3	0.005	0.01	2
RP6-24A23.7	0.005	0.01	2
SCML4	0.005	0.01	2
SDK1	0.005	0.01	2
SLC12A3	0.005	0.01	2
SLC6A19	0.005	0.01	2
SLC6A3	0.005	0.01	2
SLC7A11-AS1	0.005	0.01	2
STAB1	0.005	0.01	2
TMPRSS9	0.005	0.01	2
TNN	0.005	0.01	2
TSHR	0.005	0.01	2
VIL1	0.005	0.01	2
XG	0.005	0.01	2
ZBED9	0.005	0.01	2
ZIM3	0.005	0.01	2
ZNF141	0.005	0.01	2
ZNF284	0.005	0.01	2
RP11-802O23.3	0.23	0.46	2
SLIT1	0.105	0.21	2
RP5-968D22.3	0.055	0.11	2
ZDHHC22	0.045	0.09	2
CTC-276P9.4	0.03	0.06	2
CES1	0.025	0.05	2
HRC	0.025	0.05	2
RNU7-7P	0	5.22	NA
PLGLB1	0	3.68	NA
MIR4690	0	3.02	NA
MIR1268A	0	2.455	NA
MIR6776	0	2.395	NA
MIR6773	0	1.955	NA
MIR548AQ	0	1.845	NA
MIR1273A	0	1.74	NA
RNVU1-1	0	1.74	NA
SNORD39	0	1.705	NA
MIR1229	0	1.66	NA
RNA5SP298	0	1.595	NA
MT-TS2	0	1.47	NA
MIR6755	0	1.465	NA
SNORD58	0	1.465	NA
MIR4321	0	1.385	NA
MIR4454	0	1.385	NA
PLGLB2	0	1.385	NA
Y_RNA	0	1.255	NA
FAM25C	0	1.185	NA
MIR4750	0	1.185	NA
RP11-395A13.2	0	1.185	NA
MIR4312	0	1.125	NA
MIR6781	0	1.105	NA
RNU6-1075P	0	1.05	NA
MIR6894	0	0.92	NA
SNORD19B	0	0.92	NA
SNORD3A	0	0.92	NA
SNORD92	0	0.895	NA
MIR128-1	0	0.89	NA
MIR5087	0	0.89	NA
SNORD95	0	0.875	NA
MIR5697	0	0.825	NA
Y_RNA	0	0.825	NA
snoZ6	0	0.82	NA
MIR3145	0	0.755	NA
Y_RNA	0	0.74	NA
MIR454	0	0.71	NA
MIR1291	0	0.69	NA
RNA5SP82	0	0.685	NA
RNU6-130P	0	0.68	NA
MIR1257	0	0.68	NA
Y_RNA	0	0.675	NA
RNU7-140P	0	0.67	NA
MIR4742	0	0.665	NA
Y_RNA	0	0.65	NA
MIR141	0	0.64	NA
MIR3690	0	0.64	NA
RNU7-127P	0	0.64	NA
SNORD93	0	0.625	NA
VTRNA1-2	0	0.625	NA
MIR5690	0	0.615	NA
MIR6833	0	0.615	NA
RNU7-59P	0	0.615	NA
RP4-622L5.2	0	0.6	NA
MIR6756	0	0.595	NA
MIR4745	0	0.565	NA
RNU6-834P	0	0.545	NA
SNAP25	0	0.53	NA
MIR4467	0	0.525	NA
RNU6-797P	0	0.525	NA
U7	0	0.525	NA
MIR4658	0	0.52	NA
MIR563	0	0.52	NA
MIR6883	0	0.51	NA
RNU6-1045P	0	0.51	NA
XXbac-BPGBPG55C20.1	0	0.5	NA
MIR601	0	0.49	NA
MIR6772	0	0.49	NA
RNU6-485P	0	0.49	NA
RNU6-853P	0	0.49	NA
Y_RNA	0	0.49	NA
MIR491	0	0.475	NA
MIR6829	0	0.46	NA
RNU6-1267P	0	0.46	NA
RP11-89F3.2	0	0.455	NA
RNU6-234P	0	0.45	NA
RNU6-1053P	0	0.445	NA
RP5-998N21.10	0	0.445	NA
MIR1238	0	0.435	NA
MIR3128	0	0.435	NA
MIR3185	0	0.435	NA
MIR639	0	0.435	NA
RGPD4	0	0.435	NA
RNU6-80P	0	0.435	NA
SNORA42	0	0.435	NA
Y_RNA	0	0.435	NA
MIR4296	0	0.425	NA
Y_RNA	0	0.425	NA
SNORD9	0	0.42	NA
MIR6856	0	0.41	NA
MIR6737	0	0.395	NA
SNORD74	0	0.395	NA
MIR320C1	0	0.38	NA
MIR8064	0	0.38	NA
RNA5SP474	0	0.38	NA
MIR6752	0	0.375	NA
RNU6-1157P	0	0.355	NA
MIR32	0	0.35	NA
MIR4731	0	0.35	NA
MIR15B	0	0.34	NA
MIR645	0	0.325	NA
MIR7-3HG	0	0.325	NA
DEFB131	0	0.32	NA
RNU6-892P	0	0.32	NA
RP11-326C3.7	0	0.32	NA
RP5-1160K1.3	0	0.32	NA
SNORD112	0	0.32	NA
Y_RNA	0	0.32	NA
Y_RNA	0	0.32	NA
MIR615	0	0.315	NA
MIR593	0	0.31	NA
MIR634	0	0.305	NA
SNORD74	0	0.305	NA
ANKRD20A4	0	0.3	NA
MESTIT1_3	0	0.295	NA
RNU6-945P	0	0.295	NA
RNY4P7	0	0.295	NA
RNU6-1279P	0	0.29	NA
CYP4F8	0	0.285	NA
MIR544B	0	0.285	NA
MIR6739	0	0.285	NA
RNA5SP386	0	0.285	NA
Y_RNA	0	0.28	NA
RNA5SP245	0	0.27	NA
RNU6-1191P	0	0.27	NA
RNU6-880P	0	0.27	NA
CT45A5	0	0.265	NA
MIR1255A	0	0.26	NA
SNORA63	0	0.26	NA
MIR103A2	0	0.255	NA
RNU12-2P	0	0.255	NA
uc_338	0	0.255	NA
MIR6800	0	0.25	NA
RNU6-619P	0	0.25	NA
RNU6-87P	0	0.25	NA
Y_RNA	0	0.25	NA
Y_RNA	0	0.25	NA
FOXD4L6	0	0.245	NA
MIR378H	0	0.245	NA
MIR762	0	0.245	NA
RP11-149F8.5	0	0.245	NA
MIR548V	0	0.235	NA
RNU6-107P	0	0.23	NA
U4	0	0.23	NA
ZNF705E	0	0.225	NA
MIR4478	0	0.225	NA
MIR548L	0	0.225	NA
RP1-159A19.4	0	0.225	NA
SNORA48	0	0.225	NA
MIR5692B	0	0.22	NA
RNU1-20P	0	0.22	NA
RNU5E-10P	0	0.215	NA
MIR1256	0	0.21	NA
RNU6-758P	0	0.21	NA
CTD-2199O4.3	0	0.205	NA
RNU6-1140P	0	0.205	NA
RNU6-883P	0	0.205	NA
MIR942	0	0.2	NA
SNORD71	0	0.2	NA
WDR7-OT1	0	0.2	NA
CTD-2240H23.2	0	0.19	NA
IGHG1	0	0.19	NA
NPIPB8	0	0.19	NA
RP11-1079K10.2	0	0.19	NA
RP11-109D20.2	0	0.19	NA
RP11-245J9.6	0	0.19	NA
ASH1L-IT1	0	0.185	NA
Metazoa_SRP	0	0.185	NA
MIR604	0	0.185	NA
RNA5SP295	0	0.185	NA
RNU1-124P	0	0.185	NA
RP13-401N8.1	0	0.18	NA
MIR562	0	0.18	NA
MIR6075	0	0.18	NA
SNORA31	0	0.18	NA
CTD-2659N19.4	0	0.175	NA
MIR450A1	0	0.175	NA
RP11-802F5.1	0	0.175	NA
snoU13	0	0.175	NA
MIR5192	0	0.17	NA
RP11-290M5.4	0	0.17	NA
Y_RNA	0	0.17	NA
TRBV20OR9-2	0	0.17	NA
MIR331	0	0.165	NA
MIR339	0	0.165	NA
RNA5SP61	0	0.165	NA
DEFB136	0	0.16	NA
MIR556	0	0.16	NA
RN7SL470P	0	0.16	NA
CTD-2072I24.1	0	0.155	NA
MIR561	0	0.155	NA
[truncated: 1,476 more rows]

## Sheet: SH-SY5Y 24h
SH-SY5Y - 24h induction (1 μg/mL doxycycline)
GENE	SRRM4 DM	SRRM4 WT	Fold-change (WT/DM)
RP1-310O13.13	0.015	1.59	106
XKR7	0.045	3.22	71.5556
EPGN	0.005	0.26	52
ACTL6B	0.26	10.7	41.1538
RP11-88H12.2	0.235	8.03	34.1702
GOLGA7B	0.04	1.16	29
MIR7-3HG	0.01	0.27	27
SCRT1	0.015	0.31	20.6667
LINC01933	0.01	0.2	20
HHATL	0.005	0.1	20
ACOT12	0.015	0.29	19.3333
HMP19	1.98	36.2	18.2828
SYN1	0.165	2.97	18
RP11-462D18.4	0.025	0.44	17.6
RP11-352D13.5	0.015	0.26	17.3333
AF064858.8	0.02	0.3	15
MMP24	0.17	2.52	14.8235
MNX1-AS2	0.025	0.37	14.8
CTC-487M23.7	0.075	1.09	14.5333
LINC01555	0.01	0.14	14
KB-1183D5.13	0.005	0.07	14
RP11-554D20.2	0.005	0.07	14
RSF1-IT2	0.015	0.21	14
NRSN1	0.15	2.04	13.6
UNC13A	0.265	3.57	13.4717
AP000640.10	0.01	0.13	13
YIPF7	0.01	0.13	13
RP11-301G7.1	0.015	0.19	12.6667
NECTIN4	0.16	2.01	12.5625
NRG1-IT1	0.03	0.37	12.3333
RP4-539M6.21	0.03	0.37	12.3333
TTC9B	0.04	0.49	12.25
KCNK3	0.08	0.96	12
COL12A1	0.005	0.06	12
Metazoa_SRP	0.035	0.42	12
MIR4666A	0.26	2.98	11.4615
PHF21B	0.4	4.57	11.425
RP11-562A8.4	0.015	0.17	11.3333
RP11-209D14.4	0.025	0.28	11.2
RP3-326I13.1	0.01	0.11	11
RP3-449M8.9	0.08	0.86	10.75
RP11-461L13.3	0.015	0.16	10.6667
RP11-354A14.1	0.02	0.21	10.5
RP11-644K8.1	0.03	0.31	10.3333
CPLX1	0.045	0.46	10.2222
PAX5	0.06	0.6	10
RP11-624D11.2	0.02	0.2	10
DAPL1	0.015	0.15	10
LINC01338	0.015	0.15	10
MAMDC2-AS1	0.015	0.15	10
RASGRF2-AS1	0.015	0.15	10
RP3-393E18.2	0.015	0.15	10
SUCLA2-AS1	0.015	0.15	10
AF067845.1	0.005	0.05	10
MYH11	0.005	0.05	10
RP11-114F3.4	0.005	0.05	10
RP11-152L20.3	0.005	0.05	10
RP11-154D17.1	0.005	0.05	10
RP11-307C19.1	0.005	0.05	10
RP11-609N14.1	0.005	0.05	10
RP11-21L19.1	0.04	0.39	9.75
Metazoa_SRP	0.035	0.34	9.71429
RP11-1096G20.5	0.025	0.24	9.6
Y_RNA	0.145	1.38	9.51724
NPPA-AS1_1	0.32	3.04	9.5
SCGN	0.385	3.61	9.37662
LA16c-380H5.2	0.015	0.14	9.33333
SEZ6	0.015	0.14	9.33333
CEACAM1	0.02	0.18	9
RP11-297C4.3	0.02	0.18	9
CPNE4	0.01	0.09	9
CPLX2	0.055	0.49	8.90909
MARCH4	0.035	0.31	8.85714
SCG3	5.805	50.89	8.76658
CHGA	2.47	21.57	8.73279
CTD-2002H8.2	0.06	0.52	8.66667
RP3-449M8.6	0.06	0.52	8.66667
RP11-161D15.1	0.035	0.3	8.57143
KCNC1	0.095	0.81	8.52632
AGBL5-AS1	0.02	0.17	8.5
SERHL	0.02	0.17	8.5
SLC25A52	0.02	0.17	8.5
LINC01068	0.24	2	8.33333
SLC8A2	0.125	1.03	8.24
OPRM1	0.155	1.27	8.19355
RP11-399K21.13	0.025	0.2	8
FABP4	0.015	0.12	8
RP11-1028N23.2	0.015	0.12	8
AC007319.1	0.01	0.08	8
AP000233.4	0.01	0.08	8
AP000477.3	0.01	0.08	8
GBP7	0.01	0.08	8
MIR4307HG	0.01	0.08	8
NCF1	0.01	0.08	8
C20orf202	0.005	0.04	8
DLX1	0.005	0.04	8
FOXS1	0.005	0.04	8
HOXD12	0.005	0.04	8
LINC00487	0.005	0.04	8
LIPF	0.005	0.04	8
RP11-179K3.2	0.005	0.04	8
RP11-441F2.2	0.005	0.04	8
RP11-572M11.1	0.005	0.04	8
RP11-774D14.1	0.005	0.04	8
TMEM144	0.005	0.04	8
ZSCAN5C	0.005	0.04	8
AC106870.2	0.085	0.66	7.76471
CTD-3149D2.3	0.04	0.31	7.75
Y_RNA	0.115	0.88	7.65217
SNORD83A	0.17	1.3	7.64706
Y_RNA	0.25	1.89	7.56
RP11-416N4.1	0.02	0.15	7.5
VWA3A	0.02	0.15	7.5
RP11-611O2.1	0.075	0.56	7.46667
FAM183A	0.055	0.41	7.45455
MFSD14C	0.09	0.67	7.44444
RP11-74E22.8	0.37	2.75	7.43243
RP11-494H4.3	0.215	1.58	7.34884
KRTAP5-10	0.03	0.22	7.33333
LRIT3	0.03	0.22	7.33333
RP11-270M14.5	0.015	0.11	7.33333
RP11-370A5.1	0.015	0.11	7.33333
GDAP1L1	0.105	0.75	7.14286
AC005944.2	0.045	0.32	7.11111
RP11-479J7.2	0.04	0.28	7
CTD-2287O16.4	0.02	0.14	7
HSPA6	0.02	0.14	7
RP11-140I16.3	0.02	0.14	7
RP11-881L2.1	0.02	0.14	7
AC084082.3	0.01	0.07	7
ANKRD22	0.01	0.07	7
CTD-2561B21.11	0.01	0.07	7
EFCAB9	0.01	0.07	7
LINC00347	0.01	0.07	7
MEP1B	0.01	0.07	7
P2RX5	0.01	0.07	7
RP11-566J3.2	0.01	0.07	7
SLN	0.01	0.07	7
AP3B2	1.175	8.2	6.97872
RP11-585P4.5	0.075	0.52	6.93333
ACOXL-AS1	0.06	0.41	6.83333
RP11-595B24.2	0.025	0.17	6.8
RP11-797D24.4	0.025	0.17	6.8
CMYA5	0.13	0.88	6.76923
RP11-1C8.7	0.13	0.88	6.76923
CTD-3193K9.11	0.04	0.27	6.75
UNC79	0.16	1.07	6.6875
RP11-12M5.4	0.39	2.6	6.66667
RP11-956E11.1	0.06	0.4	6.66667
AB015752.3	0.045	0.3	6.66667
RP11-517O13.3	0.045	0.3	6.66667
C1orf234	0.015	0.1	6.66667
HPCA	0.015	0.1	6.66667
LINC01474	0.015	0.1	6.66667
DDX25	0.04	0.26	6.5
INTS6L-AS1	0.02	0.13	6.5
CALCR	0.13	0.82	6.30769
GDF15	1.265	7.92	6.26087
RP11-219D15.3	0.105	0.65	6.19048
CFP	0.075	0.46	6.13333
LINC01140	0.255	1.56	6.11765
CTC-345K18.2	0.04	0.24	6
CTB-111H14.1	0.03	0.18	6
RP11-20G13.5	0.03	0.18	6
KB-431C1.5	0.02	0.12	6
LINC02151	0.02	0.12	6
TEKT3	0.02	0.12	6
CTD-3193O13.14	0.015	0.09	6
IQSEC3	0.015	0.09	6
LINC01832	0.015	0.09	6
LINC01932	0.015	0.09	6
RP11-1085N6.3	0.015	0.09	6
RP11-284F21.11	0.015	0.09	6
RP11-396F22.1	0.015	0.09	6
LINC01449	0.01	0.06	6
NPR3	0.01	0.06	6
RP5-1158E12.1	0.01	0.06	6
SEPT12	0.005	0.03	6
AC000036.4	0.005	0.03	6
C10orf90	0.005	0.03	6
CACNA1C-AS1	0.005	0.03	6
CCDC42	0.005	0.03	6
CD40	0.005	0.03	6
FAM189A1	0.005	0.03	6
GSX2	0.005	0.03	6
ISM2	0.005	0.03	6
LINC00485	0.005	0.03	6
MMP13	0.005	0.03	6
NPC1L1	0.005	0.03	6
PRG2	0.005	0.03	6
AC010761.6	0.035	0.21	6
PTPRN2	0.125	0.74	5.92
RP11-571M6.18	0.06	0.35	5.83333
SNORD81	0.275	1.6	5.81818
GS1-166A23.1	0.055	0.32	5.81818
BMPR1B-AS1	0.05	0.29	5.8
CTSZ	0.045	0.26	5.77778
Metazoa_SRP	0.045	0.26	5.77778
CELF4	0.075	0.43	5.73333
RP11-10A14.3	0.17	0.97	5.70588
SNORA78	0.1	0.57	5.7
MIR103A2	0.545	3.09	5.66972
SNORD42B	0.44	2.49	5.65909
SNORD34	0.36	2.03	5.63889
SNORD12C	0.2	1.12	5.6
C11orf94	0.05	0.28	5.6
LINC02051	0.025	0.14	5.6
RP3-324O17.7	0.025	0.14	5.6
LHFPL4	0.77	4.31	5.5974
GPR19	0.83	4.64	5.59036
GRM2	0.045	0.25	5.55556
RP11-395B7.4	0.045	0.25	5.55556
NMNAT2	0.34	1.88	5.52941
ST8SIA3	0.1	0.55	5.5
AC000068.10	0.04	0.22	5.5
GRK7	0.02	0.11	5.5
LINC00621	0.02	0.11	5.5
LINC00904	0.02	0.11	5.5
RP11-459I19.1	0.02	0.11	5.5
RP11-862L9.3	0.02	0.11	5.5
WFDC2	0.02	0.11	5.5
LINC02145	0.055	0.3	5.45455
CTD-3138F19.1	0.035	0.19	5.42857
CALB1	0.03	0.16	5.33333
MMRN1	0.03	0.16	5.33333
AC008781.7	0.015	0.08	5.33333
AC022182.1	0.015	0.08	5.33333
CTD-2126E3.1	0.015	0.08	5.33333
GPR84	0.015	0.08	5.33333
LINC01629	0.015	0.08	5.33333
RP11-69G7.1	0.015	0.08	5.33333
KCNB1	0.06	0.32	5.33333
RP11-2B6.3	0.045	0.24	5.33333
GNA14	0.03	0.16	5.33333
CHRNB2	3.525	18.64	5.28794
TOMM20L	0.055	0.29	5.27273
INPP5D	0.08	0.42	5.25
CPO	0.04	0.21	5.25
GPR158	0.04	0.21	5.25
RN7SL278P	0.04	0.21	5.25
RP11-277P12.10	0.04	0.21	5.25
GABRB3	0.1	0.52	5.2
RP11-345N11.1	0.05	0.26	5.2
CFAP161	0.025	0.13	5.2
FIGLA	0.025	0.13	5.2
RP11-98D18.15	0.025	0.13	5.2
CTD-2587H24.10	0.11	0.57	5.18182
RP11-196I18.4	0.195	1.01	5.17949
SPTBN4	0.12	0.62	5.16667
PTPRN	0.685	3.53	5.15328
SLC52A1	0.08	0.41	5.125
ATP1A3	0.935	4.79	5.12299
LINC01397	0.045	0.23	5.11111
AC097468.7	0.03	0.15	5
RP1-267L14.3	0.03	0.15	5
HRH3	0.02	0.1	5
RP11-161D15.2	0.02	0.1	5
RP11-505E24.3	0.02	0.1	5
RP11-555J4.3	0.02	0.1	5
RP11-579O24.3	0.02	0.1	5
RP11-9L18.3	0.02	0.1	5
CT55	0.01	0.05	5
DDX4	0.01	0.05	5
HSD11B1	0.01	0.05	5
KCNN4	0.01	0.05	5
MANSC4	0.01	0.05	5
NIM1K	0.01	0.05	5
RP11-554D14.6	0.01	0.05	5
RP4-753M9.1	0.01	0.05	5
RP4-811H24.9	0.01	0.05	5
VSTM2A	0.01	0.05	5
RP11-449P15.1	0.06	0.3	5
RP11-472N13.2	0.065	0.32	4.92308
ANK1	0.055	0.27	4.90909
CACNA1B	0.055	0.27	4.90909
INA	1.535	7.46	4.85993
CYP17A1-AS1	0.035	0.17	4.85714
RP11-257P3.3	0.035	0.17	4.85714
RP11-615I2.1	0.035	0.17	4.85714
CTD-3076O17.1	0.06	0.29	4.83333
RP4-604G5.1	0.025	0.12	4.8
SYP	3.225	15.39	4.77209
Metazoa_SRP	0.315	1.49	4.73016
TNNI2	0.055	0.26	4.72727
TUBA3D	0.44	2.07	4.70455
RP1-122O8.7	0.075	0.35	4.66667
AP001468.58	0.045	0.21	4.66667
RP11-671J11.7	0.045	0.21	4.66667
BTLA	0.03	0.14	4.66667
ARHGAP30	0.015	0.07	4.66667
LINC01934	0.015	0.07	4.66667
MYLK-AS2	0.015	0.07	4.66667
NCAN	0.015	0.07	4.66667
RP11-573D15.8	0.015	0.07	4.66667
RP11-804F13.1	0.015	0.07	4.66667
RP5-1033H22.2	0.015	0.07	4.66667
KCNH6	0.15	0.7	4.66667
RP4-583P15.10	1.115	5.18	4.64574
MT-TH	1.945	8.95	4.60154
CDK5R2	0.365	1.67	4.57534
DCAF4L1	0.14	0.64	4.57143
LINC01668	0.035	0.16	4.57143
RP11-333J10.3	0.035	0.16	4.57143
MANEAL	4.64	21.19	4.56681
RP11-74E22.6	0.09	0.41	4.55556
CCR6	0.295	1.34	4.54237
LINC02170	0.08	0.36	4.5
LVRN	0.06	0.27	4.5
CH17-140K24.6	0.02	0.09	4.5
FAM170A	0.02	0.09	4.5
LINC01096	0.02	0.09	4.5
RP11-442H21.2	0.02	0.09	4.5
RP11-573G6.8	0.02	0.09	4.5
RP11-372K14.2	0.265	1.19	4.49057
BSN	0.225	1.01	4.48889
LINC00545	0.065	0.29	4.46154
NPIPB8	0.065	0.29	4.46154
AC005532.5	0.095	0.42	4.42105
RP11-313P22.1	0.35	1.54	4.4
PLEK	0.025	0.11	4.4
TMEM145	0.86	3.77	4.38372
RP11-758P17.2	0.085	0.37	4.35294
RP13-131K19.6	0.09	0.39	4.33333
AC079896.1	0.06	0.26	4.33333
AC073257.1	0.03	0.13	4.33333
RP11-408O19.5	0.03	0.13	4.33333
NAPB	3.01	12.93	4.29568
SCN3B	0.94	4.01	4.26596
RP11-394O4.3	0.045	0.19	4.22222
STX1A	2.7	11.39	4.21852
SNORA19	0.495	2.08	4.20202
RP11-727A23.7	0.065	0.27	4.15385
RUNDC3A	4.01	16.54	4.12469
RP11-176D17.3	0.09	0.37	4.11111
RP11-296A18.6	0.12	0.49	4.08333
RP11-1C8.4	0.13	0.53	4.07692
FARP1-AS1	0.205	0.82	4
RP1-257I9.2	0.075	0.3	4
KCNE2	0.055	0.22	4
RP11-61L14.6	0.055	0.22	4
RP11-129K12.1	0.045	0.18	4
RP11-439L18.1	0.045	0.18	4
RP11-861L17.4	0.045	0.18	4
C9orf135	0.04	0.16	4
C6orf47-AS1	0.035	0.14	4
CTD-3075F15.1	0.035	0.14	4
RP11-59E19.4	0.035	0.14	4
SYT8	0.035	0.14	4
ATP5L2	0.03	0.12	4
ZRANB2-AS1	0.03	0.12	4
AP001471.1	0.025	0.1	4
CMTM2	0.025	0.1	4
CTC-429P9.2	0.025	0.1	4
CTD-2105E13.16	0.025	0.1	4
CTD-2589M5.5	0.025	0.1	4
GIMAP5	0.025	0.1	4
GRIP2	0.025	0.1	4
RP11-1058N17.1	0.025	0.1	4
RP11-17A19.2	0.025	0.1	4
RP11-546K22.1	0.025	0.1	4
AC004231.2	0.02	0.08	4
CH17-360D5.2	0.02	0.08	4
CTD-2623N2.5	0.02	0.08	4
FAM196A	0.02	0.08	4
GRIK1-AS1	0.02	0.08	4
IGBP1-AS1	0.02	0.08	4
LINC01496	0.02	0.08	4
RP11-131N11.4	0.02	0.08	4
RP11-307P5.1	0.02	0.08	4
RP11-44N22.3	0.02	0.08	4
RP11-603J24.17	0.02	0.08	4
SHANK2	0.02	0.08	4
AC004485.3	0.015	0.06	4
AP003774.4	0.015	0.06	4
CTD-2207P18.1	0.015	0.06	4
IGFBP1	0.015	0.06	4
LINC00867	0.015	0.06	4
PLBD1-AS1	0.015	0.06	4
RP11-1046B16.3	0.015	0.06	4
RP11-235E17.4	0.015	0.06	4
RP11-276H7.3	0.015	0.06	4
RP11-33A14.1	0.015	0.06	4
RP11-642C5.1	0.015	0.06	4
RP11-65J21.4	0.015	0.06	4
RP11-66N24.7	0.015	0.06	4
RP11-683L23.7	0.015	0.06	4
RP11-82O19.1	0.015	0.06	4
SLC3A1	0.015	0.06	4
ZPLD1	0.015	0.06	4
AC018462.2	0.01	0.04	4
AP000695.6	0.01	0.04	4
CD4	0.01	0.04	4
DEFB132	0.01	0.04	4
ENPP3	0.01	0.04	4
FAM218A	0.01	0.04	4
GALR3	0.01	0.04	4
INSL5	0.01	0.04	4
IQCJ	0.01	0.04	4
KLF17	0.01	0.04	4
LINC00602	0.01	0.04	4
LINC01324	0.01	0.04	4
LINC01989	0.01	0.04	4
LPAR4	0.01	0.04	4
MADCAM1	0.01	0.04	4
RP11-456H18.2	0.01	0.04	4
RP11-579D7.2	0.01	0.04	4
RP11-680F20.6	0.01	0.04	4
RP11-752G15.8	0.01	0.04	4
RP1-300G12.2	0.01	0.04	4
RPRML	0.01	0.04	4
SAA4	0.01	0.04	4
SPANXA2-OT1	0.01	0.04	4
ST7-OT4	0.01	0.04	4
TNFRSF4	0.01	0.04	4
ABCG5	0.005	0.02	4
AC016757.3	0.005	0.02	4
AJ239322.1	0.005	0.02	4
AMER3	0.005	0.02	4
APOL3	0.005	0.02	4
ASPG	0.005	0.02	4
CAPN11	0.005	0.02	4
CCDC63	0.005	0.02	4
CH17-302M23.1	0.005	0.02	4
CT62	0.005	0.02	4
CTC-525D6.1	0.005	0.02	4
DENND1C	0.005	0.02	4
DLX2	0.005	0.02	4
DSPP	0.005	0.02	4
EPYC	0.005	0.02	4
ERC2-IT1	0.005	0.02	4
FAM83A-AS1	0.005	0.02	4
FBXW12	0.005	0.02	4
FMR1-AS1	0.005	0.02	4
FOXJ1	0.005	0.02	4
GPR1-AS	0.005	0.02	4
GPR62	0.005	0.02	4
GRIK1	0.005	0.02	4
GUCY2D	0.005	0.02	4
HDGFL1	0.005	0.02	4
HPN	0.005	0.02	4
HSPB2	0.005	0.02	4
HTR1B	0.005	0.02	4
IL12A-AS1	0.005	0.02	4
JCHAIN	0.005	0.02	4
KCNIP1	0.005	0.02	4
LHX1	0.005	0.02	4
LINC00536	0.005	0.02	4
LINC00551	0.005	0.02	4
LINC00880	0.005	0.02	4
LINC02026	0.005	0.02	4
MAF	0.005	0.02	4
MAGEC3	0.005	0.02	4
MID2	0.005	0.02	4
NNMT	0.005	0.02	4
OVCH1	0.005	0.02	4
PRICKLE2-AS1	0.005	0.02	4
PTGER4	0.005	0.02	4
PTPN22	0.005	0.02	4
RP11-1060G2.2	0.005	0.02	4
RP11-138B4.1	0.005	0.02	4
RP11-160E2.11	0.005	0.02	4
RP11-240G22.5	0.005	0.02	4
RP11-248G5.9	0.005	0.02	4
RP11-24M17.6	0.005	0.02	4
RP11-734K21.5	0.005	0.02	4
RP11-748L13.6	0.005	0.02	4
RP11-93G5.1	0.005	0.02	4
SDR9C7	0.005	0.02	4
SLC12A1	0.005	0.02	4
SLC1A7	0.005	0.02	4
SLC7A11-AS1	0.005	0.02	4
SLFN13	0.005	0.02	4
SP6	0.005	0.02	4
TRIM10	0.005	0.02	4
ZACN	0.005	0.02	4
ZNF366	0.005	0.02	4
LBX2-AS1	0.345	1.36	3.94203
BICDL1	0.155	0.61	3.93548
SNORA38	0.185	0.72	3.89189
SNAP25	0.575	2.23	3.87826
XXbac-BPGBPG55C20.1	0.155	0.6	3.87097
CTD-3080F16.3	0.075	0.29	3.86667
MIR6821	0.31	1.19	3.83871
RP11-363D14.1	0.12	0.46	3.83333
KCNT1	0.06	0.23	3.83333
RN7SL68P	0.06	0.23	3.83333
RP11-164P12.4	0.06	0.23	3.83333
RP11-290D2.3	0.06	0.23	3.83333
RP11-621L6.3	0.06	0.23	3.83333
RNU6-828P	0.165	0.63	3.81818
RNU6-856P	0.16	0.61	3.8125
RP11-248M19.1	0.105	0.4	3.80952
MIR4633	0.26	0.99	3.80769
Metazoa_SRP	0.1	0.38	3.8
CTB-22K21.2	0.05	0.19	3.8
Metazoa_SRP	0.05	0.19	3.8
NDST1-AS1	0.05	0.19	3.8
RP4-777L9.3	0.05	0.19	3.8
RN7SL513P	0.095	0.36	3.78947
MIR6766	0.345	1.3	3.76812
MIR7106	0.495	1.86	3.75758
MIR6778	0.33	1.24	3.75758
Metazoa_SRP	0.2	0.75	3.75
CTC-542B22.2	0.04	0.15	3.75
DLGAP3	0.04	0.15	3.75
LCN15	0.04	0.15	3.75
RP11-529G21.2	0.04	0.15	3.75
MIR6801	0.265	0.99	3.73585
HOXC-AS3	0.15	0.56	3.73333
RP3-466P17.2	0.075	0.28	3.73333
MIR4733	0.295	1.1	3.72881
RNU6-1136P	0.145	0.54	3.72414
RIIAD1	0.215	0.8	3.72093
RN7SL154P	0.035	0.13	3.71429
MIR615	0.17	0.63	3.70588
CECR6	0.265	0.98	3.69811
DRD2	0.165	0.61	3.69697
RP11-634B22.4	0.065	0.24	3.69231
SLC35G5	0.065	0.24	3.69231
NFASC	0.095	0.35	3.68421
LUADT1	0.12	0.44	3.66667
MYL4	0.03	0.11	3.66667
RP11-500M8.4	0.03	0.11	3.66667
RP11-708L7.6	0.03	0.11	3.66667
RP4-697K14.15	0.03	0.11	3.66667
ST8SIA5	0.03	0.11	3.66667
PPP1R1B	0.085	0.31	3.64706
RP11-266J6.2	0.085	0.31	3.64706
TRIM67	0.38	1.38	3.63158
FSTL5	1.425	5.15	3.61404
PGBD5	0.1	0.36	3.6
FOLR1	0.05	0.18	3.6
GK-IT1	0.05	0.18	3.6
ECT2L	0.025	0.09	3.6
LINC01180	0.025	0.09	3.6
RP11-127O4.2	0.025	0.09	3.6
RP11-37N22.1	0.025	0.09	3.6
RP11-62J1.4	0.025	0.09	3.6
RP11-703M24.5	0.025	0.09	3.6
TLX1NB	0.025	0.09	3.6
AC073957.15	0.095	0.34	3.57895
SYT5	0.185	0.66	3.56757
RN7SL477P	0.25	0.89	3.56
ZNF474	0.045	0.16	3.55556
CELF3	3.39	12.01	3.54277
NBPF4	0.065	0.23	3.53846
SULT2B1	0.085	0.3	3.52941
CTD-2265O21.3	0.105	0.37	3.52381
NPPA-AS1_3	0.935	3.29	3.51872
RP11-415D17.4	0.04	0.14	3.5
RP4-613B23.1	0.04	0.14	3.5
AF064860.7	0.02	0.07	3.5
CLDN14	0.02	0.07	3.5
CPNE9	0.02	0.07	3.5
CTC-499B15.6	0.02	0.07	3.5
DYNLRB2	0.02	0.07	3.5
FAM19A1	0.02	0.07	3.5
HSD17B3	0.02	0.07	3.5
LINC00484	0.02	0.07	3.5
LINC00637	0.02	0.07	3.5
LINC02036	0.02	0.07	3.5
NEB	0.02	0.07	3.5
PDZD9	0.02	0.07	3.5
RBP4	0.02	0.07	3.5
RP11-306I1.2	0.02	0.07	3.5
RP11-44K6.3	0.02	0.07	3.5
RP11-53I6.3	0.02	0.07	3.5
RP11-59C5.3	0.02	0.07	3.5
RP11-605F22.2	0.02	0.07	3.5
RP4-713A8.1	0.02	0.07	3.5
SEZ6L	0.02	0.07	3.5
SND1-IT1	0.02	0.07	3.5
XXyac-YX65C7_A.3	0.02	0.07	3.5
AC015933.2	0.12	0.42	3.5
CTD-2021H9.2	0.06	0.21	3.5
RP11-477H21.2	0.14	0.49	3.5
AP000442.1	0.1	0.35	3.5
TNFSF13B	0.195	0.68	3.48718
CTA-398F10.2	0.115	0.4	3.47826
AP003774.6	0.055	0.19	3.45455
APOD	0.035	0.12	3.42857
CTD-2050N2.1	0.035	0.12	3.42857
MIR3682	1.125	3.84	3.41333
SCARNA7	0.17	0.58	3.41176
RTN2	4.05	13.81	3.40988
LIN28B-AS1	0.15	0.51	3.4
RP11-643M14.1	0.05	0.17	3.4
RP11-803P9.1	0.05	0.17	3.4
SNORA65	0.87	2.95	3.3908
RP11-383C6.2	0.21	0.71	3.38095
LA16c-329F2.2	0.08	0.27	3.375
RIBC1	0.19	0.64	3.36842
SELPLG	0.14	0.47	3.35714
PSD	0.505	1.69	3.34653
SNORD21	0.68	2.27	3.33824
SNORD38A	1.49	4.97	3.33557
RP11-10A14.9	0.15	0.5	3.33333
AC012368.1	0.06	0.2	3.33333
TAT-AS1	0.06	0.2	3.33333
DPF3	0.03	0.1	3.33333
LINC02085	0.03	0.1	3.33333
PACERR	0.03	0.1	3.33333
RHOXF1	0.03	0.1	3.33333
RP11-1M18.1	0.03	0.1	3.33333
RP11-787I22.3	0.03	0.1	3.33333
TTLL11-IT1	0.03	0.1	3.33333
AC008269.2	0.015	0.05	3.33333
AC010975.1	0.015	0.05	3.33333
AC016723.4	0.015	0.05	3.33333
AC090616.2	0.015	0.05	3.33333
ACAP1	0.015	0.05	3.33333
ASB14	0.015	0.05	3.33333
CLDN20	0.015	0.05	3.33333
CTC-510F12.4	0.015	0.05	3.33333
IL21R-AS1	0.015	0.05	3.33333
ISM1-AS1	0.015	0.05	3.33333
LBP	0.015	0.05	3.33333
LINC01432	0.015	0.05	3.33333
MTRNR2L1	0.015	0.05	3.33333
PHOSPHO1	0.015	0.05	3.33333
RP11-225H22.4	0.015	0.05	3.33333
RP11-25I15.3	0.015	0.05	3.33333
RP11-386J22.3	0.015	0.05	3.33333
RP11-405M12.4	0.015	0.05	3.33333
RP11-491F9.1	0.015	0.05	3.33333
RP11-74E22.5	0.015	0.05	3.33333
RP3-335N17.2	0.015	0.05	3.33333
GABRD	0.045	0.15	3.33333
MB	0.03	0.1	3.33333
NXPH1	0.325	1.08	3.32308
RP11-16N11.2	0.265	0.87	3.28302
RP11-61I13.3	0.055	0.18	3.27273
AC079354.5	0.505	1.65	3.26733
GS1-21A4.1	0.295	0.96	3.25424
AC005363.11	0.12	0.39	3.25
CNTNAP5	0.04	0.13	3.25
CTD-2240J17.2	0.04	0.13	3.25
LINC01208	0.04	0.13	3.25
RP11-171I2.1	0.065	0.21	3.23077
RP11-496N12.9	0.065	0.21	3.23077
RP5-884C9.2	0.065	0.21	3.23077
THCAT158	0.065	0.21	3.23077
AC009120.10	0.09	0.29	3.22222
RP11-385M4.1	0.165	0.53	3.21212
WDR63	0.05	0.16	3.2
FAM155B	0.025	0.08	3.2
PCDH8	0.025	0.08	3.2
RP11-406O16.1	0.025	0.08	3.2
RP11-472K22.1	0.025	0.08	3.2
LINC01775	0.075	0.24	3.2
TMEM198	2.16	6.88	3.18519
TNFRSF14	0.355	1.13	3.1831
RP11-159D12.5	0.79	2.51	3.17722
C15orf48	0.06	0.19	3.16667
RP11-531H8.1	0.095	0.3	3.15789
C19orf18	0.13	0.41	3.15385
TMEM151A	0.48	1.51	3.14583
CNTN2	0.035	0.11	3.14286
CYP4F3	0.035	0.11	3.14286
RP11-798M19.3	0.15	0.47	3.13333
GJC3	0.08	0.25	3.125
RP11-256I23.2	0.125	0.39	3.12
RP11-439E19.9	0.17	0.53	3.11765
CTD-2002J20.1	0.045	0.14	3.11111
LINC02137	0.045	0.14	3.11111
RP11-114M1.1	0.045	0.14	3.11111
RP11-92K15.3	0.045	0.14	3.11111
TPBGL	0.045	0.14	3.11111
GPR83	0.045	0.14	3.11111
AC005009.2	0.31	0.96	3.09677
LINC00622	0.56	1.73	3.08929
LSMEM1	2.7	8.31	3.07778
TCP10L	0.205	0.63	3.07317
RP11-329B9.5	0.15	0.46	3.06667
RP11-573E11.2	0.075	0.23	3.06667
RP11-370I10.11	0.095	0.29	3.05263
LINC01969	0.505	1.54	3.0495
MAPK8IP2	2.185	6.64	3.0389
RP11-153F1.1	0.165	0.5	3.0303
RP11-353K11.1	0.255	0.77	3.01961
DISP2	0.325	0.98	3.01538
RP11-33N14.3	0.25	0.75	3
CTD-2313F11.3	0.13	0.39	3
RP1-92O14.3	0.08	0.24	3
RP11-65N13.8	0.06	0.18	3
IL5	0.04	0.12	3
LINC01976	0.04	0.12	3
LINC02005	0.04	0.12	3
RP11-283G6.3	0.04	0.12	3
RP11-625H11.2	0.04	0.12	3
RP11-90M2.5	0.04	0.12	3
STX19	0.04	0.12	3
AJ239322.3	0.03	0.09	3
CTC-463N11.4	0.03	0.09	3
LINC00355	0.03	0.09	3
RP11-901H12.1	0.03	0.09	3
RP4-640H8.2	0.03	0.09	3
AC010731.4	0.02	0.06	3
AC068831.15	0.02	0.06	3
AP001604.3	0.02	0.06	3
CCIN	0.02	0.06	3
EFCC1	0.02	0.06	3
LINC00596	0.02	0.06	3
MYO1G	0.02	0.06	3
RGAG1	0.02	0.06	3
RP11-317L10.1	0.02	0.06	3
RP11-373D23.3	0.02	0.06	3
RP3-322G13.7	0.02	0.06	3
SLC7A8	0.02	0.06	3
SPDYE3	0.02	0.06	3
TEX29	0.02	0.06	3
TEX37	0.02	0.06	3
THRB-AS1	0.02	0.06	3
TMEM139	0.02	0.06	3
AC006552.1	0.01	0.03	3
AC024560.2	0.01	0.03	3
AD000684.2	0.01	0.03	3
AP005530.1	0.01	0.03	3
CCDC190	0.01	0.03	3
CPEB1-AS1	0.01	0.03	3
CTD-2201G3.1	0.01	0.03	3
CTD-2201I18.1	0.01	0.03	3
EVX2	0.01	0.03	3
LGR6	0.01	0.03	3
LINC01502	0.01	0.03	3
LINC01508	0.01	0.03	3
LIX1	0.01	0.03	3
MYBPHL	0.01	0.03	3
NOTO	0.01	0.03	3
NXPE2	0.01	0.03	3
RP11-14J7.6	0.01	0.03	3
RP11-327J17.9	0.01	0.03	3
RP11-333A23.4	0.01	0.03	3
RP11-45A17.4	0.01	0.03	3
RP11-65D17.1	0.01	0.03	3
RP11-95O2.1	0.01	0.03	3
TMPRSS12	0.01	0.03	3
WDR64	0.01	0.03	3
WWTR1-AS1	0.01	0.03	3
ZAR1L	0.01	0.03	3
LINC00973	0.07	0.21	3
RN7SL655P	0.07	0.21	3
RP11-424N24.2	0.07	0.21	3
KCNH4	0.05	0.15	3
CTD-2256P15.4	0.03	0.09	3
SCARNA6	0.325	0.97	2.98462
CTC-487M23.5	1.455	4.34	2.98282
RP5-1085F17.3	1.04	3.1	2.98077
RP11-80I15.4	0.115	0.34	2.95652
KB-1125A3.11	0.305	0.9	2.95082
CAMK2N2	1.575	4.63	2.93968
SPINK9	0.075	0.22	2.93333
NPPA-AS1	0.485	1.42	2.92784
SLC7A14	0.065	0.19	2.92308
RP11-204C23.1	0.055	0.16	2.90909
ELOVL2-AS1	0.055	0.16	2.90909
KLHDC9	0.155	0.45	2.90323
CTD-3195I5.4	0.1	0.29	2.9
CKMT1A	0.29	0.84	2.89655
GNG12-AS1	0.045	0.13	2.88889
SPX	0.045	0.13	2.88889
FABP6	0.045	0.13	2.88889
Y_RNA	0.705	2.03	2.87943
RP11-343H19.1	0.08	0.23	2.875
RP11-753C18.12	0.23	0.66	2.86957
FOXP4-AS1	0.15	0.43	2.86667
LINC00342	0.185	0.53	2.86486
OVGP1	0.22	0.63	2.86364
RNA5SP383	0.66	1.89	2.86364
CA10	0.035	0.1	2.85714
FAM225B	0.035	0.1	2.85714
RP3-495K2.2	0.035	0.1	2.85714
ELOVL3	0.34	0.97	2.85294
Y_RNA	0.27	0.77	2.85185
RP11-727F15.13	0.235	0.67	2.85106
NUPR1	0.13	0.37	2.84615
RP5-940J5.9	1.45	4.12	2.84138
ZRSR1	0.75	2.13	2.84
MIR24-2	0.655	1.86	2.83969
IBA57-AS1	0.12	0.34	2.83333
LINC01121	0.12	0.34	2.83333
RP13-314C10.5	0.06	0.17	2.83333
RP11-589C21.6	0.325	0.92	2.83077
ZDHHC22	0.085	0.24	2.82353
RNA5SP111	0.305	0.86	2.81967
PDE4C	0.135	0.38	2.81481
AC005276.1	0.1	0.28	2.8
CBLN4	0.05	0.14	2.8
RP11-1112J20.2	0.05	0.14	2.8
RP11-610P16.1	0.05	0.14	2.8
GACAT3	0.025	0.07	2.8
RP11-196G11.6	0.025	0.07	2.8
RP11-360L9.8	0.025	0.07	2.8
RP3-340N1.2	0.025	0.07	2.8
SPDYE1	0.275	0.77	2.8
RP11-407N17.5	0.075	0.21	2.8
RP11-57C13.3	0.075	0.21	2.8
RP11-63M22.2	0.075	0.21	2.8
RP4-665J23.4	0.075	0.21	2.8
WNT2B	0.075	0.21	2.8
GCNA	0.66	1.84	2.78788
SNORD19	3.18	8.84	2.77987
CBWD7	10.05	27.92	2.77811
CTC-492K19.7	0.09	0.25	2.77778
RPH3A	0.22	0.61	2.77273
CTD-2659N19.10	0.065	0.18	2.76923
LINC01004	0.185	0.51	2.75676
RN7SKP241	0.225	0.62	2.75556
AC034187.2	0.08	0.22	2.75
ARL9	0.04	0.11	2.75
LINC01556	0.04	0.11	2.75
RAB44	0.04	0.11	2.75
RP11-1134I14.8	0.04	0.11	2.75
RP11-483H20.4	0.04	0.11	2.75
RP11-517C16.2	0.04	0.11	2.75
AP000473.5	0.455	1.25	2.74725
CTB-31N19.3	0.475	1.3	2.73684
RP11-442J21.2	0.15	0.41	2.73333
RGS7	0.055	0.15	2.72727
RP11-323I1.1	0.055	0.15	2.72727
L1CAM	9.02	24.56	2.72284
TIAF1	0.61	1.66	2.72131
RAB3C	1.075	2.92	2.71628
DENND2D	0.07	0.19	2.71429
RN7SL604P	0.07	0.19	2.71429
Metazoa_SRP	1.635	4.43	2.70948
GRIA2	0.2	0.54	2.7
RP11-452C8.1	0.115	0.31	2.69565
RP11-80H5.9	0.16	0.43	2.6875
RP11-699C17.1	0.19	0.51	2.68421
CTC-444N24.8	1.435	3.85	2.68293
RP11-831F12.2	0.075	0.2	2.66667
RP3-460G2.2	0.06	0.16	2.66667
AC084809.2	0.03	0.08	2.66667
BSX	0.03	0.08	2.66667
FCRL6	0.03	0.08	2.66667
FRMPD2	0.03	0.08	2.66667
RP11-1069G10.2	0.03	0.08	2.66667
RP11-118F19.1	0.03	0.08	2.66667
ST3GAL5-AS1	0.03	0.08	2.66667
USP3-AS1	0.03	0.08	2.66667
ADAMTS16	0.015	0.04	2.66667
CHRND	0.015	0.04	2.66667
ERN2	0.015	0.04	2.66667
HMSD	0.015	0.04	2.66667
HRC	0.015	0.04	2.66667
IGHM	0.015	0.04	2.66667
LINC01519	0.015	0.04	2.66667
LINC01949	0.015	0.04	2.66667
MSH4	0.015	0.04	2.66667
RP11-116O18.1	0.015	0.04	2.66667
RP13-487P22.1	0.015	0.04	2.66667
SLC6A4	0.015	0.04	2.66667
TP53AIP1	0.015	0.04	2.66667
CLEC3B	0.075	0.2	2.66667
LINC00907	0.075	0.2	2.66667
HAL	0.06	0.16	2.66667
RP11-665C16.6	0.045	0.12	2.66667
PRODH	0.03	0.08	2.66667
RAB17	0.03	0.08	2.66667
ZP2	0.03	0.08	2.66667
RP11-131L12.4	0.125	0.33	2.64
RP1-249I4.2	0.095	0.25	2.63158
DISP3	0.08	0.21	2.625
RP11-724N1.1	0.08	0.21	2.625
SVOP	0.08	0.21	2.625
SNORD68	1.79	4.69	2.62011
RP11-728K20.3	0.065	0.17	2.61538
RP5-867C24.4	0.065	0.17	2.61538
SNORA63	1.53	4	2.61438
RN7SL819P	0.41	1.07	2.60976
MIR7110	1.7	4.43	2.60588
RP5-1007H16.1	0.1	0.26	2.6
ITPKB-AS1	0.05	0.13	2.6
RP11-680H20.2	0.05	0.13	2.6
RP5-943J3.1	0.05	0.13	2.6
DRGX	0.71	1.84	2.59155
CATIP-AS2	0.205	0.53	2.58537
PSMB9	0.12	0.31	2.58333
RP11-303E16.6	0.12	0.31	2.58333
RP11-573G6.9	0.12	0.31	2.58333
RP11-700F16.3	0.31	0.8	2.58065
RP11-64P14.7	0.155	0.4	2.58065
Metazoa_SRP	0.19	0.49	2.57895
XXbac-BPG252P9.9	0.28	0.72	2.57143
ACR	0.035	0.09	2.57143
CTB-78F1.1	0.035	0.09	2.57143
CTD-2033D15.3	0.035	0.09	2.57143
RP11-681H18.2	0.035	0.09	2.57143
TYRP1	0.035	0.09	2.57143
ZNF80	0.035	0.09	2.57143
hsa-mir-3607	0.775	1.99	2.56774
RP11-295D4.1	0.355	0.91	2.56338
SNORA72	1.94	4.97	2.56186
AC068499.10	0.215	0.55	2.55814
CTC-453G23.8	0.09	0.23	2.55556
RP5-1098D14.1	0.09	0.23	2.55556
SNORA68	1.17	2.98	2.54701
SLC35G2	7.76	19.76	2.54639
RP11-371A19.2	0.055	0.14	2.54545
LINC01251	0.055	0.14	2.54545
Metazoa_SRP	0.5	1.27	2.54
CLEC4A	0.28	0.71	2.53571
RN7SL237P	0.355	0.9	2.53521
PIFO	0.245	0.62	2.53061
RNU6-583P	1.095	2.77	2.52968
AP000255.6	0.265	0.67	2.5283
RN7SL130P	0.19	0.48	2.52632
LINC01554	0.095	0.24	2.52632
SNORD60	7.875	19.89	2.52571
IL20RB	0.365	0.92	2.52055
RN7SL377P	0.31	0.78	2.51613
AC100830.4	0.505	1.27	2.51485
MIR5010	0.335	0.84	2.50746
RN7SL582P	0.42	1.05	2.5
RP11-49K24.4	0.16	0.4	2.5
CTC-1337H24.4	0.1	0.25	2.5
RP11-844G16.3	0.08	0.2	2.5
SNCB	0.08	0.2	2.5
RP11-25O10.2	0.06	0.15	2.5
ANGPTL6	0.04	0.1	2.5
GCKR	0.04	0.1	2.5
LINC00960	0.04	0.1	2.5
OGFR-AS1	0.04	0.1	2.5
RP11-267M23.3	0.04	0.1	2.5
ADAMTS2	0.02	0.05	2.5
ALDH1L1-AS2	0.02	0.05	2.5
AVPR1B	0.02	0.05	2.5
CACNG1	0.02	0.05	2.5
CITF22-49E9.3	0.02	0.05	2.5
DUOX2	0.02	0.05	2.5
EXOC3L1	0.02	0.05	2.5
GATA5	0.02	0.05	2.5
HS3ST2	0.02	0.05	2.5
LINC01635	0.02	0.05	2.5
LINC01943	0.02	0.05	2.5
LINC02071	0.02	0.05	2.5
PCP4L1	0.02	0.05	2.5
NEUROD1	0.47	1.17	2.48936
CTA-407F11.8	0.125	0.31	2.48
ANXA2R	0.105	0.26	2.47619
RP11-247I13.11	0.105	0.26	2.47619
ZNF610	3.86	9.53	2.46891
RP11-18I14.11	0.13	0.32	2.46154
RP11-318G21.4	0.13	0.32	2.46154
RP11-1079K10.4	0.065	0.16	2.46154
RP11-342K6.3	0.065	0.16	2.46154
RP11-91I20.1	0.065	0.16	2.46154
STARD4-AS1	0.065	0.16	2.46154
RP11-816J6.3	0.175	0.43	2.45714
RP11-61E11.2	0.155	0.38	2.45161
SIX6	0.29	0.71	2.44828
AC005609.19	0.045	0.11	2.44444
HMX2	0.045	0.11	2.44444
LINC01585	0.045	0.11	2.44444
RP11-19O2.1	0.045	0.11	2.44444
C2orf66	0.345	0.84	2.43478
KIAA0408	6.425	15.61	2.42957
PDE2A	0.49	1.19	2.42857
LAMA5-AS1	0.14	0.34	2.42857
RP11-381N20.2	0.14	0.34	2.42857
RP11-465L10.10	0.14	0.34	2.42857
AC096649.2	0.07	0.17	2.42857
CTA-221G9.7	0.07	0.17	2.42857
RP11-155O18.6	0.07	0.17	2.42857
MT-TD	4.535	10.99	2.42337
RP11-523H20.3	0.38	0.92	2.42105
HIST1H3C	0.19	0.46	2.42105
AC079466.1	0.095	0.23	2.42105
CTD-2050E21.1	0.095	0.23	2.42105
LAMP5-AS1	0.12	0.29	2.41667
RP11-490B18.5	0.245	0.59	2.40816
FBLL1	1.52	3.66	2.40789
CARMIL2	0.64	1.54	2.40625
RP1-30M3.6	0.175	0.42	2.4
RP6-109B7.5	0.075	0.18	2.4
KCNMB2-AS1	0.05	0.12	2.4
LINC00599	0.05	0.12	2.4
UNC5B-AS1	0.05	0.12	2.4
KCNJ9	0.025	0.06	2.4
LINC00470	0.025	0.06	2.4
SHANK2-AS1	0.025	0.06	2.4
RP11-573D15.9	0.075	0.18	2.4
PRLHR	0.255	0.61	2.39216
RN7SL569P	0.13	0.31	2.38462
RP11-475B2.1	2.29	5.46	2.38428
AC005009.1	1.11	2.64	2.37838
RP1-20B21.4	0.24	0.57	2.375
LINC00921	0.16	0.38	2.375
KB-1440D3.14	0.08	0.19	2.375
ATCAY	0.59	1.4	2.37288
AF129408.17	0.165	0.39	2.36364
RP11-384J4.2	0.11	0.26	2.36364
RP5-837J1.6	0.11	0.26	2.36364
CCDC116	0.055	0.13	2.36364
GMFG	0.055	0.13	2.36364
RP11-157B13.7	0.055	0.13	2.36364
RP4-621B10.8	0.055	0.13	2.36364
RP11-245J9.6	0.275	0.65	2.36364
MIXL1	0.055	0.13	2.36364
RP11-379L18.3	0.055	0.13	2.36364
RP11-972P1.10	0.505	1.19	2.35644
RP11-385F7.1	0.225	0.53	2.35556
CHRM4	0.205	0.48	2.34146
COX4I2	0.15	0.35	2.33333
MYT1L	0.09	0.21	2.33333
RP11-461M2.2	0.09	0.21	2.33333
RP11-517B11.4	0.06	0.14	2.33333
HSPB9	0.03	0.07	2.33333
KEL	0.03	0.07	2.33333
PCAT7	0.03	0.07	2.33333
PNLDC1	0.03	0.07	2.33333
RP11-379F4.7	0.03	0.07	2.33333
SIGLEC14	0.03	0.07	2.33333
SLC39A2	0.03	0.07	2.33333
SLC45A2	0.03	0.07	2.33333
TMEM215	0.03	0.07	2.33333
UGT3A2	0.03	0.07	2.33333
RGPD1	0.88	2.05	2.32955
KIZ	3.335	7.74	2.32084
BEX2	6.52	15.13	2.32055
RP11-791G15.2	0.505	1.17	2.31683
NEFH	5.425	12.55	2.31336
CARMIL3	0.645	1.49	2.31008
RP1-71H19.2	0.13	0.3	2.30769
LINC00642	0.065	0.15	2.30769
RP11-802D6.1	0.065	0.15	2.30769
XX-C2158C12.2	0.52	1.19	2.28846
RP11-307C12.13	0.07	0.16	2.28571
RP11-136L23.2	0.42	0.96	2.28571
CCDC81	0.21	0.48	2.28571
ST6GAL2-IT1	0.21	0.48	2.28571
RN7SL342P	0.175	0.4	2.28571
AC010729.1	0.14	0.32	2.28571
LINC01024	0.14	0.32	2.28571
MSTN	0.07	0.16	2.28571
NKX2-5	0.07	0.16	2.28571
PITPNM3	0.07	0.16	2.28571
RP11-87G24.3	0.07	0.16	2.28571
KLK7	0.035	0.08	2.28571
RP11-328D5.4	0.035	0.08	2.28571
RP11-49O14.2	0.035	0.08	2.28571
RP11-715J22.3	1.71	3.9	2.2807
CH17-373J23.1	0.43	0.98	2.27907
N4BP2L1	1.185	2.7	2.27848
SNORA31	2.91	6.63	2.27835
LINC02163	0.11	0.25	2.27273
RP11-408A13.3	0.075	0.17	2.26667
BEX1	83.625	189.08	2.26105
RP11-229P13.25	0.23	0.52	2.26087
CTB-13F3.1	0.24	0.54	2.25
Metazoa_SRP	0.28	0.63	2.25
RP11-1042B17.3	0.16	0.36	2.25
RP11-90B9.3	0.16	0.36	2.25
CEACAM8	0.04	0.09	2.25
DDX53	0.04	0.09	2.25
LINC01132	0.04	0.09	2.25
LINC01356	0.04	0.09	2.25
RP4-569M23.4	0.04	0.09	2.25
RP11-332H18.7	1.255	2.82	2.24701
BNIPL	0.325	0.73	2.24615
SNORD33	1.295	2.9	2.23938
RP11-191L17.1	0.17	0.38	2.23529
ASB12	0.085	0.19	2.23529
MYL7	0.085	0.19	2.23529
RP11-61L19.2	0.085	0.19	2.23529
C3orf14	6.395	14.26	2.22987
TDRD5	0.175	0.39	2.22857
FAM226B	0.36	0.8	2.22222
SUMO4	0.045	0.1	2.22222
CAMKV	0.63	1.4	2.22222
RP11-104O19.4	0.27	0.6	2.22222
STK31	0.135	0.3	2.22222
AF196970.3	0.045	0.1	2.22222
LINC02006	0.045	0.1	2.22222
RP11-571I18.4	0.19	0.42	2.21053
CTD-3224K15.3	0.095	0.21	2.21053
RP11-711C17.2	0.095	0.21	2.21053
STXBP5L	0.095	0.21	2.21053
AC068057.1	0.44	0.97	2.20455
AL450992.2	0.295	0.65	2.20339
TAP1	1.18	2.6	2.20339
CTD-2320G14.2	0.2	0.44	2.2
RP11-94I2.4	0.15	0.33	2.2
CD27-AS1	0.05	0.11	2.2
RP11-722E23.2	1.555	3.42	2.19936
STMN4	0.205	0.45	2.19512
RP11-54O7.2	1.06	2.32	2.18868
NRXN1	0.16	0.35	2.1875
NUDT10	0.11	0.24	2.18182
RP3-465N24.6	0.11	0.24	2.18182
ARMC3	0.055	0.12	2.18182
SPINT2	0.055	0.12	2.18182
ZNF33B	0.225	0.49	2.17778
RP11-672L10.6	0.52	1.13	2.17308
SNORD4B	2.39	5.19	2.17155
SPTY2D1-AS1	0.41	0.89	2.17073
LINC00987	6.07	13.17	2.16969
IL10RB-AS1	0.06	0.13	2.16667
RP11-806L2.2	0.06	0.13	2.16667
SYNPR	0.06	0.13	2.16667
RP11-527D7.1	0.24	0.52	2.16667
AC004449.6	0.18	0.39	2.16667
SMIM18	0.305	0.66	2.16393
ELAVL2	0.615	1.33	2.1626
RP5-890E16.5	0.435	0.94	2.16092
JPH3	0.065	0.14	2.15385
NAA35	17.24	37.13	2.15371
LRRC39	1.575	3.39	2.15238
ACSL6	0.135	0.29	2.14815
ANKRD65	0.135	0.29	2.14815
RP11-666O2.2	0.345	0.74	2.14493
RP11-539L10.2	0.07	0.15	2.14286
RP11-190C22.8	0.425	0.91	2.14118
RP11-1391J7.1	0.215	0.46	2.13953
RP11-252K23.2	0.505	1.08	2.13861
SNORD91B	0.365	0.78	2.13699
RP3-441A12.1	0.15	0.32	2.13333
RP4-630A11.3	0.15	0.32	2.13333
SERPINC1	0.075	0.16	2.13333
AC003088.1	0.155	0.33	2.12903
UPK1A	0.08	0.17	2.125
RP13-401N8.1	1.125	2.39	2.12444
MIR3179-3	1.54	3.27	2.12338
AP4B1-AS1	0.085	0.18	2.11765
RP11-352B15.2	0.085	0.18	2.11765
RP11-363E7.4	1.025	2.17	2.11707
Metazoa_SRP	0.445	0.94	2.11236
CTD-3247H4.2	0.18	0.38	2.11111
Metazoa_SRP	0.37	0.78	2.10811
DPT	0.185	0.39	2.10811
SESN2	3.99	8.41	2.10777
RP11-276E15.4	0.4	0.84	2.1
RARRES3	0.1	0.21	2.1
LLNLR-304G9.1	0.41	0.86	2.09756
SH2D3C	0.74	1.55	2.09459
LINC01930	0.745	1.56	2.09396
SNAP25-AS1	0.215	0.45	2.09302
AC093901.1	0.11	0.23	2.09091
GABRR2	0.225	0.47	2.08889
SRGAP3	0.46	0.96	2.08696
AC013275.2	0.12	0.25	2.08333
RP11-10A14.4	0.525	1.09	2.07619
CTD-2012K14.8	0.79	1.64	2.07595
AC145343.2	0.4	0.83	2.075
RP1-261D10.2	0.545	1.13	2.07339
RP11-98D18.16	0.57	1.18	2.07018
CTD-2545M3.8	0.15	0.31	2.06667
RP11-51J9.5	0.755	1.56	2.06623
DUXA	0.455	0.94	2.06593
CTC-246B18.10	0.64	1.32	2.0625
RP11-466F5.10	0.16	0.33	2.0625
SNORA81	0.65	1.34	2.06154
RP11-217B1.2	0.165	0.34	2.06061
RP11-429B14.4	0.69	1.42	2.05797
CTD-3131K8.2	0.355	0.73	2.05634
RP11-713M6.2	0.355	0.73	2.05634
CTD-2528L19.6	1.845	3.79	2.0542
RP11-1017G21.6	0.185	0.38	2.05405
CTA-292E10.6	0.38	0.78	2.05263
RP11-146F11.1	0.395	0.81	2.05063
DQX1	0.405	0.83	2.04938
DTX1	0.415	0.85	2.04819
SNORA66	1.04	2.13	2.04808
FDXR	10.255	21	2.04778
LINC00324	0.675	1.38	2.04444
RP11-119B16.2	0.465	0.95	2.04301
BAALC-AS1	0.535	1.09	2.03738
RP11-109E12.5	0.29	0.59	2.03448
SGIP1	1.88	3.82	2.03191
RN7SKP173	0.635	1.29	2.0315
RP4-771M4.3	0.335	0.68	2.02985
SNORA60	1.385	2.81	2.02888
CTD-2530H12.4	0.365	0.74	2.0274
RP11-297K8.2	0.425	0.86	2.02353
CTD-3025N20.3	0.86	1.74	2.02326
RP11-395I14.2	1.06	2.14	2.01887
RP11-329B9.3	0.54	1.09	2.01852
SQRDL	0.575	1.16	2.01739
SIRT4	0.825	1.66	2.01212
MT-TA	40.8	82.03	2.01054
RP11-138I1.4	1.06	2.13	2.00943
AP000240.9	1.325	2.66	2.00755
GNRH1	1.81	3.63	2.00552
RP11-446N19.1	0.45	0.9	2
LINC01856	0.035	0.07	2
LINC01759	0.875	1.75	2
GUCA1B	0.65	1.3	2
RP11-16E18.3	0.395	0.79	2
RP1-90G24.11	0.335	0.67	2
RP11-1070A24.2	0.28	0.56	2
RP11-80H5.2	0.26	0.52	2
SNORA3	0.1	0.2	2
ADRB2	0.095	0.19	2
FOXD2-AS1	0.095	0.19	2
CTD-2135D7.3	0.09	0.18	2
AC137932.4	0.08	0.16	2
CNTD1	0.08	0.16	2
CRYBB3	0.08	0.16	2
RP11-389G6.3	0.08	0.16	2
CTD-2288F12.1	0.075	0.15	2
OASL	0.075	0.15	2
RP11-295I5.4	0.075	0.15	2
AC104076.3	0.07	0.14	2
RP11-440G5.2	0.07	0.14	2
SMAD5-AS1	0.07	0.14	2
TET2-AS1	0.07	0.14	2
UPK2	0.07	0.14	2
GRK5-IT1	0.065	0.13	2
KIR3DX1	0.065	0.13	2
RP11-583F2.2	0.065	0.13	2
RP3-414A15.2	0.065	0.13	2
TMEM269	0.065	0.13	2
uc_338	0.065	0.13	2
CTD-2017F17.1	0.06	0.12	2
MRLN	0.06	0.12	2
RP11-352G18.2	0.06	0.12	2
DENND5B-AS1	0.055	0.11	2
RP11-802F5.1	0.055	0.11	2
RP5-823G15.5	0.055	0.11	2
SMPD3	0.055	0.11	2
LINC01849	0.05	0.1	2
Metazoa_SRP	0.05	0.1	2
MPIG6B	0.05	0.1	2
RP11-304F15.4	0.05	0.1	2
RP11-420A6.2	0.05	0.1	2
RP11-706C16.8	0.05	0.1	2
AC004257.1	0.045	0.09	2
CTD-2232E5.2	0.045	0.09	2
LINC01908	0.045	0.09	2
RN7SL847P	0.045	0.09	2
RP11-295H24.5	0.045	0.09	2
RP11-635L1.3	0.045	0.09	2
AC003092.2	0.04	0.08	2
AC007365.3	0.04	0.08	2
AC012322.1	0.04	0.08	2
AC016738.3	0.04	0.08	2
BCL6B	0.04	0.08	2
CTC-431G16.2	0.04	0.08	2
HIST1H2AH	0.04	0.08	2
KLHL30	0.04	0.08	2
LGALS8-AS1	0.04	0.08	2
LINC00958	0.04	0.08	2
RP11-1060J15.7	0.04	0.08	2
RP11-236B18.5	0.04	0.08	2
RP11-524F11.2	0.04	0.08	2
RP11-7I15.4	0.04	0.08	2
RP11-8P13.5	0.04	0.08	2
RP11-96K19.2	0.04	0.08	2
RP13-297E16.4	0.04	0.08	2
RP4-694A7.2	0.04	0.08	2
TMEM74	0.04	0.08	2
ATP13A5-AS1	0.035	0.07	2
DNASE2B	0.035	0.07	2
HLA-DPB1	0.035	0.07	2
LINC01105	0.035	0.07	2
LINC01722	0.035	0.07	2
MYOM3	0.035	0.07	2
NYAP2	0.035	0.07	2
RN7SL322P	0.035	0.07	2
RN7SL40P	0.035	0.07	2
RP11-220I1.5	0.035	0.07	2
RP11-22P4.2	0.035	0.07	2
RP11-231E4.5	0.035	0.07	2
RP11-557N21.1	0.035	0.07	2
RP11-68I3.7	0.035	0.07	2
RP11-780O17.1	0.035	0.07	2
SLC25A30-AS1	0.035	0.07	2
STEAP3-AS1	0.035	0.07	2
AC004895.4	0.03	0.06	2
AC006960.7	0.03	0.06	2
AC007349.7	0.03	0.06	2
AC091633.3	0.03	0.06	2
ADIPOQ	0.03	0.06	2
AOAH	0.03	0.06	2
C16orf96	0.03	0.06	2
CCL24	0.03	0.06	2
CTB-191K22.6	0.03	0.06	2
FAM135B	0.03	0.06	2
FAM83H	0.03	0.06	2
IGHV3-73	0.03	0.06	2
LA16c-306A4.1	0.03	0.06	2
LA16c-321D4.2	0.03	0.06	2
LINC01805	0.03	0.06	2
MAFA	0.03	0.06	2
NGB	0.03	0.06	2
RN7SL76P	0.03	0.06	2
RP11-11C20.3	0.03	0.06	2
RP11-133N21.10	0.03	0.06	2
RP11-222G7.2	0.03	0.06	2
RP11-315A17.1	0.03	0.06	2
RP11-47G4.2	0.03	0.06	2
RP11-498C9.2	0.03	0.06	2
RP11-627D16.1	0.03	0.06	2
RP11-727F15.9	0.03	0.06	2
RP11-831A10.1	0.03	0.06	2
RP4-639J15.3	0.03	0.06	2
RP5-1142A6.7	0.03	0.06	2
AC012358.8	0.025	0.05	2
AC093382.1	0.025	0.05	2
AC195454.1	0.025	0.05	2
AIM1L	0.025	0.05	2
ARHGAP8	0.025	0.05	2
BSN-AS1	0.025	0.05	2
CTD-2521M24.6	0.025	0.05	2
DBX2	0.025	0.05	2
FAM87B	0.025	0.05	2
LA16c-444G7.1	0.025	0.05	2
LINC00243	0.025	0.05	2
LINC00472	0.025	0.05	2
LL22NC03-32F9.1	0.025	0.05	2
RP11-123K3.9	0.025	0.05	2
RP11-148B6.1	0.025	0.05	2
RP11-176N18.2	0.025	0.05	2
RP11-290F24.3	0.025	0.05	2
RP11-350G8.5	0.025	0.05	2
RP11-382A20.5	0.025	0.05	2
RP11-543C4.1	0.025	0.05	2
RP11-552F3.10	0.025	0.05	2
RP6-109B7.2	0.025	0.05	2
SIGLEC11	0.025	0.05	2
TM4SF20	0.025	0.05	2
ABCA8	0.02	0.04	2
AC011551.3	0.02	0.04	2
AC068286.1	0.02	0.04	2
AC090952.5	0.02	0.04	2
AC114730.8	0.02	0.04	2
ADCY10	0.02	0.04	2
AP001056.1	0.02	0.04	2
AP001058.3	0.02	0.04	2
ASPN	0.02	0.04	2
CC2D2B	0.02	0.04	2
CTD-2521M24.8	0.02	0.04	2
E2F3-IT1	0.02	0.04	2
EIF1B-AS1	0.02	0.04	2
FGF8	0.02	0.04	2
HBE1	0.02	0.04	2
LINC00457	0.02	0.04	2
LINC00524	0.02	0.04	2
LINC00840	0.02	0.04	2
LINC02093	0.02	0.04	2
LINC02219	0.02	0.04	2
MTTP	0.02	0.04	2
NKX3-2	0.02	0.04	2
NPHP3-AS1	0.02	0.04	2
ODF3L1	0.02	0.04	2
RAB37	0.02	0.04	2
RP11-219B17.3	0.02	0.04	2
RP11-256L6.3	0.02	0.04	2
RP11-3N13.2	0.02	0.04	2
RP1-140C12.2	0.02	0.04	2
RP11-426C22.5	0.02	0.04	2
RP11-599B13.7	0.02	0.04	2
RP11-603J24.6	0.02	0.04	2
RP11-681L8.1	0.02	0.04	2
RP11-755F10.1	0.02	0.04	2
RP11-793H13.3	0.02	0.04	2
RP11-805L22.3	0.02	0.04	2
RP1-92O14.6	0.02	0.04	2
RP3-462D8.2	0.02	0.04	2
RP5-1107A17.3	0.02	0.04	2
SELENOV	0.02	0.04	2
SGO1-AS1	0.02	0.04	2
SHE	0.02	0.04	2
SLC7A9	0.02	0.04	2
TMEM140	0.02	0.04	2
ZNF750	0.02	0.04	2
AC005753.1	0.015	0.03	2
AC009495.3	0.015	0.03	2
AC010884.1	0.015	0.03	2
AC012363.4	0.015	0.03	2
AC092159.3	0.015	0.03	2
AC093627.12	0.015	0.03	2
AC123023.1	0.015	0.03	2
ATP6V0D2	0.015	0.03	2
CD180	0.015	0.03	2
CFAP157	0.015	0.03	2
CFAP73	0.015	0.03	2
CP	0.015	0.03	2
CPA1	0.015	0.03	2
CTB-96E2.7	0.015	0.03	2
CTC-325H20.8	0.015	0.03	2
CTC-338M12.7	0.015	0.03	2
CTD-2349P21.11	0.015	0.03	2
CTD-2515A14.1	0.015	0.03	2
DLEU7	0.015	0.03	2
EBI3	0.015	0.03	2
ECHDC2	0.015	0.03	2
EDNRB-AS1	0.015	0.03	2
ELF3	0.015	0.03	2
FAM19A2	0.015	0.03	2
FAM26F	0.015	0.03	2
HPN-AS1	0.015	0.03	2
IL2	0.015	0.03	2
KIF4B	0.015	0.03	2
KLB	0.015	0.03	2
L1TD1	0.015	0.03	2
LINC01387	0.015	0.03	2
LINC01974	0.015	0.03	2
LYNX1	0.015	0.03	2
MED4-AS1	0.015	0.03	2
MEF2C-AS1	0.015	0.03	2
MIR2052HG	0.015	0.03	2
MRVI1-AS1	0.015	0.03	2
MYCBP2-AS1	0.015	0.03	2
NAV3	0.015	0.03	2
NKX1-2	0.015	0.03	2
ONECUT3	0.015	0.03	2
P2RX3	0.015	0.03	2
PCA3	0.015	0.03	2
PI3	0.015	0.03	2
QRFPR	0.015	0.03	2
ROPN1B	0.015	0.03	2
RP11-1029J19.4	0.015	0.03	2
RP11-1399P15.1	0.015	0.03	2
RP11-144F15.1	0.015	0.03	2
RP11-153K16.1	0.015	0.03	2
RP11-159H10.3	0.015	0.03	2
RP11-186F10.2	0.015	0.03	2
RP11-269F19.2	0.015	0.03	2
RP11-386M24.6	0.015	0.03	2
RP11-527F13.1	0.015	0.03	2
RP11-589B3.6	0.015	0.03	2
RP11-603J24.5	0.015	0.03	2
RP11-614O9.1	0.015	0.03	2
RP11-626H12.2	0.015	0.03	2
RP11-63M22.1	0.015	0.03	2
RP11-6N17.10	0.015	0.03	2
RP11-794G24.1	0.015	0.03	2
RP11-90E5.1	0.015	0.03	2
RP1-228P16.3	0.015	0.03	2
RP1-293L8.2	0.015	0.03	2
RP1-45I4.3	0.015	0.03	2
RP3-430N8.11	0.015	0.03	2
RP4-550H1.5	0.015	0.03	2
SAXO1	0.015	0.03	2
SMIM25	0.015	0.03	2
SPEM1	0.015	0.03	2
SYNJ2-IT1	0.015	0.03	2
TBC1D10C	0.015	0.03	2
TSPAN16	0.015	0.03	2
VTCN1	0.015	0.03	2
XG	0.015	0.03	2
XXyac-YM21GA2.7	0.015	0.03	2
ZFHX2-AS1	0.015	0.03	2
ABALON	0.01	0.02	2
AC010148.1	0.01	0.02	2
AC064834.1	0.01	0.02	2
AC073043.1	0.01	0.02	2
ACKR4	0.01	0.02	2
ANKRD2	0.01	0.02	2
ANKRD62P1-PARP4P3	0.01	0.02	2
ATP1A2	0.01	0.02	2
C5orf67	0.01	0.02	2
C6orf132	0.01	0.02	2
C7orf65	0.01	0.02	2
CA2	0.01	0.02	2
CALML3-AS1	0.01	0.02	2
CAPN8	0.01	0.02	2
CARD14	0.01	0.02	2
CATSPERD	0.01	0.02	2
CBY3	0.01	0.02	2
CD40LG	0.01	0.02	2
CHL1-AS2	0.01	0.02	2
CITF22-62D4.1	0.01	0.02	2
CLVS1	0.01	0.02	2
CTD-2542L18.1	0.01	0.02	2
DNAH17	0.01	0.02	2
DOCK3	0.01	0.02	2
DPEP2	0.01	0.02	2
FER1L5	0.01	0.02	2
G6PC	0.01	0.02	2
GLRA3	0.01	0.02	2
GLRA4	0.01	0.02	2
HLA-DQB2	0.01	0.02	2
HYMAI	0.01	0.02	2
IL16	0.01	0.02	2
IL22RA1	0.01	0.02	2
LA16c-312E8.5	0.01	0.02	2
LGSN	0.01	0.02	2
LINC00707	0.01	0.02	2
LINC00868	0.01	0.02	2
LINC00989	0.01	0.02	2
LINC01135	0.01	0.02	2
LINC01340	0.01	0.02	2
LINC01700	0.01	0.02	2
LINC01779	0.01	0.02	2
LINC01787	0.01	0.02	2
LINC01812	0.01	0.02	2
LINC01936	0.01	0.02	2
LINC02132	0.01	0.02	2
MCF2	0.01	0.02	2
MIR583HG	0.01	0.02	2
MMRN2	0.01	0.02	2
MYO1A	0.01	0.02	2
NAP1L2	0.01	0.02	2
NODAL	0.01	0.02	2
NRIR	0.01	0.02	2
NRROS	0.01	0.02	2
PCDH19	0.01	0.02	2
PECAM1	0.01	0.02	2
RNF219-AS1	0.01	0.02	2
RP11-1223D19.4	0.01	0.02	2
RP11-164P12.3	0.01	0.02	2
RP11-16L9.2	0.01	0.02	2
RP11-182J1.5	0.01	0.02	2
RP11-265O12.1	0.01	0.02	2
RP11-323H21.3	0.01	0.02	2
RP11-323P17.2	0.01	0.02	2
RP11-327F22.1	0.01	0.02	2
RP11-331G2.7	0.01	0.02	2
RP11-477N12.5	0.01	0.02	2
RP11-554A11.8	0.01	0.02	2
RP11-731N10.1	0.01	0.02	2
RP11-784B15.1	0.01	0.02	2
RP3-522P13.3	0.01	0.02	2
RP5-1119O21.2	0.01	0.02	2
RP5-940F7.2	0.01	0.02	2
RUNX3	0.01	0.02	2
SASH1	0.01	0.02	2
SLC16A12	0.01	0.02	2
SLC16A7	0.01	0.02	2
SLC17A9	0.01	0.02	2
SLC4A9	0.01	0.02	2
SMCO1	0.01	0.02	2
USP29	0.01	0.02	2
VRK2	0.01	0.02	2
ZFPM2	0.01	0.02	2
ABCG8	0.005	0.01	2
AC015971.2	0.005	0.01	2
AC016738.4	0.005	0.01	2
AC016995.3	0.005	0.01	2
AC025165.8	0.005	0.01	2
AC072062.3	0.005	0.01	2
AC133785.1	0.005	0.01	2
ADAM18	0.005	0.01	2
ADGB	0.005	0.01	2
ADGRE1	0.005	0.01	2
ADIPOQ-AS1	0.005	0.01	2
AF131217.1	0.005	0.01	2
AIRE	0.005	0.01	2
ALB	0.005	0.01	2
ALDOB	0.005	0.01	2
ALOX15B	0.005	0.01	2
ALX4	0.005	0.01	2
ANKUB1	0.005	0.01	2
ANO9	0.005	0.01	2
AP000997.2	0.005	0.01	2
AP1M2	0.005	0.01	2
ARFGEF3	0.005	0.01	2
ARSF	0.005	0.01	2
BBOX1	0.005	0.01	2
C9orf131	0.005	0.01	2
CA3	0.005	0.01	2
CACNA2D4	0.005	0.01	2
CALHM1	0.005	0.01	2
CASQ2	0.005	0.01	2
CCAT1	0.005	0.01	2
CCR7	0.005	0.01	2
CD28	0.005	0.01	2
CD33	0.005	0.01	2
CDH6	0.005	0.01	2
CDHR2	0.005	0.01	2
CEACAM5	0.005	0.01	2
CHRDL2	0.005	0.01	2
CHRNA2	0.005	0.01	2
CITF22-49D8.1	0.005	0.01	2
CLSTN2-AS1	0.005	0.01	2
CMTM5	0.005	0.01	2
CPAMD8	0.005	0.01	2
CPZ	0.005	0.01	2
CTSW	0.005	0.01	2
CXCL10	0.005	0.01	2
CYP17A1	0.005	0.01	2
CYP26A1	0.005	0.01	2
CYP2C18	0.005	0.01	2
CYP7A1	0.005	0.01	2
DAB1	0.005	0.01	2
DPPA2	0.005	0.01	2
EGFR-AS1	0.005	0.01	2
ELFN2	0.005	0.01	2
EMX2	0.005	0.01	2
EPHA8	0.005	0.01	2
EVX1	0.005	0.01	2
FAM84B	0.005	0.01	2
FBLN5	0.005	0.01	2
GABBR2	0.005	0.01	2
GABRA4	0.005	0.01	2
GFRAL	0.005	0.01	2
HEPACAM	0.005	0.01	2
HEYL	0.005	0.01	2
HMGA2	0.005	0.01	2
HOXA10	0.005	0.01	2
IGSF10	0.005	0.01	2
IL23R	0.005	0.01	2
IL5RA	0.005	0.01	2
IQCA1L	0.005	0.01	2
ITIH3	0.005	0.01	2
JSRP1	0.005	0.01	2
KIRREL3	0.005	0.01	2
KLK10	0.005	0.01	2
KLK2	0.005	0.01	2
LEP	0.005	0.01	2
LINC00488	0.005	0.01	2
LINC00615	0.005	0.01	2
LINC00675	0.005	0.01	2
LINC00899	0.005	0.01	2
LINC00971	0.005	0.01	2
LINC01095	0.005	0.01	2
LINC01268	0.005	0.01	2
LINC01544	0.005	0.01	2
LINC01550	0.005	0.01	2
LINC01551	0.005	0.01	2
LINC02067	0.005	0.01	2
LL09NC01-254D11.1	0.005	0.01	2
LRMP	0.005	0.01	2
LRRC31	0.005	0.01	2
LRRN4	0.005	0.01	2
LYPD5	0.005	0.01	2
MAGEA8	0.005	0.01	2
MAP3K19	0.005	0.01	2
ME3	0.005	0.01	2
MEG9	0.005	0.01	2
MIR3142HG	0.005	0.01	2
MMD2	0.005	0.01	2
MUC4	0.005	0.01	2
MUSK	0.005	0.01	2
MYPN	0.005	0.01	2
MZB1	0.005	0.01	2
NCKAP1L	0.005	0.01	2
NLRP8	0.005	0.01	2
NWD1	0.005	0.01	2
OXER1	0.005	0.01	2
P2RY14	0.005	0.01	2
PCGEM1	0.005	0.01	2
PLA2G2D	0.005	0.01	2
POU4F2	0.005	0.01	2
PRR27	0.005	0.01	2
PTX4	0.005	0.01	2
RCAN2	0.005	0.01	2
RP11-121M22.1	0.005	0.01	2
RP11-153K16.2	0.005	0.01	2
RP11-22A3.2	0.005	0.01	2
RP11-320N21.1	0.005	0.01	2
RP11-362F19.1	0.005	0.01	2
RP11-373E16.3	0.005	0.01	2
RP11-460M2.1	0.005	0.01	2
RP11-482M8.3	0.005	0.01	2
RP11-53B2.3	0.005	0.01	2
RP11-638L3.1	0.005	0.01	2
RP11-730K11.1	0.005	0.01	2
RP11-902B17.1	0.005	0.01	2
RP11-93I21.3	0.005	0.01	2
RP11-94H18.1	0.005	0.01	2
RP1-29C18.10	0.005	0.01	2
RP3-467K16.2	0.005	0.01	2
RP5-1063M23.2	0.005	0.01	2
SELL	0.005	0.01	2
SERPINB5	0.005	0.01	2
SERPINB9	0.005	0.01	2
SLC12A3	0.005	0.01	2
SLC14A1	0.005	0.01	2
SLC19A3	0.005	0.01	2
SLC43A3	0.005	0.01	2
SLCO2B1	0.005	0.01	2
SPATA16	0.005	0.01	2
SSTR1	0.005	0.01	2
TBX21	0.005	0.01	2
TEDDM1	0.005	0.01	2
TMPRSS11D	0.005	0.01	2
TRPM1	0.005	0.01	2
TTC21B-AS1	0.005	0.01	2
UPP2	0.005	0.01	2
VN1R2	0.005	0.01	2
VSTM2A-OT1	0.005	0.01	2
XDH	0.005	0.01	2
ZCCHC16	0.005	0.01	2
ZNF541	0.005	0.01	2
RP6-91H8.3	0.105	0.21	2
C17orf77	0.055	0.11	2
APOA1	0.03	0.06	2
COL23A1	0.03	0.06	2
CYP3A5	0.03	0.06	2
NME9	0.03	0.06	2
TREH	0.03	0.06	2
NPIPA5	0	14.91	NA
PLGLB2	0	14.91	NA
MIR6755	0	12.28	NA
MIR1249	0	4.39	NA
MIR5581	0	4.07	NA
MIR4742	0	3.73	NA
MIR6890	0	3.73	NA
MIR6780B	0	2.49	NA
MIRLET7F1	0	2.35	NA
Y_RNA	0	2.21	NA
HIST2H2AA4	0	1.99	NA
RNA5SP242	0	1.99	NA
MIR6729	0	1.86	NA
Y_RNA	0	1.79	NA
MIR6858	0	1.66	NA
MIR3679	0	1.57	NA
SNORD95	0	1.57	NA
MIR6732	0	1.36	NA
SNORD27	0	1.3	NA
MIR1291	0	1.24	NA
MIR6796	0	1.15	NA
Y_RNA	0	1.15	NA
MIR6741	0	1.07	NA
SNORA15	0	1.07	NA
SNORD74	0	0.96	NA
RNU6-1056P	0	0.95	NA
MIR4723	0	0.93	NA
MIR542	0	0.93	NA
RNU6-757P	0	0.85	NA
Y_RNA	0	0.83	NA
RP11-298J23.9	0	0.78	NA
TRBV20OR9-2	0	0.77	NA
MIR4639	0	0.75	NA
MIR6847	0	0.75	NA
Y_RNA	0	0.75	NA
LINC00640	0	0.74	NA
MIR5699	0	0.73	NA
ST7-AS1_2	0	0.72	NA
SNORA49	0	0.69	NA
RNU1-88P	0	0.68	NA
MIR4324	0	0.65	NA
MIR7111	0	0.65	NA
RNU6-341P	0	0.63	NA
RNU6-485P	0	0.63	NA
MIR138-1	0	0.6	NA
Y_RNA	0	0.6	NA
SNORA3	0	0.59	NA
RNU6-564P	0	0.58	NA
MIR1282	0	0.57	NA
RNA5SP283	0	0.57	NA
MIR4766	0	0.55	NA
SCARNA24	0	0.55	NA
SNORD117	0	0.55	NA
Y_RNA	0	0.55	NA
RNU6-646P	0	0.54	NA
AC006042.6	0	0.53	NA
MIR34C	0	0.53	NA
MIR5692C2	0	0.53	NA
LINC01191	0	0.52	NA
MIR143	0	0.52	NA
MIR6083	0	0.52	NA
RNA5-8SP6	0	0.51	NA
RNU6-1097P	0	0.51	NA
CTB-12A17.3	0	0.48	NA
MIR410	0	0.48	NA
MIR128-1	0	0.45	NA
MIR4761	0	0.45	NA
RN7SL152P	0	0.45	NA
RP11-33N14.5	0	0.45	NA
RNU6-301P	0	0.44	NA
SNORD62	0	0.44	NA
MIR1285-1	0	0.43	NA
RNVU1-15	0	0.42	NA
Y_RNA	0	0.41	NA
MIR1273E	0	0.4	NA
MIR4257	0	0.4	NA
MIR3174	0	0.39	NA
CTD-2207O23.12	0	0.37	NA
RNU6-758P	0	0.37	NA
MIR450A1	0	0.36	NA
RNA5SP474	0	0.36	NA
Y_RNA	0	0.36	NA
MIR4464	0	0.35	NA
RP11-510D21.1	0	0.35	NA
MIR320B2	0	0.34	NA
SCARNA11	0	0.34	NA
MIR572	0	0.32	NA
RNU6-770P	0	0.32	NA
CT45A10	0	0.31	NA
CTD-2659N19.4	0	0.31	NA
RP11-290M5.4	0	0.31	NA
RP11-579D7.4	0	0.31	NA
RNU6-577P	0	0.3	NA
RNU6-942P	0	0.29	NA
SNORA70	0	0.29	NA
RNU6-130P	0	0.28	NA
RNY3P5	0	0.28	NA
RNU6-1223P	0	0.27	NA
snoU13	0	0.27	NA
RNU6-1272P	0	0.26	NA
RNU6-519P	0	0.25	NA
SNORA68	0	0.25	NA
RN7SL128P	0	0.24	NA
TXNRD3NB	0	0.24	NA
RP11-10N23.5	0	0.23	NA
Y_RNA	0	0.23	NA
HIST1H2BI	0	0.22	NA
RP11-324J3.1	0	0.22	NA
RP11-738E22.3	0	0.22	NA
MIR98	0	0.21	NA
RP5-890E16.4	0	0.21	NA
AP001271.3	0	0.19	NA
RNU6-233P	0	0.19	NA
TREM2	0	0.19	NA
LINC01123	0	0.18	NA
RP11-213G2.2	0	0.18	NA
RP11-291L22.4	0	0.18	NA
U3	0	0.18	NA
AC005487.2	0	0.17	NA
LINC01865	0	0.17	NA
ZNF705E	0	0.17	NA
AC009228.1	0	0.16	NA
CDKN2B-AS_3	0	0.16	NA
FRG2B	0	0.16	NA
LINC00578	0	0.16	NA
RP11-409I10.2	0	0.16	NA
AC004381.7	0	0.15	NA
AC010746.3	0	0.15	NA
AC012531.2	0	0.15	NA
LINC00659	0	0.15	NA
RP11-12M5.3	0	0.15	NA
RP11-446H18.6	0	0.15	NA
RP11-671P2.1	0	0.15	NA
CTA-384D8.34	0	0.14	NA
RNVU1-6	0	0.14	NA
RP11-2C24.7	0	0.14	NA
AF064858.11	0	0.13	NA
AF131215.6	0	0.13	NA
RN7SL190P	0	0.13	NA
RN7SL764P	0	0.13	NA
RNU1-20P	0	0.13	NA
FAS-AS1	0	0.12	NA
LA16c-390E6.3	0	0.12	NA
RNU2-37P	0	0.12	NA
RP11-210L7.3	0	0.12	NA
RP11-310H4.1	0	0.12	NA
RP11-414H17.5	0	0.12	NA
RP11-56B16.6	0	0.12	NA
RP11-61A14.1	0	0.12	NA
RP11-692P14.1	0	0.12	NA
CTD-2168K21.1	0	0.11	NA
IGHV2OR16-5	0	0.11	NA
RN7SL775P	0	0.11	NA
RP11-321F6.2	0	0.11	NA
RP11-43A14.1	0	0.11	NA
RP3-395M20.2	0	0.11	NA
RP4-535B20.1	0	0.11	NA
SSX3	0	0.11	NA
AC005083.1	0	0.1	NA
ACTN1-AS1	0	0.1	NA
CTB-83J4.1	0	0.1	NA
CTD-2514K5.4	0	0.1	NA
DIO3OS	0	0.1	NA
LINC00571	0	0.1	NA
RP11-13E5.2	0	0.1	NA
RP11-14O19.2	0	0.1	NA
RP11-276M12.1	0	0.1	NA
RP11-424I19.2	0	0.1	NA
RP11-787D18.2	0	0.1	NA
RP5-837I24.4	0	0.1	NA
RSPH10B	0	0.1	NA
AC023115.4	0	0.09	NA
ARHGEF9-IT1	0	0.09	NA
BMP8A	0	0.09	NA
DGUOK-AS1	0	0.09	NA
LINC02058	0	0.09	NA
Metazoa_SRP	0	0.09	NA
RP11-148B6.2	0	0.09	NA
RP3-446N13.5	0	0.09	NA
RP5-1142A6.5	0	0.09	NA
TRIM74	0	0.09	NA
AC005304.1	0	0.08	NA
AC063980.3	0	0.08	NA
DEFB136	0	0.08	NA
GRXCR1	0	0.08	NA
LINC00555	0	0.08	NA
LINC00556	0	0.08	NA
LINC01724	0	0.08	NA
NUCB1-AS1	0	0.08	NA
RN7SKP107	0	0.08	NA
RN7SKP187	0	0.08	NA
RN7SKP198	0	0.08	NA
RN7SKP40	0	0.08	NA
RN7SKP92	0	0.08	NA
RN7SL8P	0	0.08	NA
RP11-1041F24.1	0	0.08	NA
RP11-293P20.4	0	0.08	NA
RP11-347I19.8	0	0.08	NA
RP11-368I23.3	0	0.08	NA
RP11-3L21.2	0	0.08	NA
RP11-543F8.2	0	0.08	NA
RP11-554K11.2	0	0.08	NA
RP11-653J6.1	0	0.08	NA
RP11-654D12.2	0	0.08	NA
RP11-80B9.4	0	0.08	NA
RP11-837J7.4	0	0.08	NA
RP11-99H8.1	0	0.08	NA
SPESP1	0	0.08	NA
CTA-150C2.13	0	0.07	NA
LINC00353	0	0.07	NA
LINC00365	0	0.07	NA
LINC02079	0	0.07	NA
Metazoa_SRP	0	0.07	NA
POU4F3	0	0.07	NA
RN7SL344P	0	0.07	NA
RN7SL457P	0	0.07	NA
RN7SL823P	0	0.07	NA
RP11-1149O23.3	0	0.07	NA
RP11-157I4.4	0	0.07	NA
RP11-165D6.1	0	0.07	NA
RP11-20B24.5	0	0.07	NA
RP11-259O18.5	0	0.07	NA
RP11-318K15.2	0	0.07	NA
RP11-338E21.2	0	0.07	NA
RP11-351M16.3	0	0.07	NA
RP11-354P11.3	0	0.07	NA
RP11-54O15.3	0	0.07	NA
RP11-64C12.6	0	0.07	NA
RP11-718G2.5	0	0.07	NA
RP11-746M1.1	0	0.07	NA
RP11-864I4.3	0	0.07	NA
RP11-96A1.5	0	0.07	NA
RP3-430N8.10	0	0.07	NA
SMPX	0	0.07	NA
SOX2OT_exon3	0	0.07	NA
AC000067.1	0	0.06	NA
AC007228.9	0	0.06	NA
AC012506.3	0	0.06	NA
AE000661.37	0	0.06	NA
ARMS2	0	0.06	NA
CH507-210P18.4	0	0.06	NA
CH507-39O4.1	0	0.06	NA
CTB-31O20.9	0	0.06	NA
FRG2C	0	0.06	NA
GUCA2A	0	0.06	NA
LINC00951	0	0.06	NA
LINC01841	0	0.06	NA
LINC01843	0	0.06	NA
MYCNOS	0	0.06	NA
MYO16-AS1	0	0.06	NA
RN7SL658P	0	0.06	NA
RN7SL677P	0	0.06	NA
RN7SL745P	0	0.06	NA
RN7SL791P	0	0.06	NA
RP11-111A21.1	0	0.06	NA
RP11-143K11.5	0	0.06	NA
RP11-173P15.5	0	0.06	NA
RP11-244N9.4	0	0.06	NA
RP1-124C6.1	0	0.06	NA
RP11-283I3.1	0	0.06	NA
RP11-286B14.2	0	0.06	NA
RP11-304L19.8	0	0.06	NA
RP11-320G10.1	0	0.06	NA
RP11-321M21.4	0	0.06	NA
RP11-358H9.1	0	0.06	NA
RP11-363J20.2	0	0.06	NA
RP11-376P6.3	0	0.06	NA
RP11-379I19.3	0	0.06	NA
RP11-420L9.4	0	0.06	NA
RP11-432M8.9	0	0.06	NA
RP11-452K12.4	0	0.06	NA
RP11-456N14.4	0	0.06	NA
RP11-462B18.2	0	0.06	NA
RP11-484P15.1	0	0.06	NA
RP11-58K22.4	0	0.06	NA
RP11-614F17.2	0	0.06	NA
RP11-670E13.5	0	0.06	NA
RP11-879F14.1	0	0.06	NA
RP1-273N12.4	0	0.06	NA
RP4-797C5.2	0	0.06	NA
SLC6A13	0	0.06	NA
STPG2-AS1	0	0.06	NA
AC004623.2	0	0.05	NA
AC016909.1	0	0.05	NA
AC087491.2	0	0.05	NA
AC098820.2	0	0.05	NA
AC131097.4	0	0.05	NA
ARHGAP31-AS1	0	0.05	NA
ARL14	0	0.05	NA
CAMTA1-IT1	0	0.05	NA
CTB-43P18.1	0	0.05	NA
CTD-2245E15.3	0	0.05	NA
CTD-2544H17.2	0	0.05	NA
CTD-2544N14.3	0	0.05	NA
CXCL13	0	0.05	NA
IL4	0	0.05	NA
LCE1B	0	0.05	NA
LINC00678	0	0.05	NA
LINC01637	0	0.05	NA
LINC01664	0	0.05	NA
LINC01823	0	0.05	NA
LINC01840	0	0.05	NA
LINC02095	0	0.05	NA
MNX1-AS1	0	0.05	NA
NHS-AS1	0	0.05	NA
POU5F1	0	0.05	NA
RN7SKP225	0	0.05	NA
RP11-1012E15.2	0	0.05	NA
RP11-1072N2.3	0	0.05	NA
RP11-10A14.6	0	0.05	NA
RP11-126K1.8	0	0.05	NA
RP11-145P16.3	0	0.05	NA
RP11-267A15.3	0	0.05	NA
[truncated: 580 more rows]

## Sheet: MDA-MB-231 7d
MDA-MB-231 - 7d induction (1 μg/mL doxycycline)
GENE	SRRM4 DM	SRRM4 WT	Fold-change (WT/DM)
AP3B2	0.005	1.09	218
BSN	0.03	1.205	40.1667
SYP	0.365	13.66	37.4247
RAB39A	0.15	5.135	34.2333
CARMIL3	0.005	0.135	27
CPLX1	0.09	2.31	25.6667
SCG2	2.995	76.11	25.4124
TMEM145	0.04	0.875	21.875
SYNGR4	0.005	0.105	21
RUNDC3A	0.025	0.47	18.8
SPATA32	0.005	0.09	18
MAPK8IP2	0.055	0.935	17
RP11-803D5.4	0.01	0.165	16.5
BICDL1	0.045	0.725	16.1111
RP11-20G6.2	0.005	0.08	16
CTD-3032J10.3	0.015	0.23	15.3333
S1PR4	0.005	0.075	15
ACR	0.005	0.07	14
TEX29	0.01	0.135	13.5
AC091878.1	0.005	0.065	13
RP5-1039K5.16	0.005	0.065	13
HIST1H2BL	0.06	0.775	12.9167
GOLGA7B	0.095	1.2	12.6316
AC078883.3	0.015	0.185	12.3333
RNF216-IT1	0.02	0.245	12.25
KB-68A7.2	0.01	0.12	12
LPAR6	0.005	0.06	12
CTD-2587H24.5	0.005	0.06	12
RP11-307C18.1	0.015	0.175	11.6667
U1	0.09	1.04	11.5556
RP4-536B24.3	0.01	0.115	11.5
RP11-983P16.2	0.02	0.23	11.5
EGR4	0.01	0.11	11
RP11-846C15.2	0.01	0.11	11
TMPRSS7	0.005	0.055	11
YPEL4	0.005	0.055	11
RNU1-73P	0.055	0.58	10.5455
PSD	0.035	0.36	10.2857
CTC-487M23.7	0.02	0.2	10
AC010136.2	0.015	0.15	10
AP001595.1	0.015	0.15	10
RP11-162G10.5	0.01	0.1	10
SIGLEC15	0.005	0.05	10
MMP24	0.795	7.9	9.93711
RP11-332K15.1	0.035	0.345	9.85714
RP11-407N8.6	0.015	0.145	9.66667
FXYD7	0.01	0.095	9.5
PSCA	0.01	0.095	9.5
SAPCD1-AS1	0.03	0.28	9.33333
RP11-596D21.1	0.015	0.14	9.33333
TMEM198	0.36	3.245	9.01389
RP11-123O10.4	0.045	0.405	9
RN7SL461P	0.03	0.27	9
RP4-564M11.2	0.015	0.135	9
DPRX	0.01	0.09	9
C17orf64	0.005	0.045	9
CTD-2329C7.2	0.005	0.045	9
CTD-3088G3.6	0.005	0.045	9
FAM155B	0.005	0.045	9
HPCA	0.005	0.045	9
LINC00535	0.005	0.045	9
MIR325HG	0.005	0.045	9
RP11-22A3.2	0.005	0.045	9
SERPING1	0.005	0.045	9
CPNE4	0.015	0.13	8.66667
RP11-424M22.3	0.015	0.13	8.66667
RP11-650P15.1	0.015	0.13	8.66667
TONSL-AS1	0.035	0.3	8.57143
BCRP3	0.03	0.255	8.5
TMEM210	0.01	0.085	8.5
AC012456.4	0.015	0.125	8.33333
LINC01140	0.015	0.125	8.33333
BACH1-IT2	0.02	0.165	8.25
C1orf228	0.02	0.165	8.25
CTC-367F4.1	0.015	0.12	8
RP11-116O18.3	0.015	0.12	8
LINC01820	0.01	0.08	8
RP11-285E9.5	0.01	0.08	8
CLDN10	0.005	0.04	8
COLEC10	0.005	0.04	8
DCDC1	0.005	0.04	8
DNAI1	0.005	0.04	8
MRGPRX4	0.005	0.04	8
RP11-158H5.8	0.005	0.04	8
ZC2HC1B	0.005	0.04	8
LINC01510	0.02	0.16	8
CTD-2562J17.2	0.015	0.115	7.66667
RBP1	0.015	0.115	7.66667
RP11-135A1.2	0.015	0.115	7.66667
RP11-455F5.3	0.015	0.115	7.66667
RP11-739P1.2	0.015	0.115	7.66667
SPNS2	1.155	8.68	7.51515
PRAP1	0.01	0.075	7.5
LLNLF-65H9.1	0.01	0.075	7.5
RP11-379K17.12	0.01	0.075	7.5
ELF3-AS1	0.015	0.11	7.33333
RP13-297E16.4	0.015	0.11	7.33333
WI2-80269A6.1	0.015	0.11	7.33333
RP11-108O10.2	0.04	0.29	7.25
PLAC8L1	0.02	0.145	7.25
RP11-45P15.4	0.05	0.355	7.1
RP11-163F15.1	0.015	0.105	7
PLCG1-AS1	0.01	0.07	7
RP11-798L4.1	0.01	0.07	7
AATBC	0.005	0.035	7
AWAT2	0.005	0.035	7
CYP2C19	0.005	0.035	7
FAM170A	0.005	0.035	7
GRASP	0.005	0.035	7
LINC01087	0.005	0.035	7
LMO7DN	0.005	0.035	7
MYBPH	0.005	0.035	7
PEX5L	0.005	0.035	7
PLA2G4D	0.005	0.035	7
RP11-1012E15.2	0.005	0.035	7
RP11-96B5.4	0.005	0.035	7
RN7SL460P	0.045	0.315	7
AP001619.2	0.015	0.105	7
ASH1L-IT1	0.015	0.105	7
RP11-370A5.2	0.015	0.105	7
RP11-413B19.2	0.015	0.105	7
PLAGL1	0.005	0.035	7
RP5-981L23.7	0.005	0.035	7
RP4-680D5.8	0.04	0.275	6.875
AMY1A	0.04	0.27	6.75
CTB-179K24.3	0.02	0.135	6.75
LINC01894	0.02	0.135	6.75
PAGE3	0.02	0.135	6.75
RP11-1029J19.4	0.015	0.1	6.66667
SNORD91A	0.05	0.33	6.6
LINC01778	0.035	0.23	6.57143
RP1-249I4.2	0.045	0.295	6.55556
RP1-56K13.2	0.02	0.13	6.5
LEFTY1	0.01	0.065	6.5
LINC02104	0.01	0.065	6.5
RP11-767N15.1	0.01	0.065	6.5
RP11-797D24.3	0.01	0.065	6.5
SNORD14A	1.18	7.525	6.37712
MIR635	0.53	3.365	6.34906
RP11-313P22.1	0.015	0.095	6.33333
RP11-333O1.1	0.015	0.095	6.33333
AC090617.1	0.02	0.125	6.25
RP11-314A20.5	0.02	0.125	6.25
TRIM9	0.075	0.465	6.2
RP11-697M17.2	0.03	0.185	6.16667
RP11-1L9.1	0.09	0.555	6.16667
RN7SL154P	0.055	0.335	6.09091
PPM1E	0.465	2.8	6.02151
RNA5SP383	0.085	0.51	6
CH507-42P11.7	0.03	0.18	6
MC3R	0.03	0.18	6
NEBL	0.015	0.09	6
RP11-472G21.2	0.015	0.09	6
Z82214.3	0.015	0.09	6
CTC-575N7.1	0.01	0.06	6
LA16c-4G1.3	0.01	0.06	6
RP11-92B11.3	0.01	0.06	6
C20orf141	0.01	0.06	6
PCDHB5	0.01	0.06	6
RP11-3D4.4	0.01	0.06	6
RPS6KA2-IT1	0.01	0.06	6
ADGRB3	0.005	0.03	6
ABC11-4932300O16.1	0.005	0.03	6
ABCC12	0.005	0.03	6
AC016722.4	0.005	0.03	6
EVA1B	0.005	0.03	6
GUCY1A2	0.005	0.03	6
LINC00189	0.005	0.03	6
LINC01971	0.005	0.03	6
MIOX	0.005	0.03	6
PDE6B	0.005	0.03	6
PROX1-AS1	0.005	0.03	6
THSD7A	0.005	0.03	6
ZFP92	0.005	0.03	6
TPTE	0.025	0.15	6
MIR3605	0.245	1.465	5.97959
RP11-1070A24.2	0.055	0.325	5.90909
RP11-518L10.5	0.045	0.265	5.88889
SVOP	0.025	0.145	5.8
RP11-431M3.2	0.02	0.115	5.75
RP3-500L14.2	0.02	0.115	5.75
RP11-476H20.1	0.04	0.23	5.75
NEURL3	0.035	0.2	5.71429
SMPD3	0.075	0.425	5.66667
RP11-496H1.2	0.045	0.255	5.66667
RN7SL558P	0.03	0.17	5.66667
RP11-129K12.1	0.03	0.17	5.66667
CALML6	0.015	0.085	5.66667
RP11-234B24.2	0.015	0.085	5.66667
RP5-1011O1.3	0.015	0.085	5.66667
AC068489.1	0.06	0.34	5.66667
RP11-274B21.9	0.03	0.17	5.66667
AC083843.2	0.015	0.085	5.66667
RP11-486M23.2	0.04	0.225	5.625
snoU109	0.26	1.445	5.55769
ALS2CR12	0.01	0.055	5.5
RP11-217E22.5	0.02	0.11	5.5
CCAT1	0.01	0.055	5.5
CD81-AS1	0.01	0.055	5.5
CLDN6	0.01	0.055	5.5
FAM57B	0.01	0.055	5.5
LINC01908	0.01	0.055	5.5
NXPH2	0.01	0.055	5.5
RP11-425D17.2	0.01	0.055	5.5
RP11-653J6.1	0.01	0.055	5.5
RP11-80A15.1	0.01	0.055	5.5
RP11-863P13.3	0.01	0.055	5.5
ZNF728	0.01	0.055	5.5
RP11-534C12.1	0.11	0.6	5.45455
AC068831.3	0.025	0.135	5.4
RP11-459F6.3	0.025	0.135	5.4
AC104667.3	0.015	0.08	5.33333
ANO9	0.015	0.08	5.33333
CTD-2192J16.11	0.015	0.08	5.33333
CTD-2284J15.1	0.015	0.08	5.33333
GPBAR1	0.015	0.08	5.33333
HM13-AS1	0.015	0.08	5.33333
RP11-430C7.5	0.015	0.08	5.33333
RP11-679B17.2	0.015	0.08	5.33333
TJP3	0.015	0.08	5.33333
RP11-697E2.11	0.035	0.185	5.28571
RP11-384J4.2	0.02	0.105	5.25
SNORA67	0.145	0.75	5.17241
RP11-74D7.3	0.06	0.31	5.16667
AC084149.2	0.03	0.155	5.16667
SOGA3	0.325	1.66	5.10769
TBC1D3I	0.14	0.715	5.10714
RP11-210K20.5	0.12	0.61	5.08333
LINC02122	0.06	0.305	5.08333
MIR3176	0.3	1.52	5.06667
OGDHL	0.105	0.53	5.04762
IGKV1-27	0.11	0.555	5.04545
TRBV7-4	0.115	0.58	5.04348
RP11-760H22.2	0.015	0.075	5
KCNC3	0.06	0.3	5
PSPC1-AS2	0.055	0.275	5
RP11-74E22.6	0.055	0.275	5
GIP	0.05	0.25	5
RP11-187A9.3	0.045	0.225	5
CTD-2653D5.1	0.025	0.125	5
AC005304.1	0.02	0.1	5
CTB-60B18.10	0.02	0.1	5
DDX39B-AS1	0.02	0.1	5
DHDH	0.02	0.1	5
FAM90A1	0.02	0.1	5
SPRY3	0.02	0.1	5
GIMAP8	0.015	0.075	5
RP11-70O5.2	0.015	0.075	5
AC004019.13	0.01	0.05	5
CASS4	0.01	0.05	5
ERICH6	0.01	0.05	5
FAM71F1	0.01	0.05	5
KCNMA1	0.01	0.05	5
OR2A5	0.01	0.05	5
RP11-290O12.2	0.01	0.05	5
SLC22A13	0.01	0.05	5
SPERT	0.01	0.05	5
CDHR4	0.005	0.025	5
COLCA2	0.005	0.025	5
CTA-992D9.10	0.005	0.025	5
FAM129C	0.005	0.025	5
FNDC7	0.005	0.025	5
LACTB2-AS1	0.005	0.025	5
LINC00994	0.005	0.025	5
NCR2	0.005	0.025	5
OTOA	0.005	0.025	5
PPEF2	0.005	0.025	5
PRPH	0.005	0.025	5
RP11-13K12.2	0.005	0.025	5
RP11-164P12.3	0.005	0.025	5
RP11-348N5.7	0.005	0.025	5
RP11-465B22.8	0.005	0.025	5
RP11-507B12.2	0.005	0.025	5
RP5-1024G6.7	0.005	0.025	5
SLC6A14	0.005	0.025	5
SPON1	0.005	0.025	5
RP11-807H7.2	0.14	0.7	5
CTB-180A7.6	0.035	0.175	5
SOX5	0.01	0.05	5
SPINK1	0.12	0.595	4.95833
SNORA60	0.085	0.42	4.94118
RP11-61A14.1	0.08	0.395	4.9375
XAGE2	0.07	0.345	4.92857
STX1A	16.635	81.75	4.91434
MIR590	0.26	1.255	4.82692
RP11-174G6.1	0.055	0.265	4.81818
PLA2G4C	0.245	1.18	4.81633
LAIR2	0.155	0.745	4.80645
RP11-535A19.2	0.025	0.12	4.8
XXbac-BPG308K3.5	0.025	0.12	4.8
AC005534.8	0.135	0.645	4.77778
FAM71F2	0.08	0.38	4.75
RN7SL440P	0.04	0.19	4.75
HAVCR2	0.02	0.095	4.75
KIAA0408	0.575	2.72	4.73043
RP11-231G3.1	0.075	0.35	4.66667
PGBD5	0.03	0.14	4.66667
RN7SL434P	0.03	0.14	4.66667
RP11-326A19.3	0.03	0.14	4.66667
CTD-2313F11.1	0.015	0.07	4.66667
RP11-254F7.3	0.015	0.07	4.66667
RP11-265O12.1	0.015	0.07	4.66667
SNORD51	0.22	1.025	4.65909
NECAB2	0.04	0.185	4.625
SCARNA17	0.065	0.3	4.61538
LINC00640	0.025	0.115	4.6
RP4-583P15.10	0.595	2.72	4.57143
RP11-379F4.6	0.035	0.16	4.57143
RP13-259N13.2	0.045	0.205	4.55556
RN7SL560P	0.06	0.27	4.5
RN7SL582P	0.15	0.675	4.5
RP11-342M1.3	0.05	0.225	4.5
RP11-783K16.14	0.04	0.18	4.5
AC004623.2	0.02	0.09	4.5
RP11-114B7.6	0.02	0.09	4.5
TAS2R31	0.02	0.09	4.5
CTC-265F19.2	0.01	0.045	4.5
ELFN1	0.01	0.045	4.5
RP11-32B5.8	0.01	0.045	4.5
AC079135.1	0.01	0.045	4.5
AC098820.2	0.01	0.045	4.5
BEND5	0.01	0.045	4.5
CAPN14	0.01	0.045	4.5
CYP2W1	0.01	0.045	4.5
GJD4	0.01	0.045	4.5
HEY2	0.01	0.045	4.5
LILRB1	0.01	0.045	4.5
LINC00596	0.01	0.045	4.5
MATN1	0.01	0.045	4.5
RP11-281P23.1	0.01	0.045	4.5
RP11-90B9.3	0.01	0.045	4.5
RP3-496C20.1	0.01	0.045	4.5
SPEM1	0.01	0.045	4.5
SYCP3	0.01	0.045	4.5
UPB1	0.01	0.045	4.5
AC006116.15	0.025	0.11	4.4
RN7SL835P	0.04	0.175	4.375
TAS2R46	0.04	0.175	4.375
RN7SL275P	0.1	0.435	4.35
GDAP1	1.375	5.98	4.34909
RNU5E-6P	0.115	0.5	4.34783
NPPA-AS1_3	0.525	2.28	4.34286
CECR5-AS1	0.015	0.065	4.33333
LINC01743	0.015	0.065	4.33333
MESP2	0.015	0.065	4.33333
RP11-109D9.4	0.015	0.065	4.33333
RP11-13A1.1	0.015	0.065	4.33333
RP11-276E15.4	0.015	0.065	4.33333
RP11-624L4.1	0.015	0.065	4.33333
RP11-745C15.2	0.015	0.065	4.33333
RP11-485G7.5	0.045	0.195	4.33333
RN7SL145P	0.065	0.28	4.30769
MIR6838	2.805	12.045	4.29412
RP11-279N8.1	0.035	0.15	4.28571
RP11-227G15.9	0.1	0.425	4.25
RP11-799M12.2	0.04	0.17	4.25
LINC01399	0.02	0.085	4.25
CHRM4	0.045	0.19	4.22222
EGR2	0.095	0.4	4.21053
RP11-399E6.4	0.1	0.42	4.2
CPO	0.025	0.105	4.2
DGCR9	0.025	0.105	4.2
RN7SL524P	0.11	0.46	4.18182
RP11-659E9.2	0.055	0.23	4.18182
KLRC3	0.145	0.605	4.17241
RP11-353N4.6	0.1	0.415	4.15
RP6-109B7.5	0.035	0.145	4.14286
SERPINA5	0.035	0.145	4.14286
CTC-244M17.1	0.04	0.165	4.125
RP11-30L15.6	0.08	0.33	4.125
MIR583HG	0.04	0.165	4.125
SNORA13	0.445	1.83	4.11236
RP11-58C22.2	0.045	0.185	4.11111
RP5-1029F21.4	0.05	0.205	4.1
RPRML	0.03	0.12	4
IGSF5	0.015	0.06	4
LHX3	0.015	0.06	4
LINC01301	0.015	0.06	4
PXDNL	0.015	0.06	4
AC118754.4	0.135	0.54	4
RP11-510J16.5	0.07	0.28	4
LINC01518	0.06	0.24	4
RP11-114F10.2	0.04	0.16	4
RP11-377G16.2	0.04	0.16	4
RP11-283G6.3	0.035	0.14	4
ZNF474	0.03	0.12	4
GBP7	0.025	0.1	4
UGT2B7	0.025	0.1	4
CRYBA2	0.02	0.08	4
RP1-150O5.3	0.02	0.08	4
RP4-671G15.2	0.02	0.08	4
AC011290.4	0.015	0.06	4
C8orf86	0.015	0.06	4
CTD-3076O17.2	0.015	0.06	4
ESRP1	0.015	0.06	4
LINC00326	0.015	0.06	4
PON1	0.015	0.06	4
RP11-543C4.1	0.015	0.06	4
RP11-867G23.12	0.015	0.06	4
ZNF676	0.015	0.06	4
AP000459.7	0.01	0.04	4
BMP10	0.01	0.04	4
COL20A1	0.01	0.04	4
CPEB1	0.01	0.04	4
CTD-2060L22.1	0.01	0.04	4
DNAJC12	0.01	0.04	4
GRHL3	0.01	0.04	4
JAM2	0.01	0.04	4
LBP	0.01	0.04	4
LDB3	0.01	0.04	4
LINC00682	0.01	0.04	4
MEGF10	0.01	0.04	4
NCF4	0.01	0.04	4
RP11-340I6.8	0.01	0.04	4
RP11-9G1.3	0.01	0.04	4
SOX30	0.01	0.04	4
SSUH2	0.01	0.04	4
TBX20	0.01	0.04	4
ACKR4	0.005	0.02	4
AZGP1	0.005	0.02	4
C1orf158	0.005	0.02	4
CD109	0.005	0.02	4
CNR1	0.005	0.02	4
CTD-2035E11.4	0.005	0.02	4
CTD-2561B21.5	0.005	0.02	4
CYP4F3	0.005	0.02	4
CYP7A1	0.005	0.02	4
DNAJC5G	0.005	0.02	4
DOCK8	0.005	0.02	4
DPPA2	0.005	0.02	4
DPYS	0.005	0.02	4
EPHA7	0.005	0.02	4
FCRL6	0.005	0.02	4
FGF19	0.005	0.02	4
GLTPD2	0.005	0.02	4
KIAA2022	0.005	0.02	4
KRT5	0.005	0.02	4
LINC02008	0.005	0.02	4
LINC02069	0.005	0.02	4
LINC02119	0.005	0.02	4
MAGEB6	0.005	0.02	4
MAP4K1	0.005	0.02	4
MBOAT4	0.005	0.02	4
MSI1	0.005	0.02	4
MYH7B	0.005	0.02	4
NECAB1	0.005	0.02	4
NR1H4	0.005	0.02	4
P2RX1	0.005	0.02	4
RP11-339A11.2	0.005	0.02	4
RP11-360K13.1	0.005	0.02	4
RP11-538C21.2	0.005	0.02	4
RP11-758M4.4	0.005	0.02	4
RP1-79C4.1	0.005	0.02	4
RP4-590F24.2	0.005	0.02	4
SERPINB10	0.005	0.02	4
SLC8A2	0.005	0.02	4
SLIT1	0.005	0.02	4
SRGAP3	0.005	0.02	4
TAS2R13	0.005	0.02	4
TP53TG5	0.005	0.02	4
RP3-453C12.14	0.11	0.44	4
MIR486-1	0.38	1.51	3.97368
RNU2-24P	0.095	0.375	3.94737
AC016745.3	0.17	0.67	3.94118
XXbac-BPG157A10.21	0.125	0.49	3.92
RP11-166B2.5	0.055	0.215	3.90909
RIMKLA	0.055	0.215	3.90909
CTD-2083E4.6	0.135	0.525	3.88889
LINC00173	0.085	0.325	3.82353
LINC01559	0.055	0.21	3.81818
MIR6891	0.165	0.63	3.81818
RP11-372B4.3	0.19	0.725	3.81579
SNORD11	0.53	2.02	3.81132
FGFBP1	0.05	0.19	3.8
CTB-60B18.12	0.025	0.095	3.8
RP11-65J21.4	0.025	0.095	3.8
RP5-1057I20.4	0.025	0.095	3.8
RSF1-IT2	0.025	0.095	3.8
CDC42EP5	0.07	0.265	3.78571
RP11-418H16.1	0.045	0.17	3.77778
AC003092.1	0.29	1.095	3.77586
RP11-88H12.2	0.22	0.83	3.77273
HS1BP3-IT1	0.065	0.245	3.76923
XXyac-YX155B6.7	0.065	0.245	3.76923
C9orf41-AS1	0.02	0.075	3.75
DPH6-AS1	0.02	0.075	3.75
RP11-155O18.6	0.02	0.075	3.75
RP11-274H24.1	0.02	0.075	3.75
RP11-843B15.2	0.02	0.075	3.75
AC092839.4	0.02	0.075	3.75
CTD-3064C13.1	0.02	0.075	3.75
HSD17B14	0.02	0.075	3.75
KB-1458E12.1	0.02	0.075	3.75
RIPPLY3	0.02	0.075	3.75
RP11-182N22.8	0.02	0.075	3.75
IGFL2-AS1	0.16	0.595	3.71875
AC073342.12	0.035	0.13	3.71429
CTC-273B12.10	0.035	0.13	3.71429
AC139100.4	0.37	1.37	3.7027
SNORA47	0.08	0.295	3.6875
RP11-416N4.1	0.095	0.35	3.68421
RP11-400N9.1	0.015	0.055	3.66667
RP11-459F1.2	0.015	0.055	3.66667
KBTBD8	0.03	0.11	3.66667
RP11-504A18.1	0.03	0.11	3.66667
AC092071.1	0.015	0.055	3.66667
AL022476.2	0.015	0.055	3.66667
PDE1A	0.015	0.055	3.66667
RAX2	0.015	0.055	3.66667
RP11-171I2.5	0.12	0.435	3.625
CTD-3214K23.1	0.065	0.235	3.61538
DUXA	0.065	0.235	3.61538
HIST1H3E	0.025	0.09	3.6
LHFPL3-AS2	0.025	0.09	3.6
MYO16-AS1	0.025	0.09	3.6
RIPPLY1	0.025	0.09	3.6
RP11-756J15.3	0.305	1.095	3.59016
RP11-347C18.5	0.06	0.215	3.58333
CTD-2589M5.4	0.07	0.25	3.57143
RP11-76P2.4	0.07	0.25	3.57143
AC008278.3	0.035	0.125	3.57143
RP11-505P4.7	0.055	0.195	3.54545
RN7SL181P	0.15	0.53	3.53333
RP4-669P10.20	0.06	0.21	3.5
AP000302.58	0.03	0.105	3.5
FGF14	0.03	0.105	3.5
RP11-33B1.4	0.03	0.105	3.5
RP11-378A13.2	0.03	0.105	3.5
CTD-3253I12.1	0.02	0.07	3.5
RASL10B	0.02	0.07	3.5
RP11-565F19.4	0.02	0.07	3.5
RP11-6O2.3	0.02	0.07	3.5
AK8	0.01	0.035	3.5
ALKAL1	0.01	0.035	3.5
CTA-150C2.13	0.01	0.035	3.5
CTD-2047H16.2	0.01	0.035	3.5
HORMAD1	0.01	0.035	3.5
INHBE	0.01	0.035	3.5
ITGB6	0.01	0.035	3.5
KEL	0.01	0.035	3.5
LINC01359	0.01	0.035	3.5
LINC01686	0.01	0.035	3.5
LPAR3	0.01	0.035	3.5
LRRC7	0.01	0.035	3.5
LY6D	0.01	0.035	3.5
MOG	0.01	0.035	3.5
NT5C1A	0.01	0.035	3.5
RP11-157J24.2	0.01	0.035	3.5
RP11-15B24.4	0.01	0.035	3.5
RP11-691G17.1	0.01	0.035	3.5
SLC25A18	0.01	0.035	3.5
SLC6A12	0.01	0.035	3.5
PCBP2-OT1	0.13	0.455	3.5
CD200R1	0.01	0.035	3.5
LINC02204	0.01	0.035	3.5
MEFV	0.01	0.035	3.5
RP11-412P11.1	0.01	0.035	3.5
RP11-436K8.1	0.01	0.035	3.5
RP11-54O7.1	0.01	0.035	3.5
THRB-IT1	0.01	0.035	3.5
SNORA72	0.78	2.72	3.48718
SLC14A1	0.135	0.47	3.48148
CTC-498J12.1	0.075	0.26	3.46667
RP11-152P17.3	0.075	0.26	3.46667
RP11-356O9.2	0.11	0.38	3.45455
MMP10	0.035	0.12	3.42857
LST1	0.035	0.12	3.42857
C1QTNF1	0.06	0.205	3.41667
MIR491	0.355	1.21	3.40845
AC128709.3	0.075	0.255	3.4
RP11-284F21.9	0.025	0.085	3.4
TAS2R30	0.025	0.085	3.4
AC144450.1	0.025	0.085	3.4
CYP1A2	0.025	0.085	3.4
FPR3	0.025	0.085	3.4
CTC-325J23.2	0.185	0.625	3.37838
RP11-494G9.1	0.04	0.135	3.375
RP11-729I10.2	0.04	0.135	3.375
RP11-849N15.1	0.04	0.135	3.375
RTN2	2.68	9.035	3.37127
RNU1-106P	0.345	1.16	3.36232
RP13-20L14.1	0.125	0.42	3.36
SNORD33	0.515	1.73	3.35922
RP11-536G4.2	0.06	0.2	3.33333
WNT2B	0.06	0.2	3.33333
RNU2-63P	0.045	0.15	3.33333
CAPN3	0.03	0.1	3.33333
LINC01768	0.03	0.1	3.33333
RP11-431M3.1	0.03	0.1	3.33333
AL672294.1	0.015	0.05	3.33333
CD247	0.015	0.05	3.33333
CH17-353B19.1	0.015	0.05	3.33333
CTC-338M12.1	0.015	0.05	3.33333
GS1-393G12.14	0.015	0.05	3.33333
LINC01844	0.015	0.05	3.33333
LRP1B	0.015	0.05	3.33333
PRODH	0.015	0.05	3.33333
RP11-161M6.2	0.015	0.05	3.33333
RP11-297C4.3	0.015	0.05	3.33333
RP11-338N10.1	0.015	0.05	3.33333
RP11-539L10.2	0.015	0.05	3.33333
RP11-561N12.2	0.015	0.05	3.33333
RP11-711C17.2	0.015	0.05	3.33333
RP11-785D18.3	0.015	0.05	3.33333
RP11-950C14.3	0.015	0.05	3.33333
RPL3L	0.015	0.05	3.33333
SULT2A1	0.015	0.05	3.33333
TTC29	0.015	0.05	3.33333
VSIG8	0.015	0.05	3.33333
CTD-2012K14.7	0.03	0.1	3.33333
BEGAIN	0.015	0.05	3.33333
CCL2	0.47	1.56	3.31915
NPPB	0.065	0.215	3.30769
SMAD5-AS1_2	0.165	0.545	3.30303
PCOTH	0.085	0.28	3.29412
CTB-133G6.2	0.085	0.28	3.29412
TEKT3	0.035	0.115	3.28571
TRIL	0.035	0.115	3.28571
ADH1C	0.07	0.23	3.28571
PAXBP1-AS1	0.07	0.23	3.28571
RP3-426I6.6	0.06	0.195	3.25
RN7SL809P	0.08	0.26	3.25
GBP5	0.06	0.195	3.25
RP11-1042B17.3	0.04	0.13	3.25
RP11-423G4.10	0.04	0.13	3.25
RP11-525J21.1	0.04	0.13	3.25
SMIM24	0.04	0.13	3.25
USP51	0.04	0.13	3.25
CTC-270D5.1	0.02	0.065	3.25
NKX2-8	0.02	0.065	3.25
NPHS1	0.02	0.065	3.25
ODF3L2	0.02	0.065	3.25
RP11-74C13.4	0.02	0.065	3.25
RP11-214K3.18	0.305	0.99	3.2459
RP11-284F21.10	0.065	0.21	3.23077
RP13-650J16.1	0.065	0.21	3.23077
RP11-285G1.14	0.045	0.145	3.22222
RP11-316A16.1	0.045	0.145	3.22222
RP11-394O4.3	0.045	0.145	3.22222
CNTNAP3B	0.26	0.835	3.21154
GALNT15	0.025	0.08	3.2
RP11-138H11.1	0.025	0.08	3.2
RP11-268G12.3	0.025	0.08	3.2
RP11-667M19.2	0.025	0.08	3.2
RP13-766D20.2	0.025	0.08	3.2
SPATA6L	0.025	0.08	3.2
RNU6-611P	0.28	0.895	3.19643
RTBDN	0.105	0.335	3.19048
CTD-3075F15.1	0.08	0.255	3.1875
OMP	0.055	0.175	3.18182
CTA-398F10.1	0.055	0.175	3.18182
RN7SL317P	0.115	0.365	3.17391
CTA-315H11.2	0.03	0.095	3.16667
CTD-2525I3.2	0.03	0.095	3.16667
RP11-1055B8.2	0.03	0.095	3.16667
RP11-284A20.3	0.03	0.095	3.16667
RP11-48B3.3	0.03	0.095	3.16667
RP5-1057J7.7	0.06	0.19	3.16667
MIR4784	0.48	1.515	3.15625
GS1-114I9.1	0.065	0.205	3.15385
AC106801.1	0.035	0.11	3.14286
RP11-400D2.2	0.035	0.11	3.14286
SLC2A5	0.04	0.125	3.125
RP11-214F16.8	0.085	0.265	3.11765
SEZ6L2	2.695	8.395	3.11503
AC131056.5	0.045	0.14	3.11111
HS6ST3	0.045	0.14	3.11111
WDR17	0.315	0.98	3.11111
EGR3	0.05	0.155	3.1
RP11-499O7.7	0.05	0.155	3.1
RP11-147L13.14	0.05	0.155	3.1
KIRREL3	0.055	0.17	3.09091
RP11-1277A3.3	0.055	0.17	3.09091
SPNS3	0.055	0.17	3.09091
GTF2IRD2	0.12	0.37	3.08333
RP11-65J3.2	0.065	0.2	3.07692
MIR6824	2.285	7.005	3.06565
AC005037.3	0.13	0.395	3.03846
RP11-737O24.5	0.085	0.255	3
AC004988.1	0.035	0.105	3
SIGLEC6	0.015	0.045	3
SPINK13	0.015	0.045	3
MUC20	0.07	0.21	3
STAC3	0.065	0.195	3
PSG6	0.055	0.165	3
RP11-16E12.1	0.04	0.12	3
RP11-329B9.4	0.04	0.12	3
ITK	0.035	0.105	3
TNNC2	0.035	0.105	3
AC007255.8	0.03	0.09	3
RP5-1107A17.3	0.03	0.09	3
PIPOX	0.02	0.06	3
RP11-305O6.3	0.02	0.06	3
AC004381.7	0.02	0.06	3
ARHGAP44	0.02	0.06	3
CTD-3247H4.2	0.02	0.06	3
RP11-227H4.5	0.02	0.06	3
RP5-945F2.2	0.02	0.06	3
TRPM8	0.02	0.06	3
AC012314.8	0.015	0.045	3
ALDH1A2	0.015	0.045	3
C2orf73	0.015	0.045	3
C8orf49	0.015	0.045	3
CTC-378H22.2	0.015	0.045	3
CTD-2358C21.5	0.015	0.045	3
CTD-3193O13.1	0.015	0.045	3
KLHL13	0.015	0.045	3
LINC01499	0.015	0.045	3
LSAMP-AS1	0.015	0.045	3
MIR99AHG	0.015	0.045	3
RP11-338I21.1	0.015	0.045	3
RP11-527N22.1	0.015	0.045	3
RP11-73M7.9	0.015	0.045	3
RP11-834C11.11	0.015	0.045	3
RP11-90L20.2	0.015	0.045	3
RP13-465B17.5	0.015	0.045	3
RP1-78O14.1	0.015	0.045	3
RP3-473B4.3	0.015	0.045	3
RP5-1043L3.1	0.015	0.045	3
RP5-1091N2.9	0.015	0.045	3
GRM8	0.01	0.03	3
KCNJ1	0.01	0.03	3
TEKT2	0.01	0.03	3
AC018462.2	0.01	0.03	3
AC079354.3	0.01	0.03	3
BDKRB2	0.01	0.03	3
C10orf11	0.01	0.03	3
CD28	0.01	0.03	3
CTC-573N18.1	0.01	0.03	3
DIRC3-AS1	0.01	0.03	3
EHD4-AS1	0.01	0.03	3
FBN2	0.01	0.03	3
FRZB	0.01	0.03	3
GCM1	0.01	0.03	3
KCP	0.01	0.03	3
KRT27	0.01	0.03	3
LINC00885	0.01	0.03	3
LINC01422	0.01	0.03	3
LINC01869	0.01	0.03	3
LINC02068	0.01	0.03	3
OTOGL	0.01	0.03	3
RASIP1	0.01	0.03	3
RP11-324E6.6	0.01	0.03	3
RP11-363E6.4	0.01	0.03	3
RP11-594N15.3	0.01	0.03	3
RP3-431P23.5	0.01	0.03	3
SLC26A4-AS1	0.01	0.03	3
TM4SF18	0.01	0.03	3
TMEM220	0.01	0.03	3
TMPRSS3	0.01	0.03	3
TSGA13	0.01	0.03	3
AC073283.4	0.005	0.015	3
ACPP	0.005	0.015	3
ACTN2	0.005	0.015	3
ASB18	0.005	0.015	3
C10orf126	0.005	0.015	3
CARMN	0.005	0.015	3
CCDC144NL	0.005	0.015	3
CHGB	0.005	0.015	3
CHRNA1	0.005	0.015	3
CLDN18	0.005	0.015	3
CTB-178M22.1	0.005	0.015	3
CTD-2194D22.4	0.005	0.015	3
CTD-2515H24.2	0.005	0.015	3
CTD-2542L18.1	0.005	0.015	3
CTD-3088G3.8	0.005	0.015	3
CXCR2	0.005	0.015	3
DNAH17	0.005	0.015	3
DNAJB7	0.005	0.015	3
DPYSL4	0.005	0.015	3
FAM20A	0.005	0.015	3
FKBP6	0.005	0.015	3
GPR150	0.005	0.015	3
IGSF11	0.005	0.015	3
IL10RA	0.005	0.015	3
KIAA1549L	0.005	0.015	3
KRT78	0.005	0.015	3
LAX1	0.005	0.015	3
LBX1	0.005	0.015	3
LINC00485	0.005	0.015	3
LINC01122	0.005	0.015	3
LINC01132	0.005	0.015	3
LINC01801	0.005	0.015	3
LINC01977	0.005	0.015	3
LLNLR-263F3.1	0.005	0.015	3
MFSD4A	0.005	0.015	3
MYO15A	0.005	0.015	3
NCR3	0.005	0.015	3
NFIA-AS2	0.005	0.015	3
NLRP8	0.005	0.015	3
NPAS3	0.005	0.015	3
NPC1L1	0.005	0.015	3
NPSR1	0.005	0.015	3
NTRK2	0.005	0.015	3
PAK3	0.005	0.015	3
PIH1D3	0.005	0.015	3
PKP1	0.005	0.015	3
RGPD4-AS1	0.005	0.015	3
RNF183	0.005	0.015	3
RORC	0.005	0.015	3
RP11-113D6.6	0.005	0.015	3
RP11-142C4.6	0.005	0.015	3
RP11-158I3.3	0.005	0.015	3
RP11-179K3.2	0.005	0.015	3
RP11-186N15.3	0.005	0.015	3
RP11-543P15.3	0.005	0.015	3
RP11-567C2.1	0.005	0.015	3
RP11-598F7.5	0.005	0.015	3
RP11-669C19.1	0.005	0.015	3
RP11-70L8.4	0.005	0.015	3
RP11-766F14.2	0.005	0.015	3
SCGN	0.005	0.015	3
SLA2	0.005	0.015	3
SLITRK6	0.005	0.015	3
SULT1E1	0.005	0.015	3
SYNDIG1L	0.005	0.015	3
THNSL2	0.005	0.015	3
THRSP	0.005	0.015	3
TREM1	0.005	0.015	3
TREML2	0.005	0.015	3
TUBB4A	0.005	0.015	3
XKR4	0.005	0.015	3
ZP4	0.005	0.015	3
FAM71E1	0.075	0.225	3
RP11-410K21.2	0.05	0.15	3
AC003104.1	0.035	0.105	3
LINC02132	0.035	0.105	3
RP11-44L9.1	0.025	0.075	3
RP11-726G1.1	0.025	0.075	3
MIR3131	0.515	1.54	2.99029
MAPK11	1.88	5.61	2.98404
ZSWIM5	0.175	0.52	2.97143
CCL5	0.155	0.46	2.96774
RP11-206L10.9	0.13	0.385	2.96154
KLRC2	0.23	0.68	2.95652
RP11-1060J15.9	0.095	0.28	2.94737
RP11-630C16.2	0.15	0.44	2.93333
NIM1K	0.075	0.22	2.93333
RP11-504P24.9	0.27	0.79	2.92593
MIR4722	0.565	1.65	2.92035
SNORA27	1.39	4.04	2.90647
CH17-132F21.5	0.05	0.145	2.9
SNORD93	0.25	0.725	2.9
RN7SL67P	0.05	0.145	2.9
RP11-264E18.1	0.05	0.145	2.9
RP11-669M16.2	0.05	0.145	2.9
RP11-736N17.10	0.05	0.145	2.9
RP11-74E22.3	0.05	0.145	2.9
PLCH2	0.045	0.13	2.88889
DISP2	0.85	2.455	2.88824
MAMDC2-AS1	0.04	0.115	2.875
LINC01419	0.04	0.115	2.875
RP5-1172N10.2	0.04	0.115	2.875
IL1A	0.355	1.02	2.87324
RP11-9M16.2	0.31	0.89	2.87097
RP1-292L20.3	0.34	0.975	2.86765
LINC02100	0.075	0.215	2.86667
FMR1-IT1	0.145	0.415	2.86207
RP11-68I3.11	0.07	0.2	2.85714
TECTA	0.035	0.1	2.85714
PSPN	0.1	0.285	2.85
TRBV7-3	0.165	0.47	2.84848
ANKRD20A3	0.395	1.125	2.8481
MIR5008	0.415	1.18	2.84337
APOBEC3H	0.03	0.085	2.83333
MMP28	0.03	0.085	2.83333
TNF	0.03	0.085	2.83333
CTB-178M22.2	0.03	0.085	2.83333
FAM166A	0.03	0.085	2.83333
NCCRP1	0.03	0.085	2.83333
PACERR	0.03	0.085	2.83333
RP11-1105G2.4	0.03	0.085	2.83333
TMEM30B	0.03	0.085	2.83333
RP11-173P15.9	0.285	0.805	2.82456
XXbac-BPG249D20.9	0.085	0.24	2.82353
CTD-2128A3.2	0.055	0.155	2.81818
HGFAC	0.055	0.155	2.81818
LYZ	0.53	1.485	2.80189
ANKRD22	0.05	0.14	2.8
C4orf47	0.05	0.14	2.8
HSD17B3	0.05	0.14	2.8
CTD-2076M15.1	0.025	0.07	2.8
LINC01722	0.025	0.07	2.8
RP11-1250I15.3	0.025	0.07	2.8
RP11-334G22.1	0.025	0.07	2.8
RP11-63B13.1	0.025	0.07	2.8
SYN2	0.025	0.07	2.8
ZC3H12B	0.025	0.07	2.8
ZFP42	0.025	0.07	2.8
STMN3	16.165	45.205	2.79647
RN7SKP97	0.14	0.39	2.78571
MIR3153	1.125	3.12	2.77333
STX17-AS1	0.065	0.18	2.76923
CTD-2310F14.1	0.04	0.11	2.75
KLHL38	0.02	0.055	2.75
RP11-552F3.4	0.1	0.275	2.75
AC007036.4	0.08	0.22	2.75
AC009227.2	0.02	0.055	2.75
AC097724.3	0.02	0.055	2.75
HCP5B	0.02	0.055	2.75
RP11-704J17.5	0.02	0.055	2.75
TMEM151A	0.02	0.055	2.75
HCN2	0.155	0.425	2.74194
RP5-999L4.2	0.135	0.37	2.74074
C3orf14	6.95	19.04	2.73957
PCBP3	0.895	2.445	2.73184
GAS5-AS1	0.145	0.395	2.72414
RNU6-322P	0.675	1.835	2.71852
B3GALT1	0.035	0.095	2.71429
CTD-3214H19.6	0.035	0.095	2.71429
KIAA1644	0.035	0.095	2.71429
MIR572	0.155	0.42	2.70968
RN7SL377P	0.27	0.73	2.7037
GNRH2	0.15	0.405	2.7
EXOC3L1	0.065	0.175	2.69231
IHH	0.08	0.215	2.6875
RP11-498D10.3	0.16	0.43	2.6875
KRT16	0.08	0.215	2.6875
SERPINA3	0.095	0.255	2.68421
RP11-440L14.1	0.075	0.2	2.66667
CALR3	0.045	0.12	2.66667
DQX1	0.045	0.12	2.66667
RP11-449G16.1	0.045	0.12	2.66667
KATNAL2	0.03	0.08	2.66667
RP3-355L5.5	0.03	0.08	2.66667
SLC25A52	0.03	0.08	2.66667
TLR9	0.03	0.08	2.66667
CD72	0.015	0.04	2.66667
CDH15	0.015	0.04	2.66667
CTA-363E6.2	0.015	0.04	2.66667
CTD-2033A16.1	0.015	0.04	2.66667
DNAH17-AS1	0.015	0.04	2.66667
GOLT1A	0.015	0.04	2.66667
HIST1H2BA	0.015	0.04	2.66667
HPD	0.015	0.04	2.66667
IGSF1	0.015	0.04	2.66667
KB-1208A12.3	0.015	0.04	2.66667
LINC01268	0.015	0.04	2.66667
NPFFR1	0.015	0.04	2.66667
RAB40A	0.015	0.04	2.66667
RBM5-AS1	0.015	0.04	2.66667
RP11-1038A11.1	0.015	0.04	2.66667
RP11-148L24.1	0.015	0.04	2.66667
RP11-148O21.6	0.015	0.04	2.66667
RP11-177F15.1	0.015	0.04	2.66667
RP11-26J3.1	0.015	0.04	2.66667
RP11-309M7.1	0.015	0.04	2.66667
RP11-351N6.1	0.015	0.04	2.66667
RP11-460I13.2	0.015	0.04	2.66667
RP11-515O17.3	0.015	0.04	2.66667
RP11-603J24.14	0.015	0.04	2.66667
RP11-64C12.6	0.015	0.04	2.66667
RP13-270P17.2	0.015	0.04	2.66667
SYNPO2	0.015	0.04	2.66667
TLE6	0.015	0.04	2.66667
UPK1A-AS1	0.015	0.04	2.66667
RP11-714G18.1	0.105	0.28	2.66667
U47924.32	0.045	0.12	2.66667
AC105053.3	0.03	0.08	2.66667
ZNF346-IT1	0.16	0.425	2.65625
CTD-3149D2.3	0.16	0.425	2.65625
RP11-214K3.22	0.13	0.345	2.65385
TNXB	0.255	0.675	2.64706
CTB-1I21.1	0.085	0.225	2.64706
Z69720.2	0.155	0.41	2.64516
AP000640.10	0.07	0.185	2.64286
MAFB	0.07	0.185	2.64286
RP3-508I15.18	0.07	0.185	2.64286
NKAIN1	0.125	0.33	2.64
RP11-486O13.2	0.055	0.145	2.63636
CTC-303L1.2	0.11	0.29	2.63636
RP11-176D17.3	0.205	0.54	2.63415
CST1	130.505	342.635	2.62545
GRM2	0.08	0.21	2.625
LINC00470	0.08	0.21	2.625
TDRD6	0.04	0.105	2.625
CDNF	0.065	0.17	2.61538
PPFIA3	0.345	0.9	2.6087
RP11-415J8.7	0.23	0.6	2.6087
MIR619	0.3	0.78	2.6
FAM107A	0.05	0.13	2.6
RN7SL443P	0.05	0.13	2.6
RP11-367G18.1	0.05	0.13	2.6
APOA1-AS	0.025	0.065	2.6
LCN15	0.025	0.065	2.6
RP11-164H13.1	0.025	0.065	2.6
RP1-32I10.10	0.025	0.065	2.6
RP4-680D5.2	0.025	0.065	2.6
MIR636	0.25	0.65	2.6
RP11-173D3.1	0.175	0.455	2.6
RP11-190A12.8	0.185	0.48	2.59459
RP11-54O7.18	0.085	0.22	2.58824
ACAP2-IT1	0.315	0.815	2.5873
RP11-463O9.9	0.06	0.155	2.58333
CITF22-49E9.3	0.06	0.155	2.58333
DPYD-IT1	0.215	0.555	2.5814
SPATA25	0.235	0.605	2.57447
CTB-1144G6.6	0.07	0.18	2.57143
KPNA7	0.07	0.18	2.57143
RP5-837J1.6	0.07	0.18	2.57143
ARL9	0.035	0.09	2.57143
RP11-474D1.2	0.035	0.09	2.57143
CXCL11	0.195	0.5	2.5641
RP11-376P6.3	0.08	0.205	2.5625
FAM13A-AS1_1	0.65	1.665	2.56154
RP11-462G2.2	0.045	0.115	2.55556
SORCS3	0.045	0.115	2.55556
DHRS3	0.365	0.93	2.54795
MIR4775	0.475	1.205	2.53684
AC005523.3	0.075	0.19	2.53333
IL13RA2	0.075	0.19	2.53333
SNORD70	0.86	2.175	2.52907
RNA5SP21	0.18	0.455	2.52778
LINC02142	0.095	0.24	2.52632
RP11-336A10.5	0.285	0.72	2.52632
KREMEN2	0.155	0.39	2.51613
SNORD19	0.38	0.955	2.51316
RP3-508I15.14	0.255	0.64	2.5098
ONECUT2	0.365	0.915	2.50685
CYB561D2	0.06	0.15	2.5
HMCN1	0.09	0.225	2.5
RP11-73K9.3	0.09	0.225	2.5
CTB-30L5.1	0.05	0.125	2.5
RP11-235E17.3	0.05	0.125	2.5
RP11-250B2.5	0.05	0.125	2.5
ALOX12B	0.04	0.1	2.5
CCDC39	0.04	0.1	2.5
MAFA-AS1	0.04	0.1	2.5
RP11-255E6.6	0.04	0.1	2.5
RP11-37N22.1	0.04	0.1	2.5
RP11-72M17.1	0.04	0.1	2.5
DSCR9	0.03	0.075	2.5
RP13-216E22.5	0.03	0.075	2.5
AC002519.8	0.02	0.05	2.5
AC012074.2	0.02	0.05	2.5
CERNA1	0.02	0.05	2.5
EFCAB8	0.02	0.05	2.5
FAM182A	0.02	0.05	2.5
GABRA3	0.02	0.05	2.5
LINC00607	0.02	0.05	2.5
LINC00854	0.02	0.05	2.5
LINC01702	0.02	0.05	2.5
PNLDC1	0.02	0.05	2.5
RNF151	0.02	0.05	2.5
RP11-169F17.1	0.02	0.05	2.5
RP11-559M23.1	0.02	0.05	2.5
RP11-864J10.4	0.02	0.05	2.5
TP53AIP1	0.02	0.05	2.5
ADAM20	0.01	0.025	2.5
ANGPT2	0.01	0.025	2.5
ANGPT4	0.01	0.025	2.5
AP000473.5	0.01	0.025	2.5
BEND4	0.01	0.025	2.5
C17orf74	0.01	0.025	2.5
C22orf31	0.01	0.025	2.5
CCDC185	0.01	0.025	2.5
CDH13	0.01	0.025	2.5
CELA1	0.01	0.025	2.5
CITF22-62D4.1	0.01	0.025	2.5
FAM87A	0.01	0.025	2.5
HPN	0.01	0.025	2.5
KB-431C1.5	0.01	0.025	2.5
KCNMB1	0.01	0.025	2.5
LIN7A	0.01	0.025	2.5
LINC00652	0.01	0.025	2.5
LINC01451	0.01	0.025	2.5
LINC01733	0.01	0.025	2.5
LINC01747	0.01	0.025	2.5
LINC01990	0.01	0.025	2.5
MEIOC	0.01	0.025	2.5
NKX1-2	0.01	0.025	2.5
PLA2G1B	0.01	0.025	2.5
RNF219-AS1	0.01	0.025	2.5
RP11-1109M24.5	0.01	0.025	2.5
RP11-142M10.2	0.01	0.025	2.5
RP11-25H12.1	0.01	0.025	2.5
RP11-338L22.2	0.01	0.025	2.5
RP11-435J9.2	0.01	0.025	2.5
RP11-44F14.8	0.01	0.025	2.5
RP11-465N4.5	0.01	0.025	2.5
RP11-48G14.3	0.01	0.025	2.5
RP1-15D23.2	0.01	0.025	2.5
RP11-797H7.5	0.01	0.025	2.5
RP11-981P6.1	0.01	0.025	2.5
RP4-790G17.7	0.01	0.025	2.5
RP4-813D12.3	0.01	0.025	2.5
SELP	0.01	0.025	2.5
SLC35F1	0.01	0.025	2.5
SLC5A10	0.01	0.025	2.5
SMCO1	0.01	0.025	2.5
SRPK3	0.01	0.025	2.5
SYTL5	0.01	0.025	2.5
TBX4	0.01	0.025	2.5
TMEM125	0.01	0.025	2.5
TRPC4	0.01	0.025	2.5
CTC-510F12.7	0.17	0.425	2.5
RP11-1000B6.3	0.09	0.225	2.5
XXyac-YX65C7_A.2	0.04	0.1	2.5
DDX25	0.02	0.05	2.5
WDR63	0.02	0.05	2.5
C14orf178	0.165	0.41	2.48485
MIR573	0.27	0.67	2.48148
AC010967.2	0.135	0.335	2.48148
OAS1	0.645	1.6	2.48062
PRRT2	0.095	0.235	2.47368
RNU2-7P	0.095	0.235	2.47368
AC127904.2	0.18	0.445	2.47222
C1S	0.085	0.21	2.47059
RP11-577B7.1	0.085	0.21	2.47059
RN7SKP80	0.065	0.16	2.46154
C2orf15	0.12	0.295	2.45833
GAS7	0.055	0.135	2.45455
GPC2	0.055	0.135	2.45455
CACNG4	0.145	0.355	2.44828
CASC19	0.045	0.11	2.44444
AC010761.8	0.045	0.11	2.44444
KB-1440D3.14	0.045	0.11	2.44444
MYCBPAP	0.045	0.11	2.44444
RP11-269F19.2	0.045	0.11	2.44444
RP4-785G19.5	0.215	0.525	2.44186
EGR1	2.225	5.43	2.44045
RP4-545K15.5	0.16	0.39	2.4375
RP13-726E6.1	0.035	0.085	2.42857
RP11-689P11.2	0.035	0.085	2.42857
CCR6	0.035	0.085	2.42857
ENO1-AS1	0.035	0.085	2.42857
RP11-452H21.4	0.035	0.085	2.42857
LINC02158	0.165	0.4	2.42424
CCDC114	0.12	0.29	2.41667
ELFN2	0.06	0.145	2.41667
RP11-506H21.5	0.06	0.145	2.41667
TRPV4	0.12	0.29	2.41667
CTD-3080F16.3	0.06	0.145	2.41667
RP11-59D5__B.2	0.06	0.145	2.41667
RP11-20D14.6	0.325	0.785	2.41538
RP11-407N17.4	0.085	0.205	2.41176
FABP6	0.22	0.53	2.40909
RP5-1050D4.5	0.33	0.795	2.40909
PSORS1C1	1.26	3.025	2.40079
PRKCG	0.3	0.72	2.4
ANGPTL6	0.05	0.12	2.4
RP11-192P3.4	0.05	0.12	2.4
RP3-322G13.7	0.05	0.12	2.4
LRRC63	0.025	0.06	2.4
MTRNR2L4	0.025	0.06	2.4
RP11-295I5.3	0.025	0.06	2.4
RP1-166H4.2	0.025	0.06	2.4
SAMD14	0.025	0.06	2.4
CPA2	0.025	0.06	2.4
LINC00562	0.025	0.06	2.4
LINC01133	0.025	0.06	2.4
NLRP12	0.025	0.06	2.4
RN7SL783P	0.025	0.06	2.4
RP11-282O18.7	0.025	0.06	2.4
RP11-363N22.3	0.025	0.06	2.4
RP3-523K23.2	0.025	0.06	2.4
TSPEAR-AS2	0.025	0.06	2.4
CHI3L2	0.075	0.18	2.4
LINC02065	0.075	0.18	2.4
LRRN1	0.075	0.18	2.4
CDRT1	0.405	0.97	2.39506
RP11-649A18.4	0.585	1.4	2.39316
RP3-460G2.2	0.255	0.61	2.39216
CMPK2	0.09	0.215	2.38889
LINC01341	0.195	0.465	2.38462
AC012360.4	0.065	0.155	2.38462
CCL20	0.065	0.155	2.38462
ATL1	4.675	11.135	2.38182
MAOB	0.605	1.44	2.38017
SLC22A1	0.08	0.19	2.375
AP001469.9	0.04	0.095	2.375
CHD5	0.04	0.095	2.375
FHAD1	0.04	0.095	2.375
RP11-145M9.5	0.04	0.095	2.375
RP11-247A12.7	0.04	0.095	2.375
RP11-347L15.1	0.04	0.095	2.375
SERPIND1	0.24	0.57	2.375
RP11-47J17.1	0.215	0.51	2.37209
SEPT4-AS1	0.175	0.415	2.37143
RP11-231E4.5	0.095	0.225	2.36842
UNC5CL	0.095	0.225	2.36842
C2orf66	0.055	0.13	2.36364
RN7SL834P	0.055	0.13	2.36364
AC026202.3	0.07	0.165	2.35714
SYT11	0.155	0.365	2.35484
RP11-59N23.1	1.015	2.39	2.35468
SLC6A8	0.92	2.165	2.35326
MIR181B1	0.1	0.235	2.35
UNC5B	0.13	0.305	2.34615
RP11-359K18.4	0.32	0.75	2.34375
SCAMP5	3.405	7.98	2.34361
RNU6-195P	0.205	0.48	2.34146
LINC01572	0.12	0.28	2.33333
RP11-675F6.4	0.075	0.175	2.33333
PRC1-AS1	0.06	0.14	2.33333
SULT2B1	0.045	0.105	2.33333
FAM19A2	0.045	0.105	2.33333
CTD-2049O4.1	0.03	0.07	2.33333
KCNN2	0.03	0.07	2.33333
KRT7-AS	0.03	0.07	2.33333
LIN28A	0.03	0.07	2.33333
PXT1	0.03	0.07	2.33333
RP11-227G15.10	0.03	0.07	2.33333
RP11-461F16.3	0.03	0.07	2.33333
RP11-522B15.3	0.03	0.07	2.33333
RP11-883G14.4	0.03	0.07	2.33333
CTD-3224K15.3	0.015	0.035	2.33333
DUOX2	0.015	0.035	2.33333
FAM19A3	0.015	0.035	2.33333
GLDN	0.015	0.035	2.33333
GRK1	0.015	0.035	2.33333
HEXA-AS1	0.015	0.035	2.33333
ITGA9	0.015	0.035	2.33333
KLK10	0.015	0.035	2.33333
LINC01496	0.015	0.035	2.33333
PNPLA1	0.015	0.035	2.33333
PRSS50	0.015	0.035	2.33333
RP11-151A6.6	0.015	0.035	2.33333
RP11-326A19.4	0.015	0.035	2.33333
RP11-404J23.1	0.015	0.035	2.33333
RP11-552F3.9	0.015	0.035	2.33333
RP11-563J2.3	0.015	0.035	2.33333
RP11-613C6.2	0.015	0.035	2.33333
RP11-65N13.8	0.015	0.035	2.33333
RP1-45N11.1	0.015	0.035	2.33333
TTC23L	0.015	0.035	2.33333
RP11-428C19.5	0.03	0.07	2.33333
APOF	0.015	0.035	2.33333
CTD-2302E22.4	0.015	0.035	2.33333
KHDRBS2	0.015	0.035	2.33333
RP11-386M24.6	0.015	0.035	2.33333
PPFIA4	0.17	0.395	2.32353
SNORD12C	0.155	0.36	2.32258
ZNF638-IT1	0.095	0.22	2.31579
AP001271.3	0.08	0.185	2.3125
RP11-392P7.6	0.13	0.3	2.30769
CTD-2189E23.1	0.065	0.15	2.30769
SNORA81	0.26	0.6	2.30769
SNORD121B	0.195	0.45	2.30769
LINC01909	0.41	0.945	2.30488
RP11-272P10.2	0.23	0.53	2.30435
MIR103A2	0.43	0.99	2.30233
LINC01714	0.15	0.345	2.3
AC097382.5	0.1	0.23	2.3
CTB-76P12.1	0.05	0.115	2.3
RP11-397A16.1	0.05	0.115	2.3
TM4SF1-AS1	0.05	0.115	2.3
ABAT	0.05	0.115	2.3
OSBP2	0.815	1.87	2.29448
MYLK4	0.085	0.195	2.29412
GOLGA8K	0.715	1.635	2.28671
SEPT4	0.855	1.955	2.28655
GPT	0.035	0.08	2.28571
RP11-439E19.9	0.07	0.16	2.28571
AB015752.3	0.035	0.08	2.28571
ATP2B2	0.035	0.08	2.28571
CTD-2235C13.3	0.035	0.08	2.28571
MORN3	0.035	0.08	2.28571
RP11-568A7.3	0.035	0.08	2.28571
RP11-873E20.1	0.035	0.08	2.28571
RP11-454K7.1	0.195	0.445	2.28205
C2orf70	0.16	0.365	2.28125
RP11-152P23.2	0.09	0.205	2.27778
RP11-434H6.6	0.09	0.205	2.27778
FAM222A-AS1	0.255	0.58	2.27451
BSN-AS2	0.055	0.125	2.27273
TNNI3	0.055	0.125	2.27273
PRSS35	0.13	0.295	2.26923
CTD-2325P2.4	0.205	0.465	2.26829
RP11-17J14.2	0.075	0.17	2.26667
CTC-435M10.12	0.15	0.34	2.26667
RP3-414A15.10	0.265	0.6	2.26415
AC010504.2	0.115	0.26	2.26087
MIR100HG	0.135	0.305	2.25926
NAPB	4	9.035	2.25875
LINC02084	0.155	0.35	2.25806
CTC-523E23.11	0.12	0.27	2.25
EXOC3L4	0.06	0.135	2.25
RP11-723O4.9	0.44	0.99	2.25
CDK18	0.08	0.18	2.25
CTD-2256P15.5	0.08	0.18	2.25
DHRSX-IT1	0.06	0.135	2.25
CTD-2538C1.3	0.04	0.09	2.25
FOXP1-AS1	0.04	0.09	2.25
GPM6B	0.04	0.09	2.25
KCNK7	0.04	0.09	2.25
RP11-110H1.8	0.04	0.09	2.25
RP11-426C22.8	0.04	0.09	2.25
C12orf80	0.02	0.045	2.25
C1orf186	0.02	0.045	2.25
C1orf64	0.02	0.045	2.25
CPHXL	0.02	0.045	2.25
DHRS9	0.02	0.045	2.25
DISP3	0.02	0.045	2.25
LILRA5	0.02	0.045	2.25
LINC01681	0.02	0.045	2.25
LINC02139	0.02	0.045	2.25
PIEZO2	0.02	0.045	2.25
RP11-176N18.2	0.02	0.045	2.25
RP11-256I9.3	0.02	0.045	2.25
RP11-471M2.3	0.02	0.045	2.25
RP11-562A8.4	0.02	0.045	2.25
SLFNL1	0.02	0.045	2.25
SRCIN1	0.02	0.045	2.25
SSC5D	0.02	0.045	2.25
ZSCAN4	0.02	0.045	2.25
RP11-112L6.3	0.165	0.37	2.24242
RP11-57H14.3	0.145	0.325	2.24138
RN7SL202P	0.125	0.28	2.24
HHIPL2	0.105	0.235	2.2381
RP11-93B14.6	0.105	0.235	2.2381
RP11-15A1.9	0.105	0.235	2.2381
RP5-857K21.4	0.17	0.38	2.23529
RORA	0.085	0.19	2.23529
MLXIPL	0.15	0.335	2.23333
AC104076.3	0.065	0.145	2.23077
RP11-981G7.3	0.065	0.145	2.23077
PYY	0.065	0.145	2.23077
ABCG1	0.155	0.345	2.22581
CTA-221G9.12	0.045	0.1	2.22222
RP1-71H19.2	0.045	0.1	2.22222
RP11-80H5.7	0.135	0.3	2.22222
BCO1	0.045	0.1	2.22222
RN7SL561P	0.07	0.155	2.21429
CAV3	0.07	0.155	2.21429
LRRK2	0.07	0.155	2.21429
RP11-296K13.4	0.07	0.155	2.21429
RP11-61A14.4	0.07	0.155	2.21429
SMYD3-IT1	0.07	0.155	2.21429
RP11-69I8.2	0.095	0.21	2.21053
RP11-10A14.4	0.095	0.21	2.21053
LIPG	0.695	1.535	2.20863
SNORA36A	1.035	2.285	2.20773
RP5-827C21.2	0.29	0.64	2.2069
CT55	0.05	0.11	2.2
RP11-794M8.1	0.025	0.055	2.2
PCDHB8	0.275	0.605	2.2
RP11-298I3.1	0.1	0.22	2.2
CTC-467M3.1	0.05	0.11	2.2
DLL4	0.05	0.11	2.2
RP3-476K8.3	0.05	0.11	2.2
STRA6	0.05	0.11	2.2
AC026471.6	0.025	0.055	2.2
AC068134.6	0.025	0.055	2.2
DNAH6	0.025	0.055	2.2
KCNAB1	0.025	0.055	2.2
LINC01486	0.025	0.055	2.2
LINC01882	0.025	0.055	2.2
MGP	0.025	0.055	2.2
PMFBP1	0.025	0.055	2.2
RP11-328C8.4	0.025	0.055	2.2
RP11-637O19.2	0.025	0.055	2.2
RP11-440D17.4	0.735	1.615	2.19728
RNU7-1	1.33	2.915	2.19173
NARF-IT1	0.105	0.23	2.19048
MIR7161	1.77	3.875	2.18927
RP5-903G2.2	0.055	0.12	2.18182
RP11-182J1.3	0.165	0.36	2.18182
PDE6A	0.055	0.12	2.18182
RP11-429P3.3	0.055	0.12	2.18182
SIAH2-AS1	0.055	0.12	2.18182
ANK2	0.83	1.81	2.18072
TNFRSF9	0.195	0.425	2.17949
TCP11L2	0.955	2.08	2.17801
C15orf56	0.085	0.185	2.17647
SLC16A4	0.54	1.175	2.17593
PCLO	0.36	0.78	2.16667
AP000442.1	0.06	0.13	2.16667
C11orf96	0.06	0.13	2.16667
AC135050.5	0.03	0.065	2.16667
CCL22	0.03	0.065	2.16667
CTD-2001C12.1	0.03	0.065	2.16667
LINC01993	0.03	0.065	2.16667
RHD	0.03	0.065	2.16667
RN7SL483P	0.03	0.065	2.16667
RN7SL711P	0.03	0.065	2.16667
RP11-15A1.7	0.03	0.065	2.16667
RP11-326E22.1	0.03	0.065	2.16667
UQCRHL	0.03	0.065	2.16667
RP11-165J3.6	0.12	0.26	2.16667
NEB	0.03	0.065	2.16667
PLP1	0.03	0.065	2.16667
RP11-103J17.2	0.03	0.065	2.16667
ZG16	0.03	0.065	2.16667
LINC01337	0.185	0.4	2.16216
MIR6785	0.805	1.74	2.16149
SNAP91	0.25	0.54	2.16
RP5-933K21.3	0.095	0.205	2.15789
RNVU1-4	0.83	1.79	2.15663
CXCL3	0.42	0.905	2.15476
SNORA53	0.55	1.185	2.15455
PADI3	0.065	0.14	2.15385
RP11-74J13.8	0.065	0.14	2.15385
RP13-753N3.1	0.065	0.14	2.15385
CXXC4	0.1	0.215	2.15
DGCR12	0.1	0.215	2.15
ABC13-47488600E17.1	0.17	0.365	2.14706
MPP3	7.19	15.435	2.14673
SNORD68	2.655	5.695	2.14501
RP11-1090M7.1	0.035	0.075	2.14286
AVIL	0.14	0.3	2.14286
RP11-127I20.8	0.07	0.15	2.14286
AC092295.4	0.07	0.15	2.14286
RP11-705O1.8	0.07	0.15	2.14286
CEACAM1	0.035	0.075	2.14286
EFCAB10	0.035	0.075	2.14286
HRAT92	0.035	0.075	2.14286
RP11-23E10.2	0.035	0.075	2.14286
ANO1	0.035	0.075	2.14286
CAPNS2	0.035	0.075	2.14286
IL10RB-AS1	0.035	0.075	2.14286
LINC01191	0.035	0.075	2.14286
RP11-234B24.4	0.035	0.075	2.14286
RP11-699C17.1	0.035	0.075	2.14286
WWTR1-AS1	0.035	0.075	2.14286
PCDH9	0.25	0.535	2.14
LINC01647	0.18	0.385	2.13889
ATP1A3	1.2	2.565	2.1375
CTD-2651B20.6	0.11	0.235	2.13636
CTD-2622I13.3	0.3	0.64	2.13333
GREB1	0.075	0.16	2.13333
RP11-342C24.8	0.075	0.16	2.13333
IRGM	0.075	0.16	2.13333
CST2	8.08	17.22	2.13119
RP11-116N8.2	0.12	0.255	2.125
RP5-1086K13.1	0.08	0.17	2.125
ABHD1	0.04	0.085	2.125
RP11-1C8.4	0.04	0.085	2.125
RP13-297E16.5	0.04	0.085	2.125
TMED6	0.04	0.085	2.125
ODF3B	0.08	0.17	2.125
RP11-25I15.3	0.08	0.17	2.125
LINC00891	0.04	0.085	2.125
AOC3	0.165	0.35	2.12121
RP11-378E13.4	0.165	0.35	2.12121
SNORA71	1.05	2.225	2.11905
DGCR5	0.76	1.61	2.11842
C2orf82	0.26	0.55	2.11538
AC017104.6	0.13	0.275	2.11538
RN7SL75P	0.175	0.37	2.11429
GBP4	0.925	1.955	2.11351
MIR6733	2.24	4.73	2.11161
SNORD97	0.945	1.995	2.11111
RP11-474G23.2	0.225	0.475	2.11111
RP11-483F11.7	0.225	0.475	2.11111
KIF26B	0.09	0.19	2.11111
EMX1	0.045	0.095	2.11111
LINC00989	0.045	0.095	2.11111
RP11-138H10.2	0.045	0.095	2.11111
TLL2	0.045	0.095	2.11111
RP3-402G11.28	0.045	0.095	2.11111
RP5-1139I1.2	0.045	0.095	2.11111
RP11-539G18.3	0.235	0.495	2.10638
RP11-466I1.1	0.475	1	2.10526
CTC-277H1.7	0.095	0.2	2.10526
RP11-61L19.2	0.095	0.2	2.10526
BAALC-AS1	0.24	0.505	2.10417
RP11-168K9.1	0.05	0.105	2.1
RP6-109B7.2	0.05	0.105	2.1
AC022182.3	0.1	0.21	2.1
FITM1	0.05	0.105	2.1
MEF2C	0.515	1.08	2.09709
GOLGA6L9	1.085	2.275	2.09677
AC128709.2	0.155	0.325	2.09677
KLF8	0.155	0.325	2.09677
RP11-142G1.3	0.155	0.325	2.09677
NTSR1	0.105	0.22	2.09524
RP11-16E23.5	0.105	0.22	2.09524
LA16c-60D12.2	0.105	0.22	2.09524
NOS1AP	0.8	1.675	2.09375
SCD	21.835	45.67	2.0916
AC016995.3	0.055	0.115	2.09091
LINC01672	0.055	0.115	2.09091
RP11-484K9.4	0.055	0.115	2.09091
RP11-553K8.5	0.055	0.115	2.09091
RP4-630A11.3	0.055	0.115	2.09091
RP11-267L5.1	0.225	0.47	2.08889
RP5-1007H16.1	0.115	0.24	2.08696
SYNDIG1	0.115	0.24	2.08696
CBWD1	0.175	0.365	2.08571
COL9A3	0.06	0.125	2.08333
KIRREL-IT1	0.06	0.125	2.08333
RP3-483K16.4	0.06	0.125	2.08333
TNFRSF13C	0.06	0.125	2.08333
PRRT4	0.06	0.125	2.08333
RP11-72I8.1	0.06	0.125	2.08333
RP11-44B19.1	0.195	0.405	2.07692
RNF112	0.13	0.27	2.07692
AC012358.8	0.065	0.135	2.07692
PODXL2	3.525	7.315	2.07518
MTSS1	0.27	0.56	2.07407
RP11-423P10.2	0.135	0.28	2.07407
LA16c-316G12.2	0.07	0.145	2.07143
PRDM16	0.07	0.145	2.07143
PSMD6-AS2	0.355	0.735	2.07042
SYNPR-AS1	0.215	0.445	2.06977
MIR939	0.815	1.685	2.06748
DSCAM	0.075	0.155	2.06667
RP11-188D8.1	0.225	0.465	2.06667
RP11-314D7.2	0.15	0.31	2.06667
CECR6	0.155	0.32	2.06452
TRPM4	0.39	0.805	2.0641
FPR2	0.16	0.33	2.0625
GABBR2	0.08	0.165	2.0625
NPB	0.085	0.175	2.05882
RP11-932O9.7	0.175	0.36	2.05714
RP11-750H9.5	0.09	0.185	2.05556
CST4	59.855	122.875	2.05288
SNORD50B	0.985	2.02	2.05076
CACNG6	0.1	0.205	2.05
RP3-508I15.20	0.1	0.205	2.05
RP11-164P12.4	0.33	0.675	2.04545
ARL14	0.22	0.45	2.04545
ATP2A1	0.11	0.225	2.04545
RP5-901A4.1	0.11	0.225	2.04545
SCARNA21	0.23	0.47	2.04348
PCDH1	1.965	4.005	2.03817
VWA5A	0.14	0.285	2.03571
LINC01842	0.325	0.66	2.03077
PTPRH	0.4	0.81	2.025
RP11-108M9.4	1.725	3.485	2.02029
GSTO2	0.305	0.615	2.01639
RP11-802O23.3	0.67	1.35	2.01493
FAM13C	0.34	0.685	2.01471
RP4-791M13.3	2.065	4.16	2.01453
APBB3	2.02	4.065	2.01238
MAST1	0.685	1.375	2.0073
NANOG	0.07	0.14	2
LA16c-425C2.1	0.06	0.12	2
CTD-2047H16.4	0.03	0.06	2
GP1BB	0.03	0.06	2
GPA33	0.03	0.06	2
PPP5D1	0.03	0.06	2
AC116366.6	0.015	0.03	2
AP003774.4	0.015	0.03	2
HTR5A-AS1	0.015	0.03	2
MIP	0.015	0.03	2
PLA2G4F	0.015	0.03	2
RP11-130F10.1	0.015	0.03	2
RP11-327J17.9	0.015	0.03	2
RP11-440G9.1	0.015	0.03	2
RP4-547N15.3	0.015	0.03	2
SLC17A7	0.015	0.03	2
SMARCA5-AS1	0.015	0.03	2
TRIM50	0.015	0.03	2
TTLL9	0.015	0.03	2
ETV7	0.42	0.84	2
HIST1H2AJ	0.36	0.72	2
XXbac-BPG294E21.9	0.35	0.7	2
RP11-506H20.1	0.33	0.66	2
RP11-771K4.3	0.28	0.56	2
LINC00852	0.25	0.5	2
FOSB	0.215	0.43	2
LIFR-AS1	0.16	0.32	2
PCDHB15	0.125	0.25	2
RN7SL398P	0.105	0.21	2
RNU6-125P	0.105	0.21	2
ADAMTSL2	0.1	0.2	2
RP11-135L13.4	0.1	0.2	2
RP11-475A13.1	0.1	0.2	2
RP11-626H12.2	0.095	0.19	2
SNORA77	0.095	0.19	2
CTD-2175A23.1	0.09	0.18	2
ELMO1	0.09	0.18	2
SLC9A2	0.085	0.17	2
RP11-77K12.4	0.075	0.15	2
ALOXE3	0.075	0.15	2
RNU2-22P	0.075	0.15	2
CTD-2541M15.3	0.07	0.14	2
SLC7A9	0.07	0.14	2
CASC6	0.065	0.13	2
LINC00865	0.065	0.13	2
RP11-14N9.2	0.065	0.13	2
WI2-89031B12.1	0.065	0.13	2
ESM1	0.06	0.12	2
LINC00482	0.055	0.11	2
CTA-384D8.33	0.055	0.11	2
LINC01214	0.05	0.1	2
LINC01629	0.05	0.1	2
PROX1	0.045	0.09	2
C9orf24	0.04	0.08	2
GK-IT1	0.04	0.08	2
LINC01478	0.04	0.08	2
MID1IP1-AS1	0.04	0.08	2
RP11-854K16.3	0.04	0.08	2
TAB3-AS1	0.04	0.08	2
TCEAL3-AS1	0.04	0.08	2
DMC1	0.035	0.07	2
RP11-373N22.3	0.035	0.07	2
RP11-516J2.1	0.035	0.07	2
RP11-96D1.9	0.035	0.07	2
ZNF32-AS2	0.035	0.07	2
ACVR1C	0.03	0.06	2
RP11-147L13.2	0.03	0.06	2
RP11-84D1.1	0.03	0.06	2
RP5-1116H23.5	0.03	0.06	2
AC009498.1	0.025	0.05	2
BHMT2	0.025	0.05	2
CTD-2302E22.2	0.025	0.05	2
GABRG3	0.025	0.05	2
GMNC	0.025	0.05	2
HGD	0.025	0.05	2
LINC01254	0.025	0.05	2
LIPC-AS1	0.025	0.05	2
MCMDC2	0.025	0.05	2
MRVI1	0.025	0.05	2
RP11-268G13.1	0.025	0.05	2
RP11-459J23.1	0.025	0.05	2
RP11-727F15.9	0.025	0.05	2
SLIT2-IT1	0.025	0.05	2
TLR10	0.025	0.05	2
AC012322.1	0.02	0.04	2
CTB-40H15.4	0.02	0.04	2
CTC-325H20.4	0.02	0.04	2
CTC-490G23.6	0.02	0.04	2
FAM26D	0.02	0.04	2
FBXO39	0.02	0.04	2
GRAP2	0.02	0.04	2
KIAA1024L	0.02	0.04	2
LILRB5	0.02	0.04	2
LINC00184	0.02	0.04	2
LINC00520	0.02	0.04	2
LRRIQ4	0.02	0.04	2
RP11-342D14.1	0.02	0.04	2
RP11-363J20.1	0.02	0.04	2
RP11-515O17.2	0.02	0.04	2
RP11-624C23.1	0.02	0.04	2
RP11-66N24.7	0.02	0.04	2
RP11-956E11.1	0.02	0.04	2
SMIM5	0.02	0.04	2
ZNF677	0.02	0.04	2
AC007228.5	0.015	0.03	2
CCR2	0.015	0.03	2
CDH17	0.015	0.03	2
CNTD1	0.015	0.03	2
CTD-2631K10.1	0.015	0.03	2
ENTPD2	0.015	0.03	2
IQCJ-SCHIP1-AS1	0.015	0.03	2
MSMB	0.015	0.03	2
NTS	0.015	0.03	2
OLIG1	0.015	0.03	2
PCSK6-AS1	0.015	0.03	2
RP11-118M9.3	0.015	0.03	2
RP11-398E10.1	0.015	0.03	2
RP11-547C5.2	0.015	0.03	2
RP11-565P22.2	0.015	0.03	2
RP11-77K12.3	0.015	0.03	2
RP5-1042K10.13	0.015	0.03	2
SLC7A14	0.015	0.03	2
ZNF679	0.015	0.03	2
AATK	0.01	0.02	2
AC002064.5	0.01	0.02	2
AC092667.2	0.01	0.02	2
AC114812.8	0.01	0.02	2
ADCY10	0.01	0.02	2
ADCY2	0.01	0.02	2
ADIPOQ	0.01	0.02	2
AICDA	0.01	0.02	2
C2orf16	0.01	0.02	2
CEACAM5	0.01	0.02	2
CLEC4F	0.01	0.02	2
COLEC11	0.01	0.02	2
CYP46A1	0.01	0.02	2
DNAH3	0.01	0.02	2
ENAM	0.01	0.02	2
FASLG	0.01	0.02	2
FCAMR	0.01	0.02	2
FGD2	0.01	0.02	2
FGFR2	0.01	0.02	2
FIGNL2	0.01	0.02	2
GPR37L1	0.01	0.02	2
ITGAM	0.01	0.02	2
KB-1592A4.15	0.01	0.02	2
LINC00620	0.01	0.02	2
LINC01630	0.01	0.02	2
LINC01965	0.01	0.02	2
LINC02087	0.01	0.02	2
LRCH2	0.01	0.02	2
MEGF11	0.01	0.02	2
MIXL1	0.01	0.02	2
NDUFA4L2	0.01	0.02	2
NFAM1	0.01	0.02	2
NOL4	0.01	0.02	2
OPRD1	0.01	0.02	2
P2RX7	0.01	0.02	2
PKD1L1	0.01	0.02	2
PRR27	0.01	0.02	2
RP11-195M16.3	0.01	0.02	2
RP11-196G11.6	0.01	0.02	2
RP11-1D12.2	0.01	0.02	2
RP11-208N14.5	0.01	0.02	2
RP11-349F21.2	0.01	0.02	2
RP11-365O16.3	0.01	0.02	2
RP11-367F23.2	0.01	0.02	2
RP11-405O10.2	0.01	0.02	2
RP11-54O7.3	0.01	0.02	2
RP11-669I1.1	0.01	0.02	2
RP11-671J11.4	0.01	0.02	2
RP11-730G20.1	0.01	0.02	2
RP13-379L11.1	0.01	0.02	2
SEC24B-AS1	0.01	0.02	2
SIGLEC14	0.01	0.02	2
SLC9B1	0.01	0.02	2
SOBP	0.01	0.02	2
TMEM59L	0.01	0.02	2
ABCA9	0.005	0.01	2
AC009120.11	0.005	0.01	2
AC068858.1	0.005	0.01	2
AEBP1	0.005	0.01	2
ALOX15B	0.005	0.01	2
ANPEP	0.005	0.01	2
AP000708.1	0.005	0.01	2
ATG9B	0.005	0.01	2
C16orf96	0.005	0.01	2
C1orf168	0.005	0.01	2
C20orf197	0.005	0.01	2
CACNA1G	0.005	0.01	2
CCDC141	0.005	0.01	2
CEBPE	0.005	0.01	2
CECR2	0.005	0.01	2
CHST9	0.005	0.01	2
CLDN22	0.005	0.01	2
COL9A1	0.005	0.01	2
CPN2	0.005	0.01	2
CRNN	0.005	0.01	2
CTD-2201G3.1	0.005	0.01	2
CTD-2213F21.2	0.005	0.01	2
CTD-2270F17.1	0.005	0.01	2
CTD-3064M3.7	0.005	0.01	2
DCT	0.005	0.01	2
DGKB	0.005	0.01	2
DOK2	0.005	0.01	2
EHHADH-AS1	0.005	0.01	2
ESPNL	0.005	0.01	2
EWSAT1	0.005	0.01	2
FOXD1	0.005	0.01	2
FOXJ1	0.005	0.01	2
FZD10-AS1	0.005	0.01	2
GABRB1	0.005	0.01	2
GAGE1	0.005	0.01	2
GDNF	0.005	0.01	2
GRIP2	0.005	0.01	2
HACD4	0.005	0.01	2
HAPLN1	0.005	0.01	2
IGF2-AS	0.005	0.01	2
IGSF9B	0.005	0.01	2
IL21R-AS1	0.005	0.01	2
KCNG3	0.005	0.01	2
KCNH6	0.005	0.01	2
KCNV1	0.005	0.01	2
KIAA0087	0.005	0.01	2
KRT13	0.005	0.01	2
LA16c-349E10.1	0.005	0.01	2
LINC01687	0.005	0.01	2
LIPC	0.005	0.01	2
LRRC19	0.005	0.01	2
MASP2	0.005	0.01	2
MIR4300HG	0.005	0.01	2
MYT1L	0.005	0.01	2
NRXN1	0.005	0.01	2
NYNRIN	0.005	0.01	2
PAPPA-AS1	0.005	0.01	2
PDE3A	0.005	0.01	2
PRLHR	0.005	0.01	2
RD3	0.005	0.01	2
RENBP	0.005	0.01	2
RP11-231I16.1	0.005	0.01	2
RP11-333A23.4	0.005	0.01	2
RP11-350G8.5	0.005	0.01	2
RP11-403A3.1	0.005	0.01	2
RP11-437J2.3	0.005	0.01	2
RP11-43F13.4	0.005	0.01	2
RP11-497E19.1	0.005	0.01	2
RP11-498C9.17	0.005	0.01	2
RP11-557H15.3	0.005	0.01	2
RP11-584P21.2	0.005	0.01	2
RP11-626G11.3	0.005	0.01	2
RP11-627G23.1	0.005	0.01	2
RP11-67K19.3	0.005	0.01	2
RP11-794G24.1	0.005	0.01	2
RP13-735L24.1	0.005	0.01	2
RSPH6A	0.005	0.01	2
RTL1	0.005	0.01	2
SLC6A11	0.005	0.01	2
SLC6A7	0.005	0.01	2
ST18	0.005	0.01	2
SV2A	0.005	0.01	2
TBC1D28	0.005	0.01	2
TEX28	0.005	0.01	2
TRAF3IP3	0.005	0.01	2
TRG-AS1	0.005	0.01	2
TRIM71	0.005	0.01	2
TTTY15	0.005	0.01	2
VTCN1	0.005	0.01	2
WEE2	0.005	0.01	2
WNT8B	0.005	0.01	2
XIST	0.005	0.01	2
ZNF732	0.005	0.01	2
RP11-462G22.2	0.23	0.46	2
CTD-2058B24.2	0.12	0.24	2
CTD-2288F12.1	0.085	0.17	2
RSPH4A	0.05	0.1	2
CCDC181	0.03	0.06	2
RP11-3P17.5	0	47.995	NA
IGKV1D-39	0	10.765	NA
SNORA16A	0	7.175	NA
RN7SL2	0	6.055	NA
MIR4746	0	3.935	NA
MIR6894	0	3.785	NA
SNORD38B	0	3.59	NA
MT-TH	0	2.76	NA
SNORD60	0	2.39	NA
MIR2909	0	2.155	NA
SNORD54	0	2.14	NA
PGM5P3-AS1	0	2.035	NA
MIR7109	0	2.03	NA
MIR6772	0	1.76	NA
SNORD18A	0	1.56	NA
MIR4482	0	1.55	NA
NPIPA5	0	1.515	NA
RP11-706O15.3	0	1.515	NA
SNORD56	0	1.375	NA
MIR6777	0	1.265	NA
SNORD21	0	1.22	NA
MIR6776	0	1.21	NA
MIR186	0	1.145	NA
MIR6080	0	1.13	NA
MIR21	0	1.1	NA
MIR3164	0	1.07	NA
MIR1909	0	1.05	NA
AC138035.1	0	1.025	NA
MIR943	0	1.02	NA
MIR877	0	0.94	NA
CHRNB2	0	0.91	NA
RNU6-1075P	0	0.865	NA
RNA5SP82	0	0.835	NA
RP11-326C3.7	0	0.83	NA
MIR563	0	0.805	NA
MIR100	0	0.78	NA
MIR4659A	0	0.755	NA
RP11-298J23.9	0	0.755	NA
MIR4641	0	0.71	NA
RNU6-1189P	0	0.7	NA
MIR1273A	0	0.675	NA
MIR548AQ	0	0.675	NA
MIR92A1	0	0.665	NA
MIR3674	0	0.635	NA
RNU6-204P	0	0.575	NA
CTD-2026G6.3	0	0.55	NA
MIR7156	0	0.55	NA
SNORA5B	0	0.55	NA
MIR6873	0	0.515	NA
MIR5010	0	0.51	NA
MIR3122	0	0.505	NA
RNU6-181P	0	0.505	NA
SNORD53	0	0.495	NA
MIR19B1	0	0.48	NA
RP11-484D2.4	0	0.475	NA
RNU6-50P	0	0.465	NA
MIR4312	0	0.45	NA
MIR1289-1	0	0.445	NA
MIR4701	0	0.435	NA
MIR6751	0	0.435	NA
RNA5SP379	0	0.43	NA
SNORA16	0	0.43	NA
SNORA38B	0	0.42	NA
MIR6779	0	0.405	NA
MIR6781	0	0.405	NA
OR2A7	0	0.405	NA
MIR6716	0	0.39	NA
RNU6-341P	0	0.385	NA
HOXB13-AS1_2	0	0.38	NA
MIR24-1	0	0.38	NA
RNY4P37	0	0.38	NA
MIR3934	0	0.37	NA
RP11-304F15.7	0	0.37	NA
RP11-634B7.5	0	0.37	NA
snoU13	0	0.37	NA
RP11-143M1.3	0	0.365	NA
MIR4742	0	0.335	NA
MIR4777	0	0.325	NA
RN7SL339P	0	0.31	NA
SNORA74	0	0.31	NA
CTD-2196E14.9	0	0.305	NA
MIR6893	0	0.305	NA
MIR4689	0	0.29	NA
RNA5SP370	0	0.285	NA
AC005363.11	0	0.28	NA
MIR548N	0	0.275	NA
RNA5SP307	0	0.27	NA
AC012462.1	0	0.265	NA
MIR374B	0	0.265	NA
MIR6797	0	0.265	NA
RP11-531H8.1	0	0.26	NA
SCARNA1	0	0.26	NA
MIR4804	0	0.25	NA
RP11-162J8.3	0	0.25	NA
RNA5SP464	0	0.245	NA
RP11-494H4.3	0	0.245	NA
AC073842.19	0	0.24	NA
MIR93	0	0.23	NA
RN7SL127P	0	0.23	NA
RNU6-807P	0	0.23	NA
MAGEA3	0	0.225	NA
RN7SL118P	0	0.22	NA
LINC01226	0	0.215	NA
RNU6-945P	0	0.215	NA
CTC-336P14.1	0	0.21	NA
MIR4263	0	0.21	NA
MIR5697	0	0.21	NA
MIR762	0	0.21	NA
MT1G	0	0.21	NA
MIRLET7I	0	0.205	NA
AC106870.2	0	0.2	NA
RN7SL388P	0	0.2	NA
RN7SL750P	0	0.2	NA
RP11-387H17.6	0	0.2	NA
SNORA62	0	0.2	NA
SNORA79	0	0.2	NA
RNU2-30P	0	0.195	NA
TRPC7-AS1	0	0.195	NA
CT45A10	0	0.19	NA
RN7SL743P	0	0.19	NA
GOLGA8R	0	0.185	NA
LNX1-AS2	0	0.185	NA
MIR3145	0	0.185	NA
RN7SL812P	0	0.185	NA
MIR1238	0	0.18	NA
RNA5SP299	0	0.18	NA
RNU2-44P	0	0.18	NA
RNU6-230P	0	0.18	NA
RP11-89F3.2	0	0.18	NA
RP11-227G15.8	0	0.175	NA
SNORA63	0	0.175	NA
RNA5SP352	0	0.165	NA
RNU6-583P	0	0.165	NA
SCARNA10	0	0.165	NA
RNU6-469P	0	0.16	NA
RP11-68I3.5	0	0.16	NA
RP13-57D9.3	0	0.16	NA
CCL3L3	0	0.155	NA
MIR3179-1	0	0.155	NA
MIR3671	0	0.155	NA
RN7SL660P	0	0.155	NA
RNU4-78P	0	0.155	NA
RNU6-485P	0	0.155	NA
SNORA57	0	0.155	NA
RP11-779P15.2	0	0.15	NA
MIR659	0	0.15	NA
RNU6ATAC35P	0	0.15	NA
RP11-667K14.3	0	0.145	NA
MIR623	0	0.145	NA
RABL2A	0	0.145	NA
RNA5SP217	0	0.145	NA
RNU4-29P	0	0.145	NA
RP11-126O1.6	0	0.145	NA
RP11-16C1.1	0	0.145	NA
RP11-20G13.2	0	0.145	NA
AC124944.3	0	0.14	NA
RP11-109D20.2	0	0.14	NA
RP11-1101H11.1	0	0.14	NA
RP11-38J22.1	0	0.14	NA
RP4-539M6.21	0	0.14	NA
TERC	0	0.14	NA
MIR331	0	0.135	NA
RNU6-667P	0	0.135	NA
RP11-256I23.2	0	0.135	NA
BX322557.13	0	0.13	NA
PRB1	0	0.13	NA
PTPRN2	0	0.13	NA
RN7SL390P	0	0.13	NA
RP11-138C9.1	0	0.13	NA
RP11-409I10.2	0	0.13	NA
AC004702.2	0	0.125	NA
GGTLC3	0	0.125	NA
IL1RL1	0	0.125	NA
MIR567	0	0.125	NA
RN7SKP185	0	0.125	NA
RN7SL775P	0	0.125	NA
RNU6-1017P	0	0.125	NA
RNU6-481P	0	0.125	NA
RNU6-979P	0	0.125	NA
RP11-167J8.3	0	0.125	NA
RP11-713M6.2	0	0.125	NA
AC141930.2	0	0.12	NA
RP11-127I20.7	0	0.12	NA
RP11-463O12.3	0	0.12	NA
ANKRD20A4	0	0.12	NA
MESTIT1_3	0	0.12	NA
RN7SL25P	0	0.12	NA
RNA5SP156	0	0.12	NA
RNU2-37P	0	0.12	NA
RNU6-367P	0	0.12	NA
RP11-108L7.14	0	0.12	NA
RP11-173P15.10	0	0.12	NA
RP11-804A23.2	0	0.12	NA
AP003068.12	0	0.115	NA
CADM2-AS2	0	0.115	NA
[truncated: 1,575 more rows]

## Sheet: SH-SY5Y 7d
SH-SY5Y - 7d induction (1 μg/mL doxycycline)
GENE	SRRM4 DM	SRRM4 WT	Fold-change (WT/DM)
RP1-310O13.13	0.015	0.71	47.3333
FAM155B	0.005	0.22	44
CALB1	0.005	0.2	40
XKR7	0.095	2.94	30.9474
CPNE4	0.005	0.12	24
SCRT1	0.03	0.695	23.1667
VSTM2A	0.01	0.23	23
ACTL6B	0.36	8.13	22.5833
GOLGA7B	0.045	0.905	20.1111
CTB-32O4.2	0.01	0.195	19.5
CPLX2	0.055	1.04	18.9091
ST8SIA3	0.13	2.38	18.3077
KCNT1	0.06	1.095	18.25
PAX5	0.055	0.985	17.9091
CPLX1	0.06	1.035	17.25
PHF21B	0.39	6.495	16.6538
RP1-257I9.2	0.015	0.24	16
SCRT2	0.005	0.08	16
PTPRN2	0.09	1.43	15.8889
HMP19	2.65	41.05	15.4906
MMP24	0.23	3.545	15.413
NRSN1	0.13	1.96	15.0769
OPRM1	0.26	3.68	14.1538
SEZ6	0.03	0.39	13
RP11-386J22.3	0.005	0.065	13
TNR	0.005	0.065	13
PTPRN	0.73	8.64	11.8356
UNC13A	0.545	6.35	11.6514
CCM2L	0.01	0.115	11.5
RP4-753M9.1	0.01	0.115	11.5
KCNC1	0.085	0.96	11.2941
IQSEC3	0.02	0.22	11
DPP6	0.005	0.055	11
RP11-717D12.1	0.005	0.055	11
UNC79	0.2	2.16	10.8
NCAN	0.015	0.16	10.6667
GDAP1L1	0.105	1.105	10.5238
MARCH4	0.05	0.525	10.5
IL2RG	0.01	0.105	10.5
SHANK2	0.01	0.105	10.5
CHGA	5.09	52.875	10.388
RN7SKP26	0.03	0.31	10.3333
MIR7-3HG	0.035	0.36	10.2857
CNTNAP5	0.035	0.35	10
RP11-9N20.3	0.015	0.15	10
EBI3	0.005	0.05	10
LINC02084	0.005	0.05	10
ATP1A3	1.335	13.3	9.96255
GABRB3	0.12	1.175	9.79167
LINC00921	0.04	0.39	9.75
RPH3A	0.25	2.405	9.62
BSX	0.01	0.09	9
USP50	0.005	0.045	9
CELF4	0.095	0.825	8.68421
HRH3	0.015	0.13	8.66667
CTA-407F11.8	0.02	0.17	8.5
FOXP1-AS1	0.01	0.085	8.5
RP4-613A2.1	0.015	0.125	8.33333
SYN1	0.295	2.44	8.27119
CACNA1B	0.055	0.445	8.09091
MIR6733	0.62	5	8.06452
RP11-489E7.1	0.015	0.12	8
RP11-360L9.4	0.015	0.12	8
RP11-515E23.1	0.015	0.12	8
CTC-551A13.1	0.01	0.08	8
IGHM	0.005	0.04	8
IL4I1	0.005	0.04	8
RERGL	0.005	0.04	8
SLC7A9	0.005	0.04	8
SPANXA2-OT1	0.005	0.04	8
RP11-21L19.1	0.04	0.315	7.875
NMNAT2	0.375	2.895	7.72
TTC9B	0.08	0.615	7.6875
SLC6A11	0.02	0.15	7.5
TNNI2	0.01	0.075	7.5
SCGN	0.44	3.275	7.44318
TAS2R43	0.02	0.145	7.25
RP11-89F3.2	0.11	0.785	7.13636
RP11-74E22.8	0.34	2.425	7.13235
CBLN4	0.05	0.355	7.1
CTC-499B15.6	0.02	0.14	7
RP11-1055B8.4	0.01	0.07	7
AF067845.1	0.005	0.035	7
HVCN1	0.005	0.035	7
LDLRAD2	0.005	0.035	7
MYOT	0.005	0.035	7
RP1-117O3.2	0.005	0.035	7
SLC22A16	0.005	0.035	7
RN7SL851P	0.03	0.21	7
AZU1	0.015	0.105	7
DLGAP3	0.04	0.275	6.875
KCNH6	0.17	1.15	6.76471
SNAP25	0.255	1.715	6.72549
GPR158	0.035	0.235	6.71429
SPTLC3	0.015	0.1	6.66667
SLC7A14	0.065	0.43	6.61538
RP11-14O19.2	0.02	0.13	6.5
TRBV29-1	0.02	0.13	6.5
NINJ2	0.01	0.065	6.5
TCF15	0.01	0.065	6.5
KCNK3	0.155	1.005	6.48387
RP11-38L15.2	0.085	0.545	6.41176
GRM2	0.04	0.255	6.375
RP11-60L3.6	0.015	0.095	6.33333
DISP3	0.055	0.345	6.27273
RP11-178F10.1	0.04	0.25	6.25
GRIA2	0.195	1.215	6.23077
SNORD38B	3.73	22.55	6.04558
MIR6734	0.395	2.38	6.02532
SNORD42B	0.415	2.495	6.01205
SEZ6L	0.04	0.24	6
RP11-188P17.2	0.02	0.12	6
RP13-476E20.1	0.02	0.12	6
AC078852.2	0.02	0.12	6
DPPA3	0.015	0.09	6
AC195454.1	0.01	0.06	6
ARHGEF7-IT1	0.01	0.06	6
RP11-25D3.1	0.01	0.06	6
RP11-405O10.2	0.005	0.03	6
SLC6A13	0.005	0.03	6
ZSCAN4	0.005	0.03	6
RP11-165D6.1	0.035	0.21	6
RNU5E-10P	0.11	0.655	5.95455
RP11-49K24.4	0.1	0.595	5.95
TPBGL	0.06	0.355	5.91667
KCNH4	0.045	0.265	5.88889
RNU1-106P	0.08	0.465	5.8125
MIR6758	0.555	3.22	5.8018
CTA-390C10.9	0.02	0.115	5.75
RP11-256I23.1	0.04	0.23	5.75
BICDL1	0.125	0.715	5.72
RP11-88H12.2	0.395	2.25	5.6962
RP11-1M18.1	0.015	0.085	5.66667
AC002551.1	0.055	0.31	5.63636
INA	1.81	10.035	5.5442
CTD-3162L10.1	0.785	4.35	5.5414
TRIM67	0.345	1.91	5.53623
RP11-21A7A.4	0.01	0.055	5.5
TTC36	0.01	0.055	5.5
C1QTNF9	0.02	0.11	5.5
GRIN1	0.02	0.11	5.5
APOBEC3H	0.01	0.055	5.5
C9orf41-AS1	0.01	0.055	5.5
RNU6-762P	0.285	1.56	5.47368
AC073283.4	0.035	0.19	5.42857
SCG3	8.215	44.44	5.40962
CTD-2033D15.1	0.03	0.16	5.33333
AC096649.2	0.015	0.08	5.33333
CTD-2527I21.7	0.015	0.08	5.33333
RP11-425A23.1	0.015	0.08	5.33333
RP11-63M22.1	0.015	0.08	5.33333
RN7SL269P	0.06	0.32	5.33333
DPP10-AS1	0.045	0.24	5.33333
RP11-378A13.2	0.02	0.105	5.25
AP3B2	1.825	9.545	5.23014
RP11-60L3.2	0.065	0.335	5.15385
MIR3192	0.265	1.345	5.07547
SPTBN4	0.125	0.63	5.04
LHFPL4	0.955	4.775	5
RP11-168P13.1	0.035	0.175	5
AC005523.3	0.02	0.1	5
MRLN	0.02	0.1	5
NACA2	0.02	0.1	5
LINC01514	0.015	0.075	5
RP11-589B3.6	0.015	0.075	5
CD74	0.01	0.05	5
CTSZ	0.01	0.05	5
LINC00410	0.01	0.05	5
MCPH1-AS1	0.01	0.05	5
RP4-604G5.1	0.01	0.05	5
ZNF385B	0.01	0.05	5
AC078842.4	0.005	0.025	5
CDH17	0.005	0.025	5
CSF2RA	0.005	0.025	5
EGR4	0.005	0.025	5
FLJ13224	0.005	0.025	5
FSCN2	0.005	0.025	5
GCM2	0.005	0.025	5
KB-1995A5.5	0.005	0.025	5
MYOG	0.005	0.025	5
MZB1	0.005	0.025	5
PLG	0.005	0.025	5
RP11-106M3.3	0.005	0.025	5
RP11-1140I5.1	0.005	0.025	5
TKTL1	0.005	0.025	5
NFASC	0.085	0.425	5
RP11-57H14.3	0.035	0.175	5
SNORD14E	0.42	2.085	4.96429
CFHR1	0.055	0.27	4.90909
DDX25	0.05	0.245	4.9
CDK5R2	0.4	1.955	4.8875
RP5-867C24.4	0.04	0.195	4.875
SNORA16A	3.875	18.765	4.84258
CTD-2555O16.1	0.03	0.145	4.83333
CTD-2012K14.4	0.05	0.24	4.8
LINC01220	0.025	0.12	4.8
RP11-1006G14.2	0.025	0.12	4.8
AP001625.4	0.02	0.095	4.75
RP11-282I1.1	0.02	0.095	4.75
RP11-531H8.1	0.02	0.095	4.75
SLC45A2	0.02	0.095	4.75
RP5-1021I20.6	0.05	0.235	4.7
PGBD5	0.1	0.47	4.7
BX255923.3	0.03	0.14	4.66667
CHRND	0.015	0.07	4.66667
CTB-60B18.18	0.015	0.07	4.66667
RP11-57P19.1	0.015	0.07	4.66667
RP1-71H24.1	0.085	0.395	4.64706
ALK	0.125	0.57	4.56
RP11-1C8.4	0.125	0.57	4.56
CUX2	0.1	0.455	4.55
RP11-449G16.1	0.085	0.385	4.52941
GRIP2	0.03	0.135	4.5
RP11-775G23.1	0.03	0.135	4.5
RP11-280K24.1	0.04	0.18	4.5
RP11-111A21.1	0.02	0.09	4.5
CTD-2555K7.2	0.01	0.045	4.5
HAMP	0.01	0.045	4.5
AC003104.1	0.01	0.045	4.5
CLVS1	0.01	0.045	4.5
FAM87A	0.01	0.045	4.5
HLA-DPB1	0.01	0.045	4.5
RP11-379K17.12	0.01	0.045	4.5
RP11-572M11.1	0.01	0.045	4.5
AC021188.4	0.11	0.49	4.45455
LINC01260	0.025	0.11	4.4
PHACTR1	0.025	0.11	4.4
CTD-2340E1.2	0.075	0.33	4.4
GABRD	0.04	0.175	4.375
BSN	0.285	1.245	4.36842
RP11-48G14.1	0.055	0.24	4.36364
RASGRF2-AS1	0.06	0.26	4.33333
RP3-441A12.1	0.06	0.26	4.33333
RP11-358B23.7	0.03	0.13	4.33333
CLPSL1	0.015	0.065	4.33333
RP11-114F10.2	0.015	0.065	4.33333
RP11-379L18.3	0.015	0.065	4.33333
RP11-396B14.2	0.015	0.065	4.33333
RP11-729I10.2	0.015	0.065	4.33333
SLC8A2	0.225	0.975	4.33333
RP5-1180E21.5	0.035	0.15	4.28571
GRK5-IT1	0.02	0.085	4.25
C2orf70	0.04	0.17	4.25
AC007383.4	0.02	0.085	4.25
RP5-1039K5.16	0.02	0.085	4.25
ZAR1L	0.02	0.085	4.25
DRD2	0.245	1.035	4.22449
SYT5	0.2	0.835	4.175
AC034243.1	0.03	0.125	4.16667
RP11-370F5.4	0.03	0.125	4.16667
AC116609.3	0.035	0.145	4.14286
SVOP	0.08	0.33	4.125
RP11-324C10.1	0.04	0.165	4.125
RP11-498P14.3	0.085	0.35	4.11765
JPH3	0.055	0.225	4.09091
RN7SL155P	0.055	0.225	4.09091
RP4-785G19.5	0.09	0.365	4.05556
MIR6807	0.345	1.395	4.04348
MIR4263	0.22	0.885	4.02273
RP11-210K20.5	0.125	0.5	4
RN7SL113P	0.07	0.28	4
RN7SL483P	0.035	0.14	4
RN7SL771P	0.035	0.14	4
RP11-299M14.2	0.035	0.14	4
RN7SL558P	0.03	0.12	4
RP11-231G15.2	0.03	0.12	4
AC092620.2	0.025	0.1	4
CTD-3032H12.2	0.025	0.1	4
LINC02025	0.025	0.1	4
RP11-148B6.1	0.025	0.1	4
CTA-286B10.8	0.02	0.08	4
CTB-33G10.6	0.02	0.08	4
CTD-2260A17.3	0.02	0.08	4
RP11-449J1.1	0.02	0.08	4
RP11-8P13.5	0.02	0.08	4
RP11-923I11.5	0.02	0.08	4
RP4-777O23.1	0.02	0.08	4
AF064858.8	0.015	0.06	4
CTB-58E17.2	0.015	0.06	4
LINC00951	0.015	0.06	4
LINC02198	0.015	0.06	4
MILR1	0.015	0.06	4
RASD2	0.015	0.06	4
RP11-45F15.1	0.015	0.06	4
AC064834.1	0.01	0.04	4
AP000459.7	0.01	0.04	4
CYP4F3	0.01	0.04	4
DNAH12	0.01	0.04	4
FAM155A-IT1	0.01	0.04	4
GALR2	0.01	0.04	4
KCNH7	0.01	0.04	4
RP11-252I13.2	0.01	0.04	4
RP11-445N18.7	0.01	0.04	4
RP1-242N11.1	0.01	0.04	4
SEC24B-AS1	0.01	0.04	4
SLC16A11	0.01	0.04	4
ABALON	0.005	0.02	4
AC012360.6	0.005	0.02	4
ANKRD55	0.005	0.02	4
BMP4	0.005	0.02	4
CES1	0.005	0.02	4
CLCA2	0.005	0.02	4
CT55	0.005	0.02	4
CTD-2201G3.1	0.005	0.02	4
GLT1D1	0.005	0.02	4
LGSN	0.005	0.02	4
LHX2	0.005	0.02	4
LINC01268	0.005	0.02	4
MEF2C-AS1	0.005	0.02	4
NR1I2	0.005	0.02	4
PLA2G2D	0.005	0.02	4
PMP2	0.005	0.02	4
RAMP3	0.005	0.02	4
RP11-145A3.1	0.005	0.02	4
RP11-244F12.3	0.005	0.02	4
RP11-34A14.3	0.005	0.02	4
RP11-441F2.2	0.005	0.02	4
RP11-478P10.1	0.005	0.02	4
RP11-538P18.2	0.005	0.02	4
RXFP4	0.005	0.02	4
TAS2R38	0.005	0.02	4
TH	0.005	0.02	4
TRPC5	0.005	0.02	4
CTD-3214K23.1	0.12	0.475	3.95833
RP11-1096G20.5	0.05	0.195	3.9
ATCAY	0.625	2.43	3.888
RP11-254F7.3	0.04	0.155	3.875
RN7SL342P	0.07	0.27	3.85714
RNU6-658P	0.325	1.25	3.84615
RP11-435D7.3	0.06	0.23	3.83333
CTD-3076O17.1	0.06	0.23	3.83333
AC005532.5	0.075	0.285	3.8
RP11-417L19.4	0.1	0.38	3.8
RP11-572O6.1	0.13	0.49	3.76923
SCN3B	1.025	3.845	3.75122
PRRX1	0.02	0.075	3.75
KB-1507C5.4	0.16	0.6	3.75
AP001056.1	0.02	0.075	3.75
CTC-444N24.13	0.02	0.075	3.75
KB-1836B5.4	0.02	0.075	3.75
CNTN2	0.035	0.13	3.71429
L1CAM	7.76	28.815	3.71327
RP11-9M16.2	0.18	0.665	3.69444
CECR6	0.22	0.81	3.68182
PSD	0.515	1.895	3.67961
ERICH6	0.015	0.055	3.66667
KHDC1L	0.015	0.055	3.66667
LINC01118	0.015	0.055	3.66667
LINC02087	0.015	0.055	3.66667
RP11-9L18.3	0.015	0.055	3.66667
RP1-37C10.3	0.015	0.055	3.66667
MIR9-3HG	0.235	0.86	3.65957
STXBP5L	0.115	0.42	3.65217
RP11-290D2.3	0.055	0.2	3.63636
RN7SL644P	0.215	0.78	3.62791
STX1A	2.725	9.885	3.62752
RP11-599B13.7	0.04	0.145	3.625
IGHV3-35	0.105	0.38	3.61905
RIIAD1	0.165	0.595	3.60606
RP11-428C19.5	0.06	0.215	3.58333
RN7SL452P	0.035	0.125	3.57143
RP11-244N9.4	0.035	0.125	3.57143
TMEM145	1.235	4.41	3.57085
IGHV4-28	0.235	0.825	3.51064
CTD-2256P15.5	0.04	0.14	3.5
RP11-352G18.2	0.04	0.14	3.5
ATP13A5-AS1	0.02	0.07	3.5
LINC02006	0.02	0.07	3.5
MAGEB6	0.02	0.07	3.5
TTC39C-AS1	0.02	0.07	3.5
AC013460.1	0.01	0.035	3.5
CHRNA6	0.01	0.035	3.5
FAM19A1	0.01	0.035	3.5
IGFBP1	0.01	0.035	3.5
LINC01744	0.01	0.035	3.5
LSMEM2	0.01	0.035	3.5
RP11-25O3.1	0.01	0.035	3.5
RP11-298E2.2	0.01	0.035	3.5
RP11-305O6.3	0.01	0.035	3.5
SLC32A1	0.01	0.035	3.5
STUM	0.01	0.035	3.5
TARM1	0.01	0.035	3.5
TMPRSS11D	0.01	0.035	3.5
TTTY14	0.01	0.035	3.5
ZNRF3-IT1	0.01	0.035	3.5
RN7SL25P	0.09	0.315	3.5
RP11-74E22.6	0.06	0.21	3.5
CALCR	0.13	0.455	3.5
MORC2-AS1	0.01	0.035	3.5
RPRML	0.01	0.035	3.5
BRSK2	0.135	0.47	3.48148
MANEAL	5.85	20.285	3.46752
RP11-485G7.5	0.065	0.225	3.46154
AC073842.19	0.055	0.19	3.45455
RP11-18C24.8	0.1	0.345	3.45
AC007036.4	0.045	0.155	3.44444
CMP21-97G8.1	0.045	0.155	3.44444
MYT1L	0.135	0.465	3.44444
AC226119.5	0.17	0.585	3.44118
RP11-159F24.3	0.035	0.12	3.42857
RP11-44K6.4	0.035	0.12	3.42857
CTC-510F12.7	0.105	0.36	3.42857
KCNB1	0.07	0.24	3.42857
RP11-166B2.8	0.06	0.205	3.41667
AC104534.2	0.06	0.205	3.41667
RP11-465L10.10	0.085	0.29	3.41176
AF196970.3	0.025	0.085	3.4
KCNJ9	0.025	0.085	3.4
MAMDC2-AS1	0.025	0.085	3.4
AC084117.3	0.2	0.68	3.4
CAMKV	0.625	2.115	3.384
AC097468.7	0.045	0.15	3.33333
ANK1	0.045	0.15	3.33333
SYNE1-AS1	0.045	0.15	3.33333
RP11-327F22.6	0.03	0.1	3.33333
AC006994.2	0.015	0.05	3.33333
ACR	0.015	0.05	3.33333
C1orf167	0.015	0.05	3.33333
CPA1	0.015	0.05	3.33333
CTD-2514K5.4	0.015	0.05	3.33333
CXorf58	0.015	0.05	3.33333
LINC00671	0.015	0.05	3.33333
LINC01290	0.015	0.05	3.33333
PRDM14	0.015	0.05	3.33333
RP11-225N10.1	0.015	0.05	3.33333
RP11-386M24.6	0.015	0.05	3.33333
RP11-554I8.1	0.015	0.05	3.33333
RP11-89C3.4	0.015	0.05	3.33333
SNORD6	1.88	6.26	3.32979
RN7SL202P	0.155	0.515	3.32258
RP11-494H4.3	0.115	0.38	3.30435
ERVH-1	0.07	0.23	3.28571
SCARNA5	0.07	0.23	3.28571
KCNC3	0.29	0.95	3.27586
IGLON5	0.42	1.37	3.2619
RP11-114H24.3	0.06	0.195	3.25
RP11-115D19.1	0.06	0.195	3.25
AP001604.3	0.02	0.065	3.25
BATF2	0.02	0.065	3.25
IFT74-AS1	0.02	0.065	3.25
ILDR1	0.02	0.065	3.25
LINC00458	0.02	0.065	3.25
PDCL2	0.02	0.065	3.25
RP11-745C15.2	0.02	0.065	3.25
CHRNB2	4.415	14.275	3.2333
RP11-342K6.3	0.065	0.21	3.23077
RP11-61E11.2	0.09	0.29	3.22222
SYP	4.515	14.53	3.21816
PCDH1	0.185	0.595	3.21622
RP11-98O2.1	0.095	0.305	3.21053
CACNG1	0.025	0.08	3.2
LINC01594	0.025	0.08	3.2
MIR670HG	0.025	0.08	3.2
RP11-323I15.5	0.025	0.08	3.2
RP11-563K23.1	0.025	0.08	3.2
RN7SL461P	0.11	0.35	3.18182
RP11-830F9.6	0.03	0.095	3.16667
LINC01914	0.065	0.205	3.15385
SMPD3	0.065	0.205	3.15385
CHD5	0.1	0.315	3.15
LINC02151	0.035	0.11	3.14286
RP11-428O18.6	0.035	0.11	3.14286
RP1-81D8.3	0.035	0.11	3.14286
CKMT1B	0.21	0.66	3.14286
RP13-582O9.7	0.22	0.69	3.13636
ATP2B2	0.04	0.125	3.125
RP5-1050D4.3	0.04	0.125	3.125
TMEM178B	0.04	0.125	3.125
RP11-89N17.2	0.055	0.17	3.09091
THCAT158	0.06	0.185	3.08333
RNU6-883P	0.205	0.63	3.07317
RP11-56F10.3	0.075	0.23	3.06667
CELF3	3.535	10.83	3.06365
GLYCTK-AS1	0.1	0.305	3.05
5S_rRNA	3.73	11.295	3.02815
MIR1181	1.49	4.495	3.01678
MIR6797	0.325	0.98	3.01538
MIR553	0.395	1.19	3.01266
CRMP1	10.525	31.67	3.00903
MIR6739	0.575	1.73	3.0087
RN7SKP240	0.05	0.15	3
RP1-28O10.1	0.045	0.135	3
AC000035.3	0.025	0.075	3
LL22NC03-32F9.1	0.025	0.075	3
RP11-345N11.1	0.025	0.075	3
RP1-71H19.2	0.025	0.075	3
RP3-395P12.2	0.025	0.075	3
MAFA	0.015	0.045	3
SNORA15	0.535	1.605	3
MIR4477A	0.235	0.705	3
RP11-612B6.2	0.17	0.51	3
RNA5SP195	0.13	0.39	3
MIR6132	0.125	0.375	3
ST7-AS1_2	0.12	0.36	3
XXyac-YX155B6.7	0.12	0.36	3
RN7SL280P	0.075	0.225	3
RP11-135A1.2	0.06	0.18	3
RP3-508I15.20	0.055	0.165	3
AC073316.2	0.04	0.12	3
LINC01558	0.04	0.12	3
CH507-39O4.1	0.03	0.09	3
CTB-12A17.3	0.03	0.09	3
RP11-373D23.2	0.03	0.09	3
RP3-322G13.7	0.03	0.09	3
RP4-535B20.1	0.03	0.09	3
ZNF208	0.03	0.09	3
RP11-218M11.1	0.02	0.06	3
RP11-397C18.2	0.02	0.06	3
RP1-313L4.3	0.02	0.06	3
AC010525.4	0.02	0.06	3
CTA-223H9.9	0.02	0.06	3
CTA-305I2.1	0.02	0.06	3
CTD-2017F17.1	0.02	0.06	3
CTD-2639E6.9	0.02	0.06	3
LINC01836	0.02	0.06	3
NYAP2	0.02	0.06	3
RP11-219B17.3	0.02	0.06	3
RP11-323P17.2	0.02	0.06	3
RP11-358B23.1	0.02	0.06	3
RP11-452H21.1	0.02	0.06	3
RP11-524F11.2	0.02	0.06	3
SIAH2-AS1	0.02	0.06	3
SLC22A1	0.02	0.06	3
AC106786.1	0.015	0.045	3
CTD-2207P18.1	0.015	0.045	3
RP11-124N3.3	0.015	0.045	3
RP11-173A16.2	0.015	0.045	3
RP11-2E17.2	0.015	0.045	3
RP11-376P6.3	0.015	0.045	3
RP11-392O1.4	0.015	0.045	3
RP11-473C18.3	0.015	0.045	3
RP11-568A7.4	0.015	0.045	3
RP11-608B3.1	0.015	0.045	3
RP11-963H4.5	0.015	0.045	3
SLC7A8	0.015	0.045	3
AC114776.3	0.01	0.03	3
AIM1L	0.01	0.03	3
CRYBA4	0.01	0.03	3
CTD-2014B16.3	0.01	0.03	3
CTD-2201I18.1	0.01	0.03	3
CTD-2515H24.2	0.01	0.03	3
GYS2	0.01	0.03	3
IFNA5	0.01	0.03	3
KLHDC7B	0.01	0.03	3
LINC00551	0.01	0.03	3
LINC00637	0.01	0.03	3
LINC01324	0.01	0.03	3
NAV3	0.01	0.03	3
NCR3	0.01	0.03	3
PEX5L	0.01	0.03	3
RP11-309N24.1	0.01	0.03	3
RP11-351J23.1	0.01	0.03	3
RP11-436D23.1	0.01	0.03	3
RP11-774D14.1	0.01	0.03	3
RP1-209A6.1	0.01	0.03	3
TGFA	0.01	0.03	3
AC010729.2	0.005	0.015	3
AC073133.1	0.005	0.015	3
AC106875.1	0.005	0.015	3
AC133785.1	0.005	0.015	3
AKR1C4	0.005	0.015	3
BMP5	0.005	0.015	3
C4orf45	0.005	0.015	3
CDH1	0.005	0.015	3
CDS1	0.005	0.015	3
CERS3	0.005	0.015	3
CH17-302M23.1	0.005	0.015	3
CH17-353B19.1	0.005	0.015	3
CNDP1	0.005	0.015	3
CTB-92J24.3	0.005	0.015	3
CXCL10	0.005	0.015	3
DAB1	0.005	0.015	3
DNAH2	0.005	0.015	3
EGFR-AS1	0.005	0.015	3
ELFN2	0.005	0.015	3
GLRA3	0.005	0.015	3
GRHL3	0.005	0.015	3
HAGLROS	0.005	0.015	3
HHATL	0.005	0.015	3
HSF5	0.005	0.015	3
ISM2	0.005	0.015	3
KY	0.005	0.015	3
LHX3	0.005	0.015	3
LILRB1	0.005	0.015	3
LINC00052	0.005	0.015	3
LINC01551	0.005	0.015	3
LINC02150	0.005	0.015	3
LMO7DN	0.005	0.015	3
MAPT-AS1	0.005	0.015	3
MISP	0.005	0.015	3
NCAM1-AS1	0.005	0.015	3
NOS1	0.005	0.015	3
PRSS56	0.005	0.015	3
RP11-1070N10.4	0.005	0.015	3
RP11-278H7.1	0.005	0.015	3
RP11-424G14.1	0.005	0.015	3
RP11-532F6.5	0.005	0.015	3
RP11-53B2.3	0.005	0.015	3
RP11-717H13.1	0.005	0.015	3
RP11-730K11.1	0.005	0.015	3
RP4-590F24.2	0.005	0.015	3
RUNX1	0.005	0.015	3
SEMA3E	0.005	0.015	3
SERPINA3	0.005	0.015	3
SLC12A3	0.005	0.015	3
SLC14A1	0.005	0.015	3
SLC25A31	0.005	0.015	3
SNHG18	0.005	0.015	3
SORCS3	0.005	0.015	3
SSTR5-AS1	0.005	0.015	3
TENM2	0.005	0.015	3
TEX101	0.005	0.015	3
TLR8-AS1	0.005	0.015	3
TMC8	0.005	0.015	3
WFIKKN2	0.005	0.015	3
ZNF280A	0.005	0.015	3
GNAO1	0.57	1.71	3
AC003973.4	0.025	0.075	3
FSTL5	2.585	7.745	2.99613
HIST1H2BO	0.405	1.2	2.96296
LINC01647	0.09	0.265	2.94444
PLCH2	0.175	0.515	2.94286
SCARNA6	0.285	0.835	2.92982
AC093382.1	0.07	0.205	2.92857
RP1-151F17.1	0.07	0.205	2.92857
RN7SL68P	0.06	0.175	2.91667
UNC5B-AS1	0.06	0.175	2.91667
SNORD15A	0.235	0.685	2.91489
MIR6755	0.91	2.65	2.91209
RP11-53A1.3	0.055	0.16	2.90909
LINC02044	0.05	0.145	2.9
RP11-439C15.4	0.15	0.435	2.9
RNU6-562P	0.2	0.58	2.9
KCNE2	0.05	0.145	2.9
SNORA4	0.09	0.26	2.88889
CTB-102L5.8	0.045	0.13	2.88889
RP4-676L2.1	0.045	0.13	2.88889
RNU6-892P	0.17	0.49	2.88235
RN7SL391P	0.075	0.215	2.86667
FOXN4	0.11	0.315	2.86364
ELAVL3	3.13	8.955	2.86102
RP11-1348G14.5	0.035	0.1	2.85714
RP11-615I2.1	0.035	0.1	2.85714
RP5-1043L3.1	0.035	0.1	2.85714
RP11-434D9.2	0.15	0.425	2.83333
RP11-144F15.1	0.03	0.085	2.83333
RP11-33A14.1	0.03	0.085	2.83333
RP11-521M14.1	0.03	0.085	2.83333
CTD-2313F11.1	0.06	0.17	2.83333
RP11-434P11.2	0.06	0.17	2.83333
PRSS50	0.03	0.085	2.83333
DGCR5	0.205	0.58	2.82927
NRXN2	0.085	0.24	2.82353
MIR27B	1.11	3.13	2.81982
RAB3C	1.245	3.5	2.81124
DTX1	0.36	1.01	2.80556
RP11-667K14.4	0.1	0.28	2.8
AC093702.1	0.05	0.14	2.8
RP11-572M11.4	0.05	0.14	2.8
DMGDH	0.025	0.07	2.8
TNFSF9	0.025	0.07	2.8
RP11-665J16.1	0.15	0.42	2.8
MAPK8IP2	2.685	7.47	2.78212
LINC01269	0.045	0.125	2.77778
RP11-394O2.3	0.045	0.125	2.77778
RN7SL559P	0.13	0.36	2.76923
NOS1AP	0.15	0.415	2.76667
DISP2	0.355	0.98	2.76056
AC005498.4	0.02	0.055	2.75
RP11-354A14.1	0.02	0.055	2.75
RP11-624C23.1	0.02	0.055	2.75
RP11-855O10.3	0.02	0.055	2.75
AC135050.5	0.04	0.11	2.75
HIST1H2BB	0.04	0.11	2.75
RP11-426C22.5	0.04	0.11	2.75
CH17-408M7.1	0.02	0.055	2.75
GS1-590J6.3	0.02	0.055	2.75
RP11-521C20.5	0.06	0.165	2.75
RP11-53I6.4	0.06	0.165	2.75
RN7SL800P	0.13	0.355	2.73077
SATB1-AS1	0.22	0.6	2.72727
RN7SL67P	0.09	0.245	2.72222
RP11-461M2.2	0.09	0.245	2.72222
RP13-216E22.5	0.09	0.245	2.72222
ZDHHC22	0.105	0.285	2.71429
CTB-161C1.1	0.035	0.095	2.71429
HS3ST2	0.035	0.095	2.71429
NELL2	0.43	1.165	2.7093
PLN	0.36	0.975	2.70833
AC008753.6	0.085	0.23	2.70588
CA10	0.05	0.135	2.7
CTC-340D7.1	0.05	0.135	2.7
AC008074.3	0.18	0.485	2.69444
CRTAC1	0.11	0.295	2.68182
XXcos-LUCA16.1	0.14	0.375	2.67857
RUNDC3A	5.005	13.4	2.67732
MIR641	1.35	3.61	2.67407
RP11-1085N6.3	0.03	0.08	2.66667
RP11-281A20.2	0.03	0.08	2.66667
RP11-557C18.4	0.03	0.08	2.66667
AVPR2	0.015	0.04	2.66667
CCNI2	0.015	0.04	2.66667
CTB-133P21.1	0.015	0.04	2.66667
CYP51A1-AS1	0.015	0.04	2.66667
LINC00375	0.015	0.04	2.66667
LINC01494	0.015	0.04	2.66667
LINC02036	0.015	0.04	2.66667
LMOD3	0.015	0.04	2.66667
RP11-282A11.4	0.015	0.04	2.66667
RP11-703I16.1	0.015	0.04	2.66667
RP11-74E22.5	0.015	0.04	2.66667
RP11-752D24.2	0.015	0.04	2.66667
RP11-846C15.2	0.015	0.04	2.66667
RP11-905K4.1	0.015	0.04	2.66667
RP3-449M8.6	0.015	0.04	2.66667
SERPINB10	0.015	0.04	2.66667
TNFSF18	0.015	0.04	2.66667
TRAPPC3L	0.015	0.04	2.66667
RP11-621L6.3	0.045	0.12	2.66667
RP3-324O17.7	0.045	0.12	2.66667
RP11-332J15.3	0.165	0.44	2.66667
SNORD12B	1.075	2.86	2.66047
RNU6-834P	0.37	0.98	2.64865
RP11-60A24.3	0.055	0.145	2.63636
HIST1H4D	0.16	0.42	2.625
LINC01778	0.08	0.21	2.625
TEKT3	0.04	0.105	2.625
XXbac-BPG308K3.5	0.04	0.105	2.625
CCL5	0.105	0.275	2.61905
DRGX	1.17	3.06	2.61538
RP11-95I16.4	0.13	0.34	2.61538
NRXN1	0.165	0.43	2.60606
CCDC33	0.415	1.08	2.60241
CTD-2616J11.14	0.075	0.195	2.6
RN7SL388P	0.05	0.13	2.6
NOS2	0.025	0.065	2.6
TBC1D26	0.025	0.065	2.6
TDRD9	0.025	0.065	2.6
TMEM198	1.915	4.965	2.59269
RTN2	4	10.355	2.58875
TMEM151A	0.485	1.255	2.58763
NAPB	3.645	9.39	2.57613
LINC02142	0.07	0.18	2.57143
CMTM2	0.035	0.09	2.57143
AOX1	0.115	0.295	2.56522
RGS7	0.08	0.205	2.5625
AC067968.3	0.045	0.115	2.55556
LINC01259	0.045	0.115	2.55556
SEC16B	0.09	0.23	2.55556
PYY	0.055	0.14	2.54545
RP11-392P7.6	0.085	0.215	2.52941
RP11-5C23.2	0.155	0.39	2.51613
RP11-343D24.2	0.42	1.055	2.5119
MIR4441	0.295	0.74	2.50847
KB-208E9.1	0.2	0.5	2.5
TRMT2B-AS1	0.12	0.3	2.5
RP1-253P7.4	0.1	0.25	2.5
RP11-434D11.4	0.06	0.15	2.5
RP11-522M21.3	0.06	0.15	2.5
RP11-147C23.1	0.05	0.125	2.5
RP11-276M12.1	0.05	0.125	2.5
RP11-579O24.3	0.05	0.125	2.5
RP11-472K22.1	0.04	0.1	2.5
CFLAR-AS1	0.03	0.075	2.5
CTB-58E17.9	0.03	0.075	2.5
CTD-3076O17.2	0.03	0.075	2.5
CTD-3138F19.1	0.03	0.075	2.5
RP11-24H2.3	0.03	0.075	2.5
RP11-410K21.2	0.03	0.075	2.5
RP11-702F3.1	0.03	0.075	2.5
RP5-1057I20.5	0.03	0.075	2.5
TMEM78	0.03	0.075	2.5
AC092071.1	0.02	0.05	2.5
APCDD1L-AS1	0.02	0.05	2.5
LINC01035	0.02	0.05	2.5
OGFRP1	0.02	0.05	2.5
PHF24	0.02	0.05	2.5
RP11-138H10.2	0.02	0.05	2.5
RP11-140I16.3	0.02	0.05	2.5
RP11-49G2.3	0.02	0.05	2.5
RP11-571M6.7	0.02	0.05	2.5
RP11-671J11.4	0.02	0.05	2.5
RP11-725D20.1	0.02	0.05	2.5
SLC26A7	0.02	0.05	2.5
ST3GAL5-AS1	0.02	0.05	2.5
TET2-AS1	0.02	0.05	2.5
MARCH10	0.01	0.025	2.5
AC009095.4	0.01	0.025	2.5
ADGRF2	0.01	0.025	2.5
BCL2A1	0.01	0.025	2.5
C16orf54	0.01	0.025	2.5
C2orf78	0.01	0.025	2.5
CLEC4E	0.01	0.025	2.5
CTA-150C2.13	0.01	0.025	2.5
CXCL14	0.01	0.025	2.5
CXCL8	0.01	0.025	2.5
EGFLAM-AS4	0.01	0.025	2.5
FAM196A	0.01	0.025	2.5
HLA-DQB2	0.01	0.025	2.5
KIAA0087	0.01	0.025	2.5
KIAA2012	0.01	0.025	2.5
LINC00347	0.01	0.025	2.5
LINC00368	0.01	0.025	2.5
LINC01111	0.01	0.025	2.5
LINC01135	0.01	0.025	2.5
MRGPRE	0.01	0.025	2.5
MSH4	0.01	0.025	2.5
OTC	0.01	0.025	2.5
P2RX5	0.01	0.025	2.5
P4HTM	0.01	0.025	2.5
PTPRC	0.01	0.025	2.5
RP11-283G6.4	0.01	0.025	2.5
RP11-333A23.4	0.01	0.025	2.5
RP11-50D16.4	0.01	0.025	2.5
RP11-860B13.1	0.01	0.025	2.5
RP5-1028K7.2	0.01	0.025	2.5
SDS	0.01	0.025	2.5
UST	0.01	0.025	2.5
RP11-323J4.1	0.28	0.7	2.5
CMB9-55A18.1	0.03	0.075	2.5
MIR6835	1.01	2.51	2.48515
MIR939	0.46	1.14	2.47826
RP11-295D4.5	0.095	0.235	2.47368
TAL2	0.085	0.21	2.47059
AC068499.10	0.14	0.345	2.46429
RN7SL604P	0.13	0.32	2.46154
LINC00599	0.065	0.16	2.46154
RP11-983P16.4	0.175	0.43	2.45714
CTD-2587H24.10	0.2	0.49	2.45
AC002454.1	0.2	0.49	2.45
RP11-316O14.1	0.09	0.22	2.44444
RP11-175P13.2	0.045	0.11	2.44444
RN7SL317P	0.17	0.415	2.44118
ZNF98	0.15	0.365	2.43333
PSMB9	0.105	0.255	2.42857
RP11-152D8.1	0.035	0.085	2.42857
ARHGAP8	0.035	0.085	2.42857
SOGA3	3.235	7.83	2.4204
MIR6838	2.215	5.36	2.41986
AC009014.3	0.12	0.29	2.41667
LLNLR-260G6.1	0.06	0.145	2.41667
RP11-553A10.1	0.06	0.145	2.41667
AL450992.2	0.265	0.64	2.41509
PRLHR	0.395	0.95	2.40506
C1orf143	0.1	0.24	2.4
SNORA73	0.1	0.24	2.4
RP11-62J1.4	0.05	0.12	2.4
RP11-423G4.10	0.025	0.06	2.4
RP1-7G5.6	0.025	0.06	2.4
ZACN	0.025	0.06	2.4
DEFB132	0.025	0.06	2.4
RP11-314B1.2	0.025	0.06	2.4
RP11-65D17.1	0.025	0.06	2.4
SLC12A5	0.025	0.06	2.4
SNORA79	0.92	2.205	2.39674
RP11-552M11.4	0.46	1.1	2.3913
CTC-487M23.7	0.23	0.55	2.3913
GPR19	1.345	3.21	2.38662
RP11-298J20.3	0.105	0.25	2.38095
CCR6	0.185	0.44	2.37838
SAP30L-AS1	0.08	0.19	2.375
SLC13A3	0.04	0.095	2.375
RP11-42I10.1	0.215	0.51	2.37209
RP11-755F10.3	0.11	0.26	2.36364
SCARNA21	0.495	1.17	2.36364
RP11-389G6.3	0.11	0.26	2.36364
KCNQ2	0.35	0.825	2.35714
CARMIL2	0.595	1.4	2.35294
AF038458.3	0.085	0.2	2.35294
RP11-540O11.1	0.085	0.2	2.35294
RN7SKP173	0.57	1.34	2.35088
PDE2A	0.68	1.595	2.34559
RP11-462G2.2	0.075	0.175	2.33333
UXT-AS1	0.075	0.175	2.33333
RP11-596D21.1	0.06	0.14	2.33333
SMG7-AS1	0.06	0.14	2.33333
WI2-89031B12.1	0.06	0.14	2.33333
CTD-2140B24.6	0.045	0.105	2.33333
E2F3-IT1	0.045	0.105	2.33333
CYP1B1-AS1	0.03	0.07	2.33333
DPF3	0.03	0.07	2.33333
HYMAI	0.03	0.07	2.33333
LA16c-4G1.3	0.03	0.07	2.33333
LINC01402	0.03	0.07	2.33333
RP11-72M17.1	0.03	0.07	2.33333
TLR9	0.03	0.07	2.33333
AC005253.2	0.015	0.035	2.33333
C10orf90	0.015	0.035	2.33333
C20orf203	0.015	0.035	2.33333
GCM1	0.015	0.035	2.33333
LINC00924	0.015	0.035	2.33333
LINC01136	0.015	0.035	2.33333
LINC01555	0.015	0.035	2.33333
RP11-110I1.11	0.015	0.035	2.33333
RP11-489G11.3	0.015	0.035	2.33333
SHE	0.015	0.035	2.33333
STEAP4	0.015	0.035	2.33333
TBC1D22A-AS1	0.015	0.035	2.33333
THRB-AS1	0.015	0.035	2.33333
ZFHX2-AS1	0.015	0.035	2.33333
RN7SL474P	0.135	0.315	2.33333
NFIA-AS2	0.015	0.035	2.33333
RP11-47A8.5	0.015	0.035	2.33333
SULT1A3	0.395	0.92	2.32911
FAM71F2	0.17	0.395	2.32353
LINC01844	0.125	0.29	2.32
CARMIL3	0.83	1.92	2.31325
CELSR3-AS1	0.31	0.715	2.30645
AC068489.1	0.23	0.53	2.30435
IGDCC3	0.15	0.345	2.3
RP11-305L7.3	0.05	0.115	2.3
PPP2R2C	0.05	0.115	2.3
AC002116.7	0.205	0.47	2.29268
CTD-2201E18.5	0.12	0.275	2.29167
RP11-111F5.3	1.275	2.92	2.2902
RNU6-1263P	0.605	1.385	2.28926
RP3-324O17.8	0.105	0.24	2.28571
CTA-212A2.2	0.07	0.16	2.28571
RP11-294N21.3	0.07	0.16	2.28571
LINC02082	0.035	0.08	2.28571
RMST_9	0.16	0.365	2.28125
RP11-338H14.1	0.09	0.205	2.27778
CTD-2147F2.1	0.505	1.15	2.27723
RN7SL333P	0.415	0.945	2.27711
SNORA40	0.385	0.875	2.27273
PDE4C	0.13	0.295	2.26923
NEFH	5.78	13.1	2.26644
LBX2-AS1	0.25	0.565	2.26
SNORD33	0.83	1.875	2.25904
ELAVL2	0.605	1.365	2.2562
FAM57B	1.73	3.9	2.25434
RP11-359K18.4	0.22	0.495	2.25
CTC-537E7.2	0.08	0.18	2.25
RP11-248N22.2	0.08	0.18	2.25
MORN5	0.06	0.135	2.25
ACER1	0.04	0.09	2.25
SPINK9	0.04	0.09	2.25
RP11-138I1.2	0.02	0.045	2.25
EIF1B-AS1	0.02	0.045	2.25
LINC01634	0.02	0.045	2.25
LINC01989	0.02	0.045	2.25
PKD2L2	0.02	0.045	2.25
RARRES2	0.02	0.045	2.25
RP11-3B7.1	0.02	0.045	2.25
RP11-834C11.8	0.02	0.045	2.25
RP1-65J11.5	0.02	0.045	2.25
SERHL	0.02	0.045	2.25
SMIM5	0.02	0.045	2.25
TMEM155	0.02	0.045	2.25
RP11-58C22.2	0.1	0.225	2.25
LINC01930	1.01	2.27	2.24752
PVT1_3	3.125	7.02	2.2464
RP11-613F22.8	0.085	0.19	2.23529
DGCR9	0.15	0.335	2.23333
CTA-398F10.2	0.11	0.245	2.22727
LINC00337	0.11	0.245	2.22727
RP11-667K14.3	0.155	0.345	2.22581
STMN4	0.18	0.4	2.22222
CHRM5	0.09	0.2	2.22222
RP3-473L9.4	0.09	0.2	2.22222
TTLL13P	0.045	0.1	2.22222
SNORA51	2.8	6.22	2.22143
PAQR9-AS1	0.115	0.255	2.21739
RP11-80H5.9	0.115	0.255	2.21739
ZNF727	0.14	0.31	2.21429
RP11-348N5.7	0.07	0.155	2.21429
C1orf226	0.41	0.905	2.20732
RAP1GAP	1.135	2.5	2.20264
KIAA0408	6.855	15.09	2.20131
ATP13A4	0.025	0.055	2.2
LA16c-313D11.9	0.025	0.055	2.2
RP11-388C12.1	0.05	0.11	2.2
CDKN2B	0.025	0.055	2.2
POU2F2	0.025	0.055	2.2
RP11-265O12.1	0.025	0.055	2.2
RP11-281A20.1	0.025	0.055	2.2
LINC02145	0.075	0.165	2.2
SIX6	0.38	0.835	2.19737
RN7SL861P	0.13	0.285	2.19231
RP11-861E21.1	0.365	0.8	2.19178
RP11-340I6.13	0.08	0.175	2.1875
MIR3682	1.765	3.86	2.18697
MIR103A2	1.305	2.85	2.18391
SNORD59A	1.72	3.755	2.18314
CTD-2302E22.6	0.165	0.36	2.18182
RP11-214K3.19	0.44	0.96	2.18182
CTC-232P5.1	0.14	0.305	2.17857
RP11-261P9.4	0.085	0.185	2.17647
MGAT5B	1.11	2.415	2.17568
CTB-131B5.5	0.115	0.25	2.17391
RP11-840I19.5	0.06	0.13	2.16667
FAM135B	0.03	0.065	2.16667
RAX	0.03	0.065	2.16667
RN7SL677P	0.03	0.065	2.16667
RP11-430C7.5	0.03	0.065	2.16667
RP11-506N2.1	0.03	0.065	2.16667
RP11-563J2.2	0.03	0.065	2.16667
RP11-365O16.6	0.03	0.065	2.16667
CADPS	0.62	1.34	2.16129
RP11-513D5.5	0.22	0.475	2.15909
SNORD27	7.57	16.34	2.15852
DGKG	0.095	0.205	2.15789
KCNMB2-AS1	0.07	0.15	2.14286
RP11-268G13.1	0.035	0.075	2.14286
RN7SKP239	0.035	0.075	2.14286
RP5-1065P14.2	0.11	0.235	2.13636
CTB-35F21.1	0.19	0.405	2.13158
RP5-994D16.3	0.19	0.405	2.13158
RP11-555M1.3	0.195	0.415	2.12821
CTD-2616J11.3	0.12	0.255	2.125
BAHCC1	0.04	0.085	2.125
PCP4	0.04	0.085	2.125
RP11-140H17.2	0.215	0.455	2.11628
SYT7	0.22	0.465	2.11364
RP11-184A2.3	0.09	0.19	2.11111
ODF3L1	0.045	0.095	2.11111
RP11-97E7.1	0.045	0.095	2.11111
RIMKLA	0.275	0.58	2.10909
HOXC-AS3	0.145	0.305	2.10345
LINCR-0001	0.15	0.315	2.1
MIR23B	1.265	2.655	2.09881
ADCYAP1R1	0.85	1.78	2.09412
ELOVL2	1.195	2.5	2.09205
APOL1	0.055	0.115	2.09091
GBP7	0.055	0.115	2.09091
LINC01030	0.055	0.115	2.09091
LINC01150	0.055	0.115	2.09091
AC073342.12	0.115	0.24	2.08696
LINC02170	0.06	0.125	2.08333
RP11-147L13.8	0.06	0.125	2.08333
RP11-317C20.9	0.06	0.125	2.08333
RP11-433M22.2	0.06	0.125	2.08333
RP11-203M5.7	0.19	0.395	2.07895
AC090044.2	0.13	0.27	2.07692
PSD2	0.265	0.55	2.07547
RP11-266J6.2	0.215	0.445	2.06977
RORC	0.365	0.755	2.06849
CH507-39O4.2	0.15	0.31	2.06667
AC007365.3	0.075	0.155	2.06667
RN7SL470P	0.075	0.155	2.06667
CTC-441N14.2	0.08	0.165	2.0625
RP11-490B18.6	0.08	0.165	2.0625
SYNPR	0.165	0.34	2.06061
RP4-760C5.3	0.17	0.35	2.05882
CH17-140K24.3	0.085	0.175	2.05882
CKMT1A	0.46	0.945	2.05435
RP11-404H14.1	0.385	0.79	2.05195
CTD-2562J17.2	0.1	0.205	2.05
RP11-138I1.3	0.1	0.205	2.05
NXPH1	0.435	0.89	2.04598
RP4-620E11.8	0.11	0.225	2.04545
TAS2R31	0.11	0.225	2.04545
MIR766	0.12	0.245	2.04167
RP11-44M6.1	0.125	0.255	2.04
RP11-806L2.5	0.135	0.275	2.03704
AC003986.7	0.425	0.865	2.03529
MIR643	0.155	0.315	2.03226
MIR644A	0.165	0.335	2.0303
XXbac-BPG300A18.13	0.165	0.335	2.0303
B3GAT1	0.86	1.745	2.02907
RP11-293M10.6	0.175	0.355	2.02857
PTPRH	0.36	0.73	2.02778
RN7SL574P	0.18	0.365	2.02778
RP11-33N14.5	0.18	0.365	2.02778
LINC02182	0.19	0.385	2.02632
MIR6769A	0.31	0.625	2.01613
SNORD18A	0.325	0.655	2.01538
MIR6516	5.595	11.255	2.01162
CTC-510F12.2	0.105	0.21	2
C22orf23	0.085	0.17	2
AC009264.1	0.05	0.1	2
RP11-596C23.2	0.035	0.07	2
RP13-192B19.2	0.03	0.06	2
GRK7	0.015	0.03	2
RP11-22A3.2	0.015	0.03	2
RP11-382E9.1	0.015	0.03	2
RP11-554D20.2	0.015	0.03	2
RP11-650J17.1	0.015	0.03	2
TMEM63C	0.69	1.38	2
RP11-425M5.7	0.425	0.85	2
MIR4691	0.415	0.83	2
MIR4324	0.325	0.65	2
RP11-638I2.4	0.28	0.56	2
MIR1285-1	0.215	0.43	2
RP11-295D4.4	0.18	0.36	2
AC009473.1	0.165	0.33	2
RP11-275N1.1	0.16	0.32	2
GGTLC3	0.155	0.31	2
MIR561	0.155	0.31	2
SNORA74A	0.155	0.31	2
RP11-218L14.4	0.135	0.27	2
RNU6-1045P	0.13	0.26	2
RP3-402G11.25	0.13	0.26	2
MIR5193	0.125	0.25	2
RNU6ATAC27P	0.125	0.25	2
SNORD3B-1	0.12	0.24	2
FARP1-AS1	0.11	0.22	2
HIST1H2BI	0.11	0.22	2
Z83851.4	0.105	0.21	2
AC068831.3	0.095	0.19	2
PPP4R1-AS1	0.09	0.18	2
RNU12-2P	0.085	0.17	2
AC007796.1	0.075	0.15	2
RP11-78C3.1	0.075	0.15	2
GNA14	0.07	0.14	2
CFAP57	0.065	0.13	2
AC024704.2	0.06	0.12	2
LA16c-429E7.1	0.06	0.12	2
LINC01106	0.06	0.12	2
LINC00535	0.055	0.11	2
RN7SL396P	0.055	0.11	2
RP11-92K15.3	0.055	0.11	2
RP4-550H1.7	0.055	0.11	2
CTB-133G6.2	0.05	0.1	2
CNTD1	0.045	0.09	2
FOXH1	0.045	0.09	2
GPR183	0.045	0.09	2
LINC00513	0.045	0.09	2
RP11-20I23.7	0.045	0.09	2
RP13-455A7.1	0.045	0.09	2
MIR4307HG	0.04	0.08	2
RCSD1	0.04	0.08	2
RP11-256I9.2	0.04	0.08	2
RP11-57H12.2	0.04	0.08	2
RP11-625H11.2	0.04	0.08	2
RP11-626H12.2	0.04	0.08	2
RP11-86K22.2	0.04	0.08	2
RP5-1115A15.1	0.04	0.08	2
SLC7A7	0.04	0.08	2
CTD-2020K17.1	0.035	0.07	2
RN7SL147P	0.035	0.07	2
RN7SL790P	0.035	0.07	2
RP13-463N16.6	0.035	0.07	2
RP5-916O11.2	0.035	0.07	2
STARD13-IT1	0.035	0.07	2
CNTN6	0.03	0.06	2
AC009227.2	0.03	0.06	2
AC012322.1	0.03	0.06	2
AC023347.1	0.03	0.06	2
C20orf166-AS1	0.03	0.06	2
CTA-397H3.3	0.03	0.06	2
CTC-329D1.3	0.03	0.06	2
CTC-430J12.2	0.03	0.06	2
CTD-2515A14.1	0.03	0.06	2
CTD-2659N19.10	0.03	0.06	2
LA16c-359F1.1	0.03	0.06	2
LA16c-390E6.3	0.03	0.06	2
LINC01397	0.03	0.06	2
RN7SL341P	0.03	0.06	2
RN7SL538P	0.03	0.06	2
RN7SL648P	0.03	0.06	2
RP11-187E13.1	0.03	0.06	2
RP11-229P13.22	0.03	0.06	2
RP11-352D13.5	0.03	0.06	2
RP11-439E19.7	0.03	0.06	2
RP11-49O14.2	0.03	0.06	2
RP11-536P6.3	0.03	0.06	2
RP11-669I1.1	0.03	0.06	2
SUCLA2-AS1	0.03	0.06	2
C16orf89	0.025	0.05	2
CAMTA1-IT1	0.025	0.05	2
DNAH17-AS1	0.025	0.05	2
GBX1	0.025	0.05	2
GP2	0.025	0.05	2
GPM6A	0.025	0.05	2
LINC01775	0.025	0.05	2
LRRC2-AS1	0.025	0.05	2
NLRP3	0.025	0.05	2
OTX2-AS1	0.025	0.05	2
QRFPR	0.025	0.05	2
RP11-171N4.1	0.025	0.05	2
RP11-498C9.17	0.025	0.05	2
RP5-1182A14.5	0.025	0.05	2
SLC30A10	0.025	0.05	2
STXBP5-AS1	0.025	0.05	2
AANAT	0.02	0.04	2
AC005757.6	0.02	0.04	2
AC010731.4	0.02	0.04	2
AC011290.4	0.02	0.04	2
AC079135.1	0.02	0.04	2
ASH1L-IT1	0.02	0.04	2
CCDC190	0.02	0.04	2
CTC-340A15.2	0.02	0.04	2
CTD-2349P21.6	0.02	0.04	2
EML2-AS1	0.02	0.04	2
FLJ42969	0.02	0.04	2
HBE1	0.02	0.04	2
HCG2040054	0.02	0.04	2
IL22RA1	0.02	0.04	2
LINC00524	0.02	0.04	2
LINC00868	0.02	0.04	2
PABPC3	0.02	0.04	2
RP11-1060J15.7	0.02	0.04	2
RP11-112L6.2	0.02	0.04	2
RP11-328C8.5	0.02	0.04	2
RP11-351I24.1	0.02	0.04	2
RP11-423H2.4	0.02	0.04	2
RP11-573G6.8	0.02	0.04	2
RP11-759A9.1	0.02	0.04	2
RP11-77H9.8	0.02	0.04	2
RP11-90E5.1	0.02	0.04	2
RP3-393E18.2	0.02	0.04	2
RP3-449M8.9	0.02	0.04	2
RP4-584D14.6	0.02	0.04	2
RP4-601P9.1	0.02	0.04	2
RP5-1107A17.3	0.02	0.04	2
SALRNA3	0.02	0.04	2
SGCA	0.02	0.04	2
TGM3	0.02	0.04	2
TNNT3	0.02	0.04	2
TPRG1-AS2	0.02	0.04	2
XX-C2158C6.3	0.02	0.04	2
ZBBX	0.02	0.04	2
AC005609.19	0.015	0.03	2
AC006126.3	0.015	0.03	2
AC053503.11	0.015	0.03	2
AC078852.1	0.015	0.03	2
ACTN1-AS1	0.015	0.03	2
AP000640.2	0.015	0.03	2
BMP8A	0.015	0.03	2
CP	0.015	0.03	2
CRYGC	0.015	0.03	2
CTC-1337H24.3	0.015	0.03	2
CTC-463N11.4	0.015	0.03	2
CTD-2083E4.7	0.015	0.03	2
CTD-2280E9.1	0.015	0.03	2
CTD-2337I7.1	0.015	0.03	2
CTD-2515O10.5	0.015	0.03	2
ESR2	0.015	0.03	2
FAM19A2	0.015	0.03	2
GIPC2	0.015	0.03	2
GS1-304P7.3	0.015	0.03	2
KCNA2	0.015	0.03	2
LINC00028	0.015	0.03	2
LINC00381	0.015	0.03	2
LINC01441	0.015	0.03	2
LINC02143	0.015	0.03	2
LVCAT1	0.015	0.03	2
MED4-AS1	0.015	0.03	2
MRGPRF	0.015	0.03	2
NMUR1	0.015	0.03	2
P2RY8	0.015	0.03	2
PLA2G1B	0.015	0.03	2
RP11-1018N14.3	0.015	0.03	2
RP11-166P13.4	0.015	0.03	2
RP11-352M15.1	0.015	0.03	2
RP11-363J20.2	0.015	0.03	2
RP11-370I10.10	0.015	0.03	2
RP11-426C22.6	0.015	0.03	2
RP11-567J20.1	0.015	0.03	2
RP11-653J6.1	0.015	0.03	2
RP11-680F20.10	0.015	0.03	2
RP11-727F15.9	0.015	0.03	2
RP11-775D22.3	0.015	0.03	2
RP11-787I22.3	0.015	0.03	2
RP11-856F16.2	0.015	0.03	2
RP11-973D8.4	0.015	0.03	2
RP3-337H4.10	0.015	0.03	2
RP3-436N22.3	0.015	0.03	2
SHANK1	0.015	0.03	2
SP6	0.015	0.03	2
TMEM156	0.015	0.03	2
AC012499.1	0.01	0.02	2
AC015987.1	0.01	0.02	2
ACTL8	0.01	0.02	2
ARMS2	0.01	0.02	2
BCAR4	0.01	0.02	2
BLACE	0.01	0.02	2
CAV1	0.01	0.02	2
CLNK	0.01	0.02	2
CTSE	0.01	0.02	2
CYP26A1	0.01	0.02	2
CYP2B6	0.01	0.02	2
DLEC1	0.01	0.02	2
DLX2	0.01	0.02	2
EHD4-AS1	0.01	0.02	2
F2RL3	0.01	0.02	2
FUT3	0.01	0.02	2
GCNT1	0.01	0.02	2
GJB3	0.01	0.02	2
GPR21	0.01	0.02	2
GSN-AS1	0.01	0.02	2
HSPB9	0.01	0.02	2
KIF12	0.01	0.02	2
LCN10	0.01	0.02	2
LINC01340	0.01	0.02	2
LRTM2	0.01	0.02	2
NEB	0.01	0.02	2
NLRP1	0.01	0.02	2
NLRP8	0.01	0.02	2
PCDH19	0.01	0.02	2
PLA2G4F	0.01	0.02	2
PTX4	0.01	0.02	2
RNF157-AS1	0.01	0.02	2
RP11-169E6.4	0.01	0.02	2
RP11-257I14.1	0.01	0.02	2
RP11-287D1.4	0.01	0.02	2
RP11-323H21.3	0.01	0.02	2
RP11-347E10.1	0.01	0.02	2
RP11-417L19.2	0.01	0.02	2
RP11-456H18.2	0.01	0.02	2
RP11-457P14.5	0.01	0.02	2
RP11-507K2.2	0.01	0.02	2
RP11-531A24.3	0.01	0.02	2
RP11-593F23.1	0.01	0.02	2
RP11-69C17.3	0.01	0.02	2
RP11-731N10.1	0.01	0.02	2
RP11-732A19.5	0.01	0.02	2
RP11-804N13.1	0.01	0.02	2
RP1-223B1.1	0.01	0.02	2
RP3-455J7.4	0.01	0.02	2
RP5-865N13.2	0.01	0.02	2
SLC12A1	0.01	0.02	2
SLC1A2	0.01	0.02	2
SLC23A1	0.01	0.02	2
SLC6A14	0.01	0.02	2
SLCO6A1	0.01	0.02	2
SMIM25	0.01	0.02	2
TMEM140	0.01	0.02	2
TRABD2A	0.01	0.02	2
TRIM59	0.01	0.02	2
TTC16	0.01	0.02	2
UCMA	0.01	0.02	2
ZNF366	0.01	0.02	2
ZNF541	0.01	0.02	2
ABCA13	0.005	0.01	2
ADORA3	0.005	0.01	2
ALKBH3-AS1	0.005	0.01	2
ANO1	0.005	0.01	2
AP001046.6	0.005	0.01	2
ASB15	0.005	0.01	2
ATP2C2	0.005	0.01	2
C10orf71	0.005	0.01	2
C19orf84	0.005	0.01	2
CABP7	0.005	0.01	2
CCR7	0.005	0.01	2
CD40LG	0.005	0.01	2
CD96	0.005	0.01	2
CHAD	0.005	0.01	2
CREG2	0.005	0.01	2
DLGAP1-AS5	0.005	0.01	2
DNAH8	0.005	0.01	2
EDA	0.005	0.01	2
FIBCD1	0.005	0.01	2
FOXC2	0.005	0.01	2
GABBR2	0.005	0.01	2
GNA15	0.005	0.01	2
GYPE	0.005	0.01	2
HECW1	0.005	0.01	2
HHLA2	0.005	0.01	2
IGSF10	0.005	0.01	2
KCNIP1	0.005	0.01	2
KCNN2	0.005	0.01	2
KCNS2	0.005	0.01	2
LA16c-358B7.3	0.005	0.01	2
LDHC	0.005	0.01	2
LHX4	0.005	0.01	2
LINC00602	0.005	0.01	2
LINC00836	0.005	0.01	2
LINC00934	0.005	0.01	2
LINC01354	0.005	0.01	2
LINC01451	0.005	0.01	2
LINC01763	0.005	0.01	2
LINC02179	0.005	0.01	2
LMX1B	0.005	0.01	2
LRRC14B	0.005	0.01	2
MADCAM1	0.005	0.01	2
MAP3K20-AS1	0.005	0.01	2
ME3	0.005	0.01	2
MEG9	0.005	0.01	2
MEI1	0.005	0.01	2
MET	0.005	0.01	2
MIR3681HG	0.005	0.01	2
MUC12	0.005	0.01	2
MYH11	0.005	0.01	2
MYO1A	0.005	0.01	2
MYRFL	0.005	0.01	2
NANOS2	0.005	0.01	2
NOX1	0.005	0.01	2
NR4A2	0.005	0.01	2
NUP210L	0.005	0.01	2
OVOL1	0.005	0.01	2
P2RY14	0.005	0.01	2
PADI2	0.005	0.01	2
PIP5K1B	0.005	0.01	2
PLAG1	0.005	0.01	2
PPP4R4	0.005	0.01	2
PRG2	0.005	0.01	2
PTPRD-AS2	0.005	0.01	2
PXT1	0.005	0.01	2
RCAN2	0.005	0.01	2
RP11-10N16.2	0.005	0.01	2
RP11-138P22.1	0.005	0.01	2
RP11-14J7.6	0.005	0.01	2
RP11-203J24.8	0.005	0.01	2
RP11-240G22.5	0.005	0.01	2
RP11-289H16.1	0.005	0.01	2
RP11-296I10.3	0.005	0.01	2
RP11-324E6.6	0.005	0.01	2
RP11-331G2.7	0.005	0.01	2
RP11-34F13.2	0.005	0.01	2
RP11-460M2.1	0.005	0.01	2
RP11-481G8.2	0.005	0.01	2
RP11-547D24.1	0.005	0.01	2
RP11-748L13.6	0.005	0.01	2
RP11-85B7.2	0.005	0.01	2
RP1-187B23.1	0.005	0.01	2
RP11-902B17.1	0.005	0.01	2
RP13-735L24.1	0.005	0.01	2
RP1-60N8.1	0.005	0.01	2
RP4-663N10.1	0.005	0.01	2
RP6-24A23.7	0.005	0.01	2
SLC22A9	0.005	0.01	2
SLC4A10	0.005	0.01	2
SLC4A4	0.005	0.01	2
T	0.005	0.01	2
TBX1	0.005	0.01	2
TBX15	0.005	0.01	2
TBX21	0.005	0.01	2
TRIM6	0.005	0.01	2
TRPA1	0.005	0.01	2
TSSK4	0.005	0.01	2
TTPA	0.005	0.01	2
TTTY15	0.005	0.01	2
TUNAR	0.005	0.01	2
UPP2	0.005	0.01	2
WDR49	0.005	0.01	2
CRYBA2	0.115	0.23	2
RP11-272L14.2	0.06	0.12	2
RP11-375I20.6	0.06	0.12	2
RP13-212L9.1	0.06	0.12	2
SNCB	0.055	0.11	2
RP5-1119O21.2	0.045	0.09	2
AC012360.4	0.035	0.07	2
LINC01659	0.035	0.07	2
snoU2-30	0	7.53	NA
PLGLB1	0	3.765	NA
MIR5692A1	0	2.26	NA
MIR1204	0	2.21	NA
MIR6772	0	2	NA
RP11-504P24.9	0	1.965	NA
MIR1206	0	1.505	NA
MIR1291	0	1.255	NA
MIR6764	0	1.25	NA
RP11-1C8.7	0	1.01	NA
SNORD43	0	1	NA
MIR6768	0	0.975	NA
MIR6894	0	0.94	NA
RNU7-60P	0	0.94	NA
SNORD116-13	0	0.935	NA
MIR1249	0	0.88	NA
MIR4312	0	0.835	NA
MIR6858	0	0.83	NA
SMIM11A	0	0.83	NA
SNORD127	0	0.81	NA
MIR7975	0	0.795	NA
MIR24-1	0	0.79	NA
SNORA3	0	0.79	NA
MIR761	0	0.75	NA
RP11-65J3.15	0	0.73	NA
SNORD41	0	0.715	NA
MIR4722	0	0.685	NA
RN7SL316P	0	0.655	NA
MIRLET7G	0	0.645	NA
MIR4775	0	0.58	NA
RP11-488C13.7	0	0.565	NA
RNU6-101P	0	0.56	NA
SNORD117	0	0.555	NA
MIR6793	0	0.54	NA
RNU6ATAC14P	0	0.54	NA
MIR6790	0	0.535	NA
MIR6873	0	0.535	NA
TBC1D3I	0	0.51	NA
MIR3620	0	0.5	NA
MIR4633	0	0.5	NA
MIR4782	0	0.5	NA
MIR6837	0	0.5	NA
RP11-419I17.2	0	0.445	NA
MIR1270	0	0.44	NA
RNU6-625P	0	0.425	NA
MIR3124	0	0.42	NA
MIR6829	0	0.42	NA
SNORD116-30	0	0.42	NA
MIR6780A	0	0.395	NA
RNU4-53P	0	0.395	NA
XXbac-BPG55C20.7	0	0.395	NA
MIR5004	0	0.39	NA
GOLGA8K	0	0.385	NA
MIR320C1	0	0.385	NA
GOLGA6L10	0	0.375	NA
MIR4421	0	0.375	NA
MIR4639	0	0.375	NA
MIR4685	0	0.375	NA
MIR6757	0	0.375	NA
MIR6849	0	0.375	NA
RNU6-732P	0	0.375	NA
RP11-543D5.2	0	0.375	NA
MIR548AA2	0	0.37	NA
MIR32	0	0.36	NA
MIR4689	0	0.36	NA
MIR6864	0	0.36	NA
MIR1250	0	0.355	NA
MIR6743	0	0.34	NA
SNORD111	0	0.335	NA
MIR6766	0	0.325	NA
MIR6841	0	0.325	NA
RN7SL231P	0	0.325	NA
RNU6-106P	0	0.325	NA
RNU6-31P	0	0.325	NA
SNORD73B	0	0.325	NA
SNORD61	0	0.315	NA
MIR3122	0	0.31	NA
MIR3181	0	0.31	NA
RNU6-431P	0	0.31	NA
MIR593	0	0.295	NA
MIR1226	0	0.29	NA
MIR3132	0	0.29	NA
RP11-80H18.4	0	0.285	NA
RN7SKP9	0	0.285	NA
MIR3940	0	0.28	NA
SNORD116-12	0	0.28	NA
MIR4721	0	0.275	NA
MIR3161	0	0.27	NA
MIR5692C2	0	0.27	NA
SNORD9	0	0.27	NA
MIR3125	0	0.26	NA
SNORA16B	0	0.26	NA
ZEB2_AS1_4	0	0.26	NA
MIR181D	0	0.255	NA
MIR4469	0	0.25	NA
MIR5088	0	0.25	NA
RNU4-24P	0	0.25	NA
U6	0	0.25	NA
MIR181A2	0	0.245	NA
MIR2116	0	0.245	NA
MIR7107	0	0.245	NA
TAB3-AS1	0	0.245	NA
MIR1908	0	0.24	NA
SCARNA3	0	0.24	NA
SNORD55	0	0.24	NA
GOLGA8O	0	0.235	NA
MIR4672	0	0.235	NA
SNORD121B	0	0.235	NA
MIR128-1	0	0.23	NA
MIR4761	0	0.23	NA
CLEC18C	0	0.225	NA
MIR3138	0	0.225	NA
RNU1-11P	0	0.225	NA
MIR1299	0	0.22	NA
RGPD4	0	0.22	NA
RP1-5O6.4	0	0.22	NA
RNA5SP453	0	0.215	NA
MIR190A	0	0.21	NA
RNA5SP352	0	0.205	NA
MIR125A	0	0.2	NA
MIR1271	0	0.2	NA
MIR3613	0	0.2	NA
RNU6-1266P	0	0.2	NA
SNORA74B	0	0.2	NA
ATP5EP2	0	0.195	NA
CTD-2207O23.12	0	0.19	NA
RN7SL390P	0	0.19	NA
RNA5SP21	0	0.19	NA
CH17-140K24.4	0	0.18	NA
MIR1178	0	0.18	NA
MIR450A1	0	0.18	NA
RNU6-247P	0	0.175	NA
RNU6-729P	0	0.17	NA
RP11-834C11.14	0	0.17	NA
RNY4P36	0	0.165	NA
MIR571	0	0.16	NA
RNU2-35P	0	0.16	NA
RNU6-828P	0	0.16	NA
AC092755.4	0	0.155	NA
MIR548A3	0	0.155	NA
MIR576	0	0.155	NA
MIR580	0	0.155	NA
MIR623	0	0.155	NA
MIR657	0	0.155	NA
RNU6-1309P	0	0.155	NA
RP11-565N2.2	0	0.155	NA
MIR1273G	0	0.15	NA
MIR138-1	0	0.15	NA
MIR342	0	0.15	NA
OR11H12	0	0.15	NA
RNA5SP294	0	0.15	NA
RNU6-204P	0	0.15	NA
RNU6-343P	0	0.15	NA
TRGV1	0	0.15	NA
RNU6-593P	0	0.145	NA
RN7SL655P	0	0.14	NA
RNU4-39P	0	0.14	NA
RNU6-1062P	0	0.14	NA
RNU6-1279P	0	0.14	NA
RNU6-398P	0	0.14	NA
RP11-139H15.7	0	0.14	NA
RP11-624D11.2	0	0.14	NA
SNORA70F	0	0.14	NA
RN7SL804P	0	0.135	NA
RNU5E-6P	0	0.135	NA
RNU6-531P	0	0.135	NA
RNU6-817P	0	0.135	NA
RP11-374M1.2	0	0.135	NA
MIR3939	0	0.13	NA
RN7SL794P	0	0.13	NA
RNA5SP129	0	0.13	NA
RNA5SP340	0	0.13	NA
RNU1-91P	0	0.13	NA
RNU6-1111P	0	0.13	NA
RNU6-307P	0	0.13	NA
MIR6133	0	0.125	NA
RN7SL569P	0	0.125	NA
RNA5SP465	0	0.125	NA
RNU5A-3P	0	0.125	NA
AC139099.6	0	0.12	NA
CTD-2528A14.3	0	0.12	NA
GNAS-AS1_4	0	0.12	NA
RN7SL273P	0	0.12	NA
RNU6-650P	0	0.12	NA
RP11-1144P22.1	0	0.12	NA
RP11-1399P15.1	0	0.12	NA
RP11-236B18.5	0	0.12	NA
RP11-467P9.1	0	0.12	NA
SLC35G5	0	0.12	NA
SNORD90	0	0.12	NA
RN7SL198P	0	0.115	NA
RP11-177H2.2	0	0.115	NA
RP11-295K2.3	0	0.115	NA
XXbac-B33L19.4	0	0.115	NA
MIR98	0	0.11	NA
RNA5SP361	0	0.11	NA
RNU2-33P	0	0.11	NA
RP11-4O3.1	0	0.11	NA
RP13-578N3.3	0	0.11	NA
TMLHE-AS1	0	0.11	NA
RP11-104H15.9	0	0.105	NA
RP13-726E6.1	0	0.105	NA
AC005391.2	0	0.105	NA
GS1-166A23.1	0	0.105	NA
RNA5SP434	0	0.105	NA
RP11-467C18.1	0	0.105	NA
RP11-706O15.7	0	0.105	NA
FIGLA	0	0.1	NA
LINC01906	0	0.1	NA
RN7SL151P	0	0.1	NA
RN7SL180P	0	0.1	NA
RNA5SP201	0	0.1	NA
RNU6-233P	0	0.1	NA
RP11-466A19.6	0	0.1	NA
RP11-49O14.3	0	0.1	NA
RP11-568J23.4	0	0.1	NA
RP11-862L9.3	0	0.1	NA
STT3A-AS1	0	0.1	NA
AC022201.5	0	0.095	NA
CTD-2134A5.3	0	0.095	NA
FMR1-AS1_2	0	0.095	NA
RNA5SP354	0	0.095	NA
RP11-299P2.1	0	0.095	NA
SNORA35	0	0.095	NA
SNORA43	0	0.095	NA
SNORA57	0	0.095	NA
KLK14	0	0.09	NA
LINC01090	0	0.09	NA
RN7SL258P	0	0.09	NA
RNA5SP228	0	0.09	NA
RP11-167J8.3	0	0.09	NA
RP11-23E10.2	0	0.09	NA
RP11-562A8.5	0	0.09	NA
RP5-1070G24.2	0	0.09	NA
RRM1-AS1	0	0.09	NA
SNORA31	0	0.09	NA
SNORA76	0	0.09	NA
CTC-564N23.2	0	0.085	NA
DGCR10	0	0.085	NA
LA16c-321D4.2	0	0.085	NA
LINC01598	0	0.085	NA
RNU1-124P	0	0.085	NA
RNU2-4P	0	0.085	NA
RP11-90D4.3	0	0.085	NA
RP3-406P24.4	0	0.085	NA
RP5-998N21.4	0	0.085	NA
LINC02046	0	0.085	NA
RP11-216N14.9	0	0.085	NA
RP11-95O2.1	0	0.085	NA
AC012370.2	0	0.08	NA
ACA59	0	0.08	NA
CT45A10	0	0.08	NA
RN7SL430P	0	0.08	NA
RN7SL592P	0	0.08	NA
RP11-400D2.3	0	0.08	NA
RP11-74H8.1	0	0.08	NA
RP11-798K3.4	0	0.08	NA
SNORA26	0	0.08	NA
AC074366.3	0	0.075	NA
AC079896.1	0	0.075	NA
CTB-83J4.1	0	0.075	NA
FTX_4	0	0.075	NA
RN7SL332P	0	0.075	NA
RN7SL767P	0	0.075	NA
RP11-213G2.2	0	0.075	NA
RP11-290M5.4	0	0.075	NA
RP11-483H20.4	0	0.075	NA
RP11-669M16.2	0	0.075	NA
AC068580.5	0	0.07	NA
MIR1539	0	0.07	NA
RN7SL141P	0	0.07	NA
RN7SL434P	0	0.07	NA
RN7SL711P	0	0.07	NA
RN7SL714P	0	0.07	NA
RN7SL751P	0	0.07	NA
RP11-227G15.10	0	0.07	NA
RP11-463J10.3	0	0.07	NA
RP11-64B16.3	0	0.07	NA
RP3-471M13.2	0	0.07	NA
AC010761.10	0	0.065	NA
CTD-2568A17.1	0	0.065	NA
CTD-3099C6.7	0	0.065	NA
MIR7851	0	0.065	NA
RMST_8	0	0.065	NA
RN7SKP86	0	0.065	NA
RN7SL105P	0	0.065	NA
RN7SL153P	0	0.065	NA
RN7SL190P	0	0.065	NA
RN7SL33P	0	0.065	NA
RNU1-132P	0	0.065	NA
RNU2-18P	0	0.065	NA
RNU2-58P	0	0.065	NA
RP11-114B7.6	0	0.065	NA
RP11-286B14.2	0	0.065	NA
RP11-319E12.2	0	0.065	NA
RP11-363N22.2	0	0.065	NA
RP11-428C19.4	0	0.065	NA
RP11-561I11.3	0	0.065	NA
RP11-6L6.2	0	0.065	NA
RP11-701I24.3	0	0.065	NA
RP11-817G13.3	0	0.065	NA
SOX2OT_exon3	0	0.065	NA
UBXN7-AS1	0	0.065	NA
RP11-402J6.1	0	0.06	NA
AC092687.5	0	0.06	NA
AC093642.4	0	0.06	NA
AC147651.1	0	0.06	NA
CTA-747E2.10	0	0.06	NA
GRIK1-AS1	0	0.06	NA
IGHV4-31	0	0.06	NA
KCNQ5-IT1	0	0.06	NA
LINC00556	0	0.06	NA
LINC01717	0	0.06	NA
LINC01843	0	0.06	NA
LIX1L-AS1	0	0.06	NA
RERG-IT1	0	0.06	NA
RN7SL672P	0	0.06	NA
RN7SL752P	0	0.06	NA
RP11-150O12.4	0	0.06	NA
RP11-173A6.3	0	0.06	NA
RP11-273B20.3	0	0.06	NA
RP11-310H4.3	0	0.06	NA
RP11-433A10.3	0	0.06	NA
RP11-461L13.4	0	0.06	NA
RP11-548P2.2	0	0.06	NA
RP11-556H2.3	0	0.06	NA
RP11-895M11.3	0	0.06	NA
RP11-944C7.1	0	0.06	NA
RP4-553F17.1	0	0.06	NA
RP4-758J18.7	0	0.06	NA
XXbac-B33L19.12	0	0.06	NA
RP11-364C11.3	0	0.055	NA
RP11-671P2.1	0	0.055	NA
AC004538.3	0	0.055	NA
CLEC18A	0	0.055	NA
CTD-3193K9.3	0	0.055	NA
IGHV2OR16-5	0	0.055	NA
LINC01399	0	0.055	NA
ROPN1L-AS1	0	0.055	NA
RP11-15E1.5	0	0.055	NA
RP11-360P21.2	0	0.055	NA
RP11-465C12.1	0	0.055	NA
RP11-571L19.7	0	0.055	NA
RP11-625I7.1	0	0.055	NA
RP1-261G23.7	0	0.055	NA
SCGB1D2	0	0.055	NA
TM4SF1-AS1	0	0.055	NA
AC004381.7	0	0.05	NA
AC010967.2	0	0.05	NA
AC140912.1	0	0.05	NA
AP000705.7	0	0.05	NA
CPNE9	0	0.05	NA
CTC-505O3.3	0	0.05	NA
LA16c-390H2.4	0	0.05	NA
LINC02146	0	0.05	NA
RERG-AS1	0	0.05	NA
RP11-131K5.1	0	0.05	NA
RP11-166B2.7	0	0.05	NA
RP11-219O3.2	0	0.05	NA
RP11-406H23.2	0	0.05	NA
RP11-420A6.2	0	0.05	NA
RP11-432M8.22	0	0.05	NA
RP11-544A12.4	0	0.05	NA
RP11-545D19.1	0	0.05	NA
RP11-555G19.1	0	0.05	NA
RP11-844G16.3	0	0.05	NA
SOHLH1	0	0.05	NA
SSU72P8	0	0.05	NA
XX-C2158C12.1	0	0.05	NA
FAM19A3	0	0.05	NA
AC093818.1	0	0.045	NA
RP11-109P14.9	0	0.045	NA
AC079988.3	0	0.045	NA
AF064860.5	0	0.045	NA
AP001439.2	0	0.045	NA
ATP1B3-AS1	0	0.045	NA
CH17-140K24.2	0	0.045	NA
CTB-31O20.9	0	0.045	NA
CTB-40H15.4	0	0.045	NA
CTD-2659N19.11	0	0.045	NA
GPC5-AS1	0	0.045	NA
HLCS-IT1	0	0.045	NA
HSPC324	0	0.045	NA
LINC00444	0	0.045	NA
LINC00457	0	0.045	NA
LINC01435	0	0.045	NA
LINC01799	0	0.045	NA
NAGPA-AS1	0	0.045	NA
RN7SL45P	0	0.045	NA
RP11-13E5.2	0	0.045	NA
RP11-141J13.3	0	0.045	NA
RP11-158J3.2	0	0.045	NA
RP11-290L1.3	0	0.045	NA
RP11-354P11.2	0	0.045	NA
RP1-142L7.5	0	0.045	NA
RP11-481J2.1	0	0.045	NA
RP11-503N18.4	0	0.045	NA
RP11-5N11.2	0	0.045	NA
RP11-619I22.1	0	0.045	NA
RP11-65J21.4	0	0.045	NA
RP11-708B6.2	0	0.045	NA
RP11-762H8.5	0	0.045	NA
SPINK7	0	0.045	NA
TRIM74	0	0.045	NA
XAGE2	0	0.045	NA
AC002401.1	0	0.04	NA
AC007879.3	0	0.04	NA
AC008154.4	0	0.04	NA
AC008278.3	0	0.04	NA
AC009480.3	0	0.04	NA
AC016700.2	0	0.04	NA
CSTA	0	0.04	NA
DEFB136	0	0.04	NA
DLGAP4-AS1	0	0.04	NA
EDNRB-AS1	0	0.04	NA
F10-AS1	0	0.04	NA
FARSA-AS1	0	0.04	NA
HLTF-AS1	0	0.04	NA
IGKV1D-43	0	0.04	NA
INS	0	0.04	NA
KB-1458E12.1	0	0.04	NA
LINC00578	0	0.04	NA
LINC01664	0	0.04	NA
LINC01742	0	0.04	NA
LINC01876	0	0.04	NA
LINC02100	0	0.04	NA
NBPF6	0	0.04	NA
OTOS	0	0.04	NA
PABPC5-AS1	0	0.04	NA
RN7SL387P	0	0.04	NA
RN7SL743P	0	0.04	NA
RN7SL8P	0	0.04	NA
RP11-1334A24.6	0	0.04	NA
RP11-157H4.1	0	0.04	NA
RP11-292E2.1	0	0.04	NA
RP11-293P20.4	0	0.04	NA
RP11-300G22.2	0	0.04	NA
RP11-307P5.1	0	0.04	NA
RP11-315A16.1	0	0.04	NA
RP11-32B5.7	0	0.04	NA
RP11-342A23.2	0	0.04	NA
RP11-354I13.2	0	0.04	NA
RP11-370B11.3	0	0.04	NA
RP11-375D13.4	0	0.04	NA
RP11-379B18.6	0	0.04	NA
RP11-424M22.3	0	0.04	NA
RP11-445P17.8	0	0.04	NA
RP11-486M23.1	0	0.04	NA
RP11-486O13.4	0	0.04	NA
RP11-517O13.3	0	0.04	NA
RP11-554K11.2	0	0.04	NA
RP11-573G6.10	0	0.04	NA
RP11-654D12.2	0	0.04	NA
RP11-674C21.9	0	0.04	NA
RP11-697E22.2	0	0.04	NA
RP11-70O5.2	0	0.04	NA
RP11-74K11.2	0	0.04	NA
RP11-767N15.1	0	0.04	NA
RP11-94B19.5	0	0.04	NA
RP1-56J10.8	0	0.04	NA
RP3-380B8.4	0	0.04	NA
RP5-1047A19.4	0	0.04	NA
SLIT2-IT1	0	0.04	NA
Z69666.2	0	0.04	NA
AC011551.3	0	0.035	NA
AC016716.2	0	0.035	NA
AC025442.3	0	0.035	NA
AC083864.3	0	0.035	NA
AC097467.2	0	0.035	NA
AC145123.2	0	0.035	NA
AP003419.16	0	0.035	NA
C6orf47-AS1	0	0.035	NA
CNTFR-AS1	0	0.035	NA
CTC-250I14.6	0	0.035	NA
CTC-270D5.2	0	0.035	NA
CTD-2235C13.2	0	0.035	NA
FXYD7	0	0.035	NA
LINC01812	0	0.035	NA
LINC02055	0	0.035	NA
LYG2	0	0.035	NA
NFE4	0	0.035	NA
PTCHD1-AS	0	0.035	NA
RN7SKP114	0	0.035	NA
RN7SL265P	0	0.035	NA
RN7SL284P	0	0.035	NA
RN7SL308P	0	0.035	NA
RN7SL329P	0	0.035	NA
RN7SL378P	0	0.035	NA
RN7SL40P	0	0.035	NA
RN7SL457P	0	0.035	NA
RN7SL499P	0	0.035	NA
RN7SL502P	0	0.035	NA
RN7SL552P	0	0.035	NA
RN7SL683P	0	0.035	NA
RN7SL709P	0	0.035	NA
RN7SL91P	0	0.035	NA
RP11-10J18.3	0	0.035	NA
RP11-124G5.3	0	0.035	NA
RP11-139E19.3	0	0.035	NA
RP11-141O15.1	0	0.035	NA
RP11-143J24.1	0	0.035	NA
RP11-21L1.1	0	0.035	NA
RP11-245J24.1	0	0.035	NA
RP11-351M16.3	0	0.035	NA
RP11-459I19.1	0	0.035	NA
RP11-482M8.3	0	0.035	NA
RP11-506E9.3	0	0.035	NA
RP11-522M21.2	0	0.035	NA
RP11-6L6.7	0	0.035	NA
RP11-71E19.2	0	0.035	NA
RP11-864I4.3	0	0.035	NA
RP3-430N8.10	0	0.035	NA
RP4-784A16.1	0	0.035	NA
SSMEM1	0	0.035	NA
TCF7L1-IT1	0	0.035	NA
TRERNA1	0	0.035	NA
C22orf42	0	0.03	NA
HOXA13	0	0.03	NA
THRSP	0	0.03	NA
7SK	0	0.03	NA
AADACL2-AS1	0	0.03	NA
AC000067.1	0	0.03	NA
AC006042.7	0	0.03	NA
AC007563.5	0	0.03	NA
AC011752.1	0	0.03	NA
AC016909.1	0	0.03	NA
AC023137.2	0	0.03	NA
AC084149.1	0	0.03	NA
AC114803.3	0	0.03	NA
AMER3	0	0.03	NA
AP000797.3	0	0.03	NA
APOC2	0	0.03	NA
ARHGEF7-AS1	0	0.03	NA
CCDC39-AS1	0	0.03	NA
CHRNA2	0	0.03	NA
CRYGN	0	0.03	NA
CTB-32O4.4	0	0.03	NA
CTC-308K20.2	0	0.03	NA
CTC-806A22.1	0	0.03	NA
CTD-2187J20.1	0	0.03	NA
CTD-2196P11.2	0	0.03	NA
CTD-2288O8.1	0	0.03	NA
DGUOK-AS1	0	0.03	NA
EPHB1	0	0.03	NA
GRAPL	0	0.03	NA
HPR	0	0.03	NA
IGHG3	0	0.03	NA
LINC00407	0	0.03	NA
LINC01794	0	0.03	NA
MIR100HG	0	0.03	NA
PRORY	0	0.03	NA
RN7SL111P	0	0.03	NA
RN7SL124P	0	0.03	NA
RN7SL300P	0	0.03	NA
RN7SL370P	0	0.03	NA
RN7SL411P	0	0.03	NA
RN7SL47P	0	0.03	NA
RN7SL712P	0	0.03	NA
RN7SL792P	0	0.03	NA
RN7SL849P	0	0.03	NA
RP11-1028N23.2	0	0.03	NA
RP11-14C10.3	0	0.03	NA
RP11-159H10.3	0	0.03	NA
[truncated: 920 more rows]
