# Supplementary material for: Silencing of SRRM4 suppresses microexon inclusion and promotes tumor growth across cancers
Source: PLoS Biol. 2021 Feb 23;19(2):e3001138. doi: 10.1371/journal.pbio.3001138 (PMC7935315; doi:10.1371/journal.pbio.3001138)
Supplement: S8 Data — DM, deletion mutant; SRRM4, Serine/Arginine Repetitive Matrix 4; WT, wild-type. (XLSX) [file pbio.3001138.s028.xlsx]

## Sheet: binom test summary
Binomial test results for associations of gene expression changes (fold-change ≥ 2) between cell lines with SRRM4 overexpression (WT vs DM) and a neuronal differentiation dataset (mature neurons vs neuronal precursor cells).
MCF7 - 24h induction			DU145 - 24h induction			HeLa - 24h induction			HCT116 - 24h induction			MDA-MB-231 - 24h induction			SH-SY5Y - 24h induction
Quadrant	number of genes		Quadrant	number of genes		Quadrant	number of genes		Quadrant	number of genes		Quadrant	number of genes		Quadrant	number of genes
up (neurons) AND up (cell line)	545		up (neurons) AND up (cell line)	415		up (neurons) AND up (cell line)	472		up (neurons) AND up (cell line)	604		up (neurons) AND up (cell line)	546		up (neurons) AND up (cell line)	621
up (neurons) AND down (cell line)	160		up (neurons) AND down (cell line)	127		up (neurons) AND down (cell line)	124		up (neurons) AND down (cell line)	195		up (neurons) AND down (cell line)	169		up (neurons) AND down (cell line)	157
down (neurons) AND up (cell line)	368		down (neurons) AND up (cell line)	343		down (neurons) AND up (cell line)	350		down (neurons) AND up (cell line)	300		down (neurons) AND up (cell line)	312		down (neurons) AND up (cell line)	406
down (neurons) AND down (cell line)	124		down (neurons) AND down (cell line)	140		down (neurons) AND down (cell line)	140		down (neurons) AND down (cell line)	110		down (neurons) AND down (cell line)	108		down (neurons) AND down (cell line)	188
total	1197		total	1025		total	1086		total	1209		total	1135		total	1372
p-value	2.55142e-05		p-value	0.00433274		p-value	1.57412e-05		p-value	1.62453e-10		p-value	1.56968e-07		p-value	1.65861e-11
MDA-MB-231 - 7d induction			SH-SY5Y - 7d induction
Quadrant	number of genes		Quadrant	number of genes
up (neurons) AND up (cell line)	584		up (neurons) AND up (cell line)	525
up (neurons) AND down (cell line)	197		up (neurons) AND down (cell line)	152
down (neurons) AND up (cell line)	276		down (neurons) AND up (cell line)	300
down (neurons) AND down (cell line)	116		down (neurons) AND down (cell line)	119
total	1173		total	1096
p-value	1.80902e-11		p-value	3.65406e-09

## Sheet: neurons
Neuronal differentiation dataset (Blair et al. 2017)
ID	GENE	Mature neurons (50 days)	NPC	Fold-change (d50/NPC)
ENSG00000131095	GFAP	316.19	0.05	6323.8
ENSG00000135744	AGT	71.25	0.04	1781.25
ENSG00000164600	NEUROD6	17.12	0.02	856
ENSG00000281383	CH507-513H4.5	91.51	0.11	831.909
ENSG00000214216	IQCJ	7.1	0.01	710
ENSG00000147588	PMP2	13.56	0.02	678
ENSG00000156486	KCNS2	6.55	0.01	655
ENSG00000231213	PLSCR5	6.34	0.01	634
ENSG00000104879	CKM	6.24	0.01	624
ENSG00000133048	CHI3L1	39.39	0.07	562.714
ENSG00000171532	NEUROD2	4.82	0.01	482
ENSG00000260664	AC004158.3	4.35	0.01	435
ENSG00000187773	FAM69C	3.99	0.01	399
ENSG00000130598	TNNI2	3.95	0.01	395
ENSG00000233670	PIRT	3.91	0.01	391
ENSG00000129151	BBOX1	11.27	0.03	375.667
ENSG00000138379	MSTN	3.63	0.01	363
ENSG00000109846	CRYAB	83.11	0.23	361.348
ENSG00000176884	GRIN1	15.59	0.05	311.8
ENSG00000175206	NPPA	6.23	0.02	311.5
ENSG00000168530	MYL1	5.87	0.02	293.5
ENSG00000196136	SERPINA3	78.49	0.27	290.704
ENSG00000166979	EVA1C	5.15	0.02	257.5
ENSG00000106483	SFRP4	2.56	0.01	256
ENSG00000126861	OMG	2.51	0.01	251
ENSG00000188931	CFAP126	12.38	0.05	247.6
ENSG00000145864	GABRB2	9.88	0.04	247
ENSG00000172137	CALB2	82.22	0.34	241.824
ENSG00000139874	SSTR1	2.4	0.01	240
ENSG00000243902	ELFN2	2.28	0.01	228
ENSG00000168959	GRM5	15.78	0.07	225.429
ENSG00000058335	RASGRF1	6.61	0.03	220.333
ENSG00000107317	PTGDS	95.21	0.44	216.386
ENSG00000133321	RARRES3	14.8	0.07	211.429
ENSG00000128422	KRT17	2.06	0.01	206
ENSG00000213886	UBD	8.07	0.04	201.75
ENSG00000105509	HAS1	2	0.01	200
ENSG00000186377	CYP4X1	5.59	0.03	186.333
ENSG00000116254	CHD5	14.9	0.08	186.25
ENSG00000153820	SPHKAP	5.52	0.03	184
ENSG00000154478	GPR26	3.66	0.02	183
ENSG00000260244	RP11-588K22.2	1.82	0.01	182
ENSG00000182836	PLCXD3	1.78	0.01	178
ENSG00000147655	RSPO2	3.53	0.02	176.5
ENSG00000165309	ARMC3	1.75	0.01	175
ENSG00000172209	GPR22	1.73	0.01	173
ENSG00000140015	KCNH5	1.72	0.01	172
ENSG00000150361	KLHL1	29.1	0.17	171.176
ENSG00000131771	PPP1R1B	1.67	0.01	167
ENSG00000165478	HEPACAM	11.6	0.07	165.714
ENSG00000072315	TRPC5	3.29	0.02	164.5
ENSG00000113578	FGF1	9.58	0.06	159.667
ENSG00000152910	CNTNAP4	13.87	0.09	154.111
ENSG00000018236	CNTN1	78.87	0.52	151.673
ENSG00000225472	RP11-120J1.1	1.51	0.01	151
ENSG00000124749	COL21A1	5.97	0.04	149.25
ENSG00000133055	MYBPH	1.49	0.01	149
ENSG00000163288	GABRB1	1.47	0.01	147
ENSG00000185742	C11orf87	10.26	0.07	146.571
ENSG00000250358	LINC02200	2.9	0.02	145
ENSG00000177234	LINC01561	1.44	0.01	144
ENSG00000233452	STXBP5-AS1	4.18	0.03	139.333
ENSG00000273301	RP11-314B1.2	2.68	0.02	134
ENSG00000173210	ABLIM3	22.48	0.17	132.235
ENSG00000163032	VSNL1	27.49	0.21	130.905
ENSG00000132470	ITGB4	15.62	0.12	130.167
ENSG00000255916	RP13-895J2.7	2.56	0.02	128
ENSG00000154975	CA10	15.93	0.13	122.538
ENSG00000164128	NPY1R	4.88	0.04	122
ENSG00000275038	RP11-546B8.6	2.44	0.02	122
ENSG00000171885	AQP4	36.75	0.31	118.548
ENSG00000259964	THSD4-AS1	1.17	0.01	117
ENSG00000137473	TTC29	1.16	0.01	116
ENSG00000185055	EFCAB10	1.16	0.01	116
ENSG00000174332	GLIS1	1.13	0.01	113
ENSG00000168481	LGI3	4.5	0.04	112.5
ENSG00000224223	VSTM2A-OT1	2.23	0.02	111.5
ENSG00000162761	LMX1A	1.11	0.01	111
ENSG00000166006	KCNC2	3.33	0.03	111
ENSG00000169933	FRMPD4	5.5	0.05	110
ENSG00000157765	SLC34A2	3.26	0.03	108.667
ENSG00000146147	MLIP	1.08	0.01	108
ENSG00000117154	IGSF21	13.88	0.13	106.769
ENSG00000145451	GLRA3	4.26	0.04	106.5
ENSG00000181656	GPR88	1.06	0.01	106
ENSG00000165509	MAGEC3	1.05	0.01	105
ENSG00000182698	RESP18	1.05	0.01	105
ENSG00000041353	RAB27B	5.18	0.05	103.6
ENSG00000237949	LINC00844	2.07	0.02	103.5
ENSG00000136842	TMOD1	4.05	0.04	101.25
ENSG00000203685	STUM	8.03	0.08	100.375
ENSG00000136531	SCN2A	29.41	0.3	98.0333
ENSG00000166596	CFAP52	2.93	0.03	97.6667
ENSG00000165929	TC2N	3.9	0.04	97.5
ENSG00000224078	SNHG14	4.86	0.05	97.2
ENSG00000125384	PTGER2	1.94	0.02	97
ENSG00000162670	BRINP3	20.31	0.21	96.7143
ENSG00000064886	CHI3L2	1.9	0.02	95
ENSG00000147256	ARHGAP36	6.61	0.07	94.4286
ENSG00000151812	SLC35F4	3.76	0.04	94
ENSG00000113327	GABRG2	3.69	0.04	92.25
ENSG00000259957	RP11-491F9.8	0.92	0.01	92
ENSG00000113805	CNTN3	1.8	0.02	90
ENSG00000228789	HCG22	1.8	0.02	90
ENSG00000136928	GABBR2	31.41	0.35	89.7429
ENSG00000122254	HS3ST2	3.58	0.04	89.5
ENSG00000235448	LURAP1L-AS1	0.89	0.01	89
ENSG00000164188	RANBP3L	1.77	0.02	88.5
ENSG00000078725	BRINP1	34.09	0.39	87.4103
ENSG00000170577	SIX2	4.2	0.05	84
ENSG00000152583	SPARCL1	186.75	2.23	83.7444
ENSG00000144229	THSD7B	2.51	0.03	83.6667
ENSG00000070886	EPHA8	2.5	0.03	83.3333
ENSG00000125731	SH2D3A	0.83	0.01	83
ENSG00000145075	CCDC39	0.82	0.01	82
ENSG00000181072	CHRM2	4.07	0.05	81.4
ENSG00000256443	RP11-794G24.1	0.81	0.01	81
ENSG00000196639	HRH1	3.21	0.04	80.25
ENSG00000140519	RHCG	0.8	0.01	80
ENSG00000225988	LAMP5-AS1	2.39	0.03	79.6667
ENSG00000228400	AC079154.1	1.59	0.02	79.5
ENSG00000006116	CACNG3	3.96	0.05	79.2
ENSG00000173947	PIFO	11.87	0.15	79.1333
ENSG00000111344	RASAL1	0.79	0.01	79
ENSG00000112038	OPRM1	7.78	0.1	77.8
ENSG00000253974	NRG1-IT1	3.11	0.04	77.75
ENSG00000144290	SLC4A10	8.48	0.11	77.0909
ENSG00000137752	CASP1	0.77	0.01	77
ENSG00000171587	DSCAM	6.15	0.08	76.875
ENSG00000182348	ZNF804B	1.51	0.02	75.5
ENSG00000185774	KCNIP4	3.02	0.04	75.5
ENSG00000102924	CBLN1	16.6	0.22	75.4545
ENSG00000181215	C4orf50	1.49	0.02	74.5
ENSG00000155657	TTN	0.74	0.01	74
ENSG00000132692	BCAN	44.46	0.61	72.8852
ENSG00000196990	FAM163B	2.9	0.04	72.5
ENSG00000145888	GLRA1	4.32	0.06	72
ENSG00000164746	C7orf57	1.44	0.02	72
ENSG00000183662	FAM19A1	3.51	0.05	70.2
ENSG00000249307	LINC01088	3.4	0.05	68
ENSG00000145416	MARCH1	13.54	0.2	67.7
ENSG00000198785	GRIN3A	2.7	0.04	67.5
ENSG00000134121	CHL1	18.13	0.27	67.1481
ENSG00000272515	RP11-29P20.1	1.34	0.02	67
ENSG00000280650	KCNIP4-IT1	0.67	0.01	67
ENSG00000101977	MCF2	4.67	0.07	66.7143
ENSG00000152580	IGSF10	0.66	0.01	66
ENSG00000204323	SMIM5	1.97	0.03	65.6667
ENSG00000197322	C17orf102	1.31	0.02	65.5
ENSG00000174611	KY	0.65	0.01	65
ENSG00000165606	DRGX	2.59	0.04	64.75
ENSG00000235159	RP6-109B7.4	0.64	0.01	64
ENSG00000224389	C4B	6.39	0.1	63.9
ENSG00000162692	VCAM1	55.71	0.88	63.3068
ENSG00000180828	BHLHE22	6.32	0.1	63.2
ENSG00000154654	NCAM2	9.45	0.15	63
ENSG00000171476	HOPX	18.85	0.3	62.8333
ENSG00000130643	CALY	23.71	0.38	62.3947
ENSG00000245067	IGFBP7-AS1	0.62	0.01	62
ENSG00000178602	OTOS	3.66	0.06	61
ENSG00000137843	PAK6	6.66	0.11	60.5455
ENSG00000182255	KCNA4	4.83	0.08	60.375
ENSG00000265393	CTD-2517M22.17	1.81	0.03	60.3333
ENSG00000175874	CREG2	6.61	0.11	60.0909
ENSG00000185518	SV2B	8.4	0.14	60
ENSG00000175267	VWA3A	1.78	0.03	59.3333
ENSG00000122180	MYOG	0.59	0.01	59
ENSG00000261013	CTD-2050B12.1	0.59	0.01	59
ENSG00000129514	FOXA1	2.35	0.04	58.75
ENSG00000165970	SLC6A5	7.03	0.12	58.5833
ENSG00000186471	AKAP14	2.91	0.05	58.2
ENSG00000145242	EPHA5	8.13	0.14	58.0714
ENSG00000169429	CXCL8	0.58	0.01	58
ENSG00000004848	ARX	0.58	0.01	58
ENSG00000280780	JAKMIP2-AS1	2.32	0.04	58
ENSG00000137558	PI15	26.03	0.45	57.8444
ENSG00000060140	STYK1	1.15	0.02	57.5
ENSG00000108924	HLF	1.15	0.02	57.5
ENSG00000148482	SLC39A12	0.57	0.01	57
ENSG00000214711	CAPN14	1.14	0.02	57
ENSG00000159708	LRRC36	0.56	0.01	56
ENSG00000152214	RIT2	3.35	0.06	55.8333
ENSG00000107295	SH3GL2	23.39	0.42	55.6905
ENSG00000106078	COBL	3.31	0.06	55.1667
ENSG00000136235	GPNMB	3.3	0.06	55
ENSG00000198734	F5	0.54	0.01	54
ENSG00000122025	FLT3	0.54	0.01	54
ENSG00000246223	LINC01550	0.54	0.01	54
ENSG00000101958	GLRA2	58.59	1.1	53.2636
ENSG00000117600	PLPPR4	13.3	0.25	53.2
ENSG00000227128	LBX1-AS1	3.69	0.07	52.7143
ENSG00000164512	ANKRD55	2.63	0.05	52.6
ENSG00000172568	FNDC9	1.04	0.02	52
ENSG00000166448	TMEM130	47.71	0.92	51.8587
ENSG00000223516	AFF2-IT1	1.55	0.03	51.6667
ENSG00000156097	GPR61	4.6	0.09	51.1111
ENSG00000260769	RP11-491F9.5	0.51	0.01	51
ENSG00000169282	KCNAB1	3.54	0.07	50.5714
ENSG00000267522	LINC01864	1.01	0.02	50.5
ENSG00000177098	SCN4B	13.61	0.27	50.4074
ENSG00000184672	RALYL	14.51	0.29	50.0345
ENSG00000134533	RERG	4	0.08	50
ENSG00000234692	RP11-445L6.3	1.5	0.03	50
ENSG00000166603	MC4R	5.98	0.12	49.8333
ENSG00000258548	LINC00645	1.49	0.03	49.6667
ENSG00000074211	PPP2R2C	31.21	0.63	49.5397
ENSG00000162520	SYNC	4.95	0.1	49.5
ENSG00000074317	SNCB	24.25	0.5	48.5
ENSG00000259372	CTD-2240J17.1	1.93	0.04	48.25
ENSG00000275491	LINC01730	0.48	0.01	48
ENSG00000156564	LRFN2	5.26	0.11	47.8182
ENSG00000116745	RPE65	6.2	0.13	47.6923
ENSG00000255136	CTD-2562J17.4	0.95	0.02	47.5
ENSG00000229278	RP11-483F11.7	1.89	0.04	47.25
ENSG00000152137	HSPB8	37.32	0.79	47.2405
ENSG00000102468	HTR2A	0.94	0.02	47
ENSG00000153446	C16orf89	1.88	0.04	47
ENSG00000006128	TAC1	43.14	0.92	46.8913
ENSG00000146151	HMGCLL1	15.86	0.34	46.6471
ENSG00000183166	CALN1	8.38	0.18	46.5556
ENSG00000055813	CCDC85A	4.61	0.1	46.1
ENSG00000205632	LINC01310	0.46	0.01	46
ENSG00000147041	SYTL5	7.34	0.16	45.875
ENSG00000013293	SLC7A14	11	0.24	45.8333
ENSG00000253857	RP11-386G21.2	1.82	0.04	45.5
ENSG00000260001	TGFBR3L	0.91	0.02	45.5
ENSG00000164488	DACT2	2.72	0.06	45.3333
ENSG00000158258	CLSTN2	19.01	0.42	45.2619
ENSG00000170091	HMP19	293.58	6.5	45.1662
ENSG00000152315	KCNK13	0.45	0.01	45
ENSG00000127824	TUBA4A	4.94	0.11	44.9091
ENSG00000147036	LANCL3	0.89	0.02	44.5
ENSG00000237321	RP11-374A22.1	1.33	0.03	44.3333
ENSG00000165084	C8orf34	5.29	0.12	44.0833
ENSG00000156219	ART3	0.44	0.01	44
ENSG00000212766	EWSAT1	0.44	0.01	44
ENSG00000232903	LINC01166	0.43	0.01	43
ENSG00000174473	GALNTL6	5.57	0.13	42.8462
ENSG00000132872	SYT4	77.16	1.81	42.6298
ENSG00000131386	GALNT15	4.25	0.1	42.5
ENSG00000180209	MYLPF	14.78	0.35	42.2286
ENSG00000174948	GPR149	1.25	0.03	41.6667
ENSG00000180269	GPR139	0.83	0.02	41.5
ENSG00000279685	MAPT-IT1	1.66	0.04	41.5
ENSG00000270607	RP11-359E10.1	7.83	0.19	41.2105
ENSG00000169427	KCNK9	6.18	0.15	41.2
ENSG00000171435	KSR2	2.87	0.07	41
ENSG00000273287	CTA-268H5.14	2.05	0.05	41
ENSG00000120907	ADRA1A	4.91	0.12	40.9167
ENSG00000196277	GRM7	5.3	0.13	40.7692
ENSG00000166897	ELFN2	11.3	0.28	40.3571
ENSG00000164176	EDIL3	31.73	0.79	40.1646
ENSG00000070182	SPTB	5.6	0.14	40
ENSG00000179796	LRRC3B	6.38	0.16	39.875
ENSG00000150556	LYPD6B	1.19	0.03	39.6667
ENSG00000255178	RP11-686G23.2	0.79	0.02	39.5
ENSG00000156076	WIF1	1.18	0.03	39.3333
ENSG00000257999	RP11-61E11.2	1.18	0.03	39.3333
ENSG00000258175	RP11-412H8.2	1.18	0.03	39.3333
ENSG00000179915	NRXN1	43.1	1.1	39.1818
ENSG00000185352	HS6ST3	8.59	0.22	39.0455
ENSG00000185433	LINC00158	0.39	0.01	39
ENSG00000254768	CTD-2140G10.2	0.78	0.02	39
ENSG00000157087	ATP2B2	7.4	0.19	38.9474
ENSG00000196104	SPOCK3	11.28	0.29	38.8966
ENSG00000026508	CD44	23.25	0.6	38.75
ENSG00000235024	AC097468.7	0.77	0.02	38.5
ENSG00000250846	EPHA5-AS1	1.53	0.04	38.25
ENSG00000115155	OTOF	2.66	0.07	38
ENSG00000250107	CACNA1G-AS1	0.38	0.01	38
ENSG00000168081	PNOC	6.4	0.17	37.6471
ENSG00000151834	GABRA2	1.88	0.05	37.6
ENSG00000011677	GABRA3	20.08	0.54	37.1852
ENSG00000131730	CKMT2	0.37	0.01	37
ENSG00000167850	CD300C	0.37	0.01	37
ENSG00000081041	CXCL2	6.26	0.17	36.8235
ENSG00000121898	CPXM2	6.57	0.18	36.5
ENSG00000186047	DLEU7	1.46	0.04	36.5
ENSG00000174576	NPAS4	13.81	0.38	36.3421
ENSG00000262668	AJ003147.9	1.09	0.03	36.3333
ENSG00000079101	CLUL1	2.9	0.08	36.25
ENSG00000183715	OPCML	8.3	0.23	36.087
ENSG00000108576	SLC6A4	0.36	0.01	36
ENSG00000162645	GBP2	0.36	0.01	36
ENSG00000182450	KCNK4	1.79	0.05	35.8
ENSG00000145536	ADAMTS16	6.8	0.19	35.7895
ENSG00000168309	FAM107A	18.91	0.53	35.6792
ENSG00000104043	ATP8B4	0.71	0.02	35.5
ENSG00000260420	LINC02182	0.71	0.02	35.5
ENSG00000140945	CDH13	10.29	0.29	35.4828
ENSG00000144460	NYAP2	4.61	0.13	35.4615
ENSG00000261675	RP5-1119A7.17	6.72	0.19	35.3684
ENSG00000113100	CDH9	7.42	0.21	35.3333
ENSG00000150594	ADRA2A	1.41	0.04	35.25
ENSG00000179292	TMEM151A	7.75	0.22	35.2273
ENSG00000205856	C22orf42	7.39	0.21	35.1905
ENSG00000132975	GPR12	7.01	0.2	35.05
ENSG00000174521	TTC9B	29.41	0.84	35.0119
ENSG00000245750	DRAIC	0.35	0.01	35
ENSG00000136541	ERMN	0.35	0.01	35
ENSG00000157306	ZFHX2-AS1	0.7	0.02	35
ENSG00000278840	RP11-345N11.1	1.05	0.03	35
ENSG00000181541	MAB21L2	38.79	1.11	34.9459
ENSG00000176971	FIBIN	19.56	0.56	34.9286
ENSG00000131094	C1QL1	51.32	1.47	34.9116
ENSG00000178732	GP5	1.73	0.05	34.6
ENSG00000255929	RP11-867G2.8	0.69	0.02	34.5
ENSG00000259554	RP11-408J6.1	2.76	0.08	34.5
ENSG00000135218	CD36	2.41	0.07	34.4286
ENSG00000159248	GJD2	2.4	0.07	34.2857
ENSG00000135063	FAM189A2	4.1	0.12	34.1667
ENSG00000243649	CFB	0.68	0.02	34
ENSG00000253293	HOXA10	0.68	0.02	34
ENSG00000267082	CTC-510F12.2	0.68	0.02	34
ENSG00000198216	CACNA1E	23.08	0.68	33.9412
ENSG00000091664	SLC17A6	39.37	1.16	33.9397
ENSG00000149656	LINC00266-1	2.37	0.07	33.8571
ENSG00000267890	CTD-2126E3.4	45.72	1.36	33.6176
ENSG00000237289	CKMT1B	1.68	0.05	33.6
ENSG00000260614	RP11-491F9.1	1.68	0.05	33.6
ENSG00000100314	CABP7	7.38	0.22	33.5455
ENSG00000163331	DAPL1	0.67	0.02	33.5
ENSG00000251442	LINC01094	0.67	0.02	33.5
ENSG00000101438	SLC32A1	6.36	0.19	33.4737
ENSG00000273650	CTD-3193K9.11	1	0.03	33.3333
ENSG00000102452	NALCN	6.97	0.21	33.1905
ENSG00000186862	PDZD7	4.63	0.14	33.0714
ENSG00000109625	CPZ	0.99	0.03	33
ENSG00000170324	FRMPD2	0.33	0.01	33
ENSG00000214402	LCNL1	0.33	0.01	33
ENSG00000248927	CTD-2334D19.1	0.33	0.01	33
ENSG00000259345	RP11-624L4.1	0.66	0.02	33
ENSG00000259974	LINC00261	0.33	0.01	33
ENSG00000234511	C5orf58	1.97	0.06	32.8333
ENSG00000113763	UNC5A	5.24	0.16	32.75
ENSG00000272862	RP11-814H16.2	0.65	0.02	32.5
ENSG00000230223	ATXN8OS	0.65	0.02	32.5
ENSG00000236501	AC079305.11	0.65	0.02	32.5
ENSG00000258598	RP11-260M19.1	0.65	0.02	32.5
ENSG00000270147	RP11-646I6.6	0.65	0.02	32.5
ENSG00000273853	RP11-438D14.3	0.65	0.02	32.5
ENSG00000106819	ASPN	0.32	0.01	32
ENSG00000182050	MGAT4C	1.28	0.04	32
ENSG00000274993	RP11-395B7.2	0.32	0.01	32
ENSG00000249853	HS3ST5	3.78	0.12	31.5
ENSG00000260600	RP11-109D24.1	0.63	0.02	31.5
ENSG00000145526	CDH18	14.42	0.46	31.3478
ENSG00000133135	RNF128	1.56	0.05	31.2
ENSG00000198883	PNMA5	1.56	0.05	31.2
ENSG00000151623	NR3C2	2.49	0.08	31.125
ENSG00000163536	SERPINI1	19.29	0.62	31.1129
ENSG00000124785	NRN1	58.7	1.89	31.0582
ENSG00000180332	KCTD4	0.93	0.03	31
ENSG00000224204	PHEX-AS1	0.31	0.01	31
ENSG00000258642	RP11-219E7.2	0.31	0.01	31
ENSG00000265356	RP11-17M24.3	0.62	0.02	31
ENSG00000164690	SHH	2.75	0.09	30.5556
ENSG00000156395	SORCS3	7.59	0.25	30.36
ENSG00000135824	RGS8	9.36	0.31	30.1935
ENSG00000136750	GAD2	6.33	0.21	30.1429
ENSG00000122679	RAMP3	0.3	0.01	30
ENSG00000254226	LINC01933	0.6	0.02	30
ENSG00000117226	GBP3	0.6	0.02	30
ENSG00000196932	TMEM26	0.3	0.01	30
ENSG00000236197	AC002429.5	0.3	0.01	30
ENSG00000078295	ADCY2	19.74	0.66	29.9091
ENSG00000128253	RFPL2	2.09	0.07	29.8571
ENSG00000164438	TLX3	2.68	0.09	29.7778
ENSG00000147481	SNTG1	9.22	0.31	29.7419
ENSG00000234688	RP1-293L6.1	2.97	0.1	29.7
ENSG00000136944	LMX1B	14.83	0.5	29.66
ENSG00000160188	RSPH1	3.26	0.11	29.6364
ENSG00000168702	LRP1B	8.59	0.29	29.6207
ENSG00000260230	FRRS1L	21.85	0.74	29.527
ENSG00000079102	RUNX1T1	14.75	0.5	29.5
ENSG00000250686	RP1-240B8.3	12.68	0.43	29.4884
ENSG00000174453	VWC2L	4.12	0.14	29.4286
ENSG00000181291	TMEM132E	13.22	0.45	29.3778
ENSG00000259977	AL121578.2	1.76	0.06	29.3333
ENSG00000140285	FGF7	1.17	0.04	29.25
ENSG00000204022	LIPJ	0.29	0.01	29
ENSG00000169752	NRG4	0.58	0.02	29
ENSG00000164116	GUCY1A3	8.39	0.29	28.931
ENSG00000228397	LINC01635	1.73	0.06	28.8333
ENSG00000189056	RELN	14.99	0.52	28.8269
ENSG00000103534	TMC5	1.15	0.04	28.75
ENSG00000257842	NOVA1-AS1	1.15	0.04	28.75
ENSG00000119283	TRIM67	7.76	0.27	28.7407
ENSG00000174145	NWD2	1.71	0.06	28.5
ENSG00000107147	KCNT1	0.57	0.02	28.5
ENSG00000242880	RP11-190P13.2	0.57	0.02	28.5
ENSG00000204653	ASPDH	1.42	0.05	28.4
ENSG00000261790	AC005606.14	1.42	0.05	28.4
ENSG00000172995	ARPP21	5.67	0.2	28.35
ENSG00000184564	SLITRK6	2.26	0.08	28.25
ENSG00000252837	RN7SKP99	1.13	0.04	28.25
ENSG00000137203	TFAP2A	4.51	0.16	28.1875
ENSG00000140563	MCTP2	0.28	0.01	28
ENSG00000008441	NFIX	20.4	0.73	27.9452
ENSG00000058866	DGKG	1.67	0.06	27.8333
ENSG00000254656	RTL1	3.89	0.14	27.7857
ENSG00000110675	ELMOD1	21.29	0.77	27.6494
ENSG00000168743	NPNT	3.87	0.14	27.6429
ENSG00000271265	RP11-230C9.4	0.55	0.02	27.5
ENSG00000149972	CNTN5	4.12	0.15	27.4667
ENSG00000101000	PROCR	1.64	0.06	27.3333
ENSG00000186326	RGS9BP	0.82	0.03	27.3333
ENSG00000039068	CDH1	3.82	0.14	27.2857
ENSG00000180287	PLD5	2.18	0.08	27.25
ENSG00000139220	PPFIA2	29.12	1.07	27.215
ENSG00000141433	ADCYAP1	5.17	0.19	27.2105
ENSG00000165023	DIRAS2	25.84	0.95	27.2
ENSG00000261292	RP11-389G6.3	1.36	0.05	27.2
ENSG00000145244	CORIN	0.81	0.03	27
ENSG00000233695	GAS6-AS1	0.27	0.01	27
ENSG00000154227	CERS3	0.27	0.01	27
ENSG00000175766	EIF4E1B	0.27	0.01	27
ENSG00000271020	RP11-10C24.1	0.54	0.02	27
ENSG00000274002	RP11-66N24.6	0.27	0.01	27
ENSG00000175084	DES	3.51	0.13	27
ENSG00000126733	DACH2	6.47	0.24	26.9583
ENSG00000164129	NPY5R	0.8	0.03	26.6667
ENSG00000263635	RP11-805F19.2	0.53	0.02	26.5
ENSG00000163735	CXCL5	0.79	0.03	26.3333
ENSG00000188730	VWC2	3.16	0.12	26.3333
ENSG00000259946	RP11-490G2.2	0.79	0.03	26.3333
ENSG00000203805	PLPP4	6.27	0.24	26.125
ENSG00000149090	PAMR1	7.31	0.28	26.1071
ENSG00000221869	CEBPD	5.21	0.2	26.05
ENSG00000122733	PHF24	19.78	0.76	26.0263
ENSG00000237764	RP11-3B12.2	0.26	0.01	26
ENSG00000172789	HOXC5	0.26	0.01	26
ENSG00000243051	RN7SL269P	1.82	0.07	26
ENSG00000263146	LINC01896	0.52	0.02	26
ENSG00000049540	ELN	22.03	0.85	25.9176
ENSG00000222343	RN7SKP139	3.36	0.13	25.8462
ENSG00000058404	CAMK2B	27.57	1.07	25.7664
ENSG00000101489	CELF4	28.58	1.11	25.7477
ENSG00000187398	LUZP2	7.46	0.29	25.7241
ENSG00000119973	PRLHR	1.53	0.06	25.5
ENSG00000170396	ZNF804A	5.1	0.2	25.5
ENSG00000169181	GSG1L	4.57	0.18	25.3889
ENSG00000197106	SLC6A17	12.94	0.51	25.3725
ENSG00000139865	TTC6	0.76	0.03	25.3333
ENSG00000187634	SAMD11	3.04	0.12	25.3333
ENSG00000125355	TMEM255A	24.79	0.98	25.2959
ENSG00000124406	ATP8A1	13.4	0.53	25.283
ENSG00000198133	TMEM229B	9.32	0.37	25.1892
ENSG00000243629	LINC00880	1.51	0.06	25.1667
ENSG00000082929	LINC01587	0.25	0.01	25
ENSG00000166959	MS4A8	0.25	0.01	25
ENSG00000249362	CTD-2316B1.1	0.75	0.03	25
ENSG00000185477	GPRIN3	7.45	0.3	24.8333
ENSG00000157445	CACNA2D3	9.17	0.37	24.7838
ENSG00000186868	MAPT	188.5	7.61	24.77
ENSG00000039139	DNAH5	0.74	0.03	24.6667
ENSG00000080166	DCT	0.74	0.03	24.6667
ENSG00000238010	RP11-123K19.2	1.48	0.06	24.6667
ENSG00000283992	LYNX1	0.74	0.03	24.6667
ENSG00000162496	DHRS3	9.82	0.4	24.55
ENSG00000260918	RP11-731J8.2	0.49	0.02	24.5
ENSG00000165507	C10orf10	7.09	0.29	24.4483
ENSG00000164185	ZNF474	4.88	0.2	24.4
ENSG00000184261	KCNK12	1.22	0.05	24.4
ENSG00000107742	SPOCK2	121.85	5	24.37
ENSG00000172348	RCAN2	19.47	0.8	24.3375
ENSG00000186487	MYT1L	17.66	0.73	24.1918
ENSG00000153956	CACNA2D1	33.24	1.38	24.087
ENSG00000114698	PLSCR4	2.88	0.12	24
ENSG00000223561	AC003090.1	0.24	0.01	24
ENSG00000235688	AC116614.1	0.48	0.02	24
ENSG00000251391	RP11-305P14.1	0.48	0.02	24
ENSG00000278946	AC005609.20	0.48	0.02	24
ENSG00000108691	CCL2	73.18	3.05	23.9934
ENSG00000221866	PLXNA4	18.7	0.78	23.9744
ENSG00000242173	ARHGDIG	56.01	2.34	23.9359
ENSG00000198626	RYR2	3.35	0.14	23.9286
ENSG00000100346	CACNA1I	2.87	0.12	23.9167
ENSG00000184828	ZBTB7C	4.54	0.19	23.8947
ENSG00000165588	OTX2	1.43	0.06	23.8333
ENSG00000234233	KCNH1-IT1	0.71	0.03	23.6667
ENSG00000154153	FAM134B	12.53	0.53	23.6415
ENSG00000188848	BEND4	2.6	0.11	23.6364
ENSG00000120885	CLU	729.55	30.96	23.5643
ENSG00000248485	PCP4L1	32.25	1.37	23.5401
ENSG00000272341	RP1-151F17.2	1.41	0.06	23.5
ENSG00000259279	CTD-2033D15.1	0.94	0.04	23.5
ENSG00000264745	TTC39C-AS1	0.47	0.02	23.5
ENSG00000171817	ZNF540	6.81	0.29	23.4828
ENSG00000171962	DRC3	1.64	0.07	23.4286
ENSG00000185052	SLC24A3	8.66	0.37	23.4054
ENSG00000185681	MORN5	3.24	0.14	23.1429
ENSG00000162728	KCNJ9	7.61	0.33	23.0606
ENSG00000153233	PTPRR	4.61	0.2	23.05
ENSG00000113073	SLC4A9	0.23	0.01	23
ENSG00000230452	LINC01381	0.46	0.02	23
ENSG00000231015	RP5-860P4.2	0.23	0.01	23
ENSG00000272382	CTD-2035E11.4	0.23	0.01	23
ENSG00000170419	VSTM2A	9.83	0.43	22.8605
ENSG00000164398	ACSL6	9.81	0.43	22.814
ENSG00000134245	WNT2B	3.64	0.16	22.75
ENSG00000228824	MIR4500HG	0.91	0.04	22.75
ENSG00000169302	STK32A	5.2	0.23	22.6087
ENSG00000127561	SYNGR3	48.53	2.15	22.5721
ENSG00000166862	CACNG2	3.16	0.14	22.5714
ENSG00000165863	C10orf82	2.48	0.11	22.5455
ENSG00000124875	CXCL6	0.45	0.02	22.5
ENSG00000165553	NGB	0.9	0.04	22.5
ENSG00000206199	ANKUB1	0.45	0.02	22.5
ENSG00000053108	FSTL4	2.92	0.13	22.4615
ENSG00000144339	TMEFF2	20.66	0.92	22.4565
ENSG00000124493	GRM4	2.24	0.1	22.4
ENSG00000168843	FSTL5	16.98	0.76	22.3421
ENSG00000138136	LBX1	5.13	0.23	22.3043
ENSG00000181211	HECW1-IT1	0.89	0.04	22.25
ENSG00000173452	TMEM196	5.54	0.25	22.16
ENSG00000125730	C3	0.66	0.03	22
ENSG00000236377	AC084809.3	0.44	0.02	22
ENSG00000176927	EFCAB5	0.44	0.02	22
ENSG00000196408	NOXO1	0.22	0.01	22
ENSG00000235538	RP1-230L10.1	0.22	0.01	22
ENSG00000253653	CTC-248O19.1	0.44	0.02	22
ENSG00000260262	RP11-440L14.3	0.22	0.01	22
ENSG00000261404	AC009120.4	0.44	0.02	22
ENSG00000269814	CTC-273B12.10	1.54	0.07	22
ENSG00000120645	IQSEC3	4.17	0.19	21.9474
ENSG00000169884	WNT10B	2.85	0.13	21.9231
ENSG00000137261	KIAA0319	4.38	0.2	21.9
ENSG00000186288	PABPC1L2A	1.97	0.09	21.8889
ENSG00000184156	KCNQ3	9.62	0.44	21.8636
ENSG00000128604	IRF5	1.53	0.07	21.8571
ENSG00000206579	XKR4	7.18	0.33	21.7576
ENSG00000113319	RASGRF2	1.74	0.08	21.75
ENSG00000187416	LHFPL3	4.77	0.22	21.6818
ENSG00000068615	REEP1	77.15	3.56	21.6713
ENSG00000162951	LRRTM1	3.25	0.15	21.6667
ENSG00000144057	ST6GAL2	25.78	1.19	21.6639
ENSG00000213085	CFAP45	2.16	0.1	21.6
ENSG00000169618	PROKR1	2.59	0.12	21.5833
ENSG00000274156	RP11-407N8.6	0.43	0.02	21.5
ENSG00000101746	NOL4	11.97	0.56	21.375
ENSG00000047662	FAM184B	2.99	0.14	21.3571
ENSG00000158055	GRHL3	0.64	0.03	21.3333
ENSG00000165164	CFAP47	1.92	0.09	21.3333
ENSG00000171246	NPTX1	3.84	0.18	21.3333
ENSG00000117152	RGS4	19.56	0.92	21.2609
ENSG00000021461	CYP3A43	0.21	0.01	21
ENSG00000136244	IL6	0.21	0.01	21
ENSG00000164093	PITX2	0.42	0.02	21
ENSG00000260455	NBAT1	0.21	0.01	21
ENSG00000140873	ADAMTS18	1.47	0.07	21
ENSG00000165521	EML5	5.43	0.26	20.8846
ENSG00000162849	KIF26B	11.66	0.56	20.8214
ENSG00000138207	RBP4	2.07	0.1	20.7
ENSG00000166106	ADAMTS15	9.3	0.45	20.6667
ENSG00000179344	HLA-DQB1	3.1	0.15	20.6667
ENSG00000239474	KLHL41	1.65	0.08	20.625
ENSG00000135406	PRPH	15.46	0.75	20.6133
ENSG00000124140	SLC12A5	11.49	0.56	20.5179
ENSG00000138100	TRIM54	0.41	0.02	20.5
ENSG00000146374	RSPO3	0.82	0.04	20.5
ENSG00000139970	RTN1	104.48	5.11	20.4462
ENSG00000196139	AKR1C3	1.43	0.07	20.4286
ENSG00000259577	CERNA1	1.02	0.05	20.4
ENSG00000144583	MARCH4	8.56	0.42	20.381
ENSG00000164120	HPGD	0.61	0.03	20.3333
ENSG00000180660	MAB21L1	23.76	1.17	20.3077
ENSG00000019505	SYT13	72.07	3.55	20.3014
ENSG00000249335	CTC-340D7.1	0.81	0.04	20.25
ENSG00000162989	KCNJ3	2.81	0.14	20.0714
ENSG00000184408	KCND2	13.64	0.68	20.0588
ENSG00000139344	AMDHD1	0.2	0.01	20
ENSG00000141977	CIB3	0.2	0.01	20
ENSG00000163793	DNAJC5G	0.6	0.03	20
ENSG00000004948	CALCR	0.4	0.02	20
ENSG00000113263	ITK	0.2	0.01	20
ENSG00000142661	MYOM3	0.2	0.01	20
ENSG00000165370	GPR101	0.2	0.01	20
ENSG00000182798	MAGEB17	0.2	0.01	20
ENSG00000204291	COL15A1	1	0.05	20
ENSG00000231589	AC009110.1	0.8	0.04	20
ENSG00000234378	AC098828.2	0.2	0.01	20
ENSG00000258066	RP11-781A6.1	1.2	0.06	20
ENSG00000278499	RP11-457D20.2	0.2	0.01	20
ENSG00000139155	SLCO1C1	2.19	0.11	19.9091
ENSG00000188039	NWD1	1.19	0.06	19.8333
ENSG00000215217	C5orf49	4.56	0.23	19.8261
ENSG00000185053	SGCZ	2.18	0.11	19.8182
ENSG00000230303	RP11-213G2.2	0.79	0.04	19.75
ENSG00000118194	TNNT2	0.79	0.04	19.75
ENSG00000253006	RN7SKP283	0.79	0.04	19.75
ENSG00000229782	AC118754.4	1.18	0.06	19.6667
ENSG00000251858	SNORA31	2.36	0.12	19.6667
ENSG00000118733	OLFM3	8.65	0.44	19.6591
ENSG00000182132	KCNIP1	17.1	0.87	19.6552
ENSG00000163734	CXCL3	1.57	0.08	19.625
ENSG00000168490	PHYHIP	11.97	0.61	19.623
ENSG00000138769	CDKL2	11.54	0.59	19.5593
ENSG00000108684	ASIC2	6.64	0.34	19.5294
ENSG00000067842	ATP2B3	3.71	0.19	19.5263
ENSG00000065609	SNAP91	34.22	1.76	19.4432
ENSG00000138639	ARHGAP24	4.86	0.25	19.44
ENSG00000262655	SPON1	87.84	4.54	19.348
ENSG00000137766	UNC13C	0.58	0.03	19.3333
ENSG00000154080	CHST9	1.16	0.06	19.3333
ENSG00000104435	STMN2	492.97	25.53	19.3094
ENSG00000283886	RP11-204M4.3	4.62	0.24	19.25
ENSG00000235885	LINC01828	0.96	0.05	19.2
ENSG00000149575	SCN2B	3.07	0.16	19.1875
ENSG00000176919	C8G	0.38	0.02	19
ENSG00000228629	AC092295.4	0.38	0.02	19
ENSG00000086570	FAT2	0.19	0.01	19
ENSG00000102837	OLFM4	0.38	0.02	19
ENSG00000137699	TRIM29	0.19	0.01	19
ENSG00000145192	AHSG	0.19	0.01	19
ENSG00000164270	HTR4	0.19	0.01	19
ENSG00000182631	RXFP3	0.19	0.01	19
ENSG00000233304	LINC01346	0.19	0.01	19
ENSG00000233922	LINC01694	0.19	0.01	19
ENSG00000259274	CTD-2501E16.2	0.38	0.02	19
ENSG00000054356	PTPRN	37.14	1.96	18.949
ENSG00000185615	PDIA2	4.71	0.25	18.84
ENSG00000154162	CDH12	3.95	0.21	18.8095
ENSG00000151838	CCDC175	0.75	0.04	18.75
ENSG00000274845	uc_338	1.31	0.07	18.7143
ENSG00000231061	LINC00395	0.56	0.03	18.6667
ENSG00000273975	Metazoa_SRP	0.56	0.03	18.6667
ENSG00000163082	SGPP2	3.91	0.21	18.619
ENSG00000073756	PTGS2	0.37	0.02	18.5
ENSG00000144407	PTH2R	0.37	0.02	18.5
ENSG00000258068	RP11-328C8.5	0.37	0.02	18.5
ENSG00000267747	RP11-392O1.4	0.37	0.02	18.5
ENSG00000271730	RP11-787I22.3	0.37	0.02	18.5
ENSG00000277399	GPR179	0.74	0.04	18.5
ENSG00000183346	C10orf107	1.66	0.09	18.4444
ENSG00000124507	PACSIN1	8.1	0.44	18.4091
ENSG00000050628	PTGER3	0.92	0.05	18.4
ENSG00000078328	RBFOX1	7.91	0.43	18.3953
ENSG00000261478	RP11-429B14.4	2.57	0.14	18.3571
ENSG00000148357	HMCN2	0.55	0.03	18.3333
ENSG00000174844	DNAH12	0.55	0.03	18.3333
ENSG00000175077	RTP1	0.55	0.03	18.3333
ENSG00000265579	RP11-713C5.1	0.55	0.03	18.3333
ENSG00000163815	CLEC3B	1.28	0.07	18.2857
ENSG00000234165	AC114877.3	1.28	0.07	18.2857
ENSG00000152822	GRM1	2.74	0.15	18.2667
ENSG00000128872	TMOD2	59.89	3.28	18.2591
ENSG00000138678	GPAT3	0.73	0.04	18.25
ENSG00000184305	CCSER1	11.18	0.62	18.0323
ENSG00000152670	DDX4	0.18	0.01	18
ENSG00000277662	RP11-74J13.9	0.36	0.02	18
ENSG00000123342	MMP19	0.72	0.04	18
ENSG00000196811	CHRNG	0.18	0.01	18
ENSG00000224391	LINC01280	0.18	0.01	18
ENSG00000226496	LINC00323	0.18	0.01	18
ENSG00000255219	RP11-716H6.2	0.36	0.02	18
ENSG00000258274	RP11-887P2.5	0.18	0.01	18
ENSG00000261949	GFY	0.18	0.01	18
ENSG00000270124	RP11-118F19.1	0.9	0.05	18
ENSG00000282943	CTC-490G23.6	0.18	0.01	18
ENSG00000120251	GRIA2	36.59	2.04	17.9363
ENSG00000156298	TSPAN7	119.77	6.68	17.9296
ENSG00000112796	ENPP5	2.51	0.14	17.9286
ENSG00000145358	DDIT4L	2.33	0.13	17.9231
ENSG00000148053	NTRK2	134.44	7.52	17.8777
ENSG00000177570	SAMD12	2.31	0.13	17.7692
ENSG00000163273	NPPC	1.42	0.08	17.75
ENSG00000041982	TNC	91.71	5.18	17.7046
ENSG00000237928	NFIA-AS2	0.53	0.03	17.6667
ENSG00000261462	CTA-254O6.1	1.06	0.06	17.6667
ENSG00000185046	ANKS1B	13.51	0.77	17.5455
ENSG00000155052	CNTNAP5	16.63	0.95	17.5053
ENSG00000155754	ALS2CR11	0.35	0.02	17.5
ENSG00000272966	RP11-686O6.1	0.35	0.02	17.5
ENSG00000169116	PARM1	7.68	0.44	17.4545
ENSG00000271727	RP11-532F6.4	0.87	0.05	17.4
ENSG00000009950	MLXIPL	0.52	0.03	17.3333
ENSG00000125798	FOXA2	0.52	0.03	17.3333
ENSG00000233521	LINC01638	0.69	0.04	17.25
ENSG00000242614	RN7SL164P	0.69	0.04	17.25
ENSG00000171124	FUT3	1.72	0.1	17.2
ENSG00000002746	HECW1	7.36	0.43	17.1163
ENSG00000162599	NFIA	18.72	1.1	17.0182
ENSG00000101638	ST8SIA5	1.7	0.1	17
ENSG00000251191	LINC00589	0.17	0.01	17
ENSG00000042832	TG	0.17	0.01	17
ENSG00000107018	RLN1	0.17	0.01	17
ENSG00000109158	GABRA4	0.17	0.01	17
ENSG00000169218	RSPO1	0.34	0.02	17
ENSG00000184984	CHRM5	0.17	0.01	17
ENSG00000196660	SLC30A10	2.21	0.13	17
ENSG00000228113	AC003991.3	0.17	0.01	17
ENSG00000239923	RN7SL864P	0.68	0.04	17
ENSG00000263278	CH17-351M24.1	0.51	0.03	17
ENSG00000270000	RP3-449M8.9	0.34	0.02	17
ENSG00000272472	RP11-95G17.2	0.17	0.01	17
ENSG00000243444	PALM2	15.93	0.94	16.9468
ENSG00000118997	DNAH7	4.06	0.24	16.9167
ENSG00000118432	CNR1	31.03	1.84	16.8641
ENSG00000132481	TRIM47	9.7	0.58	16.7241
ENSG00000219435	TEX40	1.17	0.07	16.7143
ENSG00000151320	AKAP6	29.01	1.74	16.6724
ENSG00000249116	CTD-2194D22.3	0.5	0.03	16.6667
ENSG00000158560	DYNC1I1	11.81	0.71	16.6338
ENSG00000213424	KRT222	4.82	0.29	16.6207
ENSG00000135312	HTR1B	2.49	0.15	16.6
ENSG00000154099	DNAAF1	0.83	0.05	16.6
ENSG00000224842	RP11-123K19.1	1.66	0.1	16.6
ENSG00000233930	KRTAP5-AS1	6.14	0.37	16.5946
ENSG00000170011	MYRIP	2.82	0.17	16.5882
ENSG00000153563	CD8A	1.99	0.12	16.5833
ENSG00000239911	PRKAG2-AS1	2.32	0.14	16.5714
ENSG00000125869	LAMP5	37.68	2.28	16.5263
ENSG00000249690	RP11-1336O20.2	0.33	0.02	16.5
ENSG00000269053	CTD-2521M24.8	9.9	0.6	16.5
ENSG00000271761	XXbac-BPGBPG55C20.3	0.33	0.02	16.5
ENSG00000156475	PPP2R2B	46.35	2.81	16.4947
ENSG00000107864	CPEB3	7.07	0.43	16.4419
ENSG00000272232	RN7SL726P	1.97	0.12	16.4167
ENSG00000102287	GABRE	1.64	0.1	16.4
ENSG00000053524	MCF2L2	11.8	0.72	16.3889
ENSG00000267053	CTD-3162L10.1	24.5	1.5	16.3333
ENSG00000264589	MAPT-AS1	0.65	0.04	16.25
ENSG00000157368	IL34	1.94	0.12	16.1667
ENSG00000185666	SYN3	16.5	1.03	16.0194
ENSG00000156206	CFAP161	1.12	0.07	16
ENSG00000229203	AC103564.7	0.96	0.06	16
ENSG00000135549	PKIB	2.4	0.15	16
ENSG00000157388	CACNA1D	3.2	0.2	16
ENSG00000166592	RRAD	1.44	0.09	16
ENSG00000177409	SAMD9L	0.48	0.03	16
ENSG00000180549	FUT7	0.32	0.02	16
ENSG00000186710	CFAP73	0.48	0.03	16
ENSG00000214415	GNAT3	0.16	0.01	16
ENSG00000231272	RP4-799P18.4	0.32	0.02	16
ENSG00000272477	RP11-158G18.1	0.16	0.01	16
ENSG00000283073	RP11-834C11.15	0.16	0.01	16
ENSG00000183018	SPNS2	12.21	0.77	15.8571
ENSG00000118473	SGIP1	9.92	0.63	15.746
ENSG00000143632	ACTA1	5.98	0.38	15.7368
ENSG00000174567	GOLT1A	2.04	0.13	15.6923
ENSG00000102003	SYP	249.61	15.92	15.679
ENSG00000203801	LINC00222	0.47	0.03	15.6667
ENSG00000166960	CCDC178	0.47	0.03	15.6667
ENSG00000168658	VWA3B	0.47	0.03	15.6667
ENSG00000277621	RP11-597M12.2	0.47	0.03	15.6667
ENSG00000145708	CRHBP	5.63	0.36	15.6389
ENSG00000162631	NTNG1	2.97	0.19	15.6316
ENSG00000208022	MIR618	2.97	0.19	15.6316
ENSG00000223764	RP11-54O7.3	1.09	0.07	15.5714
ENSG00000179603	GRM8	3.11	0.2	15.55
ENSG00000089847	ANKRD24	3.57	0.23	15.5217
ENSG00000232415	CTB-51J22.1	0.31	0.02	15.5
ENSG00000230825	AC005532.5	0.31	0.02	15.5
ENSG00000237994	RP1-146A15.1	0.31	0.02	15.5
ENSG00000257545	RP11-144F15.1	0.31	0.02	15.5
ENSG00000184611	KCNH7	8.52	0.55	15.4909
ENSG00000178773	CPNE7	3.24	0.21	15.4286
ENSG00000124107	SLPI	0.77	0.05	15.4
ENSG00000210156	MT-TK	6.93	0.45	15.4
ENSG00000152192	POU4F1	6.76	0.44	15.3636
ENSG00000158683	PKD1L1	0.46	0.03	15.3333
ENSG00000182447	OTOL1	0.46	0.03	15.3333
ENSG00000189350	TOGARAM2	0.46	0.03	15.3333
ENSG00000264666	RP11-524F11.2	0.46	0.03	15.3333
ENSG00000144908	ALDH1L1	6.57	0.43	15.2791
ENSG00000105696	TMEM59L	65.8	4.31	15.2668
ENSG00000283417	RP11-118G23.3	0.61	0.04	15.25
ENSG00000021645	NRXN3	7.93	0.52	15.25
ENSG00000092054	MYH7	2.58	0.17	15.1765
ENSG00000170624	SGCD	1.51	0.1	15.1
ENSG00000182575	NXPH3	3.17	0.21	15.0952
ENSG00000101470	TNNC2	3.32	0.22	15.0909
ENSG00000252982	RN7SKP234	2.41	0.16	15.0625
ENSG00000176769	TCERG1L	2.86	0.19	15.0526
ENSG00000176840	MIR7-3HG	6.32	0.42	15.0476
ENSG00000168824	NSG1	64.26	4.28	15.014
ENSG00000107282	APBA1	28.81	1.92	15.0052
ENSG00000115665	SLC5A7	0.9	0.06	15
ENSG00000135577	NMBR	1.35	0.09	15
ENSG00000227083	L29074.3	0.6	0.04	15
ENSG00000144410	CPO	0.3	0.02	15
ENSG00000163739	CXCL1	0.15	0.01	15
ENSG00000167749	KLK4	0.15	0.01	15
ENSG00000183690	EFHC2	2.1	0.14	15
ENSG00000184388	PABPC1L2B	1.05	0.07	15
ENSG00000189127	ANKRD34B	0.15	0.01	15
ENSG00000197766	CFD	0.3	0.02	15
ENSG00000237380	HOXD-AS2	0.15	0.01	15
ENSG00000244342	LINC00698	0.15	0.01	15
ENSG00000260802	LINC00890	0.6	0.04	15
ENSG00000261037	CTC-471C19.1	0.15	0.01	15
ENSG00000151615	POU4F2	2.99	0.2	14.95
ENSG00000003987	MTMR7	8.67	0.58	14.9483
ENSG00000132938	MTUS2	1.64	0.11	14.9091
ENSG00000158089	GALNT14	2.98	0.2	14.9
ENSG00000186340	THBS2	12.06	0.81	14.8889
ENSG00000139973	SYT16	9.08	0.61	14.8852
ENSG00000102290	PCDH11X	5.2	0.35	14.8571
ENSG00000116675	DNAJC6	45.86	3.09	14.8414
ENSG00000215475	SIAH3	2.37	0.16	14.8125
ENSG00000256725	RP11-662M24.2	15.7	1.06	14.8113
ENSG00000116661	FBXO2	4.44	0.3	14.8
ENSG00000273369	RP11-700J17.1	0.74	0.05	14.8
ENSG00000166816	LDHD	1.33	0.09	14.7778
ENSG00000270672	MTRNR2L6	2.95	0.2	14.75
ENSG00000241570	PAQR9-AS1	0.59	0.04	14.75
ENSG00000140937	CDH11	18.22	1.24	14.6935
ENSG00000091482	SMPX	0.88	0.06	14.6667
ENSG00000080709	KCNN2	2.64	0.18	14.6667
ENSG00000261786	RP4-555D20.2	2.64	0.18	14.6667
ENSG00000273321	RP11-621L6.3	0.88	0.06	14.6667
ENSG00000188779	SKOR1	2.49	0.17	14.6471
ENSG00000158815	FGF17	2.49	0.17	14.6471
ENSG00000274588	DGKK	2.34	0.16	14.625
ENSG00000133110	POSTN	8.16	0.56	14.5714
ENSG00000172461	FUT9	9.17	0.63	14.5556
ENSG00000150394	CDH8	10.01	0.69	14.5072
ENSG00000144331	ZNF385B	1.45	0.1	14.5
ENSG00000153266	FEZF2	0.29	0.02	14.5
ENSG00000176563	CNTD1	0.29	0.02	14.5
ENSG00000226965	AC003088.1	0.29	0.02	14.5
ENSG00000164100	NDST3	5.07	0.35	14.4857
ENSG00000244731	C4A	15.03	1.04	14.4519
ENSG00000120262	CCDC170	1.44	0.1	14.4
ENSG00000215218	UBE2QL1	18.84	1.31	14.3817
ENSG00000180440	SERTM1	1.58	0.11	14.3636
ENSG00000152689	RASGRP3	0.43	0.03	14.3333
ENSG00000143318	CASQ1	1.29	0.09	14.3333
ENSG00000135472	FAIM2	26.19	1.83	14.3115
ENSG00000185559	DLK1	28.22	1.98	14.2525
ENSG00000267662	AC007796.1	0.57	0.04	14.25
ENSG00000152784	PRDM8	6.27	0.44	14.25
ENSG00000213023	SYT3	10.81	0.76	14.2237
ENSG00000260604	RP1-140K8.5	0.71	0.05	14.2
ENSG00000169330	KIAA1024	12.92	0.91	14.1978
ENSG00000132359	RAP1GAP2	8.06	0.57	14.1404
ENSG00000130720	FIBCD1	4.09	0.29	14.1034
ENSG00000176383	B3GNT4	2.81	0.2	14.05
ENSG00000154262	ABCA6	0.28	0.02	14
ENSG00000010030	ETV7	0.14	0.01	14
ENSG00000078098	FAP	0.28	0.02	14
ENSG00000133106	EPSTI1	0.14	0.01	14
ENSG00000140279	DUOX2	0.14	0.01	14
ENSG00000158022	TRIM63	0.14	0.01	14
ENSG00000176136	MC5R	0.14	0.01	14
ENSG00000221843	C2orf16	0.14	0.01	14
ENSG00000228495	LINC01013	0.28	0.02	14
ENSG00000251257	CTD-2263F21.1	0.28	0.02	14
ENSG00000258083	OR9A4	0.14	0.01	14
ENSG00000259508	RP11-661D19.3	0.28	0.02	14
ENSG00000261044	AP006547.3	0.14	0.01	14
ENSG00000269481	CTD-2521M24.6	0.14	0.01	14
ENSG00000283554	RP11-413N19.2	0.14	0.01	14
ENSG00000136297	MMD2	0.84	0.06	14
ENSG00000164483	SAMD3	0.98	0.07	14
ENSG00000196878	LAMB3	0.7	0.05	14
ENSG00000273524	Metazoa_SRP	0.7	0.05	14
ENSG00000266467	RN7SL220P	6	0.43	13.9535
ENSG00000186297	GABRA5	4.04	0.29	13.931
ENSG00000116981	NT5C1A	1.81	0.13	13.9231
ENSG00000276926	MIR6797	5.69	0.41	13.878
ENSG00000198915	RASGEF1A	3.33	0.24	13.875
ENSG00000207780	MIR648	2.91	0.21	13.8571
ENSG00000263764	SNORD43	8.73	0.63	13.8571
ENSG00000162552	WNT4	5.54	0.4	13.85
ENSG00000171303	KCNK3	9.68	0.7	13.8286
ENSG00000179399	GPC5	2.35	0.17	13.8235
ENSG00000105963	ADAP1	21.39	1.55	13.8
ENSG00000264834	MIR1273F	3.45	0.25	13.8
ENSG00000270557	RP11-546J1.1	1.38	0.1	13.8
ENSG00000202470	Y_RNA	2.62	0.19	13.7895
ENSG00000077009	NMRK2	0.55	0.04	13.75
ENSG00000164418	GRIK2	11.12	0.81	13.7284
ENSG00000145198	VWA5B2	2.47	0.18	13.7222
ENSG00000251774	RNU6-377P	2.47	0.18	13.7222
ENSG00000162374	ELAVL4	15.64	1.14	13.7193
ENSG00000156113	KCNMA1	5.62	0.41	13.7073
ENSG00000158104	HPD	0.41	0.03	13.6667
ENSG00000140623	SEPT12	0.41	0.03	13.6667
ENSG00000167434	CA4	0.41	0.03	13.6667
ENSG00000010278	CD9	25.54	1.87	13.6578
ENSG00000275810	MIR8082	4.09	0.3	13.6333
ENSG00000255156	RNY1P9	2.18	0.16	13.625
ENSG00000169758	TMEM266	4.08	0.3	13.6
ENSG00000213578	CPLX3	0.68	0.05	13.6
ENSG00000237604	AP001056.1	0.68	0.05	13.6
ENSG00000205279	CTXN3	1.36	0.1	13.6
ENSG00000138670	RASGEF1B	16.72	1.23	13.5935
ENSG00000157680	DGKI	15.63	1.15	13.5913
ENSG00000162630	B3GALT2	17.37	1.28	13.5703
ENSG00000206732	RNU6-936P	3.12	0.23	13.5652
ENSG00000241990	PRR34-AS1	2.17	0.16	13.5625
ENSG00000179520	SLC17A8	6.77	0.5	13.54
ENSG00000127743	IL17B	0.81	0.06	13.5
ENSG00000163352	LENEP	0.27	0.02	13.5
ENSG00000163394	CCKAR	0.27	0.02	13.5
ENSG00000258943	RP11-696D21.2	0.27	0.02	13.5
ENSG00000276092	RP11-734B5.2	0.27	0.02	13.5
ENSG00000166111	SVOP	14.13	1.05	13.4571
ENSG00000151917	BEND6	2.15	0.16	13.4375
ENSG00000250260	RP11-325L7.2	0.94	0.07	13.4286
ENSG00000186472	PCLO	13.39	1	13.39
ENSG00000197959	DNM3	16.94	1.27	13.3386
ENSG00000257829	RP11-845M18.6	0.4	0.03	13.3333
ENSG00000171189	GRIK1	3.33	0.25	13.32
ENSG00000166793	YPEL4	5.46	0.41	13.3171
ENSG00000165548	TMEM63C	7.99	0.6	13.3167
ENSG00000260740	AC026471.6	0.93	0.07	13.2857
ENSG00000231255	AC005009.1	0.53	0.04	13.25
ENSG00000254938	RP11-688I9.4	0.53	0.04	13.25
ENSG00000239268	RP11-384F7.2	22.58	1.71	13.2047
ENSG00000264400	RN7SL491P	1.45	0.11	13.1818
ENSG00000152954	NRSN1	9.08	0.69	13.1594
ENSG00000155966	AFF2	20.86	1.59	13.1195
ENSG00000207597	MIR490	3.13	0.24	13.0417
ENSG00000164796	CSMD3	12.91	0.99	13.0404
ENSG00000106688	SLC1A1	11.33	0.87	13.023
ENSG00000139985	ADAM21	0.26	0.02	13
ENSG00000189420	ZFP92	0.26	0.02	13
ENSG00000006016	CRLF1	1.69	0.13	13
ENSG00000115718	PROC	0.13	0.01	13
ENSG00000127951	FGL2	0.13	0.01	13
ENSG00000143412	ANXA9	0.13	0.01	13
ENSG00000146038	DCDC2	1.04	0.08	13
ENSG00000152207	CYSLTR2	0.13	0.01	13
ENSG00000160883	HK3	0.13	0.01	13
ENSG00000163406	SLC15A2	5.59	0.43	13
ENSG00000204740	MALRD1	0.13	0.01	13
ENSG00000235180	LINC00601	0.13	0.01	13
ENSG00000235989	MORC2-AS1	0.13	0.01	13
ENSG00000249150	CTC-472C24.1	0.26	0.02	13
ENSG00000253690	RP11-380I10.4	0.26	0.02	13
ENSG00000267052	CTB-30L5.1	0.26	0.02	13
ENSG00000282164	PEG13	5.06	0.39	12.9744
ENSG00000160460	SPTBN4	5.16	0.4	12.9
ENSG00000272746	RP11-53B2.6	1.29	0.1	12.9
ENSG00000146006	LRRTM2	13.28	1.03	12.8932
ENSG00000206052	DOK6	13.28	1.03	12.8932
ENSG00000137252	HCRTR2	4.88	0.38	12.8421
ENSG00000197580	BCO2	2.44	0.19	12.8421
ENSG00000122012	SV2C	8.71	0.68	12.8088
ENSG00000086967	MYBPC2	0.64	0.05	12.8
ENSG00000100604	CHGA	31.18	2.44	12.7787
ENSG00000187516	HYPM	0.51	0.04	12.75
ENSG00000077327	SPAG6	1.02	0.08	12.75
ENSG00000179083	FAM133A	2.42	0.19	12.7368
ENSG00000229931	RP1-151F17.1	1.65	0.13	12.6923
ENSG00000157890	MEGF11	3.92	0.31	12.6452
ENSG00000197748	CFAP43	2.65	0.21	12.619
ENSG00000123243	ITIH5	2.27	0.18	12.6111
ENSG00000105784	RUNDC3B	9.32	0.74	12.5946
ENSG00000268089	GABRQ	4.4	0.35	12.5714
ENSG00000177103	DSCAML1	3.89	0.31	12.5484
ENSG00000201297	Y_RNA	1.88	0.15	12.5333
ENSG00000135423	GLS2	5.38	0.43	12.5116
ENSG00000117228	GBP1	1	0.08	12.5
ENSG00000260100	RP11-220I1.5	0.25	0.02	12.5
ENSG00000269944	RP11-770J1.7	0.5	0.04	12.5
ENSG00000158748	HTR6	0.25	0.02	12.5
ENSG00000225127	LINC00237	0.25	0.02	12.5
ENSG00000232316	RP1-124C6.1	0.25	0.02	12.5
ENSG00000251075	HTT-AS	0.25	0.02	12.5
ENSG00000077080	ACTL6B	33.44	2.68	12.4776
ENSG00000101349	PAK5	12.96	1.04	12.4615
ENSG00000112139	MDGA1	10.21	0.82	12.4512
ENSG00000099960	SLC7A4	2.49	0.2	12.45
ENSG00000237852	RP4-630A11.3	0.62	0.05	12.4
ENSG00000069712	KIAA1107	22.94	1.86	12.3333
ENSG00000154175	ABI3BP	0.37	0.03	12.3333
ENSG00000155886	SLC24A2	1.48	0.12	12.3333
ENSG00000266368	RP11-1096G20.5	1.85	0.15	12.3333
ENSG00000273257	RP11-177J6.1	0.37	0.03	12.3333
ENSG00000172986	GXYLT2	3.57	0.29	12.3103
ENSG00000236166	RP3-523C21.2	3.93	0.32	12.2812
ENSG00000125966	MMP24	55.73	4.54	12.2753
ENSG00000197576	HOXA4	1.35	0.11	12.2727
ENSG00000188596	CFAP54	2.45	0.2	12.25
ENSG00000241223	RN7SL39P	0.49	0.04	12.25
ENSG00000258757	RP11-841O20.2	0.49	0.04	12.25
ENSG00000252034	RNY4P37	3.06	0.25	12.24
ENSG00000263063	RP11-388C12.1	1.34	0.11	12.1818
ENSG00000115194	SLC30A3	4.75	0.39	12.1795
ENSG00000089250	NOS1	0.73	0.06	12.1667
ENSG00000152932	RAB3C	28.45	2.36	12.0551
ENSG00000074410	CA12	17.35	1.44	12.0486
ENSG00000272034	SNORD14A	2.77	0.23	12.0435
ENSG00000246323	RP11-325L7.1	1.08	0.09	12
ENSG00000274759	5S_rRNA	2.16	0.18	12
ENSG00000163606	CD200R1	0.12	0.01	12
ENSG00000225555	AP000320.6	0.24	0.02	12
ENSG00000259661	AC068831.15	0.12	0.01	12
ENSG00000081985	IL12RB2	0.12	0.01	12
ENSG00000091181	IL5RA	0.12	0.01	12
ENSG00000100122	CRYBB1	0.12	0.01	12
ENSG00000100341	PNPLA5	0.12	0.01	12
ENSG00000108242	CYP2C18	0.12	0.01	12
ENSG00000112333	NR2E1	0.12	0.01	12
ENSG00000164122	ASB5	0.12	0.01	12
ENSG00000180787	ZFP3	0.12	0.01	12
ENSG00000227920	RP1-153P14.5	0.12	0.01	12
ENSG00000232930	AC083864.3	0.24	0.02	12
ENSG00000270302	RP11-461L13.4	0.36	0.03	12
ENSG00000117602	RCAN3	9.94	0.83	11.9759
ENSG00000203772	SPRN	12.54	1.05	11.9429
ENSG00000207231	Y_RNA	1.79	0.15	11.9333
ENSG00000067798	NAV3	15.86	1.33	11.9248
ENSG00000119922	IFIT2	4.16	0.35	11.8857
ENSG00000105499	PLA2G4C	5.11	0.43	11.8837
ENSG00000008517	IL32	2.97	0.25	11.88
ENSG00000270035	RP11-338N10.2	1.9	0.16	11.875
ENSG00000196581	AJAP1	10.27	0.87	11.8046
ENSG00000273179	RP11-20I20.4	0.59	0.05	11.8
ENSG00000102878	HSF4	5.42	0.46	11.7826
ENSG00000143469	SYT14	10.35	0.88	11.7614
ENSG00000134259	NGF	0.47	0.04	11.75
ENSG00000243544	RN7SL172P	0.47	0.04	11.75
ENSG00000166257	SCN3B	42.16	3.59	11.7437
ENSG00000163630	SYNPR	6.1	0.52	11.7308
ENSG00000188488	SERPINA5	4.79	0.41	11.6829
ENSG00000121905	HPCA	19.62	1.68	11.6786
ENSG00000140675	SLC5A2	0.35	0.03	11.6667
ENSG00000198774	RASSF9	1.4	0.12	11.6667
ENSG00000101282	RSPO4	0.7	0.06	11.6667
ENSG00000178171	AMER3	10.36	0.89	11.6404
ENSG00000110693	SOX6	4.19	0.36	11.6389
ENSG00000185633	NDUFA4L2	36.39	3.13	11.6262
ENSG00000256031	RP11-364C11.3	1.86	0.16	11.625
ENSG00000225206	MIR137HG	2.32	0.2	11.6
ENSG00000272121	RP4-555D20.4	1.16	0.1	11.6
ENSG00000132639	SNAP25	16.46	1.42	11.5915
ENSG00000267138	AC005954.3	0.81	0.07	11.5714
ENSG00000235026	DPP10-AS1	3.12	0.27	11.5556
ENSG00000182253	SYNM	17.44	1.51	11.5497
ENSG00000169242	EFNA1	8.53	0.74	11.527
ENSG00000149571	KIRREL3	10.02	0.87	11.5172
ENSG00000118160	SLC8A2	8.52	0.74	11.5135
ENSG00000152380	FAM151B	3.45	0.3	11.5
ENSG00000185467	KPNA7	0.23	0.02	11.5
ENSG00000198336	MYL4	1.61	0.14	11.5
ENSG00000231290	APCDD1L-AS1	0.23	0.02	11.5
ENSG00000227192	RP1-45I4.3	0.23	0.02	11.5
ENSG00000228616	RP11-66N11.7	0.23	0.02	11.5
ENSG00000236202	GRM7-AS1	0.23	0.02	11.5
ENSG00000240770	C21orf91-OT1	0.23	0.02	11.5
ENSG00000254921	RP11-236J17.6	0.23	0.02	11.5
ENSG00000255177	RP11-532E4.2	0.23	0.02	11.5
ENSG00000260750	RP11-482M8.1	0.92	0.08	11.5
ENSG00000267651	RP11-95O2.1	0.92	0.08	11.5
ENSG00000245864	CTC-467M3.1	1.72	0.15	11.4667
ENSG00000248690	HAS2-AS1	0.8	0.07	11.4286
ENSG00000169891	REPS2	6.17	0.54	11.4259
ENSG00000176641	RNF152	19.42	1.7	11.4235
ENSG00000184524	CEND1	13	1.14	11.4035
ENSG00000115290	GRB14	1.71	0.15	11.4
ENSG00000072818	ACAP1	1.36	0.12	11.3333
ENSG00000149380	P4HA3	0.34	0.03	11.3333
ENSG00000268683	CTD-2553L13.4	0.34	0.03	11.3333
ENSG00000120088	CRHR1	4.53	0.4	11.325
ENSG00000007264	MATK	3.28	0.29	11.3103
ENSG00000215474	SKOR2	0.79	0.07	11.2857
ENSG00000100593	ISM2	1.35	0.12	11.25
ENSG00000231407	RP11-576I22.2	0.45	0.04	11.25
ENSG00000235750	KIAA0040	0.45	0.04	11.25
ENSG00000151572	ANO4	2.92	0.26	11.2308
ENSG00000275638	RP11-16E23.5	1.01	0.09	11.2222
ENSG00000072201	LNX1	6.28	0.56	11.2143
ENSG00000108001	EBF3	44.74	3.99	11.213
ENSG00000152128	TMEM163	22.63	2.02	11.203
ENSG00000164683	HEY1	11.97	1.07	11.1869
ENSG00000201944	SNORA72	1.23	0.11	11.1818
ENSG00000184530	C6orf58	0.67	0.06	11.1667
ENSG00000258731	RP11-547D23.1	0.67	0.06	11.1667
ENSG00000161381	PLXDC1	3.01	0.27	11.1481
ENSG00000174469	CNTNAP2	19.83	1.78	11.1404
ENSG00000143171	RXRG	6.9	0.62	11.129
ENSG00000179869	ABCA13	0.89	0.08	11.125
ENSG00000222974	RN7SKP228	1.33	0.12	11.0833
ENSG00000047597	XK	2.21	0.2	11.05
ENSG00000169306	IL1RAPL1	6.61	0.6	11.0167
ENSG00000223548	AC034228.3	0.33	0.03	11
ENSG00000231298	LINC00704	0.11	0.01	11
ENSG00000251532	CTD-2245E15.3	0.11	0.01	11
ENSG00000135750	KCNK1	1.87	0.17	11
ENSG00000164089	ETNPPL	0.11	0.01	11
ENSG00000186118	TEX38	0.11	0.01	11
ENSG00000187783	TMEM72	0.11	0.01	11
ENSG00000223732	RP11-321C24.1	0.44	0.04	11
ENSG00000224789	AC012363.4	0.22	0.02	11
ENSG00000226746	SMCR5	0.11	0.01	11
ENSG00000231297	RP11-459F1.2	0.11	0.01	11
ENSG00000231612	RP11-522M21.3	0.22	0.02	11
ENSG00000234572	LINC01800	0.11	0.01	11
ENSG00000242512	LINC01206	0.11	0.01	11
ENSG00000250156	LINC02060	0.11	0.01	11
ENSG00000260464	RP4-561L24.3	2.09	0.19	11
ENSG00000262222	RP11-876N24.4	0.11	0.01	11
ENSG00000265752	RP11-403A21.1	0.11	0.01	11
ENSG00000266717	RP11-855A2.3	0.11	0.01	11
ENSG00000272702	RP11-44N22.3	0.55	0.05	11
ENSG00000179542	SLITRK4	6.03	0.55	10.9636
ENSG00000272230	MIR3666	1.64	0.15	10.9333
ENSG00000182902	SLC25A18	3.17	0.29	10.931
ENSG00000089199	CHGB	36.46	3.34	10.9162
ENSG00000123901	GPR83	2.18	0.2	10.9
ENSG00000172554	SNTG2	1.09	0.1	10.9
ENSG00000269883	RP11-463C8.7	0.76	0.07	10.8571
ENSG00000253457	SMIM18	5.1	0.47	10.8511
ENSG00000121764	HCRTR1	1.41	0.13	10.8462
ENSG00000070601	FRMPD1	0.65	0.06	10.8333
ENSG00000234494	SP2-AS1	1.3	0.12	10.8333
ENSG00000253839	RP11-431D12.1	0.65	0.06	10.8333
ENSG00000140092	FBLN5	15.92	1.47	10.8299
ENSG00000237512	UNC5B-AS1	0.54	0.05	10.8
ENSG00000156687	UNC5D	5.28	0.49	10.7755
ENSG00000221066	SNORD111	2.26	0.21	10.7619
ENSG00000170214	ADRA1B	3.98	0.37	10.7568
ENSG00000253374	RP11-257P3.3	0.43	0.04	10.75
ENSG00000223643	RP11-108M9.1	1.18	0.11	10.7273
ENSG00000154917	RAB6B	68.99	6.44	10.7127
ENSG00000121871	SLITRK3	8.88	0.83	10.6988
ENSG00000184838	PRR16	2.03	0.19	10.6842
ENSG00000207032	Y_RNA	95.6	8.96	10.6696
ENSG00000163012	ZSWIM2	0.32	0.03	10.6667
ENSG00000223821	RP11-505P4.6	0.32	0.03	10.6667
ENSG00000237763	AMY1A	0.64	0.06	10.6667
ENSG00000272418	RP11-762H8.4	0.32	0.03	10.6667
ENSG00000229544	NKX1-2	0.96	0.09	10.6667
ENSG00000139537	CCDC65	3.73	0.35	10.6571
ENSG00000111490	TBC1D30	5.95	0.56	10.625
ENSG00000164604	GPR85	7.75	0.73	10.6164
ENSG00000249937	RP11-454P21.1	2.76	0.26	10.6154
ENSG00000201208	Y_RNA	2.12	0.2	10.6
ENSG00000231863	RP3-428L16.1	0.53	0.05	10.6
ENSG00000269949	RP11-738E22.3	1.06	0.1	10.6
ENSG00000131370	SH3BP5	29.13	2.75	10.5927
ENSG00000272021	AC008592.8	0.74	0.07	10.5714
ENSG00000164125	FAM198B	8.03	0.76	10.5658
ENSG00000258334	RP11-161H23.9	0.21	0.02	10.5
ENSG00000062096	ARSF	0.42	0.04	10.5
ENSG00000115593	SMYD1	0.21	0.02	10.5
ENSG00000144119	C1QL2	0.42	0.04	10.5
ENSG00000164123	C4orf45	0.21	0.02	10.5
ENSG00000198821	CD247	0.21	0.02	10.5
ENSG00000226070	RP11-552E20.4	0.21	0.02	10.5
ENSG00000241413	RN7SL441P	0.42	0.04	10.5
ENSG00000254604	AP000487.6	0.21	0.02	10.5
ENSG00000272138	LINC01607	0.84	0.08	10.5
ENSG00000157152	SYN2	7.62	0.73	10.4384
ENSG00000165434	PGM2L1	37.86	3.63	10.4298
ENSG00000272425	RP11-363E6.4	0.73	0.07	10.4286
ENSG00000102174	PHEX	1.46	0.14	10.4286
ENSG00000163467	TSACC	0.52	0.05	10.4
ENSG00000171450	CDK5R2	3.83	0.37	10.3514
ENSG00000163046	ANKRD30BL	0.31	0.03	10.3333
ENSG00000184343	SRPK3	0.31	0.03	10.3333
ENSG00000234617	SNRK-AS1	0.93	0.09	10.3333
ENSG00000244493	SLC9A9-AS2	0.31	0.03	10.3333
ENSG00000267316	RP11-879F14.3	0.31	0.03	10.3333
ENSG00000272397	RP11-497D6.5	0.31	0.03	10.3333
ENSG00000143502	SUSD4	12.38	1.2	10.3167
ENSG00000125462	C1orf61	240.05	23.29	10.307
ENSG00000198944	SOWAHA	1.54	0.15	10.2667
ENSG00000255421	CTD-2011F17.2	0.82	0.08	10.25
ENSG00000165617	DACT1	13.41	1.31	10.2366
ENSG00000206337	HCP5	0.92	0.09	10.2222
ENSG00000251164	HULC	0.92	0.09	10.2222
ENSG00000279668	CTC-304I17.6	0.92	0.09	10.2222
ENSG00000075891	PAX2	2.76	0.27	10.2222
ENSG00000224383	PRR29	4.38	0.43	10.186
ENSG00000128482	RNF112	3.76	0.37	10.1622
ENSG00000238250	ST6GAL2-IT1	1.42	0.14	10.1429
ENSG00000112379	ARFGEF3	13.77	1.36	10.125
ENSG00000109063	MYH3	4.25	0.42	10.119
ENSG00000168306	ACOX2	1.21	0.12	10.0833
ENSG00000168779	SHOX2	2.72	0.27	10.0741
ENSG00000087085	ACHE	33.8	3.37	10.0297
ENSG00000157703	SVOPL	0.1	0.01	10
ENSG00000175894	TSPEAR	0.2	0.02	10
ENSG00000186198	SLC51B	0.1	0.01	10
ENSG00000270210	RP11-373D23.3	0.3	0.03	10
ENSG00000283839	RP11-363K21.1	0.1	0.01	10
ENSG00000081052	COL4A4	0.3	0.03	10
ENSG00000105122	RASAL3	0.2	0.02	10
ENSG00000132932	ATP8A2	12.2	1.22	10
ENSG00000133454	MYO18B	0.2	0.02	10
ENSG00000134242	PTPN22	0.1	0.01	10
ENSG00000136883	KIF12	0.5	0.05	10
ENSG00000155307	SAMSN1	0.1	0.01	10
ENSG00000165646	SLC18A2	0.1	0.01	10
ENSG00000166105	GLB1L3	0.1	0.01	10
ENSG00000167588	GPD1	0.8	0.08	10
ENSG00000172969	FRG2C	0.1	0.01	10
ENSG00000177788	RP5-1061H20.4	0.2	0.02	10
ENSG00000180113	TDRD6	0.2	0.02	10
ENSG00000183914	DNAH2	1.3	0.13	10
ENSG00000186777	ZNF732	0.1	0.01	10
ENSG00000229972	IQCF3	0.1	0.01	10
ENSG00000237923	XXbac-BPG27H4.8	0.1	0.01	10
ENSG00000246790	RP11-730K11.1	0.1	0.01	10
ENSG00000254039	RP11-304F15.6	0.5	0.05	10
ENSG00000256197	TSPAN9-IT1	0.2	0.02	10
ENSG00000259498	RP11-244F12.3	0.1	0.01	10
ENSG00000273172	LINC02091	0.1	0.01	10
ENSG00000231769	RP1-8B1.4	0.7	0.07	10
ENSG00000157005	SST	30.07	3.01	9.99003
ENSG00000078399	HOXA9	3.69	0.37	9.97297
ENSG00000077092	RARB	2.19	0.22	9.95455
ENSG00000272695	GAS6-AS2	1.59	0.16	9.9375
ENSG00000170961	HAS2	5.36	0.54	9.92593
ENSG00000274367	LA16c-380H5.6	2.68	0.27	9.92593
ENSG00000261498	LINC00566	1.19	0.12	9.91667
ENSG00000247970	RP11-543C4.1	1.98	0.2	9.9
ENSG00000147485	PXDNL	2.77	0.28	9.89286
ENSG00000256721	CACNA1C-IT3	0.69	0.07	9.85714
ENSG00000269998	LINC01930	1.28	0.13	9.84615
ENSG00000228624	RP3-399L15.3	1.18	0.12	9.83333
ENSG00000188674	C2orf80	12.97	1.32	9.82576
ENSG00000184515	BEX5	27.11	2.76	9.82246
ENSG00000110975	SYT10	1.08	0.11	9.81818
ENSG00000137573	SULF1	25.31	2.58	9.81008
ENSG00000231738	TSPAN19	0.49	0.05	9.8
ENSG00000233175	CTD-2020K17.3	1.76	0.18	9.77778
ENSG00000182901	RGS7	8.4	0.86	9.76744
ENSG00000203930	LINC00632	35.94	3.68	9.7663
ENSG00000276564	CTA-276F8.1	4.88	0.5	9.76
ENSG00000180176	TH	4.68	0.48	9.75
ENSG00000243004	AC005062.2	0.39	0.04	9.75
ENSG00000258857	RP11-247L20.3	0.39	0.04	9.75
ENSG00000162188	GNG3	154.91	15.91	9.73664
ENSG00000168875	SOX14	2.43	0.25	9.72
ENSG00000189058	APOD	0.97	0.1	9.7
ENSG00000151490	PTPRO	33.39	3.45	9.67826
ENSG00000074276	CDHR2	0.29	0.03	9.66667
ENSG00000153347	FAM81B	1.16	0.12	9.66667
ENSG00000131242	RAB11FIP4	17.48	1.81	9.65746
ENSG00000011201	ANOS1	36.19	3.75	9.65067
ENSG00000178235	SLITRK1	15.42	1.6	9.6375
ENSG00000228659	LINC01201	1.54	0.16	9.625
ENSG00000253726	RP11-313C15.1	0.77	0.08	9.625
ENSG00000244242	IFITM10	3.46	0.36	9.61111
ENSG00000152763	WDR78	8.32	0.87	9.56322
ENSG00000137198	GMPR	3.92	0.41	9.56098
ENSG00000182870	GALNT9	11.37	1.19	9.55462
ENSG00000149654	CDH22	3.15	0.33	9.54545
ENSG00000233540	DNM3-IT1	1.05	0.11	9.54545
ENSG00000165966	PDZRN4	7.06	0.74	9.54054
ENSG00000095637	SORBS1	30.12	3.16	9.53165
ENSG00000221946	FXYD7	17.2	1.81	9.50276
ENSG00000253695	RP11-177H2.2	0.19	0.02	9.5
ENSG00000144452	ABCA12	0.19	0.02	9.5
ENSG00000146530	VWDE	0.38	0.04	9.5
ENSG00000151789	ZNF385D	2.47	0.26	9.5
ENSG00000159871	LYPD5	0.38	0.04	9.5
ENSG00000237863	RP6-24A23.3	0.19	0.02	9.5
ENSG00000256262	USP30-AS1	0.19	0.02	9.5
ENSG00000257553	RP11-603J24.17	0.19	0.02	9.5
ENSG00000259663	CTD-2314G24.2	0.19	0.02	9.5
ENSG00000260907	AC008088.4	0.19	0.02	9.5
ENSG00000264933	RN7SL190P	0.76	0.08	9.5
ENSG00000276601	Metazoa_SRP	0.38	0.04	9.5
ENSG00000281832	LINC00602	0.38	0.04	9.5
ENSG00000170017	ALCAM	42.07	4.43	9.49661
ENSG00000104450	SPAG1	3.89	0.41	9.4878
ENSG00000236279	CLEC2L	4.45	0.47	9.46809
ENSG00000270141	TERC	0.85	0.09	9.44444
ENSG00000164742	ADCY1	39.99	4.24	9.4316
ENSG00000201942	RNA5SP363	1.32	0.14	9.42857
ENSG00000172346	CSDC2	21.47	2.28	9.41667
ENSG00000282022	RP11-259O18.5	0.47	0.05	9.4
ENSG00000153291	SLC25A27	6.48	0.69	9.3913
ENSG00000156959	LHFPL4	21.57	2.3	9.37826
ENSG00000116147	TNR	5.81	0.62	9.37097
ENSG00000077264	PAK3	62.59	6.68	9.36976
ENSG00000151690	MFSD6	8.14	0.87	9.35632
ENSG00000276314	SNORD107	30.77	3.29	9.35258
ENSG00000223942	RP11-252P19.2	0.28	0.03	9.33333
ENSG00000233052	RP11-398B16.2	0.56	0.06	9.33333
ENSG00000260131	LINC00556	0.28	0.03	9.33333
ENSG00000265091	RP11-835E18.5	0.28	0.03	9.33333
ENSG00000271882	KB-1410C5.5	0.28	0.03	9.33333
ENSG00000152760	TCTEX1D1	2.97	0.32	9.28125
ENSG00000139287	TPH2	1.67	0.18	9.27778
ENSG00000252585	Y_RNA	1.39	0.15	9.26667
ENSG00000146005	PSD2	20.36	2.2	9.25455
ENSG00000228614	RP13-476E20.1	0.37	0.04	9.25
ENSG00000253859	RP11-157I4.4	0.37	0.04	9.25
ENSG00000265840	AC010761.10	0.37	0.04	9.25
ENSG00000222932	RNU6-172P	3.97	0.43	9.23256
ENSG00000132911	NMUR2	0.83	0.09	9.22222
ENSG00000076864	RAP1GAP	26.64	2.89	9.21799
ENSG00000172020	GAP43	369.02	40.17	9.18646
ENSG00000122584	NXPH1	12.94	1.41	9.1773
ENSG00000145990	GFOD1	7.8	0.85	9.17647
ENSG00000183317	EPHA10	2.2	0.24	9.16667
ENSG00000161544	CYGB	10.53	1.15	9.15652
ENSG00000128285	MCHR1	10.14	1.11	9.13514
ENSG00000272636	DOC2B	18.89	2.07	9.1256
ENSG00000011347	SYT7	17.69	1.94	9.11856
ENSG00000233723	LINC01122	1.55	0.17	9.11765
ENSG00000117425	PTCH2	2.46	0.27	9.11111
ENSG00000060709	RIMBP2	9.74	1.07	9.1028
ENSG00000186479	RGS7BP	2.91	0.32	9.09375
ENSG00000171724	VAT1L	53.6	5.92	9.05405
ENSG00000266524	GDF10	2.17	0.24	9.04167
ENSG00000120820	GLT8D2	2.35	0.26	9.03846
ENSG00000167702	KIFC2	22.67	2.51	9.03187
ENSG00000251577	RP11-297P16.3	6.22	0.69	9.01449
ENSG00000154027	AK5	10.72	1.19	9.0084
ENSG00000176956	LY6H	88.91	9.87	9.00811
ENSG00000141574	SECTM1	0.27	0.03	9
ENSG00000159374	M1AP	0.27	0.03	9
ENSG00000166535	A2ML1	0.27	0.03	9
ENSG00000185303	SFTPA2	0.27	0.03	9
ENSG00000204625	HCG9	0.27	0.03	9
ENSG00000216921	AC131097.4	0.27	0.03	9
ENSG00000138347	MYPN	0.09	0.01	9
ENSG00000197653	DNAH10	0.45	0.05	9
ENSG00000246375	RP11-10L7.1	0.45	0.05	9
ENSG00000253505	CTA-398F10.1	1.89	0.21	9
ENSG00000010282	HHATL	0.09	0.01	9
ENSG00000074416	MGLL	4.59	0.51	9
ENSG00000104432	IL7	0.18	0.02	9
ENSG00000108846	ABCC3	0.09	0.01	9
ENSG00000116785	CFHR3	0.18	0.02	9
ENSG00000130561	SAG	0.09	0.01	9
ENSG00000137960	GIPC2	0.09	0.01	9
ENSG00000158553	POM121L2	0.09	0.01	9
ENSG00000159625	DRC7	0.99	0.11	9
ENSG00000165168	CYBB	0.09	0.01	9
ENSG00000183484	GPR132	0.45	0.05	9
ENSG00000187492	CDHR4	0.09	0.01	9
ENSG00000205882	DEFB134	0.09	0.01	9
ENSG00000231422	LINC01516	0.18	0.02	9
ENSG00000237013	LINC01812	0.09	0.01	9
ENSG00000239930	AP001625.4	0.18	0.02	9
ENSG00000242989	RN7SL332P	0.45	0.05	9
ENSG00000248079	DPH6-AS1	0.18	0.02	9
ENSG00000249631	RP11-281P23.2	0.09	0.01	9
ENSG00000251692	PTX4	0.09	0.01	9
ENSG00000270562	RP11-154H23.3	0.09	0.01	9
ENSG00000277634	Y_RNA	1.98	0.22	9
ENSG00000278385	RP11-89H19.2	0.09	0.01	9
ENSG00000283003	RP11-418I22.3	0.18	0.02	9
ENSG00000134207	SYT6	4.76	0.53	8.98113
ENSG00000182326	C1S	8.33	0.93	8.95699
ENSG00000172260	NEGR1	8.94	1	8.94
ENSG00000278012	RP1-310O13.13	5.87	0.66	8.89394
ENSG00000240692	RN7SL538P	1.33	0.15	8.86667
ENSG00000231764	DLX6-AS1	0.62	0.07	8.85714
ENSG00000256481	RP11-21A7A.4	0.62	0.07	8.85714
ENSG00000152402	GUCY1A2	10.36	1.17	8.8547
ENSG00000196090	PTPRT	1.77	0.2	8.85
ENSG00000222760	RNU4-53P	1.15	0.13	8.84615
ENSG00000103056	SMPD3	17.05	1.93	8.8342
ENSG00000196542	SPTSSB	1.06	0.12	8.83333
ENSG00000157330	C1orf158	1.5	0.17	8.82353
ENSG00000206344	HCG27	0.97	0.11	8.81818
ENSG00000255670	RP11-253I19.3	0.44	0.05	8.8
ENSG00000271148	RP11-401N18.1	0.44	0.05	8.8
ENSG00000006283	CACNA1G	4.83	0.55	8.78182
ENSG00000183036	PCP4	7.9	0.9	8.77778
ENSG00000261447	RP11-109D9.4	0.35	0.04	8.75
ENSG00000250303	RP11-356J5.12	5.51	0.63	8.74603
ENSG00000105649	RAB3A	64.12	7.34	8.73569
ENSG00000267034	RP11-384O8.1	3.23	0.37	8.72973
ENSG00000235010	RP11-140A10.3	0.61	0.07	8.71429
ENSG00000248371	LINC02056	0.61	0.07	8.71429
ENSG00000196482	ESRRG	7.4	0.85	8.70588
ENSG00000221818	EBF2	10.62	1.22	8.70492
ENSG00000144481	TRPM8	1.13	0.13	8.69231
ENSG00000109819	PPARGC1A	5.56	0.64	8.6875
ENSG00000057468	MSH4	0.26	0.03	8.66667
ENSG00000168350	DEGS2	0.52	0.06	8.66667
ENSG00000187210	GCNT1	0.52	0.06	8.66667
ENSG00000188452	CERKL	0.26	0.03	8.66667
ENSG00000189001	SBSN	0.26	0.03	8.66667
ENSG00000259631	RP11-557C18.4	0.26	0.03	8.66667
ENSG00000254027	RP11-363E6.3	1.99	0.23	8.65217
ENSG00000188385	JAKMIP3	3.11	0.36	8.63889
ENSG00000177459	ERICH5	0.69	0.08	8.625
ENSG00000197442	MAP3K5	1.55	0.18	8.61111
ENSG00000148798	INA	116.44	13.53	8.60606
ENSG00000153162	BMP6	1.29	0.15	8.6
ENSG00000079841	RIMS1	6.02	0.7	8.6
ENSG00000167779	IGFBP6	0.86	0.1	8.6
ENSG00000008056	SYN1	45.12	5.25	8.59429
ENSG00000163624	CDS1	4.64	0.54	8.59259
ENSG00000138669	PRKG2	2.06	0.24	8.58333
ENSG00000254598	CSNK2A3	0.6	0.07	8.57143
ENSG00000259460	RP11-128A17.1	0.6	0.07	8.57143
ENSG00000169213	RAB3B	15.68	1.83	8.56831
ENSG00000087250	MT3	63.61	7.43	8.56124
ENSG00000115361	ACADL	0.77	0.09	8.55556
ENSG00000175318	GRAMD2	0.77	0.09	8.55556
ENSG00000188011	RTP5	0.77	0.09	8.55556
ENSG00000231920	NEBL-AS1	1.71	0.2	8.55
ENSG00000175497	DPP10	10.51	1.23	8.54472
ENSG00000187164	SHTN1	11.79	1.38	8.54348
ENSG00000198797	BRINP2	9.82	1.15	8.53913
ENSG00000174460	ZCCHC12	109.44	12.83	8.53001
ENSG00000112530	PACRG	9.27	1.09	8.50459
ENSG00000017427	IGF1	0.68	0.08	8.5
ENSG00000133937	GSC	0.17	0.02	8.5
ENSG00000140107	SLC25A47	0.17	0.02	8.5
ENSG00000249000	CTD-2012I17.1	0.17	0.02	8.5
ENSG00000249609	RP11-635L1.3	0.17	0.02	8.5
ENSG00000253535	RP11-624C23.1	0.34	0.04	8.5
ENSG00000253796	RP11-1084E5.1	0.17	0.02	8.5
ENSG00000260756	RP11-609N14.1	0.17	0.02	8.5
ENSG00000267247	RP11-64C12.6	0.17	0.02	8.5
ENSG00000136052	SLC41A2	9.07	1.07	8.47664
ENSG00000169760	NLGN1	13.05	1.54	8.47403
ENSG00000163873	GRIK3	8.47	1	8.47
ENSG00000140090	SLC24A4	1.27	0.15	8.46667
ENSG00000180616	SSTR2	4.31	0.51	8.45098
ENSG00000175426	PCSK1	5.83	0.69	8.44928
ENSG00000145362	ANK2	137.82	16.34	8.43452
ENSG00000147724	FAM135B	3.71	0.44	8.43182
ENSG00000189108	IL1RAPL2	1.01	0.12	8.41667
ENSG00000188176	SMTNL2	2.44	0.29	8.41379
ENSG00000134138	MEIS2	47.94	5.71	8.3958
ENSG00000117525	F3	26.53	3.16	8.39557
ENSG00000257120	CTD-2503I6.1	1.09	0.13	8.38462
ENSG00000065833	ME1	7.21	0.86	8.38372
ENSG00000115107	STEAP3	2.85	0.34	8.38235
ENSG00000168675	LDLRAD4	15.92	1.9	8.37895
ENSG00000105376	ICAM5	4.52	0.54	8.37037
ENSG00000111670	GNPTAB	22.75	2.72	8.36397
ENSG00000172159	FRMD3	9.94	1.19	8.35294
ENSG00000160401	CFAP157	0.25	0.03	8.33333
ENSG00000228115	RP11-165F24.5	0.25	0.03	8.33333
ENSG00000232498	RP5-1011O1.2	0.25	0.03	8.33333
ENSG00000236556	RP11-443O13.3	0.25	0.03	8.33333
ENSG00000260711	RP11-747H7.3	0.25	0.03	8.33333
ENSG00000270457	RP11-467C18.1	0.25	0.03	8.33333
ENSG00000278746	RN7SL660P	1.25	0.15	8.33333
ENSG00000145335	SNCA	35.04	4.21	8.32304
ENSG00000158856	DMTN	18.46	2.22	8.31532
ENSG00000088992	TESC	5.82	0.7	8.31429
ENSG00000073670	ADAM11	7.31	0.88	8.30682
ENSG00000214688	C10orf105	1.74	0.21	8.28571
ENSG00000100276	RASL10A	1.16	0.14	8.28571
ENSG00000112309	B3GAT2	4.72	0.57	8.2807
ENSG00000165731	RET	1.49	0.18	8.27778
ENSG00000154678	PDE1C	4.47	0.54	8.27778
ENSG00000148680	HTR7	1.24	0.15	8.26667
ENSG00000133083	DCLK1	87.92	10.64	8.26316
ENSG00000250240	CTD-2154I11.2	0.33	0.04	8.25
ENSG00000267458	CTC-425F1.4	0.33	0.04	8.25
ENSG00000054179	ENTPD2	0.33	0.04	8.25
ENSG00000232079	LINC01697	0.33	0.04	8.25
ENSG00000232324	AC008440.10	0.33	0.04	8.25
ENSG00000273113	RP11-367H1.1	0.33	0.04	8.25
ENSG00000157856	DRC1	3.54	0.43	8.23256
ENSG00000164099	PRSS12	4.77	0.58	8.22414
ENSG00000162367	TAL1	0.74	0.09	8.22222
ENSG00000198598	MMP17	13.89	1.69	8.21893
ENSG00000166407	LMO1	10.68	1.3	8.21538
ENSG00000029534	ANK1	5.5	0.67	8.20896
ENSG00000260838	RP11-531A24.3	1.23	0.15	8.2
ENSG00000163803	PLB1	0.82	0.1	8.2
ENSG00000227042	RP6-1O2.1	0.41	0.05	8.2
ENSG00000258752	RP11-356K23.1	0.82	0.1	8.2
ENSG00000282572	RP11-482G13.1	0.41	0.05	8.2
ENSG00000116983	HPCAL4	50.99	6.23	8.18459
ENSG00000178104	PDE4DIP	34.91	4.27	8.17564
ENSG00000263720	RP11-389J22.1	0.49	0.06	8.16667
ENSG00000269935	RP11-482M8.3	0.49	0.06	8.16667
ENSG00000036530	CYP46A1	8.41	1.03	8.16505
ENSG00000072041	SLC6A15	9.71	1.19	8.15966
ENSG00000101098	RIMS4	37.86	4.64	8.15948
ENSG00000143669	LYST	10.51	1.29	8.14729
ENSG00000229102	RP11-360P21.2	0.57	0.07	8.14286
ENSG00000282965	RP11-683L23.7	0.57	0.07	8.14286
ENSG00000143153	ATP1B1	98.43	12.09	8.14144
ENSG00000125814	NAPB	37.9	4.66	8.13305
ENSG00000259415	RP11-7M10.2	0.65	0.08	8.125
ENSG00000267291	CTB-186G2.1	0.65	0.08	8.125
ENSG00000252759	Y_RNA	4.95	0.61	8.11475
ENSG00000225465	RFPL1S	12.64	1.56	8.10256
ENSG00000183023	SLC8A1	52.74	6.51	8.10138
ENSG00000273045	C2orf15	1.62	0.2	8.1
ENSG00000185008	ROBO2	42.61	5.28	8.07008
ENSG00000166863	TAC3	2.98	0.37	8.05405
ENSG00000124302	CHST8	4.97	0.62	8.01613
ENSG00000115956	PLEK	0.08	0.01	8
ENSG00000251339	RP11-506N2.1	0.32	0.04	8
ENSG00000271973	RP11-572O6.1	0.32	0.04	8
ENSG00000276633	AJ011931.1	0.16	0.02	8
ENSG00000073734	ABCB11	0.16	0.02	8
ENSG00000105428	ZNRF4	0.08	0.01	8
ENSG00000113722	CDX1	0.08	0.01	8
ENSG00000117009	KMO	0.08	0.01	8
ENSG00000121310	ECHDC2	0.88	0.11	8
ENSG00000122420	PTGFR	0.08	0.01	8
ENSG00000137959	IFI44L	3.04	0.38	8
ENSG00000151005	TKTL2	0.16	0.02	8
ENSG00000165215	CLDN3	0.16	0.02	8
ENSG00000167711	SERPINF2	0.24	0.03	8
ENSG00000172403	SYNPO2	0.8	0.1	8
ENSG00000174448	STARD6	0.08	0.01	8
ENSG00000174680	GRIK1-AS1	0.08	0.01	8
ENSG00000185056	C5orf47	0.24	0.03	8
ENSG00000185933	CALHM1	0.08	0.01	8
ENSG00000187185	CTD-2600O9.1	0.08	0.01	8
ENSG00000203942	C10orf62	0.08	0.01	8
ENSG00000229750	AC096649.2	0.16	0.02	8
ENSG00000229962	AP000221.1	0.32	0.04	8
ENSG00000233213	KCNJ6-AS1	0.24	0.03	8
ENSG00000233754	AP001628.7	0.08	0.01	8
ENSG00000236347	RP11-346D19.1	0.16	0.02	8
ENSG00000239513	LINC01210	0.4	0.05	8
ENSG00000248744	RP11-362I1.1	0.24	0.03	8
ENSG00000257327	RP11-650K20.3	0.16	0.02	8
ENSG00000258414	RP11-356O9.1	0.08	0.01	8
ENSG00000260197	RP11-424G14.1	0.08	0.01	8
ENSG00000267325	LINC01415	0.24	0.03	8
ENSG00000272440	RP11-379F4.6	0.88	0.11	8
ENSG00000272568	CTB-113D17.1	0.08	0.01	8
ENSG00000139211	AMIGO2	7.19	0.9	7.98889
ENSG00000117115	PADI2	2.31	0.29	7.96552
ENSG00000165379	LRFN5	23.08	2.9	7.95862
ENSG00000140284	SLC27A2	1.27	0.16	7.9375
ENSG00000166741	NNMT	2.54	0.32	7.9375
ENSG00000130558	OLFM1	116.49	14.7	7.92449
ENSG00000225361	PPP1R26-AS1	2.06	0.26	7.92308
ENSG00000125510	OPRL1	10.74	1.36	7.89706
ENSG00000152208	GRID2	6.47	0.82	7.89024
ENSG00000162643	WDR63	2.84	0.36	7.88889
ENSG00000270742	RP4-802A10.1	1.42	0.18	7.88889
ENSG00000102466	FGF14	17.6	2.24	7.85714
ENSG00000261244	RP11-114H24.7	0.55	0.07	7.85714
ENSG00000136828	RALGPS1	23.63	3.01	7.8505
ENSG00000048540	LMO3	13.81	1.76	7.84659
ENSG00000123570	RAB9B	19.2	2.45	7.83673
ENSG00000235385	LINC02154	0.39	0.05	7.8
ENSG00000146352	CLVS2	4.44	0.57	7.78947
ENSG00000271474	RP11-710C12.1	1.48	0.19	7.78947
ENSG00000086289	EPDR1	12.3	1.58	7.78481
ENSG00000163673	DCLK3	1.79	0.23	7.78261
ENSG00000250286	RP11-94C24.8	0.7	0.09	7.77778
ENSG00000275961	RN7SL210P	0.7	0.09	7.77778
ENSG00000113430	IRX4	2.02	0.26	7.76923
ENSG00000228031	AC078842.3	1.01	0.13	7.76923
ENSG00000183117	CSMD1	2.95	0.38	7.76316
ENSG00000179057	IGSF22	0.31	0.04	7.75
ENSG00000214694	ARHGEF33	0.62	0.08	7.75
ENSG00000109771	LRP2BP	2.17	0.28	7.75
ENSG00000144596	GRIP2	2.7	0.35	7.71429
ENSG00000111452	ADGRD1	0.54	0.07	7.71429
ENSG00000266513	RP11-874J12.3	0.54	0.07	7.71429
ENSG00000152969	JAKMIP1	12.95	1.68	7.70833
ENSG00000135973	GPR45	0.77	0.1	7.7
ENSG00000274055	CDKN2B-AS_3	0.77	0.1	7.7
ENSG00000207375	SNORD116-23	4.85	0.63	7.69841
ENSG00000064763	FAR2	3.54	0.46	7.69565
ENSG00000199933	RNY1P16	1.23	0.16	7.6875
ENSG00000144285	SCN1A	12.05	1.57	7.67516
ENSG00000229325	ACAP2-IT1	1.61	0.21	7.66667
ENSG00000235733	RP3-522P13.3	0.23	0.03	7.66667
ENSG00000237232	ZNF295-AS1	0.23	0.03	7.66667
ENSG00000232077	LINC01031	0.23	0.03	7.66667
ENSG00000233977	RP11-310H4.2	0.23	0.03	7.66667
ENSG00000237773	AC003075.4	0.23	0.03	7.66667
ENSG00000250102	RP11-314N14.1	0.23	0.03	7.66667
ENSG00000135917	SLC19A3	0.69	0.09	7.66667
ENSG00000203886	CYP17A1-AS1	0.69	0.09	7.66667
ENSG00000075429	CACNG5	9.5	1.24	7.66129
ENSG00000167037	SGSM1	7.66	1	7.66
ENSG00000198948	MFAP3L	3.6	0.47	7.65957
ENSG00000006071	ABCC8	2.68	0.35	7.65714
ENSG00000184905	TCEAL2	36.83	4.81	7.65696
ENSG00000252157	RNU6-479P	1.3	0.17	7.64706
ENSG00000275377	MIR1299	2.14	0.28	7.64286
ENSG00000229321	AC008269.2	1.68	0.22	7.63636
ENSG00000072657	TRHDE	1.45	0.19	7.63158
ENSG00000088538	DOCK3	14.04	1.84	7.63043
ENSG00000231212	RP11-111F5.3	4.04	0.53	7.62264
ENSG00000174939	ASPHD1	7.47	0.98	7.62245
ENSG00000145824	CXCL14	3.43	0.45	7.62222
ENSG00000106004	HOXA5	2.97	0.39	7.61538
ENSG00000187135	VSTM2B	1.98	0.26	7.61538
ENSG00000101463	SYNDIG1	14.44	1.9	7.6
ENSG00000019991	HGF	0.38	0.05	7.6
ENSG00000110786	PTPN5	24.81	3.27	7.58716
ENSG00000237807	RP11-400K9.4	0.91	0.12	7.58333
ENSG00000221227	MIR1305	1.97	0.26	7.57692
ENSG00000203326	ZNF525	3.03	0.4	7.575
ENSG00000119147	C2orf40	1.59	0.21	7.57143
ENSG00000104213	PDGFRL	1.36	0.18	7.55556
ENSG00000228444	RP11-173B14.4	0.83	0.11	7.54545
ENSG00000078114	NEBL	1.28	0.17	7.52941
ENSG00000252291	SNORA31	1.28	0.17	7.52941
ENSG00000163947	ARHGEF3	14.67	1.95	7.52308
ENSG00000198208	RPS6KL1	19.4	2.58	7.51938
ENSG00000015592	STMN4	76.21	10.14	7.51578
ENSG00000147408	CSGALNACT1	3.23	0.43	7.51163
ENSG00000004838	ZMYND10	8.18	1.09	7.50459
ENSG00000242866	STRC	0.9	0.12	7.5
ENSG00000038295	TLL1	0.6	0.08	7.5
ENSG00000135722	FBXL8	0.6	0.08	7.5
ENSG00000140465	CYP1A1	0.75	0.1	7.5
ENSG00000141434	MEP1B	0.15	0.02	7.5
ENSG00000163508	EOMES	0.15	0.02	7.5
ENSG00000205037	RP11-863P13.4	0.15	0.02	7.5
ENSG00000228961	AP000282.3	0.3	0.04	7.5
ENSG00000230735	RP11-413E1.4	0.15	0.02	7.5
ENSG00000236963	LINC01141	0.15	0.02	7.5
ENSG00000250806	CTC-293G12.1	0.15	0.02	7.5
ENSG00000251388	RP11-427M20.1	0.15	0.02	7.5
ENSG00000263207	RP11-26L20.4	0.15	0.02	7.5
ENSG00000268886	CTD-3099C6.7	0.15	0.02	7.5
ENSG00000269427	CTC-429P9.1	0.15	0.02	7.5
ENSG00000274797	RP11-407N8.5	0.15	0.02	7.5
ENSG00000123360	PDE1B	11.38	1.52	7.48684
ENSG00000163618	CADPS	51.04	6.84	7.46199
ENSG00000168398	BDKRB2	0.67	0.09	7.44444
ENSG00000182667	NTM	17.7	2.38	7.43697
ENSG00000241484	ARHGAP8	2.75	0.37	7.43243
ENSG00000164850	GPER1	0.52	0.07	7.42857
ENSG00000158816	VWA5B1	1.26	0.17	7.41176
ENSG00000204779	FOXD4L5	1.33	0.18	7.38889
ENSG00000091844	RGS17	5.54	0.75	7.38667
ENSG00000167653	PSCA	0.96	0.13	7.38462
ENSG00000100033	PRODH	0.96	0.13	7.38462
ENSG00000227811	FAM212B-AS1	1.77	0.24	7.375
ENSG00000254919	RP11-698N11.2	0.59	0.08	7.375
ENSG00000102678	FGF9	2.21	0.3	7.36667
ENSG00000115594	IL1R1	0.81	0.11	7.36364
ENSG00000185988	PLK5	1.03	0.14	7.35714
ENSG00000110436	SLC1A2	25.86	3.52	7.34659
ENSG00000166033	HTRA1	45.25	6.17	7.33387
ENSG00000110318	CEP126	3.52	0.48	7.33333
ENSG00000169715	MT1E	0.66	0.09	7.33333
ENSG00000173612	GPRC6A	0.22	0.03	7.33333
ENSG00000204612	FOXB2	0.22	0.03	7.33333
ENSG00000232855	AF131217.1	0.22	0.03	7.33333
ENSG00000261402	RP11-378I6.1	0.22	0.03	7.33333
ENSG00000276704	RP11-128N14.4	0.88	0.12	7.33333
ENSG00000223382	LINC01778	1.39	0.19	7.31579
ENSG00000118307	CASC1	2.78	0.38	7.31579
ENSG00000253596	CTD-2320G14.2	2.34	0.32	7.3125
ENSG00000257835	RP1-97G4.1	1.17	0.16	7.3125
ENSG00000184226	PCDH9	52.55	7.19	7.30876
ENSG00000271714	CTD-2377O17.1	0.73	0.1	7.3
ENSG00000272389	CTC-487M23.7	0.73	0.1	7.3
ENSG00000242759	LINC00882	2.48	0.34	7.29412
ENSG00000137941	TTLL7	8.75	1.2	7.29167
ENSG00000149527	PLCH2	3.93	0.54	7.27778
ENSG00000186310	NAP1L3	101.46	13.95	7.27312
ENSG00000197934	CYYR1-AS1	0.8	0.11	7.27273
ENSG00000128655	PDE11A	1.09	0.15	7.26667
ENSG00000178301	AQP11	3.34	0.46	7.26087
ENSG00000232618	RP11-439L18.1	0.29	0.04	7.25
ENSG00000257191	RP11-390N6.1	0.29	0.04	7.25
ENSG00000267193	RP11-116O18.3	0.29	0.04	7.25
ENSG00000241596	RP11-326J18.1	0.94	0.13	7.23077
ENSG00000137673	MMP7	3.47	0.48	7.22917
ENSG00000184347	SLIT3	5.2	0.72	7.22222
ENSG00000222663	RNU4-55P	2.31	0.32	7.21875
ENSG00000166159	LRTM2	1.66	0.23	7.21739
ENSG00000157168	NRG1	5.34	0.74	7.21622
ENSG00000277245	RP11-48G14.3	0.36	0.05	7.2
ENSG00000116396	KCNC4	10.63	1.48	7.18243
ENSG00000185739	SRL	0.79	0.11	7.18182
ENSG00000273079	GRIN2B	12.28	1.71	7.18129
ENSG00000228786	LINC00266-4P	1.22	0.17	7.17647
ENSG00000080224	EPHA6	8.96	1.25	7.168
ENSG00000146054	TRIM7	0.86	0.12	7.16667
ENSG00000121297	TSHZ3	8.17	1.14	7.16667
ENSG00000179148	ALOXE3	0.43	0.06	7.16667
ENSG00000278621	CTD-2033D15.3	0.43	0.06	7.16667
ENSG00000242220	TCP10L	2.22	0.31	7.16129
ENSG00000151632	AKR1C2	5.29	0.74	7.14865
ENSG00000175147	TMEM51-AS1	1	0.14	7.14286
ENSG00000233087	WTH3DI	0.5	0.07	7.14286
ENSG00000106089	STX1A	24.25	3.4	7.13235
ENSG00000125675	GRIA3	17.4	2.44	7.13115
ENSG00000238009	RP11-34P13.7	1.64	0.23	7.13043
ENSG00000197584	KCNMB2	6.77	0.95	7.12632
ENSG00000110148	CCKBR	1.28	0.18	7.11111
ENSG00000126950	TMEM35A	46.35	6.52	7.1089
ENSG00000146618	FERD3L	0.71	0.1	7.1
ENSG00000259548	RP11-38G5.2	0.71	0.1	7.1
ENSG00000188004	C1orf204	0.78	0.11	7.09091
ENSG00000261186	LINC01238	0.78	0.11	7.09091
ENSG00000089041	P2RX7	0.92	0.13	7.07692
ENSG00000253001	RN7SKP105	0.99	0.14	7.07143
ENSG00000124116	WFDC3	1.06	0.15	7.06667
ENSG00000243620	RP11-649A16.1	1.06	0.15	7.06667
ENSG00000163453	IGFBP7	14.2	2.01	7.06468
ENSG00000100433	KCNK10	7.48	1.06	7.0566
ENSG00000143036	SLC44A3	1.83	0.26	7.03846
ENSG00000206799	SNORA32	9.29	1.32	7.03788
ENSG00000170075	GPR37L1	2.18	0.31	7.03226
ENSG00000270171	RP11-338N10.1	2.46	0.35	7.02857
ENSG00000132164	SLC6A11	11.57	1.65	7.01212
ENSG00000087495	PHACTR3	17.03	2.43	7.00823
ENSG00000065320	NTN1	47.06	6.72	7.00298
ENSG00000075290	WNT8B	3.29	0.47	7
ENSG00000225806	RP1-309F20.3	0.07	0.01	7
ENSG00000275467	RP11-240G22.4	0.14	0.02	7
ENSG00000078898	BPIFB2	0.07	0.01	7
ENSG00000109193	SULT1E1	0.07	0.01	7
ENSG00000124557	BTN1A1	0.07	0.01	7
ENSG00000140254	DUOXA1	0.07	0.01	7
ENSG00000147570	DNAJC5B	0.14	0.02	7
ENSG00000159450	TCHH	0.07	0.01	7
ENSG00000161509	GRIN2C	0.28	0.04	7
ENSG00000169297	NR0B1	0.07	0.01	7
ENSG00000172116	CD8B	0.07	0.01	7
ENSG00000180347	CCDC129	0.14	0.02	7
ENSG00000186867	QRFPR	0.07	0.01	7
ENSG00000198610	AKR1C4	0.07	0.01	7
ENSG00000214842	RAD51AP2	0.07	0.01	7
ENSG00000223675	RP11-86H7.6	0.14	0.02	7
ENSG00000224153	LINC02054	0.07	0.01	7
ENSG00000242657	RN7SL581P	0.28	0.04	7
ENSG00000245293	RP11-286E11.1	0.07	0.01	7
ENSG00000249695	RP11-598F7.4	0.07	0.01	7
ENSG00000250159	RP11-381K20.2	0.07	0.01	7
ENSG00000258137	RP11-753H16.3	0.14	0.02	7
ENSG00000258983	RP11-507K2.2	0.07	0.01	7
ENSG00000261368	RP11-96B5.4	0.07	0.01	7
ENSG00000266261	RP11-640I15.1	0.14	0.02	7
ENSG00000267387	CTD-2240E14.4	0.07	0.01	7
ENSG00000273289	RP6-109B7.5	0.14	0.02	7
ENSG00000276399	FLJ36000	0.14	0.02	7
ENSG00000283259	ABC14-1188822O7.1	0.14	0.02	7
ENSG00000140009	ESR2	0.91	0.13	7
ENSG00000162779	AXDND1	0.42	0.06	7
ENSG00000143867	OSR1	0.63	0.09	7
ENSG00000174945	AMZ1	0.21	0.03	7
ENSG00000214575	CPEB1	8.75	1.25	7
ENSG00000249481	SPATS1	0.21	0.03	7
ENSG00000250472	TRIM36-IT1	0.21	0.03	7
ENSG00000235478	LINC01664	0.35	0.05	7
ENSG00000201640	RN7SKP28	0.35	0.05	7
ENSG00000233554	B4GALT1-AS1	0.49	0.07	7
ENSG00000237838	AC133680.1	0.98	0.14	7
ENSG00000261118	RP11-104N10.1	0.35	0.05	7
ENSG00000271725	RP11-761I4.4	0.35	0.05	7
ENSG00000069535	MAOB	9.15	1.31	6.98473
ENSG00000182379	NXPH4	15.84	2.27	6.97797
ENSG00000132832	LINC01260	2.58	0.37	6.97297
ENSG00000167642	SPINT2	42.73	6.15	6.94797
ENSG00000184922	FMNL1	0.97	0.14	6.92857
ENSG00000140853	NLRC5	0.9	0.13	6.92308
ENSG00000115267	IFIH1	0.76	0.11	6.90909
ENSG00000223859	AC007403.3	0.76	0.11	6.90909
ENSG00000240583	AQP1	3.66	0.53	6.90566
ENSG00000235072	AC012074.2	1.45	0.21	6.90476
ENSG00000250579	CTD-2297D10.2	0.69	0.1	6.9
ENSG00000231389	HLA-DPA1	0.62	0.09	6.88889
ENSG00000148541	FAM13C	9.22	1.34	6.8806
ENSG00000248714	RP11-1079K10.3	1.03	0.15	6.86667
ENSG00000111834	RSPH4A	4.53	0.66	6.86364
ENSG00000187479	C11orf96	3.02	0.44	6.86364
ENSG00000159173	TNNI1	1.44	0.21	6.85714
ENSG00000226650	KIF4B	0.48	0.07	6.85714
ENSG00000113657	DPYSL3	323.84	47.23	6.85666
ENSG00000150625	GPM6A	166.94	24.39	6.84461
ENSG00000171540	OTP	1.23	0.18	6.83333
ENSG00000224596	ZMIZ1-AS1	0.41	0.06	6.83333
ENSG00000263571	CTC-304I17.5	0.41	0.06	6.83333
ENSG00000178809	TRIM73	2.73	0.4	6.825
ENSG00000163491	NEK10	1.16	0.17	6.82353
ENSG00000148826	NKX6-2	1.84	0.27	6.81481
ENSG00000171033	PKIA	75.89	11.14	6.81239
ENSG00000230798	FOXD3-AS1	1.02	0.15	6.8
ENSG00000248954	RP11-304F15.4	0.34	0.05	6.8
ENSG00000269976	RP11-130L8.2	0.34	0.05	6.8
ENSG00000171877	FRMD5	9.11	1.34	6.79851
ENSG00000145721	LIX1	8.42	1.24	6.79032
ENSG00000155897	ADCY8	9.49	1.4	6.77857
ENSG00000271993	RP11-285J16.1	0.88	0.13	6.76923
ENSG00000002587	HS3ST1	1.08	0.16	6.75
ENSG00000223572	CKMT1A	0.27	0.04	6.75
ENSG00000112053	SLC26A8	0.27	0.04	6.75
ENSG00000224965	KCNC4-AS1	0.27	0.04	6.75
ENSG00000231217	RP11-1M18.1	0.54	0.08	6.75
ENSG00000172575	RASGRP1	4.45	0.66	6.74242
ENSG00000070729	CNGB1	1.55	0.23	6.73913
ENSG00000263597	MIR3936	15.74	2.34	6.7265
ENSG00000177807	KCNJ10	1.95	0.29	6.72414
ENSG00000185519	FAM131C	4.83	0.72	6.70833
ENSG00000108387	SEPT4	16.89	2.52	6.70238
ENSG00000256463	SALL3	0.87	0.13	6.69231
ENSG00000264515	CTC-525D6.1	0.2	0.03	6.66667
ENSG00000179468	OR9A2	0.2	0.03	6.66667
ENSG00000203325	RP11-277A4.4	0.2	0.03	6.66667
ENSG00000204397	CARD16	0.8	0.12	6.66667
ENSG00000224292	AF196972.9	0.6	0.09	6.66667
ENSG00000235335	AC016723.4	0.2	0.03	6.66667
ENSG00000260695	RP11-513N24.1	0.2	0.03	6.66667
ENSG00000261346	RP11-297C4.2	0.2	0.03	6.66667
ENSG00000277200	RP11-74E22.8	3.99	0.6	6.65
ENSG00000251748	RNU4ATAC11P	2.46	0.37	6.64865
ENSG00000275476	RP11-996F15.4	1.13	0.17	6.64706
ENSG00000095203	EPB41L4B	7.97	1.2	6.64167
ENSG00000280511	RP11-35J1.2	0.73	0.11	6.63636
ENSG00000205562	RP11-497E19.1	1.79	0.27	6.62963
ENSG00000053747	LAMA3	0.53	0.08	6.625
ENSG00000244327	RP11-383G6.3	0.53	0.08	6.625
ENSG00000102109	PCSK1N	56.08	8.47	6.62102
ENSG00000277586	NEFL	138.28	20.9	6.61627
ENSG00000214922	HLA-F-AS1	0.86	0.13	6.61538
ENSG00000266573	RP11-449D8.5	0.86	0.13	6.61538
ENSG00000140323	DISP2	10.65	1.61	6.61491
ENSG00000203727	SAMD5	4.63	0.7	6.61429
ENSG00000144681	STAC	3.57	0.54	6.61111
ENSG00000144619	CNTN4	6.28	0.95	6.61053
ENSG00000203797	DDO	0.33	0.05	6.6
ENSG00000267546	RP11-666A8.8	0.33	0.05	6.6
ENSG00000111262	KCNA1	0.33	0.05	6.6
ENSG00000134215	VAV3	3.82	0.58	6.58621
ENSG00000140538	NTRK3	9.22	1.4	6.58571
ENSG00000175161	CADM2	27.21	4.14	6.57246
ENSG00000273618	RP11-66N24.7	0.92	0.14	6.57143
ENSG00000173809	TDRD12	0.46	0.07	6.57143
ENSG00000177989	ODF3B	1.38	0.21	6.57143
ENSG00000259052	AL157871.2	1.84	0.28	6.57143
ENSG00000245526	LINC00461	28.91	4.4	6.57045
ENSG00000270071	AP001172.2	2.1	0.32	6.5625
ENSG00000105974	CAV1	12.4	1.89	6.56085
ENSG00000278733	RP11-425D17.1	0.59	0.09	6.55556
ENSG00000277268	RP11-445F12.1	4.52	0.69	6.55072
ENSG00000225292	RP11-57H14.3	14.13	2.16	6.54167
ENSG00000181585	TMIE	1.57	0.24	6.54167
ENSG00000260417	CTD-2542L18.1	0.85	0.13	6.53846
ENSG00000261131	RP11-93O14.2	0.98	0.15	6.53333
ENSG00000268041	CTD-2575K13.6	0.98	0.15	6.53333
ENSG00000171735	CAMTA1	24.9	3.82	6.51832
ENSG00000284020	MIR4697	25.58	3.93	6.50891
ENSG00000278075	RP11-248M19.1	0.39	0.06	6.5
ENSG00000261618	RP11-79H23.3	0.13	0.02	6.5
ENSG00000104783	KCNN4	0.13	0.02	6.5
ENSG00000104892	KLC3	0.26	0.04	6.5
ENSG00000109667	SLC2A9	0.13	0.02	6.5
ENSG00000135248	FAM71F1	0.26	0.04	6.5
ENSG00000151655	ITIH2	0.13	0.02	6.5
ENSG00000163885	CFAP100	0.26	0.04	6.5
ENSG00000167476	JSRP1	0.13	0.02	6.5
ENSG00000173212	MAB21L3	0.13	0.02	6.5
ENSG00000179111	HES7	0.26	0.04	6.5
ENSG00000218823	PAPOLB	0.26	0.04	6.5
ENSG00000257743	MGAM2	0.13	0.02	6.5
ENSG00000259439	LINC01833	0.13	0.02	6.5
ENSG00000265282	RP11-269G24.4	0.26	0.04	6.5
ENSG00000272103	CTD-2653M23.3	0.13	0.02	6.5
ENSG00000151025	GPR158	4.42	0.68	6.5
ENSG00000091622	PITPNM3	8.23	1.27	6.48031
ENSG00000169064	ZBBX	2.85	0.44	6.47727
ENSG00000267784	RP11-171I2.1	1.36	0.21	6.47619
ENSG00000151067	CACNA1C	4.79	0.74	6.47297
ENSG00000218416	PP14571	1.1	0.17	6.47059
ENSG00000259343	TMC3-AS1	2.65	0.41	6.46341
ENSG00000224050	RP1-90G24.6	2.58	0.4	6.45
ENSG00000254452	RP11-867G23.4	0.58	0.09	6.44444
ENSG00000272079	LA16c-380H5.5	0.9	0.14	6.42857
ENSG00000186994	KANK3	3.27	0.51	6.41176
ENSG00000283303	RP11-109E12.5	2.24	0.35	6.4
ENSG00000278716	LA16c-352F7.1	0.64	0.1	6.4
ENSG00000123240	OPTN	32.23	5.04	6.39484
ENSG00000253641	LINCR-0001	1.47	0.23	6.3913
ENSG00000269028	MTRNR2L12	42.99	6.73	6.38782
ENSG00000003096	KLHL13	75.12	11.8	6.3661
ENSG00000143603	KCNN3	6.87	1.08	6.36111
ENSG00000137502	RAB30	8.14	1.28	6.35938
ENSG00000171992	SYNPO	3.94	0.62	6.35484
ENSG00000201289	RN7SKP76	1.08	0.17	6.35294
ENSG00000261268	RP11-308D13.3	1.46	0.23	6.34783
ENSG00000173698	ADGRG2	1.65	0.26	6.34615
ENSG00000143340	FAM163A	0.38	0.06	6.33333
ENSG00000182585	EPGN	0.19	0.03	6.33333
ENSG00000229017	LINC01277	0.19	0.03	6.33333
ENSG00000056291	NPFFR2	0.38	0.06	6.33333
ENSG00000073146	MOV10L1	0.19	0.03	6.33333
ENSG00000129910	CDH15	0.19	0.03	6.33333
ENSG00000143882	ATP6V1C2	0.19	0.03	6.33333
ENSG00000234944	RP11-124O11.1	0.19	0.03	6.33333
ENSG00000237548	TTLL11-IT1	0.19	0.03	6.33333
ENSG00000243797	CTB-111H14.1	0.38	0.06	6.33333
ENSG00000258717	RP11-566J3.2	0.19	0.03	6.33333
ENSG00000273828	RP11-394O2.3	0.19	0.03	6.33333
ENSG00000277215	SPANXA2-OT1	0.38	0.06	6.33333
ENSG00000284280	MIR6843	0.57	0.09	6.33333
ENSG00000100302	RASD2	5.11	0.81	6.30864
ENSG00000152495	CAMK4	8.01	1.27	6.30709
ENSG00000238207	AC009312.1	1.45	0.23	6.30435
ENSG00000171951	SCG2	165.46	26.27	6.29844
ENSG00000197140	ADAM32	2.58	0.41	6.29268
ENSG00000213760	ATP6V1G2	44.95	7.15	6.28671
ENSG00000111110	PPM1H	7.92	1.26	6.28571
ENSG00000274173	RP4-568C11.4	0.44	0.07	6.28571
ENSG00000148408	CACNA1B	9.74	1.55	6.28387
ENSG00000139767	SRRM4	8.76	1.4	6.25714
ENSG00000107807	TLX1	2.44	0.39	6.25641
ENSG00000177675	CD163L1	0.5	0.08	6.25
ENSG00000199476	Y_RNA	1	0.16	6.25
ENSG00000234584	AC019186.1	0.5	0.08	6.25
ENSG00000248587	GDNF-AS1	0.25	0.04	6.25
ENSG00000254896	OPCML-IT1	0.25	0.04	6.25
ENSG00000259920	RP11-2E11.5	0.25	0.04	6.25
ENSG00000215196	AC091878.1	3.12	0.5	6.24
ENSG00000276505	CMB9-94B1.2	1.06	0.17	6.23529
ENSG00000252343	RNU2-34P	0.81	0.13	6.23077
ENSG00000263490	RN7SL155P	1.74	0.28	6.21429
ENSG00000212534	SNORD70	1.49	0.24	6.20833
ENSG00000163995	ABLIM2	5.4	0.87	6.2069
ENSG00000188859	FAM78B	1.55	0.25	6.2
ENSG00000197385	ZNF860	0.62	0.1	6.2
ENSG00000251807	RNU6-202P	1.24	0.2	6.2
ENSG00000256925	ADGRA1-AS1	1.3	0.21	6.19048
ENSG00000228956	SATB1-AS1	0.68	0.11	6.18182
ENSG00000000005	TNMD	8.51	1.38	6.16667
ENSG00000154736	ADAMTS5	0.37	0.06	6.16667
ENSG00000170909	OSCAR	0.37	0.06	6.16667
ENSG00000226747	AC007966.1	0.37	0.06	6.16667
ENSG00000250467	RP11-227F19.1	0.37	0.06	6.16667
ENSG00000163485	ADORA1	12.18	1.98	6.15152
ENSG00000075945	KIFAP3	68.76	11.18	6.15027
ENSG00000259377	CTD-2308G16.1	1.23	0.2	6.15
ENSG00000111907	TPD52L1	1.29	0.21	6.14286
ENSG00000248634	CTC-573M9.1	0.43	0.07	6.14286
ENSG00000179902	C1orf194	4.48	0.73	6.13699
ENSG00000134982	APC	60.56	9.87	6.13576
ENSG00000175772	LINC01106	0.92	0.15	6.13333
ENSG00000139174	PRICKLE1	4.66	0.76	6.13158
ENSG00000090339	ICAM1	6.86	1.12	6.125
ENSG00000154269	ENPP3	0.49	0.08	6.125
ENSG00000227681	RP11-307P5.1	0.98	0.16	6.125
ENSG00000158806	NPM2	6.97	1.14	6.11404
ENSG00000154102	C16orf74	3.24	0.53	6.11321
ENSG00000278636	Metazoa_SRP	0.55	0.09	6.11111
ENSG00000271924	RNA5SP108	1.71	0.28	6.10714
ENSG00000272541	XXbac-BPGBPG55C20.1	1.16	0.19	6.10526
ENSG00000234913	XXbac-B476C20.13	1.22	0.2	6.1
ENSG00000247950	SEC24B-AS1	0.61	0.1	6.1
ENSG00000269586	CT45A10	0.61	0.1	6.1
ENSG00000212027	MIR374B	5.06	0.83	6.09639
ENSG00000264616	MIR4755	5.06	0.83	6.09639
ENSG00000171462	DLK2	3.96	0.65	6.09231
ENSG00000264720	MIR3117	2.01	0.33	6.09091
ENSG00000129990	SYT5	14.13	2.32	6.09052
ENSG00000133101	CCNA1	5.48	0.9	6.08889
ENSG00000138028	CGREF1	9.68	1.59	6.08805
ENSG00000137571	SLCO5A1	4.01	0.66	6.07576
ENSG00000188523	CFAP77	1.64	0.27	6.07407
ENSG00000166501	PRKCB	15.73	2.59	6.07336
ENSG00000235568	NFAM1	0.91	0.15	6.06667
ENSG00000159387	IRX6	1.03	0.17	6.05882
ENSG00000197461	PDGFA	10.48	1.73	6.0578
ENSG00000151150	ANK3	33.86	5.59	6.05725
ENSG00000207622	MIR619	1.21	0.2	6.05
ENSG00000241745	RN7SL788P	1.39	0.23	6.04348
ENSG00000164841	TMEM74	2.89	0.48	6.02083
ENSG00000166900	STX3	6.38	1.06	6.01887
ENSG00000114670	NEK11	11.61	1.93	6.01554
ENSG00000138079	SLC3A1	0.12	0.02	6
ENSG00000154252	GAL3ST2	0.06	0.01	6
ENSG00000178015	GPR150	0.06	0.01	6
ENSG00000187950	OVCH1	0.18	0.03	6
ENSG00000233493	TMEM238	0.12	0.02	6
ENSG00000266958	AC006126.3	0.24	0.04	6
ENSG00000079337	RAPGEF3	1.02	0.17	6
ENSG00000112706	IMPG1	0.06	0.01	6
ENSG00000115604	IL18R1	0.12	0.02	6
ENSG00000128284	APOL3	0.12	0.02	6
ENSG00000130656	HBZ	0.06	0.01	6
ENSG00000141316	SPACA3	0.06	0.01	6
ENSG00000141448	GATA6	0.06	0.01	6
ENSG00000143217	NECTIN4	0.12	0.02	6
ENSG00000159650	UROC1	0.06	0.01	6
ENSG00000164181	ELOVL7	0.72	0.12	6
ENSG00000166796	LDHC	0.06	0.01	6
ENSG00000174125	TLR1	0.06	0.01	6
ENSG00000174808	BTC	0.06	0.01	6
ENSG00000178860	MSC	0.48	0.08	6
ENSG00000180264	ADGRD2	0.06	0.01	6
ENSG00000188163	FAM166A	0.12	0.02	6
ENSG00000201012	Y_RNA	1.02	0.17	6
ENSG00000203883	SOX18	0.06	0.01	6
ENSG00000203897	SPATA42	0.12	0.02	6
ENSG00000203963	C1orf141	0.06	0.01	6
ENSG00000227078	LINC02094	0.12	0.02	6
ENSG00000230500	MKX-AS1	0.18	0.03	6
ENSG00000231515	AC006003.3	0.18	0.03	6
ENSG00000233009	NALCN-AS1	0.06	0.01	6
ENSG00000233110	RP11-301L8.2	0.06	0.01	6
ENSG00000234484	RP1-55C23.7	0.12	0.02	6
ENSG00000236240	GPC5-IT1	0.12	0.02	6
ENSG00000236266	RP3-467L1.4	0.06	0.01	6
ENSG00000240527	RP11-429G19.3	0.24	0.04	6
ENSG00000240567	LINC02067	0.06	0.01	6
ENSG00000243276	RP11-384F7.1	0.06	0.01	6
ENSG00000246250	RP11-613D13.5	0.24	0.04	6
[truncated: 8,368 more rows]

## Sheet: MCF7 24h
MCF7 - 24h induction (1 μg/mL doxycycline)
ID	NAME	SRRM4 DM	SRRM4 WT	Fold-change (WT/DM)
ENSG00000160716	CHRNB2	0.04	3.68	92
ENSG00000145920	CPLX2	0.01	0.77	77
ENSG00000130477	UNC13A	0.07	3.87	55.2857
ENSG00000132639	SNAP25	0.04	1.93	48.25
ENSG00000183654	MARCH11	0.01	0.48	48
ENSG00000179331	RAB39A	0.03	1.33	44.3333
ENSG00000251791	SCARNA6	0.07	2.59	37
ENSG00000170091	HMP19	0.01	0.29	29
ENSG00000166159	LRTM2	0.04	1.1	27.5
ENSG00000260903	XKR7	0.1	2.35	23.5
ENSG00000227507	LTB	0.03	0.68	22.6667
ENSG00000276282	RP11-210K20.5	0.02	0.44	22
ENSG00000169429	CXCL8	0.14	2.77	19.7857
ENSG00000125966	MMP24	0.06	1.18	19.6667
ENSG00000091010	POU4F3	0.01	0.19	19
ENSG00000268812	RP1-102K2.8	0.08	1.48	18.5
ENSG00000278012	RP1-310O13.13	0.12	2.18	18.1667
ENSG00000214338	SOGA3	0.01	0.17	17
ENSG00000157782	CABP1	0.03	0.48	16
ENSG00000169006	NTSR2	0.01	0.16	16
ENSG00000129159	KCNC1	0.06	0.94	15.6667
ENSG00000167619	TMEM145	0.03	0.46	15.3333
ENSG00000158445	KCNB1	0.04	0.61	15.25
ENSG00000260880	HCCAT5	0.01	0.14	14
ENSG00000274421	RP11-386J22.3	0.01	0.14	14
ENSG00000253214	RP11-1149M10.2	0.04	0.55	13.75
ENSG00000102003	SYP	0.35	4.81	13.7429
ENSG00000056487	PHF21B	0.05	0.68	13.6
ENSG00000171450	CDK5R2	0.02	0.26	13
ENSG00000278765	RP5-890E16.5	0.03	0.38	12.6667
ENSG00000100505	TRIM9	0.02	0.25	12.5
ENSG00000115009	CCL20	0.04	0.47	11.75
ENSG00000250855	RP11-269F21.1	0.03	0.33	11
ENSG00000089199	CHGB	0.01	0.11	11
ENSG00000271828	CTD-2310F14.1	0.01	0.11	11
ENSG00000207475	SNORA80E	0.17	1.82	10.7059
ENSG00000222112	RN7SKP16	0.06	0.64	10.6667
ENSG00000270059	RP11-88H12.2	0.18	1.91	10.6111
ENSG00000259275	RP11-522B15.3	0.03	0.31	10.3333
ENSG00000254418	RP11-21L19.1	0.15	1.51	10.0667
ENSG00000196337	CGB7	0.01	0.1	10
ENSG00000198732	SMOC1	0.01	0.1	10
ENSG00000254303	RP11-398G24.2	0.02	0.2	10
ENSG00000272754	AL133245.2	0.01	0.1	10
ENSG00000261040	WFDC21P	0.11	1.08	9.81818
ENSG00000266618	MIR4742	0.41	4	9.7561
ENSG00000257386	RP11-56G10.2	0.04	0.39	9.75
ENSG00000173826	KCNH6	0.03	0.29	9.66667
ENSG00000168269	FOXI1	0.02	0.19	9.5
ENSG00000240535	CTD-2313F11.1	0.02	0.19	9.5
ENSG00000171303	KCNK3	0.1	0.95	9.5
ENSG00000108309	RUNDC3A	0.2	1.83	9.15
ENSG00000101180	HRH3	0.04	0.36	9
ENSG00000119283	TRIM67	0.01	0.09	9
ENSG00000007129	CEACAM21	0.01	0.09	9
ENSG00000108759	KRT32	0.01	0.09	9
ENSG00000185345	PARK2	0.01	0.09	9
ENSG00000273012	RP11-90B22.1	0.07	0.63	9
ENSG00000264188	RP11-13N13.5	0.08	0.71	8.875
ENSG00000141437	SLC25A52	0.03	0.26	8.66667
ENSG00000235852	AC005540.3	0.03	0.26	8.66667
ENSG00000227060	LINC00629	0.02	0.17	8.5
ENSG00000008056	SYN1	0.13	1.1	8.46154
ENSG00000173237	C11orf86	0.03	0.25	8.33333
ENSG00000254905	RP11-712L6.7	0.03	0.25	8.33333
ENSG00000128564	VGF	2.96	24.66	8.33108
ENSG00000242876	RN7SL812P	0.06	0.49	8.16667
ENSG00000143001	TMEM61	0.01	0.08	8
ENSG00000225092	RP11-405O10.2	0.01	0.08	8
ENSG00000225205	AC093818.1	0.02	0.16	8
ENSG00000235888	AF064858.8	0.01	0.08	8
ENSG00000255441	CTD-2616J11.2	0.02	0.16	8
ENSG00000261121	RP11-496D24.2	0.01	0.08	8
ENSG00000174225	ARL13A	0.01	0.08	8
ENSG00000244294	RN7SL740P	0.07	0.56	8
ENSG00000249249	AC010226.4	0.02	0.16	8
ENSG00000256783	RP11-503G7.1	0.01	0.08	8
ENSG00000260633	RP11-375I20.6	0.03	0.24	8
ENSG00000267272	LINC01140	0.04	0.32	8
ENSG00000267882	RP4-569M23.5	0.01	0.08	8
ENSG00000269570	CMB9-55A18.1	0.01	0.08	8
ENSG00000278849	RP11-327I22.5	0.02	0.16	8
ENSG00000268423	AC011551.3	0.03	0.23	7.66667
ENSG00000226240	LINC00381	0.03	0.23	7.66667
ENSG00000207468	SNORA19	0.37	2.83	7.64865
ENSG00000266852	MIR4482	0.7	5.33	7.61429
ENSG00000280136	RP11-1228E12.2	0.64	4.87	7.60938
ENSG00000163734	CXCL3	0.02	0.15	7.5
ENSG00000180139	ACTA2-AS1	0.02	0.15	7.5
ENSG00000278058	RP11-70D24.2	0.02	0.15	7.5
ENSG00000232212	LINC01701	0.07	0.52	7.42857
ENSG00000261602	CTD-2033A16.1	0.03	0.22	7.33333
ENSG00000265222	RP11-466A19.8	0.03	0.22	7.33333
ENSG00000159409	CELF3	0.14	0.99	7.07143
ENSG00000264028	RN7SL744P	0.29	2.04	7.03448
ENSG00000182585	EPGN	0.01	0.07	7
ENSG00000224944	CASC6	0.02	0.14	7
ENSG00000246898	LINC00920	0.01	0.07	7
ENSG00000165917	RAPSN	0.01	0.07	7
ENSG00000170484	KRT74	0.01	0.07	7
ENSG00000225039	LINC01058	0.04	0.28	7
ENSG00000251575	C5orf64-AS1	0.01	0.07	7
ENSG00000265194	RP11-70L8.4	0.01	0.07	7
ENSG00000266900	RP11-173A16.2	0.01	0.07	7
ENSG00000268707	RP11-247A12.7	0.03	0.21	7
ENSG00000244459	RP11-1398P2.1	0.03	0.21	7
ENSG00000188760	TMEM198	0.91	6.34	6.96703
ENSG00000221044	U3	0.09	0.62	6.88889
ENSG00000228251	AC012442.6	0.06	0.41	6.83333
ENSG00000164061	BSN	0.19	1.29	6.78947
ENSG00000259039	RP11-409I10.2	0.04	0.27	6.75
ENSG00000253433	NCRNA00250	0.03	0.2	6.66667
ENSG00000276873	uc_338	0.29	1.92	6.62069
ENSG00000251988	RNU4ATAC18P	0.19	1.25	6.57895
ENSG00000127578	WFIKKN1	0.02	0.13	6.5
ENSG00000179776	CDH5	0.02	0.13	6.5
ENSG00000255094	RP11-406D1.2	0.02	0.13	6.5
ENSG00000261707	RP11-264M12.2	0.02	0.13	6.5
ENSG00000155093	PTPRN2	0.19	1.22	6.42105
ENSG00000125744	RTN2	1.68	10.72	6.38095
ENSG00000266604	LINC01887	0.03	0.19	6.33333
ENSG00000272154	AC005754.7	0.06	0.37	6.16667
ENSG00000138347	MYPN	0.08	0.49	6.125
ENSG00000091128	LAMB4	0.01	0.06	6
ENSG00000135625	EGR4	0.01	0.06	6
ENSG00000150625	GPM6A	0.02	0.12	6
ENSG00000155530	LRGUK	0.01	0.06	6
ENSG00000157856	DRC1	0.01	0.06	6
ENSG00000166558	SLC38A8	0.01	0.06	6
ENSG00000180869	LINC01555	0.02	0.12	6
ENSG00000182747	SLC35D3	0.01	0.06	6
ENSG00000246731	MGC16275	0.01	0.06	6
ENSG00000100285	NEFH	0.01	0.06	6
ENSG00000203857	HSD3B1	0.01	0.06	6
ENSG00000206532	RP11-553A10.1	0.02	0.12	6
ENSG00000232893	IQCA1-AS1	0.03	0.18	6
ENSG00000259843	RP11-429P3.3	0.03	0.18	6
ENSG00000265287	RP11-192H23.6	0.01	0.06	6
ENSG00000271670	RP11-95I16.4	0.03	0.18	6
ENSG00000275759	RP11-131L12.3	0.03	0.18	6
ENSG00000250081	CTD-2116N20.1	0.05	0.3	6
ENSG00000244468	RP11-206M11.7	1.56	9.36	6
ENSG00000168993	CPLX1	0.71	4.22	5.94366
ENSG00000254033	RP11-431M3.2	0.08	0.47	5.875
ENSG00000273035	RP11-449G16.1	0.14	0.82	5.85714
ENSG00000260064	RP11-18F14.4	0.04	0.23	5.75
ENSG00000274444	RP11-128A17.2	0.04	0.23	5.75
ENSG00000254966	RP11-1081L13.4	0.04	0.23	5.75
ENSG00000255374	TAS2R43	0.04	0.23	5.75
ENSG00000273017	AP000240.9	0.07	0.4	5.71429
ENSG00000242889	RN7SL449P	0.06	0.34	5.66667
ENSG00000260986	RP11-854K16.3	0.03	0.17	5.66667
ENSG00000277496	RP11-93B14.9	0.03	0.17	5.66667
ENSG00000110876	SELPLG	0.03	0.17	5.66667
ENSG00000232810	TNF	0.06	0.34	5.66667
ENSG00000253848	RP11-10N23.5	0.03	0.17	5.66667
ENSG00000260500	CTD-3193O13.1	0.03	0.17	5.66667
ENSG00000251916	RNU1-61P	0.14	0.78	5.57143
ENSG00000103723	AP3B2	0.72	4.01	5.56944
ENSG00000170373	CST1	0.09	0.5	5.55556
ENSG00000253929	CASC21	0.06	0.33	5.5
ENSG00000225806	RP1-309F20.3	0.02	0.11	5.5
ENSG00000237187	NR2F1-AS1	0.02	0.11	5.5
ENSG00000237604	AP001056.1	0.02	0.11	5.5
ENSG00000111886	GABRR2	0.02	0.11	5.5
ENSG00000131477	RAMP2	0.02	0.11	5.5
ENSG00000188293	IGFL1	0.02	0.11	5.5
ENSG00000199133	MIRLET7D	0.77	4.21	5.46753
ENSG00000230415	LINC01786	0.09	0.49	5.44444
ENSG00000225563	AC006076.1	0.05	0.27	5.4
ENSG00000240596	KCNAB1-AS2	0.03	0.16	5.33333
ENSG00000231903	AC079354.5	0.22	1.16	5.27273
ENSG00000277130	RP11-530C5.4	0.23	1.21	5.26087
ENSG00000176919	C8G	0.04	0.21	5.25
ENSG00000228629	AC092295.4	0.04	0.21	5.25
ENSG00000100604	CHGA	0.13	0.68	5.23077
ENSG00000229276	REV3L-IT1	0.05	0.26	5.2
ENSG00000278637	HIST1H4A	0.06	0.31	5.16667
ENSG00000006555	TTC22	0.01	0.05	5
ENSG00000118160	SLC8A2	0.01	0.05	5
ENSG00000120251	GRIA2	0.01	0.05	5
ENSG00000158428	CATIP	0.02	0.1	5
ENSG00000163239	TDRD10	0.01	0.05	5
ENSG00000204241	RP11-713P17.3	0.01	0.05	5
ENSG00000205667	ARSH	0.02	0.1	5
ENSG00000234215	RP5-942I16.1	0.02	0.1	5
ENSG00000241213	LINC02024	0.04	0.2	5
ENSG00000245025	RP11-875O11.1	0.02	0.1	5
ENSG00000255587	RAB44	0.01	0.05	5
ENSG00000255794	RMST	0.01	0.05	5
ENSG00000261468	RP11-1024P17.1	0.01	0.05	5
ENSG00000267284	RP11-397A16.1	0.03	0.15	5
ENSG00000271757	RP11-111M22.5	0.02	0.1	5
ENSG00000128298	BAIAP2L2	0.01	0.05	5
ENSG00000128815	WDFY4	0.01	0.05	5
ENSG00000164744	SUN3	0.03	0.15	5
ENSG00000172460	PRSS30P	0.02	0.1	5
ENSG00000179133	C10orf67	0.01	0.05	5
ENSG00000187944	C2orf66	0.01	0.05	5
ENSG00000196748	CLPSL2	0.03	0.15	5
ENSG00000204581	ACOXL-AS1	0.04	0.2	5
ENSG00000232284	GNG12-AS1	0.01	0.05	5
ENSG00000249825	CTD-2201I18.1	0.01	0.05	5
ENSG00000250682	LINC00491	0.02	0.1	5
ENSG00000253737	KB-1460A1.3	0.03	0.15	5
ENSG00000254670	CTC-497E21.3	0.02	0.1	5
ENSG00000257185	RP11-626P14.2	0.03	0.15	5
ENSG00000259219	CTD-3076O17.2	0.01	0.05	5
ENSG00000259356	RP11-90E5.1	0.01	0.05	5
ENSG00000269161	CTD-3131K8.3	0.04	0.2	5
ENSG00000270240	AC015849.2	0.02	0.1	5
ENSG00000273011	RP11-728K20.3	0.02	0.1	5
ENSG00000273599	RP11-59C5.3	0.01	0.05	5
ENSG00000182308	DCAF4L1	0.07	0.35	5
ENSG00000238961	SNORA47	0.33	1.62	4.90909
ENSG00000258323	RP1-267L14.3	0.06	0.29	4.83333
ENSG00000260331	RP11-111J6.2	0.06	0.29	4.83333
ENSG00000179292	TMEM151A	0.05	0.24	4.8
ENSG00000260111	RP11-529K1.4	0.05	0.24	4.8
ENSG00000155265	GOLGA7B	0.72	3.45	4.79167
ENSG00000183307	CECR6	0.24	1.15	4.79167
ENSG00000277589	RP11-333J10.3	0.04	0.19	4.75
ENSG00000108417	KRT37	0.04	0.19	4.75
ENSG00000272088	RP11-168F9.2	0.04	0.19	4.75
ENSG00000236255	AC009404.2	0.27	1.28	4.74074
ENSG00000228614	RP13-476E20.1	0.07	0.33	4.71429
ENSG00000231890	DARS-AS1	0.07	0.33	4.71429
ENSG00000259104	PTCSC3	0.07	0.33	4.71429
ENSG00000170214	ADRA1B	0.03	0.14	4.66667
ENSG00000164621	SMAD5-AS1	0.03	0.14	4.66667
ENSG00000227782	CTC-529I10.2	0.06	0.28	4.66667
ENSG00000255959	RP11-804A23.2	0.03	0.14	4.66667
ENSG00000261329	CTD-2049O4.1	0.03	0.14	4.66667
ENSG00000267769	CTB-50L17.9	0.06	0.28	4.66667
ENSG00000197457	STMN3	7.44	34.57	4.64651
ENSG00000214534	ZNF705E	0.08	0.37	4.625
ENSG00000275084	SNORD91B	0.08	0.37	4.625
ENSG00000135346	CGA	0.05	0.23	4.6
ENSG00000230943	RP11-367G18.1	0.05	0.23	4.6
ENSG00000272905	RP11-265E18.1	0.05	0.23	4.6
ENSG00000211697	TRGV5	0.07	0.32	4.57143
ENSG00000125814	NAPB	2.71	12.38	4.56827
ENSG00000273451	RP4-569M23.4	0.23	1.05	4.56522
ENSG00000226276	AC093382.1	0.18	0.82	4.55556
ENSG00000260160	CTC-471J1.2	0.09	0.41	4.55556
ENSG00000270031	RP3-426I6.6	0.09	0.41	4.55556
ENSG00000230526	RP11-472G21.2	0.06	0.27	4.5
ENSG00000243373	RN7SL173P	0.06	0.27	4.5
ENSG00000258673	LINC01397	0.06	0.27	4.5
ENSG00000101460	MAP1LC3A	0.02	0.09	4.5
ENSG00000123901	GPR83	0.04	0.18	4.5
ENSG00000203280	CTA-221G9.12	0.02	0.09	4.5
ENSG00000214188	ST7-OT4	0.02	0.09	4.5
ENSG00000229896	RP11-456H18.2	0.02	0.09	4.5
ENSG00000253449	CTC-436K13.6	0.02	0.09	4.5
ENSG00000266237	RP11-25D3.1	0.02	0.09	4.5
ENSG00000270210	RP11-373D23.3	0.04	0.18	4.5
ENSG00000162998	FRZB	0.04	0.18	4.5
ENSG00000187094	CCK	0.04	0.18	4.5
ENSG00000215277	RNF212B	0.02	0.09	4.5
ENSG00000238755	LINC02006	0.02	0.09	4.5
ENSG00000251179	TMEM92-AS1	0.02	0.09	4.5
ENSG00000256538	RP11-847H18.3	0.08	0.36	4.5
ENSG00000258081	RP11-384J4.2	0.04	0.18	4.5
ENSG00000261886	RP11-63A1.1	0.04	0.18	4.5
ENSG00000270137	CTC-137K3.1	0.02	0.09	4.5
ENSG00000277396	Metazoa_SRP	0.16	0.72	4.5
ENSG00000281371	INE2	0.02	0.09	4.5
ENSG00000254207	RP11-43A14.1	0.27	1.2	4.44444
ENSG00000258045	Metazoa_SRP	0.24	1.06	4.41667
ENSG00000222009	BTBD19	0.05	0.22	4.4
ENSG00000271926	CTD-2376I4.1	0.05	0.22	4.4
ENSG00000207110	RNU1-106P	0.76	3.33	4.38158
ENSG00000277200	RP11-74E22.8	0.5	2.19	4.38
ENSG00000158869	FCER1G	0.08	0.35	4.375
ENSG00000207383	Y_RNA	0.3	1.31	4.36667
ENSG00000277081	RMST_10	0.14	0.61	4.35714
ENSG00000266308	RN7SL510P	0.17	0.74	4.35294
ENSG00000207047	SNORD51	1.05	4.57	4.35238
ENSG00000229299	RP4-583P15.10	1.31	5.7	4.35115
ENSG00000239183	SNORA84	0.32	1.39	4.34375
ENSG00000101977	MCF2	0.03	0.13	4.33333
ENSG00000259713	RP11-429B14.1	0.12	0.52	4.33333
ENSG00000266958	AC006126.3	0.03	0.13	4.33333
ENSG00000240006	LINC02004	0.06	0.26	4.33333
ENSG00000255276	RRM1-AS1	0.09	0.39	4.33333
ENSG00000258586	RP5-1021I20.2	0.03	0.13	4.33333
ENSG00000261403	RP11-114H24.3	0.03	0.13	4.33333
ENSG00000263904	RP11-344B2.3	0.24	1.04	4.33333
ENSG00000265706	SNORD53_SNORD92	0.51	2.21	4.33333
ENSG00000268154	Metazoa_SRP	0.28	1.21	4.32143
ENSG00000151033	LYZL2	0.25	1.08	4.32
ENSG00000221995	TIAF1	0.23	0.99	4.30435
ENSG00000238832	snoU109	0.31	1.33	4.29032
ENSG00000023445	BIRC3	0.2	0.85	4.25
ENSG00000254338	MAFA-AS1	0.04	0.17	4.25
ENSG00000267905	CTD-2616J11.16	0.04	0.17	4.25
ENSG00000253506	NACA2	0.04	0.17	4.25
ENSG00000181016	LSMEM1	0.56	2.38	4.25
ENSG00000140323	DISP2	0.09	0.38	4.22222
ENSG00000238837	LINC02031	0.09	0.38	4.22222
ENSG00000228126	FALEC	0.29	1.22	4.2069
ENSG00000267852	CTB-133G6.2	0.05	0.21	4.2
ENSG00000149596	JPH2	0.05	0.21	4.2
ENSG00000231966	RP11-12M5.4	0.05	0.21	4.2
ENSG00000267510	CTC-325H20.4	0.05	0.21	4.2
ENSG00000263360	RN7SL134P	0.11	0.46	4.18182
ENSG00000261204	AC004449.6	0.11	0.46	4.18182
ENSG00000277948	uc_338	0.11	0.46	4.18182
ENSG00000274124	RP11-474C8.8	0.06	0.25	4.16667
ENSG00000261838	RP11-303E16.6	0.08	0.33	4.125
ENSG00000266610	RN7SL176P	0.08	0.33	4.125
ENSG00000205085	FAM71F2	0.09	0.37	4.11111
ENSG00000149295	DRD2	0.1	0.41	4.1
ENSG00000155269	GPR78	0.17	0.69	4.05882
ENSG00000103888	CEMIP	0.31	1.25	4.03226
ENSG00000021461	CYP3A43	0.01	0.04	4
ENSG00000105639	JAK3	0.02	0.08	4
ENSG00000107187	LHX3	0.02	0.08	4
ENSG00000122584	NXPH1	0.04	0.16	4
ENSG00000131951	LRRC9	0.01	0.04	4
ENSG00000132622	HSPA12B	0.01	0.04	4
ENSG00000134398	ERN2	0.01	0.04	4
ENSG00000140986	RPL3L	0.01	0.04	4
ENSG00000143226	FCGR2A	0.01	0.04	4
ENSG00000145248	SLC10A4	0.03	0.12	4
ENSG00000146678	IGFBP1	0.01	0.04	4
ENSG00000147509	RGS20	0.05	0.2	4
ENSG00000149090	PAMR1	0.02	0.08	4
ENSG00000149654	CDH22	0.01	0.04	4
ENSG00000150594	ADRA2A	0.01	0.04	4
ENSG00000162614	NEXN	0.03	0.12	4
ENSG00000163762	TM4SF18	0.01	0.04	4
ENSG00000167483	FAM129C	0.01	0.04	4
ENSG00000169181	GSG1L	0.01	0.04	4
ENSG00000178796	RIIAD1	0.03	0.12	4
ENSG00000180209	MYLPF	0.02	0.08	4
ENSG00000186854	TRABD2A	0.01	0.04	4
ENSG00000197520	FAM177B	0.01	0.04	4
ENSG00000198643	FAM3D	0.01	0.04	4
ENSG00000218018	RP4-800J21.3	0.01	0.04	4
ENSG00000224050	RP1-90G24.6	0.03	0.12	4
ENSG00000227076	RP11-4C20.4	0.36	1.44	4
ENSG00000227165	WDR11-AS1	0.03	0.12	4
ENSG00000230542	LINC00102	0.01	0.04	4
ENSG00000235786	ZNRF3-IT1	0.02	0.08	4
ENSG00000253256	CTB-11I22.1	0.02	0.08	4
ENSG00000254427	RP11-430H10.1	0.05	0.2	4
ENSG00000254605	RP11-626H12.2	0.02	0.08	4
ENSG00000259163	RP11-1078H9.5	0.01	0.04	4
ENSG00000260141	RP11-19N8.4	0.02	0.08	4
ENSG00000260641	RP11-1299A16.3	0.01	0.04	4
ENSG00000272940	CTA-384D8.33	0.04	0.16	4
ENSG00000274598	RP11-423G4.10	0.02	0.08	4
ENSG00000277245	RP11-48G14.3	0.03	0.12	4
ENSG00000080573	COL5A3	0.01	0.04	4
ENSG00000105991	HOXA1	0.03	0.12	4
ENSG00000106013	ANKRD7	0.01	0.04	4
ENSG00000106302	HYAL4	0.01	0.04	4
ENSG00000129455	KLK8	0.01	0.04	4
ENSG00000133392	MYH11	0.02	0.08	4
ENSG00000145428	RNF175	0.01	0.04	4
ENSG00000155714	PDZD9	0.01	0.04	4
ENSG00000173302	GPR148	0.01	0.04	4
ENSG00000177340	FLJ13224	0.01	0.04	4
ENSG00000177553	RP11-56N19.5	0.01	0.04	4
ENSG00000186226	LCE1E	0.02	0.08	4
ENSG00000186842	LINC00846	0.02	0.08	4
ENSG00000189275	LINC01164	0.01	0.04	4
ENSG00000197506	SLC28A3	0.01	0.04	4
ENSG00000204572	KRTAP5-10	0.03	0.12	4
ENSG00000204710	SPDYC	0.02	0.08	4
ENSG00000214773	RP11-717D12.1	0.01	0.04	4
ENSG00000223403	MEG9	0.01	0.04	4
ENSG00000227698	AP001619.2	0.04	0.16	4
ENSG00000228487	RP13-225O21.2	0.02	0.08	4
ENSG00000231062	AC103563.9	0.03	0.12	4
ENSG00000232977	LINC00327	0.03	0.12	4
ENSG00000234290	AC116366.6	0.01	0.04	4
ENSG00000236449	AC018890.6	0.02	0.08	4
ENSG00000237057	LINC02087	0.02	0.08	4
ENSG00000243818	RP11-372E1.4	0.01	0.04	4
ENSG00000244203	FOXP1-AS1	0.02	0.08	4
ENSG00000245552	RP11-712B9.2	0.02	0.08	4
ENSG00000251138	RP11-81H3.2	0.07	0.28	4
ENSG00000254839	AF131215.6	0.02	0.08	4
ENSG00000256564	RP11-424M22.3	0.03	0.12	4
ENSG00000258422	RP11-486O13.2	0.03	0.12	4
ENSG00000260470	RP11-834C11.11	0.01	0.04	4
ENSG00000263990	CTC-542B22.2	0.07	0.28	4
ENSG00000270118	RP11-57A19.5	0.05	0.2	4
ENSG00000274105	RP11-278C7.3	0.08	0.32	4
ENSG00000278456	RP11-66B24.9	0.02	0.08	4
ENSG00000278921	EPB41L4A-AS2	0.02	0.08	4
ENSG00000283597	FAM169B	0.01	0.04	4
ENSG00000239542	RN7SL399P	0.14	0.55	3.92857
ENSG00000260060	RP11-388M20.1	0.1	0.39	3.9
ENSG00000130513	GDF15	5.33	20.76	3.89493
ENSG00000265342	RP11-16C1.1	0.09	0.35	3.88889
ENSG00000235978	AC018816.3	0.17	0.66	3.88235
ENSG00000008735	MAPK8IP2	1.73	6.71	3.87861
ENSG00000273038	RP11-479G22.8	0.47	1.82	3.87234
ENSG00000273267	RP11-338K13.1	0.07	0.27	3.85714
ENSG00000213886	UBD	0.18	0.69	3.83333
ENSG00000264910	RN7SL525P	0.32	1.22	3.8125
ENSG00000276626	7SK	0.15	0.57	3.8
ENSG00000283265	RP11-95M15.3	0.05	0.19	3.8
ENSG00000265073	AC010761.6	0.14	0.53	3.78571
ENSG00000143839	REN	0.09	0.34	3.77778
ENSG00000234477	AC004231.2	0.04	0.15	3.75
ENSG00000259661	AC068831.15	0.04	0.15	3.75
ENSG00000232973	CYP1B1-AS1	0.08	0.3	3.75
ENSG00000235121	RP11-90L20.2	0.04	0.15	3.75
ENSG00000182600	C2orf82	0.07	0.26	3.71429
ENSG00000255015	RP11-716H6.1	0.1	0.37	3.7
ENSG00000253477	RP11-1C8.4	0.19	0.7	3.68421
ENSG00000138100	TRIM54	0.03	0.11	3.66667
ENSG00000172901	LVRN	0.03	0.11	3.66667
ENSG00000223774	RP11-307B6.3	0.03	0.11	3.66667
ENSG00000225554	RP11-527D7.1	0.03	0.11	3.66667
ENSG00000233854	POU6F2-AS2	0.03	0.11	3.66667
ENSG00000237232	ZNF295-AS1	0.03	0.11	3.66667
ENSG00000251165	F11-AS1	0.06	0.22	3.66667
ENSG00000260487	RP11-297C4.3	0.03	0.11	3.66667
ENSG00000260919	CTD-3154N5.1	0.03	0.11	3.66667
ENSG00000261253	AC137932.6	0.03	0.11	3.66667
ENSG00000229056	AC020571.3	0.03	0.11	3.66667
ENSG00000251635	RP11-213G21.2	0.03	0.11	3.66667
ENSG00000258651	RP11-545M17.1	0.03	0.11	3.66667
ENSG00000272699	RP11-145M9.5	0.03	0.11	3.66667
ENSG00000207864	MIR27B	0.92	3.33	3.61957
ENSG00000173868	PHOSPHO1	0.12	0.43	3.58333
ENSG00000254180	AB015752.3	0.26	0.93	3.57692
ENSG00000249364	RP11-434D9.1	0.23	0.82	3.56522
ENSG00000207241	SNORD45A	1.67	5.94	3.55689
ENSG00000270067	CTC-487M23.5	0.5	1.77	3.54
ENSG00000177453	NIM1K	0.19	0.67	3.52632
ENSG00000276248	RP11-230F18.5	0.23	0.81	3.52174
ENSG00000261087	KB-1460A1.5	0.25	0.88	3.52
ENSG00000123358	NR4A1	0.93	3.27	3.51613
ENSG00000109819	PPARGC1A	0.02	0.07	3.5
ENSG00000114854	TNNC1	0.04	0.14	3.5
ENSG00000139344	AMDHD1	0.02	0.07	3.5
ENSG00000160460	SPTBN4	0.04	0.14	3.5
ENSG00000172349	IL16	0.02	0.07	3.5
ENSG00000222005	LINC01118	0.02	0.07	3.5
ENSG00000224066	RP4-622L5.7	0.02	0.07	3.5
ENSG00000224409	RP11-114B7.6	0.04	0.14	3.5
ENSG00000231298	LINC00704	0.02	0.07	3.5
ENSG00000232530	RP1-102K2.6	0.02	0.07	3.5
ENSG00000250166	RP11-268P4.5	0.04	0.14	3.5
ENSG00000072952	MRVI1	0.02	0.07	3.5
ENSG00000111664	GNB3	0.02	0.07	3.5
ENSG00000118271	TTR	0.02	0.07	3.5
ENSG00000165496	RPL10L	0.02	0.07	3.5
ENSG00000175003	SLC22A1	0.02	0.07	3.5
ENSG00000186526	CYP4F8	0.02	0.07	3.5
ENSG00000189433	GJB4	0.02	0.07	3.5
ENSG00000227256	MIS18A-AS1	0.02	0.07	3.5
ENSG00000228528	AC068057.1	0.02	0.07	3.5
ENSG00000236095	RP11-49O14.2	0.02	0.07	3.5
ENSG00000236318	KCCAT333	0.04	0.14	3.5
ENSG00000245322	RP11-15B17.1	0.02	0.07	3.5
ENSG00000254187	CTB-78F1.1	0.02	0.07	3.5
ENSG00000255537	AP000708.1	0.02	0.07	3.5
ENSG00000258499	RP11-862G15.2	0.02	0.07	3.5
ENSG00000270020	RP11-463O9.9	0.02	0.07	3.5
ENSG00000270120	RP11-327F22.6	0.02	0.07	3.5
ENSG00000277151	RP11-380B4.3	0.02	0.07	3.5
ENSG00000254397	CTD-2371O3.2	0.06	0.21	3.5
ENSG00000239466	RN7SL552P	0.06	0.21	3.5
ENSG00000267496	FAM215A	0.06	0.21	3.5
ENSG00000130775	THEMIS2	0.28	0.98	3.5
ENSG00000108244	KRT23	0.11	0.38	3.45455
ENSG00000261026	CTD-3247F14.2	0.11	0.38	3.45455
ENSG00000163121	NEURL3	0.09	0.31	3.44444
ENSG00000268266	AC003005.2	0.09	0.31	3.44444
ENSG00000070190	DAPP1	0.07	0.24	3.42857
ENSG00000201684	RN7SKP239	0.07	0.24	3.42857
ENSG00000274560	RP11-285E23.2	0.07	0.24	3.42857
ENSG00000269952	RP11-324I22.3	0.1	0.34	3.4
ENSG00000231811	RP3-527G5.1	0.05	0.17	3.4
ENSG00000259727	RP11-1069G10.2	0.1	0.34	3.4
ENSG00000183668	PSG9	0.33	1.12	3.39394
ENSG00000251532	CTD-2245E15.3	0.14	0.47	3.35714
ENSG00000214954	LRRC69	0.2	0.67	3.35
ENSG00000100253	MIOX	0.03	0.1	3.33333
ENSG00000117425	PTCH2	0.06	0.2	3.33333
ENSG00000168961	LGALS9	0.03	0.1	3.33333
ENSG00000230873	STMND1	0.06	0.2	3.33333
ENSG00000260894	CTD-2012K14.4	0.09	0.3	3.33333
ENSG00000162511	LAPTM5	0.03	0.1	3.33333
ENSG00000225891	RP3-476K8.3	0.06	0.2	3.33333
ENSG00000227400	AC012501.2	0.06	0.2	3.33333
ENSG00000231985	RP11-82L20.1	0.12	0.4	3.33333
ENSG00000233048	LINC01722	0.03	0.1	3.33333
ENSG00000233191	AC006372.6	0.06	0.2	3.33333
ENSG00000247324	RP11-510M2.2	0.03	0.1	3.33333
ENSG00000254306	RP11-150O12.4	0.03	0.1	3.33333
ENSG00000254864	CTD-2516F10.4	0.03	0.1	3.33333
ENSG00000255518	RP11-148O21.4	0.03	0.1	3.33333
ENSG00000256325	RP11-611O2.1	0.09	0.3	3.33333
ENSG00000262482	LA16c-321D4.2	0.03	0.1	3.33333
ENSG00000270361	RP11-307C12.13	0.09	0.3	3.33333
ENSG00000272812	RP5-855D21.3	0.24	0.8	3.33333
ENSG00000278955	CH507-210P18.4	0.06	0.2	3.33333
ENSG00000235262	KDM5C-IT1	0.1	0.33	3.3
ENSG00000206620	SNORD45C	0.54	1.78	3.2963
ENSG00000239040	Y_RNA	0.54	1.78	3.2963
ENSG00000207217	SNORA42	0.17	0.56	3.29412
ENSG00000240758	RP11-155G14.6	0.34	1.12	3.29412
ENSG00000263712	MIR4639	0.73	2.4	3.28767
ENSG00000274430	JPX_1	1.46	4.8	3.28767
ENSG00000242578	RP11-469J4.3	0.07	0.23	3.28571
ENSG00000270135	RP11-362K14.7	0.07	0.23	3.28571
ENSG00000153404	PLEKHG4B	0.07	0.23	3.28571
ENSG00000206989	SNORD63	0.77	2.53	3.28571
ENSG00000207359	RNU6-925P	0.53	1.74	3.28302
ENSG00000199327	RNU6-230P	0.43	1.41	3.27907
ENSG00000263513	FAM72C	0.43	1.41	3.27907
ENSG00000284585	MIR4722	2.66	8.72	3.2782
ENSG00000273306	RP11-527J8.1	1.32	4.32	3.27273
ENSG00000253616	RP11-875O11.3	0.11	0.36	3.27273
ENSG00000252652	Y_RNA	0.64	2.09	3.26562
ENSG00000200502	Y_RNA	1.13	3.69	3.26549
ENSG00000284163	MIR3620	0.49	1.6	3.26531
ENSG00000265439	RN7SL811P	0.54	1.76	3.25926
ENSG00000265905	RN7SL96P	0.31	1.01	3.25806
ENSG00000137449	CPEB2	3.32	10.81	3.25602
ENSG00000101470	TNNC2	0.08	0.26	3.25
ENSG00000109846	CRYAB	0.08	0.26	3.25
ENSG00000189367	KIAA0408	0.04	0.13	3.25
ENSG00000224194	AC008278.3	0.04	0.13	3.25
ENSG00000253505	CTA-398F10.1	0.04	0.13	3.25
ENSG00000259111	RP11-280K24.1	0.04	0.13	3.25
ENSG00000274963	RN7SL600P	0.08	0.26	3.25
ENSG00000164082	GRM2	0.04	0.13	3.25
ENSG00000228817	BACH1-IT2	0.04	0.13	3.25
ENSG00000230537	RP11-305L7.1	0.04	0.13	3.25
ENSG00000234006	DDX39B-AS1	0.04	0.13	3.25
ENSG00000248544	CTB-47B11.3	0.04	0.13	3.25
ENSG00000259326	RP11-102L12.2	0.04	0.13	3.25
ENSG00000260317	RP11-48B3.4	0.08	0.26	3.25
ENSG00000261898	RP11-314A20.5	0.04	0.13	3.25
ENSG00000267234	CTB-184G21.3	0.08	0.26	3.25
ENSG00000274510	Metazoa_SRP	0.08	0.26	3.25
ENSG00000247498	RP11-392P7.6	0.25	0.81	3.24
ENSG00000269103	Metazoa_SRP	0.26	0.84	3.23077
ENSG00000276047	RN7SL711P	0.14	0.45	3.21429
ENSG00000226913	BSN-AS2	0.15	0.48	3.2
ENSG00000242220	TCP10L	0.05	0.16	3.2
ENSG00000248538	RP11-10A14.5	0.05	0.16	3.2
ENSG00000108551	RASD1	0.45	1.44	3.2
ENSG00000198691	ABCA4	0.05	0.16	3.2
ENSG00000273659	RP11-58C22.2	0.1	0.32	3.2
ENSG00000230105	RP11-431N15.2	0.11	0.35	3.18182
ENSG00000118503	TNFAIP3	0.79	2.51	3.17722
ENSG00000267927	CTD-2525I3.2	0.06	0.19	3.16667
ENSG00000159753	CARMIL2	0.75	2.37	3.16
ENSG00000224597	SVIL-AS1	0.35	1.1	3.14286
ENSG00000227237	AL672294.1	0.21	0.66	3.14286
ENSG00000241709	RN7SL265P	0.07	0.22	3.14286
ENSG00000267458	CTC-425F1.4	0.07	0.22	3.14286
ENSG00000267649	CTD-2587H24.10	0.07	0.22	3.14286
ENSG00000090339	ICAM1	0.72	2.25	3.125
ENSG00000105219	CNTD2	0.16	0.5	3.125
ENSG00000203588	IGBP1-AS1	0.08	0.25	3.125
ENSG00000255438	CTD-2653D5.1	0.08	0.25	3.125
ENSG00000260953	RP11-426C22.6	0.17	0.53	3.11765
ENSG00000264250	RN7SL835P	0.09	0.28	3.11111
ENSG00000184357	HIST1H1B	0.12	0.37	3.08333
ENSG00000277301	RP5-1184F4.7	0.12	0.37	3.08333
ENSG00000163220	S100A9	15.7	48.19	3.06943
ENSG00000135114	OASL	1.12	3.42	3.05357
ENSG00000225411	RP11-764K9.1	0.2	0.61	3.05
ENSG00000198074	AKR1B10	1.13	3.44	3.04425
ENSG00000106089	STX1A	11.4	34.56	3.03158
ENSG00000169908	TM4SF1	0.09	0.27	3
ENSG00000002587	HS3ST1	0.01	0.03	3
ENSG00000073756	PTGS2	0.01	0.03	3
ENSG00000101203	COL20A1	0.02	0.06	3
ENSG00000112530	PACRG	0.06	0.18	3
ENSG00000116783	TNNI3K	0.01	0.03	3
ENSG00000117122	MFAP2	0.01	0.03	3
ENSG00000125409	TEKT3	0.01	0.03	3
ENSG00000125851	PCSK2	0.02	0.06	3
ENSG00000128253	RFPL2	0.01	0.03	3
ENSG00000128602	SMO	0.01	0.03	3
ENSG00000132517	SLC52A1	0.01	0.03	3
ENSG00000135744	AGT	0.01	0.03	3
ENSG00000138079	SLC3A1	0.01	0.03	3
ENSG00000138308	PLA2G12B	0.01	0.03	3
ENSG00000138823	MTTP	0.01	0.03	3
ENSG00000140937	CDH11	0.04	0.12	3
ENSG00000141371	C17orf64	0.03	0.09	3
ENSG00000146005	PSD2	0.03	0.09	3
ENSG00000156486	KCNS2	0.02	0.06	3
ENSG00000157315	TMED6	0.03	0.09	3
ENSG00000158683	PKD1L1	0.01	0.03	3
ENSG00000159212	CLIC6	0.02	0.06	3
ENSG00000163793	DNAJC5G	0.01	0.03	3
ENSG00000165566	AMER2	0.01	0.03	3
ENSG00000167094	TTC16	0.01	0.03	3
ENSG00000168843	FSTL5	0.08	0.24	3
ENSG00000172318	B3GALT1	0.01	0.03	3
ENSG00000172554	SNTG2	0.01	0.03	3
ENSG00000174145	NWD2	0.02	0.06	3
ENSG00000177551	NHLH2	0.01	0.03	3
ENSG00000179564	LSMEM2	0.03	0.09	3
ENSG00000179921	GPBAR1	0.02	0.06	3
ENSG00000182183	FAM159A	0.01	0.03	3
ENSG00000183960	KCNH8	0.01	0.03	3
ENSG00000187140	FOXD3	0.03	0.09	3
ENSG00000196131	VN1R2	0.01	0.03	3
ENSG00000197251	LINC00336	0.01	0.03	3
ENSG00000197462	AC005276.1	0.03	0.09	3
ENSG00000197540	GZMM	0.03	0.09	3
ENSG00000204421	LY6G6C	0.08	0.24	3
ENSG00000226803	RP11-203B9.4	0.02	0.06	3
ENSG00000227036	LINC00511	0.01	0.03	3
ENSG00000229544	NKX1-2	0.02	0.06	3
ENSG00000230102	LINC02028	0.01	0.03	3
ENSG00000236953	ZDHHC20-IT1	0.04	0.12	3
ENSG00000237166	LINC01792	0.01	0.03	3
ENSG00000239322	ATP6V1B1-AS1	0.01	0.03	3
ENSG00000242082	RP1-90G24.10	0.04	0.12	3
ENSG00000242539	AC007620.3	0.01	0.03	3
ENSG00000245864	CTC-467M3.1	0.04	0.12	3
ENSG00000250508	RP11-757G1.6	0.01	0.03	3
ENSG00000250522	AC004066.3	0.03	0.09	3
ENSG00000251365	RP11-332J15.3	0.03	0.09	3
ENSG00000251408	RP11-586D19.2	0.03	0.09	3
ENSG00000254226	LINC01933	0.02	0.06	3
ENSG00000260091	RP11-33B1.4	0.02	0.06	3
ENSG00000261618	RP11-79H23.3	0.01	0.03	3
ENSG00000261924	CTD-2561B21.5	0.01	0.03	3
ENSG00000267535	LINC00868	0.02	0.06	3
ENSG00000267665	RP11-13K12.2	0.01	0.03	3
ENSG00000270765	GAS2L2	0.01	0.03	3
ENSG00000273771	RP11-236L14.2	0.01	0.03	3
ENSG00000278685	IQCA1L	0.01	0.03	3
ENSG00000282048	RP4-590F24.2	0.04	0.12	3
ENSG00000005421	PON1	0.01	0.03	3
ENSG00000073849	ST6GAL1	0.12	0.36	3
ENSG00000080572	PIH1D3	0.01	0.03	3
ENSG00000088756	ARHGAP28	0.01	0.03	3
ENSG00000100055	CYTH4	0.01	0.03	3
ENSG00000114638	UPK1B	0.08	0.24	3
ENSG00000117477	CCDC181	0.02	0.06	3
ENSG00000119919	NKX2-3	0.04	0.12	3
ENSG00000124143	ARHGAP40	0.01	0.03	3
ENSG00000125531	FNDC11	0.01	0.03	3
ENSG00000135898	GPR55	0.01	0.03	3
ENSG00000141505	ASGR1	0.01	0.03	3
ENSG00000147573	TRIM55	0.02	0.06	3
ENSG00000148156	ACTL7B	0.01	0.03	3
ENSG00000156006	NAT2	0.01	0.03	3
ENSG00000159261	CLDN14	0.01	0.03	3
ENSG00000162493	PDPN	0.01	0.03	3
ENSG00000162733	DDR2	0.04	0.12	3
ENSG00000163219	ARHGAP25	0.01	0.03	3
ENSG00000163632	C3orf49	0.01	0.03	3
ENSG00000169900	PYDC1	0.02	0.06	3
ENSG00000173124	ACSM6	0.03	0.09	3
ENSG00000175946	KLHL38	0.01	0.03	3
ENSG00000177725	CTD-2530N21.5	0.03	0.09	3
ENSG00000178597	PSAPL1	0.03	0.09	3
ENSG00000179066	CTD-2527I21.15	0.02	0.06	3
ENSG00000180066	C10orf91	0.06	0.18	3
ENSG00000180638	SLC47A2	0.01	0.03	3
ENSG00000182162	P2RY8	0.01	0.03	3
ENSG00000186529	CYP4F3	0.02	0.06	3
ENSG00000187513	GJA4	0.01	0.03	3
ENSG00000188817	SNTN	0.01	0.03	3
ENSG00000189196	LINC00994	0.01	0.03	3
ENSG00000196289	BECN2	0.01	0.03	3
ENSG00000198650	TAT	0.03	0.09	3
ENSG00000198865	CCDC152	0.01	0.03	3
ENSG00000212643	ZRSR1	0.52	1.56	3
ENSG00000213994	RP11-414H17.5	0.04	0.12	3
ENSG00000222022	AC112721.1	0.03	0.09	3
ENSG00000223865	HLA-DPB1	0.01	0.03	3
ENSG00000224982	TMEM233	0.03	0.09	3
ENSG00000225937	PCA3	0.01	0.03	3
ENSG00000226800	CACTIN-AS1	0.01	0.03	3
ENSG00000227124	ZNF717	0.01	0.03	3
ENSG00000227543	SPAG5-AS1	0.01	0.03	3
ENSG00000228274	RP3-508I15.9	0.01	0.03	3
ENSG00000230133	LINC01721	0.01	0.03	3
ENSG00000231768	LINC01354	0.01	0.03	3
ENSG00000232811	RP11-96K19.2	0.01	0.03	3
ENSG00000233008	LINC01725	0.01	0.03	3
ENSG00000233360	Z83844.1	0.01	0.03	3
ENSG00000233828	LINC01949	0.01	0.03	3
ENSG00000236194	AC003104.1	0.01	0.03	3
ENSG00000241666	RP3-455J7.4	0.01	0.03	3
ENSG00000243083	LINC00870	0.01	0.03	3
ENSG00000245384	CXXC4-AS1	0.01	0.03	3
ENSG00000248550	OTX2-AS1	0.02	0.06	3
ENSG00000248599	FLJ42969	0.01	0.03	3
ENSG00000249898	MCPH1-AS1	0.01	0.03	3
ENSG00000250608	RP11-933H2.4	0.01	0.03	3
ENSG00000255240	RP11-142C4.6	0.01	0.03	3
ENSG00000256040	PAPPA-AS1	0.01	0.03	3
ENSG00000259926	RP11-44F14.5	0.04	0.12	3
ENSG00000260322	RP11-339A11.2	0.01	0.03	3
ENSG00000260763	RP11-445O3.3	0.01	0.03	3
ENSG00000261839	RP1-265C24.8	0.02	0.06	3
ENSG00000265739	RP11-354P11.3	0.04	0.12	3
ENSG00000269145	AC007192.6	0.04	0.12	3
ENSG00000271850	RP11-16D22.2	0.06	0.18	3
ENSG00000271952	LINC01954	0.04	0.12	3
ENSG00000272259	LINC01749	0.01	0.03	3
ENSG00000275897	RP11-94C24.13	0.02	0.06	3
ENSG00000283199	ABC13-47488600E17.1	0.04	0.12	3
ENSG00000116396	KCNC4	0.07	0.21	3
ENSG00000233785	RP13-314C10.5	0.05	0.15	3
ENSG00000168062	BATF2	0.07	0.21	3
ENSG00000204936	CD177	0.07	0.21	3
ENSG00000204941	PSG5	0.05	0.15	3
ENSG00000226334	RP11-217B7.2	0.14	0.42	3
ENSG00000230176	LINC01433	0.05	0.15	3
ENSG00000143546	S100A8	0.87	2.6	2.98851
ENSG00000185022	MAFF	0.43	1.28	2.97674
ENSG00000260095	RP11-715J22.3	0.25	0.74	2.96
ENSG00000169896	ITGAM	0.29	0.85	2.93103
ENSG00000121895	TMEM156	0.14	0.41	2.92857
ENSG00000255062	RP11-712L6.5	0.36	1.05	2.91667
ENSG00000112486	CCR6	0.12	0.35	2.91667
ENSG00000231419	LINC00689	0.12	0.35	2.91667
ENSG00000172671	ZFAND4	0.12	0.35	2.91667
ENSG00000222726	RNU2-7P	0.34	0.99	2.91176
ENSG00000199631	SNORD33	1.22	3.55	2.90984
ENSG00000170190	SLC16A5	0.1	0.29	2.9
ENSG00000188050	RNF133	0.2	0.58	2.9
ENSG00000237781	RP11-54A4.2	0.1	0.29	2.9
ENSG00000205413	SAMD9	0.84	2.43	2.89286
ENSG00000224031	TCEAL3-AS1	0.09	0.26	2.88889
ENSG00000128342	LIF	0.7	2.02	2.88571
ENSG00000246582	RP11-1149O23.3	0.26	0.75	2.88462
ENSG00000262888	RP11-462G12.2	0.17	0.49	2.88235
ENSG00000270117	AP000769.7	0.08	0.23	2.875
ENSG00000269924	RP11-697N18.4	0.08	0.23	2.875
ENSG00000281904	CH17-132F21.5	0.15	0.43	2.86667
ENSG00000135046	ANXA1	1.42	4.07	2.8662
ENSG00000156206	CFAP161	0.07	0.2	2.85714
ENSG00000175147	TMEM51-AS1	0.07	0.2	2.85714
ENSG00000177025	C19orf18	0.07	0.2	2.85714
ENSG00000185527	PDE6G	0.07	0.2	2.85714
ENSG00000188060	RAB42	0.07	0.2	2.85714
ENSG00000275216	RP11-54H7.4	0.07	0.2	2.85714
ENSG00000234694	RP1-92O14.3	0.34	0.97	2.85294
ENSG00000271752	RP11-269M20.3	0.13	0.37	2.84615
ENSG00000284190	MIR21	3.18	9.04	2.84277
ENSG00000104856	RELB	1.55	4.4	2.83871
ENSG00000199691	RN7SKP173	0.55	1.56	2.83636
ENSG00000260911	RP11-196G11.2	0.12	0.34	2.83333
ENSG00000265401	RP11-138I1.4	0.12	0.34	2.83333
ENSG00000203804	ADAMTSL4-AS1	0.06	0.17	2.83333
ENSG00000275734	RP11-368I7.6	0.17	0.48	2.82353
ENSG00000241064	RN7SL110P	0.32	0.9	2.8125
ENSG00000175697	GPR156	0.05	0.14	2.8
ENSG00000185467	KPNA7	0.1	0.28	2.8
ENSG00000228436	RP5-864K19.4	0.05	0.14	2.8
ENSG00000266744	RP11-131K5.1	0.1	0.28	2.8
ENSG00000271564	RP13-444H2.1	0.05	0.14	2.8
ENSG00000203565	RP13-259N13.2	0.1	0.28	2.8
ENSG00000259732	RP11-59H7.3	0.05	0.14	2.8
ENSG00000272576	RP11-365H22.2	0.05	0.14	2.8
ENSG00000277463	CTD-3035K23.6	0.23	0.64	2.78261
ENSG00000249198	RP11-772C9.1	0.18	0.5	2.77778
ENSG00000254431	RP11-550A5.2	0.09	0.25	2.77778
ENSG00000277999	RP11-426C22.8	0.09	0.25	2.77778
ENSG00000231829	RP11-310E22.5	0.39	1.08	2.76923
ENSG00000236889	RP11-38J22.1	0.26	0.72	2.76923
ENSG00000276839	Metazoa_SRP	0.25	0.69	2.76
ENSG00000132821	VSTM2L	0.12	0.33	2.75
ENSG00000229591	RP5-981O7.2	0.12	0.33	2.75
ENSG00000160396	HIPK4	0.04	0.11	2.75
ENSG00000204277	LINC01993	0.04	0.11	2.75
ENSG00000205111	CDKL4	0.08	0.22	2.75
ENSG00000265912	RP11-583F2.2	0.04	0.11	2.75
ENSG00000136327	NKX2-8	0.04	0.11	2.75
ENSG00000150782	IL18	2.04	5.61	2.75
ENSG00000152592	DMP1	0.04	0.11	2.75
ENSG00000174358	SLC6A19	0.04	0.11	2.75
ENSG00000235143	RP1-65J11.5	0.04	0.11	2.75
ENSG00000235927	NEXN-AS1	0.04	0.11	2.75
ENSG00000275853	Metazoa_SRP	0.36	0.99	2.75
ENSG00000276916	RP11-230F18.6	0.08	0.22	2.75
ENSG00000278057	TEX28	0.04	0.11	2.75
ENSG00000252874	Y_RNA	0.71	1.95	2.74648
ENSG00000267696	ERVK-28	0.55	1.51	2.74545
ENSG00000207019	RNU6-167P	0.51	1.4	2.7451
ENSG00000239653	PSMD6-AS2	1.23	3.37	2.73984
ENSG00000206838	SNORA5A	0.76	2.08	2.73684
ENSG00000240322	RN7SL481P	0.15	0.41	2.73333
ENSG00000175175	PPM1E	2.47	6.75	2.73279
ENSG00000283958	MIR1248	78.12	213.23	2.72952
ENSG00000271983	RP11-28H5.2	0.22	0.6	2.72727
ENSG00000265882	RN7SL73P	0.89	2.42	2.7191
ENSG00000184270	HIST2H2AB	0.35	0.95	2.71429
ENSG00000267452	LINC02073	0.14	0.38	2.71429
ENSG00000272137	RP11-177G23.2	0.07	0.19	2.71429
ENSG00000126583	PRKCG	0.07	0.19	2.71429
ENSG00000228873	AC012307.2	0.2	0.54	2.7
ENSG00000242865	RN7SL244P	0.13	0.35	2.69231
ENSG00000259519	RP11-519G16.2	0.16	0.43	2.6875
ENSG00000274227	RP1-267L14.6	0.35	0.94	2.68571
ENSG00000021488	SLC7A9	0.03	0.08	2.66667
ENSG00000101222	SPEF1	0.06	0.16	2.66667
ENSG00000107249	GLIS3	0.06	0.16	2.66667
ENSG00000107738	VSIR	0.06	0.16	2.66667
ENSG00000115596	WNT6	0.03	0.08	2.66667
ENSG00000129194	SOX15	0.03	0.08	2.66667
ENSG00000129990	SYT5	0.03	0.08	2.66667
ENSG00000136244	IL6	0.03	0.08	2.66667
ENSG00000230303	RP11-213G2.2	0.03	0.08	2.66667
ENSG00000234807	LINC01135	0.03	0.08	2.66667
ENSG00000250387	LINC02197	0.03	0.08	2.66667
ENSG00000261268	RP11-308D13.3	0.03	0.08	2.66667
ENSG00000267222	RP11-194N12.2	0.03	0.08	2.66667
ENSG00000101670	LIPG	0.03	0.08	2.66667
ENSG00000231826	LINC01819	0.03	0.08	2.66667
ENSG00000234929	AC018685.1	0.06	0.16	2.66667
ENSG00000275720	CTB-75G16.3	0.03	0.08	2.66667
ENSG00000276110	RP4-790G17.7	0.03	0.08	2.66667
ENSG00000283973	RP5-848E13.4	0.03	0.08	2.66667
ENSG00000283406	DGCR5	0.26	0.69	2.65385
ENSG00000225511	LINC00475	0.49	1.3	2.65306
ENSG00000235415	AC005808.3	0.4	1.06	2.65
ENSG00000269028	MTRNR2L12	0.51	1.35	2.64706
ENSG00000165507	C10orf10	0.08	0.21	2.625
ENSG00000233483	CTD-2020K17.4	0.08	0.21	2.625
ENSG00000234147	RP3-460G2.2	0.08	0.21	2.625
ENSG00000225532	XX-C2158C6.3	0.08	0.21	2.625
ENSG00000237864	LINC00322	0.16	0.42	2.625
ENSG00000263276	RP11-96D1.10	0.16	0.42	2.625
ENSG00000114279	FGF12	3.43	8.98	2.61808
ENSG00000141977	CIB3	0.13	0.34	2.61538
ENSG00000270681	RP11-372K14.2	0.23	0.6	2.6087
ENSG00000110324	IL10RA	0.05	0.13	2.6
ENSG00000237764	RP11-3B12.2	0.05	0.13	2.6
ENSG00000251287	ALG1L2	0.1	0.26	2.6
ENSG00000120051	CFAP58	0.05	0.13	2.6
ENSG00000255389	C6orf3	0.05	0.13	2.6
ENSG00000264451	RP11-433M22.2	0.05	0.13	2.6
ENSG00000274678	RP11-2C24.7	0.1	0.26	2.6
ENSG00000204172	AGAP9	2.6	6.75	2.59615
ENSG00000122641	INHBA	0.12	0.31	2.58333
ENSG00000266086	RP11-159D12.5	1.32	3.41	2.58333
ENSG00000265170	RN7SL667P	0.55	1.42	2.58182
ENSG00000125388	GRK4	0.07	0.18	2.57143
ENSG00000260084	RP11-615I2.1	0.07	0.18	2.57143
ENSG00000184260	HIST2H2AC	0.93	2.38	2.55914
ENSG00000260239	RP11-274H24.1	0.34	0.87	2.55882
ENSG00000269068	RP11-256I23.2	0.09	0.23	2.55556
ENSG00000232656	IDI2-AS1	0.09	0.23	2.55556
ENSG00000273769	LCA10	0.09	0.23	2.55556
ENSG00000278276	RP3-324O17.8	0.2	0.51	2.55
ENSG00000202515	VTRNA1-3	1.1	2.8	2.54545
ENSG00000167889	MGAT5B	0.28	0.71	2.53571
ENSG00000165272	AQP3	27.7	70.1	2.53069
ENSG00000196275	GTF2IRD2	0.4	1.01	2.525
ENSG00000125740	FOSB	0.21	0.53	2.52381
ENSG00000103056	SMPD3	0.48	1.21	2.52083
ENSG00000233080	LINC01399	0.25	0.63	2.52
ENSG00000248476	BACH1-IT1	0.25	0.63	2.52
ENSG00000260368	RP11-521I2.3	0.5	1.26	2.52
ENSG00000234678	ELF3-AS1	0.45	1.13	2.51111
ENSG00000116983	HPCAL4	0.02	0.05	2.5
ENSG00000137558	PI15	0.02	0.05	2.5
ENSG00000141639	MAPK4	0.02	0.05	2.5
ENSG00000152689	RASGRP3	0.02	0.05	2.5
ENSG00000154645	CHODL	0.02	0.05	2.5
ENSG00000159224	GIP	0.02	0.05	2.5
ENSG00000163806	SPDYA	0.02	0.05	2.5
ENSG00000171864	PRND	0.02	0.05	2.5
ENSG00000180574	EIF2S3L	0.02	0.05	2.5
ENSG00000184599	FAM19A3	0.04	0.1	2.5
ENSG00000186642	PDE2A	0.04	0.1	2.5
ENSG00000225087	RP4-660H19.1	0.04	0.1	2.5
ENSG00000225208	RP11-107I14.2	0.04	0.1	2.5
ENSG00000225595	LINC01623	0.02	0.05	2.5
ENSG00000226051	ZNF503-AS1	0.02	0.05	2.5
ENSG00000226352	PSPC1-AS2	0.04	0.1	2.5
ENSG00000226833	AC097724.3	0.02	0.05	2.5
ENSG00000232909	RP3-510O8.4	0.02	0.05	2.5
ENSG00000242759	LINC00882	0.02	0.05	2.5
ENSG00000246640	RP11-1094H24.4	0.02	0.05	2.5
ENSG00000251191	LINC00589	0.02	0.05	2.5
ENSG00000251249	RP11-73G16.1	0.04	0.1	2.5
ENSG00000253168	RP11-326L2.1	0.02	0.05	2.5
ENSG00000260913	LINC01254	0.02	0.05	2.5
ENSG00000261302	RP11-343H19.1	0.02	0.05	2.5
ENSG00000261616	RP11-6O2.3	0.02	0.05	2.5
ENSG00000263257	RP11-65J21.4	0.06	0.15	2.5
ENSG00000267128	RNF157-AS1	0.02	0.05	2.5
ENSG00000267289	CTD-2623N2.11	0.02	0.05	2.5
ENSG00000267607	CTD-2369P2.8	0.02	0.05	2.5
ENSG00000267734	RP4-604K5.3	0.02	0.05	2.5
ENSG00000272159	RP11-350N15.6	0.02	0.05	2.5
ENSG00000272914	RP11-330O11.3	0.02	0.05	2.5
ENSG00000273032	DGCR9	0.02	0.05	2.5
ENSG00000273301	RP11-314B1.2	0.02	0.05	2.5
ENSG00000002745	WNT16	0.02	0.05	2.5
ENSG00000017483	SLC38A5	0.04	0.1	2.5
ENSG00000075073	TACR2	0.04	0.1	2.5
ENSG00000130957	FBP2	0.02	0.05	2.5
ENSG00000143520	FLG2	0.02	0.05	2.5
ENSG00000159714	ZDHHC1	0.04	0.1	2.5
ENSG00000165511	C10orf25	0.02	0.05	2.5
ENSG00000167759	KLK13	0.02	0.05	2.5
ENSG00000168405	CMAHP	0.16	0.4	2.5
ENSG00000169245	CXCL10	0.04	0.1	2.5
ENSG00000178175	ZNF366	0.02	0.05	2.5
ENSG00000184560	C17orf74	0.02	0.05	2.5
ENSG00000185863	TMEM210	0.06	0.15	2.5
ENSG00000196420	S100A5	0.04	0.1	2.5
ENSG00000228151	AC004941.3	0.02	0.05	2.5
ENSG00000232301	LNCPRESS1	0.18	0.45	2.5
ENSG00000232624	LINC01517	0.02	0.05	2.5
ENSG00000233332	RP4-799P18.2	0.02	0.05	2.5
ENSG00000237596	RP13-143G15.4	0.02	0.05	2.5
ENSG00000237742	RP11-624M8.1	0.02	0.05	2.5
ENSG00000238290	RP11-431K24.1	0.02	0.05	2.5
ENSG00000240963	RP11-518L10.5	0.06	0.15	2.5
ENSG00000243885	RP11-278L15.2	0.08	0.2	2.5
ENSG00000244791	RP11-65D17.1	0.02	0.05	2.5
ENSG00000246145	RRS1-AS1	0.04	0.1	2.5
ENSG00000256712	RP11-785H5.2	0.04	0.1	2.5
ENSG00000257225	RP11-328C8.4	0.02	0.05	2.5
ENSG00000257275	RP11-164H13.1	0.02	0.05	2.5
ENSG00000257732	RP11-818F20.5	0.02	0.05	2.5
ENSG00000260677	RP11-546O6.4	0.04	0.1	2.5
ENSG00000261177	RP11-805I24.1	0.02	0.05	2.5
ENSG00000266371	RP11-142O6.1	0.02	0.05	2.5
ENSG00000267413	LINC01901	0.02	0.05	2.5
ENSG00000272183	RP11-523H20.3	0.02	0.05	2.5
ENSG00000273174	RP11-434H6.6	0.26	0.65	2.5
ENSG00000270062	RP11-248J18.3	0.49	1.22	2.4898
ENSG00000223572	CKMT1A	0.96	2.39	2.48958
ENSG00000147437	GNRH1	0.45	1.12	2.48889
ENSG00000186648	CARMIL3	0.38	0.94	2.47368
ENSG00000271788	CTD-2201E18.5	0.19	0.47	2.47368
ENSG00000269480	CTD-3032J10.3	0.28	0.69	2.46429
ENSG00000169403	PTAFR	0.24	0.59	2.45833
ENSG00000241860	RP11-34P13.13	58.59	143.93	2.45656
ENSG00000198929	NOS1AP	1.34	3.29	2.45522
ENSG00000261736	AC002551.1	0.11	0.27	2.45455
ENSG00000267219	AC010504.2	0.11	0.27	2.45455
ENSG00000246394	RP11-386I8.6	0.11	0.27	2.45455
ENSG00000182898	TCHHL1	0.09	0.22	2.44444
ENSG00000272864	RP11-17E13.2	0.09	0.22	2.44444
ENSG00000167653	PSCA	1.83	4.46	2.43716
ENSG00000253476	RP11-395I14.2	0.71	1.73	2.43662
ENSG00000141579	ZNF750	0.3	0.73	2.43333
ENSG00000100365	NCF4	0.07	0.17	2.42857
ENSG00000231274	SBK3	0.07	0.17	2.42857
ENSG00000237289	CKMT1B	0.4	0.97	2.425
ENSG00000225684	FAM225B	0.45	1.09	2.42222
ENSG00000267199	RP11-861E21.2	0.19	0.46	2.42105
ENSG00000230530	LIMD1-AS1	0.12	0.29	2.41667
ENSG00000242349	NPPA-AS1	0.29	0.7	2.41379
ENSG00000206612	SNORA2A	0.85	2.05	2.41176
ENSG00000159588	CCDC17	0.22	0.53	2.40909
ENSG00000244265	SIAH2-AS1	0.22	0.53	2.40909
ENSG00000179674	ARL14	0.32	0.77	2.40625
ENSG00000243370	RN7SL775P	0.05	0.12	2.4
ENSG00000259049	RP11-589M4.1	0.1	0.24	2.4
ENSG00000259771	RP11-429D19.1	0.05	0.12	2.4
ENSG00000177369	FLJ40194	0.05	0.12	2.4
ENSG00000204610	TRIM15	0.05	0.12	2.4
ENSG00000224717	RP11-576D8.4	0.05	0.12	2.4
ENSG00000227630	LINC01132	0.1	0.24	2.4
ENSG00000256151	RP11-76C10.5	0.05	0.12	2.4
ENSG00000276867	CTD-2358C21.5	0.15	0.36	2.4
ENSG00000281183	NPTN-IT1	1.93	4.63	2.39896
ENSG00000120738	EGR1	1.5	3.58	2.38667
ENSG00000087085	ACHE	0.56	1.33	2.375
ENSG00000213578	CPLX3	0.32	0.76	2.375
ENSG00000267559	RP11-383M4.6	0.08	0.19	2.375
ENSG00000268583	CTC-453G23.8	0.08	0.19	2.375
ENSG00000277173	CTD-2024F21.1	0.08	0.19	2.375
ENSG00000236975	RP5-1065P14.2	0.27	0.64	2.37037
ENSG00000269246	CTC-246B18.10	0.71	1.68	2.3662
ENSG00000069667	RORA	0.11	0.26	2.36364
ENSG00000167733	HSD11B1L	0.22	0.52	2.36364
ENSG00000172061	LRRC15	0.11	0.26	2.36364
ENSG00000233633	AC093326.3	0.23	0.54	2.34783
ENSG00000263968	RN7SL381P	9.36	21.97	2.34722
ENSG00000172785	CBWD1	1.33	3.12	2.34586
ENSG00000144063	MALL	3.58	8.38	2.34078
ENSG00000264879	RN7SL690P	1.37	3.2	2.33577
ENSG00000023171	GRAMD1B	0.03	0.07	2.33333
ENSG00000081148	IMPG2	0.03	0.07	2.33333
ENSG00000177459	ERICH5	0.03	0.07	2.33333
ENSG00000178690	DYNAP	0.03	0.07	2.33333
ENSG00000179088	C12orf42	0.06	0.14	2.33333
ENSG00000197653	DNAH10	0.03	0.07	2.33333
ENSG00000204603	LINC01257	0.03	0.07	2.33333
ENSG00000213316	LTC4S	0.09	0.21	2.33333
ENSG00000224822	THRB-IT1	0.03	0.07	2.33333
ENSG00000226005	RP11-464C19.3	0.03	0.07	2.33333
ENSG00000227463	RP11-158D2.2	0.06	0.14	2.33333
ENSG00000228548	ITPKB-AS1	0.03	0.07	2.33333
ENSG00000231437	LINC01750	0.06	0.14	2.33333
ENSG00000233695	GAS6-AS1	0.03	0.07	2.33333
ENSG00000235271	LINC01422	0.03	0.07	2.33333
ENSG00000237927	RP3-393E18.2	0.03	0.07	2.33333
ENSG00000251023	RP11-549J18.1	0.03	0.07	2.33333
ENSG00000254287	RP11-44K6.4	0.03	0.07	2.33333
ENSG00000254370	RP11-181B11.1	0.03	0.07	2.33333
ENSG00000104951	IL4I1	0.03	0.07	2.33333
ENSG00000111863	ADTRP	0.03	0.07	2.33333
ENSG00000154025	SLC5A10	0.06	0.14	2.33333
ENSG00000158825	CDA	0.06	0.14	2.33333
ENSG00000197467	COL13A1	0.03	0.07	2.33333
ENSG00000228536	RP11-392O17.1	0.03	0.07	2.33333
ENSG00000229628	AC073115.7	0.03	0.07	2.33333
ENSG00000229630	LINC01264	0.03	0.07	2.33333
ENSG00000232693	AC012370.2	0.03	0.07	2.33333
ENSG00000232807	RP11-536K7.3	0.03	0.07	2.33333
ENSG00000235770	LINC00607	0.03	0.07	2.33333
ENSG00000236117	LINC01639	0.03	0.07	2.33333
ENSG00000244198	RP4-545C24.1	0.03	0.07	2.33333
ENSG00000244236	RN7SL604P	0.06	0.14	2.33333
ENSG00000249942	AC142293.3	0.09	0.21	2.33333
ENSG00000250577	RP11-577B7.1	0.06	0.14	2.33333
ENSG00000250708	RP11-161D15.1	0.03	0.07	2.33333
ENSG00000254734	CTD-3138F19.1	0.03	0.07	2.33333
ENSG00000257164	RP11-25I15.2	0.03	0.07	2.33333
ENSG00000257947	RP11-46I1.1	0.03	0.07	2.33333
ENSG00000259402	RP11-30K9.4	0.03	0.07	2.33333
ENSG00000259810	AC002519.8	0.06	0.14	2.33333
ENSG00000261465	RP11-626G11.5	0.09	0.21	2.33333
ENSG00000267260	CTD-2162K18.4	0.03	0.07	2.33333
ENSG00000269646	CTD-2331H12.7	0.33	0.77	2.33333
ENSG00000271996	RP11-337N6.1	0.03	0.07	2.33333
ENSG00000272370	RP11-307L14.1	0.06	0.14	2.33333
ENSG00000276523	RP11-490B18.6	0.06	0.14	2.33333
ENSG00000280767	RP13-465B17.5	0.03	0.07	2.33333
ENSG00000137962	ARHGAP29	1	2.33	2.33
ENSG00000185634	SHC4	0.28	0.65	2.32143
ENSG00000268201	CTD-3138B18.6	0.22	0.51	2.31818
ENSG00000136928	GABBR2	2.02	4.67	2.31188
ENSG00000059915	PSD	0.39	0.9	2.30769
ENSG00000218537	MIF-AS1	0.13	0.3	2.30769
ENSG00000248773	RP11-231L11.3	0.26	0.6	2.30769
ENSG00000272375	RP11-51J9.6	0.2	0.46	2.3
ENSG00000133962	CATSPERB	0.1	0.23	2.3
ENSG00000260896	LINC02170	0.2	0.46	2.3
ENSG00000180720	CHRM4	0.24	0.55	2.29167
ENSG00000271011	RP11-171I2.5	0.31	0.71	2.29032
ENSG00000103184	SEC14L5	0.07	0.16	2.28571
ENSG00000225857	RP11-46A10.2	0.07	0.16	2.28571
ENSG00000244268	RP11-529G21.2	0.07	0.16	2.28571
ENSG00000204442	FAM155A	0.07	0.16	2.28571
ENSG00000233559	LINC00513	0.07	0.16	2.28571
ENSG00000245869	RP11-158I9.5	0.07	0.16	2.28571
ENSG00000250714	RP11-1149O23.4	0.14	0.32	2.28571
ENSG00000263050	RP11-667K14.3	0.07	0.16	2.28571
ENSG00000270030	RP11-326C3.13	0.07	0.16	2.28571
ENSG00000272958	CMP21-97G8.2	0.07	0.16	2.28571
ENSG00000120049	KCNIP2	0.32	0.73	2.28125
ENSG00000067191	CACNB1	0.98	2.23	2.27551
ENSG00000242147	RP13-463N16.6	0.11	0.25	2.27273
ENSG00000158055	GRHL3	3.47	7.87	2.26801
ENSG00000164266	SPINK1	0.3	0.68	2.26667
ENSG00000273986	Metazoa_SRP	0.15	0.34	2.26667
ENSG00000280587	LINC01348	0.15	0.34	2.26667
ENSG00000237950	RP11-7O11.3	0.47	1.06	2.25532
ENSG00000155749	ALS2CR12	0.12	0.27	2.25
ENSG00000144821	MYH15	0.04	0.09	2.25
ENSG00000146054	TRIM7	0.04	0.09	2.25
ENSG00000152936	LMNTD1	0.04	0.09	2.25
ENSG00000175262	C1orf127	0.04	0.09	2.25
ENSG00000223643	RP11-108M9.1	0.08	0.18	2.25
ENSG00000234676	IFT74-AS1	0.08	0.18	2.25
ENSG00000260436	RP11-20I23.7	0.08	0.18	2.25
ENSG00000261734	RP11-669C19.1	0.04	0.09	2.25
ENSG00000267423	AC005616.2	0.08	0.18	2.25
ENSG00000273437	RP11-434H6.7	0.2	0.45	2.25
ENSG00000143178	TBX19	0.16	0.36	2.25
ENSG00000150201	FXYD4	0.04	0.09	2.25
ENSG00000169548	ZNF280A	0.04	0.09	2.25
ENSG00000178187	ZNF454	0.04	0.09	2.25
ENSG00000205293	LINC01602	0.04	0.09	2.25
ENSG00000225527	RP11-383B4.4	0.08	0.18	2.25
ENSG00000228643	AC079779.4	0.04	0.09	2.25
ENSG00000237836	PHKA2-AS1	0.08	0.18	2.25
ENSG00000248238	RP11-3J1.1	0.08	0.18	2.25
ENSG00000273356	LINC02019	0.04	0.09	2.25
ENSG00000276823	Metazoa_SRP	0.08	0.18	2.25
ENSG00000283413	CTB-76P12.1	0.04	0.09	2.25
ENSG00000269887	RP11-477H21.2	1.25	2.81	2.248
ENSG00000109625	CPZ	0.85	1.91	2.24706
ENSG00000278716	LA16c-352F7.1	1.28	2.87	2.24219
ENSG00000232536	RP11-74C1.4	0.21	0.47	2.2381
ENSG00000164236	ANKRD33B	0.17	0.38	2.23529
ENSG00000231880	RP11-76I23.7	0.17	0.38	2.23529
ENSG00000200274	RNU4-32P	0.17	0.38	2.23529
ENSG00000231189	AC013448.1	0.13	0.29	2.23077
ENSG00000260257	RP5-1085F17.3	0.13	0.29	2.23077
ENSG00000168779	SHOX2	0.22	0.49	2.22727
ENSG00000117228	GBP1	0.18	0.4	2.22222
ENSG00000230648	RP3-406P24.3	0.09	0.2	2.22222
ENSG00000182795	C1orf116	0.09	0.2	2.22222
ENSG00000204021	LIPK	0.09	0.2	2.22222
ENSG00000270140	RP5-1021I20.6	0.09	0.2	2.22222
ENSG00000276115	RP11-817I4.2	0.09	0.2	2.22222
ENSG00000207205	RNVU1-15	0.27	0.6	2.22222
ENSG00000253896	AC144568.2	0.14	0.31	2.21429
ENSG00000259459	RP11-321G12.1	0.14	0.31	2.21429
ENSG00000271857	RP1-244F24.1	0.33	0.73	2.21212
ENSG00000283389	Metazoa_SRP	0.33	0.73	2.21212
ENSG00000253712	RP11-697M17.2	0.19	0.42	2.21053
ENSG00000250764	CTD-2152M20.2	0.24	0.53	2.20833
ENSG00000186832	KRT16	2.03	4.48	2.2069
ENSG00000225768	RP11-127O4.3	0.79	1.74	2.20253
ENSG00000215841	RP11-800A3.2	0.35	0.77	2.2
ENSG00000228172	RP1-317E23.3	0.15	0.33	2.2
ENSG00000242398	RN7SL800P	0.25	0.55	2.2
ENSG00000266627	RN7SL202P	0.3	0.66	2.2
ENSG00000273507	RP11-50D16.4	0.25	0.55	2.2
ENSG00000130055	GDPD2	0.05	0.11	2.2
ENSG00000139537	CCDC65	0.05	0.11	2.2
ENSG00000151846	PABPC3	0.05	0.11	2.2
ENSG00000188316	ENO4	0.05	0.11	2.2
ENSG00000198835	GJC2	0.05	0.11	2.2
ENSG00000257120	CTD-2503I6.1	0.05	0.11	2.2
ENSG00000131471	AOC3	0.05	0.11	2.2
ENSG00000162148	PPP1R32	0.05	0.11	2.2
ENSG00000177640	CASC2	0.05	0.11	2.2
ENSG00000203573	Metazoa_SRP	0.2	0.44	2.2
ENSG00000225792	AC004540.4	0.05	0.11	2.2
ENSG00000227374	RP11-109A6.3	0.1	0.22	2.2
ENSG00000228308	LINC01209	0.05	0.11	2.2
ENSG00000237390	RP11-139I14.2	0.05	0.11	2.2
ENSG00000269694	AC005197.2	0.05	0.11	2.2
ENSG00000270072	RP11-750H9.7	0.05	0.11	2.2
ENSG00000212464	SNORA12	0.36	0.79	2.19444
ENSG00000254911	SCARNA9	0.52	1.14	2.19231
ENSG00000283856	MIR7703	0.52	1.14	2.19231
ENSG00000207280	SNORD20	0.47	1.03	2.19149
ENSG00000207342	Y_RNA	0.68	1.49	2.19118
ENSG00000284421	MIR7110	0.79	1.73	2.18987
ENSG00000201573	Y_RNA	1.38	3.02	2.18841
ENSG00000228393	LINC01004	0.69	1.51	2.18841
ENSG00000210191	MT-TL2	1.33	2.91	2.18797
ENSG00000283724	MIR6732	1.33	2.91	2.18797
ENSG00000282787	RP11-151A10.3	0.16	0.35	2.1875
ENSG00000265321	MIR4263	0.86	1.88	2.18605
ENSG00000274111	MIR6777	0.86	1.88	2.18605
ENSG00000208797	SNORD73A	1.83	4	2.18579
ENSG00000205670	SMIM11A	0.54	1.18	2.18519
ENSG00000215241	RP11-266K4.9	0.27	0.59	2.18519
ENSG00000260572	RP11-16N11.2	0.27	0.59	2.18519
ENSG00000273004	GS1-279B7.2	0.27	0.59	2.18519
ENSG00000263974	RN7SL121P	0.65	1.42	2.18462
ENSG00000273333	XXbac-BPG300A18.13	0.65	1.42	2.18462
ENSG00000276404	MIR6835	1.95	4.26	2.18462
ENSG00000206630	SNORD60	4.88	10.66	2.18443
ENSG00000179071	CCDC89	0.38	0.83	2.18421
ENSG00000274475	RN7SL650P	0.38	0.83	2.18421
ENSG00000264767	RN7SL237P	0.11	0.24	2.18182
ENSG00000126759	CFP	0.11	0.24	2.18182
ENSG00000223734	RP11-644K8.1	0.11	0.24	2.18182
ENSG00000264229	RNU4ATAC	0.22	0.48	2.18182
ENSG00000280207	RP11-423H2.4	0.11	0.24	2.18182
ENSG00000199331	Y_RNA	0.83	1.81	2.18072
ENSG00000238387	snoU13	0.8	1.74	2.175
ENSG00000278328	MIR6802	0.92	2	2.17391
ENSG00000201861	RNA5SP298	0.98	2.13	2.17347
ENSG00000207009	Y_RNA	0.29	0.63	2.17241
ENSG00000267268	AC007204.2	0.29	0.63	2.17241
ENSG00000221241	SNORD88A	0.35	0.76	2.17143
ENSG00000272667	RP11-395A13.2	0.7	1.52	2.17143
ENSG00000207168	SNORA15	1.05	2.28	2.17143
ENSG00000221740	SNORD93	0.59	1.28	2.16949
ENSG00000267625	RP11-1094M14.14	0.59	1.28	2.16949
ENSG00000117020	AKT3	0.06	0.13	2.16667
ENSG00000169894	MUC3A	0.06	0.13	2.16667
ENSG00000183691	NOG	0.06	0.13	2.16667
ENSG00000201944	SNORA72	0.18	0.39	2.16667
ENSG00000215374	FAM66B	0.24	0.52	2.16667
ENSG00000232104	RFX3-AS1	0.06	0.13	2.16667
ENSG00000249803	RP11-114H21.2	0.06	0.13	2.16667
ENSG00000271141	RP11-171I2.4	0.12	0.26	2.16667
ENSG00000271830	RP11-1C8.7	0.24	0.52	2.16667
ENSG00000274898	AC001226.7	0.06	0.13	2.16667
ENSG00000109072	VTN	0.06	0.13	2.16667
ENSG00000199237	RNU6-834P	0.24	0.52	2.16667
ENSG00000229065	RP11-80I15.4	0.06	0.13	2.16667
ENSG00000233849	AC022201.5	0.06	0.13	2.16667
ENSG00000234380	LINC01426	0.06	0.13	2.16667
ENSG00000246863	RP11-325N19.3	0.06	0.13	2.16667
ENSG00000261692	RP1-168P16.1	0.12	0.26	2.16667
ENSG00000274216	Metazoa_SRP	0.12	0.26	2.16667
ENSG00000278658	MIR6826	0.3	0.65	2.16667
ENSG00000260579	RP11-382A20.2	1.77	3.83	2.16384
ENSG00000132334	PTPRE	0.37	0.8	2.16216
ENSG00000222588	SNORA19	0.37	0.8	2.16216
ENSG00000207563	MIR23B	0.31	0.67	2.16129
ENSG00000207696	MIR659	0.31	0.67	2.16129
ENSG00000275915	NPPA-AS1_3	0.5	1.08	2.16
ENSG00000198590	C3orf35	0.19	0.41	2.15789
ENSG00000231563	RP11-245P10.4	0.19	0.41	2.15789
ENSG00000278514	AC068831.16	0.19	0.41	2.15789
ENSG00000135127	BICDL1	7.95	17.13	2.15472
ENSG00000275491	LINC01730	0.13	0.28	2.15385
ENSG00000243049	RN7SL33P	0.13	0.28	2.15385
ENSG00000182257	PRR34	0.07	0.15	2.14286
ENSG00000243649	CFB	0.14	0.3	2.14286
ENSG00000159674	SPON2	0.14	0.3	2.14286
ENSG00000241963	RN7SL655P	0.07	0.15	2.14286
ENSG00000253194	RP11-351A11.1	0.07	0.15	2.14286
ENSG00000254010	RP11-103H7.5	0.07	0.15	2.14286
ENSG00000257808	RP11-1136G11.8	0.07	0.15	2.14286
ENSG00000258050	RP11-698F20.3	0.14	0.3	2.14286
ENSG00000260620	RP11-883G14.4	0.07	0.15	2.14286
ENSG00000264313	RN7SL644P	0.14	0.3	2.14286
ENSG00000270091	RP11-78O7.2	0.21	0.45	2.14286
ENSG00000088970	KIZ	1.85	3.96	2.14054
ENSG00000196353	CPNE4	0.94	2.01	2.1383
ENSG00000238197	PAXBP1-AS1	0.51	1.09	2.13725
ENSG00000256034	RP11-707G14.1	0.22	0.47	2.13636
ENSG00000222489	SNORA79	0.15	0.32	2.13333
ENSG00000268204	CTD-3214H19.6	0.15	0.32	2.13333
ENSG00000249007	RP11-510N19.5	0.38	0.81	2.13158
ENSG00000105855	ITGB8	0.23	0.49	2.13043
ENSG00000273394	RP11-255E6.6	0.23	0.49	2.13043
ENSG00000174564	IL20RB	0.87	1.85	2.12644
ENSG00000225465	RFPL1S	0.08	0.17	2.125
ENSG00000230109	RP11-275N1.1	0.08	0.17	2.125
ENSG00000246877	DNM1P35	0.08	0.17	2.125
ENSG00000264519	RN7SL596P	0.08	0.17	2.125
ENSG00000268289	CTD-2528A14.3	0.08	0.17	2.125
ENSG00000272094	RP4-665J23.4	0.24	0.51	2.125
ENSG00000274008	Metazoa_SRP	0.16	0.34	2.125
ENSG00000274093	RP11-140H17.2	0.08	0.17	2.125
ENSG00000276096	Metazoa_SRP	0.08	0.17	2.125
ENSG00000105499	PLA2G4C	0.89	1.89	2.1236
ENSG00000181625	SLX1B	3.17	6.7	2.11356
ENSG00000174460	ZCCHC12	0.09	0.19	2.11111
ENSG00000139223	ANP32D	0.09	0.19	2.11111
ENSG00000249429	CTD-2050E21.1	0.09	0.19	2.11111
ENSG00000260853	RP11-264B17.2	0.18	0.38	2.11111
ENSG00000263531	RP13-753N3.1	0.09	0.19	2.11111
ENSG00000146859	TMEM140	0.27	0.57	2.11111
ENSG00000171951	SCG2	0.75	1.58	2.10667
ENSG00000188257	PLA2G2A	0.19	0.4	2.10526
ENSG00000145451	GLRA3	1.24	2.61	2.10484
ENSG00000222041	CYTOR	1.06	2.23	2.10377
ENSG00000119922	IFIT2	0.29	0.61	2.10345
ENSG00000111348	ARHGDIB	1.55	3.26	2.10323
ENSG00000232710	RP4-669P10.16	0.1	0.21	2.1
ENSG00000255052	FAM66D	0.1	0.21	2.1
ENSG00000275091	CTB-55O6.13	0.1	0.21	2.1
ENSG00000227456	LINC00310	0.1	0.21	2.1
ENSG00000264301	LINC01444	0.1	0.21	2.1
ENSG00000234614	AL450992.2	4.84	10.15	2.09711
ENSG00000119547	ONECUT2	0.62	1.3	2.09677
ENSG00000186472	PCLO	0.21	0.44	2.09524
ENSG00000254991	RP13-631K18.3	0.21	0.44	2.09524
ENSG00000113248	PCDHB15	0.21	0.44	2.09524
ENSG00000175592	FOSL1	1.17	2.45	2.09402
ENSG00000163795	ZNF513	1.52	3.18	2.09211
ENSG00000134321	RSAD2	0.11	0.23	2.09091
ENSG00000176406	RIMS2	0.11	0.23	2.09091
ENSG00000275056	RP11-127I20.8	0.11	0.23	2.09091
ENSG00000164171	ITGA2	3.21	6.7	2.08723
ENSG00000173110	HSPA6	0.12	0.25	2.08333
ENSG00000260886	TAT-AS1	0.12	0.25	2.08333
ENSG00000261534	RP11-244O19.1	0.12	0.25	2.08333
ENSG00000228980	LINC01205	0.12	0.25	2.08333
ENSG00000231482	AC141930.2	0.12	0.25	2.08333
ENSG00000256650	RERG-IT1	0.12	0.25	2.08333
ENSG00000116544	DLGAP3	0.49	1.02	2.08163
ENSG00000261101	RP4-545K15.5	0.99	2.06	2.08081
ENSG00000206344	HCG27	0.13	0.27	2.07692
ENSG00000233493	TMEM238	0.39	0.81	2.07692
ENSG00000234718	AC007161.5	0.39	0.81	2.07692
ENSG00000168398	BDKRB2	1.64	3.4	2.07317
ENSG00000198515	CNGA1	0.14	0.29	2.07143
ENSG00000272250	RP11-346C20.4	1.82	3.77	2.07143
ENSG00000243811	APOBEC3D	0.15	0.31	2.06667
ENSG00000277453	CTC-492K19.7	0.16	0.33	2.0625
ENSG00000272205	RP11-277B15.3	0.16	0.33	2.0625
ENSG00000174939	ASPHD1	3.28	6.76	2.06098
ENSG00000185477	GPRIN3	0.17	0.35	2.05882
ENSG00000104327	CALB1	0.17	0.35	2.05882
ENSG00000261596	CTB-31N19.3	1.11	2.28	2.05405
ENSG00000275527	CTD-3154N5.2	0.2	0.41	2.05
ENSG00000242741	LINC02005	0.46	0.94	2.04348
ENSG00000183742	MACC1	0.93	1.9	2.04301
ENSG00000053108	FSTL4	0.48	0.98	2.04167
ENSG00000196876	SCN8A	0.49	1	2.04082
ENSG00000008300	CELSR3	2.99	6.1	2.04013
ENSG00000141574	SECTM1	0.6	1.22	2.03333
ENSG00000283710	MIR1204	6.03	12.23	2.02819
ENSG00000274660	Metazoa_SRP	0.36	0.73	2.02778
ENSG00000244380	RP11-24C3.2	0.38	0.77	2.02632
ENSG00000252711	RN7SKP116	0.38	0.77	2.02632
ENSG00000004799	PDK4	0.44	0.89	2.02273
ENSG00000148344	PTGES	4.74	9.58	2.0211
ENSG00000263882	RN7SL774P	0.63	1.27	2.01587
ENSG00000253958	CLDN23	0.72	1.45	2.01389
ENSG00000114405	C3orf14	42.42	85.42	2.01367
ENSG00000258279	LINC00592	1.66	3.34	2.01205
ENSG00000002746	HECW1	0.01	0.02	2
ENSG00000004939	SLC4A1	0.03	0.06	2
ENSG00000015592	STMN4	0.01	0.02	2
ENSG00000018625	ATP1A2	0.01	0.02	2
ENSG00000050730	TNIP3	0.01	0.02	2
ENSG00000066185	ZMYND12	0.07	0.14	2
ENSG00000079102	RUNX1T1	0.02	0.04	2
ENSG00000082196	C1QTNF3	0.52	1.04	2
ENSG00000095370	SH2D3C	0.02	0.04	2
ENSG00000095752	IL11	0.28	0.56	2
ENSG00000101194	SLC17A9	0.02	0.04	2
ENSG00000101892	ATP1B4	0.02	0.04	2
ENSG00000106631	MYL7	0.03	0.06	2
ENSG00000106772	PRUNE2	0.02	0.04	2
ENSG00000111729	CLEC4A	0.09	0.18	2
ENSG00000113805	CNTN3	0.01	0.02	2
ENSG00000118407	FILIP1	0.01	0.02	2
ENSG00000122859	NEUROG3	0.01	0.02	2
ENSG00000129214	SHBG	0.05	0.1	2
ENSG00000130540	SULT4A1	0.01	0.02	2
ENSG00000131379	C3orf20	0.01	0.02	2
ENSG00000134042	MRO	0.03	0.06	2
ENSG00000136999	NOV	0.08	0.16	2
ENSG00000138722	MMRN1	0.01	0.02	2
ENSG00000140506	LMAN1L	0.02	0.04	2
ENSG00000143199	ADCY10	0.01	0.02	2
ENSG00000144596	GRIP2	0.02	0.04	2
ENSG00000146221	TCTE1	0.01	0.02	2
ENSG00000147889	CDKN2A	0.01	0.02	2
ENSG00000151468	CCDC3	0.04	0.08	2
ENSG00000152670	DDX4	0.01	0.02	2
ENSG00000153002	CPB1	0.01	0.02	2
ENSG00000153233	PTPRR	0.01	0.02	2
ENSG00000154258	ABCA9	0.02	0.04	2
ENSG00000155754	ALS2CR11	0.01	0.02	2
ENSG00000155966	AFF2	0.01	0.02	2
ENSG00000157510	AFAP1L1	0.01	0.02	2
ENSG00000159398	CES5A	0.01	0.02	2
ENSG00000161381	PLXDC1	0.01	0.02	2
ENSG00000162641	AKNAD1	0.08	0.16	2
ENSG00000163012	ZSWIM2	0.01	0.02	2
ENSG00000163606	CD200R1	0.01	0.02	2
ENSG00000164379	FOXQ1	0.05	0.1	2
ENSG00000165509	MAGEC3	0.02	0.04	2
ENSG00000165899	OTOGL	0.03	0.06	2
ENSG00000165935	SMCO2	0.07	0.14	2
ENSG00000168490	PHYHIP	0.03	0.06	2
ENSG00000168685	IL7R	0.01	0.02	2
ENSG00000170961	HAS2	0.01	0.02	2
ENSG00000172350	ABCG4	0.02	0.04	2
ENSG00000176165	FOXG1	0.02	0.04	2
ENSG00000177689	MAGEB10	0.03	0.06	2
ENSG00000178015	GPR150	0.01	0.02	2
ENSG00000179083	FAM133A	0.01	0.02	2
ENSG00000179774	ATOH7	0.02	0.04	2
ENSG00000180447	GAS1	0.01	0.02	2
ENSG00000180539	C9orf139	0.02	0.04	2
ENSG00000183166	CALN1	0.01	0.02	2
ENSG00000183196	CHST6	0.01	0.02	2
ENSG00000183230	CTNNA3	0.01	0.02	2
ENSG00000185842	DNAH14	0.04	0.08	2
ENSG00000186231	KLHL32	0.02	0.04	2
ENSG00000186439	TRDN	0.01	0.02	2
ENSG00000187556	NANOS3	0.06	0.12	2
ENSG00000187905	LRRC74B	0.01	0.02	2
ENSG00000187950	OVCH1	0.02	0.04	2
ENSG00000189420	ZFP92	0.01	0.02	2
ENSG00000197106	SLC6A17	0.01	0.02	2
ENSG00000198734	F5	0.01	0.02	2
ENSG00000198774	RASSF9	0.01	0.02	2
ENSG00000204175	GPRIN2	0.01	0.02	2
ENSG00000204624	DISP3	0.26	0.52	2
ENSG00000204683	C10orf113	0.03	0.06	2
ENSG00000205056	RP11-693J15.5	0.01	0.02	2
ENSG00000213981	AC007277.3	0.01	0.02	2
ENSG00000214797	RP11-1036E20.9	0.01	0.02	2
ENSG00000214814	FER1L6	0.01	0.02	2
ENSG00000214851	LINC00612	0.01	0.02	2
ENSG00000221818	EBF2	0.02	0.04	2
ENSG00000225213	RP11-197M22.2	0.05	0.1	2
ENSG00000225930	DKFZP434L187	0.02	0.04	2
ENSG00000229743	LINC01159	0.02	0.04	2
ENSG00000231290	APCDD1L-AS1	0.01	0.02	2
ENSG00000232342	RP11-46O21.2	0.02	0.04	2
ENSG00000233061	TTLL7-IT1	0.04	0.08	2
ENSG00000233237	LINC00472	0.05	0.1	2
ENSG00000233539	AC011294.3	0.02	0.04	2
ENSG00000234203	RP5-1050D4.2	0.04	0.08	2
ENSG00000234690	AC073283.4	0.01	0.02	2
ENSG00000235568	NFAM1	0.02	0.04	2
ENSG00000236528	RP1-125I3.2	0.07	0.14	2
ENSG00000239922	RP11-71N10.1	0.01	0.02	2
ENSG00000243629	LINC00880	0.01	0.02	2
ENSG00000248323	LUCAT1	0.1	0.2	2
ENSG00000249328	RP11-26J3.1	0.01	0.02	2
ENSG00000249349	CTC-384G19.1	0.06	0.12	2
ENSG00000249996	RP11-359P5.1	0.14	0.28	2
ENSG00000253898	LINC01419	0.02	0.04	2
ENSG00000254235	RP11-115J16.1	0.01	0.02	2
ENSG00000254363	CTB-131B5.5	0.03	0.06	2
ENSG00000255394	C8orf49	0.02	0.04	2
ENSG00000255867	DENND5B-AS1	0.03	0.06	2
ENSG00000257453	RP11-290L1.3	0.03	0.06	2
ENSG00000258909	RP11-164C12.2	0.03	0.06	2
ENSG00000259070	LINC00639	0.01	0.02	2
ENSG00000259331	RP11-57P19.1	0.03	0.06	2
ENSG00000260532	LA16c-381G6.1	0.03	0.06	2
ENSG00000260838	RP11-531A24.3	0.01	0.02	2
ENSG00000261033	RP11-209D14.2	0.05	0.1	2
ENSG00000261644	RP11-327F22.1	0.01	0.02	2
ENSG00000263063	RP11-388C12.1	0.02	0.04	2
ENSG00000266265	KLF14	0.01	0.02	2
ENSG00000267263	RP11-75C10.7	0.02	0.04	2
ENSG00000267457	RP5-837J1.4	0.03	0.06	2
ENSG00000267666	AC004156.3	0.16	0.32	2
ENSG00000269155	RP3-431P23.5	0.01	0.02	2
ENSG00000269446	RP4-639J15.3	0.05	0.1	2
ENSG00000269621	RP11-98D18.15	0.03	0.06	2
ENSG00000269934	RP5-1139B12.3	0.03	0.06	2
ENSG00000271980	CTD-2256P15.4	0.01	0.02	2
ENSG00000273125	LINC01990	0.01	0.02	2
ENSG00000273521	RP11-45A17.4	0.01	0.02	2
ENSG00000275638	RP11-16E23.5	0.04	0.08	2
ENSG00000279762	RP11-227G15.12	0.01	0.02	2
ENSG00000279927	CTA-212A2.4	0.07	0.14	2
ENSG00000282815	TEX13C	0.01	0.02	2
ENSG00000283183	RP11-1263C18.2	0.02	0.04	2
ENSG00000283240	RP11-239A17.1	0.01	0.02	2
ENSG00000283839	RP11-363K21.1	0.01	0.02	2
ENSG00000284052	RP11-284E5.1	0.03	0.06	2
ENSG00000018510	AGPS	0.02	0.04	2
ENSG00000026751	SLAMF7	0.02	0.04	2
ENSG00000077420	APBB1IP	0.01	0.02	2
ENSG00000100678	SLC8A3	0.01	0.02	2
ENSG00000103313	MEFV	0.04	0.08	2
ENSG00000104972	LILRB1	0.01	0.02	2
ENSG00000105497	ZNF175	0.01	0.02	2
ENSG00000107831	FGF8	0.04	0.08	2
ENSG00000109943	CRTAM	0.02	0.04	2
ENSG00000112077	RHAG	0.01	0.02	2
ENSG00000112273	HDGFL1	0.01	0.02	2
ENSG00000112782	CLIC5	0.03	0.06	2
ENSG00000113140	SPARC	0.01	0.02	2
ENSG00000114013	CD86	0.01	0.02	2
ENSG00000123329	ARHGAP9	0.01	0.02	2
ENSG00000124256	ZBP1	0.01	0.02	2
ENSG00000127863	TNFRSF19	0.03	0.06	2
ENSG00000127928	GNGT1	0.13	0.26	2
ENSG00000129824	RPS4Y1	0.01	0.02	2
ENSG00000130812	ANGPTL6	0.02	0.04	2
ENSG00000131233	GJA9	0.02	0.04	2
ENSG00000131409	LRRC4B	0.01	0.02	2
ENSG00000132437	DDC	0.02	0.04	2
ENSG00000134827	TCN1	0.01	0.02	2
ENSG00000135077	HAVCR2	0.06	0.12	2
ENSG00000136155	SCEL	0.01	0.02	2
ENSG00000136449	MYCBPAP	0.01	0.02	2
ENSG00000137090	DMRT1	0.01	0.02	2
ENSG00000137225	CAPN11	0.02	0.04	2
ENSG00000137270	GCM1	0.01	0.02	2
ENSG00000137869	CYP19A1	0.01	0.02	2
ENSG00000139364	TMEM132B	0.03	0.06	2
ENSG00000139540	SLC39A5	0.01	0.02	2
ENSG00000140955	ADAD2	0.01	0.02	2
ENSG00000143195	ILDR2	0.01	0.02	2
ENSG00000146049	KAAG1	0.02	0.04	2
ENSG00000149506	ZP1	0.01	0.02	2
ENSG00000151948	GLT1D1	0.01	0.02	2
ENSG00000154764	WNT7A	0.01	0.02	2
ENSG00000156009	MAGEA8	0.01	0.02	2
ENSG00000156466	GDF6	0.06	0.12	2
ENSG00000157613	CREB3L1	0.01	0.02	2
ENSG00000161180	CCDC116	0.02	0.04	2
ENSG00000161649	CD300LG	0.01	0.02	2
ENSG00000161849	KRT84	0.01	0.02	2
ENSG00000162594	IL23R	0.01	0.02	2
ENSG00000163814	CDCP1	0.01	0.02	2
ENSG00000166800	LDHAL6A	0.02	0.04	2
ENSG00000167332	OR51E2	0.06	0.12	2
ENSG00000167984	NLRC3	0.03	0.06	2
ENSG00000168412	MTNR1A	0.03	0.06	2
ENSG00000169067	ACTBL2	0.01	0.02	2
ENSG00000170044	ZPLD1	0.01	0.02	2
ENSG00000170099	SERPINA6	0.01	0.02	2
ENSG00000170703	TTLL6	0.02	0.04	2
ENSG00000172935	MRGPRF	0.05	0.1	2
ENSG00000173080	RXFP4	0.04	0.08	2
ENSG00000174898	CATSPERD	0.01	0.02	2
ENSG00000175065	DSG4	0.01	0.02	2
ENSG00000176746	MAGEB6	0.04	0.08	2
ENSG00000177984	LCN15	0.04	0.08	2
ENSG00000178623	GPR35	0.05	0.1	2
ENSG00000183146	PRORY	0.02	0.04	2
ENSG00000185231	MC2R	0.01	0.02	2
ENSG00000185668	POU3F1	0.01	0.02	2
ENSG00000187498	COL4A1	0.01	0.02	2
ENSG00000187775	DNAH17	0.01	0.02	2
ENSG00000187980	PLA2G2C	0.02	0.04	2
ENSG00000189325	C6orf222	0.01	0.02	2
ENSG00000189431	RASSF10	0.01	0.02	2
ENSG00000196188	CTSE	0.02	0.04	2
ENSG00000196951	SCOC-AS1	0.02	0.04	2
ENSG00000197471	SPN	0.03	0.06	2
ENSG00000198075	SULT1C4	0.02	0.04	2
ENSG00000198225	FKBP1C	0.03	0.06	2
ENSG00000198788	MUC2	0.01	0.02	2
ENSG00000203335	AC006019.3	0.01	0.02	2
ENSG00000203362	RP3-337H4.8	0.04	0.08	2
ENSG00000204424	LY6G6F	0.02	0.04	2
ENSG00000205922	ONECUT3	0.01	0.02	2
ENSG00000214803	RP11-37N22.1	0.03	0.06	2
ENSG00000215910	C1orf167	0.01	0.02	2
ENSG00000221845	C7orf65	0.03	0.06	2
ENSG00000223692	DIP2A-IT1	0.15	0.3	2
ENSG00000224721	AC007182.6	0.03	0.06	2
ENSG00000225850	RP11-452K12.4	0.02	0.04	2
ENSG00000226419	SLC16A1-AS1	0.06	0.12	2
ENSG00000227313	RP11-309N24.1	0.02	0.04	2
ENSG00000227409	ZMYM4-AS1	0.04	0.08	2
ENSG00000227773	ASH1L-IT1	0.04	0.08	2
ENSG00000227964	LINC01429	0.01	0.02	2
ENSG00000228750	LINC01672	0.07	0.14	2
ENSG00000229167	RP11-73M7.1	0.03	0.06	2
ENSG00000229656	RP11-462L8.1	0.07	0.14	2
ENSG00000229867	STEAP3-AS1	0.01	0.02	2
ENSG00000230647	AC022816.2	0.05	0.1	2
ENSG00000231312	AC007246.3	0.04	0.08	2
ENSG00000231401	AC023481.1	0.02	0.04	2
ENSG00000231877	RP11-177F15.1	0.01	0.02	2
ENSG00000232197	RP11-302L19.1	0.04	0.08	2
ENSG00000232860	SMG7-AS1	0.05	0.1	2
ENSG00000233221	AC133785.1	0.01	0.02	2
ENSG00000233864	TTTY15	0.01	0.02	2
ENSG00000233954	UQCRHL	0.11	0.22	2
ENSG00000234597	AC010096.1	0.02	0.04	2
ENSG00000234715	CTB-107G13.1	0.02	0.04	2
ENSG00000234899	SOX9-AS1	0.01	0.02	2
ENSG00000236120	RP11-733O18.1	0.02	0.04	2
ENSG00000236497	LINC01744	0.01	0.02	2
ENSG00000240893	LINC02042	0.05	0.1	2
ENSG00000240964	RN7SL751P	0.07	0.14	2
ENSG00000241219	RP11-572M11.1	0.05	0.1	2
ENSG00000241316	SUCLG2-AS1	0.1	0.2	2
ENSG00000241644	INMT	0.04	0.08	2
ENSG00000241720	RP4-735C1.4	0.19	0.38	2
ENSG00000243550	LINC01214	0.31	0.62	2
ENSG00000247903	RP11-421F16.3	0.01	0.02	2
ENSG00000248109	CTC-295J13.3	0.03	0.06	2
ENSG00000248771	LINC01207	0.03	0.06	2
ENSG00000250056	LINC01018	0.01	0.02	2
ENSG00000250259	RP11-460I19.2	0.07	0.14	2
ENSG00000254007	RP11-281H11.1	0.02	0.04	2
ENSG00000255158	RP11-754B17.1	0.02	0.04	2
ENSG00000255775	RP3-454B23.1	0.03	0.06	2
ENSG00000256008	RP11-728G15.1	0.07	0.14	2
ENSG00000256218	RP11-1038A11.2	0.04	0.08	2
ENSG00000256222	MTRNR2L3	0.01	0.02	2
ENSG00000256462	RP11-116G8.5	0.03	0.06	2
ENSG00000258039	RP11-406H4.1	0.01	0.02	2
ENSG00000258520	RP11-363J20.2	0.03	0.06	2
ENSG00000258748	CTD-2223O18.1	0.04	0.08	2
ENSG00000259134	LINC00924	0.04	0.08	2
ENSG00000259268	AC007950.1	0.03	0.06	2
ENSG00000260757	RP11-120K18.2	0.02	0.04	2
ENSG00000260816	RP11-319G9.3	0.03	0.06	2
ENSG00000261207	LA16c-361A3.3	0.03	0.06	2
ENSG00000261826	RP11-691G17.1	0.07	0.14	2
ENSG00000262075	DKFZP434A062	0.01	0.02	2
ENSG00000262420	RP11-490O6.2	0.07	0.14	2
ENSG00000263429	LINC00675	0.04	0.08	2
ENSG00000266446	RP11-149I2.4	0.04	0.08	2
ENSG00000266578	RP11-838N2.5	0.02	0.04	2
ENSG00000267270	PARD6G-AS1	0.01	0.02	2
ENSG00000267909	CCDC177	0.01	0.02	2
ENSG00000268560	CTD-2332E11.2	0.03	0.06	2
ENSG00000268678	CTC-444N24.13	0.01	0.02	2
ENSG00000269086	CTC-523E23.5	0.01	0.02	2
ENSG00000269578	CTD-3222D19.5	0.01	0.02	2
ENSG00000269653	CTB-102L5.7	0.01	0.02	2
ENSG00000270002	RP11-93H12.4	0.01	0.02	2
ENSG00000271724	CTC-359M8.3	0.07	0.14	2
ENSG00000271784	RP1-28H20.3	0.3	0.6	2
ENSG00000271933	RP11-338I21.1	0.01	0.02	2
ENSG00000272236	XXbac-BPG170G13.32	0.08	0.16	2
ENSG00000272768	RP4-673M15.1	0.03	0.06	2
ENSG00000273691	RP11-617F23.2	0.01	0.02	2
ENSG00000273792	RP11-554D20.2	0.02	0.04	2
ENSG00000273987	RP11-585P4.6	0.05	0.1	2
ENSG00000274554	RP11-240G22.5	0.01	0.02	2
ENSG00000275852	LINC01742	0.03	0.06	2
ENSG00000278041	RP5-984P4.6	0.01	0.02	2
ENSG00000280036	RP11-540O11.8	0.02	0.04	2
ENSG00000283025	RP11-477N12.5	0.01	0.02	2
ENSG00000038295	TLL1	0.02	0.01	0.5
ENSG00000050628	PTGER3	0.14	0.07	0.5
ENSG00000070601	FRMPD1	0.06	0.03	0.5
ENSG00000074047	GLI2	0.02	0.01	0.5
ENSG00000077943	ITGA8	0.04	0.02	0.5
ENSG00000079841	RIMS1	0.04	0.02	0.5
ENSG00000089847	ANKRD24	0.22	0.11	0.5
ENSG00000091428	RAPGEF4	0.42	0.21	0.5
ENSG00000091513	TF	0.02	0.01	0.5
ENSG00000100842	EFS	0.04	0.02	0.5
ENSG00000101638	ST8SIA5	0.02	0.01	0.5
ENSG00000102359	SRPX2	0.02	0.01	0.5
ENSG00000105609	LILRB5	0.06	0.03	0.5
ENSG00000110076	NRXN2	0.02	0.01	0.5
ENSG00000111913	FAM65B	0.02	0.01	0.5
ENSG00000113231	PDE8B	0.06	0.03	0.5
ENSG00000115556	PLCD4	0.04	0.02	0.5
ENSG00000115956	PLEK	0.02	0.01	0.5
ENSG00000117215	PLA2G2D	0.02	0.01	0.5
ENSG00000121871	SLITRK3	0.02	0.01	0.5
ENSG00000122012	SV2C	0.02	0.01	0.5
ENSG00000123243	ITIH5	0.02	0.01	0.5
ENSG00000124749	COL21A1	0.12	0.06	0.5
ENSG00000125804	FAM182A	0.02	0.01	0.5
ENSG00000129654	FOXJ1	0.02	0.01	0.5
ENSG00000131044	TTLL9	0.12	0.06	0.5
ENSG00000135636	DYSF	0.08	0.04	0.5
ENSG00000136267	DGKB	0.02	0.01	0.5
ENSG00000137672	TRPC6	0.08	0.04	0.5
ENSG00000138615	CILP	0.02	0.01	0.5
ENSG00000138829	FBN2	0.72	0.36	0.5
ENSG00000139985	ADAM21	0.02	0.01	0.5
ENSG00000140009	ESR2	0.02	0.01	0.5
ENSG00000143340	FAM163A	0.02	0.01	0.5
ENSG00000143603	KCNN3	0.02	0.01	0.5
ENSG00000144619	CNTN4	0.02	0.01	0.5
ENSG00000145416	MARCH1	0.1	0.05	0.5
ENSG00000146151	HMGCLL1	0.14	0.07	0.5
ENSG00000148935	GAS2	0.02	0.01	0.5
ENSG00000150672	DLG2	0.02	0.01	0.5
ENSG00000153789	FAM92B	0.02	0.01	0.5
ENSG00000157152	SYN2	0.02	0.01	0.5
ENSG00000157330	C1orf158	0.04	0.02	0.5
ENSG00000158104	HPD	0.02	0.01	0.5
ENSG00000160219	GAB3	0.02	0.01	0.5
ENSG00000163032	VSNL1	0.02	0.01	0.5
ENSG00000163661	PTX3	0.02	0.01	0.5
ENSG00000164761	TNFRSF11B	0.02	0.01	0.5
ENSG00000165124	SVEP1	0.02	0.01	0.5
ENSG00000165379	LRFN5	0.04	0.02	0.5
ENSG00000165694	FRMD7	0.02	0.01	0.5
ENSG00000166206	GABRB3	0.02	0.01	0.5
ENSG00000168916	ZNF608	0.02	0.01	0.5
ENSG00000169427	KCNK9	0.02	0.01	0.5
ENSG00000169551	CT55	0.02	0.01	0.5
ENSG00000170476	MZB1	0.34	0.17	0.5
ENSG00000170579	DLGAP1	0.02	0.01	0.5
ENSG00000170801	HTRA3	0.02	0.01	0.5
ENSG00000172508	CARNS1	0.1	0.05	0.5
ENSG00000173262	SLC2A14	0.02	0.01	0.5
ENSG00000174004	NRROS	0.02	0.01	0.5
ENSG00000174059	CD34	0.02	0.01	0.5
ENSG00000175267	VWA3A	0.02	0.01	0.5
ENSG00000175894	TSPEAR	0.02	0.01	0.5
ENSG00000176984	AP000679.2	0.02	0.01	0.5
ENSG00000177699	RP11-16K12.1	0.02	0.01	0.5
ENSG00000178125	PPP1R42	0.04	0.02	0.5
ENSG00000180871	CXCR2	0.02	0.01	0.5
ENSG00000181541	MAB21L2	0.02	0.01	0.5
ENSG00000182983	ZNF662	0.04	0.02	0.5
ENSG00000183134	PTGDR2	0.02	0.01	0.5
ENSG00000183317	EPHA10	0.06	0.03	0.5
ENSG00000183423	LRIT3	0.02	0.01	0.5
ENSG00000184271	POU6F1	0.04	0.02	0.5
ENSG00000187533	PRR27	0.02	0.01	0.5
ENSG00000187688	TRPV2	0.02	0.01	0.5
ENSG00000187726	DNAJB13	0.02	0.01	0.5
ENSG00000187773	FAM69C	0.04	0.02	0.5
ENSG00000188015	S100A3	0.04	0.02	0.5
ENSG00000189269	DRICH1	0.06	0.03	0.5
ENSG00000198336	MYL4	0.04	0.02	0.5
ENSG00000198670	LPA	0.02	0.01	0.5
ENSG00000203727	SAMD5	0.02	0.01	0.5
ENSG00000203737	GPR52	0.04	0.02	0.5
ENSG00000203797	DDO	0.02	0.01	0.5
ENSG00000204960	BLACE	0.02	0.01	0.5
ENSG00000205669	ACOT6	0.06	0.03	0.5
ENSG00000213203	GIMAP1	0.02	0.01	0.5
ENSG00000213973	ZNF99	0.04	0.02	0.5
ENSG00000214097	SMCO1	0.02	0.01	0.5
ENSG00000214650	RP11-83B20.1	0.08	0.04	0.5
ENSG00000223356	RP11-66D17.5	0.08	0.04	0.5
ENSG00000227082	CH17-437K3.1	0.02	0.01	0.5
ENSG00000227502	LINC01268	0.02	0.01	0.5
ENSG00000227716	AP000459.7	0.04	0.02	0.5
ENSG00000228540	AC073326.3	0.12	0.06	0.5
ENSG00000229521	MYCBP2-AS2	0.08	0.04	0.5
ENSG00000233179	RP11-536P6.3	0.06	0.03	0.5
ENSG00000233852	AC005304.1	0.08	0.04	0.5
ENSG00000234182	RP11-118K6.2	0.06	0.03	0.5
ENSG00000236653	LINC01923	0.04	0.02	0.5
ENSG00000236833	AC024560.2	0.02	0.01	0.5
ENSG00000237753	AC079922.3	0.5	0.25	0.5
ENSG00000238097	LINC02037	0.04	0.02	0.5
ENSG00000239474	KLHL41	0.18	0.09	0.5
ENSG00000240583	AQP1	0.04	0.02	0.5
ENSG00000245750	DRAIC	0.12	0.06	0.5
ENSG00000246375	RP11-10L7.1	0.02	0.01	0.5
ENSG00000249267	LINC00939	0.08	0.04	0.5
ENSG00000249306	LINC01411	0.06	0.03	0.5
ENSG00000249464	LINC01091	0.02	0.01	0.5
ENSG00000253872	RP11-90D11.1	0.08	0.04	0.5
ENSG00000254656	RTL1	0.02	0.01	0.5
ENSG00000255823	MTRNR2L8	0.26	0.13	0.5
ENSG00000255921	RP11-662I13.2	0.16	0.08	0.5
ENSG00000257259	RP11-767I20.1	0.02	0.01	0.5
ENSG00000258730	ITPK1-AS1	0.02	0.01	0.5
ENSG00000259654	RP11-245C17.2	0.08	0.04	0.5
ENSG00000260278	RP11-109G23.3	0.02	0.01	0.5
ENSG00000261308	FIGNL2	0.02	0.01	0.5
ENSG00000261386	CTD-2012K14.6	0.06	0.03	0.5
ENSG00000261502	RP11-96H17.1	0.02	0.01	0.5
ENSG00000262456	RP1-59D14.1	0.04	0.02	0.5
ENSG00000262999	CTD-3088G3.6	0.02	0.01	0.5
ENSG00000263812	LINC00908	0.04	0.02	0.5
ENSG00000267662	AC007796.1	0.06	0.03	0.5
ENSG00000269944	RP11-770J1.7	0.06	0.03	0.5
ENSG00000270093	AP000473.8	0.06	0.03	0.5
ENSG00000271367	RP3-483K16.4	0.12	0.06	0.5
ENSG00000271815	CTD-2235C13.3	0.14	0.07	0.5
ENSG00000272636	DOC2B	0.06	0.03	0.5
ENSG00000272990	RP11-305K5.1	0.06	0.03	0.5
ENSG00000273492	AP000230.1	0.3	0.15	0.5
ENSG00000273618	RP11-66N24.7	0.1	0.05	0.5
ENSG00000275665	CTB-58E17.9	0.06	0.03	0.5
ENSG00000277152	RP11-622C24.2	0.02	0.01	0.5
ENSG00000277459	RP11-732A21.3	0.1	0.05	0.5
ENSG00000278811	LINC00624	0.04	0.02	0.5
ENSG00000278869	CITF22-49E9.3	0.16	0.08	0.5
ENSG00000283982	RP11-495L19.1	0.04	0.02	0.5
ENSG00000284391	RP11-528B10.5	0.02	0.01	0.5
ENSG00000002726	AOC1	0.02	0.01	0.5
ENSG00000007171	NOS2	0.02	0.01	0.5
ENSG00000007216	SLC13A2	0.02	0.01	0.5
ENSG00000042304	C2orf83	0.08	0.04	0.5
ENSG00000072163	LIMS2	0.04	0.02	0.5
ENSG00000072832	CRMP1	0.04	0.02	0.5
ENSG00000091536	MYO15A	0.02	0.01	0.5
ENSG00000101082	SLA2	0.02	0.01	0.5
ENSG00000102053	ZC3H12B	0.02	0.01	0.5
ENSG00000105392	CRX	0.02	0.01	0.5
ENSG00000115590	IL1R2	0.04	0.02	0.5
ENSG00000118004	COLEC11	0.02	0.01	0.5
ENSG00000122432	SPATA1	0.02	0.01	0.5
ENSG00000122574	WIPF3	0.02	0.01	0.5
ENSG00000124260	MAGEA10	0.08	0.04	0.5
ENSG00000127366	TAS2R5	0.2	0.1	0.5
ENSG00000127954	STEAP4	0.02	0.01	0.5
ENSG00000128713	HOXD11	0.04	0.02	0.5
ENSG00000129167	TPH1	0.08	0.04	0.5
ENSG00000131050	BPIFA2	0.06	0.03	0.5
ENSG00000131183	SLC34A1	0.02	0.01	0.5
ENSG00000132259	CNGA4	0.04	0.02	0.5
ENSG00000134874	DZIP1	0.02	0.01	0.5
ENSG00000136274	NACAD	0.04	0.02	0.5
ENSG00000136535	TBR1	0.02	0.01	0.5
ENSG00000136695	IL36RN	0.02	0.01	0.5
ENSG00000141668	CBLN2	0.08	0.04	0.5
ENSG00000142303	ADAMTS10	0.02	0.01	0.5
ENSG00000142449	FBN3	0.02	0.01	0.5
ENSG00000143994	ABHD1	0.1	0.05	0.5
ENSG00000149451	ADAM33	0.02	0.01	0.5
ENSG00000149926	FAM57B	0.1	0.05	0.5
ENSG00000151790	TDO2	0.04	0.02	0.5
ENSG00000161149	TUBA3FP	0.02	0.01	0.5
ENSG00000161664	ASB16	0.04	0.02	0.5
ENSG00000163623	NKX6-1	0.02	0.01	0.5
ENSG00000164591	MYOZ3	0.02	0.01	0.5
ENSG00000165495	PKNOX2	0.02	0.01	0.5
ENSG00000166569	CPLX4	0.02	0.01	0.5
ENSG00000167916	KRT24	0.06	0.03	0.5
ENSG00000171596	NMUR1	0.02	0.01	0.5
ENSG00000172578	KLHL6	0.02	0.01	0.5
ENSG00000173918	C1QTNF1	0.02	0.01	0.5
ENSG00000175311	ANKS4B	0.04	0.02	0.5
ENSG00000176728	TTTY14	0.06	0.03	0.5
ENSG00000177800	TMEM78	0.06	0.03	0.5
ENSG00000180336	MEIOC	0.36	0.18	0.5
ENSG00000182568	SATB1	0.02	0.01	0.5
ENSG00000183760	ACP7	0.38	0.19	0.5
ENSG00000186094	AGBL4	0.02	0.01	0.5
ENSG00000186115	CYP4F2	0.04	0.02	0.5
ENSG00000186442	KRT3	0.04	0.02	0.5
ENSG00000186910	SERPINA11	0.02	0.01	0.5
ENSG00000187010	RHD	0.06	0.03	0.5
ENSG00000187474	FPR3	0.02	0.01	0.5
ENSG00000188501	LCTL	0.02	0.01	0.5
ENSG00000188620	HMX3	0.1	0.05	0.5
ENSG00000188710	QRFP	0.02	0.01	0.5
ENSG00000189283	FHIT	0.3	0.15	0.5
ENSG00000196345	ZKSCAN7	0.04	0.02	0.5
ENSG00000197093	GAL3ST4	0.14	0.07	0.5
ENSG00000197142	ACSL5	0.02	0.01	0.5
ENSG00000197273	GUCA2A	0.06	0.03	0.5
ENSG00000203645	LINC00501	0.02	0.01	0.5
ENSG00000204613	TRIM10	0.02	0.01	0.5
ENSG00000204655	MOG	0.04	0.02	0.5
ENSG00000204952	FBXO47	0.02	0.01	0.5
ENSG00000205890	RP11-473M20.5	0.02	0.01	0.5
ENSG00000206384	COL6A6	0.02	0.01	0.5
ENSG00000211899	IGHM	0.02	0.01	0.5
ENSG00000212939	RP1-29C18.10	0.02	0.01	0.5
ENSG00000213373	LINC00671	0.02	0.01	0.5
ENSG00000214376	VSTM5	0.16	0.08	0.5
ENSG00000214708	AC090616.2	0.06	0.03	0.5
ENSG00000215244	RP11-563J2.2	0.08	0.04	0.5
ENSG00000215458	AATBC	0.02	0.01	0.5
ENSG00000217236	SP9	0.04	0.02	0.5
ENSG00000220256	AC093802.1	0.06	0.03	0.5
ENSG00000223843	EFCAB6-AS1	0.02	0.01	0.5
ENSG00000224079	AC091729.7	0.04	0.02	0.5
ENSG00000224671	RP11-335O13.8	0.1	0.05	0.5
ENSG00000224825	RORB-AS1	0.04	0.02	0.5
ENSG00000225258	AC009478.1	0.08	0.04	0.5
ENSG00000225431	LINC01671	0.02	0.01	0.5
ENSG00000225778	PROSER2-AS1	0.02	0.01	0.5
ENSG00000226053	LINC01776	0.1	0.05	0.5
ENSG00000226237	GAS1RR	0.02	0.01	0.5
ENSG00000226519	LINC00390	0.1	0.05	0.5
ENSG00000227945	RP11-103C16.2	0.04	0.02	0.5
ENSG00000229431	RP1-92O14.6	0.04	0.02	0.5
ENSG00000229582	RP11-423C15.3	0.08	0.04	0.5
ENSG00000229672	RP11-184A2.3	0.04	0.02	0.5
ENSG00000230461	PROX1-AS1	0.02	0.01	0.5
ENSG00000231713	AF064860.7	0.02	0.01	0.5
ENSG00000231977	RP5-963E22.4	0.06	0.03	0.5
ENSG00000232188	RP11-312J18.6	0.06	0.03	0.5
ENSG00000232190	LINC02181	0.04	0.02	0.5
ENSG00000232196	MTRNR2L4	0.08	0.04	0.5
ENSG00000232732	AC073043.1	0.04	0.02	0.5
ENSG00000232748	RP11-196G11.6	0.04	0.02	0.5
ENSG00000232774	FLJ22447	0.12	0.06	0.5
ENSG00000233338	TLR8-AS1	0.02	0.01	0.5
ENSG00000233878	AC073133.1	0.04	0.02	0.5
ENSG00000234277	LINC01641	0.02	0.01	0.5
ENSG00000234352	AC009264.1	0.02	0.01	0.5
ENSG00000235027	AC068580.6	0.02	0.01	0.5
ENSG00000235481	UBE2R2-AS1	0.1	0.05	0.5
ENSG00000235621	LINC00494	0.08	0.04	0.5
ENSG00000235908	RHOA-IT1	0.06	0.03	0.5
ENSG00000236384	LINC00479	0.02	0.01	0.5
ENSG00000236404	VLDLR-AS1	0.06	0.03	0.5
ENSG00000236498	AC107081.5	0.04	0.02	0.5
ENSG00000237339	LINC01502	0.04	0.02	0.5
ENSG00000237494	RP11-753B14.1	0.1	0.05	0.5
ENSG00000237775	DDR1-AS1	0.1	0.05	0.5
ENSG00000240405	SAMMSON	0.04	0.02	0.5
ENSG00000242136	RP11-734K21.2	0.44	0.22	0.5
ENSG00000246363	RP11-13A1.1	0.02	0.01	0.5
ENSG00000248677	LINC02102	0.02	0.01	0.5
ENSG00000249341	RP11-317M11.1	0.02	0.01	0.5
ENSG00000250101	RP11-1252I4.2	0.26	0.13	0.5
ENSG00000250423	KIAA1210	0.02	0.01	0.5
ENSG00000250493	RP11-640N11.2	0.02	0.01	0.5
ENSG00000251536	RP11-572C21.1	0.06	0.03	0.5
ENSG00000253649	PRSS51	0.02	0.01	0.5
ENSG00000253925	CTB-178M22.1	0.02	0.01	0.5
ENSG00000254258	RP11-398H6.1	3.78	1.89	0.5
ENSG00000254561	RP11-196E1.3	0.04	0.02	0.5
ENSG00000254718	CTD-2184C24.2	0.04	0.02	0.5
ENSG00000254826	CTD-2530H12.2	0.04	0.02	0.5
ENSG00000254936	AF131215.3	0.02	0.01	0.5
ENSG00000255181	CCDC166	0.02	0.01	0.5
ENSG00000255223	OR5M11	0.08	0.04	0.5
ENSG00000255970	RP11-43N5.1	0.02	0.01	0.5
ENSG00000256195	RP11-64D24.4	0.04	0.02	0.5
ENSG00000258700	LINC00871	0.08	0.04	0.5
ENSG00000259048	CTD-2058B24.2	0.08	0.04	0.5
ENSG00000259135	RP11-671J11.4	0.04	0.02	0.5
ENSG00000259756	RP11-625H11.2	0.08	0.04	0.5
ENSG00000260156	RP11-394B2.6	0.06	0.03	0.5
ENSG00000260465	RP11-63M22.2	0.08	0.04	0.5
ENSG00000260658	RP11-368L12.1	0.06	0.03	0.5
ENSG00000261003	RP1-140C12.2	0.02	0.01	0.5
ENSG00000261434	CTD-2083E4.7	0.06	0.03	0.5
ENSG00000261460	RP11-106M3.3	0.02	0.01	0.5
ENSG00000261505	LA16c-358B7.3	0.02	0.01	0.5
ENSG00000261617	LINC02177	0.04	0.02	0.5
ENSG00000261997	RP11-212I21.4	0.1	0.05	0.5
ENSG00000262678	RP5-1050D4.4	0.06	0.03	0.5
ENSG00000263089	RP11-166P13.4	0.02	0.01	0.5
ENSG00000263711	RP11-169F17.1	0.02	0.01	0.5
ENSG00000267074	RP11-1094M14.5	0.16	0.08	0.5
ENSG00000267551	AC005264.2	0.02	0.01	0.5
ENSG00000267677	RP11-27G24.1	0.08	0.04	0.5
ENSG00000268288	RP11-98D18.16	0.06	0.03	0.5
ENSG00000268889	CTD-2616J11.14	0.06	0.03	0.5
ENSG00000269318	AC007292.3	0.14	0.07	0.5
ENSG00000270547	LINC01235	0.12	0.06	0.5
ENSG00000270589	RP11-348N5.7	0.04	0.02	0.5
ENSG00000272320	RP11-506K6.4	0.02	0.01	0.5
ENSG00000272991	AF129408.17	0.08	0.04	0.5
ENSG00000273133	RP11-799M12.2	0.12	0.06	0.5
ENSG00000273523	RP11-248G5.9	0.02	0.01	0.5
ENSG00000275005	RP11-234G16.5	0.06	0.03	0.5
ENSG00000276337	RP11-106D4.2	0.08	0.04	0.5
ENSG00000278153	RP4-585I14.3	0.08	0.04	0.5
ENSG00000279954	WI2-85898F10.2	0.06	0.03	0.5
ENSG00000280080	TBC1D22A-AS1	0.02	0.01	0.5
ENSG00000281131	SCHLAP1	0.22	0.11	0.5
ENSG00000282608	ADORA3	0.04	0.02	0.5
ENSG00000282961	PRNCR1	0.02	0.01	0.5
ENSG00000282996	RP11-351M16.4	0.04	0.02	0.5
ENSG00000169604	ANTXR1	2.37	1.18	0.49789
ENSG00000267197	CTC-429L19.3	1.57	0.78	0.496815
ENSG00000274849	RP11-49I11.4	2.82	1.4	0.496454
ENSG00000265514	LINC01892	3.05	1.51	0.495082
ENSG00000183569	SERHL2	0.85	0.42	0.494118
ENSG00000224165	DNAJC27-AS1	0.71	0.35	0.492958
ENSG00000229625	RP11-44N12.2	0.67	0.33	0.492537
ENSG00000270557	RP11-546J1.1	0.63	0.31	0.492063
ENSG00000000003	TSPAN6	19.78	9.72	0.491405
ENSG00000270933	CTD-2227E11.1	0.55	0.27	0.490909
ENSG00000235169	SMIM1	0.53	0.26	0.490566
ENSG00000243960	RP11-552M11.4	1.59	0.78	0.490566
ENSG00000246016	LINC01513	0.47	0.23	0.489362
ENSG00000212663	RP1-122K4.3	1.41	0.69	0.489362
ENSG00000129250	KIF1C	25.29	12.37	0.489126
ENSG00000273901	CTD-2619J13.27	0.45	0.22	0.488889
ENSG00000111666	CHPT1	46.94	22.94	0.488709
ENSG00000269961	CTD-2033C11.1	0.86	0.42	0.488372
ENSG00000270953	RP11-2E11.9	0.41	0.2	0.487805
ENSG00000146243	IRAK1BP1	0.39	0.19	0.487179
ENSG00000273212	AC000068.10	0.39	0.19	0.487179
ENSG00000101336	HCK	0.76	0.37	0.486842
ENSG00000147003	TMEM27	0.72	0.35	0.486111
ENSG00000278151	FAM13A-AS1_1	1.88	0.91	0.484043
ENSG00000274225	KB-68A7.1	0.62	0.3	0.483871
ENSG00000277383	CTD-3001H11.2	0.93	0.45	0.483871
ENSG00000227258	SMIM2-AS1	0.29	0.14	0.482759
ENSG00000230082	PRRT3-AS1	0.29	0.14	0.482759
ENSG00000253978	CTB-178M22.2	0.29	0.14	0.482759
ENSG00000164406	LEAP2	0.83	0.4	0.481928
ENSG00000005471	ABCB4	0.27	0.13	0.481481
ENSG00000005513	SOX8	0.27	0.13	0.481481
ENSG00000274918	RP11-54G14.1	0.27	0.13	0.481481
ENSG00000030110	BAK1	26.47	12.73	0.480922
ENSG00000122679	RAMP3	1.25	0.6	0.48
ENSG00000225255	LINC01297	0.25	0.12	0.48
ENSG00000238917	SNORD10	3.94	1.89	0.479695
ENSG00000109680	TBC1D19	1.71	0.82	0.479532
ENSG00000106829	TLE4	0.48	0.23	0.479167
ENSG00000180422	LINC00304	0.23	0.11	0.478261
ENSG00000230613	HM13-AS1	0.23	0.11	0.478261
ENSG00000261104	RP11-734K21.5	0.23	0.11	0.478261
ENSG00000050767	COL23A1	0.23	0.11	0.478261
ENSG00000188153	COL4A5	8.75	4.18	0.477714
ENSG00000284541	MIR4517	7.81	3.73	0.477593
ENSG00000186523	FAM86B1	1.11	0.53	0.477477
ENSG00000188176	SMTNL2	1.32	0.63	0.477273
ENSG00000172771	EFCAB12	0.21	0.1	0.47619
ENSG00000232756	RP5-1185I7.1	0.21	0.1	0.47619
ENSG00000273363	RP11-285G1.14	0.21	0.1	0.47619
ENSG00000049323	LTBP1	19.47	9.26	0.475603
ENSG00000270482	RP11-131L12.2	0.78	0.37	0.474359
ENSG00000277250	Metazoa_SRP	0.57	0.27	0.473684
ENSG00000282977	PCBP2-OT1	0.57	0.27	0.473684
ENSG00000205500	AC013472.3	0.19	0.09	0.473684
ENSG00000138669	PRKG2	0.36	0.17	0.472222
ENSG00000236269	ENO1-IT1	0.36	0.17	0.472222
ENSG00000266601	RP11-6N17.3	0.36	0.17	0.472222
ENSG00000244479	OR2A1-AS1	0.7	0.33	0.471429
ENSG00000137434	C6orf52	3.65	1.72	0.471233
ENSG00000115386	REG1A	0.17	0.08	0.470588
ENSG00000104870	FCGRT	0.17	0.08	0.470588
ENSG00000223799	IL10RB-AS1	0.17	0.08	0.470588
ENSG00000262358	CTD-3195I5.4	0.66	0.31	0.469697
ENSG00000167207	NOD2	0.32	0.15	0.46875
ENSG00000284595	MIR6785	3.2	1.5	0.46875
ENSG00000201772	SNORA5C	2.33	1.09	0.467811
ENSG00000224985	RP11-297K8.2	0.62	0.29	0.467742
ENSG00000169031	COL4A3	0.15	0.07	0.466667
ENSG00000248925	CTD-2083E4.6	0.15	0.07	0.466667
ENSG00000257114	RP11-25I15.3	0.15	0.07	0.466667
ENSG00000166839	ANKDD1A	0.45	0.21	0.466667
ENSG00000198818	SFT2D1	21.57	10.04	0.465461
ENSG00000263731	RP11-498C9.15	0.56	0.26	0.464286
ENSG00000248489	LINC02062	0.41	0.19	0.463415
ENSG00000052850	ALX4	0.13	0.06	0.461538
ENSG00000108878	CACNG1	0.26	0.12	0.461538
ENSG00000205089	CCNI2	0.13	0.06	0.461538
ENSG00000226397	C12orf77	0.13	0.06	0.461538
ENSG00000257918	RP11-482D24.3	0.13	0.06	0.461538
ENSG00000152661	GJA1	0.26	0.12	0.461538
ENSG00000179059	ZFP42	0.13	0.06	0.461538
[truncated: 824 more rows]

## Sheet: DU145 24h
DU145 - 24h induction (1 μg/mL doxycycline)
ID	NAME	SRRM4 DM	SRRM4 WT	Fold-change (WT/DM)
ENSG00000103056	SMPD3	0.005	0.315	63
ENSG00000108309	RUNDC3A	0.035	2.18	62.2857
ENSG00000103723	AP3B2	0.025	0.975	39
ENSG00000130477	UNC13A	0.055	1.455	26.4545
ENSG00000179331	RAB39A	0.145	3.325	22.931
ENSG00000059915	PSD	0.035	0.78	22.2857
ENSG00000240963	RP11-518L10.5	0.015	0.31	20.6667
ENSG00000102003	SYP	0.445	7.81	17.5506
ENSG00000168348	INSM2	0.01	0.17	17
ENSG00000179044	EXOC3L1	0.01	0.16	16
ENSG00000226352	PSPC1-AS2	0.02	0.315	15.75
ENSG00000278668	RP11-227G15.11	0.015	0.23	15.3333
ENSG00000164076	CAMKV	0.005	0.075	15
ENSG00000128564	VGF	1.025	15.09	14.722
ENSG00000164061	BSN	0.055	0.785	14.2727
ENSG00000155265	GOLGA7B	0.035	0.485	13.8571
ENSG00000129159	KCNC1	0.005	0.065	13
ENSG00000134594	RAB33A	0.005	0.065	13
ENSG00000232453	RP4-794H19.1	0.005	0.065	13
ENSG00000254106	LINC01848	0.015	0.19	12.6667
ENSG00000056487	PHF21B	0.06	0.75	12.5
ENSG00000188760	TMEM198	0.26	3.165	12.1731
ENSG00000196092	PAX5	0.005	0.06	12
ENSG00000080573	COL5A3	0.005	0.06	12
ENSG00000136918	WDR38	0.005	0.055	11
ENSG00000272100	RP11-155O18.6	0.02	0.215	10.75
ENSG00000260265	RP11-44F21.5	0.015	0.155	10.3333
ENSG00000272564	RP11-548P2.2	0.02	0.205	10.25
ENSG00000234775	RP11-335O13.7	0.02	0.2	10
ENSG00000274698	RP11-71L14.4	0.005	0.05	10
ENSG00000267565	CTC-559E9.8	0.02	0.195	9.75
ENSG00000277200	RP11-74E22.8	0.13	1.215	9.34615
ENSG00000198910	L1CAM	0.24	2.19	9.125
ENSG00000251791	SCARNA6	0.105	0.92	8.7619
ENSG00000253532	CTD-2340D6.1	0.015	0.13	8.66667
ENSG00000276842	RP11-713N11.6	0.01	0.085	8.5
ENSG00000197457	STMN3	1.8	14.815	8.23056
ENSG00000236641	CTA-221G9.7	0.015	0.12	8
ENSG00000121314	TAS2R8	0.005	0.04	8
ENSG00000122584	NXPH1	0.005	0.04	8
ENSG00000226650	KIF4B	0.005	0.04	8
ENSG00000259277	RP13-126C7.1	0.01	0.08	8
ENSG00000212195	U3	0.05	0.4	8
ENSG00000234199	LINC01191	0.02	0.16	8
ENSG00000265984	RP11-699A5.2	0.02	0.16	8
ENSG00000267764	RP11-484L8.1	0.01	0.08	8
ENSG00000257545	RP11-144F15.1	0.015	0.115	7.66667
ENSG00000258479	LINC00640	0.04	0.305	7.625
ENSG00000272236	XXbac-BPG170G13.32	0.035	0.265	7.57143
ENSG00000249892	RP11-525J21.1	0.02	0.15	7.5
ENSG00000254303	RP11-398G24.2	0.02	0.145	7.25
ENSG00000256944	RP11-881M11.1	0.02	0.145	7.25
ENSG00000188234	AGAP4	0.28	1.975	7.05357
ENSG00000189030	VHLL	0.01	0.07	7
ENSG00000198821	CD247	0.005	0.035	7
ENSG00000203325	RP11-277A4.4	0.02	0.14	7
ENSG00000272137	RP11-177G23.2	0.015	0.105	7
ENSG00000272189	RP3-325F22.5	0.005	0.035	7
ENSG00000272372	RP11-441F2.5	0.005	0.035	7
ENSG00000273521	RP11-45A17.4	0.005	0.035	7
ENSG00000165794	SLC39A2	0.01	0.07	7
ENSG00000173389	IQCF1	0.01	0.07	7
ENSG00000254251	RP11-662G23.1	0.01	0.07	7
ENSG00000260681	CTA-363E6.5	0.01	0.07	7
ENSG00000119919	NKX2-3	0.005	0.035	7
ENSG00000168993	CPLX1	0.235	1.59	6.76596
ENSG00000129990	SYT5	0.02	0.135	6.75
ENSG00000271874	CTD-2024P10.2	0.02	0.135	6.75
ENSG00000250665	RP11-775H9.1	0.015	0.1	6.66667
ENSG00000237927	RP3-393E18.2	0.01	0.065	6.5
ENSG00000232298	RP11-10N16.3	0.01	0.065	6.5
ENSG00000273342	KB-1440D3.14	0.02	0.13	6.5
ENSG00000272691	RP11-290M5.4	0.035	0.225	6.42857
ENSG00000275343	RP11-323F24.4	0.025	0.16	6.4
ENSG00000171450	CDK5R2	0.04	0.255	6.375
ENSG00000256603	RP11-667M19.2	0.015	0.095	6.33333
ENSG00000254340	RP11-10A14.3	0.02	0.125	6.25
ENSG00000264810	MIR4441	0.14	0.87	6.21429
ENSG00000248774	RP11-798M19.3	0.03	0.185	6.16667
ENSG00000212464	SNORA12	0.36	2.18	6.05556
ENSG00000101307	SIRPB1	0.005	0.03	6
ENSG00000130427	EPO	0.01	0.06	6
ENSG00000175202	HIGD2B	0.005	0.03	6
ENSG00000226005	RP11-464C19.3	0.015	0.09	6
ENSG00000248954	RP11-304F15.4	0.005	0.03	6
ENSG00000266237	RP11-25D3.1	0.02	0.12	6
ENSG00000272733	KB-208E9.1	0.005	0.03	6
ENSG00000121381	TAS2R9	0.005	0.03	6
ENSG00000183671	GPR1	0.01	0.06	6
ENSG00000234961	RP11-124N14.3	0.01	0.06	6
ENSG00000236095	RP11-49O14.2	0.01	0.06	6
ENSG00000243642	RN7SL526P	0.035	0.21	6
ENSG00000253513	RP11-6D1.3	0.02	0.12	6
ENSG00000254757	RP13-726E6.1	0.02	0.12	6
ENSG00000259200	RP11-718O11.1	0.01	0.06	6
ENSG00000260971	RP11-504A18.1	0.015	0.09	6
ENSG00000267224	AC005498.4	0.015	0.09	6
ENSG00000276436	RP11-195L15.2	0.02	0.12	6
ENSG00000277494	GPIHBP1	0.005	0.03	6
ENSG00000186648	CARMIL3	0.055	0.33	6
ENSG00000252577	SCARNA20	0.09	0.535	5.94444
ENSG00000277510	Metazoa_SRP	0.15	0.885	5.9
ENSG00000262533	RP11-667K14.4	0.04	0.235	5.875
ENSG00000188050	RNF133	0.03	0.175	5.83333
ENSG00000260510	AC004381.7	0.025	0.145	5.8
ENSG00000251992	SCARNA17	0.16	0.925	5.78125
ENSG00000231868	RP1-202O8.2	0.04	0.23	5.75
ENSG00000264275	RN7SL753P	0.035	0.2	5.71429
ENSG00000261602	CTD-2033A16.1	0.03	0.17	5.66667
ENSG00000284064	MIR6834	0.45	2.525	5.61111
ENSG00000263167	RP11-149I9.2	0.025	0.14	5.6
ENSG00000259817	RP11-53L24.1	0.025	0.14	5.6
ENSG00000265217	RP11-775G23.1	0.01	0.055	5.5
ENSG00000104112	SCG3	0.01	0.055	5.5
ENSG00000259093	RP11-1112J20.2	0.01	0.055	5.5
ENSG00000125744	RTN2	0.51	2.805	5.5
ENSG00000228697	RP5-968D22.3	0.02	0.11	5.5
ENSG00000255321	RP11-91I20.4	0.01	0.055	5.5
ENSG00000258749	RP11-688G15.3	0.01	0.055	5.5
ENSG00000265321	MIR4263	0.435	2.375	5.45977
ENSG00000272109	CTD-2260A17.3	0.035	0.19	5.42857
ENSG00000276174	RP11-687E1.2	0.025	0.135	5.4
ENSG00000260986	RP11-854K16.3	0.015	0.08	5.33333
ENSG00000275409	RP11-131L12.4	0.03	0.16	5.33333
ENSG00000272175	RP4-657D16.6	0.03	0.16	5.33333
ENSG00000275119	RP11-711K1.8	0.015	0.08	5.33333
ENSG00000228643	AC079779.4	0.02	0.105	5.25
ENSG00000273110	RP11-350G8.9	0.025	0.13	5.2
ENSG00000202093	SNORD58C	0.48	2.46	5.125
ENSG00000210176	MT-TH	0.36	1.835	5.09722
ENSG00000258082	RP11-443B7.3	0.055	0.28	5.09091
ENSG00000252620	RNU6ATAC24P	0.085	0.43	5.05882
ENSG00000004776	HSPB6	0.015	0.075	5
ENSG00000091010	POU4F3	0.005	0.025	5
ENSG00000172404	DNAJB7	0.005	0.025	5
ENSG00000179141	MTUS2-AS1	0.005	0.025	5
ENSG00000181322	NME9	0.005	0.025	5
ENSG00000196353	CPNE4	0.025	0.125	5
ENSG00000196408	NOXO1	0.005	0.025	5
ENSG00000223669	RP11-93B14.4	0.01	0.05	5
ENSG00000227066	RP3-340N1.2	0.01	0.05	5
ENSG00000244694	PTCHD4	0.005	0.025	5
ENSG00000263961	C1orf186	0.005	0.025	5
ENSG00000269066	CTD-2528A14.5	0.015	0.075	5
ENSG00000283648	RP5-958B11.1	0.005	0.025	5
ENSG00000164266	SPINK1	0.015	0.075	5
ENSG00000182866	LCK	0.005	0.025	5
ENSG00000184560	C17orf74	0.005	0.025	5
ENSG00000184716	SERINC4	0.01	0.05	5
ENSG00000198848	CES1	0.005	0.025	5
ENSG00000222035	AC079354.3	0.005	0.025	5
ENSG00000225527	RP11-383B4.4	0.02	0.1	5
ENSG00000241912	RP11-292E2.2	0.035	0.175	5
ENSG00000249326	CTD-2194D22.4	0.01	0.05	5
ENSG00000249417	RP11-438D8.2	0.02	0.1	5
ENSG00000249487	LINC01586	0.005	0.025	5
ENSG00000261759	RP11-626G11.3	0.005	0.025	5
ENSG00000210140	MT-TC	0.865	4.32	4.99422
ENSG00000252192	SNORA9	0.185	0.92	4.97297
ENSG00000084628	NKAIN1	0.205	1.01	4.92683
ENSG00000106089	STX1A	6.66	32.79	4.92342
ENSG00000274430	JPX_1	0.75	3.685	4.91333
ENSG00000210151	MT-TS1	0.375	1.835	4.89333
ENSG00000255276	RRM1-AS1	0.045	0.22	4.88889
ENSG00000177757	FAM87B	0.025	0.12	4.8
ENSG00000268743	CTD-2538G9.5	0.025	0.12	4.8
ENSG00000229591	RP5-981O7.2	0.02	0.095	4.75
ENSG00000242220	TCP10L	0.02	0.095	4.75
ENSG00000168899	VAMP5	0.02	0.095	4.75
ENSG00000259005	RP3-449M8.6	0.04	0.19	4.75
ENSG00000260035	CTD-2651B20.6	0.04	0.19	4.75
ENSG00000207468	SNORA19	0.275	1.305	4.74545
ENSG00000264558	RP11-138C9.1	0.035	0.165	4.71429
ENSG00000274031	RP11-413H22.3	0.03	0.14	4.66667
ENSG00000273262	RP11-18I14.11	0.03	0.14	4.66667
ENSG00000271730	RP11-787I22.3	0.015	0.07	4.66667
ENSG00000259002	RP11-671J11.7	0.04	0.185	4.625
ENSG00000230648	RP3-406P24.3	0.09	0.415	4.61111
ENSG00000273901	CTD-2619J13.27	0.025	0.115	4.6
ENSG00000267783	CTB-55O6.10	0.055	0.25	4.54545
ENSG00000252274	SCARNA24	0.165	0.75	4.54545
ENSG00000266017	MIR4477B	0.46	2.07	4.5
ENSG00000269400	CTD-2529P6.4	0.03	0.135	4.5
ENSG00000059804	SLC2A3	0.01	0.045	4.5
ENSG00000144476	ACKR3	0.01	0.045	4.5
ENSG00000158517	NCF1	0.01	0.045	4.5
ENSG00000172425	TTC36	0.01	0.045	4.5
ENSG00000235209	CTA-150C2.13	0.01	0.045	4.5
ENSG00000254224	KB-1043D8.6	0.02	0.09	4.5
ENSG00000254872	RP13-870H17.3	0.01	0.045	4.5
ENSG00000277901	RP5-851M4.1	0.04	0.18	4.5
ENSG00000267033	CTD-2562J15.4	0.035	0.155	4.42857
ENSG00000183018	SPNS2	0.11	0.485	4.40909
ENSG00000105523	FAM83E	0.025	0.11	4.4
ENSG00000266304	RP11-484N16.1	0.04	0.175	4.375
ENSG00000166257	SCN3B	0.045	0.195	4.33333
ENSG00000250174	MYLK-AS2	0.015	0.065	4.33333
ENSG00000250260	RP11-325L7.2	0.015	0.065	4.33333
ENSG00000255256	RP5-916O11.2	0.015	0.065	4.33333
ENSG00000264272	CTD-2514K5.4	0.015	0.065	4.33333
ENSG00000272157	CTD-2168K21.2	0.015	0.065	4.33333
ENSG00000229832	RP11-384C4.2	0.015	0.065	4.33333
ENSG00000249916	CTD-2280E9.1	0.015	0.065	4.33333
ENSG00000227685	LINC02088	0.02	0.085	4.25
ENSG00000232640	RP1-266L20.2	0.02	0.085	4.25
ENSG00000250673	RP11-6L6.2	0.02	0.085	4.25
ENSG00000253737	KB-1460A1.3	0.02	0.085	4.25
ENSG00000271840	RP1-224A6.9	0.02	0.085	4.25
ENSG00000176076	KCNE5	0.065	0.275	4.23077
ENSG00000224977	RP11-160H22.3	0.025	0.105	4.2
ENSG00000008735	MAPK8IP2	0.675	2.82	4.17778
ENSG00000186973	FAM183A	0.065	0.27	4.15385
ENSG00000276202	Metazoa_SRP	0.04	0.165	4.125
ENSG00000171951	SCG2	0.13	0.535	4.11538
ENSG00000223381	RP11-655H13.2	0.05	0.205	4.1
ENSG00000266402	SNHG25	0.15	0.615	4.1
ENSG00000252835	SCARNA21	0.16	0.655	4.09375
ENSG00000263764	SNORD43	0.48	1.96	4.08333
ENSG00000274128	RP11-342A23.2	0.06	0.245	4.08333
ENSG00000206909	SNORA70	0.205	0.835	4.07317
ENSG00000270052	WI2-80269A6.1	0.075	0.305	4.06667
ENSG00000265806	MIR4292	0.805	3.27	4.06211
ENSG00000201376	SNORA70	0.085	0.345	4.05882
ENSG00000284293	MIR7113	0.725	2.935	4.04828
ENSG00000167619	TMEM145	0.945	3.82	4.04233
ENSG00000117069	ST6GALNAC5	0.015	0.06	4
ENSG00000145832	SLC25A48	0.005	0.02	4
ENSG00000158104	HPD	0.01	0.04	4
ENSG00000158445	KCNB1	0.005	0.02	4
ENSG00000166596	CFAP52	0.005	0.02	4
ENSG00000166793	YPEL4	0.005	0.02	4
ENSG00000169306	IL1RAPL1	0.005	0.02	4
ENSG00000180549	FUT7	0.005	0.02	4
ENSG00000188176	SMTNL2	0.005	0.02	4
ENSG00000235180	LINC00601	0.005	0.02	4
ENSG00000242173	ARHGDIG	0.01	0.04	4
ENSG00000245832	MIR4300HG	0.005	0.02	4
ENSG00000257120	CTD-2503I6.1	0.05	0.2	4
ENSG00000261083	RP11-93I21.3	0.005	0.02	4
ENSG00000262831	RP11-498C9.2	0.015	0.06	4
ENSG00000266473	RP11-401F2.3	0.02	0.08	4
ENSG00000267387	CTD-2240E14.4	0.005	0.02	4
ENSG00000273797	RP11-1046B16.3	0.03	0.12	4
ENSG00000060566	CREB3L3	0.005	0.02	4
ENSG00000073861	TBX21	0.005	0.02	4
ENSG00000106018	VIPR2	0.005	0.02	4
ENSG00000122548	KIAA0087	0.005	0.02	4
ENSG00000125998	FAM83C	0.005	0.02	4
ENSG00000132972	RNF17	0.005	0.02	4
ENSG00000162669	HFM1	0.01	0.04	4
ENSG00000163499	CRYBA2	0.01	0.04	4
ENSG00000163993	S100P	0.005	0.02	4
ENSG00000168703	WFDC12	0.01	0.04	4
ENSG00000180638	SLC47A2	0.005	0.02	4
ENSG00000197471	SPN	0.02	0.08	4
ENSG00000203364	RP11-370F5.4	0.03	0.12	4
ENSG00000222046	DCDC2B	0.005	0.02	4
ENSG00000226900	RP11-432J24.5	0.035	0.14	4
ENSG00000230131	RP11-282I1.1	0.01	0.04	4
ENSG00000231170	AC002451.3	0.01	0.04	4
ENSG00000231324	AP000696.2	0.005	0.02	4
ENSG00000231674	LINC00410	0.005	0.02	4
ENSG00000249375	CASC11	0.005	0.02	4
ENSG00000252018	RNU2-30P	0.1	0.4	4
ENSG00000258136	RP11-864J10.4	0.005	0.02	4
ENSG00000260500	CTD-3193O13.1	0.015	0.06	4
ENSG00000260953	RP11-426C22.6	0.015	0.06	4
ENSG00000261156	LINC01989	0.005	0.02	4
ENSG00000261411	RP11-268G13.1	0.01	0.04	4
ENSG00000261780	CTD-2354A18.1	0.005	0.02	4
ENSG00000265073	AC010761.6	0.035	0.14	4
ENSG00000267491	CTD-2373H9.5	0.01	0.04	4
ENSG00000269583	L34079.4	0.015	0.06	4
ENSG00000271199	RP13-216E22.5	0.06	0.24	4
ENSG00000272729	RP11-387A1.5	0.005	0.02	4
ENSG00000273416	RP4-597N16.4	0.02	0.08	4
ENSG00000275850	RP11-543P15.3	0.015	0.06	4
ENSG00000284585	MIR4722	0.68	2.675	3.93382
ENSG00000261329	CTD-2049O4.1	0.05	0.195	3.9
ENSG00000268751	SCGB1B2P	0.05	0.195	3.9
ENSG00000208797	SNORD73A	0.47	1.83	3.89362
ENSG00000269463	RP11-727F15.13	0.04	0.155	3.875
ENSG00000234719	NPIPB2	0.14	0.54	3.85714
ENSG00000163888	CAMK2N2	0.58	2.225	3.83621
ENSG00000222043	AC079305.10	0.03	0.115	3.83333
ENSG00000279784	CH507-39O4.1	0.03	0.115	3.83333
ENSG00000229227	RP11-38L15.2	0.08	0.305	3.8125
ENSG00000230013	RP11-217B7.3	0.025	0.095	3.8
ENSG00000139351	SYCP3	0.045	0.17	3.77778
ENSG00000089558	KCNH4	0.02	0.075	3.75
ENSG00000266844	RP11-862L9.3	0.02	0.075	3.75
ENSG00000271752	RP11-269M20.3	0.04	0.15	3.75
ENSG00000273451	RP4-569M23.4	0.02	0.075	3.75
ENSG00000280207	RP11-423H2.4	0.02	0.075	3.75
ENSG00000230289	RP11-334J6.6	0.07	0.26	3.71429
ENSG00000155754	ALS2CR11	0.015	0.055	3.66667
ENSG00000174460	ZCCHC12	0.03	0.11	3.66667
ENSG00000263257	RP11-65J21.4	0.015	0.055	3.66667
ENSG00000266258	LINC01909	0.06	0.22	3.66667
ENSG00000275642	Metazoa_SRP	0.045	0.165	3.66667
ENSG00000277450	CTB-96E2.10	0.03	0.11	3.66667
ENSG00000229609	LINC01079	0.015	0.055	3.66667
ENSG00000232896	RP11-410K21.2	0.015	0.055	3.66667
ENSG00000234380	LINC01426	0.015	0.055	3.66667
ENSG00000260156	RP11-394B2.6	0.045	0.165	3.66667
ENSG00000242889	RN7SL449P	0.06	0.215	3.58333
ENSG00000183793	NPIPA5	3.615	12.895	3.56708
ENSG00000125814	NAPB	4.195	14.845	3.53874
ENSG00000272814	RP11-15I20.1	0.065	0.23	3.53846
ENSG00000275479	RP11-334C17.6	0.475	1.67	3.51579
ENSG00000101197	BIRC7	0.02	0.07	3.5
ENSG00000147614	ATP6V0D2	0.01	0.035	3.5
ENSG00000188365	AC092171.2	0.01	0.035	3.5
ENSG00000226833	AC097724.3	0.01	0.035	3.5
ENSG00000235072	AC012074.2	0.08	0.28	3.5
ENSG00000240563	L1TD1	0.01	0.035	3.5
ENSG00000134532	SOX5	0.01	0.035	3.5
ENSG00000144810	COL8A1	0.01	0.035	3.5
ENSG00000159197	KCNE2	0.02	0.07	3.5
ENSG00000170703	TTLL6	0.01	0.035	3.5
ENSG00000198400	NTRK1	0.01	0.035	3.5
ENSG00000228005	AC020743.2	0.01	0.035	3.5
ENSG00000235300	THRA1/BTR	0.01	0.035	3.5
ENSG00000259687	LINC01220	0.02	0.07	3.5
ENSG00000260423	RP13-735L24.1	0.01	0.035	3.5
ENSG00000263718	RP11-285E9.6	0.01	0.035	3.5
ENSG00000265443	CTD-2349P21.6	0.02	0.07	3.5
ENSG00000099822	HCN2	0.42	1.47	3.5
ENSG00000172717	FAM71D	0.01	0.035	3.5
ENSG00000225806	RP1-309F20.3	0.05	0.175	3.5
ENSG00000231171	LINC01098	0.01	0.035	3.5
ENSG00000243440	AF165138.7	0.02	0.07	3.5
ENSG00000267724	RP11-49K24.8	0.01	0.035	3.5
ENSG00000254510	RP11-867G23.10	0.02	0.07	3.5
ENSG00000251864	Y_RNA	0.285	0.99	3.47368
ENSG00000074317	SNCB	0.065	0.225	3.46154
ENSG00000104381	GDAP1	7.185	24.8	3.45164
ENSG00000111886	GABRR2	0.045	0.155	3.44444
ENSG00000258332	RP11-711C17.2	0.09	0.31	3.44444
ENSG00000140323	DISP2	0.655	2.255	3.44275
ENSG00000277453	CTC-492K19.7	0.08	0.275	3.4375
ENSG00000235834	RP1-60N8.1	0.025	0.085	3.4
ENSG00000261603	PRSS46	0.025	0.085	3.4
ENSG00000177614	PGBD5	0.09	0.305	3.38889
ENSG00000281128	PTENP1-AS	0.065	0.22	3.38462
ENSG00000228393	LINC01004	0.065	0.22	3.38462
ENSG00000135127	BICDL1	2.68	9.065	3.38246
ENSG00000198794	SCAMP5	2.285	7.695	3.36761
ENSG00000267649	CTD-2587H24.10	0.055	0.185	3.36364
ENSG00000135144	DTX1	0.015	0.05	3.33333
ENSG00000185972	CCIN	0.015	0.05	3.33333
ENSG00000203886	CYP17A1-AS1	0.015	0.05	3.33333
ENSG00000235904	RBMS3-AS3	0.015	0.05	3.33333
ENSG00000236833	AC024560.2	0.015	0.05	3.33333
ENSG00000274400	RP11-294N21.3	0.015	0.05	3.33333
ENSG00000277199	LINC01632	0.015	0.05	3.33333
ENSG00000109339	MAPK10	0.015	0.05	3.33333
ENSG00000165828	PRAP1	0.015	0.05	3.33333
ENSG00000170290	SLN	0.015	0.05	3.33333
ENSG00000227868	C1orf234	0.015	0.05	3.33333
ENSG00000238280	RP11-436D10.3	0.045	0.15	3.33333
ENSG00000106772	PRUNE2	0.14	0.465	3.32143
ENSG00000205835	GMNC	0.05	0.165	3.3
ENSG00000103888	CEMIP	0.42	1.385	3.29762
ENSG00000270059	RP11-88H12.2	0.105	0.345	3.28571
ENSG00000174939	ASPHD1	2.02	6.585	3.2599
ENSG00000127578	WFIKKN1	0.02	0.065	3.25
ENSG00000273424	CTA-223H9.9	0.04	0.13	3.25
ENSG00000277692	RP11-358N2.2	0.06	0.195	3.25
ENSG00000280095	CH507-42P11.7	0.02	0.065	3.25
ENSG00000107859	PITX3	0.02	0.065	3.25
ENSG00000165917	RAPSN	0.04	0.13	3.25
ENSG00000187066	TMEM262	0.02	0.065	3.25
ENSG00000267446	CTB-39G8.2	0.02	0.065	3.25
ENSG00000243762	AC006547.8	0.105	0.34	3.2381
ENSG00000078114	NEBL	0.075	0.24	3.2
ENSG00000135577	NMBR	0.025	0.08	3.2
ENSG00000180720	CHRM4	0.055	0.175	3.18182
ENSG00000271046	RP11-138I18.2	0.055	0.175	3.18182
ENSG00000200674	RN7SKP160	0.03	0.095	3.16667
ENSG00000266835	GAPLINC	0.035	0.11	3.14286
ENSG00000271926	CTD-2376I4.1	0.075	0.235	3.13333
ENSG00000267289	CTD-2623N2.11	0.04	0.125	3.125
ENSG00000258658	RP11-517O13.3	0.04	0.125	3.125
ENSG00000273261	RP11-531F16.4	0.08	0.25	3.125
ENSG00000214338	SOGA3	0.655	2.04	3.1145
ENSG00000248802	RP11-184M15.2	0.045	0.14	3.11111
ENSG00000276282	RP11-210K20.5	0.335	1.04	3.10448
ENSG00000203721	LINC00862	0.055	0.17	3.09091
ENSG00000260620	RP11-883G14.4	0.055	0.17	3.09091
ENSG00000268896	RP11-256I23.1	0.055	0.17	3.09091
ENSG00000189367	KIAA0408	1.155	3.555	3.07792
ENSG00000206869	SNORA70F	0.135	0.415	3.07407
ENSG00000255089	RP11-326C3.10	0.555	1.705	3.07207
ENSG00000263567	RP11-805L22.3	0.07	0.215	3.07143
ENSG00000283805	MIR636	0.145	0.445	3.06897
ENSG00000207756	MIR580	0.15	0.46	3.06667
ENSG00000263234	CTD-2135D7.3	0.085	0.26	3.05882
ENSG00000222588	SNORA19	0.09	0.275	3.05556
ENSG00000203573	Metazoa_SRP	0.1	0.305	3.05
ENSG00000199961	SNORD1B	0.205	0.625	3.04878
ENSG00000254418	RP11-21L19.1	0.43	1.31	3.04651
ENSG00000264931	MIR3138	0.22	0.67	3.04545
ENSG00000255156	RNY1P9	0.12	0.365	3.04167
ENSG00000229299	RP4-583P15.10	0.88	2.655	3.01705
ENSG00000125571	IL37	0.03	0.09	3
ENSG00000156049	GNA14	0.015	0.045	3
ENSG00000225891	RP3-476K8.3	0.045	0.135	3
ENSG00000236352	AC005220.3	0.015	0.045	3
ENSG00000281548	LINC00895	0.015	0.045	3
ENSG00000005471	ABCB4	0.005	0.015	3
ENSG00000030304	MUSK	0.005	0.015	3
ENSG00000064692	SNCAIP	0.005	0.015	3
ENSG00000118094	TREH	0.005	0.015	3
ENSG00000119614	VSX2	0.005	0.015	3
ENSG00000123453	SARDH	0.005	0.015	3
ENSG00000124140	SLC12A5	0.01	0.03	3
ENSG00000124575	HIST1H1D	0.02	0.06	3
ENSG00000138135	CH25H	0.005	0.015	3
ENSG00000140009	ESR2	0.005	0.015	3
ENSG00000153446	C16orf89	0.005	0.015	3
ENSG00000154485	MMP21	0.005	0.015	3
ENSG00000157765	SLC34A2	0.01	0.03	3
ENSG00000160097	FNDC5	0.005	0.015	3
ENSG00000161509	GRIN2C	0.005	0.015	3
ENSG00000163645	ERICH6	0.02	0.06	3
ENSG00000168961	LGALS9	0.01	0.03	3
ENSG00000177108	ZDHHC22	0.005	0.015	3
ENSG00000177689	MAGEB10	0.005	0.015	3
ENSG00000183775	KCTD16	0.015	0.045	3
ENSG00000185130	HIST1H2BL	0.06	0.18	3
ENSG00000185988	PLK5	0.01	0.03	3
ENSG00000188396	TCTEX1D4	0.01	0.03	3
ENSG00000189152	GRAPL	0.01	0.03	3
ENSG00000214797	RP11-1036E20.9	0.005	0.015	3
ENSG00000223387	LINC02068	0.005	0.015	3
ENSG00000225399	RP11-3B7.1	0.005	0.015	3
ENSG00000226772	CTA-747E2.10	0.015	0.045	3
ENSG00000226819	MEIS1-AS3	0.01	0.03	3
ENSG00000229921	KIF25-AS1	0.005	0.015	3
ENSG00000230102	LINC02028	0.005	0.015	3
ENSG00000231542	TAB3-AS1	0.04	0.12	3
ENSG00000232618	RP11-439L18.1	0.015	0.045	3
ENSG00000234182	RP11-118K6.2	0.015	0.045	3
ENSG00000234336	JAZF1-AS1	0.03	0.09	3
ENSG00000235016	SEMA3F-AS1	0.005	0.015	3
ENSG00000237013	LINC01812	0.01	0.03	3
ENSG00000237923	XXbac-BPG27H4.8	0.01	0.03	3
ENSG00000239953	RN7SL273P	0.06	0.18	3
ENSG00000240457	RN7SL472P	0.035	0.105	3
ENSG00000241213	LINC02024	0.02	0.06	3
ENSG00000246790	RP11-730K11.1	0.005	0.015	3
ENSG00000248485	PCP4L1	0.005	0.015	3
ENSG00000250670	AC004063.1	0.015	0.045	3
ENSG00000250751	RP11-613C6.2	0.015	0.045	3
ENSG00000253123	RP11-527N22.1	0.005	0.015	3
ENSG00000254739	RP13-46H24.1	0.015	0.045	3
ENSG00000255946	RP11-173P15.7	0.015	0.045	3
ENSG00000257180	RP11-509E10.1	0.01	0.03	3
ENSG00000259396	RP11-16O9.2	0.035	0.105	3
ENSG00000100987	VSX1	0.005	0.015	3
ENSG00000104059	FAM189A1	0.01	0.03	3
ENSG00000105467	SYNGR4	0.015	0.045	3
ENSG00000122787	AKR1D1	0.01	0.03	3
ENSG00000125735	TNFSF14	0.015	0.045	3
ENSG00000140749	IGSF6	0.015	0.045	3
ENSG00000147432	CHRNB3	0.005	0.015	3
ENSG00000159496	RGL4	0.005	0.015	3
ENSG00000160838	LRRC71	0.005	0.015	3
ENSG00000162594	IL23R	0.005	0.015	3
ENSG00000162998	FRZB	0.01	0.03	3
ENSG00000167117	LINC00483	0.005	0.015	3
ENSG00000174898	CATSPERD	0.005	0.015	3
ENSG00000177138	FAM9B	0.005	0.015	3
ENSG00000180432	CYP8B1	0.005	0.015	3
ENSG00000186204	CYP4F12	0.005	0.015	3
ENSG00000201643	SNORA14A	0.085	0.255	3
ENSG00000203952	CCDC160	0.01	0.03	3
ENSG00000211452	DIO1	0.005	0.015	3
ENSG00000214691	LINC01913	0.005	0.015	3
ENSG00000224017	LINC01449	0.01	0.03	3
ENSG00000227028	SLC8A1-AS1	0.015	0.045	3
ENSG00000231335	AC107072.2	0.04	0.12	3
ENSG00000232810	TNF	0.01	0.03	3
ENSG00000233797	UFL1-AS1	0.03	0.09	3
ENSG00000235545	RP11-230B22.1	0.01	0.03	3
ENSG00000236609	ZNF853	0.005	0.015	3
ENSG00000236651	DLX2-AS1	0.01	0.03	3
ENSG00000237596	RP13-143G15.4	0.01	0.03	3
ENSG00000239808	RN7SL255P	0.035	0.105	3
ENSG00000239941	RP11-246A10.1	0.015	0.045	3
ENSG00000242256	RN7SL57P	0.065	0.195	3
ENSG00000249574	AC226118.1	0.005	0.015	3
ENSG00000252010	SCARNA5	0.13	0.39	3
ENSG00000259356	RP11-90E5.1	0.005	0.015	3
ENSG00000260612	RP11-432I5.4	0.005	0.015	3
ENSG00000261092	LINC02178	0.04	0.12	3
ENSG00000261728	RP11-307O13.1	0.005	0.015	3
ENSG00000262484	CCER2	0.02	0.06	3
ENSG00000263220	RP11-420A6.2	0.015	0.045	3
ENSG00000263427	RP11-599B13.3	0.015	0.045	3
ENSG00000266527	RP11-138P22.1	0.005	0.015	3
ENSG00000267927	CTD-2525I3.2	0.03	0.09	3
ENSG00000283286	RP11-386E5.1	0.005	0.015	3
ENSG00000284430	LLNLR-263F3.1	0.005	0.015	3
ENSG00000100314	CABP7	0.025	0.075	3
ENSG00000225292	RP11-57H14.3	0.105	0.315	3
ENSG00000256298	RP11-474D1.1	0.025	0.075	3
ENSG00000240322	RN7SL481P	0.15	0.45	3
ENSG00000254422	RP11-864G5.3	0.035	0.105	3
ENSG00000207622	MIR619	0.46	1.375	2.98913
ENSG00000208018	MIR645	0.165	0.49	2.9697
ENSG00000281842	MIR1291	0.625	1.85	2.96
ENSG00000278732	Metazoa_SRP	0.095	0.28	2.94737
ENSG00000273300	AC000068.9	0.08	0.235	2.9375
ENSG00000115266	APC2	0.07	0.205	2.92857
ENSG00000267272	LINC01140	0.065	0.19	2.92308
ENSG00000261407	RP11-326A19.3	0.055	0.16	2.90909
ENSG00000184260	HIST2H2AC	0.16	0.465	2.90625
ENSG00000271830	RP11-1C8.7	0.575	1.665	2.89565
ENSG00000164283	ESM1	0.095	0.275	2.89474
ENSG00000231189	AC013448.1	0.075	0.215	2.86667
ENSG00000128408	RIBC2	0.035	0.1	2.85714
ENSG00000259732	RP11-59H7.3	0.035	0.1	2.85714
ENSG00000241770	RP11-555M1.3	0.155	0.44	2.83871
ENSG00000272905	RP11-265E18.1	0.155	0.44	2.83871
ENSG00000182759	MAFA	0.03	0.085	2.83333
ENSG00000235523	RP11-63P12.7	0.06	0.17	2.83333
ENSG00000118292	C1orf54	0.09	0.255	2.83333
ENSG00000248539	LINC02117	0.03	0.085	2.83333
ENSG00000271727	RP11-532F6.4	0.06	0.17	2.83333
ENSG00000225611	LINC02158	0.03	0.085	2.83333
ENSG00000241985	WWTR1-IT1	0.06	0.17	2.83333
ENSG00000055118	KCNH2	0.085	0.24	2.82353
ENSG00000264615	RN7SL592P	0.08	0.225	2.8125
ENSG00000114405	C3orf14	5.805	16.29	2.8062
ENSG00000179673	RPRML	0.025	0.07	2.8
ENSG00000228010	AC073343.13	0.05	0.14	2.8
ENSG00000276740	RP11-381O6.1	0.025	0.07	2.8
ENSG00000225342	AC079630.4	0.025	0.07	2.8
ENSG00000240710	RP11-430C7.4	0.025	0.07	2.8
ENSG00000259017	RP11-561B11.6	0.075	0.21	2.8
ENSG00000273669	RP11-405M12.4	0.07	0.195	2.78571
ENSG00000260367	RP11-264B17.4	0.07	0.195	2.78571
ENSG00000267251	AC139100.3	0.045	0.125	2.77778
ENSG00000260186	LINC02137	0.065	0.18	2.76923
ENSG00000278724	Metazoa_SRP	0.15	0.415	2.76667
ENSG00000121318	TAS2R10	0.085	0.235	2.76471
ENSG00000234318	RP4-771M4.3	0.02	0.055	2.75
ENSG00000254033	RP11-431M3.2	0.08	0.22	2.75
ENSG00000104972	LILRB1	0.02	0.055	2.75
ENSG00000139194	RBP5	0.02	0.055	2.75
ENSG00000225532	XX-C2158C6.3	0.02	0.055	2.75
ENSG00000234634	LINC02093	0.02	0.055	2.75
ENSG00000234766	LINC01496	0.02	0.055	2.75
ENSG00000260310	RP11-27M24.2	0.02	0.055	2.75
ENSG00000251365	RP11-332J15.3	0.055	0.15	2.72727
ENSG00000230955	RP11-109P14.10	0.07	0.19	2.71429
ENSG00000263940	RN7SL275P	0.22	0.595	2.70455
ENSG00000272186	RP11-110I1.13	0.425	1.145	2.69412
ENSG00000202515	VTRNA1-3	0.75	2.02	2.69333
ENSG00000272990	RP11-305K5.1	0.065	0.175	2.69231
ENSG00000161647	MPP3	7.855	21.125	2.68937
ENSG00000069696	DRD4	0.015	0.04	2.66667
ENSG00000119714	GPR68	0.015	0.04	2.66667
ENSG00000140279	DUOX2	0.015	0.04	2.66667
ENSG00000169064	ZBBX	0.015	0.04	2.66667
ENSG00000180316	PNPLA1	0.015	0.04	2.66667
ENSG00000183307	CECR6	0.12	0.32	2.66667
ENSG00000198944	SOWAHA	0.015	0.04	2.66667
ENSG00000227082	CH17-437K3.1	0.015	0.04	2.66667
ENSG00000249693	THEGL	0.015	0.04	2.66667
ENSG00000254370	RP11-181B11.1	0.03	0.08	2.66667
ENSG00000170959	DCDC1	0.015	0.04	2.66667
ENSG00000176153	GPX2	0.015	0.04	2.66667
ENSG00000184709	LRRC26	0.015	0.04	2.66667
ENSG00000204287	HLA-DRA	0.015	0.04	2.66667
ENSG00000232828	AF196970.3	0.015	0.04	2.66667
ENSG00000251434	RP11-315A17.1	0.06	0.16	2.66667
ENSG00000258580	RP11-320M16.2	0.015	0.04	2.66667
ENSG00000272770	RP11-74E22.5	0.015	0.04	2.66667
ENSG00000224592	RP5-884C9.2	0.045	0.12	2.66667
ENSG00000240915	RP11-659E9.2	0.09	0.24	2.66667
ENSG00000169629	RGPD8	0.045	0.12	2.66667
ENSG00000233799	AC139887.4	0.245	0.65	2.65306
ENSG00000256116	RP11-783K16.14	0.125	0.33	2.64
ENSG00000198929	NOS1AP	0.65	1.715	2.63846
ENSG00000274461	RP11-323P17.2	0.04	0.105	2.625
ENSG00000278946	AC005609.20	0.17	0.445	2.61765
ENSG00000255118	RP11-703H8.7	0.065	0.17	2.61538
ENSG00000255524	NPIPB8	0.09	0.235	2.61111
ENSG00000159753	CARMIL2	0.42	1.095	2.60714
ENSG00000228527	RP11-179B15.5	0.05	0.13	2.6
ENSG00000236212	AC009262.2	0.125	0.325	2.6
ENSG00000273925	RP11-227D13.5	0.125	0.325	2.6
ENSG00000273011	RP11-728K20.3	0.085	0.22	2.58824
ENSG00000276281	RN7SL126P	0.085	0.22	2.58824
ENSG00000270178	RP11-494H4.3	0.145	0.375	2.58621
ENSG00000258092	RP4-816N1.7	0.06	0.155	2.58333
ENSG00000238317	SNORD11	1.06	2.735	2.58019
ENSG00000204086	RPA4	0.035	0.09	2.57143
ENSG00000283406	DGCR5	0.3	0.77	2.56667
ENSG00000130054	FAM155B	0.7	1.795	2.56429
ENSG00000270659	RP11-105N14.1	0.125	0.32	2.56
ENSG00000224349	RP11-462G2.2	0.125	0.32	2.56
ENSG00000206633	SNORA80B	0.395	1.01	2.55696
ENSG00000202358	RNU6-652P	0.315	0.805	2.55556
ENSG00000228353	RP11-184A2.2	0.055	0.14	2.54545
ENSG00000265452	MIR3682	1.485	3.78	2.54545
ENSG00000252652	Y_RNA	0.315	0.8	2.53968
ENSG00000273367	RP5-827C21.6	0.065	0.165	2.53846
ENSG00000136928	GABBR2	0.075	0.19	2.53333
ENSG00000242349	NPPA-AS1	0.33	0.835	2.5303
ENSG00000208772	SNORD94	0.995	2.51	2.52261
ENSG00000131650	KREMEN2	0.365	0.92	2.52055
ENSG00000131398	KCNC3	0.255	0.64	2.5098
ENSG00000197444	OGDHL	0.785	1.97	2.50955
ENSG00000252916	RNU6-762P	0.275	0.69	2.50909
ENSG00000200502	Y_RNA	0.845	2.12	2.50888
ENSG00000147655	RSPO2	0.01	0.025	2.5
ENSG00000148408	CACNA1B	0.01	0.025	2.5
ENSG00000149090	PAMR1	0.01	0.025	2.5
ENSG00000163352	LENEP	0.02	0.05	2.5
ENSG00000164125	FAM198B	0.01	0.025	2.5
ENSG00000175463	TBC1D10C	0.01	0.025	2.5
ENSG00000177688	SUMO4	0.05	0.125	2.5
ENSG00000178403	NEUROG2	0.01	0.025	2.5
ENSG00000186960	LINC01551	0.01	0.025	2.5
ENSG00000203734	ECT2L	0.01	0.025	2.5
ENSG00000213578	CPLX3	0.02	0.05	2.5
ENSG00000218416	PP14571	0.02	0.05	2.5
ENSG00000226308	RP4-813D12.3	0.03	0.075	2.5
ENSG00000227744	LINC01940	0.01	0.025	2.5
ENSG00000230310	CTD-2192J16.11	0.03	0.075	2.5
ENSG00000232077	LINC01031	0.02	0.05	2.5
ENSG00000242578	RP11-469J4.3	0.01	0.025	2.5
ENSG00000249174	RP11-124N3.3	0.03	0.075	2.5
ENSG00000254554	RP11-351I24.1	0.04	0.1	2.5
ENSG00000265282	RP11-269G24.4	0.03	0.075	2.5
ENSG00000268104	SLC6A14	0.01	0.025	2.5
ENSG00000100312	ACR	0.01	0.025	2.5
ENSG00000116701	NCF2	0.02	0.05	2.5
ENSG00000161681	SHANK1	0.08	0.2	2.5
ENSG00000164621	SMAD5-AS1	0.01	0.025	2.5
ENSG00000185332	TMEM105	0.02	0.05	2.5
ENSG00000207561	MIR635	0.3	0.75	2.5
ENSG00000215692	AC114730.8	0.02	0.05	2.5
ENSG00000224614	TNK2-AS1	0.01	0.025	2.5
ENSG00000225778	PROSER2-AS1	0.01	0.025	2.5
ENSG00000228536	RP11-392O17.1	0.01	0.025	2.5
ENSG00000229433	LINC02069	0.01	0.025	2.5
ENSG00000251455	RP11-164P12.3	0.01	0.025	2.5
ENSG00000261043	RP11-24M17.6	0.01	0.025	2.5
ENSG00000261634	RP11-352D13.6	0.01	0.025	2.5
ENSG00000261729	GS1-204I12.4	0.01	0.025	2.5
ENSG00000267274	CTD-2006C1.12	0.12	0.3	2.5
ENSG00000267761	CTD-2130O13.1	0.01	0.025	2.5
ENSG00000275852	LINC01742	0.01	0.025	2.5
ENSG00000236842	RP11-399K21.10	0.07	0.175	2.5
ENSG00000132821	VSTM2L	0.345	0.86	2.49275
ENSG00000202503	SNORD34	0.67	1.665	2.48507
ENSG00000278344	RP11-18C24.8	0.145	0.36	2.48276
ENSG00000234553	AC022431.3	0.095	0.235	2.47368
ENSG00000214534	ZNF705E	0.085	0.21	2.47059
ENSG00000268186	CTC-241F20.4	0.17	0.42	2.47059
ENSG00000183971	NPW	0.065	0.16	2.46154
ENSG00000232788	AC078883.3	0.065	0.16	2.46154
ENSG00000276261	RP11-1060J15.9	0.065	0.16	2.46154
ENSG00000223198	RNU2-22P	0.185	0.455	2.45946
ENSG00000227486	RP13-188A5.1	0.055	0.135	2.45455
ENSG00000233875	RP11-61L14.6	0.055	0.135	2.45455
ENSG00000260698	RP11-439E19.9	0.1	0.245	2.45
ENSG00000261318	RP11-653J6.1	0.045	0.11	2.44444
ENSG00000267546	RP11-666A8.8	0.045	0.11	2.44444
ENSG00000163263	C1orf189	0.045	0.11	2.44444
ENSG00000231613	RP5-943J3.1	0.045	0.11	2.44444
ENSG00000251131	CTD-2035E11.3	0.125	0.305	2.44
ENSG00000179292	TMEM151A	0.16	0.39	2.4375
ENSG00000251728	Y_RNA	0.32	0.78	2.4375
ENSG00000271192	RP4-555D20.3	0.105	0.255	2.42857
ENSG00000257940	RP11-248E9.6	0.035	0.085	2.42857
ENSG00000119865	CNRIP1	0.76	1.84	2.42105
ENSG00000210194	MT-TE	3.65	8.825	2.41781
ENSG00000251603	RP11-164P12.4	0.085	0.205	2.41176
ENSG00000274038	RP11-66H6.4	0.085	0.205	2.41176
ENSG00000222726	RNU2-7P	0.285	0.685	2.40351
ENSG00000234225	RP4-704D21.2	0.385	0.925	2.4026
ENSG00000058404	CAMK2B	0.025	0.06	2.4
ENSG00000227210	AC079145.4	0.075	0.18	2.4
ENSG00000275936	RP1-278C19.8	0.025	0.06	2.4
ENSG00000131477	RAMP2	0.05	0.12	2.4
ENSG00000253194	RP11-351A11.1	0.05	0.12	2.4
ENSG00000261357	RP11-626G11.1	0.025	0.06	2.4
ENSG00000256034	RP11-707G14.1	0.155	0.37	2.3871
ENSG00000228308	LINC01209	0.04	0.095	2.375
ENSG00000253372	RP11-44N11.1	0.08	0.19	2.375
ENSG00000266446	RP11-149I2.4	0.04	0.095	2.375
ENSG00000262454	MIR193BHG	0.12	0.285	2.375
ENSG00000256443	RP11-794G24.1	0.055	0.13	2.36364
ENSG00000259715	CTD-3110H11.1	0.195	0.46	2.35897
ENSG00000111348	ARHGDIB	0.06	0.14	2.33333
ENSG00000118160	SLC8A2	0.015	0.035	2.33333
ENSG00000183154	RP11-863K10.7	0.015	0.035	2.33333
ENSG00000225978	HAR1A	0.015	0.035	2.33333
ENSG00000249085	CTD-2631K10.1	0.015	0.035	2.33333
ENSG00000266979	LINC01180	0.015	0.035	2.33333
ENSG00000269916	RP11-193M21.1	0.015	0.035	2.33333
ENSG00000276593	RP11-295H24.5	0.075	0.175	2.33333
ENSG00000126583	PRKCG	0.105	0.245	2.33333
ENSG00000131737	KRT34	0.015	0.035	2.33333
ENSG00000162723	SLAMF9	0.015	0.035	2.33333
ENSG00000183160	TMEM119	0.015	0.035	2.33333
ENSG00000214946	TBC1D26	0.03	0.07	2.33333
ENSG00000220702	RP1-32I10.10	0.03	0.07	2.33333
ENSG00000237980	RP11-338C15.3	0.015	0.035	2.33333
ENSG00000253686	LINC01484	0.015	0.035	2.33333
ENSG00000257000	RP13-820C6.2	0.015	0.035	2.33333
ENSG00000259376	RP11-505E24.3	0.015	0.035	2.33333
ENSG00000272674	PCDHB16	0.015	0.035	2.33333
ENSG00000177453	NIM1K	0.015	0.035	2.33333
ENSG00000231714	RP11-476H20.1	0.09	0.21	2.33333
ENSG00000250075	RP11-584P21.2	0.015	0.035	2.33333
ENSG00000187902	SHISA7	0.125	0.29	2.32
ENSG00000121653	MAPK8IP1	2.045	4.735	2.3154
ENSG00000228843	RP11-112J3.15	0.08	0.185	2.3125
ENSG00000171791	BCL2	0.05	0.115	2.3
ENSG00000267719	LINC02078	0.05	0.115	2.3
ENSG00000148798	INA	0.135	0.31	2.2963
ENSG00000106701	FSD1L	2.47	5.67	2.29555
ENSG00000276188	RP11-173P15.10	0.105	0.24	2.28571
ENSG00000205274	TRBV20OR9-2	0.215	0.49	2.27907
ENSG00000278071	RP11-736N17.10	0.145	0.33	2.27586
ENSG00000185386	MAPK11	3.35	7.62	2.27463
ENSG00000200742	Y_RNA	1.08	2.455	2.27315
ENSG00000273765	RP11-370I10.11	0.055	0.125	2.27273
ENSG00000255052	FAM66D	0.075	0.17	2.26667
ENSG00000261886	RP11-63A1.1	0.17	0.385	2.26471
ENSG00000273961	HOXA11-AS1_1	1.06	2.4	2.26415
ENSG00000277130	RP11-530C5.4	0.21	0.475	2.2619
ENSG00000275655	RN7SL313P	0.27	0.61	2.25926
ENSG00000233941	RP11-404H14.1	0.135	0.305	2.25926
ENSG00000250284	CTB-1I21.1	0.135	0.305	2.25926
ENSG00000131914	LIN28A	0.06	0.135	2.25
ENSG00000198336	MYL4	0.04	0.09	2.25
ENSG00000223643	RP11-108M9.1	0.02	0.045	2.25
ENSG00000234378	AC098828.2	0.02	0.045	2.25
ENSG00000241956	CTC-340A15.2	0.02	0.045	2.25
ENSG00000250387	LINC02197	0.02	0.045	2.25
ENSG00000258231	RP11-362K2.2	0.02	0.045	2.25
ENSG00000095596	CYP26A1	0.04	0.09	2.25
ENSG00000204381	LAYN	0.02	0.045	2.25
ENSG00000226548	AC016722.3	0.04	0.09	2.25
ENSG00000230309	RP3-390M24.1	0.02	0.045	2.25
ENSG00000232284	GNG12-AS1	0.02	0.045	2.25
ENSG00000232692	AP001596.6	0.06	0.135	2.25
ENSG00000248399	RP11-503N18.4	0.04	0.09	2.25
ENSG00000254972	RP11-167J8.3	0.04	0.09	2.25
ENSG00000257023	RP11-268P4.4	0.02	0.045	2.25
ENSG00000257696	RP11-175P13.2	0.02	0.045	2.25
ENSG00000259011	RP11-2C7.1	0.02	0.045	2.25
ENSG00000265399	RP13-270P17.2	0.02	0.045	2.25
ENSG00000275389	RP11-214K3.24	0.02	0.045	2.25
ENSG00000160460	SPTBN4	0.085	0.19	2.23529
ENSG00000174938	SEZ6L2	3.22	7.195	2.23447
ENSG00000261480	GOLGA8M	0.065	0.145	2.23077
ENSG00000236345	RP11-59D5__B.2	0.175	0.39	2.22857
ENSG00000273151	RP11-449P15.2	0.045	0.1	2.22222
ENSG00000258553	RP11-16B13.1	0.045	0.1	2.22222
ENSG00000229308	AC010084.1	0.14	0.31	2.21429
ENSG00000253315	LINC01932	0.07	0.155	2.21429
ENSG00000172382	PRSS27	0.05	0.11	2.2
ENSG00000204754	LINC01951	0.025	0.055	2.2
ENSG00000114812	VIPR1	0.025	0.055	2.2
ENSG00000128606	LRRC17	0.025	0.055	2.2
ENSG00000226087	AC106869.2	0.025	0.055	2.2
ENSG00000250410	RP11-714G18.1	0.025	0.055	2.2
ENSG00000257740	RP11-977G19.12	0.05	0.11	2.2
ENSG00000259134	LINC00924	0.025	0.055	2.2
ENSG00000259289	LINC02206	0.025	0.055	2.2
ENSG00000272183	RP11-523H20.3	0.05	0.11	2.2
ENSG00000231212	RP11-111F5.3	2.41	5.3	2.19917
ENSG00000240497	RP11-185E8.1	0.205	0.45	2.19512
ENSG00000230021	RP5-857K21.4	0.18	0.395	2.19444
ENSG00000266210	RN7SL371P	0.32	0.7	2.1875
ENSG00000172901	LVRN	0.055	0.12	2.18182
ENSG00000237481	RP4-803J11.2	0.115	0.25	2.17391
ENSG00000255389	C6orf3	0.205	0.445	2.17073
ENSG00000109771	LRP2BP	0.03	0.065	2.16667
ENSG00000116254	CHD5	0.03	0.065	2.16667
ENSG00000224376	AC017104.6	0.03	0.065	2.16667
ENSG00000231252	RP11-436K8.1	0.03	0.065	2.16667
ENSG00000268601	AC115522.3	0.06	0.13	2.16667
ENSG00000275576	RP5-836N17.4	0.09	0.195	2.16667
ENSG00000075043	KCNQ2	0.03	0.065	2.16667
ENSG00000120051	CFAP58	0.03	0.065	2.16667
ENSG00000165376	CLDN2	0.03	0.065	2.16667
ENSG00000233845	AC093732.1	0.03	0.065	2.16667
ENSG00000257164	RP11-25I15.2	0.09	0.195	2.16667
ENSG00000267024	CTD-2588C8.8	0.06	0.13	2.16667
ENSG00000276241	CTB-91J4.1	0.03	0.065	2.16667
ENSG00000280767	RP13-465B17.5	0.03	0.065	2.16667
ENSG00000281264	SALRNA3	0.03	0.065	2.16667
ENSG00000232070	TMEM253	0.12	0.26	2.16667
ENSG00000254648	RP11-713P17.4	0.06	0.13	2.16667
ENSG00000275084	SNORD91B	0.55	1.19	2.16364
ENSG00000274245	RP11-357P18.2	0.125	0.27	2.16
ENSG00000206612	SNORA2A	0.595	1.285	2.15966
ENSG00000273369	RP11-700J17.1	0.13	0.28	2.15385
ENSG00000177679	SRRM3	0.85	1.83	2.15294
ENSG00000283001	RP11-317C20.9	0.035	0.075	2.14286
ENSG00000227893	LINC00352	0.11	0.235	2.13636
ENSG00000228251	AC012442.6	0.11	0.235	2.13636
ENSG00000168917	SLC35G2	9.955	21.26	2.13561
ENSG00000229122	AGBL5-IT1	0.075	0.16	2.13333
ENSG00000177380	PPFIA3	0.58	1.235	2.12931
ENSG00000271040	RP5-933K21.3	0.155	0.33	2.12903
ENSG00000248148	RP11-357F12.1	0.04	0.085	2.125
ENSG00000260111	RP11-529K1.4	0.04	0.085	2.125
ENSG00000222005	LINC01118	0.04	0.085	2.125
ENSG00000270361	RP11-307C12.13	0.08	0.17	2.125
ENSG00000268309	CTD-3222D19.11	0.045	0.095	2.11111
ENSG00000104237	RP1	0.045	0.095	2.11111
ENSG00000155026	RSPH10B	0.045	0.095	2.11111
ENSG00000263862	LINC01543	0.045	0.095	2.11111
ENSG00000227676	LINC01068	0.095	0.2	2.10526
ENSG00000260895	RP11-554A11.7	0.05	0.105	2.1
ENSG00000253880	RP11-124B13.1	0.1	0.21	2.1
ENSG00000248544	CTB-47B11.3	0.05	0.105	2.1
ENSG00000237031	AC008067.2	0.26	0.545	2.09615
ENSG00000178690	DYNAP	0.055	0.115	2.09091
ENSG00000271324	RP11-10C24.2	0.5	1.045	2.09
ENSG00000240288	GHRLOS	0.225	0.47	2.08889
ENSG00000105409	ATP1A3	3.71	7.745	2.0876
ENSG00000164309	CMYA5	0.12	0.25	2.08333
ENSG00000273599	RP11-59C5.3	0.06	0.125	2.08333
ENSG00000198513	ATL1	0.6	1.25	2.08333
ENSG00000229325	ACAP2-IT1	1.385	2.88	2.07942
ENSG00000135363	LMO2	0.065	0.135	2.07692
ENSG00000206778	RNU6-213P	0.13	0.27	2.07692
ENSG00000261584	RP11-457M11.5	0.2	0.415	2.075
ENSG00000211581	MIR765	0.22	0.455	2.06818
ENSG00000168124	OR1F1	0.075	0.155	2.06667
ENSG00000226699	RP11-122K13.7	0.16	0.33	2.0625
ENSG00000225465	RFPL1S	0.08	0.165	2.0625
ENSG00000259445	RP11-276M12.1	0.165	0.34	2.06061
ENSG00000258422	RP11-486O13.2	0.085	0.175	2.05882
ENSG00000257607	RP11-449P15.1	0.085	0.175	2.05882
ENSG00000284194	SCO2	0.17	0.35	2.05882
ENSG00000273450	RP11-76P2.4	0.43	0.885	2.05814
ENSG00000264592	RN7SL131P	0.175	0.36	2.05714
ENSG00000264317	RN7SL154P	0.095	0.195	2.05263
ENSG00000223443	USP17L2	0.3	0.615	2.05
ENSG00000249592	RP11-440L14.1	0.505	1.035	2.0495
ENSG00000156959	LHFPL4	3.095	6.335	2.04685
ENSG00000100505	TRIM9	0.78	1.595	2.04487
ENSG00000235530	AC087294.2	0.23	0.47	2.04348
ENSG00000225839	TRMT2B-AS1	0.115	0.235	2.04348
ENSG00000253477	RP11-1C8.4	0.475	0.97	2.04211
ENSG00000238923	RNU7-1	0.515	1.05	2.03883
ENSG00000252612	Y_RNA	0.26	0.53	2.03846
ENSG00000265539	MIR3164	0.425	0.865	2.03529
ENSG00000274444	RP11-128A17.2	0.145	0.295	2.03448
ENSG00000178809	TRIM73	0.15	0.305	2.03333
ENSG00000274475	RN7SL650P	0.15	0.305	2.03333
ENSG00000283409	MIR3662	0.47	0.955	2.03191
ENSG00000261342	AC006538.1	1.45	2.945	2.03103
ENSG00000238197	PAXBP1-AS1	0.325	0.66	2.03077
ENSG00000174428	GTF2IRD2B	0.515	1.045	2.02913
ENSG00000087085	ACHE	0.175	0.355	2.02857
ENSG00000270885	RASL10B	0.175	0.355	2.02857
ENSG00000273254	RP1-100J12.1	0.185	0.375	2.02703
ENSG00000284421	MIR7110	0.59	1.195	2.02542
ENSG00000238650	SNORD54	2.42	4.9	2.02479
ENSG00000199266	SNORA60	0.775	1.56	2.0129
ENSG00000162643	WDR63	0.015	0.03	2
ENSG00000213981	AC007277.3	0.015	0.03	2
ENSG00000225535	LINC01393	0.055	0.11	2
ENSG00000233540	DNM3-IT1	0.085	0.17	2
ENSG00000262668	AJ003147.9	0.145	0.29	2
ENSG00000162576	MXRA8	0.015	0.03	2
ENSG00000171291	ZNF439	0.03	0.06	2
ENSG00000255647	CTD-2373J6.2	0.15	0.3	2
ENSG00000036530	CYP46A1	0.01	0.02	2
ENSG00000049283	EPN3	0.005	0.01	2
ENSG00000072201	LNX1	0.005	0.01	2
ENSG00000081985	IL12RB2	0.005	0.01	2
ENSG00000087495	PHACTR3	0.005	0.01	2
ENSG00000091879	ANGPT2	0.005	0.01	2
ENSG00000092068	SLC7A8	0.005	0.01	2
ENSG00000095932	SMIM24	0.025	0.05	2
ENSG00000100739	BDKRB1	0.01	0.02	2
ENSG00000101638	ST8SIA5	0.035	0.07	2
ENSG00000103184	SEC14L5	0.055	0.11	2
ENSG00000103310	ZP2	0.005	0.01	2
ENSG00000107736	CDH23	0.005	0.01	2
ENSG00000109193	SULT1E1	0.005	0.01	2
ENSG00000110693	SOX6	0.005	0.01	2
ENSG00000111305	GSG1	0.025	0.05	2
ENSG00000111834	RSPH4A	0.04	0.08	2
ENSG00000115718	PROC	0.015	0.03	2
ENSG00000117215	PLA2G2D	0.01	0.02	2
ENSG00000119715	ESRRB	0.015	0.03	2
ENSG00000122012	SV2C	0.01	0.02	2
ENSG00000124159	MATN4	0.01	0.02	2
ENSG00000125337	KIF25	0.035	0.07	2
ENSG00000125462	C1orf61	0.015	0.03	2
ENSG00000127152	BCL11B	0.005	0.01	2
ENSG00000127377	CRYGN	0.01	0.02	2
ENSG00000130303	BST2	0.005	0.01	2
ENSG00000132517	SLC52A1	0.015	0.03	2
ENSG00000134516	DOCK2	0.005	0.01	2
ENSG00000137766	UNC13C	0.005	0.01	2
ENSG00000139537	CCDC65	0.01	0.02	2
ENSG00000140287	HDC	0.005	0.01	2
ENSG00000140675	SLC5A2	0.01	0.02	2
ENSG00000142661	MYOM3	0.005	0.01	2
ENSG00000144619	CNTN4	0.01	0.02	2
ENSG00000145075	CCDC39	0.005	0.01	2
ENSG00000146013	GFRA3	0.005	0.01	2
ENSG00000146070	PLA2G7	0.005	0.01	2
ENSG00000146374	RSPO3	0.155	0.31	2
ENSG00000147588	PMP2	0.005	0.01	2
ENSG00000149527	PLCH2	0.025	0.05	2
ENSG00000153789	FAM92B	0.005	0.01	2
ENSG00000153930	ANKFN1	0.005	0.01	2
ENSG00000154080	CHST9	0.005	0.01	2
ENSG00000154175	ABI3BP	0.015	0.03	2
ENSG00000154269	ENPP3	0.005	0.01	2
ENSG00000156206	CFAP161	0.01	0.02	2
ENSG00000156413	FUT6	0.005	0.01	2
ENSG00000163958	ZDHHC19	0.01	0.02	2
ENSG00000164116	GUCY1A3	0.035	0.07	2
ENSG00000167483	FAM129C	0.005	0.01	2
ENSG00000167711	SERPINF2	0.005	0.01	2
ENSG00000170236	USP50	0.005	0.01	2
ENSG00000172803	SNX32	0.005	0.01	2
ENSG00000174521	TTC9B	0.01	0.02	2
ENSG00000177098	SCN4B	0.025	0.05	2
ENSG00000177191	B3GNT8	0.005	0.01	2
ENSG00000179776	CDH5	0.005	0.01	2
ENSG00000180210	F2	0.01	0.02	2
ENSG00000180871	CXCR2	0.01	0.02	2
ENSG00000180875	GREM2	0.015	0.03	2
ENSG00000182050	MGAT4C	0.005	0.01	2
ENSG00000182901	RGS7	0.005	0.01	2
ENSG00000183206	POTEC	0.005	0.01	2
ENSG00000183921	SDR42E2	0.005	0.01	2
ENSG00000186197	EDARADD	0.01	0.02	2
ENSG00000196834	POTEI	0.005	0.01	2
ENSG00000197576	HOXA4	0.05	0.1	2
ENSG00000197670	RP4-724E16.2	0.01	0.02	2
ENSG00000198445	CCT8L2	0.005	0.01	2
ENSG00000204241	RP11-713P17.3	0.025	0.05	2
ENSG00000204291	COL15A1	0.005	0.01	2
ENSG00000204544	MUC21	0.005	0.01	2
ENSG00000205056	RP11-693J15.5	0.005	0.01	2
ENSG00000213203	GIMAP1	0.01	0.02	2
ENSG00000213973	ZNF99	0.02	0.04	2
ENSG00000214300	SPDYE3	0.005	0.01	2
ENSG00000221818	EBF2	0.005	0.01	2
ENSG00000222044	RP5-1039K5.16	0.015	0.03	2
ENSG00000223646	AC002463.3	0.005	0.01	2
ENSG00000224260	RP1-272L16.1	0.01	0.02	2
ENSG00000224842	RP11-123K19.1	0.015	0.03	2
ENSG00000226496	LINC00323	0.005	0.01	2
ENSG00000226648	PLCG1-AS1	0.005	0.01	2
ENSG00000226963	AC078883.4	0.015	0.03	2
ENSG00000227220	RP11-69I8.3	0.015	0.03	2
ENSG00000229618	AC011288.2	0.2	0.4	2
ENSG00000229862	RP11-505P4.7	0.03	0.06	2
ENSG00000230184	SMYD3-IT1	0.025	0.05	2
ENSG00000230569	AC114763.1	0.02	0.04	2
ENSG00000231419	LINC00689	0.01	0.02	2
ENSG00000231510	RP11-542C10.1	0.02	0.04	2
ENSG00000232354	VIPR1-AS1	0.005	0.01	2
ENSG00000233496	SYNJ2-IT1	0.015	0.03	2
ENSG00000233760	AC004947.2	0.01	0.02	2
ENSG00000234647	RP11-503C24.4	0.005	0.01	2
ENSG00000235910	APOA1-AS	0.015	0.03	2
ENSG00000236334	PPIAL4G	0.005	0.01	2
ENSG00000237646	HLCS-IT1	0.03	0.06	2
ENSG00000239801	DENND6A-AS1	0.025	0.05	2
ENSG00000247033	RP11-252E2.1	0.03	0.06	2
ENSG00000248131	LINC01194	0.005	0.01	2
ENSG00000248730	EGFLAM-AS4	0.005	0.01	2
ENSG00000248996	RP11-1334A24.6	0.02	0.04	2
ENSG00000249551	LINC02216	0.015	0.03	2
ENSG00000250920	RP11-297P16.4	0.01	0.02	2
ENSG00000251031	CTC-367F4.1	0.015	0.03	2
ENSG00000251413	RP11-534L6.5	0.015	0.03	2
ENSG00000251527	RP11-51P8.1	0.02	0.04	2
ENSG00000253347	CTD-2026D20.2	0.015	0.03	2
ENSG00000253374	RP11-257P3.3	0.015	0.03	2
ENSG00000253500	AF121898.3	0.01	0.02	2
ENSG00000253712	RP11-697M17.2	0.095	0.19	2
ENSG00000254495	AP000487.4	0.025	0.05	2
ENSG00000254501	AP003068.9	0.015	0.03	2
ENSG00000257746	RP11-202G11.2	0.02	0.04	2
ENSG00000260122	RP11-923I11.3	0.02	0.04	2
ENSG00000260756	RP11-609N14.1	0.02	0.04	2
ENSG00000261120	RP11-62H20.1	0.015	0.03	2
ENSG00000261166	RP11-775H9.3	0.015	0.03	2
ENSG00000261478	RP11-429B14.4	0.005	0.01	2
ENSG00000261502	RP11-96H17.1	0.005	0.01	2
ENSG00000261513	RP11-432I5.8	0.01	0.02	2
ENSG00000261659	LA16c-313D11.12	0.06	0.12	2
ENSG00000262528	LA16c-349E10.1	0.005	0.01	2
ENSG00000262681	RP11-311F12.1	0.005	0.01	2
ENSG00000265559	RN7SL652P	0.09	0.18	2
ENSG00000267044	AC005757.6	0.055	0.11	2
ENSG00000267070	RP11-10K17.6	0.05	0.1	2
ENSG00000267550	CTC-482H14.5	0.025	0.05	2
ENSG00000268041	CTD-2575K13.6	0.01	0.02	2
ENSG00000268836	LA16c-OS12.2	0.125	0.25	2
ENSG00000271579	RP11-116D17.3	0.005	0.01	2
ENSG00000272158	RP11-840I19.5	0.02	0.04	2
ENSG00000272299	RP11-394A14.4	0.1	0.2	2
ENSG00000273032	DGCR9	0.01	0.02	2
ENSG00000273489	RP11-180C16.1	0.005	0.01	2
ENSG00000273771	RP11-236L14.2	0.005	0.01	2
ENSG00000274976	RP11-8P13.5	0.04	0.08	2
ENSG00000275812	RP4-697K14.15	0.025	0.05	2
ENSG00000276144	ABC12-49244600F4.4	0.01	0.02	2
ENSG00000276984	LA16c-359F1.1	0.175	0.35	2
ENSG00000277250	Metazoa_SRP	0.165	0.33	2
ENSG00000278151	FAM13A-AS1_1	0.105	0.21	2
ENSG00000278890	LL22NC03-27C5.1	0.005	0.01	2
ENSG00000280924	LINC00628	0.015	0.03	2
ENSG00000281641	SAMD12-AS1	0.01	0.02	2
ENSG00000283991	RP11-42B7.1	0.015	0.03	2
ENSG00000054219	LY75	0.005	0.01	2
ENSG00000073282	TP63	0.005	0.01	2
ENSG00000078814	MYH7B	0.005	0.01	2
ENSG00000105366	SIGLEC8	0.035	0.07	2
ENSG00000108759	KRT32	0.01	0.02	2
ENSG00000112077	RHAG	0.005	0.01	2
ENSG00000114124	GRK7	0.01	0.02	2
ENSG00000115607	IL18RAP	0.02	0.04	2
ENSG00000118298	CA14	0.005	0.01	2
ENSG00000120322	PCDHB8	0.01	0.02	2
ENSG00000124256	ZBP1	0.02	0.04	2
ENSG00000124440	HIF3A	0.005	0.01	2
ENSG00000124713	GNMT	0.07	0.14	2
ENSG00000128918	ALDH1A2	0.01	0.02	2
ENSG00000132518	GUCY2D	0.005	0.01	2
ENSG00000136305	CIDEB	0.005	0.01	2
ENSG00000138675	FGF5	0.02	0.04	2
ENSG00000147647	DPYS	0.01	0.02	2
ENSG00000151322	NPAS3	0.005	0.01	2
ENSG00000151475	SLC25A31	0.005	0.01	2
ENSG00000156966	B3GNT7	0.015	0.03	2
ENSG00000159339	PADI4	0.005	0.01	2
ENSG00000160856	FCRL3	0.005	0.01	2
ENSG00000163060	TEKT4	0.125	0.25	2
ENSG00000163519	TRAT1	0.005	0.01	2
ENSG00000165496	RPL10L	0.01	0.02	2
ENSG00000167077	MEI1	0.005	0.01	2
ENSG00000168421	RHOH	0.005	0.01	2
ENSG00000168539	CHRM1	0.005	0.01	2
ENSG00000169194	IL13	0.005	0.01	2
ENSG00000169688	MT1B	0.075	0.15	2
ENSG00000172399	MYOZ2	0.005	0.01	2
ENSG00000177283	FZD8	0.03	0.06	2
ENSG00000178217	SH2D4B	0.01	0.02	2
ENSG00000180532	ZSCAN4	0.005	0.01	2
ENSG00000181449	SOX2	0.005	0.01	2
ENSG00000181781	ODF3L2	0.01	0.02	2
ENSG00000182521	TBPL2	0.005	0.01	2
ENSG00000182557	SPNS3	0.02	0.04	2
ENSG00000182568	SATB1	0.005	0.01	2
ENSG00000183128	CALHM3	0.01	0.02	2
ENSG00000184434	LRRC19	0.005	0.01	2
ENSG00000184571	PIWIL3	0.005	0.01	2
ENSG00000184786	TCTE3	0.1	0.2	2
ENSG00000186714	CCDC73	0.005	0.01	2
ENSG00000187033	SAMD7	0.005	0.01	2
ENSG00000189409	MMP23B	0.01	0.02	2
ENSG00000196862	RGPD4	0.215	0.43	2
ENSG00000197134	ZNF257	0.01	0.02	2
ENSG00000197241	SLC2A7	0.005	0.01	2
ENSG00000198099	ADH4	0.02	0.04	2
ENSG00000203643	AC012456.3	0.015	0.03	2
ENSG00000203729	LINC00272	0.01	0.02	2
ENSG00000204644	ZFP57	0.005	0.01	2
ENSG00000204706	MAMDC2-AS1	0.015	0.03	2
ENSG00000207607	MIR200A	0.18	0.36	2
ENSG00000211514	MIR454	0.11	0.22	2
ENSG00000212126	TAS2R50	0.01	0.02	2
ENSG00000214860	EVPLL	0.005	0.01	2
ENSG00000217442	SYCE3	0.025	0.05	2
ENSG00000221643	SNORA77	0.115	0.23	2
ENSG00000222777	RNU6-233P	0.095	0.19	2
ENSG00000225258	AC009478.1	0.02	0.04	2
ENSG00000225945	RP3-441A12.1	0.08	0.16	2
ENSG00000225948	RP11-554I8.1	0.015	0.03	2
ENSG00000227237	AL672294.1	0.035	0.07	2
ENSG00000228812	LAMA5-AS1	0.05	0.1	2
ENSG00000228918	LINC01344	0.005	0.01	2
ENSG00000229331	GK-IT1	0.02	0.04	2
ENSG00000230065	AC010974.3	0.045	0.09	2
ENSG00000230393	AC092667.2	0.005	0.01	2
ENSG00000230461	PROX1-AS1	0.01	0.02	2
ENSG00000230537	RP11-305L7.1	0.03	0.06	2
ENSG00000230778	ANKRD63	0.01	0.02	2
ENSG00000230790	AC012456.4	0.015	0.03	2
ENSG00000231010	RP6-109B7.2	0.02	0.04	2
ENSG00000231332	OOEP-AS1	0.02	0.04	2
ENSG00000231566	RP5-1158E12.3	0.27	0.54	2
ENSG00000231918	AC007682.1	0.02	0.04	2
ENSG00000232084	LINC01104	0.005	0.01	2
ENSG00000232406	RP11-234K24.3	0.035	0.07	2
ENSG00000235123	DSCAM-AS1	0.005	0.01	2
ENSG00000235366	LINC01055	0.015	0.03	2
ENSG00000236049	LINC01920	0.005	0.01	2
ENSG00000237292	LINC01732	0.015	0.03	2
ENSG00000237978	KCNMB2-AS1	0.025	0.05	2
ENSG00000240241	RP11-314M24.1	0.015	0.03	2
ENSG00000240589	RN7SL258P	0.03	0.06	2
ENSG00000240758	RP11-155G14.6	0.68	1.36	2
ENSG00000244006	RN7SL799P	0.035	0.07	2
ENSG00000245164	LINC00861	0.005	0.01	2
ENSG00000245322	RP11-15B17.1	0.02	0.04	2
ENSG00000245719	RP11-34F13.2	0.005	0.01	2
ENSG00000245748	RP11-367J11.2	0.005	0.01	2
ENSG00000246331	RP11-77I22.2	0.005	0.01	2
ENSG00000246526	RP11-539L10.2	0.07	0.14	2
ENSG00000249917	LINC00536	0.01	0.02	2
ENSG00000250230	RP11-855O10.2	0.005	0.01	2
ENSG00000250820	RP11-91H12.4	0.015	0.03	2
ENSG00000252391	RNU6-638P	0.135	0.27	2
ENSG00000252933	RNU6-1223P	0.135	0.27	2
ENSG00000253317	RP11-142A23.1	0.02	0.04	2
ENSG00000253559	OSGEPL1-AS1	0.275	0.55	2
ENSG00000253932	RP11-10C8.2	0.04	0.08	2
ENSG00000254556	AF131215.4	0.01	0.02	2
ENSG00000254698	RP11-659G9.3	0.02	0.04	2
ENSG00000254791	FAR1-IT1	0.025	0.05	2
ENSG00000255009	UBTFL1	0.01	0.02	2
ENSG00000255160	RP11-428C19.5	0.01	0.02	2
ENSG00000255428	RP11-794P6.1	0.005	0.01	2
ENSG00000257194	RP11-567C2.1	0.01	0.02	2
ENSG00000257268	RP1-74B13.2	0.015	0.03	2
ENSG00000257515	RP11-498M15.1	0.03	0.06	2
ENSG00000258234	RP11-370I10.2	0.03	0.06	2
ENSG00000258386	RP11-187E13.2	0.065	0.13	2
ENSG00000258673	LINC01397	0.055	0.11	2
ENSG00000258902	CTD-2128A3.2	0.015	0.03	2
ENSG00000259211	RP11-64K12.8	0.01	0.02	2
ENSG00000259422	RP11-593F23.1	0.04	0.08	2
ENSG00000259453	RP11-815J21.1	0.01	0.02	2
ENSG00000259756	RP11-625H11.2	0.02	0.04	2
ENSG00000260482	CTD-2196E14.9	0.185	0.37	2
ENSG00000261003	RP1-140C12.2	0.005	0.01	2
ENSG00000261028	AC012322.1	0.01	0.02	2
ENSG00000261379	RP11-395N3.1	0.015	0.03	2
ENSG00000261617	LINC02177	0.02	0.04	2
ENSG00000261757	AC005592.3	0.01	0.02	2
ENSG00000262211	CTD-2031P19.5	0.03	0.06	2
ENSG00000262721	AC106782.20	0.015	0.03	2
ENSG00000263089	RP11-166P13.4	0.01	0.02	2
ENSG00000263370	RP11-68I3.5	0.035	0.07	2
ENSG00000264707	L3MBTL4-AS1	0.03	0.06	2
ENSG00000265555	LINC01903	0.01	0.02	2
ENSG00000265739	RP11-354P11.3	0.035	0.07	2
ENSG00000267480	RP11-703I16.1	0.035	0.07	2
ENSG00000267659	LINC01482	0.02	0.04	2
ENSG00000267727	CTD-2540B15.7	0.015	0.03	2
ENSG00000267765	CTD-3193K9.3	0.01	0.02	2
ENSG00000267795	SMIM22	0.01	0.02	2
ENSG00000267882	RP4-569M23.5	0.005	0.01	2
ENSG00000271167	LINC01109	0.005	0.01	2
ENSG00000271789	RP5-1112D6.7	0.065	0.13	2
ENSG00000271916	RP11-884K10.6	0.035	0.07	2
ENSG00000272908	RP11-121A8.1	0.005	0.01	2
ENSG00000273308	RP11-496H1.2	0.025	0.05	2
ENSG00000273313	RBAKDN	0.03	0.06	2
ENSG00000273971	RP11-77K12.10	0.025	0.05	2
ENSG00000274341	RP11-227G15.10	0.07	0.14	2
ENSG00000274895	RP11-478J18.2	0.005	0.01	2
ENSG00000276746	Metazoa_SRP	0.055	0.11	2
ENSG00000276867	CTD-2358C21.5	0.075	0.15	2
ENSG00000277013	CTC-526N19.1	0.04	0.08	2
ENSG00000277118	Metazoa_SRP	0.03	0.06	2
ENSG00000277173	CTD-2024F21.1	0.065	0.13	2
ENSG00000277420	CH17-408M7.1	0.035	0.07	2
ENSG00000278040	uc_338	0.06	0.12	2
ENSG00000278147	CTD-3028N15.3	0.025	0.05	2
ENSG00000278520	MIR7851	0.065	0.13	2
ENSG00000278590	RN7SL113P	0.035	0.07	2
ENSG00000278764	Metazoa_SRP	0.11	0.22	2
ENSG00000278816	RP5-1116H23.4	0.03	0.06	2
ENSG00000280604	PCBP3-OT1	0.02	0.04	2
ENSG00000281880	PAUPAR	0.005	0.01	2
ENSG00000283025	RP11-477N12.5	0.005	0.01	2
ENSG00000283654	RP11-244E17.1	0.005	0.01	2
ENSG00000255008	AP000442.4	0.055	0.11	2
ENSG00000257759	RP11-486O13.4	0.055	0.11	2
ENSG00000249198	RP11-772C9.1	0.07	0.14	2
ENSG00000272848	RP1-137D17.2	0.07	0.035	0.5
ENSG00000140678	ITGAX	0.09	0.045	0.5
ENSG00000225300	RP11-1086F11.1	0.17	0.085	0.5
ENSG00000261996	CTC-281F24.1	0.09	0.045	0.5
ENSG00000004848	ARX	0.01	0.005	0.5
ENSG00000009724	MASP2	0.02	0.01	0.5
ENSG00000039600	SOX30	0.03	0.015	0.5
ENSG00000039987	BEST2	0.01	0.005	0.5
ENSG00000042980	ADAM28	0.01	0.005	0.5
ENSG00000070388	FGF22	0.02	0.01	0.5
ENSG00000070915	SLC12A3	0.01	0.005	0.5
ENSG00000072182	ASIC4	0.03	0.015	0.5
ENSG00000074276	CDHR2	0.01	0.005	0.5
ENSG00000080166	DCT	0.01	0.005	0.5
ENSG00000084734	GCKR	0.01	0.005	0.5
ENSG00000090534	THPO	0.05	0.025	0.5
ENSG00000099139	PCSK5	0.03	0.015	0.5
ENSG00000100341	PNPLA5	0.01	0.005	0.5
ENSG00000101282	RSPO4	0.03	0.015	0.5
ENSG00000102032	RENBP	0.01	0.005	0.5
ENSG00000105664	COMP	0.01	0.005	0.5
ENSG00000107147	KCNT1	0.01	0.005	0.5
ENSG00000107954	NEURL1	0.04	0.02	0.5
ENSG00000112053	SLC26A8	0.01	0.005	0.5
ENSG00000113249	HAVCR1	0.01	0.005	0.5
ENSG00000115896	PLCL1	0.04	0.02	0.5
ENSG00000122188	LAX1	0.02	0.01	0.5
ENSG00000124785	NRN1	0.02	0.01	0.5
ENSG00000125285	SOX21	0.01	0.005	0.5
ENSG00000125409	TEKT3	0.01	0.005	0.5
ENSG00000130176	CNN1	0.03	0.015	0.5
ENSG00000130377	ACSBG2	0.01	0.005	0.5
ENSG00000130508	PXDN	0.01	0.005	0.5
ENSG00000133067	LGR6	0.02	0.01	0.5
ENSG00000134242	PTPN22	0.01	0.005	0.5
ENSG00000134376	CRB1	0.02	0.01	0.5
ENSG00000134757	DSG3	0.01	0.005	0.5
ENSG00000143194	MAEL	0.02	0.01	0.5
ENSG00000145384	FABP2	0.02	0.01	0.5
ENSG00000151892	GFRA1	0.01	0.005	0.5
ENSG00000156042	CFAP70	0.14	0.07	0.5
ENSG00000157554	ERG	0.01	0.005	0.5
ENSG00000162399	BSND	0.01	0.005	0.5
ENSG00000163793	DNAJC5G	0.02	0.01	0.5
ENSG00000164007	CLDN19	0.02	0.01	0.5
ENSG00000164197	RNF180	0.06	0.03	0.5
ENSG00000164794	KCNV1	0.04	0.02	0.5
ENSG00000164867	NOS3	0.01	0.005	0.5
ENSG00000165300	SLITRK5	0.01	0.005	0.5
ENSG00000166947	EPB42	0.01	0.005	0.5
ENSG00000167094	TTC16	0.02	0.01	0.5
ENSG00000168350	DEGS2	0.03	0.015	0.5
ENSG00000168453	HR	0.01	0.005	0.5
ENSG00000173068	BNC2	0.01	0.005	0.5
ENSG00000174059	CD34	0.02	0.01	0.5
ENSG00000174945	AMZ1	0.02	0.01	0.5
ENSG00000175189	INHBC	0.04	0.02	0.5
ENSG00000179921	GPBAR1	0.02	0.01	0.5
ENSG00000180447	GAS1	0.02	0.01	0.5
ENSG00000180574	EIF2S3L	0.05	0.025	0.5
ENSG00000181804	SLC9A9	0.07	0.035	0.5
ENSG00000184374	COLEC10	0.01	0.005	0.5
ENSG00000185518	SV2B	0.03	0.015	0.5
ENSG00000187492	CDHR4	0.02	0.01	0.5
ENSG00000188394	GPR21	0.01	0.005	0.5
ENSG00000188869	TMC3	0.01	0.005	0.5
ENSG00000188897	CTD-3088G3.8	0.01	0.005	0.5
ENSG00000188993	LRRC66	0.02	0.01	0.5
ENSG00000197585	AC107218.3	0.03	0.015	0.5
ENSG00000197872	FAM49A	0.03	0.015	0.5
ENSG00000198178	CLEC4C	0.01	0.005	0.5
ENSG00000198216	CACNA1E	0.01	0.005	0.5
ENSG00000198547	C20orf203	0.01	0.005	0.5
ENSG00000198711	SSBP3-AS1	0.01	0.005	0.5
ENSG00000204345	CD300LD	0.01	0.005	0.5
ENSG00000204361	NXPE2	0.01	0.005	0.5
ENSG00000205488	CALML3-AS1	0.01	0.005	0.5
ENSG00000206199	ANKUB1	0.01	0.005	0.5
ENSG00000206203	TSSK2	0.01	0.005	0.5
ENSG00000207864	MIR27B	0.62	0.31	0.5
ENSG00000212766	EWSAT1	0.01	0.005	0.5
ENSG00000223751	AC116609.2	0.03	0.015	0.5
ENSG00000224714	RP11-179K3.2	0.01	0.005	0.5
ENSG00000225330	AF064860.5	0.03	0.015	0.5
ENSG00000226203	LINC01733	0.03	0.015	0.5
ENSG00000228624	RP3-399L15.3	0.02	0.01	0.5
ENSG00000228634	RP4-534N18.2	0.03	0.015	0.5
ENSG00000229521	MYCBP2-AS2	0.04	0.02	0.5
ENSG00000230323	LINC00159	0.04	0.02	0.5
ENSG00000230492	RP4-753D10.5	0.02	0.01	0.5
ENSG00000231255	AC005009.1	0.07	0.035	0.5
ENSG00000231422	LINC01516	0.02	0.01	0.5
ENSG00000231704	AC004895.4	0.03	0.015	0.5
ENSG00000231781	AC079896.1	0.04	0.02	0.5
ENSG00000235989	MORC2-AS1	0.01	0.005	0.5
ENSG00000236544	AC008060.8	0.03	0.015	0.5
ENSG00000236546	RP1-118J21.5	0.02	0.01	0.5
ENSG00000236799	RP11-383C6.2	0.05	0.025	0.5
ENSG00000241269	AC093620.5	0.03	0.015	0.5
ENSG00000241959	RN7SL76P	0.06	0.03	0.5
ENSG00000243267	RN7SL614P	0.06	0.03	0.5
ENSG00000244411	KRTAP5-7	0.02	0.01	0.5
ENSG00000244514	RN7SL125P	0.07	0.035	0.5
ENSG00000249464	LINC01091	0.04	0.02	0.5
ENSG00000249679	RP11-279O9.4	0.04	0.02	0.5
ENSG00000250986	AC141928.1	0.05	0.025	0.5
ENSG00000251692	PTX4	0.02	0.01	0.5
ENSG00000253647	CTD-2270F17.1	0.04	0.02	0.5
ENSG00000254235	RP11-115J16.1	0.01	0.005	0.5
ENSG00000255334	RP11-708L7.6	0.06	0.03	0.5
ENSG00000256747	RP11-860B13.1	0.05	0.025	0.5
ENSG00000257553	RP11-603J24.17	0.04	0.02	0.5
ENSG00000257910	RP11-461F16.3	0.03	0.015	0.5
ENSG00000259083	RP11-407N17.4	0.18	0.09	0.5
ENSG00000259462	CPEB1-AS1	0.05	0.025	0.5
ENSG00000259641	PCAT29	0.02	0.01	0.5
ENSG00000259661	AC068831.15	0.02	0.01	0.5
ENSG00000259952	AC009133.15	0.03	0.015	0.5
ENSG00000260239	RP11-274H24.1	0.07	0.035	0.5
ENSG00000260918	RP11-731J8.2	0.01	0.005	0.5
ENSG00000261481	RP11-77H9.6	0.03	0.015	0.5
ENSG00000265735	RN7SL5P	0.18	0.09	0.5
ENSG00000267136	RP11-53B2.3	0.01	0.005	0.5
ENSG00000267144	AC067968.3	0.03	0.015	0.5
ENSG00000267282	CTB-129P6.4	0.04	0.02	0.5
ENSG00000267811	RP11-727F15.11	0.27	0.135	0.5
ENSG00000268050	RP11-247A12.8	0.07	0.035	0.5
ENSG00000268087	CTC-429P9.2	0.05	0.025	0.5
ENSG00000269427	CTC-429P9.1	0.04	0.02	0.5
ENSG00000269621	RP11-98D18.15	0.05	0.025	0.5
ENSG00000270457	RP11-467C18.1	0.05	0.025	0.5
ENSG00000272170	RP11-387M24.5	0.04	0.02	0.5
ENSG00000273129	PACERR	0.02	0.01	0.5
ENSG00000273301	RP11-314B1.2	0.01	0.005	0.5
ENSG00000274021	RP11-823E8.3	0.03	0.015	0.5
ENSG00000276633	AJ011931.1	0.01	0.005	0.5
ENSG00000277579	CTC-268N12.3	0.04	0.02	0.5
ENSG00000281106	LINC00282	0.01	0.005	0.5
ENSG00000282048	RP4-590F24.2	0.01	0.005	0.5
ENSG00000008226	DLEC1	0.04	0.02	0.5
ENSG00000010327	STAB1	0.01	0.005	0.5
ENSG00000064989	CALCRL	0.02	0.01	0.5
ENSG00000088386	SLC15A1	0.04	0.02	0.5
ENSG00000104899	AMH	0.02	0.01	0.5
ENSG00000105679	GAPDHS	0.01	0.005	0.5
ENSG00000108381	ASPA	0.05	0.025	0.5
ENSG00000113905	HRG	0.02	0.01	0.5
ENSG00000115423	DNAH6	0.02	0.01	0.5
ENSG00000115590	IL1R2	0.01	0.005	0.5
ENSG00000118308	LRMP	0.01	0.005	0.5
ENSG00000121552	CSTA	0.02	0.01	0.5
ENSG00000130635	COL5A1	0.01	0.005	0.5
ENSG00000131435	PDLIM4	0.01	0.005	0.5
ENSG00000137648	TMPRSS4	0.01	0.005	0.5
ENSG00000139209	SLC38A4	0.05	0.025	0.5
ENSG00000141527	CARD14	0.01	0.005	0.5
ENSG00000145808	ADAMTS19	0.02	0.01	0.5
ENSG00000155465	SLC7A7	0.04	0.02	0.5
ENSG00000160973	FOXH1	0.06	0.03	0.5
ENSG00000161649	CD300LG	0.04	0.02	0.5
ENSG00000161664	ASB16	0.04	0.02	0.5
ENSG00000163357	DCST1	0.02	0.01	0.5
ENSG00000164082	GRM2	0.01	0.005	0.5
ENSG00000164161	HHIP	0.01	0.005	0.5
ENSG00000164591	MYOZ3	0.08	0.04	0.5
ENSG00000165323	FAT3	0.01	0.005	0.5
ENSG00000165409	TSHR	0.02	0.01	0.5
ENSG00000165816	VWA2	0.05	0.025	0.5
ENSG00000166736	HTR3A	0.01	0.005	0.5
ENSG00000167178	ISLR2	0.01	0.005	0.5
ENSG00000169896	ITGAM	0.02	0.01	0.5
ENSG00000170482	SLC23A1	0.02	0.01	0.5
ENSG00000173080	RXFP4	0.01	0.005	0.5
ENSG00000173269	MMRN2	0.02	0.01	0.5
ENSG00000174697	LEP	0.01	0.005	0.5
ENSG00000174788	PCP2	0.04	0.02	0.5
ENSG00000177340	FLJ13224	0.01	0.005	0.5
ENSG00000178342	KCNG2	0.01	0.005	0.5
ENSG00000178789	CD300LB	0.01	0.005	0.5
ENSG00000180043	FAM71E2	0.01	0.005	0.5
ENSG00000180730	SHISA2	0.04	0.02	0.5
ENSG00000183347	GBP6	0.05	0.025	0.5
ENSG00000183638	RP1L1	0.01	0.005	0.5
ENSG00000183873	SCN5A	0.03	0.015	0.5
ENSG00000184313	MROH7	0.01	0.005	0.5
ENSG00000187581	COX8C	0.12	0.06	0.5
ENSG00000187595	ZNF385C	0.16	0.08	0.5
ENSG00000187871	GFRAL	0.02	0.01	0.5
ENSG00000188037	CLCN1	0.01	0.005	0.5
ENSG00000188517	COL25A1	0.01	0.005	0.5
ENSG00000196275	GTF2IRD2	0.26	0.13	0.5
ENSG00000198326	TMEM239	0.03	0.015	0.5
ENSG00000198570	RD3	0.01	0.005	0.5
ENSG00000198812	LRRC10	0.01	0.005	0.5
ENSG00000203684	IBA57-AS1	0.26	0.13	0.5
ENSG00000204616	TRIM31	0.03	0.015	0.5
ENSG00000205293	LINC01602	0.03	0.015	0.5
ENSG00000207696	MIR659	0.61	0.305	0.5
ENSG00000212385	RNU6-817P	0.27	0.135	0.5
ENSG00000212993	POU5F1B	0.04	0.02	0.5
ENSG00000214049	UCA1	0.02	0.01	0.5
ENSG00000222371	RN7SKP202	0.05	0.025	0.5
ENSG00000223843	EFCAB6-AS1	0.01	0.005	0.5
ENSG00000224142	AMMECR1-IT1	0.03	0.015	0.5
ENSG00000224310	LINC01567	0.03	0.015	0.5
ENSG00000224675	AC009227.2	0.04	0.02	0.5
ENSG00000225243	RP1-127D3.4	0.07	0.035	0.5
ENSG00000225434	LINC01504	0.01	0.005	0.5
ENSG00000225516	FAM197Y5	0.04	0.02	0.5
ENSG00000225546	LVCAT5	0.01	0.005	0.5
ENSG00000226083	SLC39A12-AS1	0.01	0.005	0.5
ENSG00000226846	LINC00348	0.05	0.025	0.5
ENSG00000227516	RP5-973N23.4	0.1	0.05	0.5
ENSG00000228021	RP11-383C5.3	0.01	0.005	0.5
ENSG00000228971	RP11-286B14.1	0.02	0.01	0.5
ENSG00000230641	USP12-AS2	0.13	0.065	0.5
ENSG00000231412	CTC-490G23.2	0.07	0.035	0.5
ENSG00000231473	LINC00441	0.09	0.045	0.5
ENSG00000231651	DLG3-AS1	0.04	0.02	0.5
ENSG00000232811	RP11-96K19.2	0.04	0.02	0.5
ENSG00000235978	AC018816.3	0.04	0.02	0.5
ENSG00000236116	AC064853.2	0.03	0.015	0.5
ENSG00000236662	RP11-108L7.4	0.6	0.3	0.5
ENSG00000237452	BHMG1	0.01	0.005	0.5
ENSG00000237685	RP11-360O19.4	0.03	0.015	0.5
ENSG00000239466	RN7SL552P	0.13	0.065	0.5
ENSG00000243323	PTPRVP	0.04	0.02	0.5
ENSG00000243365	RN7SL278P	0.07	0.035	0.5
ENSG00000243560	RN7SL364P	0.07	0.035	0.5
ENSG00000243910	TUBA4B	0.02	0.01	0.5
ENSG00000244036	RP11-306G20.1	0.03	0.015	0.5
ENSG00000244953	RP11-613D13.8	0.02	0.01	0.5
ENSG00000245888	FLJ21408	0.08	0.04	0.5
ENSG00000246363	RP11-13A1.1	0.01	0.005	0.5
ENSG00000248202	RP11-455B3.1	0.02	0.01	0.5
ENSG00000248431	AC005150.1	0.16	0.08	0.5
ENSG00000248753	CTC-276P9.2	0.03	0.015	0.5
ENSG00000249082	C5orf66-AS1	0.02	0.01	0.5
ENSG00000249406	RP11-893F2.5	0.04	0.02	0.5
ENSG00000249584	RP11-478P10.1	0.01	0.005	0.5
ENSG00000249898	MCPH1-AS1	0.05	0.025	0.5
ENSG00000250072	CTC-529P8.1	0.01	0.005	0.5
ENSG00000250186	RP11-1079K10.4	0.05	0.025	0.5
ENSG00000250685	RP11-486L19.2	0.03	0.015	0.5
ENSG00000251080	RP11-415C15.1	0.03	0.015	0.5
ENSG00000251141	RP11-53O19.1	0.06	0.03	0.5
ENSG00000253217	KB-1991G8.1	0.03	0.015	0.5
ENSG00000253227	RP11-383J24.1	0.03	0.015	0.5
ENSG00000253379	RP11-1102P16.1	0.01	0.005	0.5
ENSG00000253577	RP11-100L22.3	0.04	0.02	0.5
ENSG00000253829	RP11-723D22.3	0.64	0.32	0.5
ENSG00000254267	KB-1458E12.1	0.04	0.02	0.5
ENSG00000254551	RP11-727A23.7	0.08	0.04	0.5
ENSG00000254804	RP11-674C21.9	0.08	0.04	0.5
ENSG00000254887	CTC-378H22.1	0.04	0.02	0.5
ENSG00000255240	RP11-142C4.6	0.04	0.02	0.5
ENSG00000255328	RP11-326C3.12	0.04	0.02	0.5
ENSG00000256542	RP13-895J2.3	0.01	0.005	0.5
ENSG00000256582	RP11-75L1.1	0.03	0.015	0.5
ENSG00000257097	CLIP1-AS1	0.01	0.005	0.5
ENSG00000257443	RP11-150C16.1	0.09	0.045	0.5
ENSG00000257550	RP11-793H13.3	0.01	0.005	0.5
ENSG00000259106	RP11-242P2.2	0.19	0.095	0.5
ENSG00000259113	RP11-406H23.2	0.1	0.05	0.5
ENSG00000259235	RP11-605F22.2	0.04	0.02	0.5
ENSG00000259595	RP11-516C1.1	0.1	0.05	0.5
ENSG00000259737	RP11-475A13.1	0.09	0.045	0.5
ENSG00000259780	RP11-304L19.12	0.03	0.015	0.5
ENSG00000259870	RP11-753A21.2	0.01	0.005	0.5
ENSG00000259925	CTA-363E6.2	0.04	0.02	0.5
ENSG00000260322	RP11-339A11.2	0.01	0.005	0.5
ENSG00000261235	RP11-510J16.5	0.03	0.015	0.5
ENSG00000261403	RP11-114H24.3	0.09	0.045	0.5
ENSG00000261423	RP11-1007O24.3	0.28	0.14	0.5
ENSG00000262966	RP11-85B7.2	0.01	0.005	0.5
ENSG00000265388	RN7SL391P	0.14	0.07	0.5
ENSG00000265445	RP11-849N15.1	0.09	0.045	0.5
ENSG00000266126	RP11-209D14.4	0.33	0.165	0.5
ENSG00000266195	RN7SL163P	0.22	0.11	0.5
ENSG00000266950	CTD-2623N2.5	0.04	0.02	0.5
ENSG00000267117	AC010525.4	0.04	0.02	0.5
ENSG00000267576	CTC-510F12.6	0.03	0.015	0.5
ENSG00000268316	AC006272.2	0.03	0.015	0.5
ENSG00000269420	PLA2G4C-AS1	0.03	0.015	0.5
ENSG00000269504	AC003973.4	0.01	0.005	0.5
ENSG00000271555	CTD-3214K23.1	0.08	0.04	0.5
ENSG00000272219	CTB-181H17.1	0.02	0.01	0.5
ENSG00000272360	RP11-359I18.5	0.39	0.195	0.5
ENSG00000273123	RP11-9N20.3	0.09	0.045	0.5
ENSG00000273141	RP11-820I16.4	0.03	0.015	0.5
ENSG00000273333	XXbac-BPG300A18.13	0.99	0.495	0.5
ENSG00000273372	SFTPD-AS1	0.08	0.04	0.5
ENSG00000274297	RP11-138H8.8	0.11	0.055	0.5
ENSG00000278449	MIR6892	0.22	0.11	0.5
ENSG00000278482	ST7-OT3_3	0.22	0.11	0.5
ENSG00000281450	PANDAR	0.03	0.015	0.5
ENSG00000283148	RP11-456N14.4	0.02	0.01	0.5
ENSG00000284375	MIR19B1	0.38	0.19	0.5
ENSG00000157368	IL34	0.03	0.015	0.5
ENSG00000248634	CTC-573M9.1	0.22	0.11	0.5
ENSG00000131409	LRRC4B	0.03	0.015	0.5
ENSG00000179165	PXT1	0.03	0.015	0.5
ENSG00000222017	AC011997.1	0.12	0.06	0.5
ENSG00000167874	TMEM88	0.15	0.075	0.5
ENSG00000221381	SNORD88B	6.66	3.32	0.498498
ENSG00000274514	Metazoa_SRP	1.66	0.825	0.496988
ENSG00000265236	SNORD84	3.05	1.515	0.496721
ENSG00000212296	SNORD72	0.485	0.24	0.494845
ENSG00000206702	RNU1-11P	1.345	0.665	0.494424
ENSG00000241860	RP11-34P13.13	81.785	40.425	0.494284
ENSG00000237436	RP11-312B8.1	0.405	0.2	0.493827
ENSG00000273778	MIR6765	0.385	0.19	0.493506
ENSG00000234776	C11orf94	0.365	0.18	0.493151
ENSG00000221066	SNORD111	0.335	0.165	0.492537
ENSG00000233922	LINC01694	0.325	0.16	0.492308
ENSG00000229291	RP4-580N22.2	0.315	0.155	0.492063
ENSG00000283551	SNORD98	2.48	1.22	0.491935
ENSG00000232876	CTA-212D2.2	0.305	0.15	0.491803
ENSG00000224846	RP1-90J20.8	0.265	0.13	0.490566
ENSG00000267199	RP11-861E21.2	0.265	0.13	0.490566
ENSG00000223284	RNU6-195P	0.245	0.12	0.489796
ENSG00000276869	MIR6729	1.87	0.915	0.489305
ENSG00000272382	CTD-2035E11.4	0.225	0.11	0.488889
ENSG00000252139	SCARNA18	0.44	0.215	0.488636
ENSG00000272247	RP11-379F4.9	0.215	0.105	0.488372
ENSG00000129250	KIF1C	35.92	17.535	0.488168
ENSG00000206549	PRSS50	0.205	0.1	0.487805
ENSG00000258458	CTD-2555K7.2	0.195	0.095	0.487179
ENSG00000223086	RNA5SP155	0.195	0.095	0.487179
ENSG00000244230	RN7SL151P	0.195	0.095	0.487179
ENSG00000163435	ELF3	0.77	0.375	0.487013
ENSG00000153071	DAB2	1.49	0.725	0.486577
ENSG00000280474	RP11-216B9.8	0.875	0.425	0.485714
ENSG00000273824	RP11-81H14.1	0.34	0.165	0.485294
ENSG00000141665	FBXO15	0.33	0.16	0.484848
ENSG00000260646	LA16c-385E7.1	0.155	0.075	0.483871
ENSG00000260626	RP11-23E10.3	0.31	0.15	0.483871
ENSG00000265287	RP11-192H23.6	0.155	0.075	0.483871
ENSG00000049323	LTBP1	2.585	1.25	0.483559
ENSG00000109667	SLC2A9	0.29	0.14	0.482759
ENSG00000270147	RP11-646I6.6	0.29	0.14	0.482759
ENSG00000273478	RP11-465N4.5	0.145	0.07	0.482759
ENSG00000144824	PHLDB2	33.875	16.35	0.482657
ENSG00000239398	RN7SL342P	0.135	0.065	0.481481
ENSG00000274294	RP11-20G13.5	0.27	0.13	0.481481
ENSG00000282951	CTC-490E21.14	0.135	0.065	0.481481
ENSG00000198818	SFT2D1	30.61	14.725	0.481052
ENSG00000212499	RNA5SP300	0.26	0.125	0.480769
ENSG00000222051	RNU6-1165P	0.26	0.125	0.480769
ENSG00000270133	CTC-303L1.2	0.51	0.245	0.480392
ENSG00000122025	FLT3	0.125	0.06	0.48
ENSG00000236308	RP11-316M21.7	0.375	0.18	0.48
ENSG00000261420	RP1-168L15.5	0.125	0.06	0.48
ENSG00000273472	RP11-102N12.3	0.125	0.06	0.48
ENSG00000186567	CEACAM19	0.24	0.115	0.479167
ENSG00000270095	RP11-214K3.18	0.95	0.455	0.478947
ENSG00000276434	RP11-391H12.8	0.335	0.16	0.477612
ENSG00000272989	LINC02012	0.22	0.105	0.477273
ENSG00000280374	RP11-337N6.3	1.3	0.62	0.476923
ENSG00000274124	RP11-474C8.8	0.43	0.205	0.476744
ENSG00000141338	ABCA8	0.105	0.05	0.47619
ENSG00000258279	LINC00592	0.105	0.05	0.47619
ENSG00000189223	PAX8-AS1	0.105	0.05	0.47619
ENSG00000216588	IGSF23	0.105	0.05	0.47619
ENSG00000269889	RP11-816J6.3	0.39	0.185	0.474359
ENSG00000265386	RN7SL219P	0.58	0.275	0.474138
ENSG00000233251	AC007743.1	0.095	0.045	0.473684
ENSG00000188672	RHCE	0.095	0.045	0.473684
ENSG00000236427	RP11-107M16.2	0.72	0.34	0.472222
ENSG00000254034	RP11-662B19.2	0.17	0.08	0.470588
ENSG00000111644	ACRBP	0.085	0.04	0.470588
ENSG00000272057	CTB-40H15.4	0.085	0.04	0.470588
ENSG00000228420	LINC01768	0.33	0.155	0.469697
ENSG00000196433	ASMT	0.245	0.115	0.469388
ENSG00000264083	RP11-227G15.9	0.405	0.19	0.469136
ENSG00000231530	RP11-187A9.3	0.555	0.26	0.468468
ENSG00000207166	SNORA68	3.935	1.84	0.467598
ENSG00000272223	RP1-20C7.6	0.995	0.465	0.467337
ENSG00000164761	TNFRSF11B	0.075	0.035	0.466667
ENSG00000235296	AC137723.5	0.15	0.07	0.466667
ENSG00000204581	ACOXL-AS1	0.075	0.035	0.466667
ENSG00000242985	RN7SL50P	0.075	0.035	0.466667
ENSG00000273829	Metazoa_SRP	0.075	0.035	0.466667
ENSG00000073067	CYP2W1	0.075	0.035	0.466667
ENSG00000261519	RP11-403P17.4	0.075	0.035	0.466667
ENSG00000167103	PIP5KL1	0.805	0.375	0.465839
ENSG00000200879	SNORD14E	7.015	3.26	0.464718
ENSG00000205129	C4orf47	0.14	0.065	0.464286
ENSG00000246211	RP11-632K5.3	0.205	0.095	0.463415
ENSG00000283064	RP1-221C16.8	0.205	0.095	0.463415
ENSG00000015285	WAS	0.4	0.185	0.4625
ENSG00000266236	NARF-IT1	0.4	0.185	0.4625
ENSG00000035403	VCL	54.925	25.37	0.461903
ENSG00000229717	RP11-556N4.1	0.13	0.06	0.461538
ENSG00000235121	RP11-90L20.2	0.065	0.03	0.461538
ENSG00000188693	CYP51A1-AS1	0.065	0.03	0.461538
ENSG00000222259	RN7SKP114	0.065	0.03	0.461538
ENSG00000245112	SMARCA5-AS1	0.065	0.03	0.461538
ENSG00000127928	GNGT1	0.065	0.03	0.461538
ENSG00000224733	RP1-86D1.5	0.065	0.03	0.461538
ENSG00000229463	LYST-AS1	0.065	0.03	0.461538
ENSG00000233308	OSTN-AS1	0.065	0.03	0.461538
ENSG00000235086	FNDC1-IT1	0.065	0.03	0.461538
ENSG00000241211	IQCJ-SCHIP1-AS1	0.065	0.03	0.461538
ENSG00000243049	RN7SL33P	0.065	0.03	0.461538
ENSG00000263489	CTC-264K15.6	0.065	0.03	0.461538
ENSG00000269425	AC007292.7	0.065	0.03	0.461538
ENSG00000278526	ST7-OT3_2	1.27	0.585	0.46063
ENSG00000175877	WBSCR28	0.185	0.085	0.459459
ENSG00000230438	SERPINB9P1	0.185	0.085	0.459459
ENSG00000270035	RP11-338N10.2	0.185	0.085	0.459459
ENSG00000064309	CDON	2.89	1.325	0.458478
ENSG00000247011	RP11-700H6.1	0.12	0.055	0.458333
ENSG00000132849	PATJ	4.19	1.92	0.458234
ENSG00000170231	FABP6	0.175	0.08	0.457143
ENSG00000231999	FLJ27354	0.175	0.08	0.457143
ENSG00000258651	RP11-545M17.1	0.395	0.18	0.455696
ENSG00000224597	SVIL-AS1	1.285	0.585	0.455253
ENSG00000138115	CYP2C8	0.055	0.025	0.454545
ENSG00000163631	ALB	0.055	0.025	0.454545
ENSG00000172458	IL17D	0.055	0.025	0.454545
ENSG00000253715	RP11-706C16.8	0.22	0.1	0.454545
ENSG00000259933	RP11-304L19.1	0.055	0.025	0.454545
ENSG00000278214	LINC02139	0.055	0.025	0.454545
ENSG00000104432	IL7	0.055	0.025	0.454545
ENSG00000112981	NME5	0.055	0.025	0.454545
ENSG00000137098	SPAG8	0.165	0.075	0.454545
ENSG00000157404	KIT	0.055	0.025	0.454545
ENSG00000261065	RP11-74C13.4	0.165	0.075	0.454545
ENSG00000246863	RP11-325N19.3	0.165	0.075	0.454545
ENSG00000249096	RP11-290F5.1	0.055	0.025	0.454545
ENSG00000277383	CTD-3001H11.2	0.42	0.19	0.452381
ENSG00000267073	AC005256.1	0.365	0.165	0.452055
ENSG00000244383	FAM3D-AS1	0.355	0.16	0.450704
ENSG00000258649	CTD-2142D14.1	0.3	0.135	0.45
ENSG00000229951	FLJ31356	0.2	0.09	0.45
ENSG00000089820	ARHGAP4	0.1	0.045	0.45
ENSG00000266010	GATA6-AS1	0.1	0.045	0.45
ENSG00000270072	RP11-750H9.7	0.29	0.13	0.448276
ENSG00000262482	LA16c-321D4.2	0.145	0.065	0.448276
ENSG00000273179	RP11-20I20.4	0.19	0.085	0.447368
ENSG00000106483	SFRP4	0.09	0.04	0.444444
ENSG00000123095	BHLHE41	0.09	0.04	0.444444
ENSG00000177699	RP11-16K12.1	0.045	0.02	0.444444
ENSG00000256546	AC156455.1	0.045	0.02	0.444444
ENSG00000258334	RP11-161H23.9	0.045	0.02	0.444444
ENSG00000262119	RP11-483C6.1	0.045	0.02	0.444444
ENSG00000273137	RP3-402G11.28	0.585	0.26	0.444444
ENSG00000100373	UPK3A	0.045	0.02	0.444444
ENSG00000153902	LGI4	0.09	0.04	0.444444
ENSG00000227260	LINC01985	0.045	0.02	0.444444
ENSG00000232774	FLJ22447	0.045	0.02	0.444444
ENSG00000243083	LINC00870	0.045	0.02	0.444444
ENSG00000249341	RP11-317M11.1	0.045	0.02	0.444444
ENSG00000250362	AC008592.5	0.045	0.02	0.444444
ENSG00000268756	AC104534.2	0.18	0.08	0.444444
ENSG00000281196	LINC00934	0.045	0.02	0.444444
ENSG00000253507	CTD-2501M5.1	0.045	0.02	0.444444
ENSG00000256955	RP11-417L19.2	0.135	0.06	0.444444
ENSG00000269758	CTD-2245F17.9	0.27	0.12	0.444444
ENSG00000249249	AC010226.4	0.09	0.04	0.444444
ENSG00000276934	RP11-231E4.5	0.305	0.135	0.442623
ENSG00000244479	OR2A1-AS1	0.565	0.25	0.442478
ENSG00000273175	RP11-11N7.4	0.17	0.075	0.441176
ENSG00000152954	NRSN1	0.125	0.055	0.44
ENSG00000260704	LINC00543	0.125	0.055	0.44
ENSG00000271871	AC005740.6	0.205	0.09	0.439024
ENSG00000254686	RP1-276E15.1	0.285	0.125	0.438596
ENSG00000239040	Y_RNA	2.18	0.955	0.438073
ENSG00000197210	KB-1592A4.15	0.08	0.035	0.4375
ENSG00000248771	LINC01207	0.08	0.035	0.4375
ENSG00000261045	LINC02129	0.08	0.035	0.4375
ENSG00000270240	AC015849.2	0.24	0.105	0.4375
ENSG00000281376	ABALON	0.08	0.035	0.4375
ENSG00000206828	U1	6.975	3.05	0.437276
ENSG00000240106	RN7SL146P	0.275	0.12	0.436364
ENSG00000276404	MIR6835	7.88	3.435	0.435914
ENSG00000228719	RP5-1119A7.14	0.115	0.05	0.434783
ENSG00000272523	LINC01023	1.45	0.63	0.434483
ENSG00000264384	RN7SL431P	0.53	0.23	0.433962
ENSG00000242865	RN7SL244P	0.75	0.325	0.433333
ENSG00000265752	RP11-403A21.1	0.15	0.065	0.433333
ENSG00000230105	RP11-431N15.2	0.185	0.08	0.432432
ENSG00000266610	RN7SL176P	0.185	0.08	0.432432
ENSG00000267011	CTB-50L17.16	0.325	0.14	0.430769
ENSG00000272702	RP11-44N22.3	0.14	0.06	0.428571
ENSG00000135409	AMHR2	0.035	0.015	0.428571
ENSG00000274742	Metazoa_SRP	0.28	0.12	0.428571
ENSG00000260269	CTD-2323K18.1	1.225	0.525	0.428571
ENSG00000277738	RP11-693J15.6	0.105	0.045	0.428571
ENSG00000083067	TRPM3	0.035	0.015	0.428571
ENSG00000166349	RAG1	0.035	0.015	0.428571
ENSG00000187398	LUZP2	0.035	0.015	0.428571
ENSG00000226497	RP11-406O16.1	0.035	0.015	0.428571
ENSG00000268292	AC006547.15	0.035	0.015	0.428571
ENSG00000101812	H2BFM	0.035	0.015	0.428571
ENSG00000182175	RGMA	0.035	0.015	0.428571
ENSG00000187048	CYP4A11	0.035	0.015	0.428571
ENSG00000197599	CCDC154	0.07	0.03	0.428571
ENSG00000198075	SULT1C4	0.035	0.015	0.428571
ENSG00000203434	RP11-163F15.1	0.035	0.015	0.428571
ENSG00000213468	FIRRE	0.035	0.015	0.428571
ENSG00000215277	RNF212B	0.035	0.015	0.428571
ENSG00000226330	RP11-739N20.2	0.035	0.015	0.428571
ENSG00000227050	RP11-460I13.2	0.035	0.015	0.428571
ENSG00000248550	OTX2-AS1	0.07	0.03	0.428571
ENSG00000251632	LINC02172	0.07	0.03	0.428571
ENSG00000261393	RP11-21B23.1	0.035	0.015	0.428571
ENSG00000262312	LA16c-390H2.4	0.035	0.015	0.428571
ENSG00000272719	CTB-161C1.1	0.14	0.06	0.428571
ENSG00000281371	INE2	0.035	0.015	0.428571
ENSG00000269807	AC007292.4	0.375	0.16	0.426667
ENSG00000264251	RN7SL819P	0.68	0.29	0.426471
ENSG00000100031	GGT1	0.305	0.13	0.42623
ENSG00000149656	LINC00266-1	1.83	0.78	0.42623
ENSG00000284442	MIR2110	1.995	0.85	0.426065
ENSG00000236778	INTS6-AS1	0.505	0.215	0.425743
ENSG00000201499	RNU6-312P	1.26	0.535	0.424603
ENSG00000184227	ACOT1	0.32	0.135	0.421875
ENSG00000226904	RP11-561O23.8	4.03	1.7	0.421836
ENSG00000264540	RN7SL405P	2.29	0.965	0.421397
ENSG00000233672	RNASEH2B-AS1	0.095	0.04	0.421053
ENSG00000278570	NR2E3	0.095	0.04	0.421053
ENSG00000124249	KCNK15	0.955	0.4	0.418848
ENSG00000229203	AC103564.7	0.215	0.09	0.418605
ENSG00000233849	AC022201.5	0.215	0.09	0.418605
ENSG00000236021	RP11-195C7.1	0.395	0.165	0.417722
ENSG00000111490	TBC1D30	4	1.67	0.4175
ENSG00000139269	INHBE	0.06	0.025	0.416667
ENSG00000237637	FRY-AS1	0.06	0.025	0.416667
ENSG00000267457	RP5-837J1.4	0.18	0.075	0.416667
ENSG00000138109	CYP2C9	0.06	0.025	0.416667
ENSG00000258998	RP11-398E10.1	0.06	0.025	0.416667
ENSG00000228614	RP13-476E20.1	0.12	0.05	0.416667
ENSG00000231992	RP11-57H12.2	0.24	0.1	0.416667
ENSG00000273747	RP11-90B9.3	0.06	0.025	0.416667
ENSG00000226957	RP4-533D7.4	0.06	0.025	0.416667
ENSG00000248174	RP11-148L24.1	0.06	0.025	0.416667
ENSG00000259321	RP11-468E2.5	0.265	0.11	0.415094
ENSG00000015568	RGPD5	0.41	0.17	0.414634
ENSG00000204595	DPRX	0.145	0.06	0.413793
ENSG00000256751	PLBD1-AS1	0.435	0.18	0.413793
ENSG00000134873	CLDN10	0.145	0.06	0.413793
ENSG00000274929	RP11-165D7.5	0.29	0.12	0.413793
ENSG00000278592	HOXA11-AS1_5	0.81	0.335	0.41358
ENSG00000150556	LYPD6B	0.085	0.035	0.411765
ENSG00000233237	LINC00472	0.085	0.035	0.411765
ENSG00000262413	RP11-498C9.3	0.17	0.07	0.411765
ENSG00000260988	RP11-285A1.1	0.085	0.035	0.411765
ENSG00000249492	RP11-159F24.3	0.085	0.035	0.411765
ENSG00000259761	RP11-138H10.2	0.085	0.035	0.411765
ENSG00000281333	RP11-900F13.3	0.62	0.255	0.41129
ENSG00000277721	Metazoa_SRP	2.02	0.83	0.410891
ENSG00000162542	TMCO4	3.775	1.55	0.410596
ENSG00000242759	LINC00882	0.195	0.08	0.410256
ENSG00000265010	RP11-661C3.2	0.195	0.08	0.410256
ENSG00000258798	RP11-895M11.3	0.635	0.26	0.409449
ENSG00000276223	RP4-781B1.5	0.635	0.26	0.409449
ENSG00000272562	RP11-396C23.4	0.33	0.135	0.409091
ENSG00000167769	ACER1	0.11	0.045	0.409091
ENSG00000249807	CTD-2199O4.1	0.11	0.045	0.409091
ENSG00000274156	RP11-407N8.6	0.11	0.045	0.409091
ENSG00000275901	Metazoa_SRP	0.465	0.19	0.408602
ENSG00000273659	RP11-58C22.2	0.245	0.1	0.408163
ENSG00000251819	RNU6-322P	0.785	0.32	0.407643
ENSG00000264853	RP11-16C1.2	0.135	0.055	0.407407
ENSG00000275454	CTD-2026K11.4	0.135	0.055	0.407407
ENSG00000236140	RP11-89F3.2	0.54	0.22	0.407407
ENSG00000221241	SNORD88A	0.86	0.35	0.406977
ENSG00000229025	AP001595.1	0.455	0.185	0.406593
ENSG00000235172	LINC01366	0.185	0.075	0.405405
ENSG00000246016	LINC01513	0.26	0.105	0.403846
ENSG00000278702	Metazoa_SRP	0.26	0.105	0.403846
ENSG00000277455	Metazoa_SRP	0.645	0.26	0.403101
ENSG00000278276	RP3-324O17.8	0.335	0.135	0.402985
ENSG00000260773	RP11-352G18.2	0.585	0.235	0.401709
ENSG00000269888	RP11-3P17.5	36.64	14.71	0.401474
ENSG00000262429	RP5-1050D4.3	0.175	0.07	0.4
ENSG00000273289	RP6-109B7.5	0.175	0.07	0.4
ENSG00000228540	AC073326.3	0.075	0.03	0.4
ENSG00000269235	ZNF350-AS1	0.15	0.06	0.4
ENSG00000273198	GS1-304P7.3	0.075	0.03	0.4
ENSG00000223734	RP11-644K8.1	0.075	0.03	0.4
ENSG00000231424	RP1-45C12.1	0.5	0.2	0.4
ENSG00000238886	SNORD121A	1.125	0.45	0.4
ENSG00000248510	RP11-145G20.1	0.05	0.02	0.4
ENSG00000259048	CTD-2058B24.2	0.275	0.11	0.4
ENSG00000260167	RP11-146F11.5	0.25	0.1	0.4
ENSG00000262678	RP5-1050D4.4	0.15	0.06	0.4
ENSG00000267455	RP11-78A19.2	0.075	0.03	0.4
ENSG00000270022	RNU12	0.075	0.03	0.4
ENSG00000077264	PAK3	0.025	0.01	0.4
ENSG00000103522	IL21R	0.025	0.01	0.4
ENSG00000106571	GLI3	0.025	0.01	0.4
ENSG00000132874	SLC14A2	0.025	0.01	0.4
ENSG00000153294	ADGRF4	0.025	0.01	0.4
ENSG00000159374	M1AP	0.025	0.01	0.4
ENSG00000164604	GPR85	0.025	0.01	0.4
ENSG00000171502	COL24A1	0.025	0.01	0.4
ENSG00000176204	LRRTM4	0.025	0.01	0.4
ENSG00000179468	OR9A2	0.025	0.01	0.4
ENSG00000180209	MYLPF	0.025	0.01	0.4
ENSG00000187533	PRR27	0.025	0.01	0.4
ENSG00000220575	HTR5A-AS1	0.025	0.01	0.4
ENSG00000233542	RP11-547D24.1	0.025	0.01	0.4
ENSG00000237513	RP11-325F22.2	0.05	0.02	0.4
ENSG00000239605	C2orf61	0.05	0.02	0.4
ENSG00000257279	RP11-231I16.1	0.025	0.01	0.4
ENSG00000260634	RP11-521O16.1	0.025	0.01	0.4
ENSG00000261462	CTA-254O6.1	0.05	0.02	0.4
ENSG00000266925	RP11-434D2.7	0.025	0.01	0.4
ENSG00000267263	RP11-75C10.7	0.05	0.02	0.4
ENSG00000267549	AC006116.17	0.025	0.01	0.4
ENSG00000273989	RP11-425D17.2	0.2	0.08	0.4
ENSG00000277496	RP11-93B14.9	0.025	0.01	0.4
ENSG00000006756	ARSD	0.025	0.01	0.4
ENSG00000114455	HHLA2	0.025	0.01	0.4
ENSG00000120280	CXorf21	0.025	0.01	0.4
ENSG00000125872	LRRN4	0.025	0.01	0.4
ENSG00000157766	ACAN	0.025	0.01	0.4
ENSG00000164451	FAM26D	0.05	0.02	0.4
ENSG00000167554	ZNF610	0.025	0.01	0.4
ENSG00000179066	CTD-2527I21.15	0.025	0.01	0.4
ENSG00000205231	TTLL10-AS1	0.025	0.01	0.4
ENSG00000223485	LINC01615	0.025	0.01	0.4
ENSG00000224506	RP1-293L8.2	0.025	0.01	0.4
ENSG00000224888	RP5-1142A6.2	0.025	0.01	0.4
ENSG00000224969	RP11-54O7.11	0.05	0.02	0.4
ENSG00000225652	KCNMA1-AS3	0.025	0.01	0.4
ENSG00000226482	ADIPOQ-AS1	0.025	0.01	0.4
ENSG00000227060	LINC00629	1.175	0.47	0.4
ENSG00000233290	RP11-147G16.1	0.025	0.01	0.4
ENSG00000237280	RP11-96C23.9	0.025	0.01	0.4
ENSG00000243055	GK-AS1	0.025	0.01	0.4
ENSG00000248483	POU5F2	0.025	0.01	0.4
ENSG00000250371	RP11-22A3.2	0.025	0.01	0.4
ENSG00000250945	RP11-810P8.1	0.025	0.01	0.4
ENSG00000253649	PRSS51	0.025	0.01	0.4
ENSG00000254035	RP11-281O15.4	0.025	0.01	0.4
ENSG00000257568	RP11-863H1.1	0.025	0.01	0.4
ENSG00000259926	RP11-44F14.5	0.025	0.01	0.4
ENSG00000263154	RP11-1055B8.2	0.025	0.01	0.4
ENSG00000263585	RP11-498C9.13	0.225	0.09	0.4
ENSG00000264739	RP11-138I1.2	0.025	0.01	0.4
ENSG00000277117	CH507-9B2.1	0.375	0.15	0.4
ENSG00000280080	TBC1D22A-AS1	0.025	0.01	0.4
ENSG00000163746	PLSCR2	0.075	0.03	0.4
ENSG00000284142	MIR6845	3.075	1.225	0.398374
ENSG00000277249	MIR6784	2.05	0.815	0.397561
ENSG00000243738	RN7SL181P	0.53	0.21	0.396226
ENSG00000201451	Y_RNA	0.77	0.305	0.396104
ENSG00000255507	RP11-535A19.2	0.24	0.095	0.395833
ENSG00000205670	SMIM11A	1.38	0.545	0.394928
ENSG00000249328	RP11-26J3.1	0.19	0.075	0.394737
ENSG00000140835	CHST4	0.19	0.075	0.394737
ENSG00000222937	SNORD63	3.55	1.395	0.392958
ENSG00000258736	RP11-982M15.7	0.14	0.055	0.392857
ENSG00000265660	MIR4664	9.37	3.675	0.392209
ENSG00000232311	RP1-249I4.2	0.23	0.09	0.391304
ENSG00000104970	KIR3DX1	0.115	0.045	0.391304
ENSG00000254488	RP11-65G9.1	0.115	0.045	0.391304
ENSG00000250519	RP11-680H20.2	0.115	0.045	0.391304
ENSG00000263466	RP1-56K13.2	0.32	0.125	0.390625
ENSG00000269028	MTRNR2L12	0.475	0.185	0.389474
ENSG00000269646	CTD-2331H12.7	0.475	0.185	0.389474
ENSG00000178826	TMEM139	0.09	0.035	0.388889
ENSG00000272209	RP3-500L14.2	0.09	0.035	0.388889
ENSG00000266049	RP11-703M24.5	0.09	0.035	0.388889
ENSG00000269091	CTD-2126E3.3	0.09	0.035	0.388889
ENSG00000232212	LINC01701	0.09	0.035	0.388889
ENSG00000173480	ZNF417	1.75	0.68	0.388571
ENSG00000169604	ANTXR1	83.79	32.495	0.387815
ENSG00000269954	RP11-148O21.6	0.465	0.18	0.387097
ENSG00000247595	SPTY2D1-AS1	0.995	0.385	0.386935
ENSG00000268266	AC003005.2	0.285	0.11	0.385965
ENSG00000253898	LINC01419	0.065	0.025	0.384615
ENSG00000258430	RP11-982M15.2	0.13	0.05	0.384615
ENSG00000228661	AC090587.5	0.13	0.05	0.384615
ENSG00000255621	RP11-377D9.3	0.065	0.025	0.384615
ENSG00000236213	AC006369.2	0.195	0.075	0.384615
ENSG00000261433	CTC-297N7.1	0.235	0.09	0.382979
ENSG00000243801	RN7SL461P	0.275	0.105	0.381818
ENSG00000100100	PIK3IP1	0.105	0.04	0.380952
ENSG00000214942	AC113167.1	0.105	0.04	0.380952
ENSG00000225792	AC004540.4	0.105	0.04	0.380952
ENSG00000229983	RP11-15I11.2	0.105	0.04	0.380952
ENSG00000235387	SPAAR	0.105	0.04	0.380952
ENSG00000242398	RN7SL800P	0.42	0.16	0.380952
ENSG00000255248	MIR100HG	0.105	0.04	0.380952
ENSG00000230215	LINC01840	0.25	0.095	0.38
ENSG00000273249	LL09NC01-251B2.3	0.25	0.095	0.38
ENSG00000248846	LINC02065	0.645	0.245	0.379845
ENSG00000226125	LINC01907	0.145	0.055	0.37931
ENSG00000234567	RP1-283K11.2	0.725	0.275	0.37931
ENSG00000243137	PSG4	0.185	0.07	0.378378
ENSG00000262652	RP13-638C3.2	0.36	0.135	0.375
ENSG00000113946	CLDN16	0.12	0.045	0.375
ENSG00000177112	MRVI1-AS1	0.04	0.015	0.375
ENSG00000196860	TOMM20L	0.08	0.03	0.375
ENSG00000256615	RP11-59N23.3	0.08	0.03	0.375
ENSG00000260740	AC026471.6	0.04	0.015	0.375
ENSG00000102539	MLNR	0.08	0.03	0.375
ENSG00000171790	SLFNL1	0.04	0.015	0.375
ENSG00000204117	RP4-640H8.2	0.04	0.015	0.375
ENSG00000228277	AC112518.3	0.04	0.015	0.375
ENSG00000228421	AC005013.5	0.04	0.015	0.375
ENSG00000253582	RP11-649G15.2	0.08	0.03	0.375
ENSG00000255395	CTD-2562J17.2	0.16	0.06	0.375
ENSG00000266821	RP11-6N17.2	0.08	0.03	0.375
ENSG00000277558	RP3-468O1.6	0.04	0.015	0.375
ENSG00000267069	RP11-64C12.8	0.12	0.045	0.375
ENSG00000254577	RP11-484D2.4	0.445	0.165	0.370787
ENSG00000187994	RINL	0.095	0.035	0.368421
ENSG00000185837	CECR5-AS1	0.34	0.125	0.367647
ENSG00000236953	ZDHHC20-IT1	0.055	0.02	0.363636
ENSG00000277310	RP11-699C17.1	0.055	0.02	0.363636
ENSG00000126952	NXF5	0.055	0.02	0.363636
ENSG00000251314	CTD-2337A12.1	0.055	0.02	0.363636
ENSG00000273212	AC000068.10	0.11	0.04	0.363636
ENSG00000231389	HLA-DPA1	0.055	0.02	0.363636
ENSG00000235733	RP3-522P13.3	0.055	0.02	0.363636
ENSG00000259639	RP11-184D12.1	0.055	0.02	0.363636
ENSG00000275467	RP11-240G22.4	0.055	0.02	0.363636
ENSG00000234184	LINC01781	0.055	0.02	0.363636
ENSG00000242999	RN7SL239P	0.345	0.125	0.362319
ENSG00000275221	HIST1H2AK	0.58	0.21	0.362069
ENSG00000271778	RP11-379F4.8	0.235	0.085	0.361702
ENSG00000257526	RP11-20E24.1	0.305	0.11	0.360656
ENSG00000198429	ZNF69	0.125	0.045	0.36
ENSG00000203266	RP11-560A15.3	0.25	0.09	0.36
ENSG00000106526	ACTR3C	0.28	0.1	0.357143
ENSG00000271958	RP11-617D20.2	0.07	0.025	0.357143
ENSG00000127362	TAS2R3	0.14	0.05	0.357143
ENSG00000168754	FAM178B	0.07	0.025	0.357143
ENSG00000177669	MBOAT4	0.07	0.025	0.357143
ENSG00000263300	RP5-1029F21.4	0.225	0.08	0.355556
ENSG00000137101	CD72	0.085	0.03	0.352941
ENSG00000233970	AC092159.3	0.085	0.03	0.352941
ENSG00000255435	RP11-770J1.3	0.085	0.03	0.352941
ENSG00000273232	RP11-370A5.2	0.685	0.24	0.350365
ENSG00000101222	SPEF1	0.1	0.035	0.35
ENSG00000273481	RP11-126K1.9	0.1	0.035	0.35
ENSG00000269482	Z69720.2	0.43	0.15	0.348837
ENSG00000260366	CTD-2639E6.4	0.115	0.04	0.347826
ENSG00000274695	RP11-21K12.3	0.13	0.045	0.346154
ENSG00000274841	Metazoa_SRP	0.13	0.045	0.346154
ENSG00000214188	ST7-OT4	0.145	0.05	0.344828
ENSG00000225676	RP3-438O4.4	0.175	0.06	0.342857
ENSG00000244501	RN7SL623P	0.175	0.06	0.342857
ENSG00000274258	MIR6728	0.54	0.185	0.342593
ENSG00000275939	uc_338	0.19	0.065	0.342105
ENSG00000170092	SPDYE5	0.41	0.14	0.341463
ENSG00000252198	Y_RNA	0.22	0.075	0.340909
ENSG00000254985	RSF1-IT2	0.22	0.075	0.340909
ENSG00000199331	Y_RNA	4.065	1.385	0.340713
ENSG00000252473	SNORA67	0.25	0.085	0.34
ENSG00000267225	WDR7-OT1	0.28	0.095	0.339286
ENSG00000264271	RN7SL488P	0.475	0.16	0.336842
ENSG00000252604	RNU2-44P	0.49	0.165	0.336735
ENSG00000266038	MIR4659A	0.685	0.23	0.335766
ENSG00000265706	SNORD53_SNORD92	0.76	0.255	0.335526
ENSG00000284122	MIR6717	0.925	0.31	0.335135
ENSG00000241769	LINC00893	0.97	0.325	0.335052
ENSG00000000971	CFH	0.015	0.005	0.333333
ENSG00000052344	PRSS8	0.015	0.005	0.333333
ENSG00000100253	MIOX	0.015	0.005	0.333333
ENSG00000127249	ATP13A4	0.015	0.005	0.333333
ENSG00000146216	TTBK1	0.03	0.01	0.333333
ENSG00000147041	SYTL5	0.015	0.005	0.333333
ENSG00000153563	CD8A	0.015	0.005	0.333333
ENSG00000154099	DNAAF1	0.03	0.01	0.333333
ENSG00000158473	CD1D	0.015	0.005	0.333333
ENSG00000165269	AQP7	0.015	0.005	0.333333
ENSG00000168907	PLA2G4F	0.015	0.005	0.333333
ENSG00000182902	SLC25A18	0.015	0.005	0.333333
ENSG00000183486	MX2	0.015	0.005	0.333333
ENSG00000185905	C16orf54	0.015	0.005	0.333333
ENSG00000188783	PRELP	0.03	0.01	0.333333
ENSG00000214851	LINC00612	0.015	0.005	0.333333
ENSG00000225172	RP11-16L9.2	0.03	0.01	0.333333
ENSG00000225731	AP001627.1	0.015	0.005	0.333333
ENSG00000225968	ELFN1	0.015	0.005	0.333333
ENSG00000226476	LINC01748	0.015	0.005	0.333333
ENSG00000231718	RP11-382E9.1	0.015	0.005	0.333333
ENSG00000232034	AC092168.2	0.03	0.01	0.333333
ENSG00000238057	ZEB2-AS1	0.015	0.005	0.333333
ENSG00000238097	LINC02037	0.015	0.005	0.333333
ENSG00000253449	CTC-436K13.6	0.03	0.01	0.333333
ENSG00000260613	RP3-522J7.6	0.015	0.005	0.333333
ENSG00000264515	CTC-525D6.1	0.015	0.005	0.333333
ENSG00000266378	RP11-214O1.3	0.015	0.005	0.333333
ENSG00000267423	AC005616.2	0.06	0.02	0.333333
ENSG00000269898	RP11-568J23.4	0.06	0.02	0.333333
ENSG00000278097	AC131056.5	0.48	0.16	0.333333
ENSG00000080572	PIH1D3	0.015	0.005	0.333333
ENSG00000111728	ST8SIA1	0.03	0.01	0.333333
ENSG00000114771	AADAC	0.015	0.005	0.333333
ENSG00000116748	AMPD1	0.015	0.005	0.333333
ENSG00000130385	BMP15	0.015	0.005	0.333333
ENSG00000132554	RGS22	0.015	0.005	0.333333
[truncated: 453 more rows]

## Sheet: HeLa 24h
HeLa - 24h induction (1 μg/mL doxycycline)
ID	NAME	SRRM4 DM	SRRM4 WT	Fold-change (WT/DM)
ENSG00000160716	CHRNB2	0.01	3.07	307
ENSG00000059915	PSD	0.01	1.01	101
ENSG00000130477	UNC13A	0.08	6.22	77.75
ENSG00000179292	TMEM151A	0.01	0.56	56
ENSG00000132872	SYT4	0.13	6.84	52.6154
ENSG00000164061	BSN	0.02	0.95	47.5
ENSG00000171951	SCG2	1.53	68.89	45.0261
ENSG00000128564	VGF	0.01	0.44	44
ENSG00000108309	RUNDC3A	0.01	0.37	37
ENSG00000229299	RP4-583P15.10	0.15	4.77	31.8
ENSG00000167619	TMEM145	0.04	1.21	30.25
ENSG00000164076	CAMKV	0.02	0.6	30
ENSG00000214803	RP11-37N22.1	0.01	0.27	27
ENSG00000180720	CHRM4	0.02	0.51	25.5
ENSG00000188760	TMEM198	0.18	3.97	22.0556
ENSG00000049247	UTS2	0.01	0.19	19
ENSG00000168993	CPLX1	0.11	2.06	18.7273
ENSG00000270059	RP11-88H12.2	0.08	1.46	18.25
ENSG00000135127	BICDL1	0.08	1.41	17.625
ENSG00000102003	SYP	0.36	5.87	16.3056
ENSG00000256443	RP11-794G24.1	0.01	0.16	16
ENSG00000008735	MAPK8IP2	0.09	1.35	15
ENSG00000177679	SRRM3	0.05	0.75	15
ENSG00000270178	RP11-494H4.3	0.06	0.86	14.3333
ENSG00000235888	AF064858.8	0.03	0.42	14
ENSG00000230105	RP11-431N15.2	0.02	0.27	13.5
ENSG00000228817	BACH1-IT2	0.02	0.27	13.5
ENSG00000054356	PTPRN	0.01	0.13	13
ENSG00000105409	ATP1A3	0.03	0.36	12
ENSG00000159224	GIP	0.02	0.24	12
ENSG00000261480	GOLGA8M	0.03	0.36	12
ENSG00000235601	BARX1-AS1	0.01	0.12	12
ENSG00000253161	LINC01605	0.02	0.24	12
ENSG00000080573	COL5A3	0.06	0.69	11.5
ENSG00000163888	CAMK2N2	0.14	1.59	11.3571
ENSG00000089558	KCNH4	0.04	0.42	10.5
ENSG00000180869	LINC01555	0.03	0.31	10.3333
ENSG00000258131	RP11-541G9.1	0.03	0.31	10.3333
ENSG00000117477	CCDC181	0.01	0.1	10
ENSG00000274079	Metazoa_SRP	0.1	1	10
ENSG00000168243	GNG4	0.42	4.14	9.85714
ENSG00000106006	HOXA6	0.02	0.19	9.5
ENSG00000262265	RP5-867C24.4	0.04	0.38	9.5
ENSG00000270071	AP001172.2	0.03	0.28	9.33333
ENSG00000232536	RP11-74C1.4	0.03	0.28	9.33333
ENSG00000240963	RP11-518L10.5	0.03	0.28	9.33333
ENSG00000159753	CARMIL2	0.22	2.01	9.13636
ENSG00000278765	RP5-890E16.5	0.03	0.27	9
ENSG00000156096	UGT2B4	0.01	0.09	9
ENSG00000181392	SYNE4	0.01	0.09	9
ENSG00000173557	C2orf70	0.02	0.18	9
ENSG00000271806	RP5-892K4.1	0.01	0.09	9
ENSG00000251791	SCARNA6	0.21	1.83	8.71429
ENSG00000267114	CTB-129P6.11	0.05	0.43	8.6
ENSG00000238387	snoU13	0.28	2.4	8.57143
ENSG00000274799	Metazoa_SRP	0.13	1.11	8.53846
ENSG00000224031	TCEAL3-AS1	0.1	0.85	8.5
ENSG00000253426	RP11-10A14.4	0.02	0.17	8.5
ENSG00000254202	RP11-120I21.2	0.04	0.34	8.5
ENSG00000200502	Y_RNA	0.3	2.54	8.46667
ENSG00000274514	Metazoa_SRP	0.22	1.85	8.40909
ENSG00000106089	STX1A	2.45	19.86	8.10612
ENSG00000144583	MARCH4	0.01	0.08	8
ENSG00000161544	CYGB	0.01	0.08	8
ENSG00000283001	RP11-317C20.9	0.01	0.08	8
ENSG00000237609	AF064858.10	0.06	0.48	8
ENSG00000274591	RP11-474P2.5	0.06	0.47	7.83333
ENSG00000236053	LINC01067	0.14	1.08	7.71429
ENSG00000250133	HOXC-AS2	0.03	0.23	7.66667
ENSG00000201487	SNORD45B	1.34	10.21	7.6194
ENSG00000205085	FAM71F2	0.07	0.53	7.57143
ENSG00000106436	MYL10	0.02	0.15	7.5
ENSG00000260941	LINC00622	0.02	0.15	7.5
ENSG00000234456	MAGI2-AS3	0.02	0.15	7.5
ENSG00000267484	CTC-518P12.6	0.04	0.3	7.5
ENSG00000274589	Metazoa_SRP	0.24	1.79	7.45833
ENSG00000244357	RN7SL145P	0.07	0.52	7.42857
ENSG00000277959	RP11-45A17.2	0.05	0.36	7.2
ENSG00000141434	MEP1B	0.01	0.07	7
ENSG00000163288	GABRB1	0.01	0.07	7
ENSG00000254080	RP11-730G20.1	0.02	0.14	7
ENSG00000260588	RP11-930P14.2	0.01	0.07	7
ENSG00000276116	FUT8-AS1	0.01	0.07	7
ENSG00000114638	UPK1B	0.01	0.07	7
ENSG00000198929	NOS1AP	0.01	0.07	7
ENSG00000251493	FOXD1	0.01	0.07	7
ENSG00000260579	RP11-382A20.2	0.09	0.63	7
ENSG00000125744	RTN2	0.83	5.79	6.9759
ENSG00000267272	LINC01140	0.13	0.9	6.92308
ENSG00000238832	snoU109	0.16	1.07	6.6875
ENSG00000273733	CTC-510F12.7	0.03	0.2	6.66667
ENSG00000164675	IQUB	0.04	0.26	6.5
ENSG00000196277	GRM7	0.02	0.13	6.5
ENSG00000121552	CSTA	0.02	0.13	6.5
ENSG00000174225	ARL13A	0.04	0.26	6.5
ENSG00000259326	RP11-102L12.2	0.04	0.26	6.5
ENSG00000199691	RN7SKP173	0.25	1.59	6.36
ENSG00000247081	BAALC-AS1	0.32	2.03	6.34375
ENSG00000277545	RP11-73M11.3	0.03	0.19	6.33333
ENSG00000152932	RAB3C	0.47	2.95	6.2766
ENSG00000125931	CITED1	0.04	0.25	6.25
ENSG00000260425	LA16c-316G12.2	0.04	0.25	6.25
ENSG00000227719	AC006042.6	0.1	0.62	6.2
ENSG00000250390	RP11-338H14.1	0.05	0.31	6.2
ENSG00000236889	RP11-38J22.1	0.14	0.86	6.14286
ENSG00000125966	MMP24	0.1	0.61	6.1
ENSG00000103154	NECAB2	0.01	0.06	6
ENSG00000118432	CNR1	0.01	0.06	6
ENSG00000128218	VPREB3	0.03	0.18	6
ENSG00000128346	C22orf23	0.02	0.12	6
ENSG00000135917	SLC19A3	0.01	0.06	6
ENSG00000160161	CILP2	0.01	0.06	6
ENSG00000172689	MS4A10	0.01	0.06	6
ENSG00000187726	DNAJB13	0.01	0.06	6
ENSG00000196844	PATE2	0.01	0.06	6
ENSG00000231346	LINC01160	0.03	0.18	6
ENSG00000244327	RP11-383G6.3	0.02	0.12	6
ENSG00000262528	LA16c-349E10.1	0.01	0.06	6
ENSG00000279298	CTA-221G9.11	0.02	0.12	6
ENSG00000124743	KLHL31	0.01	0.06	6
ENSG00000151640	DPYSL4	0.01	0.06	6
ENSG00000260646	LA16c-385E7.1	0.03	0.18	6
ENSG00000274008	Metazoa_SRP	0.08	0.47	5.875
ENSG00000202347	RNU1-16P	0.14	0.82	5.85714
ENSG00000132639	SNAP25	0.65	3.77	5.8
ENSG00000198794	SCAMP5	0.46	2.65	5.76087
ENSG00000186051	TAL2	0.03	0.17	5.66667
ENSG00000254180	AB015752.3	0.15	0.85	5.66667
ENSG00000180305	WFDC10A	0.03	0.17	5.66667
ENSG00000250326	RP11-284M14.1	0.03	0.17	5.66667
ENSG00000253660	CTC-353G13.1	0.03	0.17	5.66667
ENSG00000267719	LINC02078	0.03	0.17	5.66667
ENSG00000269938	RP11-214K3.20	0.15	0.84	5.6
ENSG00000274216	Metazoa_SRP	0.13	0.72	5.53846
ENSG00000231304	SGO1-AS1	0.02	0.11	5.5
ENSG00000232034	AC092168.2	0.02	0.11	5.5
ENSG00000267724	RP11-49K24.8	0.02	0.11	5.5
ENSG00000227518	XXyac-YRM2039.3	0.02	0.11	5.5
ENSG00000244294	RN7SL740P	0.08	0.44	5.5
ENSG00000245685	AF146191.4	0.02	0.11	5.5
ENSG00000248443	RP11-284A20.3	0.02	0.11	5.5
ENSG00000270030	RP11-326C3.13	0.04	0.22	5.5
ENSG00000166257	SCN3B	0.03	0.16	5.33333
ENSG00000105146	AURKC	0.06	0.32	5.33333
ENSG00000236098	RP11-148B18.4	0.03	0.16	5.33333
ENSG00000253851	RP11-318M2.3	0.03	0.16	5.33333
ENSG00000267405	CTC-296K1.4	0.03	0.16	5.33333
ENSG00000267769	CTB-50L17.9	0.03	0.16	5.33333
ENSG00000249679	RP11-279O9.4	0.04	0.21	5.25
ENSG00000267905	CTD-2616J11.16	0.08	0.42	5.25
ENSG00000254539	RP4-791M13.3	3.43	17.93	5.22741
ENSG00000257696	RP11-175P13.2	0.05	0.26	5.2
ENSG00000270095	RP11-214K3.18	0.15	0.77	5.13333
ENSG00000273059	XXyac-YX155B6.7	0.2	1.01	5.05
ENSG00000122986	HVCN1	0.01	0.05	5
ENSG00000130988	RGN	0.01	0.05	5
ENSG00000160097	FNDC5	0.01	0.05	5
ENSG00000161835	GRASP	0.01	0.05	5
ENSG00000163746	PLSCR2	0.01	0.05	5
ENSG00000180871	CXCR2	0.01	0.05	5
ENSG00000229893	AC004549.6	0.01	0.05	5
ENSG00000254340	RP11-10A14.3	0.03	0.15	5
ENSG00000255498	RP11-618K13.2	0.04	0.2	5
ENSG00000255670	RP11-253I19.3	0.04	0.2	5
ENSG00000267586	LINC00907	0.01	0.05	5
ENSG00000278472	RP11-74D7.3	0.08	0.4	5
ENSG00000128254	C22orf24	0.01	0.05	5
ENSG00000163354	DCST2	0.01	0.05	5
ENSG00000165828	PRAP1	0.02	0.1	5
ENSG00000172794	RAB37	0.01	0.05	5
ENSG00000175699	LINC00521	0.01	0.05	5
ENSG00000183186	C2CD4C	0.01	0.05	5
ENSG00000197444	OGDHL	0.05	0.25	5
ENSG00000198033	TUBA3C	0.05	0.25	5
ENSG00000229065	RP11-80I15.4	0.03	0.15	5
ENSG00000233797	UFL1-AS1	0.03	0.15	5
ENSG00000234949	AC104667.3	0.01	0.05	5
ENSG00000235724	AC009299.2	0.03	0.15	5
ENSG00000236204	LINC01376	0.01	0.05	5
ENSG00000236754	AC004019.13	0.01	0.05	5
ENSG00000237574	LINC01856	0.01	0.05	5
ENSG00000248464	FGF10-AS1	0.01	0.05	5
ENSG00000248510	RP11-145G20.1	0.01	0.05	5
ENSG00000250280	RP11-305O6.3	0.01	0.05	5
ENSG00000254081	LINC01299	0.01	0.05	5
ENSG00000255004	RP1-68D18.3	0.02	0.1	5
ENSG00000257550	RP11-793H13.3	0.01	0.05	5
ENSG00000259755	RP11-505E24.2	0.03	0.15	5
ENSG00000260059	RP11-231E19.1	0.01	0.05	5
ENSG00000264569	RP13-650J16.1	0.03	0.15	5
ENSG00000277448	RP11-538C21.2	0.01	0.05	5
ENSG00000164309	CMYA5	0.18	0.88	4.88889
ENSG00000238358	RP5-1121E10.2	0.14	0.67	4.78571
ENSG00000283772	MIR6778	0.64	3.06	4.78125
ENSG00000225857	RP11-46A10.2	0.04	0.19	4.75
ENSG00000228629	AC092295.4	0.04	0.19	4.75
ENSG00000236514	RP11-162G10.5	0.04	0.19	4.75
ENSG00000236756	DNAJC9-AS1	0.04	0.19	4.75
ENSG00000284029	MIR6805	1.19	5.64	4.7395
ENSG00000276568	Metazoa_SRP	0.1	0.47	4.7
ENSG00000162595	DIRAS3	0.03	0.14	4.66667
ENSG00000254363	CTB-131B5.5	0.03	0.14	4.66667
ENSG00000237877	LINC01473	0.03	0.14	4.66667
ENSG00000264592	RN7SL131P	0.13	0.6	4.61538
ENSG00000228412	RP4-625H18.2	0.05	0.23	4.6
ENSG00000275703	U47924.32	0.07	0.32	4.57143
ENSG00000229325	ACAP2-IT1	0.41	1.85	4.5122
ENSG00000132026	RTBDN	0.06	0.27	4.5
ENSG00000178404	CEP295NL	0.02	0.09	4.5
ENSG00000188676	IDO2	0.02	0.09	4.5
ENSG00000233117	LINC00702	0.04	0.18	4.5
ENSG00000246523	RP11-736K20.6	0.02	0.09	4.5
ENSG00000259786	LINC02109	0.02	0.09	4.5
ENSG00000266803	RP1-77H15.1	0.02	0.09	4.5
ENSG00000276809	RP11-10E18.7	0.02	0.09	4.5
ENSG00000277368	RP11-380N8.7	0.04	0.18	4.5
ENSG00000120322	PCDHB8	0.02	0.09	4.5
ENSG00000121577	POPDC2	0.02	0.09	4.5
ENSG00000196503	ARL9	0.02	0.09	4.5
ENSG00000253854	RP11-10N23.2	0.02	0.09	4.5
ENSG00000261080	RP1-166H4.2	0.02	0.09	4.5
ENSG00000277459	RP11-732A21.3	0.08	0.35	4.375
ENSG00000140323	DISP2	0.11	0.48	4.36364
ENSG00000186648	CARMIL3	0.06	0.26	4.33333
ENSG00000227220	RP11-69I8.3	0.03	0.13	4.33333
ENSG00000270482	RP11-131L12.2	0.03	0.13	4.33333
ENSG00000255325	RP11-96B2.1	0.03	0.13	4.33333
ENSG00000256588	RP11-613F22.8	0.03	0.13	4.33333
ENSG00000277999	RP11-426C22.8	0.06	0.26	4.33333
ENSG00000174938	SEZ6L2	1.27	5.48	4.31496
ENSG00000197457	STMN3	4.84	20.82	4.30165
ENSG00000233571	RP11-545D19.1	0.1	0.43	4.3
ENSG00000264384	RN7SL431P	0.14	0.6	4.28571
ENSG00000272858	CTA-292E10.8	0.04	0.17	4.25
ENSG00000225039	LINC01058	0.12	0.51	4.25
ENSG00000282914	RP1-138A5.3	0.08	0.34	4.25
ENSG00000120669	SOHLH2	0.05	0.21	4.2
ENSG00000267070	RP11-10K17.6	0.05	0.21	4.2
ENSG00000272375	RP11-51J9.6	0.1	0.42	4.2
ENSG00000262815	RP11-565F19.4	0.05	0.21	4.2
ENSG00000266601	RP11-6N17.3	0.05	0.21	4.2
ENSG00000203364	RP11-370F5.4	0.06	0.25	4.16667
ENSG00000171303	KCNK3	0.95	3.95	4.15789
ENSG00000156206	CFAP161	0.07	0.29	4.14286
ENSG00000277589	RP11-333J10.3	0.07	0.29	4.14286
ENSG00000131650	KREMEN2	0.26	1.07	4.11538
ENSG00000145879	SPINK7	0.12	0.49	4.08333
ENSG00000117971	CHRNB4	0.01	0.04	4
ENSG00000121314	TAS2R8	0.01	0.04	4
ENSG00000123496	IL13RA2	0.01	0.04	4
ENSG00000125388	GRK4	0.05	0.2	4
ENSG00000127377	CRYGN	0.02	0.08	4
ENSG00000129194	SOX15	0.01	0.04	4
ENSG00000135902	CHRND	0.01	0.04	4
ENSG00000138379	MSTN	0.01	0.04	4
ENSG00000142405	NLRP12	0.01	0.04	4
ENSG00000143107	FNDC7	0.01	0.04	4
ENSG00000148053	NTRK2	0.01	0.04	4
ENSG00000165633	VSTM4	0.01	0.04	4
ENSG00000170419	VSTM2A	0.01	0.04	4
ENSG00000182950	ODF3L1	0.01	0.04	4
ENSG00000183486	MX2	0.01	0.04	4
ENSG00000185739	SRL	0.01	0.04	4
ENSG00000188981	MSANTD1	0.03	0.12	4
ENSG00000203877	RIPPLY2	0.03	0.12	4
ENSG00000214650	RP11-83B20.1	0.01	0.04	4
ENSG00000224349	RP11-462G2.2	0.05	0.2	4
ENSG00000226856	AC093901.1	0.02	0.08	4
ENSG00000233542	RP11-547D24.1	0.01	0.04	4
ENSG00000235513	RP4-756G23.5	0.01	0.04	4
ENSG00000241520	AC098820.4	0.02	0.08	4
ENSG00000243797	CTB-111H14.1	0.03	0.12	4
ENSG00000248746	ACTN3	0.01	0.04	4
ENSG00000258458	CTD-2555K7.2	0.03	0.12	4
ENSG00000258592	RP11-108M12.3	0.01	0.04	4
ENSG00000261292	RP11-389G6.3	0.02	0.08	4
ENSG00000261845	RP13-638C3.4	0.01	0.04	4
ENSG00000267231	AC005786.5	0.05	0.2	4
ENSG00000267784	RP11-171I2.1	0.01	0.04	4
ENSG00000269446	RP4-639J15.3	0.02	0.08	4
ENSG00000272505	RP11-981G7.6	0.01	0.04	4
ENSG00000272885	RP11-2H3.6	0.04	0.16	4
ENSG00000283518	RP11-53A1.3	0.02	0.08	4
ENSG00000039537	C6	0.01	0.04	4
ENSG00000079435	LIPE	0.04	0.16	4
ENSG00000107611	CUBN	0.01	0.04	4
ENSG00000130812	ANGPTL6	0.01	0.04	4
ENSG00000133256	PDE6B	0.01	0.04	4
ENSG00000140505	CYP1A2	0.01	0.04	4
ENSG00000142173	COL6A2	0.02	0.08	4
ENSG00000150201	FXYD4	0.02	0.08	4
ENSG00000171757	LRRC34	0.01	0.04	4
ENSG00000178412	RP11-567M16.3	0.01	0.04	4
ENSG00000182568	SATB1	0.01	0.04	4
ENSG00000188171	ZNF626	0.01	0.04	4
ENSG00000221887	HMSD	0.01	0.04	4
ENSG00000224413	AP001476.2	0.02	0.08	4
ENSG00000227456	LINC00310	0.03	0.12	4
ENSG00000227543	SPAG5-AS1	0.01	0.04	4
ENSG00000229153	EPHA1-AS1	0.01	0.04	4
ENSG00000236094	LINC00545	0.04	0.16	4
ENSG00000243284	VSIG8	0.01	0.04	4
ENSG00000254300	LINC01111	0.01	0.04	4
ENSG00000255094	RP11-406D1.2	0.04	0.16	4
ENSG00000257268	RP1-74B13.2	0.03	0.12	4
ENSG00000257985	RP1-228P16.4	0.01	0.04	4
ENSG00000259805	RP11-382A20.5	0.03	0.12	4
ENSG00000260672	RP11-1006G14.1	0.01	0.04	4
ENSG00000261411	RP11-268G13.1	0.01	0.04	4
ENSG00000265753	RN7SL444P	0.06	0.24	4
ENSG00000272024	RP11-546K22.3	0.04	0.16	4
ENSG00000273599	RP11-59C5.3	0.01	0.04	4
ENSG00000274238	RP11-115D19.3	0.07	0.28	4
ENSG00000275389	RP11-214K3.24	0.01	0.04	4
ENSG00000207468	SNORA19	0.98	3.9	3.97959
ENSG00000234199	LINC01191	0.17	0.67	3.94118
ENSG00000258682	CTD-2002H8.2	0.13	0.51	3.92308
ENSG00000269971	RP3-426I6.5	0.11	0.43	3.90909
ENSG00000137558	PI15	0.32	1.25	3.90625
ENSG00000159588	CCDC17	0.09	0.35	3.88889
ENSG00000277396	Metazoa_SRP	0.17	0.66	3.88235
ENSG00000284280	MIR6843	0.15	0.58	3.86667
ENSG00000203411	Metazoa_SRP	0.22	0.85	3.86364
ENSG00000271815	CTD-2235C13.3	0.07	0.27	3.85714
ENSG00000264618	RN7SL732P	0.07	0.27	3.85714
ENSG00000275939	uc_338	0.13	0.5	3.84615
ENSG00000237261	Metazoa_SRP	0.13	0.5	3.84615
ENSG00000284163	MIR3620	0.51	1.96	3.84314
ENSG00000272149	RP11-627J17.1	0.06	0.23	3.83333
ENSG00000278175	GLIDR	0.34	1.3	3.82353
ENSG00000252933	RNU6-1223P	0.28	1.07	3.82143
ENSG00000265452	MIR3682	0.44	1.68	3.81818
ENSG00000206630	SNORD60	5.14	19.56	3.80545
ENSG00000274204	RP11-272L14.2	0.05	0.19	3.8
ENSG00000274364	RP3-324O17.7	0.05	0.19	3.8
ENSG00000137285	TUBB2B	0.05	0.19	3.8
ENSG00000167646	DNAAF3	0.05	0.19	3.8
ENSG00000235795	RP11-421L21.2	0.1	0.38	3.8
ENSG00000270894	AC015849.13	0.05	0.19	3.8
ENSG00000283933	MIR6878	0.91	3.45	3.79121
ENSG00000212296	SNORD72	0.5	1.89	3.78
ENSG00000209042	SNORD12C	0.39	1.47	3.76923
ENSG00000207870	MIR221	0.51	1.92	3.76471
ENSG00000231890	DARS-AS1	0.08	0.3	3.75
ENSG00000198795	ZNF521	0.04	0.15	3.75
ENSG00000237331	XIAP-AS1	0.04	0.15	3.75
ENSG00000240322	RN7SL481P	0.08	0.3	3.75
ENSG00000259254	CTD-2339L15.3	0.04	0.15	3.75
ENSG00000275322	RP11-262A16.1	0.07	0.26	3.71429
ENSG00000125814	NAPB	2.49	9.19	3.69076
ENSG00000254302	RP11-431M3.1	0.09	0.33	3.66667
ENSG00000214919	RP11-674E16.4	0.03	0.11	3.66667
ENSG00000226889	RP11-474I16.8	0.03	0.11	3.66667
ENSG00000272622	RP11-395N3.2	0.12	0.44	3.66667
ENSG00000274421	RP11-386J22.3	0.03	0.11	3.66667
ENSG00000282977	PCBP2-OT1	0.15	0.54	3.6
ENSG00000263080	RP11-485G7.5	0.05	0.18	3.6
ENSG00000117601	SERPINC1	0.05	0.18	3.6
ENSG00000221571	RNU6ATAC35P	0.05	0.18	3.6
ENSG00000231789	PIK3CD-AS2	0.17	0.61	3.58824
ENSG00000232311	RP1-249I4.2	0.07	0.25	3.57143
ENSG00000114124	GRK7	0.2	0.71	3.55
ENSG00000123342	MMP19	0.02	0.07	3.5
ENSG00000134873	CLDN10	0.02	0.07	3.5
ENSG00000151846	PABPC3	0.02	0.07	3.5
ENSG00000162426	SLC45A1	0.02	0.07	3.5
ENSG00000179141	MTUS2-AS1	0.02	0.07	3.5
ENSG00000204866	IGFL2	0.02	0.07	3.5
ENSG00000232987	LINC01219	0.02	0.07	3.5
ENSG00000251152	RP11-281P23.1	0.02	0.07	3.5
ENSG00000259639	RP11-184D12.1	0.04	0.14	3.5
ENSG00000264448	RP3-388N13.5	0.02	0.07	3.5
ENSG00000277692	RP11-358N2.2	0.02	0.07	3.5
ENSG00000086288	NME8	0.04	0.14	3.5
ENSG00000096006	CRISP3	0.02	0.07	3.5
ENSG00000131471	AOC3	0.02	0.07	3.5
ENSG00000165794	SLC39A2	0.02	0.07	3.5
ENSG00000203362	RP3-337H4.8	0.02	0.07	3.5
ENSG00000214513	NOTO	0.02	0.07	3.5
ENSG00000224318	CHL1-AS2	0.02	0.07	3.5
ENSG00000226751	AF127936.5	0.02	0.07	3.5
ENSG00000228737	AC008781.7	0.08	0.28	3.5
ENSG00000250334	LINC00989	0.02	0.07	3.5
ENSG00000259926	RP11-44F14.5	0.02	0.07	3.5
ENSG00000261090	RP11-20G6.2	0.04	0.14	3.5
ENSG00000267726	CTD-2526M8.2	0.04	0.14	3.5
ENSG00000269694	AC005197.2	0.08	0.28	3.5
ENSG00000284600	RP11-755H23.1	0.08	0.28	3.5
ENSG00000259083	RP11-407N17.4	0.06	0.21	3.5
ENSG00000259469	RP11-227D13.4	0.06	0.21	3.5
ENSG00000267922	AC007193.6	0.06	0.21	3.5
ENSG00000268051	CTC-244M17.1	0.1	0.35	3.5
ENSG00000257239	RP11-630C16.2	0.07	0.24	3.42857
ENSG00000272588	RP11-440L14.4	0.07	0.24	3.42857
ENSG00000230530	LIMD1-AS1	0.05	0.17	3.4
ENSG00000157851	DPYSL5	0.05	0.17	3.4
ENSG00000277721	Metazoa_SRP	0.31	1.05	3.3871
ENSG00000148655	C10orf11	0.16	0.54	3.375
ENSG00000006116	CACNG3	0.03	0.1	3.33333
ENSG00000225595	LINC01623	0.03	0.1	3.33333
ENSG00000250260	RP11-325L7.2	0.03	0.1	3.33333
ENSG00000272733	KB-208E9.1	0.03	0.1	3.33333
ENSG00000198429	ZNF69	0.03	0.1	3.33333
ENSG00000227868	C1orf234	0.03	0.1	3.33333
ENSG00000236711	SMAD9-IT1	0.03	0.1	3.33333
ENSG00000246451	RP11-894P9.1	0.06	0.2	3.33333
ENSG00000265055	AC145343.2	0.03	0.1	3.33333
ENSG00000269994	RP11-276H19.2	0.03	0.1	3.33333
ENSG00000278737	RP11-325L12.7	0.03	0.1	3.33333
ENSG00000283413	CTB-76P12.1	0.03	0.1	3.33333
ENSG00000258082	RP11-443B7.3	0.1	0.33	3.3
ENSG00000270016	RP11-932O9.8	0.1	0.33	3.3
ENSG00000147437	GNRH1	1.26	4.15	3.29365
ENSG00000276248	RP11-230F18.5	0.83	2.73	3.28916
ENSG00000253505	CTA-398F10.1	0.21	0.69	3.28571
ENSG00000136206	SPDYE1	0.07	0.23	3.28571
ENSG00000276771	HOTAIRM1_2	0.65	2.12	3.26154
ENSG00000133169	BEX1	0.04	0.13	3.25
ENSG00000134343	ANO3	0.04	0.13	3.25
ENSG00000273350	RP4-539M6.20	0.04	0.13	3.25
ENSG00000239653	PSMD6-AS2	0.68	2.2	3.23529
ENSG00000275569	RP11-930O11.3	0.09	0.29	3.22222
ENSG00000272910	RP11-15L13.4	0.14	0.45	3.21429
ENSG00000149927	DOC2A	0.1	0.32	3.2
ENSG00000225205	AC093818.1	0.05	0.16	3.2
ENSG00000176236	C10orf111	0.05	0.16	3.2
ENSG00000281183	NPTN-IT1	1.06	3.39	3.19811
ENSG00000207650	MIR570	0.96	3.06	3.1875
ENSG00000100505	TRIM9	0.52	1.65	3.17308
ENSG00000197977	ELOVL2	0.29	0.92	3.17241
ENSG00000259319	RP11-293M10.6	0.06	0.19	3.16667
ENSG00000176076	KCNE5	0.31	0.98	3.16129
ENSG00000233219	RP11-89N17.3	0.14	0.44	3.14286
ENSG00000067191	CACNB1	1.68	5.25	3.125
ENSG00000132821	VSTM2L	0.08	0.25	3.125
ENSG00000254812	RP11-661A12.12	0.16	0.5	3.125
ENSG00000175175	PPM1E	0.81	2.52	3.11111
ENSG00000207500	SNORD102	5.36	16.59	3.09515
ENSG00000283867	MIR1307	0.62	1.91	3.08065
ENSG00000265349	RP11-55L4.2	0.38	1.17	3.07895
ENSG00000232893	IQCA1-AS1	0.14	0.43	3.07143
ENSG00000212643	ZRSR1	0.98	2.98	3.04082
ENSG00000076864	RAP1GAP	2.1	6.33	3.01429
ENSG00000228126	FALEC	0.09	0.27	3
ENSG00000249650	RP11-310P5.1	0.09	0.27	3
ENSG00000006042	TMEM98	0.01	0.03	3
ENSG00000039068	CDH1	0.01	0.03	3
ENSG00000053524	MCF2L2	0.02	0.06	3
ENSG00000069667	RORA	0.01	0.03	3
ENSG00000089041	P2RX7	0.01	0.03	3
ENSG00000105609	LILRB5	0.02	0.06	3
ENSG00000110693	SOX6	0.01	0.03	3
ENSG00000115596	WNT6	0.01	0.03	3
ENSG00000118160	SLC8A2	0.01	0.03	3
ENSG00000125850	OVOL2	0.01	0.03	3
ENSG00000130368	MAS1	0.01	0.03	3
ENSG00000131242	RAB11FIP4	0.03	0.09	3
ENSG00000132517	SLC52A1	0.01	0.03	3
ENSG00000136059	VILL	0.01	0.03	3
ENSG00000138653	NDST4	0.04	0.12	3
ENSG00000139053	PDE6H	0.02	0.06	3
ENSG00000141837	CACNA1A	0.01	0.03	3
ENSG00000143858	SYT2	0.01	0.03	3
ENSG00000152208	GRID2	0.02	0.06	3
ENSG00000156298	TSPAN7	0.01	0.03	3
ENSG00000157368	IL34	0.01	0.03	3
ENSG00000165182	CXorf58	0.01	0.03	3
ENSG00000168491	CCDC110	0.06	0.18	3
ENSG00000169860	P2RY1	0.01	0.03	3
ENSG00000171766	GATM	0.01	0.03	3
ENSG00000175489	LRRC25	0.01	0.03	3
ENSG00000187554	TLR5	0.01	0.03	3
ENSG00000188394	GPR21	0.01	0.03	3
ENSG00000188580	NKAIN2	0.01	0.03	3
ENSG00000196979	RP11-88G17.6	0.01	0.03	3
ENSG00000197153	HIST1H3J	0.04	0.12	3
ENSG00000204420	MPIG6B	0.01	0.03	3
ENSG00000226676	RP11-589B3.6	0.03	0.09	3
ENSG00000227744	LINC01940	0.01	0.03	3
ENSG00000233061	TTLL7-IT1	0.02	0.06	3
ENSG00000233521	LINC01638	0.03	0.09	3
ENSG00000236334	PPIAL4G	0.01	0.03	3
ENSG00000238057	ZEB2-AS1	0.03	0.09	3
ENSG00000249174	RP11-124N3.3	0.03	0.09	3
ENSG00000249551	LINC02216	0.03	0.09	3
ENSG00000251459	RP11-319E12.2	0.02	0.06	3
ENSG00000253647	CTD-2270F17.1	0.01	0.03	3
ENSG00000254461	RP11-755F10.3	0.03	0.09	3
ENSG00000259439	LINC01833	0.01	0.03	3
ENSG00000259661	AC068831.15	0.02	0.06	3
ENSG00000260428	SCX	0.03	0.09	3
ENSG00000261751	RP11-305A4.3	0.02	0.06	3
ENSG00000263968	RN7SL381P	0.34	1.02	3
ENSG00000272514	CFAP206	0.04	0.12	3
ENSG00000274253	RP11-566K19.6	0.01	0.03	3
ENSG00000279658	RP11-389G6.4	0.06	0.18	3
ENSG00000282041	CTA-286B10.8	0.02	0.06	3
ENSG00000076258	FMO4	0.01	0.03	3
ENSG00000084710	EFR3B	0.01	0.03	3
ENSG00000089356	FXYD3	0.01	0.03	3
ENSG00000105141	CASP14	0.01	0.03	3
ENSG00000105991	HOXA1	0.03	0.09	3
ENSG00000106560	GIMAP2	0.01	0.03	3
ENSG00000109943	CRTAM	0.01	0.03	3
ENSG00000111713	GYS2	0.02	0.06	3
ENSG00000125910	S1PR4	0.01	0.03	3
ENSG00000129009	ISLR	0.01	0.03	3
ENSG00000130755	GMFG	0.04	0.12	3
ENSG00000134594	RAB33A	0.04	0.12	3
ENSG00000161180	CCDC116	0.03	0.09	3
ENSG00000162366	PDZK1IP1	0.02	0.06	3
ENSG00000168676	KCTD19	0.01	0.03	3
ENSG00000170044	ZPLD1	0.01	0.03	3
ENSG00000171827	ZNF570	0.03	0.09	3
ENSG00000174672	BRSK2	0.04	0.12	3
ENSG00000176428	VPS37D	0.02	0.06	3
ENSG00000180336	MEIOC	0.01	0.03	3
ENSG00000185669	SNAI3	0.01	0.03	3
ENSG00000186088	GSAP	0.01	0.03	3
ENSG00000186094	AGBL4	0.01	0.03	3
ENSG00000186204	CYP4F12	0.01	0.03	3
ENSG00000189045	ANKDD1B	0.01	0.03	3
ENSG00000196814	MVB12B	0.01	0.03	3
ENSG00000214050	FBXO16	0.01	0.03	3
ENSG00000214336	FOXI3	0.01	0.03	3
ENSG00000214773	RP11-717D12.1	0.01	0.03	3
ENSG00000223979	SMCR2	0.03	0.09	3
ENSG00000225129	RP4-614C15.2	0.03	0.09	3
ENSG00000228302	RP11-186N15.3	0.01	0.03	3
ENSG00000232633	CTD-2201G3.1	0.01	0.03	3
ENSG00000235221	RP11-459J23.1	0.02	0.06	3
ENSG00000235277	AF127577.8	0.12	0.36	3
ENSG00000235295	LINC01634	0.01	0.03	3
ENSG00000237685	RP11-360O19.4	0.02	0.06	3
ENSG00000238039	AF011889.2	0.08	0.24	3
ENSG00000241544	LINC02029	0.01	0.03	3
ENSG00000245164	LINC00861	0.01	0.03	3
ENSG00000246863	RP11-325N19.3	0.01	0.03	3
ENSG00000248771	LINC01207	0.01	0.03	3
ENSG00000249375	CASC11	0.01	0.03	3
ENSG00000249574	AC226118.1	0.01	0.03	3
ENSG00000250371	RP11-22A3.2	0.01	0.03	3
ENSG00000253552	HOXA-AS2	0.01	0.03	3
ENSG00000254985	RSF1-IT2	0.03	0.09	3
ENSG00000255850	TMEM5-AS1	0.03	0.09	3
ENSG00000258240	RP1-46F2.3	0.03	0.09	3
ENSG00000258332	RP11-711C17.2	0.03	0.09	3
ENSG00000259555	RP11-335K5.2	0.02	0.06	3
ENSG00000260052	CTC-527H23.3	0.03	0.09	3
ENSG00000260325	HSPB9	0.01	0.03	3
ENSG00000260880	HCCAT5	0.03	0.09	3
ENSG00000260971	RP11-504A18.1	0.01	0.03	3
ENSG00000261759	RP11-626G11.3	0.01	0.03	3
ENSG00000264739	RP11-138I1.2	0.01	0.03	3
ENSG00000267436	AC005786.7	0.03	0.09	3
ENSG00000268931	RP11-886P16.6	0.04	0.12	3
ENSG00000268987	CTC-435M10.10	0.03	0.09	3
ENSG00000269054	CTD-2619J13.3	0.04	0.12	3
ENSG00000269967	RP11-84A19.4	0.03	0.09	3
ENSG00000274554	RP11-240G22.5	0.01	0.03	3
ENSG00000277420	CH17-408M7.1	0.01	0.03	3
ENSG00000278153	RP4-585I14.3	0.04	0.12	3
ENSG00000281657	LINC00976	0.06	0.18	3
ENSG00000258414	RP11-356O9.1	0.07	0.21	3
ENSG00000267151	MIR2117HG	0.05	0.15	3
ENSG00000272299	RP11-394A14.4	0.05	0.15	3
ENSG00000278075	RP11-248M19.1	0.05	0.15	3
ENSG00000119630	PGF	0.05	0.15	3
ENSG00000122145	TBX22	0.05	0.15	3
ENSG00000271387	RP11-382D12.2	0.05	0.15	3
ENSG00000278903	CH507-145C22.1	0.28	0.83	2.96429
ENSG00000274654	CTD-3247H4.2	0.22	0.65	2.95455
ENSG00000237689	AC007064.24	0.21	0.62	2.95238
ENSG00000167889	MGAT5B	2.39	7.04	2.94561
ENSG00000263257	RP11-65J21.4	0.17	0.5	2.94118
ENSG00000161647	MPP3	6.41	18.8	2.93292
ENSG00000256299	RP11-989F5.3	0.86	2.52	2.93023
ENSG00000263941	RN7SL32P	0.11	0.32	2.90909
ENSG00000264271	RN7SL488P	0.11	0.32	2.90909
ENSG00000274758	RP1-59D14.10	0.1	0.29	2.9
ENSG00000270008	RP11-298P3.4	0.19	0.55	2.89474
ENSG00000274841	Metazoa_SRP	0.09	0.26	2.88889
ENSG00000168679	SLC16A4	0.08	0.23	2.875
ENSG00000184979	USP18	0.08	0.23	2.875
ENSG00000253214	RP11-1149M10.2	0.08	0.23	2.875
ENSG00000260350	RP11-152P23.2	0.08	0.23	2.875
ENSG00000240294	RN7SKP241	0.51	1.46	2.86275
ENSG00000267696	ERVK-28	0.29	0.83	2.86207
ENSG00000283845	MIR4721	0.57	1.63	2.85965
ENSG00000212443	SNORA53	0.54	1.54	2.85185
ENSG00000238650	SNORD54	0.86	2.45	2.84884
ENSG00000207554	MIR647	0.33	0.94	2.84848
ENSG00000235813	RP11-308B5.2	0.13	0.37	2.84615
ENSG00000278040	uc_338	0.13	0.37	2.84615
ENSG00000273913	Metazoa_SRP	0.32	0.91	2.84375
ENSG00000199363	SNORA63	0.19	0.54	2.84211
ENSG00000207392	SNORA20	0.56	1.59	2.83929
ENSG00000258355	RP11-651L5.2	0.06	0.17	2.83333
ENSG00000231482	AC141930.2	0.06	0.17	2.83333
ENSG00000277383	CTD-3001H11.2	0.06	0.17	2.83333
ENSG00000213588	ZBTB9	0.34	0.96	2.82353
ENSG00000212163	SNORD91A	0.22	0.62	2.81818
ENSG00000270115	RP11-415J8.7	0.11	0.31	2.81818
ENSG00000272094	RP4-665J23.4	0.11	0.31	2.81818
ENSG00000102524	TNFSF13B	0.16	0.45	2.8125
ENSG00000277117	CH507-9B2.1	0.16	0.45	2.8125
ENSG00000201003	SNORA58	0.21	0.59	2.80952
ENSG00000270116	AP001429.1	0.26	0.73	2.80769
ENSG00000187185	CTD-2600O9.1	0.05	0.14	2.8
ENSG00000230648	RP3-406P24.3	0.1	0.28	2.8
ENSG00000275936	RP1-278C19.8	0.05	0.14	2.8
ENSG00000221044	U3	0.1	0.28	2.8
ENSG00000272033	RP11-52A20.2	0.05	0.14	2.8
ENSG00000178093	TSSK6	0.15	0.42	2.8
ENSG00000177380	PPFIA3	0.74	2.06	2.78378
ENSG00000196312	MFSD14C	0.09	0.25	2.77778
ENSG00000241985	WWTR1-IT1	0.09	0.25	2.77778
ENSG00000267270	PARD6G-AS1	0.09	0.25	2.77778
ENSG00000271216	LINC01050	0.09	0.25	2.77778
ENSG00000152402	GUCY1A2	0.3	0.83	2.76667
ENSG00000254577	RP11-484D2.4	0.12	0.33	2.75
ENSG00000263410	RN7SL460P	0.12	0.33	2.75
ENSG00000275227	uc_338	0.12	0.33	2.75
ENSG00000245848	CEBPA	0.04	0.11	2.75
ENSG00000251577	RP11-297P16.3	0.04	0.11	2.75
ENSG00000274447	LLNLR-304G9.1	0.04	0.11	2.75
ENSG00000275467	RP11-240G22.4	0.04	0.11	2.75
ENSG00000196296	ATP2A1	0.08	0.22	2.75
ENSG00000228172	RP1-317E23.3	0.04	0.11	2.75
ENSG00000254898	RP11-513D5.2	0.04	0.11	2.75
ENSG00000262521	AJ003147.8	0.04	0.11	2.75
ENSG00000267259	CTD-2008P7.9	0.04	0.11	2.75
ENSG00000278546	RP1-41C23.4	0.04	0.11	2.75
ENSG00000280273	AF131216.7	0.04	0.11	2.75
ENSG00000123689	G0S2	0.23	0.63	2.73913
ENSG00000254431	RP11-550A5.2	0.19	0.52	2.73684
ENSG00000106526	ACTR3C	0.11	0.3	2.72727
ENSG00000274677	RP11-505K9.5	0.22	0.6	2.72727
ENSG00000253264	PCAT2	0.35	0.95	2.71429
ENSG00000232046	LINC01798	0.07	0.19	2.71429
ENSG00000253712	RP11-697M17.2	0.07	0.19	2.71429
ENSG00000168484	SFTPC	0.07	0.19	2.71429
ENSG00000250978	RP11-357D18.1	0.07	0.19	2.71429
ENSG00000253829	RP11-723D22.3	0.07	0.19	2.71429
ENSG00000262514	RP11-96D1.9	0.07	0.19	2.71429
ENSG00000264809	Metazoa_SRP	0.07	0.19	2.71429
ENSG00000228824	MIR4500HG	0.27	0.73	2.7037
ENSG00000182308	DCAF4L1	0.27	0.73	2.7037
ENSG00000277840	RP11-103B5.4	0.1	0.27	2.7
ENSG00000222898	RN7SKP97	0.43	1.16	2.69767
ENSG00000234719	NPIPB2	0.35	0.94	2.68571
ENSG00000248476	BACH1-IT1	0.31	0.83	2.67742
ENSG00000181016	LSMEM1	0.85	2.27	2.67059
ENSG00000111834	RSPH4A	0.06	0.16	2.66667
ENSG00000126217	MCF2L	0.06	0.16	2.66667
ENSG00000177374	HIC1	0.06	0.16	2.66667
ENSG00000223635	RP4-613A2.1	0.03	0.08	2.66667
ENSG00000233701	PRR23C	0.03	0.08	2.66667
ENSG00000248494	LNX1-AS2	0.03	0.08	2.66667
ENSG00000275454	CTD-2026K11.4	0.03	0.08	2.66667
ENSG00000159239	C2orf81	0.03	0.08	2.66667
ENSG00000162998	FRZB	0.03	0.08	2.66667
ENSG00000171291	ZNF439	0.03	0.08	2.66667
ENSG00000214708	AC090616.2	0.03	0.08	2.66667
ENSG00000224525	RP11-561I11.3	0.03	0.08	2.66667
ENSG00000257258	RP11-946L16.1	0.03	0.08	2.66667
ENSG00000259732	RP11-59H7.3	0.03	0.08	2.66667
ENSG00000260977	RP11-333I13.1	0.03	0.08	2.66667
ENSG00000273335	RP11-61L19.2	0.06	0.16	2.66667
ENSG00000275236	AC009120.11	0.03	0.08	2.66667
ENSG00000154252	GAL3ST2	0.09	0.24	2.66667
ENSG00000172901	LVRN	0.18	0.48	2.66667
ENSG00000152049	KCNE4	0.09	0.24	2.66667
ENSG00000084628	NKAIN1	0.32	0.85	2.65625
ENSG00000244349	HCG16	0.26	0.69	2.65385
ENSG00000236305	SLC12A9-AS1	0.14	0.37	2.64286
ENSG00000247402	CTD-2340E1.2	0.08	0.21	2.625
ENSG00000236242	MYO16-AS1	0.58	1.52	2.62069
ENSG00000199631	SNORD33	1.71	4.48	2.61988
ENSG00000223525	RABGAP1L-IT1	0.21	0.55	2.61905
ENSG00000187951	ARHGAP11B	3.33	8.67	2.6036
ENSG00000145416	MARCH1	0.15	0.39	2.6
ENSG00000213654	GPSM3	0.05	0.13	2.6
ENSG00000146574	CCZ1B	0.1	0.26	2.6
ENSG00000225173	XXbac-BPG308K3.5	0.05	0.13	2.6
ENSG00000274370	AC144831.3	0.05	0.13	2.6
ENSG00000276757	RN7SL192P	0.25	0.65	2.6
ENSG00000086205	FOLH1	0.07	0.18	2.57143
ENSG00000231389	HLA-DPA1	0.07	0.18	2.57143
ENSG00000272789	RP11-286H15.1	0.07	0.18	2.57143
ENSG00000163141	BNIPL	0.14	0.36	2.57143
ENSG00000213402	PTPRCAP	0.07	0.18	2.57143
ENSG00000236536	AC003986.7	0.07	0.18	2.57143
ENSG00000261123	RP11-304L19.3	0.7	1.79	2.55714
ENSG00000198930	CSAG1	0.09	0.23	2.55556
ENSG00000242349	NPPA-AS1	0.67	1.71	2.55224
ENSG00000158164	TMSB15A	0.8	2.04	2.55
ENSG00000120324	PCDHB10	0.11	0.28	2.54545
ENSG00000266053	NDUFV2-AS1	0.11	0.28	2.54545
ENSG00000254418	RP11-21L19.1	0.24	0.61	2.54167
ENSG00000214776	RP11-726G1.1	0.13	0.33	2.53846
ENSG00000276867	CTD-2358C21.5	0.13	0.33	2.53846
ENSG00000106701	FSD1L	1.55	3.93	2.53548
ENSG00000104381	GDAP1	12.21	30.95	2.53481
ENSG00000145864	GABRB2	0.17	0.43	2.52941
ENSG00000262712	RP11-295D4.1	0.7	1.77	2.52857
ENSG00000250081	CTD-2116N20.1	1.12	2.83	2.52679
ENSG00000120049	KCNIP2	0.46	1.16	2.52174
ENSG00000176490	DIRAS1	0.25	0.63	2.52
ENSG00000086506	HBQ1	0.06	0.15	2.5
ENSG00000105523	FAM83E	0.02	0.05	2.5
ENSG00000128606	LRRC17	0.02	0.05	2.5
ENSG00000137960	GIPC2	0.02	0.05	2.5
ENSG00000151490	PTPRO	0.02	0.05	2.5
ENSG00000157542	KCNJ6	0.02	0.05	2.5
ENSG00000167588	GPD1	0.04	0.1	2.5
ENSG00000177989	ODF3B	0.02	0.05	2.5
ENSG00000186198	SLC51B	0.02	0.05	2.5
ENSG00000204118	NAP1L6	0.02	0.05	2.5
ENSG00000206140	TMEM191C	0.02	0.05	2.5
ENSG00000206249	CTD-2308N23.2	0.02	0.05	2.5
ENSG00000227066	RP3-340N1.2	0.04	0.1	2.5
ENSG00000227741	RP11-536C5.7	0.02	0.05	2.5
ENSG00000230492	RP4-753D10.5	0.02	0.05	2.5
ENSG00000233073	AC005009.2	0.02	0.05	2.5
ENSG00000233723	LINC01122	0.02	0.05	2.5
ENSG00000234913	XXbac-B476C20.13	0.02	0.05	2.5
ENSG00000242220	TCP10L	0.04	0.1	2.5
ENSG00000258402	RP11-516J2.1	0.04	0.1	2.5
ENSG00000258888	RP11-326A13.1	0.02	0.05	2.5
ENSG00000261534	RP11-244O19.1	0.12	0.3	2.5
ENSG00000268423	AC011551.3	0.04	0.1	2.5
ENSG00000269353	AC092071.1	0.04	0.1	2.5
ENSG00000269481	CTD-2521M24.6	0.02	0.05	2.5
ENSG00000269916	RP11-193M21.1	0.02	0.05	2.5
ENSG00000273151	RP11-449P15.2	0.04	0.1	2.5
ENSG00000275582	RP4-681N20.5	0.02	0.05	2.5
ENSG00000277363	SRCIN1	0.02	0.05	2.5
ENSG00000064300	NGFR	0.02	0.05	2.5
ENSG00000068976	PYGM	0.02	0.05	2.5
ENSG00000101017	CD40	0.02	0.05	2.5
ENSG00000123407	HOXC12	0.02	0.05	2.5
ENSG00000124440	HIF3A	0.02	0.05	2.5
ENSG00000134489	HRH4	0.02	0.05	2.5
ENSG00000147082	CCNB3	0.02	0.05	2.5
ENSG00000160323	ADAMTS13	0.02	0.05	2.5
ENSG00000163380	LMOD3	0.02	0.05	2.5
ENSG00000163701	IL17RE	0.02	0.05	2.5
ENSG00000176732	PFN4	0.12	0.3	2.5
ENSG00000177181	RIMKLA	0.04	0.1	2.5
ENSG00000177669	MBOAT4	0.04	0.1	2.5
ENSG00000198099	ADH4	0.02	0.05	2.5
ENSG00000231703	RP4-669H2.1	0.1	0.25	2.5
ENSG00000232233	LINC02043	0.12	0.3	2.5
ENSG00000234686	AC010971.1	0.02	0.05	2.5
ENSG00000243636	RP11-164O23.7	0.02	0.05	2.5
ENSG00000245468	RP11-367J11.3	0.02	0.05	2.5
ENSG00000249406	RP11-893F2.5	0.04	0.1	2.5
ENSG00000256152	RP11-463O12.3	0.04	0.1	2.5
ENSG00000268670	CTD-2622I13.3	0.22	0.55	2.5
ENSG00000269404	SPIB	0.02	0.05	2.5
ENSG00000274317	RP11-93G5.1	0.02	0.05	2.5
ENSG00000282987	RP11-901H12.1	0.02	0.05	2.5
ENSG00000266495	RP11-17J14.2	0.14	0.35	2.5
ENSG00000274929	RP11-165D7.5	0.14	0.35	2.5
ENSG00000275097	RP11-627K11.6	0.29	0.72	2.48276
ENSG00000233602	ERI3-IT1	0.27	0.67	2.48148
ENSG00000270067	CTC-487M23.5	1.6	3.96	2.475
ENSG00000208797	SNORD73A	4.82	11.92	2.47303
ENSG00000234614	AL450992.2	0.17	0.42	2.47059
ENSG00000182057	OGFRP1	0.13	0.32	2.46154
ENSG00000269425	AC007292.7	0.13	0.32	2.46154
ENSG00000235530	AC087294.2	0.11	0.27	2.45455
ENSG00000275343	RP11-323F24.4	0.11	0.27	2.45455
ENSG00000185482	STAC3	0.09	0.22	2.44444
ENSG00000188070	C11orf95	0.09	0.22	2.44444
ENSG00000254153	CTA-398F10.2	0.09	0.22	2.44444
ENSG00000271553	RP11-274B21.10	0.09	0.22	2.44444
ENSG00000253604	RP11-489E7.1	0.07	0.17	2.42857
ENSG00000258873	DUXA	0.07	0.17	2.42857
ENSG00000249346	LINC01016	0.07	0.17	2.42857
ENSG00000262434	RP11-676J12.8	0.07	0.17	2.42857
ENSG00000268945	CTD-2192J16.26	0.12	0.29	2.41667
ENSG00000273219	RP11-644N4.1	0.12	0.29	2.41667
ENSG00000272638	GS1-114I9.1	0.29	0.7	2.41379
ENSG00000242668	RN7SL317P	0.17	0.41	2.41176
ENSG00000169258	GPRIN1	4.25	10.25	2.41176
ENSG00000224691	GS1-174L6.4	0.17	0.41	2.41176
ENSG00000214954	LRRC69	0.44	1.06	2.40909
ENSG00000109667	SLC2A9	0.05	0.12	2.4
ENSG00000279932	RP11-349F21.2	0.05	0.12	2.4
ENSG00000103313	MEFV	0.05	0.12	2.4
ENSG00000168454	TXNDC2	0.05	0.12	2.4
ENSG00000174871	CNIH2	0.15	0.36	2.4
ENSG00000177614	PGBD5	0.15	0.36	2.4
ENSG00000235078	AC142528.1	0.1	0.24	2.4
ENSG00000258701	LINC00638	0.1	0.24	2.4
ENSG00000262484	CCER2	0.05	0.12	2.4
ENSG00000267682	CTD-3220F14.2	0.3	0.72	2.4
ENSG00000280837	CPS1-IT1	0.05	0.12	2.4
ENSG00000242861	RP11-285F7.2	0.41	0.98	2.39024
ENSG00000121653	MAPK8IP1	2.82	6.74	2.39007
ENSG00000271817	U3	0.18	0.43	2.38889
ENSG00000274848	Metazoa_SRP	0.62	1.48	2.3871
ENSG00000239791	AC002310.7	0.13	0.31	2.38462
ENSG00000243650	RN7SL834P	0.26	0.62	2.38462
ENSG00000265137	MIR3192	1.1	2.62	2.38182
ENSG00000173013	CCDC96	0.08	0.19	2.375
ENSG00000244265	SIAH2-AS1	0.08	0.19	2.375
ENSG00000276012	RP11-397O8.7	0.08	0.19	2.375
ENSG00000271784	RP1-28H20.3	0.19	0.45	2.36842
ENSG00000233967	RP11-250B2.3	0.49	1.16	2.36735
ENSG00000102385	DRP2	0.22	0.52	2.36364
ENSG00000265263	RP11-135L13.4	0.11	0.26	2.36364
ENSG00000162631	NTNG1	0.99	2.33	2.35354
ENSG00000206897	SNORA9	0.37	0.87	2.35135
ENSG00000273464	RP11-313P22.1	0.2	0.47	2.35
ENSG00000107872	FBXL15	0.65	1.52	2.33846
ENSG00000084110	HAL	0.03	0.07	2.33333
ENSG00000116254	CHD5	0.06	0.14	2.33333
ENSG00000145491	ROPN1L	0.03	0.07	2.33333
ENSG00000162490	DRAXIN	0.03	0.07	2.33333
ENSG00000171747	LGALS4	0.03	0.07	2.33333
ENSG00000178997	EXD1	0.03	0.07	2.33333
ENSG00000180113	TDRD6	0.09	0.21	2.33333
ENSG00000180139	ACTA2-AS1	0.03	0.07	2.33333
ENSG00000224066	RP4-622L5.7	0.06	0.14	2.33333
ENSG00000225675	LINC01771	0.06	0.14	2.33333
ENSG00000226965	AC003088.1	0.03	0.07	2.33333
ENSG00000236653	LINC01923	0.03	0.07	2.33333
ENSG00000240065	PSMB9	0.48	1.12	2.33333
ENSG00000243960	RP11-552M11.4	0.75	1.75	2.33333
ENSG00000265369	PCAT18	0.03	0.07	2.33333
ENSG00000266976	AC079466.1	0.03	0.07	2.33333
ENSG00000165917	RAPSN	0.03	0.07	2.33333
ENSG00000172243	CLEC7A	0.03	0.07	2.33333
ENSG00000196166	C8orf86	0.03	0.07	2.33333
ENSG00000225342	AC079630.4	0.06	0.14	2.33333
ENSG00000229676	ZNF492	0.03	0.07	2.33333
ENSG00000235143	RP1-65J11.5	0.06	0.14	2.33333
ENSG00000242441	GTF2A1L	0.03	0.07	2.33333
ENSG00000245146	LINC01024	0.15	0.35	2.33333
ENSG00000248015	AC005329.7	0.06	0.14	2.33333
ENSG00000257275	RP11-164H13.1	0.03	0.07	2.33333
ENSG00000259119	RP11-1127D7.1	0.03	0.07	2.33333
ENSG00000267298	AC006116.19	0.06	0.14	2.33333
ENSG00000147174	GCNA	0.81	1.88	2.32099
ENSG00000277130	RP11-530C5.4	0.29	0.67	2.31034
ENSG00000239908	RN7SL75P	0.33	0.76	2.30303
ENSG00000164850	GPER1	0.1	0.23	2.3
ENSG00000254343	RP11-760H22.2	0.1	0.23	2.3
ENSG00000257764	RP11-1143G9.4	0.1	0.23	2.3
ENSG00000198513	ATL1	0.84	1.93	2.29762
ENSG00000248475	RP11-479O16.1	0.24	0.55	2.29167
ENSG00000238120	LINC01589	0.31	0.71	2.29032
ENSG00000274267	HIST1H3B	0.35	0.8	2.28571
ENSG00000170293	CMTM8	0.07	0.16	2.28571
ENSG00000255038	RP11-1167A19.2	0.07	0.16	2.28571
ENSG00000263338	RP11-235E17.3	0.14	0.32	2.28571
ENSG00000148483	TMEM236	0.07	0.16	2.28571
ENSG00000235908	RHOA-IT1	0.07	0.16	2.28571
ENSG00000237491	RP11-206L10.9	0.28	0.64	2.28571
ENSG00000267498	CTB-32O4.2	0.07	0.16	2.28571
ENSG00000272155	RP11-707M3.3	0.39	0.89	2.28205
ENSG00000231830	XX-FW83128A1.2	0.11	0.25	2.27273
ENSG00000182836	PLCXD3	1.54	3.5	2.27273
ENSG00000266158	RN7SL785P	0.66	1.5	2.27273
ENSG00000207181	SNORA14B	1.45	3.28	2.26207
ENSG00000100307	CBX7	0.24	0.54	2.25
ENSG00000204147	ASAH2B	0.12	0.27	2.25
ENSG00000072818	ACAP1	0.04	0.09	2.25
ENSG00000111432	FZD10	0.04	0.09	2.25
ENSG00000118557	PMFBP1	0.04	0.09	2.25
ENSG00000155974	GRIP1	0.04	0.09	2.25
ENSG00000225206	MIR137HG	0.04	0.09	2.25
ENSG00000242865	RN7SL244P	0.2	0.45	2.25
ENSG00000254946	RP11-531H8.1	0.08	0.18	2.25
ENSG00000262412	RP11-85G18.6	0.04	0.09	2.25
ENSG00000267424	CTD-2265O21.3	0.04	0.09	2.25
ENSG00000139914	FITM1	0.04	0.09	2.25
ENSG00000176320	RP11-404O13.5	0.04	0.09	2.25
ENSG00000196376	SLC35F1	0.04	0.09	2.25
ENSG00000137817	PARP6	13.36	30.05	2.24925
ENSG00000169246	NPIPB3	0.29	0.65	2.24138
ENSG00000227542	AC092614.2	0.25	0.56	2.24
ENSG00000229587	RP11-197P3.5	0.13	0.29	2.23077
ENSG00000258422	RP11-486O13.2	0.09	0.2	2.22222
ENSG00000206754	SNORD101	7.71	17.12	2.22049
ENSG00000277200	RP11-74E22.8	0.23	0.51	2.21739
ENSG00000251455	RP11-164P12.3	0.28	0.62	2.21429
ENSG00000234694	RP1-92O14.3	0.33	0.73	2.21212
ENSG00000124006	OBSL1	0.29	0.64	2.2069
ENSG00000157657	ZNF618	0.29	0.64	2.2069
ENSG00000172785	CBWD1	0.58	1.28	2.2069
ENSG00000274772	Metazoa_SRP	0.58	1.28	2.2069
ENSG00000267625	RP11-1094M14.14	0.93	2.05	2.2043
ENSG00000281128	PTENP1-AS	0.79	1.74	2.20253
ENSG00000249476	CTD-2587M2.1	0.15	0.33	2.2
ENSG00000263904	RP11-344B2.3	0.3	0.66	2.2
ENSG00000104814	MAP4K1	0.05	0.11	2.2
ENSG00000228022	HCG20	0.05	0.11	2.2
ENSG00000244151	RP11-148K1.12	0.1	0.22	2.2
ENSG00000245261	RP3-330M21.5	0.26	0.57	2.19231
ENSG00000229308	AC010084.1	0.16	0.35	2.1875
ENSG00000272969	RP11-528I4.2	0.11	0.24	2.18182
ENSG00000228124	RP1-122O8.7	0.11	0.24	2.18182
ENSG00000260620	RP11-883G14.4	0.11	0.24	2.18182
ENSG00000270137	CTC-137K3.1	0.11	0.24	2.18182
ENSG00000154118	JPH3	0.28	0.61	2.17857
ENSG00000237943	PRKCQ-AS1	0.28	0.61	2.17857
ENSG00000238317	SNORD11	3.08	6.71	2.17857
ENSG00000276740	RP11-381O6.1	0.17	0.37	2.17647
ENSG00000186472	PCLO	0.99	2.15	2.17172
ENSG00000123700	KCNJ2	0.12	0.26	2.16667
ENSG00000144339	TMEFF2	0.12	0.26	2.16667
ENSG00000163508	EOMES	0.06	0.13	2.16667
ENSG00000255139	AP000442.1	0.06	0.13	2.16667
ENSG00000262967	RP11-294J22.6	0.06	0.13	2.16667
ENSG00000106336	FBXO24	0.06	0.13	2.16667
ENSG00000183542	KLRC4	0.18	0.39	2.16667
ENSG00000269480	CTD-3032J10.3	0.18	0.39	2.16667
ENSG00000269889	RP11-816J6.3	0.12	0.26	2.16667
ENSG00000164128	NPY1R	0.25	0.54	2.16
ENSG00000235954	TTC28-AS1	0.26	0.56	2.15385
ENSG00000276282	RP11-210K20.5	0.2	0.43	2.15
ENSG00000155749	ALS2CR12	0.47	1.01	2.14894
ENSG00000201573	Y_RNA	4.65	9.97	2.14409
ENSG00000130783	CCDC62	0.07	0.15	2.14286
ENSG00000249492	RP11-159F24.3	0.14	0.3	2.14286
ENSG00000259895	RP11-715J22.2	0.14	0.3	2.14286
ENSG00000255153	TOLLIP-AS1	0.07	0.15	2.14286
ENSG00000207721	MIR186	1.67	3.57	2.13772
ENSG00000206838	SNORA5A	0.8	1.71	2.1375
ENSG00000222365	SNORD12B	1.47	3.14	2.13605
ENSG00000227869	RP11-807H17.1	0.15	0.32	2.13333
ENSG00000233672	RNASEH2B-AS1	0.08	0.17	2.125
ENSG00000272121	RP4-555D20.4	0.08	0.17	2.125
ENSG00000259767	RP11-90B9.2	0.16	0.34	2.125
ENSG00000254510	RP11-867G23.10	0.43	0.91	2.11628
ENSG00000196096	AC079610.2	0.26	0.55	2.11538
ENSG00000258725	PRC1-AS1	0.09	0.19	2.11111
ENSG00000249007	RP11-510N19.5	0.09	0.19	2.11111
ENSG00000253988	RP11-489O18.1	0.09	0.19	2.11111
ENSG00000270419	CAHM	0.09	0.19	2.11111
ENSG00000143110	C1orf162	0.29	0.61	2.10345
ENSG00000175161	CADM2	0.3	0.63	2.1
ENSG00000157315	TMED6	0.1	0.21	2.1
ENSG00000205177	C11orf91	0.1	0.21	2.1
ENSG00000227906	SNAP25-AS1	0.1	0.21	2.1
ENSG00000261654	RP11-96K19.4	0.1	0.21	2.1
ENSG00000261655	CTD-3064M3.3	0.2	0.42	2.1
ENSG00000102981	PARD6A	0.54	1.13	2.09259
ENSG00000165113	GKAP1	1.65	3.44	2.08485
ENSG00000283886	RP11-204M4.3	0.59	1.23	2.08475
ENSG00000250041	CTD-2003C8.2	0.25	0.52	2.08
ENSG00000280594	AP000432.1	0.77	1.6	2.07792
ENSG00000227082	CH17-437K3.1	0.13	0.27	2.07692
ENSG00000238279	BX470102.3	0.13	0.27	2.07692
ENSG00000173261	PLAC8L1	0.13	0.27	2.07692
ENSG00000256448	RP11-809N8.4	0.39	0.81	2.07692
ENSG00000236255	AC009404.2	0.53	1.1	2.07547
ENSG00000255468	RP11-867G23.8	0.14	0.29	2.07143
ENSG00000253476	RP11-395I14.2	1.74	3.6	2.06897
ENSG00000111886	GABRR2	0.15	0.31	2.06667
ENSG00000261342	AC006538.1	0.17	0.35	2.05882
ENSG00000272945	CTD-3216D2.5	0.35	0.72	2.05714
ENSG00000166869	CHP2	0.19	0.39	2.05263
ENSG00000268201	CTD-3138B18.6	0.39	0.8	2.05128
ENSG00000272663	RP11-191L17.1	0.21	0.43	2.04762
ENSG00000174827	PDZK1	0.22	0.45	2.04545
ENSG00000280195	XX-FW83563B9.5	0.23	0.47	2.04348
ENSG00000224186	C5orf66	0.24	0.49	2.04167
ENSG00000260975	RP11-142G1.3	0.5	1.02	2.04
ENSG00000272186	RP11-110I1.13	0.34	0.69	2.02941
ENSG00000146350	TBC1D32	1.04	2.11	2.02885
ENSG00000273812	WI2-87327B8.2	0.35	0.71	2.02857
ENSG00000138670	RASGEF1B	1.09	2.21	2.02752
ENSG00000164327	RICTOR	17.8	36.08	2.02697
ENSG00000168917	SLC35G2	10.92	22.12	2.02564
ENSG00000143630	HCN3	1.19	2.41	2.02521
ENSG00000110492	MDK	1.76	3.56	2.02273
ENSG00000231903	AC079354.5	1	2.02	2.02
ENSG00000004468	CD38	0.03	0.06	2
ENSG00000004948	CALCR	0.01	0.02	2
ENSG00000018236	CNTN1	0.03	0.06	2
ENSG00000018625	ATP1A2	0.01	0.02	2
ENSG00000029534	ANK1	0.01	0.02	2
ENSG00000033122	LRRC7	0.02	0.04	2
ENSG00000055955	ITIH4	0.04	0.08	2
ENSG00000057468	MSH4	0.02	0.04	2
ENSG00000075340	ADD2	0.01	0.02	2
ENSG00000082482	KCNK2	0.09	0.18	2
ENSG00000095587	TLL2	0.01	0.02	2
ENSG00000100593	ISM2	0.01	0.02	2
ENSG00000103056	SMPD3	0.01	0.02	2
ENSG00000104888	SLC17A7	0.01	0.02	2
ENSG00000104953	TLE6	0.03	0.06	2
ENSG00000105639	JAK3	0.01	0.02	2
ENSG00000106066	CPVL	0.02	0.04	2
ENSG00000109743	BST1	0.03	0.06	2
ENSG00000109758	HGFAC	0.01	0.02	2
ENSG00000115353	TACR1	0.01	0.02	2
ENSG00000116774	OLFML3	0.01	0.02	2
ENSG00000117400	MPL	0.02	0.04	2
ENSG00000117480	FAAH	0.06	0.12	2
ENSG00000117595	IRF6	0.01	0.02	2
ENSG00000120949	TNFRSF8	0.01	0.02	2
ENSG00000121101	TEX14	0.01	0.02	2
ENSG00000123095	BHLHE41	0.07	0.14	2
ENSG00000124469	CEACAM8	0.03	0.06	2
ENSG00000126264	HCST	0.05	0.1	2
ENSG00000128482	RNF112	0.01	0.02	2
ENSG00000128709	HOXD9	0.05	0.1	2
ENSG00000129221	AIPL1	0.02	0.04	2
ENSG00000134007	ADAM20	0.01	0.02	2
ENSG00000134962	KLB	0.01	0.02	2
ENSG00000139597	N4BP2L1	0.01	0.02	2
ENSG00000143199	ADCY10	0.01	0.02	2
ENSG00000145451	GLRA3	0.01	0.02	2
ENSG00000146005	PSD2	0.01	0.02	2
ENSG00000147655	RSPO2	0.01	0.02	2
ENSG00000153446	C16orf89	0.01	0.02	2
ENSG00000154655	L3MBTL4	0.02	0.04	2
ENSG00000156453	PCDH1	0.02	0.04	2
ENSG00000158813	EDA	0.03	0.06	2
ENSG00000159173	TNNI1	0.01	0.02	2
ENSG00000160145	KALRN	0.2	0.4	2
ENSG00000160460	SPTBN4	0.01	0.02	2
ENSG00000161381	PLXDC1	0.03	0.06	2
ENSG00000163082	SGPP2	0.01	0.02	2
ENSG00000163235	TGFA	0.04	0.08	2
ENSG00000164764	SBSPON	0.03	0.06	2
ENSG00000165091	TMC1	0.01	0.02	2
ENSG00000165309	ARMC3	0.01	0.02	2
ENSG00000165995	CACNB2	0.01	0.02	2
ENSG00000166349	RAG1	0.01	0.02	2
ENSG00000166596	CFAP52	0.01	0.02	2
ENSG00000166796	LDHC	0.03	0.06	2
ENSG00000167654	ATCAY	0.04	0.08	2
ENSG00000167723	TRPV3	0.01	0.02	2
ENSG00000168621	GDNF	0.01	0.02	2
ENSG00000169302	STK32A	0.03	0.06	2
ENSG00000169760	NLGN1	0.01	0.02	2
ENSG00000170091	HMP19	0.01	0.02	2
ENSG00000171119	NRTN	0.03	0.06	2
ENSG00000172020	GAP43	0.09	0.18	2
ENSG00000172789	HOXC5	0.09	0.18	2
ENSG00000175591	P2RY2	0.04	0.08	2
ENSG00000176984	AP000679.2	0.02	0.04	2
ENSG00000179564	LSMEM2	0.04	0.08	2
ENSG00000179603	GRM8	0.03	0.06	2
ENSG00000179921	GPBAR1	0.01	0.02	2
ENSG00000180251	SLC9A4	0.01	0.02	2
ENSG00000180815	MAP3K15	0.02	0.04	2
ENSG00000182218	HHIPL1	0.01	0.02	2
ENSG00000182223	ZAR1	0.04	0.08	2
ENSG00000183287	CCBE1	0.02	0.04	2
ENSG00000186918	ZNF395	0.09	0.18	2
ENSG00000186952	TMEM232	0.01	0.02	2
ENSG00000187068	C3orf70	0.01	0.02	2
ENSG00000187678	SPRY4	0.01	0.02	2
ENSG00000196131	VN1R2	0.03	0.06	2
ENSG00000196476	C20orf96	0.01	0.02	2
ENSG00000196611	MMP1	0.01	0.02	2
ENSG00000196620	UGT2B15	0.02	0.04	2
ENSG00000197576	HOXA4	0.08	0.16	2
ENSG00000198336	MYL4	0.02	0.04	2
ENSG00000203734	ECT2L	0.01	0.02	2
ENSG00000205038	PKHD1L1	0.02	0.04	2
ENSG00000214402	LCNL1	0.01	0.02	2
ENSG00000214562	NUTM2D	0.01	0.02	2
ENSG00000214575	CPEB1	0.01	0.02	2
ENSG00000222044	RP5-1039K5.16	0.02	0.04	2
ENSG00000223511	RP13-297E16.4	0.04	0.08	2
ENSG00000224961	LINC01752	0.04	0.08	2
ENSG00000225472	RP11-120J1.1	0.08	0.16	2
ENSG00000227617	CERS6-AS1	0.01	0.02	2
ENSG00000229276	REV3L-IT1	0.05	0.1	2
ENSG00000230091	TMEM254-AS1	0.02	0.04	2
ENSG00000231217	RP11-1M18.1	0.03	0.06	2
ENSG00000232070	TMEM253	0.27	0.54	2
ENSG00000232884	AF127936.3	0.05	0.1	2
ENSG00000235169	SMIM1	0.06	0.12	2
ENSG00000237289	CKMT1B	0.08	0.16	2
ENSG00000237637	FRY-AS1	0.05	0.1	2
ENSG00000240015	RP11-90P5.5	0.03	0.06	2
ENSG00000240063	RP11-225N10.1	0.01	0.02	2
ENSG00000242876	RN7SL812P	0.13	0.26	2
ENSG00000243349	RP11-445N18.7	0.01	0.02	2
ENSG00000244242	IFITM10	0.01	0.02	2
ENSG00000244617	ASPRV1	0.07	0.14	2
ENSG00000245156	RP11-867G23.3	0.05	0.1	2
ENSG00000249267	LINC00939	0.02	0.04	2
ENSG00000250241	RP11-9G1.3	0.01	0.02	2
ENSG00000251221	LINC01337	0.28	0.56	2
ENSG00000251527	RP11-51P8.1	0.02	0.04	2
ENSG00000251532	CTD-2245E15.3	0.26	0.52	2
ENSG00000253138	LINC00967	0.01	0.02	2
ENSG00000253302	STAU2-AS1	0.02	0.04	2
ENSG00000253449	CTC-436K13.6	0.04	0.08	2
ENSG00000253730	RP11-893F2.13	0.06	0.12	2
ENSG00000253849	RP11-759A9.1	0.04	0.08	2
ENSG00000256615	RP11-59N23.3	0.03	0.06	2
ENSG00000257022	RP11-729I10.2	0.03	0.06	2
ENSG00000257918	RP11-482D24.3	0.04	0.08	2
ENSG00000259511	UBE2Q2L	0.06	0.12	2
ENSG00000259548	RP11-38G5.2	0.06	0.12	2
ENSG00000259577	CERNA1	0.01	0.02	2
ENSG00000259654	RP11-245C17.2	0.04	0.08	2
ENSG00000260118	RP6-201G10.2	0.02	0.04	2
ENSG00000260401	RP11-800A3.4	0.01	0.02	2
ENSG00000261121	RP11-496D24.2	0.01	0.02	2
ENSG00000261131	RP11-93O14.2	0.06	0.12	2
ENSG00000261302	RP11-343H19.1	0.04	0.08	2
ENSG00000261390	MAFTRR	0.02	0.04	2
ENSG00000261924	CTD-2561B21.5	0.03	0.06	2
ENSG00000264515	CTC-525D6.1	0.01	0.02	2
ENSG00000266824	RP11-599B13.7	0.07	0.14	2
ENSG00000266985	CTD-2329C7.2	0.01	0.02	2
ENSG00000267322	SNHG22	0.01	0.02	2
ENSG00000267607	CTD-2369P2.8	0.04	0.08	2
ENSG00000267665	RP11-13K12.2	0.01	0.02	2
ENSG00000267737	AC061992.2	0.02	0.04	2
ENSG00000268886	CTD-3099C6.7	0.05	0.1	2
ENSG00000271931	RP11-63L7.5	0.03	0.06	2
ENSG00000272170	RP11-387M24.5	0.04	0.08	2
ENSG00000272347	RP11-43F13.4	0.04	0.08	2
ENSG00000272372	RP11-441F2.5	0.02	0.04	2
ENSG00000272572	RP11-179B2.2	0.07	0.14	2
ENSG00000273063	RP11-334G22.1	0.05	0.1	2
ENSG00000273181	RP11-778D9.13	0.05	0.1	2
ENSG00000273365	RP11-466F5.10	0.02	0.04	2
ENSG00000273747	RP11-90B9.3	0.07	0.14	2
ENSG00000274391	TPTE	0.01	0.02	2
ENSG00000274979	RP11-1143G9.5	0.02	0.04	2
ENSG00000275840	Metazoa_SRP	0.1	0.2	2
ENSG00000276047	RN7SL711P	0.07	0.14	2
ENSG00000276445	LLNLR-268E12.1	0.29	0.58	2
ENSG00000276691	RP5-1057I20.5	0.03	0.06	2
ENSG00000277453	CTC-492K19.7	0.11	0.22	2
ENSG00000278338	VWA8-AS1	0.02	0.04	2
ENSG00000280719	PCAT5	0.01	0.02	2
ENSG00000283635	RP11-5O24.1	0.01	0.02	2
ENSG00000005379	TSPOAP1	0.04	0.08	2
ENSG00000006606	CCL26	0.03	0.06	2
ENSG00000007216	SLC13A2	0.01	0.02	2
ENSG00000065675	PRKCQ	0.01	0.02	2
ENSG00000066468	FGFR2	0.01	0.02	2
ENSG00000088386	SLC15A1	0.01	0.02	2
ENSG00000088881	EBF4	0.01	0.02	2
ENSG00000090539	CHRD	0.01	0.02	2
ENSG00000090659	CD209	0.03	0.06	2
ENSG00000100228	RAB36	0.01	0.02	2
ENSG00000100427	MLC1	0.01	0.02	2
ENSG00000101695	RNF125	0.11	0.22	2
ENSG00000101938	CHRDL1	0.01	0.02	2
ENSG00000102053	ZC3H12B	0.01	0.02	2
ENSG00000102962	CCL22	0.05	0.1	2
ENSG00000103449	SALL1	0.01	0.02	2
ENSG00000104237	RP1	0.02	0.04	2
ENSG00000107447	DNTT	0.01	0.02	2
ENSG00000108823	SGCA	0.01	0.02	2
ENSG00000109339	MAPK10	0.01	0.02	2
ENSG00000111732	AICDA	0.01	0.02	2
ENSG00000112837	TBX18	0.01	0.02	2
ENSG00000113396	SLC27A6	0.07	0.14	2
ENSG00000115266	APC2	0.05	0.1	2
ENSG00000118526	TCF21	0.01	0.02	2
ENSG00000120055	C10orf95	0.02	0.04	2
ENSG00000120280	CXorf21	0.01	0.02	2
ENSG00000120659	TNFSF11	0.08	0.16	2
ENSG00000121410	A1BG	0.04	0.08	2
ENSG00000125787	GNRH2	0.04	0.08	2
ENSG00000127241	MASP1	0.01	0.02	2
ENSG00000130518	KIAA1683	0.03	0.06	2
ENSG00000131477	RAMP2	0.3	0.6	2
ENSG00000132840	BHMT2	0.02	0.04	2
ENSG00000134716	CYP2J2	0.03	0.06	2
ENSG00000136305	CIDEB	0.01	0.02	2
ENSG00000136367	ZFHX2	0.01	0.02	2
ENSG00000136535	TBR1	0.01	0.02	2
ENSG00000137474	MYO7A	0.01	0.02	2
ENSG00000137875	BCL2L10	0.01	0.02	2
ENSG00000139209	SLC38A4	0.05	0.1	2
ENSG00000140678	ITGAX	0.01	0.02	2
ENSG00000141668	CBLN2	0.01	0.02	2
ENSG00000142677	IL22RA1	0.04	0.08	2
ENSG00000143365	RORC	0.14	0.28	2
ENSG00000150281	CTF1	0.01	0.02	2
ENSG00000152785	BMP3	0.01	0.02	2
ENSG00000155719	OTOA	0.01	0.02	2
ENSG00000156194	PPEF2	0.01	0.02	2
ENSG00000156427	FGF18	0.07	0.14	2
ENSG00000163060	TEKT4	0.18	0.36	2
ENSG00000163879	DNALI1	0.01	0.02	2
ENSG00000165409	TSHR	0.02	0.04	2
ENSG00000167332	OR51E2	0.05	0.1	2
ENSG00000168131	OR2B2	0.07	0.14	2
ENSG00000168539	CHRM1	0.01	0.02	2
ENSG00000177138	FAM9B	0.01	0.02	2
ENSG00000177369	FLJ40194	0.04	0.08	2
ENSG00000178573	MAF	0.01	0.02	2
ENSG00000178726	THBD	0.01	0.02	2
ENSG00000179066	CTD-2527I21.15	0.02	0.04	2
ENSG00000179168	GGN	0.01	0.02	2
ENSG00000180116	C12orf40	0.01	0.02	2
ENSG00000181444	ZNF467	0.03	0.06	2
ENSG00000182040	USH1G	0.01	0.02	2
ENSG00000184160	ADRA2C	0.02	0.04	2
ENSG00000184601	C14orf180	0.02	0.04	2
ENSG00000184925	LCN12	0.05	0.1	2
ENSG00000185338	SOCS1	0.03	0.06	2
ENSG00000185339	TCN2	0.11	0.22	2
ENSG00000186714	CCDC73	0.01	0.02	2
ENSG00000188501	LCTL	0.01	0.02	2
ENSG00000188687	SLC4A5	0.01	0.02	2
ENSG00000189181	OR14I1	0.05	0.1	2
ENSG00000189431	RASSF10	0.01	0.02	2
ENSG00000196172	ZNF681	0.02	0.04	2
ENSG00000196666	FAM180B	0.02	0.04	2
ENSG00000197134	ZNF257	0.01	0.02	2
ENSG00000197471	SPN	0.01	0.02	2
ENSG00000198003	CCDC151	0.13	0.26	2
ENSG00000198046	ZNF667	0.01	0.02	2
ENSG00000203335	AC006019.3	0.05	0.1	2
ENSG00000204519	ZNF551	0.02	0.04	2
ENSG00000205231	TTLL10-AS1	0.01	0.02	2
ENSG00000214248	CTD-3193O13.12	0.07	0.14	2
ENSG00000219445	RP11-3B12.3	0.01	0.02	2
ENSG00000220891	LL22NC03-63E9.3	0.04	0.08	2
ENSG00000223403	MEG9	0.04	0.08	2
ENSG00000224157	HCG14	0.04	0.08	2
ENSG00000224957	LINC01266	0.01	0.02	2
ENSG00000225408	RP11-207C16.4	0.03	0.06	2
ENSG00000226849	RP4-635E18.7	0.05	0.1	2
ENSG00000227060	LINC00629	0.02	0.04	2
ENSG00000227418	PCGEM1	0.02	0.04	2
ENSG00000227517	LINC01483	0.01	0.02	2
ENSG00000228484	RP11-106M7.1	0.02	0.04	2
ENSG00000230023	RP11-10N16.2	0.01	0.02	2
ENSG00000230319	AL022476.2	0.02	0.04	2
ENSG00000230768	LINC01676	0.01	0.02	2
ENSG00000231083	AC011747.6	0.03	0.06	2
ENSG00000232284	GNG12-AS1	0.02	0.04	2
ENSG00000232859	LYRM9	0.01	0.02	2
ENSG00000234390	USP27X-AS1	0.06	0.12	2
ENSG00000235021	RP11-439E19.7	0.03	0.06	2
ENSG00000235091	WI2-85898F10.1	0.02	0.04	2
ENSG00000235481	UBE2R2-AS1	0.05	0.1	2
ENSG00000235903	CPB2-AS1	0.02	0.04	2
ENSG00000236031	RP11-269F20.1	0.02	0.04	2
ENSG00000236532	LINC01695	0.03	0.06	2
ENSG00000237208	RP11-13E5.2	0.03	0.06	2
ENSG00000237588	RP11-66D17.3	0.02	0.04	2
ENSG00000237862	RP1-63G5.7	0.03	0.06	2
ENSG00000240219	RP11-430C7.5	0.01	0.02	2
ENSG00000240405	SAMMSON	0.03	0.06	2
ENSG00000241151	LINC02066	0.03	0.06	2
ENSG00000241666	RP3-455J7.4	0.01	0.02	2
ENSG00000241933	RP11-755B10.3	0.01	0.02	2
ENSG00000242019	KIR3DL3	0.03	0.06	2
ENSG00000244748	RN7SL153P	0.13	0.26	2
ENSG00000244953	RP11-613D13.8	0.02	0.04	2
ENSG00000245552	RP11-712B9.2	0.05	0.1	2
ENSG00000245857	GS1-24F4.2	0.06	0.12	2
ENSG00000246350	RP5-1186N24.3	0.02	0.04	2
ENSG00000246851	RP11-544A12.8	0.01	0.02	2
ENSG00000247774	PCED1B-AS1	0.02	0.04	2
ENSG00000248483	POU5F2	0.02	0.04	2
ENSG00000248559	RP11-215P8.3	0.03	0.06	2
ENSG00000249604	RP11-286E11.2	0.04	0.08	2
ENSG00000249867	RP11-115J23.1	0.02	0.04	2
ENSG00000250056	LINC01018	0.01	0.02	2
ENSG00000250509	CTC-573N18.1	0.02	0.04	2
ENSG00000250685	RP11-486L19.2	0.02	0.04	2
ENSG00000250855	RP11-269F21.1	0.07	0.14	2
ENSG00000251205	CTD-2050E21.2	0.03	0.06	2
ENSG00000251536	RP11-572C21.1	0.02	0.04	2
ENSG00000251629	RP11-774D14.1	0.01	0.02	2
ENSG00000253626	EIF5AL1	0.01	0.02	2
ENSG00000253877	LINC01608	0.03	0.06	2
ENSG00000253931	RP11-909N17.2	0.03	0.06	2
ENSG00000254599	RP11-115E19.1	0.04	0.08	2
ENSG00000255276	RRM1-AS1	0.09	0.18	2
ENSG00000255355	AP000640.2	0.05	0.1	2
ENSG00000255438	CTD-2653D5.1	0.07	0.14	2
ENSG00000257878	RP11-256L6.3	0.02	0.04	2
ENSG00000259357	RP11-316M1.12	0.05	0.1	2
ENSG00000259407	RP11-158M2.3	0.17	0.34	2
ENSG00000259582	RP11-461F11.3	0.1	0.2	2
ENSG00000259954	IL21R-AS1	0.02	0.04	2
ENSG00000260008	RP11-732A21.2	0.01	0.02	2
ENSG00000260519	RP11-109E24.2	0.04	0.08	2
ENSG00000260698	RP11-439E19.9	0.13	0.26	2
ENSG00000261105	LMO7-AS1	0.06	0.12	2
ENSG00000261312	AC002550.5	0.01	0.02	2
ENSG00000261379	RP11-395N3.1	0.06	0.12	2
ENSG00000261529	RP13-487P22.1	0.04	0.08	2
ENSG00000262833	RP11-28G8.1	0.04	0.08	2
ENSG00000263220	RP11-420A6.2	0.03	0.06	2
ENSG00000264404	RP11-342C24.8	0.03	0.06	2
ENSG00000264578	RP11-360L9.8	0.02	0.04	2
ENSG00000265043	RP11-728E14.3	0.02	0.04	2
ENSG00000266371	RP11-142O6.1	0.01	0.02	2
ENSG00000266718	RP11-466A19.1	0.03	0.06	2
ENSG00000267107	PCAT19	0.01	0.02	2
ENSG00000267532	MIR497HG	0.11	0.22	2
ENSG00000267551	AC005264.2	0.01	0.02	2
ENSG00000267882	RP4-569M23.5	0.01	0.02	2
ENSG00000268686	AC010524.2	0.01	0.02	2
ENSG00000269886	RP11-266J6.2	0.05	0.1	2
ENSG00000271199	RP13-216E22.5	0.06	0.12	2
ENSG00000271724	CTC-359M8.3	0.1	0.2	2
ENSG00000272219	CTB-181H17.1	0.01	0.02	2
ENSG00000272682	AC004471.10	0.01	0.02	2
ENSG00000272823	RP11-295M18.6	0.03	0.06	2
ENSG00000273248	RP11-399K21.13	0.05	0.1	2
ENSG00000274897	PANO1	0.07	0.14	2
ENSG00000276071	CTD-3234P18.6	0.06	0.12	2
ENSG00000276096	Metazoa_SRP	0.08	0.16	2
ENSG00000279652	RP1-78B3.1	0.01	0.02	2
ENSG00000279954	WI2-85898F10.2	0.03	0.06	2
ENSG00000280916	FOXCUT	0.05	0.1	2
ENSG00000281731	RP11-384K6.8	0.01	0.02	2
ENSG00000283769	WI2-1959D15.3	0.01	0.02	2
ENSG00000284523	RP13-968A2.1	0.06	0.12	2
ENSG00000003987	MTMR7	0.06	0.03	0.5
ENSG00000025039	RRAGD	0.02	0.01	0.5
ENSG00000069122	ADGRF5	0.1	0.05	0.5
ENSG00000072657	TRHDE	0.02	0.01	0.5
ENSG00000088726	TMEM40	0.06	0.03	0.5
ENSG00000099284	H2AFY2	0.02	0.01	0.5
ENSG00000102468	HTR2A	0.02	0.01	0.5
ENSG00000107099	DOCK8	0.02	0.01	0.5
ENSG00000116663	FBXO6	0.06	0.03	0.5
ENSG00000116783	TNNI3K	0.02	0.01	0.5
ENSG00000116990	MYCL	0.02	0.01	0.5
ENSG00000117598	PLPPR5	0.02	0.01	0.5
ENSG00000118997	DNAH7	0.06	0.03	0.5
ENSG00000124664	SPDEF	0.02	0.01	0.5
ENSG00000127903	ZNF835	0.02	0.01	0.5
ENSG00000128604	IRF5	0.02	0.01	0.5
ENSG00000128655	PDE11A	0.02	0.01	0.5
ENSG00000131386	GALNT15	0.02	0.01	0.5
ENSG00000131620	ANO1	0.02	0.01	0.5
ENSG00000133110	POSTN	0.14	0.07	0.5
ENSG00000133878	DUSP26	0.02	0.01	0.5
ENSG00000135519	KCNH3	0.14	0.07	0.5
ENSG00000136883	KIF12	0.02	0.01	0.5
ENSG00000138080	EMILIN1	0.02	0.01	0.5
ENSG00000139219	COL2A1	0.02	0.01	0.5
ENSG00000139537	CCDC65	0.02	0.01	0.5
ENSG00000141946	ZIM3	0.02	0.01	0.5
ENSG00000144893	MED12L	0.04	0.02	0.5
ENSG00000146859	TMEM140	0.02	0.01	0.5
ENSG00000147113	CXorf36	0.02	0.01	0.5
ENSG00000147246	HTR2C	0.16	0.08	0.5
ENSG00000149131	SERPING1	0.02	0.01	0.5
ENSG00000153237	CCDC148	0.04	0.02	0.5
ENSG00000157703	SVOPL	0.02	0.01	0.5
ENSG00000161594	KLHL10	0.02	0.01	0.5
ENSG00000161640	SIGLEC11	0.02	0.01	0.5
ENSG00000162552	WNT4	0.04	0.02	0.5
ENSG00000162849	KIF26B	0.04	0.02	0.5
ENSG00000163530	DPPA2	0.02	0.01	0.5
ENSG00000163637	PRICKLE2	0.04	0.02	0.5
ENSG00000163645	ERICH6	0.02	0.01	0.5
ENSG00000164125	FAM198B	0.04	0.02	0.5
ENSG00000164512	ANKRD55	0.02	0.01	0.5
ENSG00000165685	TMEM52B	0.04	0.02	0.5
ENSG00000165695	AK8	0.02	0.01	0.5
ENSG00000166106	ADAMTS15	2.04	1.02	0.5
ENSG00000166342	NETO1	0.12	0.06	0.5
ENSG00000166428	PLD4	0.02	0.01	0.5
ENSG00000166448	TMEM130	0.08	0.04	0.5
ENSG00000167311	ART5	0.02	0.01	0.5
ENSG00000168918	INPP5D	0.02	0.01	0.5
ENSG00000172771	EFCAB12	0.1	0.05	0.5
ENSG00000174469	CNTNAP2	0.02	0.01	0.5
ENSG00000176884	GRIN1	0.08	0.04	0.5
ENSG00000178722	C5orf64	0.06	0.03	0.5
ENSG00000183154	RP11-863K10.7	0.02	0.01	0.5
ENSG00000185634	SHC4	0.02	0.01	0.5
ENSG00000186451	SPATA12	0.48	0.24	0.5
ENSG00000187533	PRR27	0.02	0.01	0.5
ENSG00000196616	ADH1B	0.02	0.01	0.5
ENSG00000205682	RP11-798L4.1	0.04	0.02	0.5
ENSG00000206077	ZDHHC11B	0.12	0.06	0.5
ENSG00000211445	GPX3	0.02	0.01	0.5
ENSG00000214797	RP11-1036E20.9	0.02	0.01	0.5
ENSG00000215162	LINC00269	0.1	0.05	0.5
ENSG00000224189	HAGLR	0.02	0.01	0.5
ENSG00000224714	RP11-179K3.2	0.02	0.01	0.5
ENSG00000226648	PLCG1-AS1	0.02	0.01	0.5
ENSG00000227165	WDR11-AS1	0.06	0.03	0.5
ENSG00000228201	AL022341.3	0.18	0.09	0.5
ENSG00000228919	AC097381.1	0.02	0.01	0.5
ENSG00000229521	MYCBP2-AS2	0.08	0.04	0.5
ENSG00000229649	RP11-107I14.4	0.08	0.04	0.5
ENSG00000230452	LINC01381	0.08	0.04	0.5
ENSG00000230516	RP11-555J4.3	0.22	0.11	0.5
ENSG00000232759	AC002480.3	0.02	0.01	0.5
ENSG00000233903	Z83851.4	1.12	0.56	0.5
ENSG00000235774	AC023347.1	0.06	0.03	0.5
ENSG00000235997	LINC01936	0.02	0.01	0.5
ENSG00000236064	RP6-191P20.4	0.02	0.01	0.5
ENSG00000236499	LINC00896	0.08	0.04	0.5
ENSG00000237125	HAND2-AS1	0.02	0.01	0.5
ENSG00000237461	RP11-554F20.1	0.02	0.01	0.5
ENSG00000237764	RP11-3B12.2	0.08	0.04	0.5
ENSG00000240563	L1TD1	0.02	0.01	0.5
ENSG00000244091	RN7SL483P	0.14	0.07	0.5
ENSG00000247317	RP11-273G15.2	0.04	0.02	0.5
ENSG00000248801	C8orf34-AS1	0.02	0.01	0.5
ENSG00000249359	RP11-374A4.1	0.02	0.01	0.5
ENSG00000250490	LINC02145	0.06	0.03	0.5
ENSG00000251330	CTD-2283N19.1	0.1	0.05	0.5
ENSG00000257910	RP11-461F16.3	0.06	0.03	0.5
ENSG00000258526	RP11-111A21.1	0.1	0.05	0.5
ENSG00000259946	RP11-490G2.2	0.02	0.01	0.5
ENSG00000260913	LINC01254	0.02	0.01	0.5
ENSG00000261762	RP11-650L12.2	0.02	0.01	0.5
ENSG00000261775	RP11-10O17.3	0.1	0.05	0.5
ENSG00000262999	CTD-3088G3.6	0.02	0.01	0.5
ENSG00000264895	RP11-421E14.2	0.02	0.01	0.5
ENSG00000268104	SLC6A14	0.02	0.01	0.5
ENSG00000271917	RP11-506O24.2	0.04	0.02	0.5
ENSG00000272702	RP11-44N22.3	0.08	0.04	0.5
ENSG00000272899	RP11-309L24.4	0.1	0.05	0.5
ENSG00000273125	LINC01990	0.02	0.01	0.5
ENSG00000274307	RP11-345J18.2	0.02	0.01	0.5
ENSG00000274698	RP11-71L14.4	0.02	0.01	0.5
ENSG00000275132	RN7SL663P	0.12	0.06	0.5
ENSG00000275713	HIST1H2BH	2.5	1.25	0.5
ENSG00000276564	CTA-276F8.1	0.2	0.1	0.5
ENSG00000277342	RP11-843B15.4	0.68	0.34	0.5
ENSG00000279927	CTA-212A2.4	0.06	0.03	0.5
ENSG00000283073	RP11-834C11.15	0.04	0.02	0.5
ENSG00000004846	ABCB5	0.02	0.01	0.5
ENSG00000006756	ARSD	0.02	0.01	0.5
ENSG00000009765	IYD	0.02	0.01	0.5
ENSG00000036828	CASR	0.02	0.01	0.5
ENSG00000064270	ATP2C2	0.02	0.01	0.5
ENSG00000073067	CYP2W1	0.04	0.02	0.5
ENSG00000087589	CASS4	0.02	0.01	0.5
ENSG00000100626	GALNT16	0.06	0.03	0.5
ENSG00000104044	OCA2	0.02	0.01	0.5
ENSG00000105289	TJP3	0.04	0.02	0.5
ENSG00000105479	CCDC114	0.04	0.02	0.5
ENSG00000109927	TECTA	0.02	0.01	0.5
ENSG00000111644	ACRBP	0.06	0.03	0.5
ENSG00000115423	DNAH6	0.02	0.01	0.5
ENSG00000117643	MAN1C1	0.04	0.02	0.5
ENSG00000119227	PIGZ	0.12	0.06	0.5
ENSG00000125571	IL37	0.04	0.02	0.5
ENSG00000125735	TNFSF14	0.14	0.07	0.5
ENSG00000126562	WNK4	0.02	0.01	0.5
ENSG00000131233	GJA9	0.02	0.01	0.5
ENSG00000135220	UGT2A3	0.02	0.01	0.5
ENSG00000137270	GCM1	0.02	0.01	0.5
ENSG00000137463	MGARP	0.06	0.03	0.5
ENSG00000139656	SMIM2	0.08	0.04	0.5
ENSG00000139971	C14orf37	0.02	0.01	0.5
ENSG00000139988	RDH12	0.02	0.01	0.5
ENSG00000140297	GCNT3	0.04	0.02	0.5
ENSG00000140749	IGSF6	0.02	0.01	0.5
ENSG00000147100	SLC16A2	0.04	0.02	0.5
ENSG00000148082	SHC3	0.02	0.01	0.5
ENSG00000152463	OLAH	0.04	0.02	0.5
ENSG00000153303	FRMD1	0.02	0.01	0.5
ENSG00000157766	ACAN	0.02	0.01	0.5
ENSG00000158859	ADAMTS4	0.08	0.04	0.5
ENSG00000159714	ZDHHC1	0.02	0.01	0.5
ENSG00000160182	TFF1	0.06	0.03	0.5
ENSG00000160224	AIRE	0.02	0.01	0.5
ENSG00000161664	ASB16	0.02	0.01	0.5
ENSG00000162511	LAPTM5	0.02	0.01	0.5
ENSG00000164744	SUN3	0.06	0.03	0.5
ENSG00000166148	AVPR1A	0.04	0.02	0.5
ENSG00000167941	SOST	0.02	0.01	0.5
ENSG00000168703	WFDC12	0.04	0.02	0.5
ENSG00000168955	TM4SF20	0.14	0.07	0.5
ENSG00000169035	KLK7	0.06	0.03	0.5
ENSG00000169169	CPT1C	0.12	0.06	0.5
ENSG00000169291	SHE	0.02	0.01	0.5
ENSG00000169347	GP2	0.04	0.02	0.5
ENSG00000170835	CEL	0.16	0.08	0.5
ENSG00000172578	KLHL6	0.02	0.01	0.5
ENSG00000173198	CYSLTR1	0.02	0.01	0.5
ENSG00000173641	HSPB7	0.02	0.01	0.5
ENSG00000177640	CASC2	0.04	0.02	0.5
ENSG00000177984	LCN15	0.08	0.04	0.5
ENSG00000180481	GLIPR1L2	0.08	0.04	0.5
ENSG00000180767	CHST13	0.04	0.02	0.5
ENSG00000180777	ANKRD30B	0.04	0.02	0.5
ENSG00000182175	RGMA	0.02	0.01	0.5
ENSG00000183066	WBP2NL	0.04	0.02	0.5
ENSG00000183160	TMEM119	0.02	0.01	0.5
ENSG00000183760	ACP7	0.06	0.03	0.5
ENSG00000183784	C9orf66	0.02	0.01	0.5
ENSG00000183801	OLFML1	0.02	0.01	0.5
ENSG00000187010	RHD	0.04	0.02	0.5
ENSG00000187715	KBTBD12	0.06	0.03	0.5
ENSG00000187871	GFRAL	0.02	0.01	0.5
ENSG00000188747	NOXA1	0.04	0.02	0.5
ENSG00000188991	SLC15A5	0.02	0.01	0.5
ENSG00000189320	FAM180A	0.02	0.01	0.5
ENSG00000196730	DAPK1	0.08	0.04	0.5
ENSG00000196917	HCAR1	0.04	0.02	0.5
ENSG00000197380	DACT3	0.02	0.01	0.5
ENSG00000197415	VEPH1	0.02	0.01	0.5
ENSG00000197980	LEKR1	0.06	0.03	0.5
ENSG00000198671	RP11-168J19.2	0.04	0.02	0.5
ENSG00000198870	STKLD1	0.02	0.01	0.5
ENSG00000204385	SLC44A4	0.06	0.03	0.5
ENSG00000204613	TRIM10	0.04	0.02	0.5
ENSG00000205090	TMEM240	0.14	0.07	0.5
ENSG00000215039	CD27-AS1	0.38	0.19	0.5
ENSG00000215182	MUC5AC	0.02	0.01	0.5
ENSG00000222043	AC079305.10	0.14	0.07	0.5
ENSG00000224046	AC005076.5	0.58	0.29	0.5
ENSG00000224308	LINC01527	0.1	0.05	0.5
ENSG00000225778	PROSER2-AS1	0.02	0.01	0.5
ENSG00000225783	MIAT	0.1	0.05	0.5
ENSG00000225937	PCA3	0.04	0.02	0.5
ENSG00000226842	RP11-166N17.3	0.08	0.04	0.5
ENSG00000227110	LMCD1-AS1	0.02	0.01	0.5
ENSG00000230366	DSCR9	0.08	0.04	0.5
ENSG00000231057	RP11-122M14.1	0.04	0.02	0.5
ENSG00000231690	LINC00574	0.04	0.02	0.5
ENSG00000231826	LINC01819	0.02	0.01	0.5
ENSG00000232237	ASCL5	0.02	0.01	0.5
ENSG00000232504	ST3GAL5-AS1	0.04	0.02	0.5
ENSG00000232973	CYP1B1-AS1	0.04	0.02	0.5
ENSG00000233215	LINC01687	0.18	0.09	0.5
ENSG00000233288	RP11-760D2.5	0.04	0.02	0.5
ENSG00000233885	YEATS2-AS1	0.06	0.03	0.5
ENSG00000234352	AC009264.1	0.02	0.01	0.5
ENSG00000235257	ITGA9-AS1	0.04	0.02	0.5
ENSG00000235972	RP11-472G23.10	0.04	0.02	0.5
ENSG00000236366	RP11-440G9.1	0.02	0.01	0.5
ENSG00000238290	RP11-431K24.1	0.04	0.02	0.5
ENSG00000239482	RP11-90K6.1	0.04	0.02	0.5
ENSG00000240403	KIR3DL2	0.02	0.01	0.5
ENSG00000241472	PTPRG-AS1	0.04	0.02	0.5
ENSG00000244501	RN7SL623P	0.12	0.06	0.5
ENSG00000247903	RP11-421F16.3	0.02	0.01	0.5
ENSG00000248050	RP11-422N16.3	0.02	0.01	0.5
ENSG00000248319	RP11-205M3.3	0.04	0.02	0.5
ENSG00000248747	RP11-586L23.1	0.04	0.02	0.5
ENSG00000248828	RP11-673E1.4	0.04	0.02	0.5
ENSG00000249500	LINC01179	0.02	0.01	0.5
ENSG00000249635	RP11-710F7.3	0.02	0.01	0.5
ENSG00000249917	LINC00536	0.02	0.01	0.5
ENSG00000250007	RP11-814P5.1	0.26	0.13	0.5
ENSG00000250493	RP11-640N11.2	0.04	0.02	0.5
ENSG00000251281	CTD-2066L21.2	0.08	0.04	0.5
ENSG00000251652	RP11-20I20.2	0.22	0.11	0.5
ENSG00000253519	AC106801.1	0.08	0.04	0.5
ENSG00000253614	RP11-513O17.3	0.02	0.01	0.5
ENSG00000253879	RP11-379I19.3	0.12	0.06	0.5
ENSG00000254396	RP11-56F10.3	0.06	0.03	0.5
ENSG00000254561	RP11-196E1.3	0.02	0.01	0.5
ENSG00000255021	RP11-536I6.2	0.08	0.04	0.5
ENSG00000255097	RP11-5L12.1	0.08	0.04	0.5
ENSG00000255346	NOX5	0.02	0.01	0.5
ENSG00000256218	RP11-1038A11.2	0.12	0.06	0.5
ENSG00000257761	RP11-186F10.2	0.06	0.03	0.5
ENSG00000258582	RP11-44L9.1	0.06	0.03	0.5
ENSG00000258754	LINC01579	0.02	0.01	0.5
ENSG00000258820	RP11-293M10.2	0.1	0.05	0.5
ENSG00000259123	RP11-76E17.2	0.08	0.04	0.5
ENSG00000259664	CTD-2147F2.2	0.1	0.05	0.5
ENSG00000259810	AC002519.8	0.02	0.01	0.5
ENSG00000260317	RP11-48B3.4	0.04	0.02	0.5
ENSG00000260339	HEXA-AS1	0.12	0.06	0.5
ENSG00000260488	RP11-166B2.7	0.06	0.03	0.5
ENSG00000261068	RP11-7K24.3	0.04	0.02	0.5
ENSG00000261204	AC004449.6	0.16	0.08	0.5
ENSG00000261758	RP11-102M11.2	0.06	0.03	0.5
ENSG00000261898	RP11-314A20.5	0.08	0.04	0.5
ENSG00000263711	RP11-169F17.1	0.02	0.01	0.5
ENSG00000264270	RP11-474I11.7	0.06	0.03	0.5
ENSG00000264451	RP11-433M22.2	0.1	0.05	0.5
ENSG00000265399	RP13-270P17.2	0.02	0.01	0.5
ENSG00000266010	GATA6-AS1	0.2	0.1	0.5
ENSG00000267455	RP11-78A19.2	0.06	0.03	0.5
ENSG00000268081	RP11-678G14.2	0.08	0.04	0.5
ENSG00000270977	AC015849.16	0.02	0.01	0.5
ENSG00000270996	RP11-342K6.4	0.04	0.02	0.5
ENSG00000271984	RP3-337O18.9	0.06	0.03	0.5
ENSG00000272282	LINC02084	0.22	0.11	0.5
ENSG00000272597	RP11-446H18.6	0.06	0.03	0.5
ENSG00000272970	RP11-329B9.4	0.14	0.07	0.5
ENSG00000275004	ZNF280B	0.02	0.01	0.5
ENSG00000275808	Metazoa_SRP	0.16	0.08	0.5
ENSG00000276718	RP1-102E24.10	0.06	0.03	0.5
ENSG00000276759	RP11-80I3.1	0.06	0.03	0.5
ENSG00000277287	RP4-794I6.4	0.08	0.04	0.5
ENSG00000277491	RP11-676J12.9	0.14	0.07	0.5
ENSG00000278341	RP5-1142A6.10	0.24	0.12	0.5
ENSG00000280927	CTBP1-AS	0.02	0.01	0.5
ENSG00000282390	RP11-29A19.2	0.02	0.01	0.5
ENSG00000270704	RP11-701H24.5	1.21	0.6	0.495868
ENSG00000204291	COL15A1	3.94	1.95	0.494924
ENSG00000101773	RBBP8	23.71	11.72	0.494306
ENSG00000221164	SNORA11	9.46	4.67	0.493658
ENSG00000279579	LINC01666	1.77	0.87	0.491525
ENSG00000260070	RP11-182J23.1	0.47	0.23	0.489362
ENSG00000259048	CTD-2058B24.2	1.39	0.68	0.489209
ENSG00000239523	MYLK-AS1	1.82	0.89	0.489011
ENSG00000248890	HHIP-AS1	0.9	0.44	0.488889
ENSG00000264653	MIR5194	0.43	0.21	0.488372
ENSG00000243410	PSMD6-AS1	0.41	0.2	0.487805
ENSG00000181885	CLDN7	0.39	0.19	0.487179
ENSG00000246263	UBR5-AS1	0.39	0.19	0.487179
ENSG00000201944	SNORA72	0.37	0.18	0.486486
ENSG00000201659	RNU12-2P	0.35	0.17	0.485714
ENSG00000126106	TMEM53	0.68	0.33	0.485294
ENSG00000067840	PDZD4	0.66	0.32	0.484848
ENSG00000055732	MCOLN3	0.33	0.16	0.484848
ENSG00000207563	MIR23B	0.64	0.31	0.484375
ENSG00000232082	RPS6KA2-IT1	0.29	0.14	0.482759
ENSG00000173432	SAA1	0.27	0.13	0.481481
ENSG00000272814	RP11-15I20.1	0.27	0.13	0.481481
ENSG00000276261	RP11-1060J15.9	0.27	0.13	0.481481
ENSG00000229647	MYOSLID	0.77	0.37	0.480519
ENSG00000272688	RP13-270P17.3	2.54	1.22	0.480315
ENSG00000117586	TNFSF4	0.25	0.12	0.48
ENSG00000231081	RP4-760C5.3	1	0.48	0.48
ENSG00000203472	RP11-77K12.4	0.25	0.12	0.48
ENSG00000256802	RP11-680F8.1	0.25	0.12	0.48
ENSG00000258698	RP11-589M4.3	0.25	0.12	0.48
ENSG00000276753	MIR6821	1.23	0.59	0.479675
ENSG00000202215	RNU1-51P	0.73	0.35	0.479452
ENSG00000226824	RP4-756H11.3	0.71	0.34	0.478873
ENSG00000279064	CH507-39O4.2	0.23	0.11	0.478261
ENSG00000271941	RP11-188P20.3	0.23	0.11	0.478261
ENSG00000206680	SNORD21	0.67	0.32	0.477612
ENSG00000283821	MIR6875	2.68	1.28	0.477612
ENSG00000262089	RP11-589P10.5	2.2	1.05	0.477273
ENSG00000259349	RP11-15E18.1	0.65	0.31	0.476923
ENSG00000251992	SCARNA17	0.65	0.31	0.476923
ENSG00000266903	CTB-171A8.1	0.65	0.31	0.476923
ENSG00000207523	SNORA66	3.67	1.75	0.476839
ENSG00000284079	MIR4775	2.37	1.13	0.476793
ENSG00000200170	Y_RNA	0.86	0.41	0.476744
ENSG00000187498	COL4A1	68.76	32.78	0.476731
ENSG00000280496	SNORA17B	5.14	2.45	0.476654
ENSG00000284142	MIR6845	5.14	2.45	0.476654
ENSG00000152763	WDR78	0.21	0.1	0.47619
ENSG00000270179	RP11-159N11.4	0.21	0.1	0.47619
ENSG00000274505	Metazoa_SRP	0.21	0.1	0.47619
ENSG00000266852	MIR4482	2.94	1.4	0.47619
ENSG00000265917	MIR3685	7.12	3.39	0.476124
ENSG00000183793	NPIPA5	30.84	14.67	0.475681
ENSG00000272746	RP11-53B2.6	0.82	0.39	0.47561
ENSG00000277986	U4	4.71	2.24	0.475584
ENSG00000210117	MT-TW	1.62	0.77	0.475309
ENSG00000264540	RN7SL405P	1.01	0.48	0.475248
ENSG00000238363	SNORA13	4.04	1.92	0.475248
ENSG00000265439	RN7SL811P	1.41	0.67	0.475177
ENSG00000163633	C4orf36	0.59	0.28	0.474576
ENSG00000283881	MIR3916	1.37	0.65	0.474453
ENSG00000280374	RP11-337N6.3	0.78	0.37	0.474359
ENSG00000206948	SNORA36A	1.54	0.73	0.474026
ENSG00000283770	MIR6849	1.54	0.73	0.474026
ENSG00000140795	MYLK3	2.11	1	0.473934
ENSG00000274017	Metazoa_SRP	0.57	0.27	0.473684
ENSG00000206142	KB-1183D5.13	0.19	0.09	0.473684
ENSG00000250714	RP11-1149O23.4	0.19	0.09	0.473684
ENSG00000265342	RP11-16C1.1	0.38	0.18	0.473684
ENSG00000271771	RP11-1250I15.3	0.38	0.18	0.473684
ENSG00000272754	AL133245.2	0.19	0.09	0.473684
ENSG00000252759	Y_RNA	1.31	0.62	0.473282
ENSG00000272661	RP4-548D19.3	1.29	0.61	0.472868
ENSG00000270673	YTHDF3-AS1	0.55	0.26	0.472727
ENSG00000284149	MIR4784	1.1	0.52	0.472727
ENSG00000183840	GPR39	0.36	0.17	0.472222
ENSG00000201544	SNORA16B	0.36	0.17	0.472222
ENSG00000263307	RP11-166B2.8	0.36	0.17	0.472222
ENSG00000199846	RNU1-72P	0.89	0.42	0.47191
ENSG00000260306	RP11-645C24.5	0.53	0.25	0.471698
ENSG00000252274	SCARNA24	0.7	0.33	0.471429
ENSG00000188234	AGAP4	1.19	0.56	0.470588
ENSG00000198453	ZNF568	0.17	0.08	0.470588
ENSG00000234676	IFT74-AS1	0.17	0.08	0.470588
ENSG00000269397	CTB-92J24.2	0.17	0.08	0.470588
ENSG00000274997	HIST1H2AH	0.34	0.16	0.470588
ENSG00000170122	FOXD4	0.34	0.16	0.470588
ENSG00000199237	RNU6-834P	0.51	0.24	0.470588
ENSG00000201388	SNORA68	0.51	0.24	0.470588
ENSG00000201581	RN7SKP78	0.17	0.08	0.470588
ENSG00000233654	AC093388.3	0.17	0.08	0.470588
ENSG00000259087	RP11-356O9.2	0.68	0.32	0.470588
ENSG00000261587	TMEM249	0.17	0.08	0.470588
ENSG00000273816	RP11-85B7.5	0.17	0.08	0.470588
ENSG00000244414	CFHR1	0.66	0.31	0.469697
ENSG00000273300	AC000068.9	0.66	0.31	0.469697
ENSG00000249456	RP11-298J20.4	0.49	0.23	0.469388
ENSG00000264083	RP11-227G15.9	0.64	0.3	0.46875
ENSG00000272721	RP11-778D9.12	0.32	0.15	0.46875
ENSG00000234705	HMGA1P4	0.32	0.15	0.46875
ENSG00000263494	AC004702.2	0.32	0.15	0.46875
ENSG00000272691	RP11-290M5.4	0.32	0.15	0.46875
ENSG00000153071	DAB2	150.66	70.62	0.468738
ENSG00000152936	LMNTD1	0.47	0.22	0.468085
ENSG00000165475	CRYL1	0.3	0.14	0.466667
ENSG00000271795	CTC-251D13.1	0.15	0.07	0.466667
ENSG00000157999	ANKRD61	0.15	0.07	0.466667
ENSG00000168405	CMAHP	0.15	0.07	0.466667
ENSG00000255478	RP11-867O8.5	0.15	0.07	0.466667
ENSG00000258412	RP11-404P21.5	0.15	0.07	0.466667
ENSG00000258748	CTD-2223O18.1	0.15	0.07	0.466667
ENSG00000261156	LINC01989	0.15	0.07	0.466667
ENSG00000122861	PLAU	0.43	0.2	0.465116
ENSG00000273367	RP5-827C21.6	1.42	0.66	0.464789
ENSG00000230658	KLHL7-AS1	0.28	0.13	0.464286
ENSG00000264558	RP11-138C9.1	0.28	0.13	0.464286
ENSG00000103490	PYCARD	0.41	0.19	0.463415
ENSG00000271324	RP11-10C24.2	1.06	0.49	0.462264
ENSG00000101448	EPPIN	0.13	0.06	0.461538
ENSG00000139344	AMDHD1	0.13	0.06	0.461538
ENSG00000151715	TMEM45B	0.13	0.06	0.461538
ENSG00000185130	HIST1H2BL	0.26	0.12	0.461538
ENSG00000258982	RP11-638I2.4	0.13	0.06	0.461538
ENSG00000265948	RP11-296E23.2	0.13	0.06	0.461538
ENSG00000269949	RP11-738E22.3	0.39	0.18	0.461538
ENSG00000272777	RP11-571L19.8	0.39	0.18	0.461538
ENSG00000232010	AP001059.5	0.13	0.06	0.461538
ENSG00000239553	RN7SL12P	0.13	0.06	0.461538
ENSG00000252827	RN7SKP11	0.13	0.06	0.461538
ENSG00000256314	RP11-338E21.3	0.26	0.12	0.461538
ENSG00000263004	RP11-166P13.3	0.39	0.18	0.461538
ENSG00000264278	RP11-162A12.2	0.13	0.06	0.461538
ENSG00000225177	RP11-390P2.4	1.65	0.76	0.460606
ENSG00000089505	CMTM1	0.5	0.23	0.46
ENSG00000231880	RP11-76I23.7	0.37	0.17	0.459459
ENSG00000271151	RP11-394I13.2	0.37	0.17	0.459459
ENSG00000277806	RP11-15A1.8	0.61	0.28	0.459016
ENSG00000261474	RP11-452L6.1	0.96	0.44	0.458333
ENSG00000263924	RP11-210K20.2	0.24	0.11	0.458333
ENSG00000267064	UXT-AS1	0.24	0.11	0.458333
ENSG00000272223	RP1-20C7.6	0.57	0.26	0.45614
ENSG00000154096	THY1	0.11	0.05	0.454545
ENSG00000166924	NYAP1	0.11	0.05	0.454545
ENSG00000167971	CASKIN1	0.11	0.05	0.454545
ENSG00000243370	RN7SL775P	0.11	0.05	0.454545
ENSG00000247130	RP11-366H4.3	0.22	0.1	0.454545
ENSG00000259771	RP11-429D19.1	0.11	0.05	0.454545
ENSG00000058085	LAMC2	0.11	0.05	0.454545
ENSG00000242021	RP11-268G12.3	0.44	0.2	0.454545
ENSG00000244491	RP3-508I15.18	0.22	0.1	0.454545
ENSG00000253327	RAD21-AS1	0.22	0.1	0.454545
ENSG00000264546	RP11-464D20.6	0.11	0.05	0.454545
ENSG00000101680	LAMA1	21.15	9.59	0.453428
ENSG00000276853	RP11-305O6.4	0.53	0.24	0.45283
ENSG00000268941	LINC01711	0.42	0.19	0.452381
ENSG00000111786	SRSF9	98.99	44.73	0.451864
ENSG00000231125	AF129075.5	0.62	0.28	0.451613
ENSG00000223685	LINC00571	0.2	0.09	0.45
ENSG00000134864	GGACT	0.2	0.09	0.45
ENSG00000259780	RP11-304L19.12	0.2	0.09	0.45
ENSG00000267567	CTD-2538C1.3	0.2	0.09	0.45
ENSG00000106052	TAX1BP1	104.15	46.83	0.44964
ENSG00000242775	RP11-875H7.2	0.69	0.31	0.449275
ENSG00000262879	RP11-156P1.3	1.18	0.53	0.449153
ENSG00000266236	NARF-IT1	0.49	0.22	0.44898
ENSG00000164776	PHKG1	0.29	0.13	0.448276
ENSG00000267395	AC074212.6	0.29	0.13	0.448276
ENSG00000261353	CTA-14H9.5	5.95	2.66	0.447059
ENSG00000277825	CTD-2013N17.7	0.65	0.29	0.446154
ENSG00000103534	TMC5	0.09	0.04	0.444444
ENSG00000176971	FIBIN	0.9	0.4	0.444444
ENSG00000184524	CEND1	0.09	0.04	0.444444
ENSG00000189051	RNF222	0.09	0.04	0.444444
ENSG00000224822	THRB-IT1	0.09	0.04	0.444444
ENSG00000237301	RP4-680D5.2	0.09	0.04	0.444444
ENSG00000264745	TTC39C-AS1	0.18	0.08	0.444444
ENSG00000273069	RP5-1186P10.2	0.09	0.04	0.444444
ENSG00000277215	SPANXA2-OT1	0.09	0.04	0.444444
ENSG00000282602	CTA-286B10.7	0.09	0.04	0.444444
ENSG00000204577	LILRB3	0.09	0.04	0.444444
ENSG00000224794	RP3-333H23.8	0.09	0.04	0.444444
ENSG00000225518	LINC01703	0.45	0.2	0.444444
ENSG00000235120	BSN-AS1	0.09	0.04	0.444444
ENSG00000240713	RN7SL860P	0.18	0.08	0.444444
ENSG00000249961	TERB1	0.18	0.08	0.444444
ENSG00000262188	LINC01978	0.09	0.04	0.444444
ENSG00000278017	RP11-120K19.4	0.09	0.04	0.444444
ENSG00000279240	AC063980.3	0.09	0.04	0.444444
ENSG00000132965	ALOX5AP	0.27	0.12	0.444444
ENSG00000162745	OLFML2B	0.27	0.12	0.444444
ENSG00000184058	TBX1	0.27	0.12	0.444444
ENSG00000250240	CTD-2154I11.2	0.7	0.31	0.442857
ENSG00000260160	CTC-471J1.2	0.52	0.23	0.442308
ENSG00000235387	SPAAR	0.43	0.19	0.44186
ENSG00000236751	LINC01186	5.61	2.47	0.440285
ENSG00000223802	CERS1	0.25	0.11	0.44
ENSG00000181625	SLX1B	2.71	1.19	0.439114
ENSG00000119326	CTNNAL1	48.69	21.31	0.437667
ENSG00000166578	IQCD	0.32	0.14	0.4375
ENSG00000229214	LINC00242	0.16	0.07	0.4375
ENSG00000244044	RN7SL735P	0.16	0.07	0.4375
ENSG00000271401	RP11-171I2.3	0.48	0.21	0.4375
ENSG00000165487	MICU2	29.84	13.03	0.436662
ENSG00000267811	RP11-727F15.11	0.39	0.17	0.435897
ENSG00000278703	RP11-706P11.2	0.39	0.17	0.435897
ENSG00000257830	RP11-845M18.7	0.39	0.17	0.435897
ENSG00000204779	FOXD4L5	0.23	0.1	0.434783
ENSG00000226310	RP3-323P24.3	0.23	0.1	0.434783
ENSG00000272732	RP5-1159O4.2	0.23	0.1	0.434783
ENSG00000276603	RP11-425M5.7	1.29	0.56	0.434109
ENSG00000278869	CITF22-49E9.3	0.37	0.16	0.432432
ENSG00000123384	LRP1	8.19	3.54	0.432234
ENSG00000221539	SNORD99	6.78	2.93	0.432153
ENSG00000176912	TYMSOS	0.81	0.35	0.432099
ENSG00000144824	PHLDB2	33.66	14.54	0.431967
ENSG00000233230	AC079807.2	0.35	0.15	0.428571
ENSG00000111863	ADTRP	0.21	0.09	0.428571
ENSG00000235899	LINC01564	0.21	0.09	0.428571
ENSG00000260115	CTC-420A11.2	0.21	0.09	0.428571
ENSG00000152475	ZNF837	0.07	0.03	0.428571
ENSG00000174792	C4orf26	0.07	0.03	0.428571
ENSG00000197934	CYYR1-AS1	0.07	0.03	0.428571
ENSG00000217258	AC007249.3	0.07	0.03	0.428571
ENSG00000250634	LINC01182	0.14	0.06	0.428571
ENSG00000267612	CTD-3116E22.7	0.07	0.03	0.428571
ENSG00000270171	RP11-338N10.1	0.07	0.03	0.428571
ENSG00000272444	RP11-1017G21.6	0.07	0.03	0.428571
ENSG00000273113	RP11-367H1.1	0.14	0.06	0.428571
ENSG00000275542	RP11-455O6.9	0.07	0.03	0.428571
ENSG00000128849	CGNL1	0.28	0.12	0.428571
ENSG00000136250	AOAH	0.07	0.03	0.428571
ENSG00000163357	DCST1	0.07	0.03	0.428571
ENSG00000163751	CPA3	0.56	0.24	0.428571
ENSG00000171657	GPR82	0.07	0.03	0.428571
ENSG00000183615	FAM167B	0.28	0.12	0.428571
ENSG00000239282	GATSL3	0.14	0.06	0.428571
ENSG00000251138	RP11-81H3.2	0.07	0.03	0.428571
ENSG00000258551	CRAT37	0.07	0.03	0.428571
ENSG00000259518	LINC01583	0.07	0.03	0.428571
ENSG00000261329	CTD-2049O4.1	0.07	0.03	0.428571
ENSG00000275672	GATM-AS1	0.07	0.03	0.428571
ENSG00000278889	OR2S2	0.28	0.12	0.428571
ENSG00000175772	LINC01106	1.1	0.47	0.427273
ENSG00000272574	RP11-359K18.4	0.75	0.32	0.426667
ENSG00000260001	TGFBR3L	0.47	0.2	0.425532
ENSG00000260296	RP11-395I6.3	0.4	0.17	0.425
ENSG00000069849	ATP1B3	133.68	56.81	0.42497
ENSG00000228486	LINC01125	0.33	0.14	0.424242
ENSG00000268069	RP5-1057I20.4	0.33	0.14	0.424242
ENSG00000213085	CFAP45	0.52	0.22	0.423077
ENSG00000266268	RP11-172F10.1	0.26	0.11	0.423077
ENSG00000146666	LINC00525	0.45	0.19	0.422222
ENSG00000227252	AC105760.2	0.57	0.24	0.421053
ENSG00000153233	PTPRR	0.19	0.08	0.421053
ENSG00000246394	RP11-386I8.6	0.19	0.08	0.421053
ENSG00000253390	CTC-756D1.2	0.19	0.08	0.421053
ENSG00000277425	RP5-1116H23.3	0.19	0.08	0.421053
ENSG00000272862	RP11-814H16.2	0.31	0.13	0.419355
ENSG00000100583	SAMD15	0.62	0.26	0.419355
ENSG00000280758	RP11-216B9.9	0.43	0.18	0.418605
ENSG00000111666	CHPT1	22.74	9.49	0.417326
ENSG00000162746	FCRLB	0.12	0.05	0.416667
ENSG00000269439	CTD-3131K8.2	0.53	0.22	0.415094
ENSG00000254662	RP11-872D17.4	0.41	0.17	0.414634
ENSG00000230533	RP11-95M15.1	0.29	0.12	0.413793
ENSG00000266402	SNHG25	0.75	0.31	0.413333
ENSG00000120156	TEK	0.17	0.07	0.411765
ENSG00000168589	DYNLRB2	0.17	0.07	0.411765
ENSG00000276533	RP11-139H15.5	0.17	0.07	0.411765
ENSG00000272205	RP11-277B15.3	0.51	0.21	0.411765
ENSG00000139187	KLRG1	0.39	0.16	0.410256
ENSG00000130508	PXDN	102.12	41.8	0.409322
ENSG00000229348	HYI-AS1	0.22	0.09	0.409091
ENSG00000250501	RP11-98O2.1	0.22	0.09	0.409091
ENSG00000255851	Metazoa_SRP	1.59	0.65	0.408805
ENSG00000276404	MIR6835	7.2	2.93	0.406944
ENSG00000254620	RP5-907D15.3	0.64	0.26	0.40625
ENSG00000222020	AC062017.1	0.32	0.13	0.40625
ENSG00000179715	PCED1B	0.42	0.17	0.404762
ENSG00000064309	CDON	3.64	1.47	0.403846
ENSG00000276890	Metazoa_SRP	1.14	0.46	0.403509
ENSG00000270108	RP11-73M18.6	1.44	0.58	0.402778
ENSG00000221116	SNORD110	15.42	6.21	0.402724
ENSG00000273619	RP5-908M14.9	1.17	0.47	0.401709
ENSG00000139269	INHBE	0.15	0.06	0.4
ENSG00000167772	ANGPTL4	0.25	0.1	0.4
ENSG00000249790	RP11-20D14.6	0.3	0.12	0.4
ENSG00000250742	RP11-834C11.4	0.25	0.1	0.4
ENSG00000253133	RP11-360L9.4	0.15	0.06	0.4
ENSG00000158887	MPZ	0.15	0.06	0.4
ENSG00000174899	PQLC2L	0.25	0.1	0.4
ENSG00000196944	OR2T4	0.25	0.1	0.4
ENSG00000226578	RP11-258F22.1	0.15	0.06	0.4
ENSG00000235706	DICER1-AS1	0.25	0.1	0.4
ENSG00000248846	LINC02065	0.15	0.06	0.4
ENSG00000256381	RP11-500M8.4	0.15	0.06	0.4
ENSG00000266397	RP11-737O24.1	0.15	0.06	0.4
ENSG00000267927	CTD-2525I3.2	0.15	0.06	0.4
ENSG00000273133	RP11-799M12.2	0.15	0.06	0.4
ENSG00000274459	Metazoa_SRP	0.5	0.2	0.4
ENSG00000073734	ABCB11	0.05	0.02	0.4
ENSG00000107551	RASSF4	0.05	0.02	0.4
ENSG00000137261	KIAA0319	0.2	0.08	0.4
ENSG00000165071	TMEM71	0.05	0.02	0.4
ENSG00000166573	GALR1	0.05	0.02	0.4
ENSG00000183971	NPW	0.05	0.02	0.4
ENSG00000204277	LINC01993	0.05	0.02	0.4
ENSG00000226149	RP1-69D17.4	0.05	0.02	0.4
ENSG00000226397	C12orf77	0.1	0.04	0.4
ENSG00000232080	XXbac-BPG254F23.7	0.05	0.02	0.4
ENSG00000236444	UBE2L5P	0.05	0.02	0.4
ENSG00000237489	LINC00959	0.05	0.02	0.4
ENSG00000239467	AC007405.6	0.05	0.02	0.4
ENSG00000241484	ARHGAP8	0.05	0.02	0.4
ENSG00000249328	RP11-26J3.1	0.05	0.02	0.4
ENSG00000261364	RP11-59E19.4	0.05	0.02	0.4
ENSG00000266473	RP11-401F2.3	0.05	0.02	0.4
ENSG00000267219	AC010504.2	0.4	0.16	0.4
ENSG00000105261	OVOL3	0.05	0.02	0.4
ENSG00000118292	C1orf54	0.2	0.08	0.4
ENSG00000128271	ADORA2A	0.2	0.08	0.4
ENSG00000136960	ENPP2	0.05	0.02	0.4
ENSG00000142182	DNMT3L	0.05	0.02	0.4
ENSG00000151650	VENTX	0.05	0.02	0.4
ENSG00000152931	PART1	0.1	0.04	0.4
ENSG00000163449	TMEM169	0.05	0.02	0.4
ENSG00000173976	RAX2	0.05	0.02	0.4
ENSG00000177494	ZBED2	0.1	0.04	0.4
ENSG00000178193	RP4-682C21.5	0.1	0.04	0.4
ENSG00000183347	GBP6	0.05	0.02	0.4
ENSG00000183888	C1orf64	0.1	0.04	0.4
ENSG00000185863	TMEM210	0.1	0.04	0.4
ENSG00000196407	THEM5	0.05	0.02	0.4
ENSG00000203356	LINC01562	0.2	0.08	0.4
ENSG00000226445	XXyac-YX65C7_A.2	0.05	0.02	0.4
ENSG00000227782	CTC-529I10.2	0.1	0.04	0.4
ENSG00000234377	RNF219-AS1	0.05	0.02	0.4
ENSG00000234432	RP11-1275H24.1	0.05	0.02	0.4
ENSG00000243885	RP11-278L15.2	0.05	0.02	0.4
ENSG00000248174	RP11-148L24.1	0.05	0.02	0.4
ENSG00000249096	RP11-290F5.1	0.05	0.02	0.4
ENSG00000249241	AC195454.1	0.05	0.02	0.4
ENSG00000253704	RP11-267M23.4	0.1	0.04	0.4
ENSG00000254251	RP11-662G23.1	0.05	0.02	0.4
ENSG00000258945	RP11-497E19.2	0.05	0.02	0.4
ENSG00000260369	CTD-2526A2.2	0.05	0.02	0.4
ENSG00000260988	RP11-285A1.1	0.05	0.02	0.4
ENSG00000265845	RP11-20B24.5	0.05	0.02	0.4
ENSG00000266801	RP11-521L9.2	0.05	0.02	0.4
ENSG00000267065	LINC02080	0.2	0.08	0.4
ENSG00000267872	RP11-157B13.7	0.05	0.02	0.4
ENSG00000270240	AC015849.2	0.05	0.02	0.4
ENSG00000272156	RP11-477N3.1	0.05	0.02	0.4
ENSG00000273387	RP3-412A9.16	0.1	0.04	0.4
ENSG00000275494	RP11-266L9.8	0.45	0.18	0.4
ENSG00000276384	RP11-186B7.7	0.2	0.08	0.4
ENSG00000281852	LINC00891	0.1	0.04	0.4
ENSG00000283025	RP11-477N12.5	0.1	0.04	0.4
ENSG00000162542	TMCO4	4.98	1.99	0.399598
ENSG00000030110	BAK1	9.96	3.97	0.398594
ENSG00000273893	RP1-101A2.1	0.73	0.29	0.39726
ENSG00000270083	RP1-257I20.14	1.24	0.49	0.395161
ENSG00000272579	RP11-101E13.5	1.9	0.75	0.394737
ENSG00000272354	RP11-307L14.2	0.33	0.13	0.393939
ENSG00000179772	FOXS1	0.51	0.2	0.392157
ENSG00000266677	RP11-258F1.1	0.23	0.09	0.391304
ENSG00000204086	RPA4	0.23	0.09	0.391304
ENSG00000049323	LTBP1	5.14	2.01	0.391051
ENSG00000229891	LINC01315	0.41	0.16	0.390244
ENSG00000258789	RP11-507K2.3	0.18	0.07	0.388889
ENSG00000213139	CRYGS	0.36	0.14	0.388889
ENSG00000232719	RP11-13J8.1	0.18	0.07	0.388889
ENSG00000255237	RP13-317D12.3	0.18	0.07	0.388889
ENSG00000258875	CTD-2547L24.3	0.18	0.07	0.388889
ENSG00000269927	RP6-91H8.3	0.36	0.14	0.388889
ENSG00000270964	RP11-502I4.3	1.03	0.4	0.38835
ENSG00000270640	RP11-373D23.2	0.62	0.24	0.387097
ENSG00000240625	RN7SL403P	0.44	0.17	0.386364
ENSG00000113924	HGD	0.13	0.05	0.384615
ENSG00000175318	GRAMD2	0.13	0.05	0.384615
ENSG00000236333	TRHDE-AS1	0.13	0.05	0.384615
ENSG00000267852	CTB-133G6.2	0.26	0.1	0.384615
ENSG00000232977	LINC00327	0.13	0.05	0.384615
ENSG00000254422	RP11-864G5.3	0.13	0.05	0.384615
ENSG00000258593	CTD-3051D23.4	0.13	0.05	0.384615
ENSG00000272567	RP11-73K9.3	0.26	0.1	0.384615
ENSG00000200394	SNORA38B	1.51	0.58	0.384106
ENSG00000264313	RN7SL644P	0.73	0.28	0.383562
ENSG00000209482	SNORD83A	3.35	1.28	0.38209
ENSG00000000003	TSPAN6	34.55	13.19	0.381766
ENSG00000207375	SNORD116-23	5.14	1.96	0.381323
ENSG00000008282	SYPL1	67.05	25.46	0.379717
ENSG00000248634	CTC-573M9.1	0.29	0.11	0.37931
ENSG00000265388	RN7SL391P	0.74	0.28	0.378378
ENSG00000276002	Metazoa_SRP	1.48	0.56	0.378378
[truncated: 611 more rows]

## Sheet: HCT116 24h
HCT116 - 24h induction (1 μg/mL doxycycline)
ID	NAME	SRRM4 DM	SRRM4 WT	Fold-change (WT/DM)
ENSG00000077080	ACTL6B	0.005	0.635	127
ENSG00000160716	CHRNB2	0.015	1.57	104.667
ENSG00000089199	CHGB	0.02	1.035	51.75
ENSG00000104112	SCG3	0.04	1.88	47
ENSG00000108309	RUNDC3A	0.07	3.18	45.4286
ENSG00000196092	PAX5	0.015	0.57	38
ENSG00000103723	AP3B2	0.035	1.22	34.8571
ENSG00000283052	RP11-210L7.3	0.005	0.16	32
ENSG00000263257	RP11-65J21.4	0.015	0.47	31.3333
ENSG00000173826	KCNH6	0.005	0.145	29
ENSG00000170091	HMP19	0.01	0.28	28
ENSG00000275055	CTC-471J1.11	0.01	0.275	27.5
ENSG00000234199	LINC01191	0.04	1.045	26.125
ENSG00000179331	RAB39A	0.065	1.585	24.3846
ENSG00000180869	LINC01555	0.01	0.19	19
ENSG00000189377	CXCL17	0.01	0.19	19
ENSG00000155093	PTPRN2	0.025	0.46	18.4
ENSG00000102003	SYP	0.575	9.315	16.2
ENSG00000270059	RP11-88H12.2	0.35	5.555	15.8714
ENSG00000128564	VGF	1.38	21.83	15.8188
ENSG00000240963	RP11-518L10.5	0.015	0.235	15.6667
ENSG00000129159	KCNC1	0.03	0.455	15.1667
ENSG00000225535	LINC01393	0.005	0.075	15
ENSG00000177614	PGBD5	0.015	0.2	13.3333
ENSG00000272699	RP11-145M9.5	0.015	0.19	12.6667
ENSG00000223754	AC008073.9	0.015	0.185	12.3333
ENSG00000179111	HES7	0.005	0.06	12
ENSG00000179141	MTUS2-AS1	0.01	0.12	12
ENSG00000258667	HIF1A-AS2	0.015	0.18	12
ENSG00000121905	HPCA	0.05	0.6	12
ENSG00000284179	MIR7-1	0.12	1.405	11.7083
ENSG00000144583	MARCH4	0.03	0.34	11.3333
ENSG00000245750	DRAIC	0.01	0.11	11
ENSG00000115607	IL18RAP	0.01	0.11	11
ENSG00000232229	LINC00865	0.005	0.055	11
ENSG00000114204	SERPINI2	0.015	0.165	11
ENSG00000171951	SCG2	8.05	87.235	10.8366
ENSG00000275489	C17orf98	0.015	0.16	10.6667
ENSG00000260830	RP11-524O1.4	0.015	0.155	10.3333
ENSG00000204949	FAM83A-AS1	0.005	0.05	10
ENSG00000215183	MSMP	0.01	0.1	10
ENSG00000179826	MRGPRX3	0.005	0.05	10
ENSG00000249341	RP11-317M11.1	0.005	0.05	10
ENSG00000259119	RP11-1127D7.1	0.005	0.05	10
ENSG00000270052	WI2-80269A6.1	0.02	0.2	10
ENSG00000272911	RP11-74E22.6	0.03	0.29	9.66667
ENSG00000270178	RP11-494H4.3	0.18	1.715	9.52778
ENSG00000270048	RP11-214K3.22	0.035	0.32	9.14286
ENSG00000157856	DRC1	0.03	0.27	9
ENSG00000163746	PLSCR2	0.005	0.045	9
ENSG00000211891	IGHE	0.005	0.045	9
ENSG00000261368	RP11-96B5.4	0.01	0.09	9
ENSG00000124440	HIF3A	0.005	0.045	9
ENSG00000163377	FAM19A4	0.01	0.09	9
ENSG00000244953	RP11-613D13.8	0.005	0.045	9
ENSG00000259087	RP11-356O9.2	0.045	0.39	8.66667
ENSG00000101443	WFDC2	0.02	0.17	8.5
ENSG00000206698	RNU1-73P	0.07	0.595	8.5
ENSG00000225532	XX-C2158C6.3	0.04	0.34	8.5
ENSG00000254251	RP11-662G23.1	0.01	0.085	8.5
ENSG00000283045	RP11-764D10.2	0.01	0.085	8.5
ENSG00000228742	RP5-884M6.1	0.025	0.21	8.4
ENSG00000103056	SMPD3	0.075	0.63	8.4
ENSG00000265010	RP11-661C3.2	0.03	0.25	8.33333
ENSG00000237927	RP3-393E18.2	0.02	0.165	8.25
ENSG00000225680	AL163953.2	0.02	0.165	8.25
ENSG00000165917	RAPSN	0.04	0.33	8.25
ENSG00000231194	FARP1-AS1	0.24	1.97	8.20833
ENSG00000205882	DEFB134	0.025	0.205	8.2
ENSG00000104415	WISP1	0.005	0.04	8
ENSG00000178201	VN1R1	0.005	0.04	8
ENSG00000188282	RUFY4	0.005	0.04	8
ENSG00000251391	RP11-305P14.1	0.02	0.16	8
ENSG00000262999	CTD-3088G3.6	0.005	0.04	8
ENSG00000273361	RP11-378A13.2	0.02	0.16	8
ENSG00000002726	AOC1	0.005	0.04	8
ENSG00000230778	ANKRD63	0.005	0.04	8
ENSG00000273035	RP11-449G16.1	0.055	0.435	7.90909
ENSG00000008056	SYN1	0.09	0.705	7.83333
ENSG00000233684	LINC01865	0.065	0.5	7.69231
ENSG00000272950	RP11-307C18.1	0.015	0.115	7.66667
ENSG00000248890	HHIP-AS1	0.025	0.19	7.6
ENSG00000251151	HOXC-AS3	0.025	0.19	7.6
ENSG00000117477	CCDC181	0.01	0.075	7.5
ENSG00000236799	RP11-383C6.2	0.05	0.375	7.5
ENSG00000114124	GRK7	0.02	0.15	7.5
ENSG00000137757	CASP5	0.01	0.075	7.5
ENSG00000267073	AC005256.1	0.075	0.555	7.4
ENSG00000129990	SYT5	0.12	0.88	7.33333
ENSG00000252874	Y_RNA	0.2	1.455	7.275
ENSG00000080573	COL5A3	0.04	0.29	7.25
ENSG00000283836	MIR6734	0.39	2.81	7.20513
ENSG00000138308	PLA2G12B	0.005	0.035	7
ENSG00000231213	PLSCR5	0.005	0.035	7
ENSG00000267439	AC002398.11	0.005	0.035	7
ENSG00000096088	PGC	0.005	0.035	7
ENSG00000146666	LINC00525	0.005	0.035	7
ENSG00000232934	RP11-324O2.3	0.02	0.14	7
ENSG00000250392	RP11-700N1.1	0.01	0.07	7
ENSG00000257507	RP11-956E11.1	0.04	0.28	7
ENSG00000155265	GOLGA7B	0.28	1.96	7
ENSG00000170426	SDR9C7	0.005	0.035	7
ENSG00000183379	SYNDIG1L	0.005	0.035	7
ENSG00000273521	RP11-45A17.4	0.005	0.035	7
ENSG00000204025	TRPC5OS	0.005	0.035	7
ENSG00000275162	LLNLR-260G6.1	0.03	0.205	6.83333
ENSG00000262265	RP5-867C24.4	0.11	0.735	6.68182
ENSG00000248528	LINC02058	0.015	0.1	6.66667
ENSG00000253138	LINC00967	0.015	0.1	6.66667
ENSG00000257870	RP11-616L12.1	0.015	0.1	6.66667
ENSG00000251048	RP11-608B3.1	0.015	0.1	6.66667
ENSG00000259504	RP11-352D13.5	0.015	0.1	6.66667
ENSG00000209645	SNORD105	0.205	1.36	6.63415
ENSG00000164061	BSN	0.24	1.585	6.60417
ENSG00000235029	MNX1-AS2	0.07	0.46	6.57143
ENSG00000258731	RP11-547D23.1	0.01	0.065	6.5
ENSG00000273106	RP11-559M23.1	0.01	0.065	6.5
ENSG00000139194	RBP5	0.01	0.065	6.5
ENSG00000158874	APOA2	0.02	0.13	6.5
ENSG00000258699	RP11-356K23.2	0.02	0.13	6.5
ENSG00000189367	KIAA0408	0.135	0.875	6.48148
ENSG00000260986	RP11-854K16.3	0.035	0.225	6.42857
ENSG00000266627	RN7SL202P	0.05	0.32	6.4
ENSG00000188760	TMEM198	0.6	3.805	6.34167
ENSG00000225578	NCBP2-AS1	0.015	0.095	6.33333
ENSG00000242553	AP001432.14	0.095	0.595	6.26316
ENSG00000264313	RN7SL644P	0.07	0.435	6.21429
ENSG00000283389	Metazoa_SRP	0.085	0.525	6.17647
ENSG00000167619	TMEM145	0.975	5.93	6.08205
ENSG00000259817	RP11-53L24.1	0.025	0.15	6
ENSG00000086967	MYBPC2	0.005	0.03	6
ENSG00000143340	FAM163A	0.005	0.03	6
ENSG00000175262	C1orf127	0.005	0.03	6
ENSG00000177374	HIC1	0.01	0.06	6
ENSG00000177464	GPR4	0.005	0.03	6
ENSG00000187533	PRR27	0.005	0.03	6
ENSG00000205111	CDKL4	0.015	0.09	6
ENSG00000233485	RP3-467K16.2	0.005	0.03	6
ENSG00000242767	ZBTB20-AS4	0.015	0.09	6
ENSG00000279685	MAPT-IT1	0.005	0.03	6
ENSG00000073282	TP63	0.005	0.03	6
ENSG00000106991	ENG	0.005	0.03	6
ENSG00000112077	RHAG	0.005	0.03	6
ENSG00000136634	IL10	0.005	0.03	6
ENSG00000148204	CRB2	0.005	0.03	6
ENSG00000198483	ANKRD35	0.005	0.03	6
ENSG00000207696	MIR659	0.17	1.02	6
ENSG00000228809	RP4-705D16.3	0.01	0.06	6
ENSG00000231713	AF064860.7	0.02	0.12	6
ENSG00000270885	RASL10B	0.01	0.06	6
ENSG00000274765	RP11-139H15.7	0.02	0.12	6
ENSG00000101638	ST8SIA5	0.025	0.15	6
ENSG00000258949	RP11-857B24.5	0.025	0.15	6
ENSG00000207997	MIR644A	0.185	1.105	5.97297
ENSG00000284436	MIR6869	0.63	3.69	5.85714
ENSG00000199266	SNORA60	0.175	1.02	5.82857
ENSG00000254510	RP11-867G23.10	0.025	0.145	5.8
ENSG00000276768	RP5-1116H23.5	0.02	0.115	5.75
ENSG00000241882	RP11-637O11.2	0.015	0.085	5.66667
ENSG00000106178	CCL24	0.015	0.085	5.66667
ENSG00000275467	RP11-240G22.4	0.04	0.225	5.625
ENSG00000104371	DKK4	0.045	0.25	5.55556
ENSG00000239247	RN7SL589P	0.09	0.5	5.55556
ENSG00000274258	MIR6728	0.205	1.13	5.5122
ENSG00000233799	AC139887.4	0.03	0.165	5.5
ENSG00000130598	TNNI2	0.02	0.11	5.5
ENSG00000177191	B3GNT8	0.01	0.055	5.5
ENSG00000232140	AC073257.1	0.02	0.11	5.5
ENSG00000129596	CDO1	0.04	0.22	5.5
ENSG00000183146	PRORY	0.01	0.055	5.5
ENSG00000231128	RP5-1073O3.2	0.01	0.055	5.5
ENSG00000266830	CTD-2008P7.8	0.01	0.055	5.5
ENSG00000273254	RP1-100J12.1	0.055	0.3	5.45455
ENSG00000267272	LINC01140	0.135	0.735	5.44444
ENSG00000059915	PSD	0.6	3.265	5.44167
ENSG00000264358	MIR3122	0.615	3.34	5.43089
ENSG00000276047	RN7SL711P	0.035	0.19	5.42857
ENSG00000112486	CCR6	0.305	1.65	5.40984
ENSG00000275484	CTC-1337H24.4	0.05	0.27	5.4
ENSG00000130176	CNN1	0.015	0.08	5.33333
ENSG00000133392	MYH11	0.03	0.16	5.33333
ENSG00000158445	KCNB1	0.105	0.56	5.33333
ENSG00000253708	RP11-51J9.4	0.045	0.24	5.33333
ENSG00000259615	RP11-429B14.3	0.02	0.105	5.25
ENSG00000268931	RP11-886P16.6	0.06	0.315	5.25
ENSG00000261040	WFDC21P	0.14	0.735	5.25
ENSG00000227060	LINC00629	0.045	0.235	5.22222
ENSG00000207168	SNORA15	0.53	2.76	5.20755
ENSG00000224441	AC068831.3	0.025	0.13	5.2
ENSG00000213417	KRTAP2-4	0.075	0.39	5.2
ENSG00000262823	RP13-580F15.2	0.075	0.39	5.2
ENSG00000201451	Y_RNA	0.155	0.805	5.19355
ENSG00000201965	Y_RNA	0.135	0.7	5.18519
ENSG00000255306	RP5-901A4.1	0.035	0.18	5.14286
ENSG00000260352	CTD-2288F12.1	0.04	0.205	5.125
ENSG00000268536	AC005523.3	0.045	0.23	5.11111
ENSG00000227071	FOCAD-AS1	0.05	0.255	5.1
ENSG00000214338	SOGA3	0.11	0.56	5.09091
ENSG00000260941	LINC00622	0.055	0.28	5.09091
ENSG00000273216	AC002059.10	0.055	0.28	5.09091
ENSG00000137558	PI15	0.2	1.01	5.05
ENSG00000008735	MAPK8IP2	1.18	5.94	5.0339
ENSG00000207331	RNU6-1263P	0.41	2.06	5.02439
ENSG00000000971	CFH	0.005	0.025	5
ENSG00000010610	CD4	0.005	0.025	5
ENSG00000116962	NID1	0.005	0.025	5
ENSG00000128422	KRT17	0.01	0.05	5
ENSG00000128709	HOXD9	0.005	0.025	5
ENSG00000151005	TKTL2	0.005	0.025	5
ENSG00000151490	PTPRO	0.005	0.025	5
ENSG00000158517	NCF1	0.02	0.1	5
ENSG00000182902	SLC25A18	0.005	0.025	5
ENSG00000225092	RP11-405O10.2	0.055	0.275	5
ENSG00000246223	LINC01550	0.005	0.025	5
ENSG00000254226	LINC01933	0.005	0.025	5
ENSG00000260398	RP11-594N15.3	0.005	0.025	5
ENSG00000260996	RP13-122B23.8	0.005	0.025	5
ENSG00000262681	RP11-311F12.1	0.01	0.05	5
ENSG00000272372	RP11-441F2.5	0.005	0.025	5
ENSG00000274251	CTC-1337H24.3	0.03	0.15	5
ENSG00000274698	RP11-71L14.4	0.01	0.05	5
ENSG00000105605	CACNG7	0.01	0.05	5
ENSG00000128713	HOXD11	0.015	0.075	5
ENSG00000136449	MYCBPAP	0.005	0.025	5
ENSG00000154451	GBP5	0.01	0.05	5
ENSG00000170477	KRT4	0.005	0.025	5
ENSG00000187912	CLEC17A	0.005	0.025	5
ENSG00000198046	ZNF667	0.005	0.025	5
ENSG00000233478	RP1-187B23.1	0.005	0.025	5
ENSG00000247775	SNCA-AS1	0.005	0.025	5
ENSG00000249375	CASC11	0.005	0.025	5
ENSG00000250865	RP11-780O17.1	0.015	0.075	5
ENSG00000251279	SMIM15-AS1	0.01	0.05	5
ENSG00000257048	RP11-476M19.2	0.05	0.25	5
ENSG00000259130	RP11-219E7.3	0.015	0.075	5
ENSG00000227045	RP11-98D18.1	0.07	0.35	5
ENSG00000254418	RP11-21L19.1	0.285	1.42	4.98246
ENSG00000160460	SPTBN4	0.19	0.935	4.92105
ENSG00000171450	CDK5R2	0.11	0.54	4.90909
ENSG00000259755	RP11-505E24.2	0.04	0.195	4.875
ENSG00000252361	RNU6-118P	0.31	1.495	4.82258
ENSG00000260894	CTD-2012K14.4	0.05	0.24	4.8
ENSG00000284163	MIR3620	0.275	1.32	4.8
ENSG00000223732	RP11-321C24.1	0.065	0.31	4.76923
ENSG00000120262	CCDC170	0.02	0.095	4.75
ENSG00000235488	JARID2-AS1	0.02	0.095	4.75
ENSG00000243709	LEFTY1	0.02	0.095	4.75
ENSG00000229372	SZT2-AS1	0.06	0.285	4.75
ENSG00000251791	SCARNA6	0.35	1.655	4.72857
ENSG00000125744	RTN2	2.375	11.23	4.72842
ENSG00000226862	RP11-569A11.1	0.055	0.26	4.72727
ENSG00000110876	SELPLG	0.165	0.78	4.72727
ENSG00000188536	HBA2	0.14	0.66	4.71429
ENSG00000267279	RP11-879F14.2	1.035	4.855	4.69082
ENSG00000225511	LINC00475	0.08	0.375	4.6875
ENSG00000103184	SEC14L5	0.095	0.445	4.68421
ENSG00000107018	RLN1	0.03	0.14	4.66667
ENSG00000236641	CTA-221G9.7	0.09	0.42	4.66667
ENSG00000255746	RP11-283I3.4	0.015	0.07	4.66667
ENSG00000092850	TEKT2	0.015	0.07	4.66667
ENSG00000232139	LINC00867	0.015	0.07	4.66667
ENSG00000237836	PHKA2-AS1	0.015	0.07	4.66667
ENSG00000255647	CTD-2373J6.2	0.06	0.28	4.66667
ENSG00000274427	RP11-972P1.10	0.255	1.19	4.66667
ENSG00000268056	CTD-3032J10.2	0.025	0.115	4.6
ENSG00000249463	RP11-1E22.1	0.145	0.665	4.58621
ENSG00000276846	CTD-3220F14.3	0.045	0.205	4.55556
ENSG00000111181	SLC6A12	0.055	0.25	4.54545
ENSG00000248268	CTC-499J9.1	0.03	0.135	4.5
ENSG00000273687	RP5-837J1.6	0.03	0.135	4.5
ENSG00000091129	NRCAM	0.01	0.045	4.5
ENSG00000174576	NPAS4	0.01	0.045	4.5
ENSG00000186198	SLC51B	0.01	0.045	4.5
ENSG00000224429	LINC00539	0.01	0.045	4.5
ENSG00000230490	RP11-141M1.3	0.01	0.045	4.5
ENSG00000260647	RP1-178F10.1	0.01	0.045	4.5
ENSG00000111291	GPRC5D	0.01	0.045	4.5
ENSG00000148965	SAA4	0.01	0.045	4.5
ENSG00000228470	RP11-176D17.3	0.32	1.44	4.5
ENSG00000265400	RP11-471L13.2	0.01	0.045	4.5
ENSG00000268047	AC018766.6	0.02	0.09	4.5
ENSG00000272274	LINC00551	0.01	0.045	4.5
ENSG00000166257	SCN3B	0.115	0.515	4.47826
ENSG00000227676	LINC01068	0.165	0.735	4.45455
ENSG00000207468	SNORA19	1.52	6.74	4.43421
ENSG00000270659	RP11-105N14.1	0.07	0.31	4.42857
ENSG00000277386	RP11-141M1.4	0.035	0.155	4.42857
ENSG00000138079	SLC3A1	0.025	0.11	4.4
ENSG00000158423	RIBC1	0.15	0.655	4.36667
ENSG00000238279	BX470102.3	0.03	0.13	4.33333
ENSG00000269883	RP11-463C8.7	0.015	0.065	4.33333
ENSG00000280707	RP11-568A7.4	0.015	0.065	4.33333
ENSG00000235021	RP11-439E19.7	0.015	0.065	4.33333
ENSG00000253420	RP11-642D21.2	0.015	0.065	4.33333
ENSG00000261105	LMO7-AS1	0.015	0.065	4.33333
ENSG00000267795	SMIM22	0.03	0.13	4.33333
ENSG00000278607	RP11-405M12.3	0.045	0.195	4.33333
ENSG00000281186	LINC00706	0.015	0.065	4.33333
ENSG00000163806	SPDYA	0.05	0.215	4.3
ENSG00000129437	KLK14	0.055	0.235	4.27273
ENSG00000106089	STX1A	6.73	28.75	4.27192
ENSG00000266601	RP11-6N17.3	0.135	0.575	4.25926
ENSG00000251679	RP11-669M16.2	0.02	0.085	4.25
ENSG00000263165	RP11-810M2.2	0.02	0.085	4.25
ENSG00000272702	RP11-44N22.3	0.02	0.085	4.25
ENSG00000275693	FAS-AS1	0.06	0.255	4.25
ENSG00000260922	RP11-538I12.3	0.06	0.255	4.25
ENSG00000268812	RP1-102K2.8	0.02	0.085	4.25
ENSG00000278462	RP11-165D6.1	0.04	0.17	4.25
ENSG00000135625	EGR4	0.02	0.085	4.25
ENSG00000223511	RP13-297E16.4	0.02	0.085	4.25
ENSG00000259002	RP11-671J11.7	0.02	0.085	4.25
ENSG00000231896	AC019185.4	0.02	0.085	4.25
ENSG00000253530	RP11-103H7.3	0.02	0.085	4.25
ENSG00000254302	RP11-431M3.1	0.045	0.19	4.22222
ENSG00000255276	RRM1-AS1	0.045	0.19	4.22222
ENSG00000265319	RN7SL847P	0.045	0.19	4.22222
ENSG00000133055	MYBPH	0.07	0.295	4.21429
ENSG00000272418	RP11-762H8.4	0.025	0.105	4.2
ENSG00000278611	CTC-543D15.8	0.025	0.105	4.2
ENSG00000196503	ARL9	0.055	0.23	4.18182
ENSG00000174776	WDR49	0.03	0.125	4.16667
ENSG00000168993	CPLX1	0.785	3.26	4.15287
ENSG00000235888	AF064858.8	0.14	0.58	4.14286
ENSG00000283768	MIR1178	0.175	0.725	4.14286
ENSG00000275936	RP1-278C19.8	0.035	0.145	4.14286
ENSG00000261318	RP11-653J6.1	0.04	0.165	4.125
ENSG00000111886	GABRR2	0.12	0.495	4.125
ENSG00000157782	CABP1	0.09	0.37	4.11111
ENSG00000226355	RP11-65J3.2	0.045	0.185	4.11111
ENSG00000199934	SNORD81	0.265	1.085	4.09434
ENSG00000178977	LINC00324	0.195	0.795	4.07692
ENSG00000164309	CMYA5	0.295	1.19	4.0339
ENSG00000163888	CAMK2N2	0.645	2.6	4.03101
ENSG00000131914	LIN28A	0.25	1.005	4.02
ENSG00000186150	UBL4B	0.035	0.14	4
ENSG00000142609	CFAP74	0.015	0.06	4
ENSG00000003987	MTMR7	0.01	0.04	4
ENSG00000066405	CLDN18	0.005	0.02	4
ENSG00000078549	ADCYAP1R1	0.005	0.02	4
ENSG00000100739	BDKRB1	0.005	0.02	4
ENSG00000109625	CPZ	0.005	0.02	4
ENSG00000116745	RPE65	0.005	0.02	4
ENSG00000130561	SAG	0.005	0.02	4
ENSG00000134242	PTPN22	0.015	0.06	4
ENSG00000135577	NMBR	0.005	0.02	4
ENSG00000139292	LGR5	0.005	0.02	4
ENSG00000141469	SLC14A1	0.005	0.02	4
ENSG00000145384	FABP2	0.005	0.02	4
ENSG00000148704	VAX1	0.005	0.02	4
ENSG00000149575	SCN2B	0.01	0.04	4
ENSG00000152583	SPARCL1	0.005	0.02	4
ENSG00000156265	MAP3K7CL	0.015	0.06	4
ENSG00000160951	PTGER1	0.005	0.02	4
ENSG00000168309	FAM107A	0.005	0.02	4
ENSG00000171540	OTP	0.005	0.02	4
ENSG00000174844	DNAH12	0.005	0.02	4
ENSG00000179580	RNF151	0.01	0.04	4
ENSG00000187135	VSTM2B	0.005	0.02	4
ENSG00000187479	C11orf96	0.005	0.02	4
ENSG00000196873	CBWD3	0.02	0.08	4
ENSG00000230937	MIR205HG	0.005	0.02	4
ENSG00000236334	PPIAL4G	0.015	0.06	4
ENSG00000245904	RP11-796E2.4	0.005	0.02	4
ENSG00000258999	RP11-114N19.3	0.025	0.1	4
ENSG00000267322	SNHG22	0.005	0.02	4
ENSG00000277496	RP11-93B14.9	0.01	0.04	4
ENSG00000277586	NEFL	0.005	0.02	4
ENSG00000007129	CEACAM21	0.005	0.02	4
ENSG00000099937	SERPIND1	0.005	0.02	4
ENSG00000118526	TCF21	0.005	0.02	4
ENSG00000121594	CD80	0.01	0.04	4
ENSG00000125571	IL37	0.01	0.04	4
ENSG00000152592	DMP1	0.005	0.02	4
ENSG00000164451	FAM26D	0.005	0.02	4
ENSG00000166446	CDYL2	0.015	0.06	4
ENSG00000169994	MYO7B	0.005	0.02	4
ENSG00000172987	HPSE2	0.005	0.02	4
ENSG00000178882	RFLNA	0.01	0.04	4
ENSG00000180190	TDRP	0.005	0.02	4
ENSG00000198049	AVPR1B	0.005	0.02	4
ENSG00000225431	LINC01671	0.005	0.02	4
ENSG00000225929	AC000036.4	0.005	0.02	4
ENSG00000228791	THRB-AS1	0.005	0.02	4
ENSG00000235191	NUCB1-AS1	0.02	0.08	4
ENSG00000236301	MRGPRG-AS1	0.005	0.02	4
ENSG00000249487	LINC01586	0.01	0.04	4
ENSG00000255345	CTD-2337I7.1	0.005	0.02	4
ENSG00000257373	RP11-547C5.2	0.02	0.08	4
ENSG00000257671	KRT7-AS	0.005	0.02	4
ENSG00000259181	RP11-463I20.3	0.02	0.08	4
ENSG00000261586	RP11-923I11.6	0.005	0.02	4
ENSG00000264067	RP11-401O9.3	0.03	0.12	4
ENSG00000271155	RP11-435O5.5	0.01	0.04	4
ENSG00000273777	CEACAM20	0.005	0.02	4
ENSG00000278057	TEX28	0.005	0.02	4
ENSG00000279232	CTC-463N11.4	0.01	0.04	4
ENSG00000283849	RP11-331G2.7	0.005	0.02	4
ENSG00000207205	RNVU1-15	0.075	0.295	3.93333
ENSG00000214305	Metazoa_SRP	0.36	1.41	3.91667
ENSG00000263360	RN7SL134P	0.06	0.235	3.91667
ENSG00000171291	ZNF439	0.045	0.175	3.88889
ENSG00000269050	CTC-360G5.6	0.04	0.155	3.875
ENSG00000206612	SNORA2A	0.825	3.17	3.84242
ENSG00000226872	AC002472.11	0.03	0.115	3.83333
ENSG00000272334	RP11-129K12.1	0.03	0.115	3.83333
ENSG00000125814	NAPB	4.73	18.09	3.82452
ENSG00000281859	SNORD38B	4.105	15.66	3.81486
ENSG00000200737	Y_RNA	0.47	1.79	3.80851
ENSG00000106772	PRUNE2	0.05	0.19	3.8
ENSG00000264767	RN7SL237P	0.125	0.475	3.8
ENSG00000270361	RP11-307C12.13	0.025	0.095	3.8
ENSG00000235724	AC009299.2	0.12	0.455	3.79167
ENSG00000253424	CTC-436K13.3	0.095	0.36	3.78947
ENSG00000206172	HBA1	0.09	0.34	3.77778
ENSG00000178403	NEUROG2	0.02	0.075	3.75
ENSG00000235236	RP13-131K19.1	0.06	0.225	3.75
ENSG00000255081	RP11-263C24.1	0.02	0.075	3.75
ENSG00000126353	CCR7	0.02	0.075	3.75
ENSG00000270883	RP11-461L13.5	0.02	0.075	3.75
ENSG00000186648	CARMIL3	0.27	1.01	3.74074
ENSG00000273965	RP11-378E13.4	0.14	0.52	3.71429
ENSG00000277199	LINC01632	0.035	0.13	3.71429
ENSG00000222678	RN7SKP213	0.035	0.13	3.71429
ENSG00000257869	CTD-2591A6.2	0.035	0.13	3.71429
ENSG00000267007	CTB-31O20.3	0.035	0.13	3.71429
ENSG00000263766	RP11-580I16.2	0.295	1.095	3.71186
ENSG00000234141	AC009473.1	0.05	0.185	3.7
ENSG00000283621	MIR6759	0.515	1.9	3.68932
ENSG00000151838	CCDC175	0.015	0.055	3.66667
ENSG00000203942	C10orf62	0.015	0.055	3.66667
ENSG00000273890	RP11-603J24.21	0.015	0.055	3.66667
ENSG00000143552	NUP210L	0.015	0.055	3.66667
ENSG00000234693	RP4-530I15.6	0.015	0.055	3.66667
ENSG00000259712	CTD-2184D3.5	0.015	0.055	3.66667
ENSG00000261082	LINC01228	0.015	0.055	3.66667
ENSG00000269578	CTD-3222D19.5	0.015	0.055	3.66667
ENSG00000273174	RP11-434H6.6	0.015	0.055	3.66667
ENSG00000278456	RP11-66B24.9	0.015	0.055	3.66667
ENSG00000281264	SALRNA3	0.015	0.055	3.66667
ENSG00000167083	GNGT2	0.045	0.165	3.66667
ENSG00000255468	RP11-867G23.8	0.18	0.66	3.66667
ENSG00000232893	IQCA1-AS1	0.07	0.255	3.64286
ENSG00000276085	CCL3L3	0.07	0.255	3.64286
ENSG00000259773	RP11-507J18.2	0.125	0.455	3.64
ENSG00000232077	LINC01031	0.055	0.2	3.63636
ENSG00000099822	HCN2	0.38	1.375	3.61842
ENSG00000237331	XIAP-AS1	0.065	0.235	3.61538
ENSG00000277200	RP11-74E22.8	0.215	0.775	3.60465
ENSG00000134339	SAA2	0.05	0.18	3.6
ENSG00000255655	RP11-256L11.3	0.025	0.09	3.6
ENSG00000275966	RP11-1055B8.9	0.11	0.395	3.59091
ENSG00000244414	CFHR1	0.22	0.79	3.59091
ENSG00000249825	CTD-2201I18.1	0.06	0.215	3.58333
ENSG00000196433	ASMT	0.075	0.265	3.53333
ENSG00000182308	DCAF4L1	0.32	1.13	3.53125
ENSG00000010379	SLC6A13	0.105	0.37	3.52381
ENSG00000259039	RP11-409I10.2	0.105	0.37	3.52381
ENSG00000210151	MT-TS1	1.23	4.33	3.52033
ENSG00000128714	HOXD13	0.01	0.035	3.5
ENSG00000180787	ZFP3	0.01	0.035	3.5
ENSG00000183960	KCNH8	0.01	0.035	3.5
ENSG00000187492	CDHR4	0.01	0.035	3.5
ENSG00000197210	KB-1592A4.15	0.01	0.035	3.5
ENSG00000225498	AC002064.5	0.01	0.035	3.5
ENSG00000087237	CETP	0.01	0.035	3.5
ENSG00000090932	DLL3	0.01	0.035	3.5
ENSG00000104327	CALB1	0.01	0.035	3.5
ENSG00000134765	DSC1	0.01	0.035	3.5
ENSG00000147434	CHRNA6	0.01	0.035	3.5
ENSG00000150551	LYPD1	0.01	0.035	3.5
ENSG00000157884	CIB4	0.01	0.035	3.5
ENSG00000167614	TTYH1	0.02	0.07	3.5
ENSG00000188425	NANOS2	0.01	0.035	3.5
ENSG00000223485	LINC01615	0.04	0.14	3.5
ENSG00000228005	AC020743.2	0.01	0.035	3.5
ENSG00000228917	RP11-544M22.8	0.01	0.035	3.5
ENSG00000237596	RP13-143G15.4	0.01	0.035	3.5
ENSG00000250427	LINC02148	0.01	0.035	3.5
ENSG00000271382	RP11-1060G2.2	0.01	0.035	3.5
ENSG00000112182	BACH2	0.03	0.105	3.5
ENSG00000254028	AC083843.2	0.03	0.105	3.5
ENSG00000167851	CD300A	0.01	0.035	3.5
ENSG00000180336	MEIOC	0.01	0.035	3.5
ENSG00000226009	KCNIP2-AS1	0.65	2.265	3.48462
ENSG00000251819	RNU6-322P	0.535	1.86	3.47664
ENSG00000277050	RP11-102G14.1	0.085	0.295	3.47059
ENSG00000221763	MIR1289-1	0.165	0.57	3.45455
ENSG00000236535	RC3H1-IT1	0.045	0.155	3.44444
ENSG00000258602	LINC01629	0.045	0.155	3.44444
ENSG00000139351	SYCP3	0.035	0.12	3.42857
ENSG00000223923	AC010136.2	0.035	0.12	3.42857
ENSG00000224733	RP1-86D1.5	0.035	0.12	3.42857
ENSG00000273747	RP11-90B9.3	0.035	0.12	3.42857
ENSG00000250057	RP11-576N17.5	0.07	0.24	3.42857
ENSG00000269068	RP11-256I23.2	0.2	0.685	3.425
ENSG00000169429	CXCL8	0.295	1.005	3.40678
ENSG00000176919	C8G	0.125	0.425	3.4
ENSG00000159197	KCNE2	0.075	0.255	3.4
ENSG00000106384	MOGAT3	0.025	0.085	3.4
ENSG00000187475	HIST1H1T	0.025	0.085	3.4
ENSG00000259687	LINC01220	0.025	0.085	3.4
ENSG00000141434	MEP1B	0.025	0.085	3.4
ENSG00000234807	LINC01135	0.025	0.085	3.4
ENSG00000239674	RP1-127L4.7	0.065	0.22	3.38462
ENSG00000270028	RP11-380L11.4	0.04	0.135	3.375
ENSG00000251660	AC007036.5	0.56	1.885	3.36607
ENSG00000277135	RP11-327J17.9	0.1	0.335	3.35
ENSG00000196139	AKR1C3	0.115	0.385	3.34783
ENSG00000234318	RP4-771M4.3	0.115	0.385	3.34783
ENSG00000175267	VWA3A	0.045	0.15	3.33333
ENSG00000114349	GNAT1	0.015	0.05	3.33333
ENSG00000144908	ALDH1L1	0.015	0.05	3.33333
ENSG00000179071	CCDC89	0.015	0.05	3.33333
ENSG00000187140	FOXD3	0.015	0.05	3.33333
ENSG00000196169	KIF19	0.015	0.05	3.33333
ENSG00000230492	RP4-753D10.5	0.015	0.05	3.33333
ENSG00000234469	CLDN34	0.015	0.05	3.33333
ENSG00000234484	RP1-55C23.7	0.015	0.05	3.33333
ENSG00000235033	RP11-61I13.3	0.015	0.05	3.33333
ENSG00000236837	AC139712.4	0.015	0.05	3.33333
ENSG00000250170	RASA2-IT1	0.015	0.05	3.33333
ENSG00000267042	CTD-3193K9.4	0.015	0.05	3.33333
ENSG00000269275	CTD-2105E13.15	0.06	0.2	3.33333
ENSG00000272472	RP11-95G17.2	0.045	0.15	3.33333
ENSG00000099869	IGF2-AS	0.015	0.05	3.33333
ENSG00000101336	HCK	0.015	0.05	3.33333
ENSG00000166736	HTR3A	0.015	0.05	3.33333
ENSG00000233893	EZR-AS1	0.045	0.15	3.33333
ENSG00000237174	RP11-415D17.3	0.015	0.05	3.33333
ENSG00000239482	RP11-90K6.1	0.03	0.1	3.33333
ENSG00000239705	RP11-65N13.8	0.015	0.05	3.33333
ENSG00000249352	LINC02198	0.015	0.05	3.33333
ENSG00000253851	RP11-318M2.3	0.03	0.1	3.33333
ENSG00000273445	RP11-1399P15.1	0.015	0.05	3.33333
ENSG00000172554	SNTG2	0.08	0.265	3.3125
ENSG00000265185	SNORD3B-1	0.115	0.38	3.30435
ENSG00000115266	APC2	0.115	0.38	3.30435
ENSG00000237402	CAMTA1-IT1	0.05	0.165	3.3
ENSG00000144596	GRIP2	0.085	0.28	3.29412
ENSG00000203808	BVES-AS1	0.035	0.115	3.28571
ENSG00000266980	RP11-552F3.4	0.035	0.115	3.28571
ENSG00000226979	LTA	0.07	0.23	3.28571
ENSG00000261357	RP11-626G11.1	0.035	0.115	3.28571
ENSG00000269463	RP11-727F15.13	0.07	0.23	3.28571
ENSG00000251221	LINC01337	0.3	0.985	3.28333
ENSG00000267649	CTD-2587H24.10	0.125	0.41	3.28
ENSG00000115008	IL1A	0.06	0.195	3.25
ENSG00000273133	RP11-799M12.2	0.06	0.195	3.25
ENSG00000179921	GPBAR1	0.02	0.065	3.25
ENSG00000227681	RP11-307P5.1	0.02	0.065	3.25
ENSG00000267282	CTB-129P6.4	0.02	0.065	3.25
ENSG00000268836	LA16c-OS12.2	0.08	0.26	3.25
ENSG00000128276	RFPL3	0.02	0.065	3.25
ENSG00000170925	TEX13B	0.02	0.065	3.25
ENSG00000200623	SNORD18A	0.32	1.04	3.25
ENSG00000236609	ZNF853	0.02	0.065	3.25
ENSG00000237208	RP11-13E5.2	0.02	0.065	3.25
ENSG00000250122	CTD-2013M15.1	0.02	0.065	3.25
ENSG00000268081	RP11-678G14.2	0.02	0.065	3.25
ENSG00000273348	RP11-535A5.1	0.02	0.065	3.25
ENSG00000275743	TRBV14	0.02	0.065	3.25
ENSG00000278831	RP11-12J10.4	0.045	0.145	3.22222
ENSG00000230068	CDC42-IT1	0.045	0.145	3.22222
ENSG00000270996	RP11-342K6.4	0.045	0.145	3.22222
ENSG00000255120	OVOL1-AS1	0.07	0.225	3.21429
ENSG00000229299	RP4-583P15.10	3.065	9.81	3.20065
ENSG00000228126	FALEC	0.175	0.56	3.2
ENSG00000184368	MAP7D2	0.075	0.24	3.2
ENSG00000244091	RN7SL483P	0.075	0.24	3.2
ENSG00000277268	RP11-445F12.1	0.025	0.08	3.2
ENSG00000198429	ZNF69	0.025	0.08	3.2
ENSG00000226486	LINC01035	0.025	0.08	3.2
ENSG00000261467	RP11-731K22.1	0.025	0.08	3.2
ENSG00000277373	RP11-462D18.4	0.075	0.24	3.2
ENSG00000132958	TPTE2	0.105	0.335	3.19048
ENSG00000205835	GMNC	0.105	0.335	3.19048
ENSG00000273599	RP11-59C5.3	0.055	0.175	3.18182
ENSG00000260011	RP13-20L14.1	0.225	0.715	3.17778
ENSG00000251598	RP11-789C2.1	0.17	0.54	3.17647
ENSG00000273476	RP11-108L7.14	0.115	0.365	3.17391
ENSG00000177519	RPRM	0.03	0.095	3.16667
ENSG00000261430	LA16c-390E6.3	0.03	0.095	3.16667
ENSG00000271967	RP11-134K13.4	0.03	0.095	3.16667
ENSG00000247049	CTC-338M12.7	0.03	0.095	3.16667
ENSG00000226824	RP4-756H11.3	0.12	0.38	3.16667
ENSG00000250616	RP11-455F5.3	0.095	0.3	3.15789
ENSG00000251985	RNU6-1161P	0.605	1.91	3.15702
ENSG00000225605	RP11-550H2.1	0.065	0.205	3.15385
ENSG00000069764	PLA2G10	0.1	0.315	3.15
ENSG00000102524	TNFSF13B	0.205	0.645	3.14634
ENSG00000198794	SCAMP5	1.59	5	3.14465
ENSG00000253475	RP11-110G21.2	0.035	0.11	3.14286
ENSG00000262413	RP11-498C9.3	0.035	0.11	3.14286
ENSG00000261341	CTD-2568A17.1	0.035	0.11	3.14286
ENSG00000116774	OLFML3	0.145	0.455	3.13793
ENSG00000210174	MT-TR	0.46	1.44	3.13043
ENSG00000229666	MAST4-AS1	0.235	0.735	3.12766
ENSG00000203734	ECT2L	0.04	0.125	3.125
ENSG00000244355	LY6G6D	0.04	0.125	3.125
ENSG00000240005	RP11-293A21.1	0.04	0.125	3.125
ENSG00000273455	RP11-305O4.3	0.04	0.125	3.125
ENSG00000198976	MIR429	0.46	1.435	3.11957
ENSG00000259005	RP3-449M8.6	0.17	0.53	3.11765
ENSG00000283303	RP11-109E12.5	0.085	0.265	3.11765
ENSG00000277411	5S_rRNA	0.13	0.405	3.11538
ENSG00000226690	AC005281.1	0.05	0.155	3.1
ENSG00000184292	TACSTD2	0.655	2.025	3.0916
ENSG00000272638	GS1-114I9.1	0.055	0.17	3.09091
ENSG00000121653	MAPK8IP1	2.005	6.195	3.08978
ENSG00000176076	KCNE5	0.225	0.695	3.08889
ENSG00000118160	SLC8A2	0.125	0.385	3.08
ENSG00000196748	CLPSL2	0.085	0.26	3.05882
ENSG00000231233	CFAP58-AS1	0.105	0.32	3.04762
ENSG00000204624	DISP3	0.215	0.655	3.04651
ENSG00000260698	RP11-439E19.9	0.14	0.425	3.03571
ENSG00000278238	RP11-245D16.4	0.995	3.02	3.03518
ENSG00000278418	MIR6512	0.295	0.89	3.01695
ENSG00000140932	CMTM2	0.025	0.075	3
ENSG00000246731	MGC16275	0.095	0.285	3
ENSG00000258876	RP11-270M14.5	0.045	0.135	3
ENSG00000276809	RP11-10E18.7	0.015	0.045	3
ENSG00000136155	SCEL	0.025	0.075	3
ENSG00000248211	TRPC7-AS1	0.095	0.285	3
ENSG00000264483	MIR5008	0.185	0.555	3
ENSG00000017427	IGF1	0.005	0.015	3
ENSG00000042062	FAM65C	0.01	0.03	3
ENSG00000078098	FAP	0.005	0.015	3
ENSG00000088827	SIGLEC1	0.005	0.015	3
ENSG00000100078	PLA2G3	0.015	0.045	3
ENSG00000101098	RIMS4	0.01	0.03	3
ENSG00000112562	SMOC2	0.005	0.015	3
ENSG00000113196	HAND1	0.005	0.015	3
ENSG00000113946	CLDN16	0.01	0.03	3
ENSG00000125337	KIF25	0.005	0.015	3
ENSG00000125966	MMP24	0.005	0.015	3
ENSG00000136928	GABBR2	0.005	0.015	3
ENSG00000139219	COL2A1	0.005	0.015	3
ENSG00000140623	SEPT12	0.005	0.015	3
ENSG00000143107	FNDC7	0.005	0.015	3
ENSG00000150594	ADRA2A	0.005	0.015	3
ENSG00000158022	TRIM63	0.005	0.015	3
ENSG00000159708	LRRC36	0.005	0.015	3
ENSG00000160111	CPAMD8	0.005	0.015	3
ENSG00000160255	ITGB2	0.005	0.015	3
ENSG00000163347	CLDN1	0.02	0.06	3
ENSG00000164418	GRIK2	0.04	0.12	3
ENSG00000166813	KIF7	0.005	0.015	3
ENSG00000171812	COL8A2	0.005	0.015	3
ENSG00000172123	SLFN12	0.015	0.045	3
ENSG00000172568	FNDC9	0.005	0.015	3
ENSG00000172824	CES4A	0.005	0.015	3
ENSG00000173762	CD7	0.005	0.015	3
ENSG00000173809	TDRD12	0.01	0.03	3
ENSG00000175899	A2M	0.005	0.015	3
ENSG00000176204	LRRTM4	0.005	0.015	3
ENSG00000176399	DMRTA1	0.01	0.03	3
ENSG00000176769	TCERG1L	0.005	0.015	3
ENSG00000179057	IGSF22	0.005	0.015	3
ENSG00000182885	ADGRG3	0.005	0.015	3
ENSG00000183484	GPR132	0.005	0.015	3
ENSG00000185046	ANKS1B	0.01	0.03	3
ENSG00000185056	C5orf47	0.005	0.015	3
ENSG00000185433	LINC00158	0.01	0.03	3
ENSG00000224714	RP11-179K3.2	0.005	0.015	3
ENSG00000232079	LINC01697	0.005	0.015	3
ENSG00000234203	RP5-1050D4.2	0.02	0.06	3
ENSG00000248954	RP11-304F15.4	0.015	0.045	3
ENSG00000250305	KIAA1456	0.01	0.03	3
ENSG00000254461	RP11-755F10.3	0.015	0.045	3
ENSG00000257242	LINC01619	0.015	0.045	3
ENSG00000259654	RP11-245C17.2	0.04	0.12	3
ENSG00000260650	RP11-403P17.2	0.015	0.045	3
ENSG00000261584	RP11-457M11.5	0.015	0.045	3
ENSG00000265559	RN7SL652P	0.03	0.09	3
ENSG00000272635	LLNLF-65H9.1	0.01	0.03	3
ENSG00000272701	MESTIT1	0.005	0.015	3
ENSG00000277152	RP11-622C24.2	0.005	0.015	3
ENSG00000278434	RP11-709D24.8	0.005	0.015	3
ENSG00000283031	RP11-557N21.1	0.02	0.06	3
ENSG00000007171	NOS2	0.005	0.015	3
ENSG00000100365	NCF4	0.07	0.21	3
ENSG00000102935	ZNF423	0.01	0.03	3
ENSG00000116701	NCF2	0.015	0.045	3
ENSG00000117281	CD160	0.005	0.015	3
ENSG00000122224	LY9	0.005	0.015	3
ENSG00000134460	IL2RA	0.005	0.015	3
ENSG00000147443	DOK2	0.005	0.015	3
ENSG00000149451	ADAM33	0.005	0.015	3
ENSG00000154760	SLFN13	0.005	0.015	3
ENSG00000157211	CDCP2	0.01	0.03	3
ENSG00000157766	ACAN	0.005	0.015	3
ENSG00000162006	MSLNL	0.005	0.015	3
ENSG00000163464	CXCR1	0.015	0.045	3
ENSG00000163565	IFI16	0.005	0.015	3
ENSG00000166828	SCNN1G	0.005	0.015	3
ENSG00000168348	INSM2	0.005	0.015	3
ENSG00000173421	CCDC36	0.005	0.015	3
ENSG00000177932	ZNF354C	0.005	0.015	3
ENSG00000182853	VMO1	0.065	0.195	3
ENSG00000185668	POU3F1	0.005	0.015	3
ENSG00000187242	KRT12	0.01	0.03	3
ENSG00000187753	C9orf153	0.035	0.105	3
ENSG00000189167	ZAR1L	0.01	0.03	3
ENSG00000196109	ZNF676	0.005	0.015	3
ENSG00000196634	LUADT1	0.055	0.165	3
ENSG00000198795	ZNF521	0.005	0.015	3
ENSG00000203335	AC006019.3	0.02	0.06	3
ENSG00000204161	C10orf128	0.005	0.015	3
ENSG00000205634	LINC00898	0.005	0.015	3
ENSG00000206142	KB-1183D5.13	0.01	0.03	3
ENSG00000214381	LINC00488	0.01	0.03	3
ENSG00000223947	AC016738.4	0.005	0.015	3
ENSG00000224478	RP11-13P5.1	0.01	0.03	3
ENSG00000225420	AC104134.2	0.005	0.015	3
ENSG00000225953	SATB2-AS1	0.01	0.03	3
ENSG00000226661	RP5-1139I1.2	0.015	0.045	3
ENSG00000226816	AC005082.12	0.005	0.015	3
ENSG00000227313	RP11-309N24.1	0.01	0.03	3
ENSG00000228108	AC092839.3	0.015	0.045	3
ENSG00000228606	RP11-574F21.2	0.015	0.045	3
ENSG00000229056	AC020571.3	0.005	0.015	3
ENSG00000229611	RP11-390F4.10	0.02	0.06	3
ENSG00000230651	RGPD4-AS1	0.005	0.015	3
ENSG00000232518	AC074366.3	0.015	0.045	3
ENSG00000235376	RPEL1	0.015	0.045	3
ENSG00000258086	RP11-753H16.5	0.015	0.045	3
ENSG00000259221	CTD-2050N2.1	0.015	0.045	3
ENSG00000259241	RP11-313P18.2	0.01	0.03	3
ENSG00000260325	HSPB9	0.005	0.015	3
ENSG00000261092	LINC02178	0.02	0.06	3
ENSG00000265907	RP11-737O24.2	0.015	0.045	3
ENSG00000267075	RP11-434D2.3	0.005	0.015	3
ENSG00000267194	RP1-193H18.2	0.005	0.015	3
ENSG00000267204	LINC01782	0.005	0.015	3
ENSG00000267342	RP11-552F3.10	0.015	0.045	3
ENSG00000267927	CTD-2525I3.2	0.03	0.09	3
ENSG00000268518	CTD-2545M3.8	0.015	0.045	3
ENSG00000268530	CTC-273B12.5	0.01	0.03	3
ENSG00000268987	CTC-435M10.10	0.015	0.045	3
ENSG00000271933	RP11-338I21.1	0.005	0.015	3
ENSG00000272682	AC004471.10	0.045	0.135	3
ENSG00000276317	RP11-93B14.10	0.015	0.045	3
ENSG00000278737	RP11-325L12.7	0.015	0.045	3
ENSG00000281371	INE2	0.005	0.015	3
ENSG00000281376	ABALON	0.005	0.015	3
ENSG00000283247	RP11-638I8.1	0.005	0.015	3
ENSG00000019582	CD74	0.035	0.105	3
ENSG00000122584	NXPH1	0.025	0.075	3
ENSG00000141977	CIB3	0.025	0.075	3
ENSG00000166863	TAC3	0.05	0.15	3
ENSG00000211448	DIO2	0.025	0.075	3
ENSG00000166743	ACSM1	0.025	0.075	3
ENSG00000154537	FAM27C	0.84	2.505	2.98214
ENSG00000270761	RP11-385F7.1	0.485	1.445	2.97938
ENSG00000100505	TRIM9	0.71	2.115	2.97887
ENSG00000168679	SLC16A4	0.195	0.58	2.97436
ENSG00000278662	GOLGA6L10	0.185	0.55	2.97297
ENSG00000181016	LSMEM1	1.065	3.165	2.97183
ENSG00000135127	BICDL1	4.06	12.065	2.97167
ENSG00000278223	MIR6783	0.495	1.47	2.9697
ENSG00000274620	MIR378J	0.135	0.4	2.96296
ENSG00000237595	RP11-112L6.3	0.13	0.385	2.96154
ENSG00000260425	LA16c-316G12.2	0.13	0.385	2.96154
ENSG00000231187	RP11-38L15.3	0.855	2.52	2.94737
ENSG00000233246	RP11-415J8.5	0.085	0.25	2.94118
ENSG00000159753	CARMIL2	1.28	3.76	2.9375
ENSG00000273493	RP11-80H18.4	0.08	0.235	2.9375
ENSG00000255045	RP11-677M14.2	0.075	0.22	2.93333
ENSG00000221411	MIR1227	0.21	0.615	2.92857
ENSG00000207336	RNU6-658P	0.34	0.995	2.92647
ENSG00000223572	CKMT1A	0.585	1.71	2.92308
ENSG00000267633	CTB-5E10.3	0.065	0.19	2.92308
ENSG00000206603	SNORA22	0.385	1.125	2.92208
ENSG00000274373	RP13-714J12.1	0.06	0.175	2.91667
ENSG00000200350	RNU6-1285P	0.295	0.86	2.91525
ENSG00000153495	TEX29	0.115	0.335	2.91304
ENSG00000117601	SERPINC1	0.22	0.64	2.90909
ENSG00000182866	LCK	0.055	0.16	2.90909
ENSG00000231851	UTAT33	0.055	0.16	2.90909
ENSG00000188234	AGAP4	0.915	2.66	2.9071
ENSG00000272273	XXbac-BPG252P9.10	0.05	0.145	2.9
ENSG00000274055	CDKN2B-AS_3	0.475	1.375	2.89474
ENSG00000171388	APLN	0.045	0.13	2.88889
ENSG00000273920	RP11-761I4.5	0.045	0.13	2.88889
ENSG00000223979	SMCR2	0.045	0.13	2.88889
ENSG00000266010	GATA6-AS1	0.045	0.13	2.88889
ENSG00000271734	RP1-111B22.3	0.09	0.26	2.88889
ENSG00000130558	OLFM1	0.86	2.48	2.88372
ENSG00000269903	RP11-571M6.18	0.085	0.245	2.88235
ENSG00000151962	RBM46	0.125	0.36	2.88
ENSG00000101342	TLDC2	0.04	0.115	2.875
ENSG00000115850	LCT	0.08	0.23	2.875
ENSG00000100985	MMP9	0.04	0.115	2.875
ENSG00000278526	ST7-OT3_2	0.18	0.515	2.86111
ENSG00000123901	GPR83	0.27	0.77	2.85185
ENSG00000262412	RP11-85G18.6	0.135	0.385	2.85185
ENSG00000256008	RP11-728G15.1	1.4	3.98	2.84286
ENSG00000153404	PLEKHG4B	0.03	0.085	2.83333
ENSG00000214546	AC087491.2	0.03	0.085	2.83333
ENSG00000222276	RNU2-33P	0.06	0.17	2.83333
ENSG00000253258	RP11-539E17.5	0.03	0.085	2.83333
ENSG00000269971	RP3-426I6.5	0.06	0.17	2.83333
ENSG00000270137	CTC-137K3.1	0.115	0.325	2.82609
ENSG00000238832	snoU109	0.255	0.72	2.82353
ENSG00000260510	AC004381.7	0.055	0.155	2.81818
ENSG00000258323	RP1-267L14.3	0.08	0.225	2.8125
ENSG00000283696	RP11-122G18.12	0.13	0.365	2.80769
ENSG00000230424	RP1-43E13.2	0.23	0.645	2.80435
ENSG00000227685	LINC02088	0.025	0.07	2.8
ENSG00000273030	RP11-285F16.1	0.1	0.28	2.8
ENSG00000205420	KRT6A	0.05	0.14	2.8
ENSG00000219073	CELA3B	0.025	0.07	2.8
ENSG00000229867	STEAP3-AS1	0.025	0.07	2.8
ENSG00000230098	TCERG1L-AS1	0.05	0.14	2.8
ENSG00000237693	IRGM	0.025	0.07	2.8
ENSG00000254983	RP11-573E11.2	0.025	0.07	2.8
ENSG00000254639	CTD-2589M5.5	0.25	0.7	2.8
ENSG00000278261	SNORD1A	0.715	2	2.7972
ENSG00000276575	MIR6895	0.285	0.795	2.78947
ENSG00000254905	RP11-712L6.7	0.07	0.195	2.78571
ENSG00000095370	SH2D3C	0.135	0.375	2.77778
ENSG00000274656	RN7SL625P	0.09	0.25	2.77778
ENSG00000186204	CYP4F12	0.27	0.75	2.77778
ENSG00000253227	RP11-383J24.1	0.045	0.125	2.77778
ENSG00000276096	Metazoa_SRP	0.09	0.25	2.77778
ENSG00000226445	XXyac-YX65C7_A.2	0.13	0.36	2.76923
ENSG00000255062	RP11-712L6.5	0.645	1.785	2.76744
ENSG00000277117	CH507-9B2.1	0.085	0.235	2.76471
ENSG00000228541	AC093159.1	0.125	0.345	2.76
ENSG00000267092	CTB-25B13.9	0.02	0.055	2.75
ENSG00000269353	AC092071.1	0.02	0.055	2.75
ENSG00000187908	DMBT1	0.02	0.055	2.75
ENSG00000234613	RP5-1158E12.1	0.02	0.055	2.75
ENSG00000258623	CTD-2325P2.3	0.02	0.055	2.75
ENSG00000148377	IDI2	0.02	0.055	2.75
ENSG00000224259	LINC01133	0.02	0.055	2.75
ENSG00000230289	RP11-334J6.6	0.02	0.055	2.75
ENSG00000260473	RP11-923I11.4	0.02	0.055	2.75
ENSG00000281491	DNAJB5-AS1	0.02	0.055	2.75
ENSG00000034053	APBA2	0.02	0.055	2.75
ENSG00000111859	NEDD9	0.02	0.055	2.75
ENSG00000224805	LINC00853	0.14	0.385	2.75
ENSG00000232907	DLGAP4-AS1	0.02	0.055	2.75
ENSG00000242136	RP11-734K21.2	0.04	0.11	2.75
ENSG00000268352	AC007228.5	0.02	0.055	2.75
ENSG00000278921	EPB41L4A-AS2	0.02	0.055	2.75
ENSG00000280036	RP11-540O11.8	0.08	0.22	2.75
ENSG00000281016	RP11-2H3.7	0.02	0.055	2.75
ENSG00000167653	PSCA	0.19	0.52	2.73684
ENSG00000127928	GNGT1	0.095	0.26	2.73684
ENSG00000253190	AC084082.3	0.095	0.26	2.73684
ENSG00000162641	AKNAD1	0.055	0.15	2.72727
ENSG00000253825	RP11-96A1.5	0.11	0.3	2.72727
ENSG00000255931	RP11-286N22.10	0.035	0.095	2.71429
ENSG00000204103	MAFB	0.035	0.095	2.71429
ENSG00000239910	RN7SL530P	0.035	0.095	2.71429
ENSG00000265190	ANXA8	0.035	0.095	2.71429
ENSG00000278200	LINC01971	0.035	0.095	2.71429
ENSG00000124159	MATN4	0.05	0.135	2.7
ENSG00000163531	NFASC	0.05	0.135	2.7
ENSG00000254972	RP11-167J8.3	0.05	0.135	2.7
ENSG00000238062	SPATA3-AS1	0.115	0.31	2.69565
ENSG00000226756	AC007365.3	0.065	0.175	2.69231
ENSG00000213863	XX-C2158C12.2	0.255	0.685	2.68627
ENSG00000273253	RP3-402G11.26	0.33	0.885	2.68182
ENSG00000276753	MIR6821	0.95	2.545	2.67895
ENSG00000225793	RP1-234P15.4	0.17	0.455	2.67647
ENSG00000231255	AC005009.1	0.215	0.575	2.67442
ENSG00000010282	HHATL	0.015	0.04	2.66667
ENSG00000123570	RAB9B	0.015	0.04	2.66667
ENSG00000132517	SLC52A1	0.015	0.04	2.66667
ENSG00000145283	SLC10A6	0.015	0.04	2.66667
ENSG00000204683	C10orf113	0.015	0.04	2.66667
ENSG00000237461	RP11-554F20.1	0.03	0.08	2.66667
ENSG00000262668	AJ003147.9	0.015	0.04	2.66667
ENSG00000283992	LYNX1	0.015	0.04	2.66667
ENSG00000143125	PROK1	0.015	0.04	2.66667
ENSG00000144642	RBMS3	0.015	0.04	2.66667
ENSG00000167889	MGAT5B	0.66	1.76	2.66667
ENSG00000198225	FKBP1C	0.015	0.04	2.66667
ENSG00000215277	RNF212B	0.015	0.04	2.66667
ENSG00000225526	MKRN2OS	0.015	0.04	2.66667
ENSG00000253266	RP11-128L5.1	0.03	0.08	2.66667
ENSG00000267122	AC004490.1	0.015	0.04	2.66667
ENSG00000183691	NOG	0.03	0.08	2.66667
ENSG00000150201	FXYD4	0.045	0.12	2.66667
ENSG00000207342	Y_RNA	0.345	0.92	2.66667
ENSG00000231966	RP11-12M5.4	0.255	0.675	2.64706
ENSG00000186051	TAL2	0.225	0.595	2.64444
ENSG00000189350	TOGARAM2	0.07	0.185	2.64286
ENSG00000274444	RP11-128A17.2	0.07	0.185	2.64286
ENSG00000254349	MIR2052HG	0.125	0.33	2.64
ENSG00000228643	AC079779.4	0.375	0.99	2.64
ENSG00000228261	RP11-127L20.3	0.165	0.435	2.63636
ENSG00000230667	SETSIP	0.16	0.42	2.625
ENSG00000235262	KDM5C-IT1	0.08	0.21	2.625
ENSG00000259732	RP11-59H7.3	0.04	0.105	2.625
ENSG00000267719	LINC02078	0.08	0.21	2.625
ENSG00000147437	GNRH1	1.61	4.22	2.62112
ENSG00000104901	DKKL1	0.145	0.38	2.62069
ENSG00000261173	RP11-169E6.1	0.105	0.275	2.61905
ENSG00000136352	NKX2-1	0.195	0.51	2.61538
ENSG00000270933	CTD-2227E11.1	0.26	0.68	2.61538
ENSG00000154175	ABI3BP	0.05	0.13	2.6
ENSG00000170458	CD14	0.025	0.065	2.6
ENSG00000225235	INTS6L-AS1	0.025	0.065	2.6
ENSG00000226179	LINC00685	0.125	0.325	2.6
ENSG00000241770	RP11-555M1.3	0.1	0.26	2.6
ENSG00000260131	LINC00556	0.025	0.065	2.6
ENSG00000271730	RP11-787I22.3	0.025	0.065	2.6
ENSG00000276863	CTD-2047H16.5	0.05	0.13	2.6
ENSG00000096006	CRISP3	0.025	0.065	2.6
ENSG00000160539	PLPP7	0.025	0.065	2.6
ENSG00000231393	RP11-331F9.3	0.025	0.065	2.6
ENSG00000231871	IPO9-AS1	0.05	0.13	2.6
ENSG00000232869	TRBV29-1	0.025	0.065	2.6
ENSG00000253513	RP11-6D1.3	0.025	0.065	2.6
ENSG00000264269	RP11-15F12.1	0.025	0.065	2.6
ENSG00000265917	MIR3685	1.2	3.12	2.6
ENSG00000161149	TUBA3FP	0.135	0.35	2.59259
ENSG00000227076	RP11-4C20.4	0.245	0.635	2.59184
ENSG00000137507	LRRC32	0.06	0.155	2.58333
ENSG00000244036	RP11-306G20.1	0.06	0.155	2.58333
ENSG00000273365	RP11-466F5.10	0.13	0.335	2.57692
ENSG00000267530	LINC01836	0.175	0.45	2.57143
ENSG00000009724	MASP2	0.035	0.09	2.57143
ENSG00000175697	GPR156	0.035	0.09	2.57143
ENSG00000274505	Metazoa_SRP	0.105	0.27	2.57143
ENSG00000149527	PLCH2	0.195	0.5	2.5641
ENSG00000235034	C19orf81	0.195	0.5	2.5641
ENSG00000185681	MORN5	0.08	0.205	2.5625
ENSG00000221995	TIAF1	0.845	2.165	2.56213
ENSG00000237521	OR7E24	0.125	0.32	2.56
ENSG00000225411	RP11-764K9.1	0.25	0.64	2.56
ENSG00000256615	RP11-59N23.3	0.045	0.115	2.55556
ENSG00000257910	RP11-461F16.3	0.045	0.115	2.55556
ENSG00000263293	THCAT158	0.045	0.115	2.55556
ENSG00000271344	RP11-274B21.9	0.045	0.115	2.55556
ENSG00000103485	QPRT	0.045	0.115	2.55556
ENSG00000274628	RP11-399F4.2	0.19	0.485	2.55263
ENSG00000183308	AC005037.3	0.055	0.14	2.54545
ENSG00000227751	RP1-20B21.4	0.055	0.14	2.54545
ENSG00000250174	MYLK-AS2	0.055	0.14	2.54545
ENSG00000273565	CTD-3075F15.1	0.055	0.14	2.54545
ENSG00000162551	ALPL	0.12	0.305	2.54167
ENSG00000284370	MIR4640	0.38	0.965	2.53947
ENSG00000174788	PCP2	0.065	0.165	2.53846
ENSG00000276026	RP4-545L17.11	0.465	1.18	2.53763
ENSG00000115468	EFHD1	0.075	0.19	2.53333
ENSG00000112782	CLIC5	0.075	0.19	2.53333
ENSG00000256050	RP11-982M15.6	0.075	0.19	2.53333
ENSG00000168398	BDKRB2	0.085	0.215	2.52941
ENSG00000264615	RN7SL592P	0.085	0.215	2.52941
ENSG00000264092	RN7SL474P	0.095	0.24	2.52632
ENSG00000181690	PLAG1	0.105	0.265	2.52381
ENSG00000233393	AP000688.29	0.135	0.34	2.51852
ENSG00000151687	ANKAR	0.155	0.39	2.51613
ENSG00000239653	PSMD6-AS2	0.695	1.745	2.51079
ENSG00000264425	MIR4653	1.835	4.605	2.50954
ENSG00000174939	ASPHD1	2.08	5.21	2.50481
ENSG00000130477	UNC13A	11.65	29.17	2.50386
ENSG00000161180	CCDC116	0.06	0.15	2.5
ENSG00000245322	RP11-15B17.1	0.03	0.075	2.5
ENSG00000259242	AC002306.1	0.03	0.075	2.5
ENSG00000260953	RP11-426C22.6	0.06	0.15	2.5
ENSG00000071909	MYO3B	0.01	0.025	2.5
ENSG00000107317	PTGDS	0.02	0.05	2.5
ENSG00000115828	QPCT	0.01	0.025	2.5
ENSG00000120156	TEK	0.01	0.025	2.5
ENSG00000122641	INHBA	0.01	0.025	2.5
ENSG00000126266	FFAR1	0.01	0.025	2.5
ENSG00000132821	VSTM2L	0.02	0.05	2.5
ENSG00000143416	SELENBP1	0.01	0.025	2.5
ENSG00000152670	DDX4	0.01	0.025	2.5
ENSG00000163501	IHH	0.03	0.075	2.5
ENSG00000176788	BASP1	0.01	0.025	2.5
ENSG00000178772	CPN2	0.01	0.025	2.5
ENSG00000180316	PNPLA1	0.02	0.05	2.5
ENSG00000198711	SSBP3-AS1	0.01	0.025	2.5
ENSG00000204694	OR11A1	0.01	0.025	2.5
ENSG00000232080	XXbac-BPG254F23.7	0.02	0.05	2.5
ENSG00000233766	AC098617.1	0.01	0.025	2.5
ENSG00000234378	AC098828.2	0.01	0.025	2.5
ENSG00000237548	TTLL11-IT1	0.03	0.075	2.5
ENSG00000254235	RP11-115J16.1	0.01	0.025	2.5
ENSG00000258642	RP11-219E7.2	0.01	0.025	2.5
ENSG00000260100	RP11-220I1.5	0.01	0.025	2.5
ENSG00000276417	RP11-266K4.13	0.01	0.025	2.5
ENSG00000105967	TFEC	0.01	0.025	2.5
ENSG00000113205	PCDHB3	0.01	0.025	2.5
ENSG00000120729	MYOT	0.01	0.025	2.5
ENSG00000136931	NR5A1	0.02	0.05	2.5
ENSG00000149596	JPH2	0.01	0.025	2.5
ENSG00000151475	SLC25A31	0.01	0.025	2.5
ENSG00000167183	PRR15L	0.08	0.2	2.5
ENSG00000169554	ZEB2	0.01	0.025	2.5
ENSG00000170989	S1PR1	0.02	0.05	2.5
ENSG00000172410	INSL5	0.01	0.025	2.5
ENSG00000175773	RP11-121M22.1	0.01	0.025	2.5
ENSG00000178175	ZNF366	0.01	0.025	2.5
ENSG00000185155	MIXL1	0.01	0.025	2.5
ENSG00000198099	ADH4	0.01	0.025	2.5
ENSG00000198574	SH2D1B	0.02	0.05	2.5
ENSG00000204542	C6orf15	0.01	0.025	2.5
ENSG00000212128	TAS2R13	0.01	0.025	2.5
ENSG00000226846	LINC00348	0.01	0.025	2.5
ENSG00000228033	AC010967.2	0.12	0.3	2.5
ENSG00000235042	AC098820.2	0.01	0.025	2.5
ENSG00000238121	LINC00426	0.01	0.025	2.5
ENSG00000242441	GTF2A1L	0.02	0.05	2.5
ENSG00000250230	RP11-855O10.2	0.01	0.025	2.5
ENSG00000253452	RP11-473J6.1	0.03	0.075	2.5
ENSG00000253706	RP11-758M4.4	0.01	0.025	2.5
ENSG00000260677	RP11-546O6.4	0.01	0.025	2.5
ENSG00000274038	RP11-66H6.4	0.05	0.125	2.5
ENSG00000275532	CTB-58E17.3	0.29	0.725	2.5
ENSG00000277581	RP4-616B8.6	0.06	0.15	2.5
ENSG00000278276	RP3-324O17.8	0.1	0.25	2.5
ENSG00000234076	TPRG1-AS1	0.15	0.375	2.5
ENSG00000267078	RP11-666A8.9	0.07	0.175	2.5
ENSG00000280502	Metazoa_SRP	0.07	0.175	2.5
ENSG00000261433	CTC-297N7.1	0.205	0.51	2.4878
ENSG00000172901	LVRN	0.425	1.055	2.48235
ENSG00000187094	CCK	0.21	0.52	2.47619
ENSG00000250764	CTD-2152M20.2	0.095	0.235	2.47368
ENSG00000278035	RP11-234K24.6	0.095	0.235	2.47368
ENSG00000145335	SNCA	0.435	1.075	2.47126
ENSG00000266533	MIR3619	0.725	1.79	2.46897
ENSG00000187730	GABRD	3.52	8.69	2.46875
ENSG00000277677	Metazoa_SRP	0.235	0.58	2.46809
ENSG00000277453	CTC-492K19.7	0.13	0.32	2.46154
ENSG00000268266	AC003005.2	0.065	0.16	2.46154
ENSG00000273262	RP11-18I14.11	0.525	1.29	2.45714
ENSG00000223658	C1GALT1C1L	0.285	0.7	2.45614
ENSG00000168961	LGALS9	0.055	0.135	2.45455
ENSG00000228288	PCAT6	0.055	0.135	2.45455
ENSG00000010361	FUZ	0.155	0.38	2.45161
ENSG00000166147	FBN1	0.29	0.71	2.44828
ENSG00000221947	XKR9	0.045	0.11	2.44444
ENSG00000228323	AC008753.6	0.045	0.11	2.44444
ENSG00000234465	PINLYP	0.045	0.11	2.44444
ENSG00000273179	RP11-20I20.4	0.09	0.22	2.44444
ENSG00000265451	RP11-204L24.2	0.135	0.33	2.44444
ENSG00000253476	RP11-395I14.2	1.445	3.53	2.44291
ENSG00000180720	CHRM4	0.285	0.695	2.4386
ENSG00000271384	RP11-435O5.7	0.08	0.195	2.4375
ENSG00000143110	C1orf162	0.185	0.45	2.43243
ENSG00000159208	CIART	0.105	0.255	2.42857
ENSG00000273388	RP11-401O9.4	0.035	0.085	2.42857
ENSG00000277997	RP11-356M6.1	0.035	0.085	2.42857
ENSG00000153233	PTPRR	0.035	0.085	2.42857
ENSG00000004809	SLC22A16	0.035	0.085	2.42857
ENSG00000256564	RP11-424M22.3	0.07	0.17	2.42857
ENSG00000271590	RP11-181E10.3	0.13	0.315	2.42308
ENSG00000277892	MIR6746	1.115	2.7	2.42152
ENSG00000163071	SPATA18	0.095	0.23	2.42105
ENSG00000272267	RP11-375N15.2	0.095	0.23	2.42105
ENSG00000095596	CYP26A1	0.19	0.46	2.42105
ENSG00000259442	RP11-752G15.8	0.06	0.145	2.41667
ENSG00000229591	RP5-981O7.2	0.06	0.145	2.41667
ENSG00000250012	RP11-124N2.1	0.06	0.145	2.41667
ENSG00000267316	RP11-879F14.3	0.06	0.145	2.41667
ENSG00000267547	RP11-686D22.4	0.12	0.29	2.41667
ENSG00000282418	RP11-496N12.9	0.085	0.205	2.41176
ENSG00000179292	TMEM151A	0.755	1.82	2.4106
ENSG00000279999	AL353997.3	0.11	0.265	2.40909
ENSG00000231528	FAM225A	0.175	0.42	2.4
ENSG00000179673	RPRML	0.05	0.12	2.4
ENSG00000184524	CEND1	0.075	0.18	2.4
ENSG00000230105	RP11-431N15.2	0.05	0.12	2.4
ENSG00000261033	RP11-209D14.2	0.05	0.12	2.4
ENSG00000277463	CTD-3035K23.6	0.1	0.24	2.4
ENSG00000073861	TBX21	0.025	0.06	2.4
ENSG00000103175	WFDC1	0.05	0.12	2.4
ENSG00000168484	SFTPC	0.025	0.06	2.4
ENSG00000173093	CCDC63	0.05	0.12	2.4
ENSG00000198692	EIF1AY	0.025	0.06	2.4
ENSG00000245888	FLJ21408	0.025	0.06	2.4
ENSG00000254207	RP11-43A14.1	0.325	0.78	2.4
ENSG00000258377	RP11-649E7.5	0.025	0.06	2.4
ENSG00000270951	RP1-309F20.4	0.05	0.12	2.4
ENSG00000067191	CACNB1	2.135	5.11	2.39344
ENSG00000261302	RP11-343H19.1	0.14	0.335	2.39286
ENSG00000232876	CTA-212D2.2	0.065	0.155	2.38462
ENSG00000231977	RP5-963E22.4	0.065	0.155	2.38462
ENSG00000278153	RP4-585I14.3	0.065	0.155	2.38462
ENSG00000274227	RP1-267L14.6	0.82	1.955	2.38415
ENSG00000275857	AC009133.21	0.145	0.345	2.37931
ENSG00000254402	LRRC24	0.225	0.535	2.37778
ENSG00000266038	MIR4659A	0.715	1.7	2.37762
ENSG00000276170	AC124789.1	0.465	1.105	2.37634
ENSG00000134873	CLDN10	0.04	0.095	2.375
ENSG00000172689	MS4A10	0.04	0.095	2.375
ENSG00000186471	AKAP14	0.04	0.095	2.375
ENSG00000236953	ZDHHC20-IT1	0.04	0.095	2.375
ENSG00000246323	RP11-325L7.1	0.08	0.19	2.375
ENSG00000247311	CTC-441N14.2	0.04	0.095	2.375
ENSG00000171487	NLRP5	0.04	0.095	2.375
ENSG00000224729	PCOLCE-AS1	0.04	0.095	2.375
ENSG00000225792	AC004540.4	0.04	0.095	2.375
ENSG00000260896	LINC02170	0.255	0.605	2.37255
ENSG00000203288	TDRKH-AS1	0.215	0.51	2.37209
ENSG00000168917	SLC35G2	1.455	3.445	2.3677
ENSG00000212452	SNORD69	0.585	1.385	2.36752
ENSG00000266863	RN7SL123P	0.78	1.845	2.36538
ENSG00000138670	RASGEF1B	0.055	0.13	2.36364
ENSG00000132437	DDC	0.055	0.13	2.36364
ENSG00000266983	CTC-232P5.1	0.125	0.295	2.36
ENSG00000163508	EOMES	1.21	2.855	2.3595
ENSG00000166111	SVOP	0.07	0.165	2.35714
ENSG00000228124	RP1-122O8.7	0.07	0.165	2.35714
ENSG00000222588	SNORA19	0.48	1.13	2.35417
ENSG00000213600	XXcos-LUCA16.1	0.17	0.4	2.35294
ENSG00000264937	AC100830.5	0.085	0.2	2.35294
ENSG00000237721	AF064858.11	0.1	0.235	2.35
ENSG00000139597	N4BP2L1	0.115	0.27	2.34783
ENSG00000165810	BTNL9	1.2	2.815	2.34583
ENSG00000251869	SCARNA23	0.205	0.48	2.34146
ENSG00000232412	RP1-315G1.3	0.85	1.985	2.33529
ENSG00000101203	COL20A1	0.015	0.035	2.33333
ENSG00000107187	LHX3	0.015	0.035	2.33333
ENSG00000108001	EBF3	0.15	0.35	2.33333
ENSG00000119866	BCL11A	0.09	0.21	2.33333
ENSG00000138722	MMRN1	0.015	0.035	2.33333
ENSG00000155886	SLC24A2	0.015	0.035	2.33333
ENSG00000155974	GRIP1	0.015	0.035	2.33333
ENSG00000163606	CD200R1	0.06	0.14	2.33333
ENSG00000188820	FAM26F	0.075	0.175	2.33333
ENSG00000204362	RP11-380J14.1	0.015	0.035	2.33333
ENSG00000232415	CTB-51J22.1	0.015	0.035	2.33333
ENSG00000234707	RP11-745C15.2	0.015	0.035	2.33333
ENSG00000253347	CTD-2026D20.2	0.03	0.07	2.33333
ENSG00000253796	RP11-1084E5.1	0.015	0.035	2.33333
ENSG00000256271	CACNA1C-AS2	0.03	0.07	2.33333
ENSG00000257935	LHX5-AS1	0.03	0.07	2.33333
ENSG00000257989	RP1-288H2.2	0.015	0.035	2.33333
ENSG00000073737	DHRS9	0.015	0.035	2.33333
ENSG00000168421	RHOH	0.015	0.035	2.33333
ENSG00000204584	RP11-304F15.3	0.435	1.015	2.33333
ENSG00000205293	LINC01602	0.015	0.035	2.33333
ENSG00000225362	CT62	0.03	0.07	2.33333
ENSG00000225913	RP11-57C13.6	0.015	0.035	2.33333
ENSG00000229563	LINC01204	0.015	0.035	2.33333
ENSG00000232973	CYP1B1-AS1	0.015	0.035	2.33333
ENSG00000233308	OSTN-AS1	0.015	0.035	2.33333
ENSG00000236364	RP11-525G13.2	0.015	0.035	2.33333
ENSG00000251381	LINC00958	0.015	0.035	2.33333
ENSG00000254024	KB-1562D12.1	0.015	0.035	2.33333
ENSG00000256690	RP11-727F15.9	0.03	0.07	2.33333
ENSG00000256812	CAPNS2	0.06	0.14	2.33333
ENSG00000257550	RP11-793H13.3	0.015	0.035	2.33333
ENSG00000258884	CTD-3035D6.2	0.36	0.84	2.33333
ENSG00000260022	LA16c-306A4.1	0.06	0.14	2.33333
ENSG00000260763	RP11-445O3.3	0.015	0.035	2.33333
ENSG00000265399	RP13-270P17.2	0.015	0.035	2.33333
ENSG00000265547	RP11-293E1.2	0.015	0.035	2.33333
ENSG00000272219	CTB-181H17.1	0.015	0.035	2.33333
ENSG00000277013	CTC-526N19.1	0.03	0.07	2.33333
ENSG00000117400	MPL	0.015	0.035	2.33333
ENSG00000187013	C17orf82	0.015	0.035	2.33333
ENSG00000204420	MPIG6B	0.075	0.175	2.33333
ENSG00000185198	PRSS57	0.015	0.035	2.33333
ENSG00000263990	CTC-542B22.2	0.075	0.175	2.33333
ENSG00000095752	IL11	0.155	0.36	2.32258
ENSG00000137965	IFI44	0.125	0.29	2.32
ENSG00000237200	ZBTB40-IT1	0.315	0.73	2.31746
ENSG00000232645	LINC01431	0.08	0.185	2.3125
ENSG00000187944	C2orf66	0.145	0.335	2.31034
ENSG00000169302	STK32A	0.065	0.15	2.30769
ENSG00000143851	PTPN7	0.065	0.15	2.30769
ENSG00000271199	RP13-216E22.5	0.065	0.15	2.30769
ENSG00000149201	CCDC81	0.315	0.725	2.30159
ENSG00000238120	LINC01589	0.315	0.725	2.30159
ENSG00000162645	GBP2	0.05	0.115	2.3
ENSG00000228350	CELSR3-AS1	0.05	0.115	2.3
ENSG00000254604	AP000487.6	0.05	0.115	2.3
ENSG00000100312	ACR	0.15	0.345	2.3
ENSG00000198758	EPS8L3	0.05	0.115	2.3
ENSG00000109705	NKX3-2	0.185	0.425	2.2973
ENSG00000251339	RP11-506N2.1	0.135	0.31	2.2963
ENSG00000267424	CTD-2265O21.3	0.375	0.86	2.29333
ENSG00000273961	HOXA11-AS1_1	0.805	1.845	2.29193
ENSG00000253633	KB-1980E6.3	0.24	0.55	2.29167
ENSG00000138378	STAT4	0.72	1.65	2.29167
ENSG00000224165	DNAJC27-AS1	0.19	0.435	2.28947
ENSG00000177688	SUMO4	0.14	0.32	2.28571
ENSG00000230898	RP11-9L18.3	0.035	0.08	2.28571
ENSG00000164175	SLC45A2	0.035	0.08	2.28571
ENSG00000266934	RP11-332H18.3	0.035	0.08	2.28571
ENSG00000283039	KLF18	0.035	0.08	2.28571
ENSG00000141437	SLC25A52	0.5	1.14	2.28
ENSG00000277692	RP11-358N2.2	0.125	0.285	2.28
ENSG00000236591	RP11-162J8.3	0.09	0.205	2.27778
ENSG00000225173	XXbac-BPG308K3.5	0.455	1.035	2.27473
ENSG00000253214	RP11-1149M10.2	0.22	0.5	2.27273
ENSG00000253730	RP11-893F2.13	0.11	0.25	2.27273
ENSG00000211747	TRBV20-1	0.11	0.25	2.27273
ENSG00000228886	RP11-290D2.3	0.055	0.125	2.27273
ENSG00000267440	CTC-501O10.1	0.11	0.25	2.27273
ENSG00000257746	RP11-202G11.2	0.055	0.125	2.27273
ENSG00000263280	LA16c-325D7.2	0.81	1.84	2.2716
ENSG00000182585	EPGN	0.13	0.295	2.26923
ENSG00000162614	NEXN	0.15	0.34	2.26667
ENSG00000273424	CTA-223H9.9	0.075	0.17	2.26667
ENSG00000234235	BOK-AS1	0.075	0.17	2.26667
ENSG00000283745	MIR196B	0.21	0.475	2.2619
ENSG00000146005	PSD2	0.21	0.475	2.2619
ENSG00000238123	MID1IP1-AS1	0.115	0.26	2.26087
ENSG00000260368	RP11-521I2.3	0.345	0.78	2.26087
ENSG00000267054	CTD-2540B15.10	0.155	0.35	2.25806
ENSG00000253559	OSGEPL1-AS1	0.155	0.35	2.25806
ENSG00000069020	MAST4	0.175	0.395	2.25714
ENSG00000277127	Metazoa_SRP	0.195	0.44	2.25641
ENSG00000006047	YBX2	0.215	0.485	2.25581
ENSG00000252658	RNU6-786P	0.18	0.405	2.25
ENSG00000086717	PPEF1	0.04	0.09	2.25
ENSG00000101977	MCF2	0.06	0.135	2.25
ENSG00000141753	IGFBP4	0.02	0.045	2.25
ENSG00000169551	CT55	0.02	0.045	2.25
ENSG00000172717	FAM71D	0.02	0.045	2.25
ENSG00000175874	CREG2	0.02	0.045	2.25
ENSG00000177699	RP11-16K12.1	0.02	0.045	2.25
ENSG00000236760	AC019118.3	0.02	0.045	2.25
ENSG00000256944	RP11-881M11.1	0.02	0.045	2.25
ENSG00000260855	RP11-439E19.10	0.04	0.09	2.25
ENSG00000261051	RP11-274H2.5	0.02	0.045	2.25
ENSG00000267289	CTD-2623N2.11	0.02	0.045	2.25
ENSG00000270302	RP11-461L13.4	0.02	0.045	2.25
ENSG00000270557	RP11-546J1.1	0.3	0.675	2.25
ENSG00000274023	RP11-732M18.4	0.16	0.36	2.25
ENSG00000281708	ERC2-IT1	0.02	0.045	2.25
ENSG00000101280	ANGPT4	0.04	0.09	2.25
ENSG00000171596	NMUR1	0.02	0.045	2.25
ENSG00000224017	LINC01449	0.02	0.045	2.25
ENSG00000227409	ZMYM4-AS1	0.04	0.09	2.25
ENSG00000248429	RP11-597D13.9	0.08	0.18	2.25
ENSG00000258844	RP11-259K15.2	0.02	0.045	2.25
ENSG00000260816	RP11-319G9.3	0.02	0.045	2.25
ENSG00000260988	RP11-285A1.1	0.04	0.09	2.25
ENSG00000267429	AC006116.15	0.02	0.045	2.25
ENSG00000273341	RP5-899E9.1	0.02	0.045	2.25
ENSG00000198929	NOS1AP	1.18	2.65	2.24576
ENSG00000250697	CTD-2066L21.3	0.225	0.505	2.24444
ENSG00000210164	MT-TG	0.39	0.875	2.24359
ENSG00000169918	OTUD7A	0.185	0.415	2.24324
ENSG00000228705	LINC00659	1.37	3.07	2.24088
ENSG00000275494	RP11-266L9.8	0.27	0.605	2.24074
ENSG00000162998	FRZB	0.23	0.515	2.23913
ENSG00000272769	RP11-725P16.2	0.46	1.03	2.23913
ENSG00000264569	RP13-650J16.1	0.21	0.47	2.2381
ENSG00000254453	NAV2-AS2	0.21	0.47	2.2381
ENSG00000248476	BACH1-IT1	0.255	0.57	2.23529
ENSG00000261118	RP11-104N10.1	0.15	0.335	2.23333
ENSG00000259326	RP11-102L12.2	0.28	0.625	2.23214
ENSG00000226047	RP11-196I18.4	0.54	1.205	2.23148
ENSG00000257228	RP11-413B19.2	0.065	0.145	2.23077
ENSG00000265814	RN7SL376P	0.195	0.435	2.23077
ENSG00000266677	RP11-258F1.1	0.065	0.145	2.23077
ENSG00000249413	RP11-25H12.1	0.065	0.145	2.23077
ENSG00000212643	ZRSR1	1.615	3.595	2.22601
ENSG00000205683	DPF3	0.155	0.345	2.22581
ENSG00000166396	SERPINB7	0.09	0.2	2.22222
ENSG00000196415	PRTN3	0.18	0.4	2.22222
ENSG00000260588	RP11-930P14.2	0.045	0.1	2.22222
ENSG00000277617	Metazoa_SRP	0.045	0.1	2.22222
ENSG00000251604	LINC01385	0.135	0.3	2.22222
ENSG00000260166	RP11-863P13.6	0.09	0.2	2.22222
ENSG00000231663	RP5-827C21.4	0.935	2.075	2.21925
ENSG00000227954	TARID	0.16	0.355	2.21875
ENSG00000107872	FBXL15	1.235	2.74	2.21862
ENSG00000128253	RFPL2	0.23	0.51	2.21739
ENSG00000230215	LINC01840	0.115	0.255	2.21739
ENSG00000259094	RP11-77A13.1	0.115	0.255	2.21739
ENSG00000214212	C19orf38	0.185	0.41	2.21622
ENSG00000274582	SNORA16A	16.02	35.475	2.21442
ENSG00000167780	SOAT2	0.07	0.155	2.21429
ENSG00000186825	C2orf27B	0.19	0.42	2.21053
ENSG00000163060	TEKT4	0.285	0.63	2.21053
ENSG00000126759	CFP	0.195	0.43	2.20513
ENSG00000085741	WNT11	0.25	0.55	2.2
ENSG00000180447	GAS1	0.025	0.055	2.2
ENSG00000091428	RAPGEF4	0.075	0.165	2.2
ENSG00000133636	NTS	0.025	0.055	2.2
ENSG00000258414	RP11-356O9.1	0.025	0.055	2.2
ENSG00000278719	MCM8-AS1	0.075	0.165	2.2
ENSG00000170290	SLN	0.05	0.11	2.2
ENSG00000171403	KRT9	0.025	0.055	2.2
ENSG00000184571	PIWIL3	0.025	0.055	2.2
ENSG00000184716	SERINC4	0.075	0.165	2.2
ENSG00000236091	RP3-473B4.3	0.025	0.055	2.2
ENSG00000267510	CTC-325H20.4	0.025	0.055	2.2
ENSG00000270571	RP11-355F16.1	0.025	0.055	2.2
ENSG00000276645	Metazoa_SRP	0.025	0.055	2.2
ENSG00000166961	MS4A15	0.405	0.89	2.19753
ENSG00000238197	PAXBP1-AS1	0.18	0.395	2.19444
ENSG00000258593	CTD-3051D23.4	0.155	0.34	2.19355
ENSG00000231742	LINC01273	0.65	1.425	2.19231
ENSG00000156206	CFAP161	0.105	0.23	2.19048
ENSG00000198515	CNGA1	0.29	0.635	2.18966
ENSG00000273102	AP000569.9	0.185	0.405	2.18919
ENSG00000267165	CHMP1B-AS1	0.08	0.175	2.1875
ENSG00000214946	TBC1D26	0.215	0.47	2.18605
ENSG00000256443	RP11-794G24.1	0.325	0.71	2.18462
ENSG00000178809	TRIM73	0.31	0.675	2.17742
ENSG00000272576	RP11-365H22.2	0.085	0.185	2.17647
ENSG00000267879	CTB-147C22.9	0.115	0.25	2.17391
ENSG00000164483	SAMD3	1.045	2.265	2.16746
ENSG00000227066	RP3-340N1.2	0.03	0.065	2.16667
ENSG00000231346	LINC01160	0.03	0.065	2.16667
ENSG00000255100	RP11-21L23.3	0.24	0.52	2.16667
ENSG00000269600	AC016629.3	0.03	0.065	2.16667
ENSG00000143355	LHX9	0.03	0.065	2.16667
ENSG00000160183	TMPRSS3	0.03	0.065	2.16667
ENSG00000204978	ERICH4	0.03	0.065	2.16667
ENSG00000205362	MT1A	0.03	0.065	2.16667
ENSG00000214803	RP11-37N22.1	0.03	0.065	2.16667
ENSG00000257527	MIR3179-3	0.54	1.17	2.16667
ENSG00000273306	RP11-527J8.1	1.945	4.21	2.16452
ENSG00000270067	CTC-487M23.5	2.355	5.095	2.16348
ENSG00000227479	AC124861.1	0.125	0.27	2.16
ENSG00000240497	RP11-185E8.1	0.125	0.27	2.16
ENSG00000272081	CTD-2376I4.2	0.125	0.27	2.16
ENSG00000159588	CCDC17	0.315	0.68	2.15873
ENSG00000271631	RP11-408O19.5	0.095	0.205	2.15789
ENSG00000161381	PLXDC1	0.16	0.345	2.15625
ENSG00000228709	AP001065.15	0.065	0.14	2.15385
ENSG00000279548	CTA-243E7.3	0.065	0.14	2.15385
ENSG00000260052	CTC-527H23.3	0.13	0.28	2.15385
ENSG00000163491	NEK10	0.465	1	2.15054
ENSG00000180425	C11orf71	1	2.15	2.15
ENSG00000273551	RP11-616M22.11	0.4	0.86	2.15
ENSG00000183423	LRIT3	0.27	0.58	2.14815
ENSG00000222726	RNU2-7P	0.17	0.365	2.14706
ENSG00000264885	RP11-815I9.4	0.755	1.62	2.1457
ENSG00000244357	RN7SL145P	0.275	0.59	2.14545
ENSG00000130159	ECSIT	10.34	22.18	2.14507
ENSG00000161647	MPP3	8.26	17.7	2.14286
ENSG00000107742	SPOCK2	0.105	0.225	2.14286
ENSG00000230798	FOXD3-AS1	0.28	0.6	2.14286
ENSG00000258888	RP11-326A13.1	0.035	0.075	2.14286
ENSG00000273524	Metazoa_SRP	0.035	0.075	2.14286
ENSG00000232335	RP11-435D7.3	0.035	0.075	2.14286
ENSG00000245685	AF146191.4	0.035	0.075	2.14286
ENSG00000250643	RP11-93K22.6	0.035	0.075	2.14286
ENSG00000272735	RP11-467P9.1	0.07	0.15	2.14286
ENSG00000242220	TCP10L	0.105	0.225	2.14286
ENSG00000264963	RN7SL440P	0.39	0.835	2.14103
ENSG00000181908	AP003774.4	0.25	0.535	2.14
ENSG00000235954	TTC28-AS1	0.68	1.455	2.13971
ENSG00000176236	C10orf111	0.18	0.385	2.13889
ENSG00000262663	RP11-497H17.1	0.37	0.79	2.13514
ENSG00000254665	RP11-152H18.3	0.075	0.16	2.13333
ENSG00000249502	AC006160.5	0.075	0.16	2.13333
ENSG00000270681	RP11-372K14.2	0.115	0.245	2.13043
ENSG00000259735	RP11-356M20.3	0.115	0.245	2.13043
ENSG00000179059	ZFP42	0.155	0.33	2.12903
ENSG00000133878	DUSP26	0.04	0.085	2.125
ENSG00000234676	IFT74-AS1	0.04	0.085	2.125
ENSG00000148735	PLEKHS1	0.04	0.085	2.125
ENSG00000254002	RP11-213G6.2	0.04	0.085	2.125
ENSG00000259331	RP11-57P19.1	0.04	0.085	2.125
ENSG00000274883	Metazoa_SRP	0.04	0.085	2.125
ENSG00000221303	SNORA79	0.08	0.17	2.125
ENSG00000274929	RP11-165D7.5	0.04	0.085	2.125
ENSG00000184163	C1QTNF12	0.125	0.265	2.12
ENSG00000243004	AC005062.2	0.21	0.445	2.11905
ENSG00000224790	AP000704.5	0.17	0.36	2.11765
ENSG00000206633	SNORA80B	0.775	1.64	2.11613
ENSG00000272991	AF129408.17	0.305	0.645	2.11475
ENSG00000270095	RP11-214K3.18	0.22	0.465	2.11364
ENSG00000272100	RP11-155O18.6	0.045	0.095	2.11111
ENSG00000043039	BARX2	0.135	0.285	2.11111
ENSG00000167359	OR51I1	0.54	1.14	2.11111
ENSG00000230107	CTA-126B4.7	0.045	0.095	2.11111
ENSG00000233912	AC026202.3	0.045	0.095	2.11111
ENSG00000254422	RP11-864G5.3	0.045	0.095	2.11111
ENSG00000256034	RP11-707G14.1	0.045	0.095	2.11111
ENSG00000257183	RP11-274M17.3	0.045	0.095	2.11111
ENSG00000278899	RP11-350J20.13	0.045	0.095	2.11111
ENSG00000079393	DUSP13	0.045	0.095	2.11111
ENSG00000253505	CTA-398F10.1	0.09	0.19	2.11111
ENSG00000256742	RP13-941N14.1	0.14	0.295	2.10714
ENSG00000260118	RP6-201G10.2	0.095	0.2	2.10526
ENSG00000225039	LINC01058	0.095	0.2	2.10526
ENSG00000111850	SMIM8	3.48	7.32	2.10345
ENSG00000087085	ACHE	0.345	0.725	2.10145
ENSG00000152463	OLAH	0.05	0.105	2.1
ENSG00000266171	RP11-769O8.1	0.05	0.105	2.1
ENSG00000257120	CTD-2503I6.1	0.05	0.105	2.1
ENSG00000274818	RP1-292L20.3	0.26	0.545	2.09615
ENSG00000243854	RN7SL67P	0.16	0.335	2.09375
ENSG00000260874	RP11-715J22.4	0.32	0.67	2.09375
ENSG00000140254	DUOXA1	0.11	0.23	2.09091
ENSG00000183067	IGSF5	0.165	0.345	2.09091
ENSG00000273669	RP11-405M12.4	0.22	0.46	2.09091
ENSG00000276505	CMB9-94B1.2	0.055	0.115	2.09091
ENSG00000253632	RP11-486M23.1	0.055	0.115	2.09091
ENSG00000241155	ARHGAP31-AS1	0.275	0.575	2.09091
ENSG00000270000	RP3-449M8.9	0.22	0.46	2.09091
ENSG00000274902	RP1-197B17.4	0.055	0.115	2.09091
ENSG00000006606	CCL26	0.28	0.585	2.08929
ENSG00000236345	RP11-59D5__B.2	0.225	0.47	2.08889
ENSG00000261441	RP11-217B1.2	0.17	0.355	2.08824
ENSG00000248408	RP11-452C8.1	0.51	1.065	2.08824
ENSG00000262728	RP11-1000B6.8	0.115	0.24	2.08696
ENSG00000162733	DDR2	0.405	0.845	2.08642
ENSG00000252620	RNU6ATAC24P	0.18	0.375	2.08333
ENSG00000284032	MIR29A	1.535	3.195	2.08143
ENSG00000240625	RN7SL403P	0.63	1.31	2.07937
ENSG00000183018	SPNS2	0.385	0.8	2.07792
ENSG00000135362	PRR5L	0.065	0.135	2.07692
ENSG00000231920	NEBL-AS1	0.065	0.135	2.07692
ENSG00000251359	WWC2-AS2	0.13	0.27	2.07692
ENSG00000275714	HIST1H3A	0.065	0.135	2.07692
ENSG00000275939	uc_338	0.065	0.135	2.07692
ENSG00000121075	TBX4	0.065	0.135	2.07692
ENSG00000256538	RP11-847H18.3	0.2	0.415	2.075
ENSG00000230530	LIMD1-AS1	0.4	0.83	2.075
ENSG00000283138	RP3-488M23.3	0.34	0.705	2.07353
ENSG00000226312	CFLAR-AS1	0.07	0.145	2.07143
ENSG00000253878	RP11-347C18.3	0.35	0.725	2.07143
ENSG00000283710	MIR1204	2.225	4.605	2.06966
ENSG00000245275	SAP30L-AS1	0.145	0.3	2.06897
ENSG00000138449	SLC40A1	0.365	0.755	2.06849
ENSG00000135604	STX11	0.22	0.455	2.06818
ENSG00000248092	NNT-AS1	0.075	0.155	2.06667
ENSG00000266579	RP1-71H19.2	0.075	0.155	2.06667
ENSG00000237605	RP11-343H5.6	0.15	0.31	2.06667
ENSG00000270265	RP11-731D1.4	0.24	0.495	2.0625
ENSG00000272958	CMP21-97G8.2	0.08	0.165	2.0625
ENSG00000236502	SIX3-AS1	0.165	0.34	2.06061
ENSG00000128242	GAL3ST1	0.17	0.35	2.05882
ENSG00000272461	RP11-689C9.1	0.09	0.185	2.05556
ENSG00000146250	PRSS35	0.37	0.76	2.05405
ENSG00000237380	HOXD-AS2	0.185	0.38	2.05405
ENSG00000230825	AC005532.5	0.095	0.195	2.05263
ENSG00000199313	RNU4-82P	0.095	0.195	2.05263
ENSG00000263443	RP11-973F15.2	0.29	0.595	2.05172
ENSG00000260306	RP11-645C24.5	0.395	0.81	2.05063
ENSG00000231028	LINC00271	0.1	0.205	2.05
ENSG00000133169	BEX1	3.925	8.045	2.04968
ENSG00000164620	RELL2	2.465	5.05	2.04868
ENSG00000085465	OVGP1	2.045	4.185	2.04645
ENSG00000184923	NUTM2A	3.78	7.735	2.0463
ENSG00000259416	RP11-158M2.5	0.11	0.225	2.04545
ENSG00000163072	NOSTRIN	0.665	1.36	2.04511
ENSG00000128271	ADORA2A	0.795	1.625	2.04403
ENSG00000261886	RP11-63A1.1	0.6	1.225	2.04167
ENSG00000251580	RP11-539L10.3	1.73	3.53	2.04046
ENSG00000263979	MIR4672	0.255	0.52	2.03922
ENSG00000233785	RP13-314C10.5	0.13	0.265	2.03846
ENSG00000234614	AL450992.2	0.13	0.265	2.03846
ENSG00000268087	CTC-429P9.2	0.13	0.265	2.03846
ENSG00000265112	MIR3153	5.03	10.245	2.03678
ENSG00000223188	Y_RNA	0.14	0.285	2.03571
ENSG00000225756	DBH-AS1	0.15	0.305	2.03333
ENSG00000272948	AP001412.1	0.165	0.335	2.0303
ENSG00000241631	RN7SL316P	0.355	0.72	2.02817
ENSG00000266308	RN7SL510P	0.725	1.47	2.02759
ENSG00000081181	ARG2	4.99	10.115	2.02705
ENSG00000019549	SNAI2	0.185	0.375	2.02703
ENSG00000183150	GPR19	0.615	1.245	2.02439
ENSG00000226944	RP1-120G22.11	0.21	0.425	2.02381
ENSG00000272662	RP11-190C22.8	0.225	0.455	2.02222
ENSG00000277249	MIR6784	0.455	0.92	2.02198
ENSG00000276102	MIR6747	0.685	1.385	2.0219
ENSG00000283840	MIR6764	0.685	1.385	2.0219
ENSG00000263363	MIR5702	0.235	0.475	2.02128
ENSG00000136153	LMO7	2.06	4.155	2.01699
ENSG00000267757	EML2-AS1	0.59	1.19	2.01695
ENSG00000240065	PSMB9	2.26	4.555	2.01549
ENSG00000273456	RP11-686O6.2	0.33	0.665	2.01515
ENSG00000238390	SNORA81	0.995	2.005	2.01508
ENSG00000008300	CELSR3	1.365	2.75	2.01465
ENSG00000266258	LINC01909	0.37	0.745	2.01351
ENSG00000242396	RP11-67L3.5	0.45	0.905	2.01111
ENSG00000269911	FAM226B	0.99	1.99	2.0101
ENSG00000201405	Y_RNA	0.52	1.045	2.00962
ENSG00000259088	CTD-2017C7.2	1.035	2.075	2.00483
ENSG00000197444	OGDHL	3.1	6.21	2.00323
ENSG00000144152	FBLN7	0.015	0.03	2
ENSG00000154277	UCHL1	0.03	0.06	2
ENSG00000229962	AP000221.1	0.015	0.03	2
ENSG00000238107	RP11-495P10.5	0.015	0.03	2
ENSG00000248668	OXCT1-AS1	0.045	0.09	2
ENSG00000249494	CTB-161M19.4	0.03	0.06	2
ENSG00000226686	LINC01535	0.015	0.03	2
ENSG00000227392	HPN-AS1	0.015	0.03	2
ENSG00000237436	RP11-312B8.1	0.045	0.09	2
ENSG00000244588	RAD21L1	0.03	0.06	2
ENSG00000264618	RN7SL732P	0.075	0.15	2
ENSG00000274184	RP11-158H5.8	0.045	0.09	2
ENSG00000275389	RP11-214K3.24	0.03	0.06	2
ENSG00000027644	INSRR	0.005	0.01	2
ENSG00000037280	FLT4	0.005	0.01	2
ENSG00000047457	CP	0.01	0.02	2
ENSG00000070748	CHAT	0.005	0.01	2
ENSG00000070915	SLC12A3	0.005	0.01	2
ENSG00000072858	SIDT1	0.01	0.02	2
ENSG00000077522	ACTN2	0.05	0.1	2
ENSG00000100314	CABP7	0.005	0.01	2
ENSG00000100628	ASB2	0.005	0.01	2
ENSG00000101445	PPP1R16B	0.005	0.01	2
ENSG00000106624	AEBP1	0.005	0.01	2
ENSG00000109684	CLNK	0.005	0.01	2
ENSG00000112309	B3GAT2	0.04	0.08	2
ENSG00000115596	WNT6	0.11	0.22	2
ENSG00000115705	TPO	0.01	0.02	2
ENSG00000115956	PLEK	0.015	0.03	2
ENSG00000117114	ADGRL2	0.01	0.02	2
ENSG00000120332	TNN	0.005	0.01	2
ENSG00000121380	BCL2L14	0.005	0.01	2
ENSG00000121898	CPXM2	0.005	0.01	2
ENSG00000124343	XG	0.005	0.01	2
ENSG00000130300	PLVAP	0.005	0.01	2
ENSG00000131095	GFAP	0.005	0.01	2
ENSG00000131127	ZNF141	0.005	0.01	2
ENSG00000131482	G6PC	0.005	0.01	2
ENSG00000132031	MATN3	0.005	0.01	2
ENSG00000132874	SLC14A2	0.025	0.05	2
ENSG00000133454	MYO18B	0.005	0.01	2
ENSG00000134007	ADAM20	0.015	0.03	2
ENSG00000135144	DTX1	0.005	0.01	2
ENSG00000137872	SEMA6D	0.01	0.02	2
ENSG00000141750	STAC2	0.05	0.1	2
ENSG00000141946	ZIM3	0.005	0.01	2
ENSG00000142319	SLC6A3	0.005	0.01	2
ENSG00000145920	CPLX2	0.085	0.17	2
ENSG00000146285	SCML4	0.005	0.01	2
ENSG00000148798	INA	0.005	0.01	2
ENSG00000151067	CACNA1C	0.005	0.01	2
ENSG00000152779	SLC16A12	0.015	0.03	2
ENSG00000153823	PID1	0.01	0.02	2
ENSG00000154027	AK5	0.02	0.04	2
ENSG00000154645	CHODL	0.025	0.05	2
ENSG00000157423	HYDIN	0.005	0.01	2
ENSG00000161835	GRASP	0.09	0.18	2
ENSG00000162367	TAL1	0.01	0.02	2
ENSG00000168621	GDNF	0.005	0.01	2
ENSG00000168952	STXBP6	0.015	0.03	2
ENSG00000169760	NLGN1	0.005	0.01	2
ENSG00000171402	XAGE3	0.02	0.04	2
ENSG00000171551	ECEL1	0.005	0.01	2
ENSG00000171595	DNAI2	0.005	0.01	2
ENSG00000172349	IL16	0.005	0.01	2
ENSG00000172367	PDZD3	0.005	0.01	2
ENSG00000173110	HSPA6	0.015	0.03	2
ENSG00000176563	CNTD1	0.005	0.01	2
ENSG00000181585	TMIE	0.095	0.19	2
ENSG00000182450	KCNK4	0.01	0.02	2
ENSG00000182584	ACTL10	0.005	0.01	2
ENSG00000182798	MAGEB17	0.005	0.01	2
ENSG00000183844	FAM3B	0.035	0.07	2
ENSG00000184564	SLITRK6	0.015	0.03	2
ENSG00000185070	FLRT2	0.005	0.01	2
ENSG00000185652	NTF3	0.02	0.04	2
ENSG00000185905	C16orf54	0.005	0.01	2
ENSG00000188175	HEPACAM2	0.005	0.01	2
ENSG00000197859	ADAMTSL2	0.01	0.02	2
ENSG00000200769	Y_RNA	0.17	0.34	2
ENSG00000203797	DDO	0.005	0.01	2
ENSG00000203801	LINC00222	0.03	0.06	2
ENSG00000204347	BTBD17	0.01	0.02	2
ENSG00000204960	BLACE	0.01	0.02	2
ENSG00000223751	AC116609.2	0.03	0.06	2
ENSG00000225206	MIR137HG	0.005	0.01	2
ENSG00000225399	RP11-3B7.1	0.02	0.04	2
ENSG00000226833	AC097724.3	0.01	0.02	2
ENSG00000226983	LINC01692	0.01	0.02	2
ENSG00000229569	RP11-481G8.2	0.01	0.02	2
ENSG00000230751	AC007036.4	0.07	0.14	2
ENSG00000231422	LINC01516	0.01	0.02	2
ENSG00000231864	RP11-229P13.23	0.01	0.02	2
ENSG00000233056	ERVH48-1	0.005	0.01	2
ENSG00000234944	RP11-124O11.1	0.01	0.02	2
ENSG00000237101	RP11-365O16.6	0.015	0.03	2
ENSG00000237267	LINC01519	0.01	0.02	2
ENSG00000237513	RP11-325F22.2	0.02	0.04	2
ENSG00000238133	MAP3K20-AS1	0.005	0.01	2
ENSG00000239519	CADM2-AS1	0.005	0.01	2
ENSG00000239732	TLR9	0.015	0.03	2
ENSG00000246792	RP11-68L18.1	0.055	0.11	2
ENSG00000248485	PCP4L1	0.005	0.01	2
ENSG00000249359	RP11-374A4.1	0.025	0.05	2
ENSG00000249650	RP11-310P5.1	0.045	0.09	2
ENSG00000250033	SLC7A11-AS1	0.005	0.01	2
ENSG00000250107	CACNA1G-AS1	0.005	0.01	2
ENSG00000250302	LINC01618	0.01	0.02	2
ENSG00000250969	RP11-364L4.3	0.04	0.08	2
ENSG00000251364	CTD-2516F10.2	0.01	0.02	2
ENSG00000251527	RP11-51P8.1	0.01	0.02	2
ENSG00000251533	LINC00605	0.01	0.02	2
ENSG00000253647	CTD-2270F17.1	0.01	0.02	2
ENSG00000254907	RP11-484D2.2	0.01	0.02	2
ENSG00000254942	RP5-1160K1.8	0.03	0.06	2
[truncated: 1,287 more rows]

## Sheet: MDA-MB-231 24h
MDA-MB-231 - 24h induction (1 μg/mL doxycycline)
[truncated: 2,689 more rows]

[truncated: 3 more sheets: SH-SY5Y 24h, MDA-MB-231 7d, SH-SY5Y 7d]
