# Supplementary material for: Silencing of SRRM4 suppresses microexon inclusion and promotes tumor growth across cancers
Source: PLoS Biol. 2021 Feb 23;19(2):e3001138. doi: 10.1371/journal.pbio.3001138 (PMC7935315; doi:10.1371/journal.pbio.3001138)
Supplement: S9 Data — DM, deletion mutant; PSI, percent spliced in; SRRM4, Serine/Arginine Repetitive Matrix 4; WT, wild-type. (XLSX) [file pbio.3001138.s029.xlsx]

## Sheet: binom test summary
Binomial test results for associations of exon inclusion changes (ΔPSI ≥ 5) between cell lines with SRRM4 overexpression (WT vs DM) and a neuronal differentiation dataset (mature neurons vs neuronal precursor cells).
MCF7 - 24h induction			DU145 - 24h induction			HeLa - 24h induction			HCT116 - 24h induction			MDA-MB-231 - 24h induction			SH-SY5Y - 24h induction
Quadrant	number of exons		Quadrant	number of exons		Quadrant	number of exons		Quadrant	number of exons		Quadrant	number of exons		Quadrant	number of exons
up (neurons) AND up (cell line)	667		up (neurons) AND up (cell line)	573		up (neurons) AND up (cell line)	622		up (neurons) AND up (cell line)	633		up (neurons) AND up (cell line)	650		up (neurons) AND up (cell line)	701
up (neurons) AND down (cell line)	362		up (neurons) AND down (cell line)	303		up (neurons) AND down (cell line)	411		up (neurons) AND down (cell line)	385		up (neurons) AND down (cell line)	365		up (neurons) AND down (cell line)	350
down (neurons) AND up (cell line)	667		down (neurons) AND up (cell line)	459		down (neurons) AND up (cell line)	693		down (neurons) AND up (cell line)	714		down (neurons) AND up (cell line)	620		down (neurons) AND up (cell line)	750
down (neurons) AND down (cell line)	852		down (neurons) AND down (cell line)	497		down (neurons) AND down (cell line)	779		down (neurons) AND down (cell line)	836		down (neurons) AND down (cell line)	741		down (neurons) AND down (cell line)	938
total	2548		total	1832		total	2505		total	2568		total	2376		total	2739
p-value	1.27274e-22		p-value	3.25833e-13		p-value	1.60182e-09		p-value	1.50421e-13		p-value	4.08633e-17		p-value	3.07621e-25
MDA-MB-231 - 7d induction			SH-SY5Y - 7d induction
Quadrant	number of exons		Quadrant	number of exons
up (neurons) AND up (cell line)	711		up (neurons) AND up (cell line)	653
up (neurons) AND down (cell line)	442		up (neurons) AND down (cell line)	351
down (neurons) AND up (cell line)	405		down (neurons) AND up (cell line)	380
down (neurons) AND down (cell line)	475		down (neurons) AND down (cell line)	385
total	2033		total	1769
p-value	2.87947e-14		p-value	1.5111e-13

## Sheet: neurons
Neuronal differentiation dataset (Blair et al. 2017)
EVENT	Mature neurons (d50)	NPC	ΔPSI (d50-NPC)
HsaEX0022988	95.56	0	95.56
HsaEX0016477	100	4.56	95.44
HsaEX0013372	99.21	4.96	94.25
HsaEX0020460	93.45	0	93.45
HsaEX0063208	91.85	2.44	89.41
HsaEX0049351	94.36	6.48	87.88
HsaEX0037705	98.28	10.45	87.83
HsaEX0012104	87.05	0	87.05
HsaEX0005452	88.84	2.17	86.67
HsaEX0003028	86.59	1.36	85.23
HsaEX0013377	100	14.78	85.22
HsaEX0039967	91.49	6.62	84.87
HsaEX0049202	83.84	0	83.84
HsaEX0006681	94.59	10.89	83.7
HsaEX0020667	82.62	0	82.62
HsaEX0041134	84.31	1.89	82.42
HsaEX0020546	85.51	4.26	81.25
HsaEX1027259	80.04	0	80.04
HsaEX0027061	80.33	0.46	79.87
HsaEX0007736	97.69	18.56	79.13
HsaEX0037980	83.94	4.85	79.09
HsaEX1003665	91.48	12.5	78.98
HsaEX0060009	95.43	17.63	77.8
HsaEX0070972	77.59	0	77.59
HsaEX0049642	92.85	15.28	77.57
HsaEX0035450	81.68	4.18	77.5
HsaEX0051167	77.4	0	77.4
HsaEX0061640	84.43	7.86	76.57
HsaEX0033516	86.96	10.95	76.01
HsaEX0038710	83.33	7.37	75.96
HsaEX0022095	88.15	12.57	75.58
HsaEX1003666	79.89	4.67	75.22
HsaEX0027291	74.8	0	74.8
HsaEX0040732	77.4	2.65	74.75
HsaEX1030541	82.32	7.59	74.73
HsaEX0019896	82.4	7.73	74.67
HsaEX0051169	75.04	0.55	74.49
HsaEX0051168	85.09	10.66	74.43
HsaEX0006966	81.37	7.52	73.85
HsaEX0026448	80.51	7.21	73.3
HsaEX0049362	77.44	4.31	73.13
HsaEX0008094	97.09	24.06	73.03
HsaEX0028492	81.76	8.81	72.95
HsaEX0045746	90.25	17.31	72.94
HsaEX0022977	83.16	10.57	72.59
HsaEX0022979	76.32	4.05	72.27
HsaEX0019733	84.98	12.72	72.26
HsaEX0005055	83.36	11.16	72.2
HsaEX0037217	78.66	6.64	72.02
HsaEX0037224	76.6	4.62	71.98
HsaEX0012052	93.76	22.34	71.42
HsaEX0039778	78.9	7.65	71.25
HsaEX0034583	75.06	4.09	70.97
HsaEX0015811	76.6	6.01	70.59
HsaEX0050855	73.53	3.24	70.29
HsaEX0004907	75.87	5.67	70.2
HsaEX0039569	80.63	10.62	70.01
HsaEX0037837	70.72	1.75	68.97
HsaEX0018764	74.02	5.14	68.88
HsaEX0001396	84.52	15.79	68.73
HsaEX0028052	84.82	16.18	68.64
HsaEX0039034	67.81	0	67.81
HsaEX0051241	71.04	3.45	67.59
HsaEX0036234	69.23	1.67	67.56
HsaEX0037942	72.01	4.47	67.54
HsaEX0032942	91.67	24.53	67.14
HsaEX0005072	72.54	5.66	66.88
HsaEX0037783	91.95	25.1	66.85
HsaEX0006174	70.37	3.88	66.49
HsaEX1008874	73.42	6.97	66.45
HsaEX0036239	69.31	3.46	65.85
HsaEX0050856	69.92	4.07	65.85
HsaEX0062697	66.89	1.22	65.67
HsaEX0025270	68.19	2.55	65.64
HsaEX0008095	72.77	7.15	65.62
HsaEX0012280	68.12	2.63	65.49
HsaEX0058029	74.11	8.73	65.38
HsaEX0027514	67.66	2.43	65.23
HsaEX0044638	67.45	2.23	65.22
HsaEX0035104	96.11	31.03	65.08
HsaEX0061657	67.37	2.7	64.67
HsaEX0037276	75.78	11.21	64.57
HsaEX0042666	64.33	0	64.33
HsaEX0073504	100	35.78	64.22
HsaEX0038702	68.37	4.17	64.2
HsaEX0006044	94.86	30.69	64.17
HsaEX0071904	82.29	18.28	64.01
HsaEX0029786	75.56	11.58	63.98
HsaEX0027507	76.99	13.03	63.96
HsaEX0015971	70.37	6.59	63.78
HsaEX0000152	82.59	18.92	63.67
HsaEX0058023	70.73	7.27	63.46
HsaEX0039306	66.99	3.67	63.32
HsaEX0020714	69.24	6.07	63.17
HsaEX0012545	67.47	4.37	63.1
HsaEX0026454	96.58	33.49	63.09
HsaEX0044642	84.95	22.38	62.57
HsaEX0015596	71.24	8.74	62.5
HsaEX0015666	74.03	11.6	62.43
HsaEX0022989	75.58	13.2	62.38
HsaEX0000150	83.56	21.21	62.35
HsaEX0021830	67.44	5.15	62.29
HsaEX0070740	77.89	15.91	61.98
HsaEX0020591	70.14	8.24	61.9
HsaEX0015498	78.75	16.99	61.76
HsaEX0037799	67.24	6.28	60.96
HsaEX0014432	69.23	8.44	60.79
HsaEX0034475	69.45	8.71	60.74
HsaEX0021104	77.82	17.28	60.54
HsaEX0027358	64.6	4.09	60.51
HsaEX0007359	95.28	34.81	60.47
HsaEX0036251	75.31	15.07	60.24
HsaEX0022632	96.1	35.88	60.22
HsaEX0063374	74.47	14.53	59.94
HsaEX0044622	99.35	39.5	59.85
HsaEX0011918	85.97	26.15	59.82
HsaEX0066372	71.23	11.54	59.69
HsaEX0058272	72.38	12.7	59.68
HsaEX7005992	88.16	28.57	59.59
HsaEX0015478	64.46	4.92	59.54
HsaEX0022053	59.67	0.2	59.47
HsaEX0005734	86.79	27.44	59.35
HsaEX0033219	60.99	1.69	59.3
HsaEX0050092	59.05	0	59.05
HsaEX6013767	69.3	10.3	59
HsaEX0002966	72.66	13.95	58.71
HsaEX0038007	61.25	2.55	58.7
HsaEX0035103	91	32.39	58.61
HsaEX0001804	63.25	4.68	58.57
HsaEX0004157	90.97	32.41	58.56
HsaEX0043771	71.27	13.01	58.26
HsaEX0038484	74.19	15.98	58.21
HsaEX0005036	61.84	3.68	58.16
HsaEX0041655	96.8	38.67	58.13
HsaEX1002327	67.57	9.55	58.02
HsaEX0051110	63.22	5.47	57.75
HsaEX0039104	93.8	36.08	57.72
HsaEX0060619	82.65	24.99	57.66
HsaEX0012290	59.81	2.16	57.65
HsaEX0022280	63.51	5.96	57.55
HsaEX0055952	80.43	23.08	57.35
HsaEX0034522	57.27	0	57.27
HsaEX0042914	62.89	5.68	57.21
HsaEX0053673	57.18	0	57.18
HsaEX0023428	61.79	4.69	57.1
HsaEX0055468	57.1	0	57.1
HsaEX0051130	57.61	0.53	57.08
HsaEX0037169	61.6	4.68	56.92
HsaEX0006781	64.85	8.1	56.75
HsaEX0051523	59.02	2.3	56.72
HsaEX0003998	97.86	41.25	56.61
HsaEX0066658	64.47	7.88	56.59
HsaEX0045622	86.63	30.29	56.34
HsaEX0058125	61.18	4.96	56.22
HsaEX0047172	60	3.86	56.14
HsaEX0030478	81.7	25.83	55.87
HsaEX0015492	57.61	2.02	55.59
HsaEX0058118	55.57	0	55.57
HsaEX0049335	64.27	8.73	55.54
HsaEX0020939	75.47	20	55.47
HsaEX0004866	74.94	19.56	55.38
HsaEX0043865	63.77	8.52	55.25
HsaEX0063378	62.91	7.69	55.22
HsaEX0058054	57.75	2.6	55.15
HsaEX0015491	58.68	3.6	55.08
HsaEX0060988	64.29	9.31	54.98
HsaEX0017620	56.1	1.16	54.94
HsaEX0023381	85.07	30.15	54.92
HsaEX0042591	70.67	15.78	54.89
HsaEX0047035	71.7	16.87	54.83
HsaEX0031861	60.04	5.29	54.75
HsaEX0058177	78.38	23.7	54.68
HsaEX0037279	96.52	41.91	54.61
HsaEX0071571	94.34	39.74	54.6
HsaEX0006689	70.88	16.36	54.52
HsaEX0050522	66.16	11.74	54.42
HsaEX6099304	93.55	39.13	54.42
HsaEX0062130	54.33	0	54.33
HsaEX1046522	63.12	8.83	54.29
HsaEX1043449	55.73	1.68	54.05
HsaEX0004128	88.46	34.61	53.85
HsaEX0072774	56.71	2.89	53.82
HsaEX0048271	66.63	12.83	53.8
HsaEX0043291	68.03	14.29	53.74
HsaEX0040638	82.28	28.57	53.71
HsaEX0008096	55.41	1.8	53.61
HsaEX1037957	68.09	14.56	53.53
HsaEX0004919	57.3	3.8	53.5
HsaEX0045196	55.35	1.91	53.44
HsaEX0074391	73.46	20.16	53.3
HsaEX0035443	63.86	10.57	53.29
HsaEX0030037	64.02	10.83	53.19
HsaEX0044372	53.49	0.39	53.1
HsaEX0006882	53.61	0.57	53.04
HsaEX0018777	57.55	4.56	52.99
HsaEX0003009	60.35	7.4	52.95
HsaEX0042009	58.94	6	52.94
HsaEX0036760	71.51	18.58	52.93
HsaEX0040386	57.91	5.01	52.9
HsaEX0006131	58.5	5.62	52.88
HsaEX0022965	59.25	6.44	52.81
HsaEX0059697	55.19	2.6	52.59
HsaEX1000268	95.18	42.61	52.57
HsaEX0051392	58.59	6.09	52.5
HsaEX0026468	84.34	31.85	52.49
HsaEX0001805	66.67	14.29	52.38
HsaEX0035201	52.31	0	52.31
HsaEX0055947	93.07	40.84	52.23
HsaEX0044649	57.67	5.52	52.15
HsaEX0061804	69.86	17.74	52.12
HsaEX0062478	57.71	5.88	51.83
HsaEX0006332	79.39	27.63	51.76
HsaEX0016967	91.33	39.58	51.75
HsaEX0026370	71.92	20.2	51.72
HsaEX0061552	64.05	12.51	51.54
HsaEX0035988	56.53	5.06	51.47
HsaEX0034510	59.9	8.44	51.46
HsaEX0069169	57.23	5.96	51.27
HsaEX1005019	55.69	4.45	51.24
HsaEX0020538	51.21	0	51.21
HsaEX1026195	76.49	25.62	50.87
HsaEX0026113	54.14	3.29	50.85
HsaEX0059041	63.9	13.18	50.72
HsaEX0046880	56.52	5.88	50.64
HsaEX0024310	52.27	1.82	50.45
HsaEX0015594	65.03	14.61	50.42
HsaEX0058019	56.3	5.99	50.31
HsaEX0036249	84.97	34.68	50.29
HsaEX1013434	96.08	45.83	50.25
HsaEX0002926	76.31	26.37	49.94
HsaEX0051111	50.85	0.92	49.93
HsaEX0058989	81.92	32.02	49.9
HsaEX0059565	65.43	15.66	49.77
HsaEX0047356	65.32	15.6	49.72
HsaEX0051140	52.74	3.07	49.67
HsaEX0026036	52.19	2.59	49.6
HsaEX0000149	82.15	32.62	49.53
HsaEX0004132	61.88	12.53	49.35
HsaEX0033671	54.31	4.97	49.34
HsaEX0032697	91.3	41.99	49.31
HsaEX0003157	51.92	2.83	49.09
HsaEX1032112	68.7	19.68	49.02
HsaEX0055670	86.55	37.66	48.89
HsaEX0006782	62.67	13.79	48.88
HsaEX0070263	64.46	15.66	48.8
HsaEX0070258	65.82	17.04	48.78
HsaEX0016464	78.16	29.45	48.71
HsaEX0034003	55.45	6.83	48.62
HsaEX0007060	56.29	7.7	48.59
HsaEX0040475	53.55	5.07	48.48
HsaEX0012884	75.82	27.38	48.44
HsaEX0051163	51.92	3.8	48.12
HsaEX0044588	87.57	39.45	48.12
HsaEX0019090	58.68	10.61	48.07
HsaEX0005085	93.85	45.8	48.05
HsaEX0003019	71.29	23.25	48.04
HsaEX0043901	60.31	12.27	48.04
HsaEX0037265	85.58	37.57	48.01
HsaEX0018410	51	3.12	47.88
HsaEX0072509	55.13	7.31	47.82
HsaEX0038328	70.07	22.27	47.8
HsaEX0034863	79.2	31.42	47.78
HsaEX0015916	61.39	13.75	47.64
HsaEX6003982	51.94	4.37	47.57
HsaEX0016467	74.86	27.42	47.44
HsaEX0015476	69.71	22.36	47.35
HsaEX0056077	56.41	9.18	47.23
HsaEX0043773	66.72	19.66	47.06
HsaEX0054784	54.72	7.69	47.03
HsaEX0012221	49.11	2.17	46.94
HsaEX6087239	48.2	1.32	46.88
HsaEX0003016	48.46	1.7	46.76
HsaEX0056571	96.2	49.45	46.75
HsaEX1030646	46.88	0.22	46.66
HsaEX0047810	48.13	1.7	46.43
HsaEX1044557	68.35	21.98	46.37
HsaEX0060944	61.76	15.56	46.2
HsaEX0017044	87.34	41.18	46.16
HsaEX0019877	70.2	24.08	46.12
HsaEX0009420	80.51	34.47	46.04
HsaEX0073627	73.15	27.13	46.02
HsaEX6074205	100	54.09	45.91
HsaEX0011689	56.87	10.99	45.88
HsaEX0036252	48.9	3.11	45.79
HsaEX0051183	50.25	4.51	45.74
HsaEX0042503	83.49	37.84	45.65
HsaEX0013076	49.47	3.87	45.6
HsaEX0037467	67.61	22.08	45.53
HsaEX0041743	55.98	10.63	45.35
HsaEX0006952	74.03	28.75	45.28
HsaEX0060838	78.49	33.25	45.24
HsaEX6086075	52.28	7.12	45.16
HsaEX0000788	84.13	38.98	45.15
HsaEX0052251	52.02	7.03	44.99
HsaEX0012883	79.97	35.01	44.96
HsaEX0000641	98.59	53.69	44.9
HsaEX0026467	50.5	5.67	44.83
HsaEX0044946	75.2	30.44	44.76
HsaEX0056967	81.02	36.32	44.7
HsaEX0026760	97.44	52.83	44.61
HsaEX0008093	84.75	40.25	44.5
HsaEX0002319	44.47	0	44.47
HsaEX0036255	49.13	4.66	44.47
HsaEX6015209	98.77	54.31	44.46
HsaEX0043858	68.2	23.75	44.45
HsaEX1012283	57.37	12.93	44.44
HsaEX0028968	69.22	24.82	44.4
HsaEX0030034	79.59	35.2	44.39
HsaEX0070259	45.48	1.11	44.37
HsaEX0025921	56.78	12.45	44.33
HsaEX0070503	50.67	6.35	44.32
HsaEX0035813	48.42	4.29	44.13
HsaEX0038690	47.82	3.69	44.13
HsaEX0032930	100	55.93	44.07
HsaEX0026489	96.17	52.18	43.99
HsaEX1007303	89.23	45.29	43.94
HsaEX0056572	96.7	52.82	43.88
HsaEX0013011	91.11	47.34	43.77
HsaEX0022845	44.63	0.92	43.71
HsaEX0071569	74.07	30.38	43.69
HsaEX0020923	73.93	30.25	43.68
HsaEX0033684	46.58	2.91	43.67
HsaEX0050530	90.92	47.38	43.54
HsaEX0055716	62.02	18.49	43.53
HsaEX0049337	46.07	2.68	43.39
HsaEX0048275	78.49	35.19	43.3
HsaEX1019940	51.6	8.38	43.22
HsaEX0062729	47.83	4.71	43.12
HsaEX0003152	45.68	2.61	43.07
HsaEX0007240	50.91	7.99	42.92
HsaEX0055588	52.84	10	42.84
HsaEX0025234	67.23	24.53	42.7
HsaEX0010160	68.24	25.55	42.69
HsaEX0021585	42.53	0	42.53
HsaEX0063562	66.45	23.92	42.53
HsaEX0052250	71.89	29.38	42.51
HsaEX0036225	59.97	17.48	42.49
HsaEX1005633	51.88	9.48	42.4
HsaEX0051561	65.27	22.96	42.31
HsaEX0032160	88.31	46.03	42.28
HsaEX0037466	72.34	30.28	42.06
HsaEX0020963	100	57.97	42.03
HsaEX0051667	43.82	1.82	42
HsaEX0015809	42.44	0.46	41.98
HsaEX0070522	65.71	23.73	41.98
HsaEX1029166	55.17	13.21	41.96
HsaEX0004629	52.88	11.03	41.85
HsaEX0058390	58.99	17.16	41.83
HsaEX0070918	59.08	17.3	41.78
HsaEX0063953	54.67	13	41.67
HsaEX0022671	43.87	2.21	41.66
HsaEX0039780	88.05	46.4	41.65
HsaEX1014248	43.72	2.09	41.63
HsaEX0025457	42.86	1.25	41.61
HsaEX0036331	41.61	0	41.61
HsaEX0036507	48.66	7.07	41.59
HsaEX0061761	58.46	16.97	41.49
HsaEX0060607	45.41	3.94	41.47
HsaEX0034523	97.62	56.26	41.36
HsaEX0055640	60.83	19.47	41.36
HsaEX0041762	46.62	5.28	41.34
HsaEX0049336	45.97	4.66	41.31
HsaEX0021229	46.79	5.5	41.29
HsaEX0057775	41.68	0.44	41.24
HsaEX1030198	59.46	18.31	41.15
HsaEX0035640	65.62	24.63	40.99
HsaEX0005151	50.17	9.24	40.93
HsaEX1038515	64.42	23.5	40.92
HsaEX0026050	65	24.22	40.78
HsaEX1041334	65.06	24.29	40.77
HsaEX1040001	42.22	1.49	40.73
HsaEX0041427	70.42	29.82	40.6
HsaEX0059526	49.81	9.34	40.47
HsaEX0022024	80.51	40.06	40.45
HsaEX0067361	93.14	52.71	40.43
HsaEX0061917	43.18	2.77	40.41
HsaEX0024977	46.02	5.69	40.33
HsaEX0049450	78.26	37.93	40.33
HsaEX1023640	40.23	0	40.23
HsaEX0019888	87.72	47.5	40.22
HsaEX0050299	87.32	47.16	40.16
HsaEX0062787	44.44	4.35	40.09
HsaEX0066389	46.13	6.11	40.02
HsaEX7010863	53.17	13.18	39.99
HsaEX0023051	42.49	2.51	39.98
HsaEX0014382	44.06	4.09	39.97
HsaEX0051138	42.71	2.74	39.97
HsaEX1012934	81.79	41.89	39.9
HsaEX0048270	48.66	8.82	39.84
HsaEX0035420	41.67	1.9	39.77
HsaEX0054638	54.61	14.86	39.75
HsaEX0053983	75.8	36.1	39.7
HsaEX1040144	62.14	22.46	39.68
HsaEX0071570	64.26	24.61	39.65
HsaEX1039111	73.96	34.31	39.65
HsaEX0019952	41.41	1.86	39.55
HsaEX0037898	43.55	4	39.55
HsaEX1022683	62.16	22.68	39.48
HsaEX1013998	48.53	9.06	39.47
HsaEX0025777	87.4	47.95	39.45
HsaEX1032303	58.66	19.39	39.27
HsaEX0015827	46.85	7.63	39.22
HsaEX0040737	52.97	13.75	39.22
HsaEX0024357	91.11	51.9	39.21
HsaEX0043774	39.9	0.74	39.16
HsaEX0042667	87.23	48.1	39.13
HsaEX0067487	45.71	6.6	39.11
HsaEX0042574	49.07	10.02	39.05
HsaEX0008092	82.43	43.39	39.04
HsaEX0006764	79.07	40.04	39.03
HsaEX0061726	66.67	27.67	39
HsaEX0032827	92.91	53.92	38.99
HsaEX0052671	49.88	10.91	38.97
HsaEX0046423	50.48	11.61	38.87
HsaEX0021831	64.05	25.23	38.82
HsaEX0072147	41.91	3.11	38.8
HsaEX0063188	73.44	34.65	38.79
HsaEX0069618	41.33	2.57	38.76
HsaEX1018210	61.13	22.44	38.69
HsaEX0038006	38.65	0	38.65
HsaEX0055620	51.02	12.46	38.56
HsaEX0048269	62.68	24.13	38.55
HsaEX0013877	53.75	15.31	38.44
HsaEX0060509	42.6	4.17	38.43
HsaEX0017703	72.64	34.3	38.34
HsaEX0041285	83.79	45.5	38.29
HsaEX0030092	81.54	43.28	38.26
HsaEX0040548	39.75	1.52	38.23
HsaEX0020104	100	61.8	38.2
HsaEX1030207	59.31	21.2	38.11
HsaEX0005602	40.62	2.52	38.1
HsaEX0050300	91.21	53.17	38.04
HsaEX0038967	70.66	32.68	37.98
HsaEX0012022	44.44	6.59	37.85
HsaEX0021080	43.46	5.67	37.79
HsaEX0069999	71.16	33.38	37.78
HsaEX1019694	67.24	29.46	37.78
HsaEX1040115	37.66	0	37.66
HsaEX0024549	69.05	31.43	37.62
HsaEX0053741	42.11	4.5	37.61
HsaEX0016976	42.75	5.23	37.52
HsaEX0004136	47.98	10.52	37.46
HsaEX0066655	38.86	1.49	37.37
HsaEX0043861	41.33	3.98	37.35
HsaEX0028689	93.62	56.44	37.18
HsaEX0000651	62.22	25.08	37.14
HsaEX0061292	89.47	52.34	37.13
HsaEX0020953	77.3	40.2	37.1
HsaEX0006155	47.06	10	37.06
HsaEX1027111	46.96	9.9	37.06
HsaEX0044629	94.95	57.92	37.03
HsaEX0059048	43	5.99	37.01
HsaEX0033133	36.99	0	36.99
HsaEX0040218	62.4	25.45	36.95
HsaEX0053754	36.84	0	36.84
HsaEX0065634	36.83	0	36.83
HsaEX0041763	43.06	6.24	36.82
HsaEX0070785	56.36	19.56	36.8
HsaEX0066151	93.35	56.58	36.77
HsaEX0020254	50	13.25	36.75
HsaEX0037465	76.15	39.53	36.62
HsaEX1040976	94.79	58.17	36.62
HsaEX0055599	38.82	2.26	36.56
HsaEX0054211	65.95	29.41	36.54
HsaEX0048202	40.37	3.92	36.45
HsaEX0048789	39.45	3.05	36.4
HsaEX0059383	94.26	57.86	36.4
HsaEX0039267	52.89	16.51	36.38
HsaEX0048257	40.11	3.81	36.3
HsaEX1036077	37.04	0.75	36.29
HsaEX0050529	100	63.76	36.24
HsaEX0005852	59.83	23.59	36.24
HsaEX0039530	93.06	56.84	36.22
HsaEX0013376	82.46	46.24	36.22
HsaEX0007660	40.85	4.72	36.13
HsaEX0036506	36.13	0	36.13
HsaEX0062611	60.92	24.8	36.12
HsaEX0018350	43.96	7.89	36.07
HsaEX0028557	51.12	15.12	36
HsaEX0014070	35.84	0	35.84
HsaEX1025393	68.92	33.09	35.83
HsaEX0040027	42.32	6.52	35.8
HsaEX0022097	93.2	57.43	35.77
HsaEX0047046	84.53	48.77	35.76
HsaEX1045349	81.32	45.57	35.75
HsaEX1030445	61.18	25.48	35.7
HsaEX0030509	41.51	5.95	35.56
HsaEX0034512	59.59	24.07	35.52
HsaEX0052261	92.01	56.57	35.44
HsaEX0007254	44.37	8.96	35.41
HsaEX0073919	38.73	3.33	35.4
HsaEX0057149	45.37	9.99	35.38
HsaEX0041900	80.27	44.91	35.36
HsaEX0042824	76.66	41.34	35.32
HsaEX0060329	69.56	34.25	35.31
HsaEX0024976	39.92	4.78	35.14
HsaEX0065864	100	64.87	35.13
HsaEX0044634	62.73	27.62	35.11
HsaEX0037675	59.49	24.44	35.05
HsaEX0011931	46.15	11.11	35.04
HsaEX1044380	47.26	12.24	35.02
HsaEX0063287	39.91	4.9	35.01
HsaEX0006798	40.11	5.11	35
HsaEX7005729	96.43	61.47	34.96
HsaEX0053680	81.72	46.76	34.96
HsaEX0015695	65.23	30.34	34.89
HsaEX0052967	55.03	20.14	34.89
HsaEX0054421	65.91	31.1	34.81
HsaEX0022094	55.19	20.4	34.79
HsaEX0026568	41.04	6.29	34.75
HsaEX0041842	36.85	2.13	34.72
HsaEX0047869	43.2	8.52	34.68
HsaEX0035635	38.71	4.05	34.66
HsaEX0062073	69.86	35.21	34.65
HsaEX0058400	39.35	4.74	34.61
HsaEX0069340	40.44	5.83	34.61
HsaEX0049385	36.49	1.95	34.54
HsaEX0000817	100	65.52	34.48
HsaEX0012230	41.24	6.76	34.48
HsaEX1004873	34.55	0.09	34.46
HsaEX1000734	50.43	16	34.43
HsaEX0020290	38.02	3.63	34.39
HsaEX0040439	85.14	50.76	34.38
HsaEX0035441	42.22	7.85	34.37
HsaEX0055886	73.99	39.62	34.37
HsaEX0071895	87.52	53.19	34.33
HsaEX0005591	65.73	31.44	34.29
HsaEX0016544	46.67	12.39	34.28
HsaEX0060620	97.61	63.33	34.28
HsaEX0071083	36.67	2.43	34.24
HsaEX1020254	56.44	22.26	34.18
HsaEX0004757	34.16	0	34.16
HsaEX0055885	75.93	41.79	34.14
HsaEX0006560	73.42	39.34	34.08
HsaEX0049364	84.78	50.72	34.06
HsaEX0026714	47.9	13.86	34.04
HsaEX1000317	45.45	11.43	34.02
HsaEX0013023	42.58	8.61	33.97
HsaEX0066962	72.75	38.78	33.97
HsaEX0037926	63.34	29.38	33.96
HsaEX0042933	33.9	0	33.9
HsaEX0052089	64.27	30.37	33.9
HsaEX0070504	37.58	3.71	33.87
HsaEX0051231	37.9	4.04	33.86
HsaEX0005579	83.23	49.41	33.82
HsaEX0031714	33.81	0	33.81
HsaEX0060835	43.85	10.05	33.8
HsaEX0011453	46.67	12.93	33.74
HsaEX0052627	64.93	31.2	33.73
HsaEX0026020	53.14	19.44	33.7
HsaEX0036237	39.73	6.04	33.69
HsaEX0066667	34.79	1.19	33.6
HsaEX0005500	74.96	41.36	33.6
HsaEX0071008	93.1	59.5	33.6
HsaEX0002792	55.71	22.12	33.59
HsaEX0051180	48.16	14.57	33.59
HsaEX1046169	72.54	39.07	33.47
HsaEX0034483	34	0.55	33.45
HsaEX0033678	58.59	25.17	33.42
HsaEX0054341	69.82	36.4	33.42
HsaEX0006571	64.52	31.15	33.37
HsaEX0066680	33.37	0	33.37
HsaEX1016880	45.76	12.41	33.35
HsaEX0005074	36.31	2.98	33.33
HsaEX0055994	78.07	44.8	33.27
HsaEX0056073	46.38	13.13	33.25
HsaEX0019193	53.1	19.86	33.24
HsaEX0023501	34.95	1.71	33.24
HsaEX0016164	40.24	7.06	33.18
HsaEX0064773	58.22	25.19	33.03
HsaEX0045510	36.82	3.8	33.02
HsaEX0049367	33.02	0	33.02
HsaEX1026305	33.4	0.47	32.93
HsaEX0066267	40	7.1	32.9
HsaEX0057495	54.84	21.99	32.85
HsaEX0069302	34.62	1.89	32.73
HsaEX0038645	49.52	16.8	32.72
HsaEX0057701	40.19	7.47	32.72
HsaEX0005757	71.34	38.66	32.68
HsaEX0003257	41.69	9.04	32.65
HsaEX0064942	44.67	12.08	32.59
HsaEX0072503	50.12	17.54	32.58
HsaEX1025297	73.69	41.13	32.56
HsaEX0006179	89.4	56.85	32.55
HsaEX0014716	65.03	32.48	32.55
HsaEX0042383	99.28	66.81	32.47
HsaEX1000735	46.66	14.23	32.43
HsaEX1007697	82.31	49.91	32.4
HsaEX0054862	58.5	26.17	32.33
HsaEX0060963	51.65	19.4	32.25
HsaEX0016466	100	67.76	32.24
HsaEX0048249	35.91	3.68	32.23
HsaEX0033679	67.5	35.37	32.13
HsaEX0022329	38.63	6.51	32.12
HsaEX0034668	100	68	32
HsaEX0045535	100	68	32
HsaEX0058351	50.01	18.04	31.97
HsaEX0055131	85.9	53.96	31.94
HsaEX0012116	34.66	2.83	31.83
HsaEX0028745	48.88	17.07	31.81
HsaEX0011825	51.26	19.51	31.75
HsaEX0040388	55.66	23.91	31.75
HsaEX0061939	71.86	40.12	31.74
HsaEX0030036	71.5	39.77	31.73
HsaEX0029869	93.75	62.03	31.72
HsaEX0052307	65.75	34.03	31.72
HsaEX1023872	32.94	1.25	31.69
HsaEX0015473	31.67	0	31.67
HsaEX0060013	97	65.35	31.65
HsaEX0027639	79.13	47.5	31.63
HsaEX0072837	77.46	45.84	31.62
HsaEX0067508	35.85	4.26	31.59
HsaEX0047489	34.04	2.45	31.59
HsaEX0013780	86.04	54.54	31.5
HsaEX6060610	100	68.55	31.45
HsaEX0002321	34.3	2.94	31.36
HsaEX0015672	84.9	53.56	31.34
HsaEX0036505	31.34	0	31.34
HsaEX0066684	59.77	28.47	31.3
HsaEX0012069	90.99	59.8	31.19
HsaEX0022145	31.15	0	31.15
HsaEX0012402	85.54	54.43	31.11
HsaEX0045921	32.86	1.82	31.04
HsaEX0069709	69.77	38.73	31.04
HsaEX0013878	53.9	22.94	30.96
HsaEX0067998	35.8	4.85	30.95
HsaEX1008891	66.47	35.53	30.94
HsaEX0071336	30.93	0	30.93
HsaEX0018829	43.86	12.99	30.87
HsaEX0072596	61.19	30.36	30.83
HsaEX0050758	31.93	1.13	30.8
HsaEX0065036	33.87	3.07	30.8
HsaEX6015722	32.16	1.36	30.8
HsaEX0039550	85.01	54.23	30.78
HsaEX0042129	42.27	11.5	30.77
HsaEX0000836	33.33	2.56	30.77
HsaEX0048258	32.82	2.12	30.7
HsaEX0010796	91.37	60.7	30.67
HsaEX0001839	37.02	6.37	30.65
HsaEX7003519	31.62	0.98	30.64
HsaEX0015683	60.93	30.32	30.61
HsaEX0058461	36.58	6.03	30.55
HsaEX0020264	34.31	3.77	30.54
HsaEX0050298	90.82	60.29	30.53
HsaEX0038638	82.72	52.28	30.44
HsaEX0049991	44.24	13.83	30.41
HsaEX0028200	36.87	6.46	30.41
HsaEX0046768	50.29	19.91	30.38
HsaEX0019903	89.32	58.97	30.35
HsaEX0021183	94.6	64.31	30.29
HsaEX0015457	31.96	1.68	30.28
HsaEX0027019	55.49	25.24	30.25
HsaEX0024131	55.92	25.68	30.24
HsaEX0066242	82.7	52.5	30.2
HsaEX0058030	30.17	0	30.17
HsaEX0013539	37.23	7.1	30.13
HsaEX1027655	44.03	13.96	30.07
HsaEX0030854	88.49	58.42	30.07
HsaEX0072291	47.37	17.33	30.04
HsaEX0007125	32.81	2.79	30.02
HsaEX0022673	36.4	6.42	29.98
HsaEX0020103	100	70.06	29.94
HsaEX0033129	34.62	4.68	29.94
HsaEX0010533	71.9	41.97	29.93
HsaEX0007416	37.28	7.35	29.93
HsaEX0025925	30.37	0.47	29.9
HsaEX0014392	51.81	21.94	29.87
HsaEX0059336	95.29	65.43	29.86
HsaEX0007877	95.41	65.57	29.84
HsaEX0051179	31.04	1.25	29.79
HsaEX0073151	63.95	34.19	29.76
HsaEX0015364	53.45	23.7	29.75
HsaEX0027975	41.68	11.93	29.75
HsaEX1041951	38.39	8.71	29.68
HsaEX0041922	38.52	8.88	29.64
HsaEX0012879	54.49	24.86	29.63
HsaEX0071675	29.6	0	29.6
HsaEX0047518	46.12	16.52	29.6
HsaEX0053647	97.46	67.86	29.6
HsaEX0023505	50.89	21.32	29.57
HsaEX0062368	52.96	23.52	29.44
HsaEX0063648	60.12	30.69	29.43
HsaEX0067681	33.61	4.2	29.41
HsaEX0025938	53.56	24.17	29.39
HsaEX0053010	29.82	0.43	29.39
HsaEX0040951	31.62	2.24	29.38
HsaEX0022986	42.88	13.51	29.37
HsaEX0023360	29.37	0	29.37
HsaEX0034140	31.65	2.31	29.34
HsaEX1008588	37.96	8.67	29.29
HsaEX0067471	31.57	2.3	29.27
HsaEX0069485	93.17	63.91	29.26
HsaEX0008749	31.06	1.87	29.19
HsaEX0049811	30.12	0.94	29.18
HsaEX0001978	94.6	65.42	29.18
HsaEX0054711	84.07	54.89	29.18
HsaEX0012119	29.14	0	29.14
HsaEX0032631	44.82	15.8	29.02
HsaEX0016862	35.42	6.44	28.98
HsaEX0020145	55.17	26.19	28.98
HsaEX0033358	84.77	55.79	28.98
HsaEX0051927	71.14	42.19	28.95
HsaEX0012102	44.66	15.74	28.92
HsaEX0023624	34.88	6.02	28.86
HsaEX0005617	57	28.15	28.85
HsaEX0054000	59.53	30.7	28.83
HsaEX0056510	66.05	37.23	28.82
HsaEX0029226	48.07	19.26	28.81
HsaEX0000185	77.07	48.32	28.75
HsaEX0024354	30.23	1.49	28.74
HsaEX0026120	28.72	0	28.72
HsaEX0023494	34.27	5.56	28.71
HsaEX0071644	33.33	4.65	28.68
HsaEX0029441	30.77	2.18	28.59
HsaEX0071798	98.81	70.26	28.55
HsaEX0053462	60.84	32.3	28.54
HsaEX0003354	66.99	38.46	28.53
HsaEX0025141	75.99	47.46	28.53
HsaEX0048668	31.76	3.26	28.5
HsaEX0034511	76.77	48.3	28.47
HsaEX0030508	32.5	4.07	28.43
HsaEX0024018	84.93	56.52	28.41
HsaEX0044668	30.66	2.25	28.41
HsaEX0048259	29.1	0.7	28.4
HsaEX0017697	65.29	36.91	28.38
HsaEX7010553	54.22	25.84	28.38
HsaEX0015943	68.97	40.66	28.31
HsaEX0049276	94.6	66.31	28.29
HsaEX0009896	92.51	64.23	28.28
HsaEX0002844	44.05	15.79	28.26
HsaEX0019185	97.71	69.52	28.19
HsaEX0013181	82.33	54.15	28.18
HsaEX0034927	60.71	32.58	28.13
HsaEX0063917	35.38	7.25	28.13
HsaEX0060157	54.22	26.09	28.13
HsaEX0023218	28.12	0	28.12
HsaEX0068511	75.96	47.86	28.1
HsaEX0055669	92.66	64.58	28.08
HsaEX6091098	29.47	1.42	28.05
HsaEX0063412	31.97	3.94	28.03
HsaEX0037082	100	72	28
HsaEX0007132	37.92	9.93	27.99
HsaEX1007790	35.21	7.32	27.89
HsaEX0043752	29.08	1.19	27.89
HsaEX0025815	67.57	39.72	27.85
HsaEX0074483	43.16	15.31	27.85
HsaEX0021647	27.84	0	27.84
HsaEX7008349	92.67	64.88	27.79
HsaEX0022392	27.76	0	27.76
HsaEX0041654	74.04	46.34	27.7
HsaEX0030191	94.53	66.86	27.67
HsaEX0004659	92.38	64.72	27.66
HsaEX0068513	89.33	61.67	27.66
HsaEX0005556	27.6	0	27.6
HsaEX0030448	86.76	59.26	27.5
HsaEX0022158	58.23	30.73	27.5
HsaEX0005316	27.47	0	27.47
HsaEX0051121	45.15	17.7	27.45
HsaEX0019873	29.54	2.13	27.41
HsaEX0056672	66.97	39.6	27.37
HsaEX0024467	78.48	51.12	27.36
HsaEX0054738	33.55	6.19	27.36
HsaEX0052048	96.84	69.49	27.35
HsaEX0071409	32.08	4.76	27.32
HsaEX0022300	32.85	5.54	27.31
HsaEX0045736	30.33	3.03	27.3
HsaEX0012406	37.57	10.34	27.23
HsaEX6059402	39.08	11.9	27.18
HsaEX0048133	27.31	0.14	27.17
HsaEX0042517	87.88	60.71	27.17
HsaEX0041279	31.63	4.47	27.16
HsaEX0073841	72.53	45.4	27.13
HsaEX0020938	30.77	3.64	27.13
HsaEX0066666	30.45	3.35	27.1
HsaEX1005735	46.05	19	27.05
HsaEX0018423	94.37	67.35	27.02
HsaEX0015276	27.01	0	27.01
HsaEX0041381	82.02	55.01	27.01
HsaEX1044405	59.32	32.35	26.97
HsaEX1030278	63.24	36.28	26.96
HsaEX0067855	100	73.04	26.96
HsaEX1011149	29.91	3.04	26.87
HsaEX1032480	42.83	16	26.83
HsaEX0019206	36.42	9.63	26.79
HsaEX0016966	47.8	21.02	26.78
HsaEX0056575	75.88	49.13	26.75
HsaEX0065778	44.68	17.99	26.69
HsaEX1023717	26.67	0	26.67
HsaEX1022252	28.06	1.39	26.67
HsaEX0035360	91.83	65.18	26.65
HsaEX0061491	26.83	0.19	26.64
HsaEX0052292	37.5	10.89	26.61
HsaEX0049689	30.56	3.98	26.58
HsaEX0051079	37.5	10.92	26.58
HsaEX0072670	30.53	3.98	26.55
HsaEX0017143	100	73.5	26.5
HsaEX0035995	41.08	14.58	26.5
HsaEX0021618	93.01	66.52	26.49
HsaEX6068969	47.01	20.54	26.47
HsaEX0038390	33.88	7.42	26.46
HsaEX0041226	27.95	1.51	26.44
HsaEX0035734	42.91	16.49	26.42
HsaEX0055274	90.74	64.33	26.41
HsaEX0056573	98.02	71.61	26.41
HsaEX1024490	95.79	69.4	26.39
HsaEX0044865	26.37	0	26.37
HsaEX0063286	33.41	7.04	26.37
HsaEX0017945	38.01	11.65	26.36
HsaEX1004198	37.54	11.18	26.36
HsaEX0025377	42.22	15.92	26.3
HsaEX0027562	96.84	70.57	26.27
HsaEX0053821	74.63	48.41	26.22
HsaEX1007986	95.74	69.57	26.17
HsaEX0052047	96.64	70.48	26.16
HsaEX0071935	48.54	22.4	26.14
HsaEX0028887	78.76	52.63	26.13
HsaEX0009083	42.56	16.44	26.12
HsaEX0034068	76.11	50	26.11
HsaEX0069695	45.57	19.49	26.08
HsaEX0015504	37.58	11.51	26.07
HsaEX0073887	75.78	49.78	26
HsaEX1019759	82.1	56.1	26
HsaEX0039343	52.41	26.42	25.99
HsaEX0054491	56.38	30.4	25.98
HsaEX0023273	34.55	8.57	25.98
HsaEX1027049	67.25	41.35	25.9
HsaEX0036724	34.34	8.45	25.89
HsaEX0018693	29.22	3.33	25.89
HsaEX0051539	26.54	0.65	25.89
HsaEX0051521	89.56	63.7	25.86
HsaEX1001470	62.5	36.67	25.83
HsaEX1035929	31.74	5.91	25.83
HsaEX0003288	29.35	3.53	25.82
HsaEX1043466	27.8	1.98	25.82
HsaEX0050681	37.59	11.78	25.81
HsaEX0056569	25.76	0	25.76
HsaEX0048134	25.71	0	25.71
HsaEX0033806	26.52	0.82	25.7
HsaEX1007053	28.33	2.67	25.66
HsaEX0069974	31.82	6.17	25.65
HsaEX0010742	92.58	66.93	25.65
HsaEX0068512	91.06	65.43	25.63
HsaEX0039303	40.2	14.6	25.6
HsaEX0043155	46.82	21.22	25.6
HsaEX0021304	25.58	0	25.58
HsaEX0046607	25.58	0	25.58
HsaEX0032608	25.57	0	25.57
HsaEX0018797	79.01	53.45	25.56
HsaEX0003694	35.14	9.59	25.55
HsaEX1010516	35.01	9.55	25.46
HsaEX0072724	37.07	11.68	25.39
HsaEX1046481	78.48	53.09	25.39
HsaEX0026754	98.51	73.13	25.38
HsaEX0009856	75.35	50	25.35
HsaEX0014863	39.42	14.08	25.34
HsaEX0018944	36.74	11.48	25.26
HsaEX0035945	86.6	61.35	25.25
HsaEX0021454	31.65	6.42	25.23
HsaEX0056306	29.33	4.11	25.22
HsaEX0034628	25.38	0.18	25.2
HsaEX0056638	69.96	44.77	25.19
HsaEX0034767	62.49	37.31	25.18
HsaEX0062928	31.67	6.52	25.15
HsaEX0001577	30.27	5.12	25.15
HsaEX0063997	40	14.85	25.15
HsaEX0015266	95.21	70.06	25.15
HsaEX0063883	97.24	72.09	25.15
HsaEX0038179	41.11	16.09	25.02
HsaEX0001340	80	55	25
HsaEX0007926	50	25	25
HsaEX0046741	100	75	25
HsaEX0041462	72.55	47.59	24.96
HsaEX7007515	85.23	60.29	24.94
HsaEX1041702	82.72	57.78	24.94
HsaEX0053570	56.91	32	24.91
HsaEX0017344	38.85	13.95	24.9
HsaEX0052850	93.78	68.89	24.89
HsaEX0043703	37.05	12.16	24.89
HsaEX0004090	31.82	6.94	24.88
HsaEX0031265	87.88	63.03	24.85
HsaEX0041908	28.3	3.48	24.82
HsaEX0021619	86.42	61.61	24.81
HsaEX0038120	27.07	2.27	24.8
HsaEX0060989	26.24	1.45	24.79
HsaEX0023981	73.46	48.69	24.77
HsaEX0019685	85.63	60.87	24.76
HsaEX0009496	51.3	26.56	24.74
HsaEX0041079	70.45	45.73	24.72
HsaEX0051998	66.5	41.79	24.71
HsaEX0059842	77.82	53.11	24.71
HsaEX0009383	45.75	21.05	24.7
HsaEX0008345	69.89	45.21	24.68
HsaEX0027028	97.32	72.64	24.68
HsaEX0009132	24.66	0	24.66
HsaEX0008058	96.28	71.63	24.65
HsaEX0041057	26.02	1.38	24.64
HsaEX1043511	100	75.38	24.62
HsaEX0051051	88.88	64.31	24.57
HsaEX0074472	37.29	12.73	24.56
HsaEX0070238	73.6	49.04	24.56
HsaEX0073739	78.57	54.02	24.55
HsaEX0025876	95.09	70.56	24.53
HsaEX0008648	31.67	7.15	24.52
HsaEX0042512	35.87	11.36	24.51
HsaEX0007471	100	75.51	24.49
HsaEX1042577	71.01	46.54	24.47
HsaEX1005540	33.02	8.55	24.47
HsaEX0045322	81.18	56.72	24.46
HsaEX0048240	89.86	65.42	24.44
HsaEX0067645	41.4	16.96	24.44
HsaEX0006871	88.08	63.71	24.37
HsaEX0068106	31.84	7.48	24.36
HsaEX1045437	34.48	10.17	24.31
HsaEX0071493	30.82	6.58	24.24
HsaEX1026428	39.57	15.33	24.24
HsaEX0037704	100	75.76	24.24
HsaEX0042673	36.09	11.88	24.21
HsaEX0001233	76.47	52.29	24.18
HsaEX0003008	88.98	64.81	24.17
HsaEX0069519	33.03	8.92	24.11
HsaEX0025362	28.72	4.63	24.09
HsaEX0069007	24.19	0.11	24.08
HsaEX0048254	43.4	19.32	24.08
HsaEX0044682	88.47	64.41	24.06
HsaEX0022867	69.62	45.59	24.03
HsaEX0041239	25.02	1.01	24.01
HsaEX0036171	45.26	21.27	23.99
HsaEX0010794	86.67	62.69	23.98
HsaEX0008352	89.44	65.48	23.96
HsaEX0058111	23.95	0	23.95
HsaEX0049629	80.74	56.82	23.92
HsaEX0040763	62.5	38.59	23.91
HsaEX0009679	77.28	53.43	23.85
HsaEX0037072	89.8	65.95	23.85
HsaEX0037734	85.11	61.28	23.83
HsaEX0042403	89.66	65.83	23.83
HsaEX0019776	57.53	33.71	23.82
HsaEX0043905	80.2	56.41	23.79
HsaEX0041445	85.96	62.18	23.78
HsaEX0067131	29.11	5.34	23.77
HsaEX0040217	35.87	12.11	23.76
HsaEX1023726	64.93	41.18	23.75
HsaEX0066677	33.13	9.39	23.74
HsaEX0044093	28.99	5.26	23.73
HsaEX1029880	49.86	26.17	23.69
HsaEX0017702	28.28	4.6	23.68
HsaEX1037810	26.92	3.27	23.65
HsaEX0009072	62.58	38.96	23.62
HsaEX0026193	37.29	13.68	23.61
HsaEX1030814	24.79	1.18	23.61
HsaEX7003797	83.05	59.44	23.61
HsaEX0019516	96	72.41	23.59
HsaEX0034311	80.06	56.52	23.54
HsaEX0029974	37.88	14.35	23.53
HsaEX6038494	100	76.47	23.53
HsaEX0063744	44.18	20.66	23.52
HsaEX0058942	100	76.48	23.52
HsaEX1019760	81.54	58.04	23.5
HsaEX1030195	59.86	36.36	23.5
HsaEX1034749	32.14	8.65	23.49
HsaEX0007801	56.04	32.58	23.46
HsaEX0009621	44.72	21.26	23.46
HsaEX1008364	23.76	0.31	23.45
HsaEX0033479	75.94	52.49	23.45
HsaEX0028630	36.35	12.91	23.44
HsaEX1046417	58.3	34.86	23.44
HsaEX0025020	25.17	1.74	23.43
HsaEX1010762	57.01	33.58	23.43
HsaEX0039055	88.97	65.55	23.42
HsaEX0053980	97.29	73.87	23.42
HsaEX0049500	89.07	65.66	23.41
HsaEX0074364	59.4	36	23.4
HsaEX1045952	40.74	17.36	23.38
HsaEX0008809	71.27	47.89	23.38
HsaEX0023274	96.67	73.33	23.34
HsaEX0000491	51.48	28.14	23.34
HsaEX6011556	44.17	20.85	23.32
HsaEX0051914	43.09	19.79	23.3
HsaEX0006904	24.85	1.55	23.3
HsaEX0017699	46	22.71	23.29
HsaEX0004950	89.07	65.8	23.27
HsaEX0055387	63.93	40.67	23.26
HsaEX0040390	68.07	44.82	23.25
HsaEX0048624	43.73	20.49	23.24
HsaEX0045503	94.48	71.26	23.22
HsaEX1043218	24.38	1.16	23.22
HsaEX0054208	84.99	61.77	23.22
HsaEX0005029	79.15	55.96	23.19
HsaEX0048321	29.48	6.35	23.13
HsaEX0068311	86.27	63.18	23.09
HsaEX1035522	23.08	0	23.08
HsaEX1038436	96.67	73.63	23.04
HsaEX0006385	36.06	13.02	23.04
HsaEX0000280	73.47	50.44	23.03
HsaEX0042716	32.39	9.37	23.02
HsaEX0042371	27.63	4.61	23.02
HsaEX0041746	91.54	68.54	23
HsaEX0069420	53.83	30.83	23
HsaEX0037602	24.78	1.79	22.99
HsaEX0073499	49.55	26.56	22.99
HsaEX0032907	34.69	11.76	22.93
HsaEX0074561	75.26	52.34	22.92
HsaEX0012233	54.28	31.38	22.9
HsaEX0072470	92.21	69.32	22.89
HsaEX0053135	57.53	34.65	22.88
HsaEX0069325	100	77.16	22.84
HsaEX0069419	49.31	26.47	22.84
HsaEX0029879	52.38	29.56	22.82
HsaEX0002399	100	77.18	22.82
HsaEX0061450	25.5	2.72	22.78
HsaEX0074432	34.22	11.44	22.78
HsaEX0042746	25.71	2.94	22.77
HsaEX1000120	93.88	71.11	22.77
HsaEX0035531	55.46	32.72	22.74
HsaEX1035942	28.42	5.68	22.74
HsaEX0024657	100	77.26	22.74
HsaEX0065563	35.1	12.38	22.72
HsaEX0008744	92.2	69.5	22.7
HsaEX1025965	76.91	54.21	22.7
HsaEX0040234	92.73	70.04	22.69
HsaEX1027321	26.19	3.53	22.66
HsaEX6048181	100	77.34	22.66
HsaEX0004446	31.81	9.16	22.65
HsaEX0032694	96.15	73.53	22.62
HsaEX0071936	47.28	24.66	22.62
HsaEX0050240	65.86	43.25	22.61
HsaEX0052042	78.98	56.38	22.6
HsaEX0019889	33.33	10.74	22.59
HsaEX0019521	36.03	13.46	22.57
HsaEX0019603	44.68	22.11	22.57
HsaEX1023484	54.84	32.28	22.56
HsaEX0073541	86.55	64	22.55
HsaEX0036299	95.7	73.16	22.54
HsaEX0008284	27.58	5.04	22.54
HsaEX0029947	29.62	7.08	22.54
HsaEX0047161	24.04	1.5	22.54
HsaEX0026043	45.86	23.35	22.51
HsaEX1017048	69.96	47.45	22.51
HsaEX0065791	34.38	11.89	22.49
HsaEX0066646	95.73	73.25	22.48
HsaEX6052602	97.26	74.79	22.47
HsaEX0063884	95.18	72.73	22.45
HsaEX0038093	28.35	5.91	22.44
HsaEX0046671	64.58	42.14	22.44
HsaEX0050882	75.38	52.94	22.44
HsaEX6012180	88.75	66.32	22.43
HsaEX0055524	28.48	6.05	22.43
HsaEX0066593	48.85	26.45	22.4
HsaEX0008287	22.4	0	22.4
HsaEX0002308	38.32	15.94	22.38
HsaEX1033928	22.37	0	22.37
HsaEX0028620	37.62	15.25	22.37
HsaEX0069421	45.93	23.58	22.35
HsaEX0029909	72.09	49.75	22.34
HsaEX0064155	97.65	75.32	22.33
HsaEX0071558	26.18	3.85	22.33
HsaEX1015845	67.9	45.58	22.32
HsaEX0010960	94.81	72.52	22.29
HsaEX0049748	91.83	69.54	22.29
HsaEX0049229	29.1	6.82	22.28
HsaEX0069884	24.02	1.76	22.26
HsaEX0056505	100	77.77	22.23
HsaEX0057959	33.29	11.06	22.23
HsaEX0002424	95.82	73.61	22.21
HsaEX0017144	100	77.8	22.2
HsaEX0048687	44.92	22.73	22.19
HsaEX0033934	97.55	75.38	22.17
HsaEX0047025	35.92	13.75	22.17
HsaEX0045920	27.99	5.82	22.17
HsaEX0008756	54.5	32.35	22.15
HsaEX0013442	23.4	1.28	22.12
HsaEX1006629	23.82	1.71	22.11
HsaEX0013460	95.26	73.17	22.09
HsaEX0040812	25.61	3.56	22.05
HsaEX0071106	100	77.95	22.05
HsaEX0007836	25.25	3.21	22.04
HsaEX0041193	97.85	75.83	22.02
HsaEX0053898	100	77.98	22.02
HsaEX1025380	23.81	1.84	21.97
HsaEX0036845	87.03	65.1	21.93
HsaEX0066678	28.56	6.63	21.93
HsaEX6098297	23.4	1.54	21.86
HsaEX6091037	92.15	70.3	21.85
HsaEX0071739	89.22	67.44	21.78
HsaEX0011908	23.89	2.12	21.77
HsaEX0043473	93.5	71.74	21.76
HsaEX0009151	62.97	41.21	21.76
HsaEX0064027	21.69	0	21.69
HsaEX0022643	83.75	62.06	21.69
HsaEX0061655	55.84	34.19	21.65
HsaEX0012165	22.8	1.16	21.64
HsaEX0036254	23.54	1.94	21.6
HsaEX0035202	67.58	46.01	21.57
HsaEX0052533	87.88	66.35	21.53
HsaEX0057479	26	4.48	21.52
HsaEX0005132	54.52	33.03	21.49
HsaEX0014275	21.63	0.14	21.49
HsaEX1025686	71.19	49.7	21.49
HsaEX0017336	100	78.52	21.48
HsaEX0005954	25	3.53	21.47
HsaEX1042047	23.84	2.37	21.47
HsaEX1037155	23.53	2.08	21.45
HsaEX1025550	21.44	0	21.44
HsaEX0052287	23.09	1.67	21.42
HsaEX0048420	32.02	10.61	21.41
HsaEX1013969	24.32	2.91	21.41
HsaEX0038149	31.43	10.03	21.4
HsaEX0020638	86.93	65.55	21.38
HsaEX0007868	78.36	57	21.36
HsaEX0020438	100	78.64	21.36
HsaEX0003038	30.89	9.54	21.35
HsaEX0026124	21.34	0	21.34
HsaEX0063243	21.34	0	21.34
HsaEX0065918	100	78.67	21.33
HsaEX1046332	21.33	0	21.33
HsaEX0012064	89.97	68.66	21.31
HsaEX0036543	90.24	68.93	21.31
HsaEX0068668	33.2	11.91	21.29
HsaEX0014935	25.75	4.47	21.28
HsaEX0010283	70.1	48.82	21.28
HsaEX0051482	95.48	74.23	21.25
HsaEX0043073	27.12	5.88	21.24
HsaEX1035649	21.24	0	21.24
HsaEX0061426	56.82	35.6	21.22
HsaEX0021082	44.03	22.84	21.19
HsaEX0045117	39.95	18.76	21.19
HsaEX1043914	23.88	2.7	21.18
HsaEX0044929	54.99	33.83	21.16
HsaEX0073930	25.05	3.89	21.16
HsaEX0029173	26.83	5.68	21.15
HsaEX0053856	99.1	77.95	21.15
HsaEX1045152	26.64	5.5	21.14
HsaEX0045350	71.35	50.22	21.13
HsaEX0074344	88.06	66.94	21.12
HsaEX6069446	100	78.88	21.12
HsaEX0062242	23.4	2.33	21.07
HsaEX1027028	21.54	0.47	21.07
HsaEX0048594	100	78.95	21.05
HsaEX0056809	78.46	57.41	21.05
HsaEX0009081	69.02	47.99	21.03
HsaEX0003662	64.47	43.49	20.98
HsaEX0055282	100	79.03	20.97
HsaEX0030644	20.96	0	20.96
HsaEX0001085	40.95	20	20.95
HsaEX0038799	89.93	69	20.93
HsaEX0060243	83.72	62.79	20.93
HsaEX0000005	45.35	24.43	20.92
HsaEX0015961	100	79.1	20.9
HsaEX0033775	33.88	12.98	20.9
HsaEX0066768	82.17	61.29	20.88
HsaEX0010892	23.81	2.94	20.87
HsaEX6019794	38.46	17.65	20.81
HsaEX0042869	85.19	64.39	20.8
HsaEX0017555	38.33	17.54	20.79
HsaEX0018620	75	54.22	20.78
HsaEX0051397	84.18	63.41	20.77
HsaEX0068898	94.17	73.43	20.74
HsaEX0060718	34.43	13.7	20.73
HsaEX0073140	81.28	60.59	20.69
HsaEX0016037	29.23	8.55	20.68
HsaEX1001076	24.4	3.74	20.66
HsaEX6094785	90.06	69.4	20.66
HsaEX0051996	44.83	24.21	20.62
HsaEX0060978	89.07	68.47	20.6
HsaEX1037512	20.59	0	20.59
HsaEX1012909	20.83	0.25	20.58
HsaEX0032967	72	51.44	20.56
HsaEX6085042	100	79.44	20.56
HsaEX0017573	20.56	0	20.56
HsaEX1005848	58.76	38.23	20.53
HsaEX0037752	64.53	44.02	20.51
HsaEX0073238	53.12	32.63	20.49
HsaEX0073466	34.12	13.63	20.49
HsaEX0043458	100	79.53	20.47
HsaEX0067262	84.87	64.44	20.43
HsaEX0037791	26.83	6.42	20.41
HsaEX0021251	20.76	0.36	20.4
HsaEX0051224	26.95	6.58	20.37
HsaEX0038966	73.08	52.72	20.36
HsaEX0060156	20.79	0.45	20.34
HsaEX0024570	21.12	0.82	20.3
HsaEX0055397	84.95	64.65	20.3
HsaEX0004246	85	64.71	20.29
HsaEX0029281	100	79.74	20.26
HsaEX1038185	54.67	34.41	20.26
HsaEX0032456	91.41	71.15	20.26
HsaEX0051187	84.24	64	20.24
HsaEX0057558	95.59	75.36	20.23
HsaEX0019478	68.79	48.64	20.15
HsaEX0059122	40.14	20	20.14
HsaEX0072500	20.4	0.26	20.14
HsaEX0041426	63.77	43.64	20.13
HsaEX0059507	50.85	30.75	20.1
HsaEX0027977	99.08	79	20.08
HsaEX0045047	35.76	15.68	20.08
HsaEX0002836	24.23	4.17	20.06
HsaEX0006387	81.22	61.16	20.06
HsaEX0050846	81.11	61.05	20.06
HsaEX0071084	88.63	68.58	20.05
HsaEX0039904	33.98	13.94	20.04
HsaEX0066555	84.85	64.81	20.04
HsaEX0065777	22.58	2.55	20.03
HsaEX0015942	73.43	53.41	20.02
HsaEX0023661	92.4	72.38	20.02
HsaEX0063107	88.65	68.63	20.02
HsaEX0064772	74.5	54.48	20.02
HsaEX6064433	100	80	20
HsaEX0017718	42.74	22.75	19.99
HsaEX6053629	95.58	75.59	19.99
HsaEX0031632	38.46	18.52	19.94
HsaEX0036510	20.62	0.7	19.92
HsaEX0014192	100	80.09	19.91
HsaEX1008592	19.84	0	19.84
HsaEX0026334	100	80.17	19.83
HsaEX0059281	19.83	0	19.83
HsaEX0053977	30.06	10.25	19.81
HsaEX0004145	55.4	35.59	19.81
HsaEX0017700	51.66	31.86	19.8
HsaEX0071894	90.62	70.83	19.79
HsaEX1016101	25.98	6.21	19.77
HsaEX0001215	99.05	79.31	19.74
HsaEX0069448	39.14	19.41	19.73
HsaEX0069684	31.49	11.76	19.73
HsaEX0002785	20.74	1.02	19.72
HsaEX0010793	63.01	43.3	19.71
HsaEX0051300	28.67	8.96	19.71
HsaEX0072646	83.36	63.65	19.71
HsaEX0008252	73.4	53.7	19.7
HsaEX0054849	43.75	24.05	19.7
HsaEX0026779	74	54.33	19.67
HsaEX0025875	88.31	68.65	19.66
HsaEX0032457	90.24	70.6	19.64
HsaEX0041957	20	0.36	19.64
HsaEX0008808	72.49	52.89	19.6
HsaEX0022869	85.14	65.55	19.59
HsaEX0031033	20.38	0.79	19.59
HsaEX0034477	97.57	77.98	19.59
HsaEX0060974	25.77	6.19	19.58
HsaEX6004773	100	80.42	19.58
HsaEX0059042	66.82	47.24	19.58
HsaEX0020431	97.52	77.95	19.57
HsaEX0049260	71.56	52.01	19.55
HsaEX1030865	21.96	2.41	19.55
HsaEX0020253	27.01	7.47	19.54
HsaEX0001917	26.36	6.82	19.54
HsaEX0006797	27.27	7.75	19.52
HsaEX0033976	88.89	69.37	19.52
HsaEX0072192	86.67	67.16	19.51
HsaEX1044286	27.84	8.33	19.51
HsaEX0033597	53.57	34.07	19.5
HsaEX1046271	25.56	6.06	19.5
HsaEX7003243	100	80.54	19.46
HsaEX0015530	100	80.57	19.43
HsaEX0007492	39.23	19.82	19.41
HsaEX1039946	31.32	11.92	19.4
HsaEX0037053	92.39	73	19.39
HsaEX0001423	88.89	69.52	19.37
HsaEX0051217	97.87	78.5	19.37
HsaEX0034301	83.16	63.8	19.36
HsaEX0009867	24.19	4.85	19.34
HsaEX0033889	21.46	2.13	19.33
HsaEX0067611	30.43	11.11	19.32
HsaEX0072836	88.63	69.31	19.32
HsaEX0024033	87.97	68.67	19.3
HsaEX0029102	32.58	13.28	19.3
HsaEX0001547	90.32	71.03	19.29
HsaEX0004293	83.69	64.41	19.28
HsaEX0007263	77.78	58.51	19.27
HsaEX0000642	19.79	0.52	19.27
HsaEX1004684	19.27	0	19.27
HsaEX0003358	97.58	78.31	19.27
HsaEX1004155	20.12	0.86	19.26
HsaEX0055499	73.58	54.34	19.24
HsaEX1006204	100	80.77	19.23
HsaEX0072469	39.43	20.2	19.23
HsaEX1009721	22.73	3.5	19.23
HsaEX0012574	35.71	16.52	19.19
HsaEX0005858	20.36	1.18	19.18
HsaEX0063263	42.64	23.46	19.18
HsaEX0042454	23.8	4.64	19.16
HsaEX0046400	100	80.84	19.16
HsaEX0051527	19.87	0.72	19.15
HsaEX0053122	22.68	3.53	19.15
HsaEX1005304	19.15	0	19.15
HsaEX0005763	32.13	12.99	19.14
HsaEX0057212	65.28	46.14	19.14
HsaEX0007963	24.33	5.2	19.13
HsaEX0028133	40.83	21.7	19.13
HsaEX0038375	99.12	80	19.12
HsaEX0028796	83.33	64.24	19.09
HsaEX0006546	41.29	22.2	19.09
HsaEX0010266	37.3	18.22	19.08
HsaEX0036250	39.44	20.36	19.08
HsaEX0027020	28.67	9.6	19.07
HsaEX0048470	28.21	9.15	19.06
HsaEX0018800	91.87	72.84	19.03
HsaEX0037159	19.44	0.44	19
HsaEX0003247	30.23	11.24	18.99
HsaEX0033975	91.72	72.73	18.99
HsaEX0039247	60.8	41.82	18.98
HsaEX0035439	26.43	7.46	18.97
HsaEX0009167	92.98	74.02	18.96
HsaEX0022817	87.69	68.73	18.96
HsaEX0019882	100	81.05	18.95
HsaEX0014493	31.15	12.21	18.94
HsaEX0018662	93.22	74.29	18.93
HsaEX0042181	80.72	61.8	18.92
HsaEX0022500	19.84	0.92	18.92
HsaEX0074044	100	81.1	18.9
HsaEX0021709	24.36	5.49	18.87
HsaEX0060224	28.9	10.03	18.87
HsaEX0062911	55.35	36.49	18.86
HsaEX0045745	68.03	49.19	18.84
HsaEX0054787	55.58	36.74	18.84
HsaEX0050212	22.73	3.9	18.83
HsaEX6058121	95.85	77.02	18.83
HsaEX0052066	46.67	27.85	18.82
HsaEX0062610	83.32	64.5	18.82
HsaEX0018479	28.77	9.96	18.81
HsaEX0046742	42.86	24.05	18.81
HsaEX0019085	85.58	66.78	18.8
HsaEX0016018	32.3	13.52	18.78
HsaEX0049960	49.33	30.58	18.75
HsaEX0024396	22.44	3.7	18.74
HsaEX0072502	27.39	8.65	18.74
HsaEX0041810	73.51	54.78	18.73
HsaEX1026544	26.83	8.11	18.72
HsaEX0064255	31.73	13.04	18.69
HsaEX1000119	65.71	47.02	18.69
HsaEX0001289	95	76.32	18.68
HsaEX0065344	21.48	2.8	18.68
HsaEX0073851	29.27	10.59	18.68
HsaEX0040933	29.57	10.9	18.67
HsaEX0012227	19.34	0.67	18.67
HsaEX0034466	18.66	0	18.66
HsaEX0007938	71.77	53.11	18.66
HsaEX6087794	21.66	3.01	18.65
HsaEX0025589	46.21	27.57	18.64
HsaEX0051148	38.46	19.82	18.64
HsaEX1012037	48.45	29.82	18.63
HsaEX0040106	86.89	68.27	18.62
HsaEX0011906	18.61	0	18.61
HsaEX0074117	77.32	58.71	18.61
HsaEX0045688	31.42	12.83	18.59
HsaEX1008333	18.58	0	18.58
HsaEX1017815	18.93	0.36	18.57
HsaEX0011026	100	81.43	18.57
HsaEX0047079	82.07	63.5	18.57
HsaEX0003436	99.23	80.67	18.56
HsaEX0020007	92.25	73.69	18.56
HsaEX0071799	98.43	79.89	18.54
HsaEX0065903	86.32	67.78	18.54
HsaEX0070090	24.38	5.85	18.53
HsaEX6029857	100	81.47	18.53
HsaEX1039644	22.52	4	18.52
HsaEX0023225	21.21	2.7	18.51
HsaEX0043517	21.05	2.56	18.49
HsaEX0067878	100	81.54	18.46
HsaEX0017812	49.87	31.47	18.4
HsaEX0040235	100	81.61	18.39
HsaEX0064947	38.44	20.06	18.38
HsaEX0007675	72.54	54.18	18.36
HsaEX0068831	68.4	50.05	18.35
HsaEX0074170	41.59	23.24	18.35
HsaEX0072728	41.45	23.1	18.35
HsaEX6015639	58.89	40.54	18.35
HsaEX0019014	95.7	77.36	18.34
HsaEX0040830	84.81	66.47	18.34
HsaEX0044967	18.81	0.49	18.32
HsaEX1034764	26.99	8.67	18.32
HsaEX0000256	19.88	1.57	18.31
HsaEX0056777	46.07	27.77	18.3
HsaEX1018761	27	8.71	18.29
HsaEX0068707	34.34	16.06	18.28
HsaEX0024349	30.34	12.06	18.28
HsaEX0062580	90.37	72.09	18.28
HsaEX0072191	91.11	72.84	18.27
HsaEX0037096	100	81.75	18.25
HsaEX0035530	73.98	55.74	18.24
HsaEX1023579	88.07	69.83	18.24
HsaEX0072146	100	81.77	18.23
HsaEX1039043	19.19	0.96	18.23
HsaEX0029878	58.11	39.89	18.22
HsaEX0036694	51.48	33.28	18.2
HsaEX0066771	18.18	0	18.18
HsaEX0073838	91.07	72.89	18.18
HsaEX0060133	88.24	70.11	18.13
HsaEX0034656	94.28	76.16	18.12
HsaEX0034167	30.07	11.96	18.11
HsaEX0010389	43.86	25.79	18.07
HsaEX1014306	19.36	1.31	18.05
HsaEX1033649	22.86	4.81	18.05
HsaEX1006332	36.43	18.39	18.04
HsaEX0004248	74.28	56.25	18.03
HsaEX1042751	46.43	28.4	18.03
HsaEX0021045	64.95	46.93	18.02
HsaEX0047250	100	81.98	18.02
HsaEX0072674	96.17	78.15	18.02
HsaEX0057500	70.4	52.39	18.01
HsaEX0005409	78.26	60.26	18
HsaEX1027257	29.5	11.5	18
HsaEX0043540	26.96	8.98	17.98
HsaEX0071239	19.46	1.49	17.97
HsaEX0067253	84.46	66.49	17.97
HsaEX0047294	53.09	35.13	17.96
HsaEX0033960	17.95	0	17.95
HsaEX1041649	17.95	0	17.95
HsaEX0055303	29.98	12.04	17.94
HsaEX0070478	74.88	56.94	17.94
HsaEX0002279	100	82.09	17.91
HsaEX1037504	21.99	4.08	17.91
HsaEX0062759	43.48	25.58	17.9
HsaEX0021186	85.03	67.14	17.89
HsaEX1014238	18.45	0.56	17.89
HsaEX0062812	80.24	62.36	17.88
HsaEX1028907	93.55	75.68	17.87
HsaEX0005942	78.2	60.36	17.84
HsaEX0004319	87.32	69.49	17.83
HsaEX0045769	33.95	16.13	17.82
HsaEX0055565	38.64	20.83	17.81
HsaEX0027459	28.65	10.86	17.79
HsaEX0023625	93.6	75.81	17.79
HsaEX0043912	20	2.22	17.78
HsaEX0010804	93.87	76.1	17.77
HsaEX0051251	100	82.23	17.77
HsaEX1005347	55.7	37.94	17.76
HsaEX0034307	100	82.25	17.75
HsaEX0010414	93.7	75.96	17.74
HsaEX0052546	18.92	1.19	17.73
HsaEX0001242	17.71	0	17.71
HsaEX1012115	19.63	1.92	17.71
HsaEX0069831	21.31	3.6	17.71
HsaEX0016461	96.35	78.64	17.71
HsaEX0027388	78.18	60.5	17.68
HsaEX0020252	63.02	45.34	17.68
HsaEX0034643	25.8	8.12	17.68
HsaEX0035768	21.32	3.65	17.67
HsaEX0073236	31.05	13.38	17.67
HsaEX0071169	89.4	71.74	17.66
HsaEX0061551	99.63	81.97	17.66
HsaEX0024458	100	82.35	17.65
HsaEX0033485	22.5	4.85	17.65
HsaEX0041235	24.37	6.73	17.64
HsaEX0053794	20.12	2.48	17.64
HsaEX6098745	99.46	81.82	17.64
HsaEX0003476	34.91	17.27	17.64
HsaEX1033463	20.26	2.64	17.62
HsaEX0025812	37.02	19.43	17.59
HsaEX0069336	17.59	0	17.59
HsaEX0068385	93.71	76.12	17.59
HsaEX0049855	98.59	81.01	17.58
HsaEX0042362	20.65	3.08	17.57
HsaEX1020252	51.15	33.58	17.57
HsaEX0002893	22.08	4.54	17.54
HsaEX0006858	17.53	0	17.53
HsaEX1020255	67.18	49.66	17.52
HsaEX0018058	63.4	45.88	17.52
HsaEX0012403	87.03	69.52	17.51
HsaEX0033795	100	82.49	17.51
HsaEX0060477	85.8	68.32	17.48
HsaEX0039812	19.97	2.49	17.48
HsaEX1042681	65.21	47.73	17.48
HsaEX0022646	18.58	1.11	17.47
HsaEX0053668	20.92	3.46	17.46
HsaEX1016064	24.44	6.98	17.46
HsaEX0018454	28.77	11.32	17.45
HsaEX0060707	22.26	4.82	17.44
HsaEX0064870	51.46	34.04	17.42
HsaEX0010957	81.13	63.72	17.41
HsaEX1038306	85.64	68.24	17.4
HsaEX1043395	24.6	7.2	17.4
HsaEX0008868	52.86	35.46	17.4
HsaEX0042402	90.19	72.8	17.39
HsaEX0013986	72.26	54.89	17.37
HsaEX0021353	58.47	41.1	17.37
HsaEX0013876	96.51	79.16	17.35
HsaEX0044095	62.98	45.63	17.35
HsaEX0017478	89.37	72.04	17.33
HsaEX0051028	33.33	16	17.33
HsaEX0037955	95.86	78.54	17.32
HsaEX0022652	32.62	15.31	17.31
HsaEX0008832	27.04	9.74	17.3
HsaEX1019843	77.54	60.25	17.29
HsaEX0035502	30.48	13.19	17.29
HsaEX1040695	19.48	2.19	17.29
HsaEX1034887	21.57	4.29	17.28
HsaEX0069304	50	32.73	17.27
HsaEX1013208	17.27	0	17.27
HsaEX0032966	37.27	20.02	17.25
HsaEX0006010	32.47	15.22	17.25
HsaEX0050912	18.92	1.67	17.25
HsaEX0009904	80.62	63.38	17.24
HsaEX6055273	100	82.76	17.24
HsaEX0058207	96.29	79.06	17.23
HsaEX0028736	74.67	57.45	17.22
HsaEX0042372	23.07	5.86	17.21
HsaEX0035656	89.49	72.28	17.21
HsaEX0055239	100	82.79	17.21
HsaEX0065561	26.06	8.86	17.2
HsaEX0014393	71.23	54.05	17.18
HsaEX1013636	17.18	0	17.18
HsaEX6065824	100	82.84	17.16
HsaEX0016468	93.14	76	17.14
HsaEX0058910	97.14	80	17.14
HsaEX0045566	70.99	53.85	17.14
HsaEX0029904	81.54	64.42	17.12
HsaEX0048873	30.47	13.37	17.1
HsaEX0046657	83.07	65.97	17.1
HsaEX0041468	78.86	61.77	17.09
HsaEX0031225	90	72.92	17.08
HsaEX0068148	100	82.92	17.08
HsaEX1001534	17.07	0	17.07
HsaEX1024423	19.4	2.33	17.07
HsaEX1046397	17.07	0	17.07
HsaEX0003258	39.25	22.19	17.06
HsaEX0051038	17.05	0	17.05
HsaEX1042029	87.34	70.29	17.05
HsaEX6070077	100	82.97	17.03
HsaEX0010606	49.01	31.98	17.03
HsaEX0032136	23.89	6.87	17.02
HsaEX0063400	33.05	16.03	17.02
HsaEX0009976	83.67	66.67	17
HsaEX1029868	18.44	1.44	17
HsaEX1038017	100	83.02	16.98
HsaEX0066099	91.22	74.26	16.96
HsaEX1018307	23.06	6.11	16.95
HsaEX0065717	25.58	8.63	16.95
HsaEX0040108	82.34	65.4	16.94
HsaEX0034100	90.23	73.31	16.92
HsaEX1030051	17.05	0.13	16.92
HsaEX0009620	75.51	58.62	16.89
HsaEX0038126	32.02	15.13	16.89
HsaEX1046283	74.36	57.48	16.88
HsaEX0014560	17.56	0.69	16.87
HsaEX0031179	59.73	42.86	16.87
HsaEX0032449	18.04	1.17	16.87
HsaEX0034593	96.32	79.45	16.87
HsaEX1033929	16.85	0	16.85
HsaEX0018132	35.2	18.36	16.84
HsaEX0072647	88.34	71.5	16.84
HsaEX1023707	18.68	1.84	16.84
HsaEX0047303	23.78	6.95	16.83
HsaEX6041766	94.44	77.61	16.83
HsaEX0048384	100	83.19	16.81
HsaEX0043470	100	83.2	16.8
HsaEX0036540	81.15	64.36	16.79
HsaEX0021567	20.1	3.31	16.79
HsaEX0008400	27.96	11.18	16.78
HsaEX0070775	81.7	64.95	16.75
HsaEX0015709	41.48	24.74	16.74
HsaEX0054405	55.07	38.36	16.71
HsaEX0066557	100	83.29	16.71
HsaEX0002786	21.8	5.1	16.7
HsaEX0061455	30.43	13.73	16.7
HsaEX0071796	98.44	81.75	16.69
HsaEX0070964	30.97	14.29	16.68
HsaEX0003922	100	83.33	16.67
HsaEX0045564	16.67	0	16.67
HsaEX0052096	88.48	71.81	16.67
HsaEX0054231	16.67	0	16.67
HsaEX0071295	100	83.33	16.67
HsaEX1026958	16.67	0	16.67
HsaEX6009604	100	83.33	16.67
HsaEX0018621	75.56	58.9	16.66
HsaEX0021545	97.97	81.31	16.66
HsaEX0058508	17.33	0.68	16.65
HsaEX1029879	45.66	29.01	16.65
HsaEX0015273	94.89	78.27	16.62
HsaEX1036283	34.69	18.07	16.62
HsaEX0012101	80.81	64.2	16.61
HsaEX0043478	33.89	17.28	16.61
HsaEX0028025	17.18	0.58	16.6
HsaEX0009080	30.74	14.14	16.6
HsaEX0040581	91.53	74.94	16.59
HsaEX1007503	25.93	9.35	16.58
HsaEX0007305	98.46	81.89	16.57
HsaEX1016146	38.78	22.22	16.56
HsaEX0055817	89.55	73	16.55
HsaEX1011456	28.13	11.6	16.53
HsaEX0017372	28.59	12.07	16.52
HsaEX0058389	67.8	51.28	16.52
HsaEX0006024	93.04	76.54	16.5
HsaEX0034513	16.5	0	16.5
HsaEX0062015	80.93	64.45	16.48
HsaEX0043797	16.46	0	16.46
HsaEX0058388	34.48	18.03	16.45
HsaEX0044193	30.1	13.66	16.44
HsaEX0049874	93.55	77.14	16.41
HsaEX0008752	76.79	60.4	16.39
HsaEX0070240	95.42	79.03	16.39
HsaEX0004297	17.58	1.19	16.39
HsaEX0049737	20.58	4.2	16.38
HsaEX0059900	98.04	81.69	16.35
HsaEX1004134	19.95	3.6	16.35
HsaEX0015509	100	83.65	16.35
HsaEX0026734	26.61	10.28	16.33
HsaEX0003474	78.7	62.38	16.32
HsaEX0073171	100	83.69	16.31
HsaEX0062231	54.59	38.29	16.3
HsaEX0050538	16.28	0	16.28
HsaEX1014883	16.28	0	16.28
HsaEX7004748	43.88	27.62	16.26
HsaEX0071551	16.43	0.17	16.26
HsaEX0068830	57.84	41.61	16.23
HsaEX0042504	89.91	73.68	16.23
HsaEX0005367	30.4	14.18	16.22
HsaEX0005131	85.39	69.2	16.19
HsaEX0015115	61.34	45.16	16.18
HsaEX0033443	97.18	81.01	16.17
HsaEX0040725	64.39	48.22	16.17
HsaEX0073447	41.56	25.4	16.16
HsaEX0043410	91.41	75.26	16.15
HsaEX0023621	21.57	5.43	16.14
HsaEX0006022	28.28	12.15	16.13
HsaEX0018183	32.65	16.52	16.13
HsaEX0004046	59.34	43.22	16.12
HsaEX0045517	97.87	81.75	16.12
HsaEX0071908	20.13	4.01	16.12
HsaEX0039945	98.69	82.59	16.1
HsaEX1045568	47.52	31.43	16.09
HsaEX0013398	36.08	20	16.08
HsaEX1020662	18.81	2.74	16.07
HsaEX0036718	47.83	31.76	16.07
HsaEX0005903	91.69	75.64	16.05
HsaEX0035786	68.21	52.16	16.05
HsaEX0057652	70.36	54.31	16.05
HsaEX0006083	100	83.96	16.04
HsaEX0024958	17.75	1.71	16.04
HsaEX0014939	100	83.97	16.03
HsaEX1018276	22.35	6.32	16.03
HsaEX6006615	100	83.98	16.02
HsaEX0005451	100	83.99	16.01
HsaEX0012216	15.99	0	15.99
HsaEX0032782	93.24	77.25	15.99
HsaEX1027464	77.91	61.92	15.99
HsaEX0071105	100	84.02	15.98
HsaEX0036258	16.57	0.6	15.97
HsaEX0012295	82.94	66.97	15.97
HsaEX7105602	75.42	59.45	15.97
HsaEX0013043	80.53	64.57	15.96
HsaEX1003795	18.16	2.2	15.96
HsaEX0034151	94.44	78.49	15.95
HsaEX0062679	72.28	56.33	15.95
HsaEX1012215	15.94	0	15.94
HsaEX0040107	85.32	69.38	15.94
HsaEX0016471	28.97	13.04	15.93
HsaEX0061506	25.39	9.46	15.93
HsaEX0042550	21.05	5.13	15.92
HsaEX1042321	21.62	5.7	15.92
HsaEX0013814	16.61	0.69	15.92
HsaEX6069312	100	84.09	15.91
HsaEX0028625	85.45	69.55	15.9
HsaEX0048377	20.48	4.58	15.9
HsaEX0011402	79.47	63.57	15.9
HsaEX0012966	97.3	81.4	15.9
HsaEX1040776	20.55	4.66	15.89
HsaEX0005729	98.51	82.64	15.87
HsaEX0056012	81.72	65.85	15.87
HsaEX0035158	21.43	5.56	15.87
HsaEX0074101	99.6	83.73	15.87
HsaEX0047797	99.46	83.61	15.85
HsaEX0054205	88.72	72.91	15.81
HsaEX0010707	86.85	71.04	15.81
HsaEX1005839	20.48	4.68	15.8
HsaEX0019118	25.79	10	15.79
HsaEX0007245	81.74	65.96	15.78
HsaEX0073509	95.15	79.38	15.77
HsaEX0060518	90.77	75	15.77
HsaEX0042731	86.13	70.37	15.76
HsaEX0002256	92.05	76.3	15.75
HsaEX0070239	87.87	72.13	15.74
HsaEX0038224	21.27	5.53	15.74
HsaEX1017232	73.29	57.57	15.72
HsaEX0004104	99.01	83.3	15.71
HsaEX1033228	36.11	20.41	15.7
HsaEX0006176	82.43	66.74	15.69
HsaEX0036717	94.12	78.43	15.69
HsaEX0039309	21.18	5.5	15.68
HsaEX1046457	15.68	0	15.68
HsaEX0047174	22.38	6.71	15.67
HsaEX1007701	27.93	12.28	15.65
HsaEX1039939	17.86	2.21	15.65
HsaEX0026412	72.08	56.44	15.64
HsaEX0032779	21.96	6.32	15.64
HsaEX1006713	15.64	0	15.64
HsaEX0052544	100	84.38	15.62
HsaEX1035086	100	84.38	15.62
HsaEX0028624	20.12	4.5	15.62
HsaEX0044666	23.04	7.42	15.62
HsaEX0036477	40.23	24.62	15.61
HsaEX0028833	21.49	5.89	15.6
HsaEX0040568	100	84.44	15.56
HsaEX1033464	22.12	6.56	15.56
HsaEX0034430	100	84.45	15.55
HsaEX0071319	82.22	66.67	15.55
HsaEX0007624	83.7	68.17	15.53
HsaEX0025828	18.26	2.73	15.53
HsaEX1042206	18.62	3.09	15.53
HsaEX0004942	15.51	0	15.51
HsaEX0033815	55.54	40.03	15.51
HsaEX0001903	32.72	17.22	15.5
HsaEX0029116	55.56	40.06	15.5
HsaEX0034401	100	84.5	15.5
HsaEX1025899	15.5	0	15.5
HsaEX0026226	66.67	51.18	15.49
HsaEX0071780	51.84	36.35	15.49
HsaEX7107948	16.17	0.69	15.48
HsaEX1016046	15.46	0	15.46
HsaEX0061991	100	84.54	15.46
HsaEX0065151	97.11	81.65	15.46
HsaEX0061986	24.83	9.38	15.45
HsaEX0017678	66.07	50.62	15.45
HsaEX0011028	100	84.56	15.44
HsaEX0017158	22.58	7.14	15.44
HsaEX0019072	77.16	61.72	15.44
HsaEX0047331	19.48	4.05	15.43
HsaEX0063288	15.43	0	15.43
HsaEX0038610	93.73	78.31	15.42
HsaEX1011987	15.42	0	15.42
HsaEX0017720	22.85	7.46	15.39
HsaEX0058851	90.79	75.4	15.39
HsaEX0054401	100	84.62	15.38
HsaEX0072189	40.77	25.4	15.37
HsaEX0058825	24.35	8.98	15.37
HsaEX0067947	40.19	24.83	15.36
HsaEX0023826	100	84.65	15.35
HsaEX6079112	88.9	73.56	15.34
HsaEX0051382	82.49	67.15	15.34
HsaEX0016447	100	84.67	15.33
HsaEX1044573	70.27	54.94	15.33
HsaEX1026109	25.77	10.45	15.32
HsaEX0008187	100	84.69	15.31
HsaEX0033706	89.9	74.59	15.31
HsaEX1044518	15.31	0	15.31
HsaEX1030699	22.34	7.03	15.31
HsaEX0039048	82.35	67.04	15.31
HsaEX0045492	96.13	80.85	15.28
HsaEX1037283	31.53	16.25	15.28
HsaEX0004094	17.93	2.65	15.28
HsaEX1032719	49.92	34.66	15.26
HsaEX0037612	16.83	1.57	15.26
HsaEX0007962	15.25	0	15.25
HsaEX0008684	93.72	78.47	15.25
HsaEX1008591	61.6	46.36	15.24
HsaEX0006951	84.27	69.03	15.24
HsaEX0007260	53.33	38.1	15.23
HsaEX0007679	77.47	62.24	15.23
HsaEX0034308	93.82	78.6	15.22
HsaEX0002006	25.83	10.62	15.21
HsaEX0034675	80.67	65.47	15.2
HsaEX1005537	17.71	2.51	15.2
HsaEX0071902	60.98	45.8	15.18
HsaEX0043911	17.89	2.73	15.16
HsaEX0061507	25.73	10.58	15.15
HsaEX0025874	89.6	74.45	15.15
HsaEX0032824	100	84.86	15.14
HsaEX0067580	92.59	77.46	15.13
HsaEX7004749	20.69	5.56	15.13
HsaEX0073188	31.91	16.79	15.12
HsaEX0056808	98.24	83.12	15.12
HsaEX0062203	84.38	69.26	15.12
HsaEX0014526	25.47	10.37	15.1
HsaEX0037223	18.09	3	15.09
HsaEX0019060	100	84.92	15.08
HsaEX0074102	99.07	83.99	15.08
HsaEX1012322	16.01	0.95	15.06
HsaEX0051697	33.33	18.28	15.05
HsaEX6101500	100	84.95	15.05
HsaEX0071555	20.3	5.27	15.03
HsaEX0074122	79.24	64.21	15.03
HsaEX0026049	23.33	8.3	15.03
HsaEX0027525	33.33	18.31	15.02
HsaEX0058178	87.66	72.64	15.02
HsaEX0063213	91.49	76.47	15.02
HsaEX1019753	87.45	72.46	14.99
HsaEX0032120	16.67	1.69	14.98
HsaEX0028388	14.98	0	14.98
HsaEX7105601	14.97	0	14.97
HsaEX0045723	48.67	33.7	14.97
HsaEX0045785	83.77	68.81	14.96
HsaEX0042182	96.78	81.85	14.93
HsaEX0064336	91.4	76.47	14.93
HsaEX0017556	99.48	84.57	14.91
HsaEX0053361	58.89	43.98	14.91
HsaEX0015981	17.91	3.03	14.88
HsaEX0013204	38.33	23.47	14.86
HsaEX0027476	92.94	78.08	14.86
HsaEX0008457	82.67	67.82	14.85
HsaEX0035421	16.98	2.13	14.85
HsaEX7107571	100	85.15	14.85
HsaEX0066098	56.37	41.53	14.84
HsaEX0029195	22.89	8.06	14.83
HsaEX6025115	14.81	0	14.81
HsaEX0006448	100	85.2	14.8
HsaEX1026454	78.42	63.64	14.78
HsaEX7008782	100	85.22	14.78
HsaEX0017675	27.62	12.85	14.77
HsaEX0044824	97.89	83.12	14.77
HsaEX1000636	84.96	70.21	14.75
HsaEX0051252	100	85.28	14.72
HsaEX0063304	85.06	70.35	14.71
HsaEX0042656	17.26	2.55	14.71
HsaEX0030860	25.9	11.19	14.71
HsaEX0010150	32.13	17.43	14.7
HsaEX0029277	48.84	34.14	14.7
HsaEX0028969	61.19	46.49	14.7
HsaEX0030919	18.09	3.4	14.69
HsaEX1008474	14.69	0	14.69
HsaEX0057334	77.34	62.69	14.65
HsaEX0004267	71.17	56.52	14.65
HsaEX0061983	100	85.36	14.64
HsaEX1018629	20	5.36	14.64
HsaEX0034810	18.94	4.31	14.63
HsaEX0025214	17.95	3.33	14.62
HsaEX0064372	40.83	26.22	14.61
HsaEX1030542	15.01	0.41	14.6
HsaEX0008494	100	85.4	14.6
HsaEX0007739	92.79	78.21	14.58
HsaEX0010546	28.35	13.78	14.57
HsaEX0021916	23.44	8.87	14.57
HsaEX0028794	77.45	62.89	14.56
HsaEX0059385	97.65	83.09	14.56
HsaEX0043472	88.12	73.57	14.55
HsaEX0050449	18.45	3.9	14.55
HsaEX0039508	32.17	17.65	14.52
HsaEX0073469	25	10.5	14.5
HsaEX0074264	90.91	76.42	14.49
HsaEX0050329	20.86	6.38	14.48
HsaEX0073047	24.73	10.25	14.48
HsaEX0032131	70.73	56.26	14.47
HsaEX0049227	17.35	2.88	14.47
HsaEX0056663	16.98	2.52	14.46
HsaEX0034926	87.76	73.31	14.45
HsaEX0066670	88.03	73.58	14.45
HsaEX0067991	15	0.55	14.45
HsaEX0011635	90.27	75.83	14.44
HsaEX0048787	66.02	51.58	14.44
HsaEX1010813	17.31	2.88	14.43
HsaEX0055243	17.9	3.47	14.43
HsaEX0012173	15.53	1.11	14.42
HsaEX0012135	20.56	6.16	14.4
HsaEX1029512	62.23	47.84	14.39
HsaEX0053432	51.18	36.8	14.38
HsaEX0053177	22.47	8.09	14.38
HsaEX0019113	97.7	83.33	14.37
HsaEX0064129	31.56	17.19	14.37
HsaEX0072729	36.66	22.29	14.37
HsaEX0016820	95.57	81.2	14.37
HsaEX0067252	91.8	77.43	14.37
HsaEX1040267	16.13	1.78	14.35
HsaEX0009340	31.78	17.44	14.34
HsaEX0060265	22.57	8.25	14.32
HsaEX0067590	19.8	5.48	14.32
HsaEX0029965	100	85.68	14.32
HsaEX0066818	100	85.7	14.3
HsaEX7102054	96.83	82.53	14.3
HsaEX0002434	97.07	82.78	14.29
HsaEX0009527	86.52	72.23	14.29
HsaEX0055498	31.53	17.25	14.28
HsaEX0071170	73.22	58.94	14.28
HsaEX1036556	35.03	20.75	14.28
HsaEX1033039	33.33	19.05	14.28
HsaEX1001164	56.59	42.32	14.27
HsaEX0031994	20.03	5.76	14.27
HsaEX0072635	34.05	19.78	14.27
HsaEX1007990	100	85.73	14.27
HsaEX0057494	26.47	12.21	14.26
HsaEX0025530	81.49	67.23	14.26
HsaEX0013893	26.56	12.32	14.24
HsaEX0066944	75.55	61.31	14.24
HsaEX0046784	100	85.78	14.22
HsaEX0011223	87.28	73.07	14.21
HsaEX0013987	21.57	7.36	14.21
HsaEX1015945	16.11	1.9	14.21
HsaEX0069820	100	85.8	14.2
HsaEX0068748	15.52	1.32	14.2
HsaEX0027282	88.09	73.91	14.18
HsaEX0024361	26.61	12.43	14.18
HsaEX0037316	15.92	1.74	14.18
HsaEX0063347	47.81	33.64	14.17
HsaEX0045758	65.95	51.79	14.16
HsaEX0068612	95.64	81.49	14.15
HsaEX0011351	20.69	6.54	14.15
HsaEX0071444	43.84	29.69	14.15
HsaEX0034476	14.89	0.74	14.15
HsaEX0063381	15.26	1.11	14.15
HsaEX0000778	83.95	69.81	14.14
HsaEX0046120	20.36	6.22	14.14
HsaEX0064629	96.8	82.66	14.14
HsaEX0045506	83.08	68.95	14.13
HsaEX0065034	14.98	0.87	14.11
HsaEX0066769	74.77	60.66	14.11
HsaEX0030302	98.23	84.14	14.09
HsaEX0049907	100	85.91	14.09
HsaEX0030876	15.25	1.16	14.09
HsaEX1039737	15.42	1.33	14.09
HsaEX0019300	15.88	1.8	14.08
HsaEX0054525	14.08	0	14.08
HsaEX1008821	96.74	82.66	14.08
HsaEX1018311	56.18	42.11	14.07
HsaEX0010893	93.75	79.68	14.07
HsaEX0052288	94.85	80.78	14.07
HsaEX0008813	22.68	8.62	14.06
HsaEX0008430	99.35	85.29	14.06
HsaEX0045320	75.17	61.12	14.05
HsaEX0051988	65.08	51.03	14.05
HsaEX0001544	73.45	59.41	14.04
HsaEX0054526	96.39	82.36	14.03
HsaEX0059026	96.15	82.12	14.03
HsaEX0059045	20	5.97	14.03
HsaEX0020721	23.91	9.88	14.03
HsaEX0045789	37.62	23.59	14.03
HsaEX0072566	32.74	18.72	14.02
HsaEX0033666	82.97	68.95	14.02
HsaEX0000922	20.48	6.47	14.01
HsaEX0041682	15.01	1	14.01
HsaEX1002638	16.95	2.94	14.01
HsaEX0025946	18.16	4.16	14
HsaEX0067317	51.04	37.04	14
HsaEX0065340	100	86.02	13.98
HsaEX0067277	93.88	79.9	13.98
HsaEX1004534	15.15	1.18	13.97
HsaEX0057444	100	86.03	13.97
HsaEX0065517	76	62.03	13.97
HsaEX0024355	65.61	51.65	13.96
HsaEX0073108	71.43	57.48	13.95
HsaEX0022028	92.37	78.42	13.95
HsaEX0024460	16.61	2.67	13.94
HsaEX1011229	90.88	76.95	13.93
HsaEX1041793	15	1.08	13.92
HsaEX0017800	90.76	76.85	13.91
HsaEX0039566	18.34	4.43	13.91
HsaEX0046173	100	86.1	13.9
HsaEX0073849	66.2	52.3	13.9
HsaEX6017484	48.38	34.48	13.9
HsaEX0058552	100	86.11	13.89
HsaEX0035173	74.11	60.23	13.88
HsaEX0066458	14.48	0.61	13.87
HsaEX0007542	14.63	0.78	13.85
HsaEX0072725	16.99	3.14	13.85
HsaEX0000214	26.35	12.52	13.83
HsaEX0022221	87.8	73.97	13.83
HsaEX0003357	83.62	69.8	13.82
HsaEX0017172	18.37	4.55	13.82
HsaEX0028120	21.72	7.9	13.82
HsaEX0005851	96.74	82.92	13.82
HsaEX0015281	90.16	76.34	13.82
HsaEX0053238	100	86.18	13.82
HsaEX6085302	100	86.18	13.82
HsaEX0035123	90.06	76.25	13.81
HsaEX7106940	17.78	3.97	13.81
HsaEX0010350	95.35	81.54	13.81
HsaEX0073437	28.01	14.21	13.8
HsaEX0012088	16.88	3.08	13.8
HsaEX0063938	86.67	72.88	13.79
HsaEX0039347	14.58	0.8	13.78
HsaEX0058905	17.95	4.17	13.78
HsaEX0036195	97.73	83.96	13.77
HsaEX0050291	71.62	57.85	13.77
HsaEX0031004	55.51	41.75	13.76
HsaEX0046112	91.46	77.7	13.76
HsaEX0007143	15.81	2.07	13.74
HsaEX0001779	92	78.26	13.74
HsaEX0038040	100	86.26	13.74
HsaEX0040639	92.11	78.38	13.73
HsaEX0058104	74.29	60.56	13.73
HsaEX0066970	69.62	55.89	13.73
HsaEX0009286	15.25	1.52	13.73
HsaEX0038074	32.32	18.6	13.72
HsaEX0039136	33.8	20.08	13.72
HsaEX0029356	90.62	76.92	13.7
HsaEX0061285	83.75	70.06	13.69
HsaEX0042374	15.63	1.95	13.68
HsaEX0070281	72.22	58.54	13.68
HsaEX0024170	59.77	46.11	13.66
HsaEX0050262	42.08	28.42	13.66
HsaEX0071519	18.45	4.8	13.65
HsaEX0044026	100	86.36	13.64
HsaEX1002712	13.64	0	13.64
HsaEX0053657	13.63	0	13.63
HsaEX0043471	86.91	73.29	13.62
HsaEX0016828	31.58	17.97	13.61
HsaEX0053675	45.36	31.75	13.61
HsaEX0067291	35.14	21.53	13.61
HsaEX1046405	17.44	3.85	13.59
HsaEX0040624	17.22	3.63	13.59
HsaEX1040504	18.55	4.96	13.59
HsaEX0051112	15.6	2.02	13.58
HsaEX0044930	32.87	19.29	13.58
HsaEX0048135	87.42	73.84	13.58
HsaEX0065266	100	86.44	13.56
HsaEX0023834	16.67	3.12	13.55
HsaEX7109121	96.83	83.28	13.55
HsaEX0071036	24.92	11.38	13.54
HsaEX0053788	91.94	78.4	13.54
HsaEX0037916	19.07	5.55	13.52
HsaEX1044032	13.51	0	13.51
HsaEX0015792	89.13	75.62	13.51
[truncated: 9,759 more rows]

## Sheet: MCF7 24h
MCF7 - 24h induction (1 μg/mL doxycycline)
EVENT	SRRM4 DM	SRRM4 WT	∆PSI (WT-DM)
HsaEX0004907	0	93.13	93.13
HsaEX0023360	0	89.17	89.17
HsaEX0006155	0	84.13	84.13
HsaEX0052066	0	82.12	82.12
HsaEX0071083	0	81.5	81.5
HsaEX0035103	0	81.31	81.31
HsaEX0041755	0	80.92	80.92
HsaEX0060835	0	79.95	79.95
HsaEX0023714	4.39	83.62	79.23
HsaEX0021080	0	78.93	78.93
HsaEX0034475	0	78.91	78.91
HsaEX0021607	0	78.3	78.3
HsaEX0016976	0	77.63	77.63
HsaEX0012545	0	76.94	76.94
HsaEX0029101	0	76.85	76.85
HsaEX0005072	1.11	77.77	76.66
HsaEX0052287	0	75.18	75.18
HsaEX0006858	0	75.11	75.11
HsaEX0040386	4.1	78.08	73.98
HsaEX0049642	0	73.45	73.45
HsaEX0028492	0.99	74.34	73.35
HsaEX0012135	0	73.1	73.1
HsaEX0029099	0	72.92	72.92
HsaEX0070258	0	72.76	72.76
HsaEX0045196	3.41	75.16	71.75
HsaEX0059697	0	71.56	71.56
HsaEX0042574	0.75	72.17	71.42
HsaEX0027514	0	71.26	71.26
HsaEX0012134	0	70.99	70.99
HsaEX1042716	0	70.86	70.86
HsaEX0027507	3.5	73.23	69.73
HsaEX0015666	7.35	76.98	69.63
HsaEX0026467	0	69.49	69.49
HsaEX0061188	1.29	70.06	68.77
HsaEX0020667	0	68.76	68.76
HsaEX0050855	9.75	78.16	68.41
HsaEX0018764	1.1	69.16	68.06
HsaEX0022280	0	68.03	68.03
HsaEX0035104	0	67.96	67.96
HsaEX0013076	0	67.64	67.64
HsaEX0006689	1.06	68.33	67.27
HsaEX0018410	0	66.41	66.41
HsaEX0042009	0	66.24	66.24
HsaEX0051241	0	65.95	65.95
HsaEX0039996	0	65.89	65.89
HsaEX0070259	1.03	66.82	65.79
HsaEX0051317	0	65.51	65.51
HsaEX0018777	0	65.35	65.35
HsaEX1002327	3.78	68.39	64.61
HsaEX0070740	2.74	67.21	64.47
HsaEX0050856	10.98	75.4	64.42
HsaEX0073810	0	63.64	63.64
HsaEX0058256	0	63.62	63.62
HsaEX0063881	0.9	64.32	63.42
HsaEX0041655	35.6	98.9	63.3
HsaEX0000641	3.42	66.35	62.93
HsaEX0063208	22.92	85.71	62.79
HsaEX1041860	0	61.98	61.98
HsaEX0038710	16.39	78.27	61.88
HsaEX0071906	6.36	68.04	61.68
HsaEX0020714	0	61.68	61.68
HsaEX0026468	8.6	70.26	61.66
HsaEX0006174	0	61.25	61.25
HsaEX0048133	0	60.89	60.89
HsaEX0056638	6.34	67.16	60.82
HsaEX0034593	0	60.65	60.65
HsaEX0005602	0	60.35	60.35
HsaEX0028052	10.58	70.8	60.22
HsaEX0051167	0	59.69	59.69
HsaEX0015457	0	59.48	59.48
HsaEX1036077	0	59.17	59.17
HsaEX0051163	1.85	60.53	58.68
HsaEX0012542	0	58.09	58.09
HsaEX0038484	0.59	58.55	57.96
HsaEX0016967	35.55	92.95	57.4
HsaEX0028152	1.04	58.12	57.08
HsaEX0045622	2.52	59.13	56.61
HsaEX0063374	0	56.59	56.59
HsaEX0058023	0.4	56.51	56.11
HsaEX0037260	6.01	61.76	55.75
HsaEX0039778	0	55.73	55.73
HsaEX0057775	2.12	57.78	55.66
HsaEX0049118	1.09	56.1	55.01
HsaEX0042591	8.48	63.48	55
HsaEX0049335	22.09	76.98	54.89
HsaEX0036733	3.25	57.84	54.59
HsaEX0052362	0	54.49	54.49
HsaEX0066659	0	53.99	53.99
HsaEX1013434	24.53	77.78	53.25
HsaEX1039788	11.57	64.76	53.19
HsaEX0061917	0.2	53.36	53.16
HsaEX0049748	32.13	85.21	53.08
HsaEX0053093	0	53	53
HsaEX0001839	11.86	64.82	52.96
HsaEX0066658	0.12	52.97	52.85
HsaEX0031098	0	52.84	52.84
HsaEX0012290	0.36	53.19	52.83
HsaEX0006332	1.67	54.4	52.73
HsaEX0035450	0.33	52.57	52.24
HsaEX0021585	0.4	52.55	52.15
HsaEX0033671	0	51.98	51.98
HsaEX0043771	1.23	53.18	51.95
HsaEX0015476	4.76	56.25	51.49
HsaEX0048492	0	51.33	51.33
HsaEX0001804	0	51.22	51.22
HsaEX0058029	0.32	51.23	50.91
HsaEX0066666	0.38	50.99	50.61
HsaEX0015498	1.46	51.67	50.21
HsaEX0031609	12.38	62.04	49.66
HsaEX0072774	1.19	50.51	49.32
HsaEX0018829	8.47	57.66	49.19
HsaEX0048320	25.56	74.68	49.12
HsaEX0002792	14	63.02	49.02
HsaEX0041459	6.21	54.99	48.78
HsaEX0000367	0	48.28	48.28
HsaEX0058384	8	56.28	48.28
HsaEX0033934	10.67	58.82	48.15
HsaEX0037214	0	48.03	48.03
HsaEX1004772	0	48.01	48.01
HsaEX1040144	0	47.95	47.95
HsaEX0030341	0	47.6	47.6
HsaEX0065634	1.08	48.65	47.57
HsaEX0029786	23.84	71.07	47.23
HsaEX0044638	1.62	48.84	47.22
HsaEX0022977	9.19	56.13	46.94
HsaEX0012807	0	46.67	46.67
HsaEX0058019	0.48	47.14	46.66
HsaEX0037668	33.94	80.49	46.55
HsaEX0006966	0	46.37	46.37
HsaEX0023051	0.38	46.61	46.23
HsaEX0063243	0	46.14	46.14
HsaEX0037224	0.33	46.39	46.06
HsaEX0037158	0	46.04	46.04
HsaEX0036341	0.83	46.8	45.97
HsaEX0059526	0	45.76	45.76
HsaEX0024958	1.79	47	45.21
HsaEX0017556	22.9	67.96	45.06
HsaEX0014560	0	45	45
HsaEX1011349	0	44.64	44.64
HsaEX0049351	2.25	46.88	44.63
HsaEX0049371	26.49	70.96	44.47
HsaEX0002213	0	44.38	44.38
HsaEX1043449	0.07	43.63	43.56
HsaEX0030432	15.38	58.79	43.41
HsaEX0067855	56.81	100	43.19
HsaEX0054299	25	68	43
HsaEX1003760	0	42.75	42.75
HsaEX0004157	0.3	42.88	42.58
HsaEX0049336	0.83	43.09	42.26
HsaEX0038645	20	62.26	42.26
HsaEX0040731	21.43	63.64	42.21
HsaEX0051224	0	42.17	42.17
HsaEX0063497	3.16	45.26	42.1
HsaEX0038690	11.4	53.07	41.67
HsaEX0050846	18.32	59.88	41.56
HsaEX0015475	0	41.41	41.41
HsaEX0004874	16.52	57.91	41.39
HsaEX0032608	0	41.36	41.36
HsaEX1027938	0	41.36	41.36
HsaEX0019468	2.59	43.86	41.27
HsaEX0025457	0	40.79	40.79
HsaEX0000656	0.47	40.8	40.33
HsaEX1025597	0	40.08	40.08
HsaEX0059048	2.04	42.03	39.99
HsaEX0015815	0	39.94	39.94
HsaEX0049337	0	39.86	39.86
HsaEX1018737	1.64	41.41	39.77
HsaEX0015596	0	39.61	39.61
HsaEX0037213	0	39.59	39.59
HsaEX0036507	11.97	51.47	39.5
HsaEX0017573	0	39.42	39.42
HsaEX0022979	1.01	40.43	39.42
HsaEX0025270	1.84	41.21	39.37
HsaEX0061698	2.1	41.28	39.18
HsaEX0041057	2.19	40.93	38.74
HsaEX0017620	0	38.73	38.73
HsaEX0058265	38.08	76.63	38.55
HsaEX0061377	1.33	39.77	38.44
HsaEX0030363	36.69	74.95	38.26
HsaEX0066667	0.15	38.39	38.24
HsaEX0028532	9.57	47.59	38.02
HsaEX1005019	2.11	40.13	38.02
HsaEX1019114	0	37.8	37.8
HsaEX0045502	0	37.73	37.73
HsaEX0039306	0	37.51	37.51
HsaEX0069336	0	37.31	37.31
HsaEX1004447	0	37.27	37.27
HsaEX0058030	1.42	38.47	37.05
HsaEX0063412	0	37.02	37.02
HsaEX0048402	26.53	63.19	36.66
HsaEX0023494	26.58	63.11	36.53
HsaEX0051138	38.26	74.77	36.51
HsaEX1008364	0.22	36.34	36.12
HsaEX0009119	0	36.06	36.06
HsaEX0018760	0	36.01	36.01
HsaEX0017658	53.87	89.53	35.66
HsaEX0042966	5.79	41.28	35.49
HsaEX0021425	1.9	37.19	35.29
HsaEX0051667	0	35.11	35.11
HsaEX0064086	41.82	76.6	34.78
HsaEX0062031	4.41	39.06	34.65
HsaEX1027111	0	34.39	34.39
HsaEX0032587	0	34.35	34.35
HsaEX0072927	8.2	42.22	34.02
HsaEX0031034	66.36	100	33.64
HsaEX0064653	0.05	33.67	33.62
HsaEX0043901	7.07	40.35	33.28
HsaEX0071675	0	33.25	33.25
HsaEX0045621	46.63	79.84	33.21
HsaEX0057982	36.57	69.72	33.15
HsaEX0032454	13.56	46.44	32.88
HsaEX0067487	2.93	35.72	32.79
HsaEX0015816	0	32.71	32.71
HsaEX1044740	0.98	33.55	32.57
HsaEX0015461	46.67	79.22	32.55
HsaEX0035536	2.7	35.18	32.48
HsaEX0021345	45.05	77.46	32.41
HsaEX0038120	6.94	39.34	32.4
HsaEX0063152	36.84	69.23	32.39
HsaEX0010947	21.47	53.83	32.36
HsaEX0037217	1.69	33.97	32.28
HsaEX1036271	0	32.22	32.22
HsaEX0036505	0	32.14	32.14
HsaEX0067471	0	32.09	32.09
HsaEX0064372	44.01	75.81	31.8
HsaEX1030878	1.39	33.07	31.68
HsaEX0040737	32.21	63.79	31.58
HsaEX0010445	40	71.43	31.43
HsaEX0003157	0.97	32.28	31.31
HsaEX0061551	45.33	76.61	31.28
HsaEX0036592	63.16	94.38	31.22
HsaEX1041401	15.01	46.21	31.2
HsaEX0023621	4.38	35.36	30.98
HsaEX0032942	37.02	67.81	30.79
HsaEX0071218	0.33	31.11	30.78
HsaEX1042038	0	30.5	30.5
HsaEX0059449	8.33	38.67	30.34
HsaEX7002604	68.04	98.34	30.3
HsaEX0019329	40.64	70.92	30.28
HsaEX0055335	66.67	96.83	30.16
HsaEX1014409	0	30.11	30.11
HsaEX7005806	0	30.06	30.06
HsaEX0019585	52.35	82.37	30.02
HsaEX0003080	15.11	45.07	29.96
HsaEX1039472	0.26	30.15	29.89
HsaEX0043682	0	29.67	29.67
HsaEX0015478	0.53	30.18	29.65
HsaEX0037926	10.54	40.17	29.63
HsaEX0061454	20.99	50.48	29.49
HsaEX0012472	16.69	46.02	29.33
HsaEX1035046	66.67	95.74	29.07
HsaEX1008382	0	29.03	29.03
HsaEX1026556	0	29.03	29.03
HsaEX0041842	25.08	53.95	28.87
HsaEX0015714	68	96.83	28.83
HsaEX0019108	7.69	36.4	28.71
HsaEX1040115	0	28.49	28.49
HsaEX0015474	50.77	79.22	28.45
HsaEX0056094	2.56	30.99	28.43
HsaEX0070851	64.18	92.59	28.41
HsaEX0013878	20.28	48.68	28.4
HsaEX0012101	32.94	61.16	28.22
HsaEX0004942	0	28.16	28.16
HsaEX1028519	0	28.15	28.15
HsaEX0017555	7.28	35.18	27.9
HsaEX1035843	27.62	55.36	27.74
HsaEX1026952	0	27.68	27.68
HsaEX0038328	32.37	59.94	27.57
HsaEX0062178	18.51	46.02	27.51
HsaEX0051231	0	27.47	27.47
HsaEX0021628	68.89	96.29	27.4
HsaEX0048199	0.17	27.52	27.35
HsaEX1017418	0	27.3	27.3
HsaEX0073413	60.35	87.54	27.19
HsaEX1012909	0.15	27.24	27.09
HsaEX0053754	0	26.92	26.92
HsaEX0069169	0	26.92	26.92
HsaEX0052286	0	26.92	26.92
HsaEX1031581	0	26.82	26.82
HsaEX0049547	67.35	94.12	26.77
HsaEX0051355	61.36	88.12	26.76
HsaEX0005858	0	26.71	26.71
HsaEX0037791	1.24	27.86	26.62
HsaEX0058272	22.48	49.02	26.54
HsaEX0019979	15.94	42.35	26.41
HsaEX1003304	0	26.24	26.24
HsaEX0061120	23.08	49.25	26.17
HsaEX1009971	3.45	29.53	26.08
HsaEX0053473	69.33	95.29	25.96
HsaEX1011149	0.48	26.26	25.78
HsaEX1024120	0	25.64	25.64
HsaEX0071865	3.45	29.03	25.58
HsaEX0048789	6.65	32.15	25.5
HsaEX0053475	71.74	97.12	25.38
HsaEX0047810	0	25.32	25.32
HsaEX0003232	70.91	96.15	25.24
HsaEX0006044	23.65	48.87	25.22
HsaEX0014558	66.67	91.87	25.2
HsaEX0003016	0	25.18	25.18
HsaEX0053821	46.96	71.98	25.02
HsaEX1038700	0	25.02	25.02
HsaEX0055952	58.76	83.63	24.87
HsaEX0026682	47.22	72.04	24.82
HsaEX1031337	0.46	25.18	24.72
HsaEX0057212	36.14	60.85	24.71
HsaEX0069176	75.31	100	24.69
HsaEX0063367	0	24.67	24.67
HsaEX0029369	46.89	71.48	24.59
HsaEX0069989	69.38	93.95	24.57
HsaEX0022178	66.17	90.73	24.56
HsaEX0012902	14.1	38.64	24.54
HsaEX0020668	1.57	25.97	24.4
HsaEX0060245	0	24.38	24.38
HsaEX0030088	37.33	61.67	24.34
HsaEX0062730	0	24.34	24.34
HsaEX0038695	40.2	64.51	24.31
HsaEX0014302	0.91	25.07	24.16
HsaEX0052307	19.02	43.01	23.99
HsaEX0058366	22	45.98	23.98
HsaEX0053597	21.6	45.54	23.94
HsaEX0050732	25.2	49.09	23.89
HsaEX0030410	36.9	60.74	23.84
HsaEX0016159	0	23.81	23.81
HsaEX0037159	0	23.72	23.72
HsaEX0059763	71.13	94.76	23.63
HsaEX0010287	65.12	88.64	23.52
HsaEX0029573	4.29	27.78	23.49
HsaEX0027358	9.31	32.8	23.49
HsaEX0058855	50	73.49	23.49
HsaEX0064581	76.52	100	23.48
HsaEX0027950	18.95	42.42	23.47
HsaEX7010863	0.27	23.74	23.47
HsaEX0020257	12.73	36.17	23.44
HsaEX0019249	72.04	95.45	23.41
HsaEX0042521	73.13	96.49	23.36
HsaEX0020665	9.79	33.06	23.27
HsaEX0012332	61.56	84.83	23.27
HsaEX0021051	12.3	35.46	23.16
HsaEX0020673	1.94	25	23.06
HsaEX0049737	8.56	31.55	22.99
HsaEX0060953	24.39	47.37	22.98
HsaEX0013877	36.79	59.75	22.96
HsaEX1006783	39.83	62.77	22.94
HsaEX0021052	8.8	31.7	22.9
HsaEX0031659	5.88	28.72	22.84
HsaEX0027093	34.21	56.97	22.76
HsaEX0000152	6.21	28.96	22.75
HsaEX0062776	30.86	53.55	22.69
HsaEX0005151	16.52	39.19	22.67
HsaEX1044121	0	22.64	22.64
HsaEX0026244	58.46	81.1	22.64
HsaEX0051218	6.27	28.86	22.59
HsaEX0053893	1.75	24.3	22.55
HsaEX0003637	73.2	95.74	22.54
HsaEX6013767	5.64	28.13	22.49
HsaEX0005617	24.96	47.4	22.44
HsaEX1007079	0.51	22.9	22.39
HsaEX0020899	37.31	59.68	22.37
HsaEX0031714	57.13	79.45	22.32
HsaEX7002190	13.04	35.35	22.31
HsaEX0057951	54.84	77.14	22.3
HsaEX0021625	53.58	75.85	22.27
HsaEX0015202	34.78	57.01	22.23
HsaEX0017247	69.64	91.78	22.14
HsaEX0050092	2.53	24.66	22.13
HsaEX0039208	0.88	22.92	22.04
HsaEX1035626	15.24	37.28	22.04
HsaEX0041284	28.66	50.67	22.01
HsaEX0017167	29.09	51.01	21.92
HsaEX0041195	32.13	54.03	21.9
HsaEX0025996	10.61	32.5	21.89
HsaEX0011328	72.94	94.82	21.88
HsaEX0015878	0	21.79	21.79
HsaEX0025828	34.97	56.63	21.66
HsaEX1013533	0.98	22.61	21.63
HsaEX0026036	0	21.57	21.57
HsaEX1045332	39.92	61.49	21.57
HsaEX0024957	0.19	21.67	21.48
HsaEX0062990	59.92	81.39	21.47
HsaEX0003194	9.33	30.76	21.43
HsaEX1012033	13.89	35.22	21.33
HsaEX0068668	3.75	25.04	21.29
HsaEX0024211	2.24	23.5	21.26
HsaEX0042933	0	21.22	21.22
HsaEX0053010	0	21.21	21.21
HsaEX0073383	73.33	94.52	21.19
HsaEX0010973	6.39	27.52	21.13
HsaEX0024329	8.86	29.94	21.08
HsaEX0015477	16.15	37.23	21.08
HsaEX0039270	3.19	24.1	20.91
HsaEX0000142	14.3	35.2	20.9
HsaEX0040634	0	20.79	20.79
HsaEX0023664	10.81	31.58	20.77
HsaEX0034505	19.77	40.52	20.75
HsaEX0035988	0.57	21.32	20.75
HsaEX0050673	2.81	23.56	20.75
HsaEX0058433	33.36	54.08	20.72
HsaEX0073232	17.78	38.46	20.68
HsaEX0037669	79.36	100	20.64
HsaEX0064656	10.66	31.28	20.62
HsaEX0046377	30.25	50.82	20.57
HsaEX0063287	24.17	44.71	20.54
HsaEX7107793	0.52	21.06	20.54
HsaEX0058581	6.81	27.3	20.49
HsaEX0054737	18.13	38.62	20.49
HsaEX0057417	71.9	92.38	20.48
HsaEX0053609	0	20.47	20.47
HsaEX0041656	78.69	99.1	20.41
HsaEX0021053	11.02	31.42	20.4
HsaEX0038584	0	20.36	20.36
HsaEX0014781	4.54	24.88	20.34
HsaEX1035747	0	20.33	20.33
HsaEX0061193	14.8	35.08	20.28
HsaEX0004754	33.88	54.14	20.26
HsaEX1015586	35.56	55.81	20.25
HsaEX0026120	0	20.24	20.24
HsaEX0004701	0	20.21	20.21
HsaEX0052967	2.05	22.24	20.19
HsaEX0034140	2.88	23.05	20.17
HsaEX1005044	1.29	21.46	20.17
HsaEX0010323	65.79	85.95	20.16
HsaEX0055657	65.03	85.18	20.15
HsaEX0042129	55.94	76.07	20.13
HsaEX0065697	4.35	24.44	20.09
HsaEX0022633	20.45	40.54	20.09
HsaEX0030279	24.95	45.02	20.07
HsaEX0023915	25.93	46	20.07
HsaEX0004242	79.94	100	20.06
HsaEX1031906	40.55	60.58	20.03
HsaEX0045789	11.01	31.01	20
HsaEX0064947	15.35	35.28	19.93
HsaEX0069884	2.86	22.76	19.9
HsaEX0037783	8.78	28.67	19.89
HsaEX0022845	0	19.87	19.87
HsaEX1037810	0	19.84	19.84
HsaEX0018787	44.7	64.53	19.83
HsaEX0062778	4.68	24.5	19.82
HsaEX0021094	39.29	59.1	19.81
HsaEX0044588	43.37	63.18	19.81
HsaEX0042924	60.48	80.25	19.77
HsaEX0054635	47.56	67.32	19.76
HsaEX0065777	0.32	20	19.68
HsaEX0021180	80.33	100	19.67
HsaEX0060385	1.92	21.55	19.63
HsaEX0055256	5.45	25	19.55
HsaEX0022068	3.13	22.66	19.53
HsaEX0061640	0	19.49	19.49
HsaEX0039187	19.99	39.47	19.48
HsaEX0072500	0	19.48	19.48
HsaEX0065864	74.25	93.63	19.38
HsaEX0027809	80.65	100	19.35
HsaEX0001744	66.84	86.15	19.31
HsaEX0051168	0	19.28	19.28
HsaEX0038115	40.12	59.39	19.27
HsaEX0051169	0.72	19.87	19.15
HsaEX0062611	2.05	21.16	19.11
HsaEX0004268	9.31	28.37	19.06
HsaEX0008092	4.76	23.81	19.05
HsaEX0019113	80.95	100	19.05
HsaEX0022430	21.04	40.06	19.02
HsaEX0058714	71.65	90.65	19
HsaEX1024209	15.22	34.07	18.85
HsaEX0040013	45.24	64.01	18.77
HsaEX0074058	62.07	80.84	18.77
HsaEX0027672	0	18.74	18.74
HsaEX0032557	81.26	100	18.74
HsaEX7008355	44.14	62.83	18.69
HsaEX1013032	56.27	74.9	18.63
HsaEX0023559	3.93	22.56	18.63
HsaEX0066475	75.67	94.29	18.62
HsaEX0042301	28.57	47.19	18.62
HsaEX0060393	50.4	68.98	18.58
HsaEX0047728	10.56	29.13	18.57
HsaEX1020136	1.24	19.8	18.56
HsaEX0056906	16.13	34.69	18.56
HsaEX0037269	65.52	84.06	18.54
HsaEX0062777	18.39	36.92	18.53
HsaEX6082848	58.16	76.57	18.41
HsaEX0045177	36.17	54.55	18.38
HsaEX0030632	0	18.37	18.37
HsaEX1041063	0	18.37	18.37
HsaEX0038599	52.1	70.47	18.37
HsaEX0056483	0	18.34	18.34
HsaEX0053813	0.62	18.94	18.32
HsaEX1000519	76.77	95.06	18.29
HsaEX0003748	15.04	33.33	18.29
HsaEX0056163	42.01	60.3	18.29
HsaEX1045423	19.15	37.44	18.29
HsaEX0005851	79.75	98.03	18.28
HsaEX0039230	0.78	19.05	18.27
HsaEX6011476	81.74	100	18.26
HsaEX0011815	59.6	77.85	18.25
HsaEX0007888	1.34	19.58	18.24
HsaEX0045640	81.76	100	18.24
HsaEX0074087	78	96.23	18.23
HsaEX0019877	68.97	87.18	18.21
HsaEX0073943	81.82	100	18.18
HsaEX1030768	0	18.18	18.18
HsaEX0053368	72.54	90.7	18.16
HsaEX0042577	73.29	91.43	18.14
HsaEX1025044	49.44	67.58	18.14
HsaEX0036498	81.87	100	18.13
HsaEX0044946	31.91	50.03	18.12
HsaEX1019506	16.41	34.48	18.07
HsaEX0023429	54.28	72.29	18.01
HsaEX0062520	32.71	50.72	18.01
HsaEX0026113	46.19	64.18	17.99
HsaEX0037393	5.76	23.66	17.9
HsaEX1026619	5.08	22.92	17.84
HsaEX0048085	59.17	76.99	17.82
HsaEX0009629	70.26	88.05	17.79
HsaEX0053442	6.36	24.14	17.78
HsaEX0058715	76.33	94.07	17.74
HsaEX0057725	29.74	47.47	17.73
HsaEX0046506	3.33	21.05	17.72
HsaEX1012428	1.42	19.12	17.7
HsaEX1004490	77.56	95.25	17.69
HsaEX0073715	15.91	33.58	17.67
HsaEX0042005	39	56.59	17.59
HsaEX1005723	0	17.59	17.59
HsaEX0037925	10.15	27.74	17.59
HsaEX0055281	76.96	94.52	17.56
HsaEX0057494	19.7	37.25	17.55
HsaEX0005863	38.97	56.47	17.5
HsaEX0024736	81.76	99.25	17.49
HsaEX0054546	6.38	23.81	17.43
HsaEX0011167	72.6	90	17.4
HsaEX1039344	1.08	18.46	17.38
HsaEX0025861	67.74	85.11	17.37
HsaEX0005664	77.53	94.89	17.36
HsaEX1037972	0.43	17.79	17.36
HsaEX0026773	16.63	33.97	17.34
HsaEX0039783	2.46	19.78	17.32
HsaEX0038060	55.7	73.02	17.32
HsaEX0036615	61.34	78.65	17.31
HsaEX0004747	2.06	19.35	17.29
HsaEX0001397	52.02	69.31	17.29
HsaEX7003552	17.33	34.62	17.29
HsaEX1028326	24.41	41.67	17.26
HsaEX1011407	0	17.24	17.24
HsaEX0065311	0	17.23	17.23
HsaEX0068024	0	17.22	17.22
HsaEX1038430	0	17.21	17.21
HsaEX0034462	16.69	33.87	17.18
HsaEX0015886	82.86	100	17.14
HsaEX0069654	0	17.1	17.1
HsaEX0064583	82.9	100	17.1
HsaEX0034167	0	17.07	17.07
HsaEX0036540	82.93	100	17.07
HsaEX0028833	2.96	19.96	17
HsaEX0070847	2.52	19.51	16.99
HsaEX0056785	47.06	64.04	16.98
HsaEX0031791	1	17.98	16.98
HsaEX0027070	67.29	84.27	16.98
HsaEX0073662	1.81	18.78	16.97
HsaEX6089385	0	16.95	16.95
HsaEX0062580	74.55	91.49	16.94
HsaEX1012704	41.72	58.64	16.92
HsaEX1013287	1.37	18.25	16.88
HsaEX0015130	20.21	37.04	16.83
HsaEX0003797	2.86	19.67	16.81
HsaEX0000644	26.41	43.21	16.8
HsaEX0067439	54.08	70.87	16.79
HsaEX0000391	3.43	20.22	16.79
HsaEX0073407	15.42	32.17	16.75
HsaEX0050522	47.16	63.9	16.74
HsaEX0003670	6.12	22.86	16.74
HsaEX0067599	76.36	93.1	16.74
HsaEX0059019	22.3	39.02	16.72
HsaEX0070549	33.25	49.97	16.72
HsaEX1025115	0.36	17.08	16.72
HsaEX0072819	6.07	22.78	16.71
HsaEX0006127	66.11	82.81	16.7
HsaEX0003358	28.26	44.93	16.67
HsaEX0000557	83.36	100	16.64
HsaEX0003064	83.38	100	16.62
HsaEX0007302	0	16.61	16.61
HsaEX0023514	14.73	31.34	16.61
HsaEX0032130	56.34	72.91	16.57
HsaEX1046128	6.85	23.4	16.55
HsaEX0040749	51.57	68.09	16.52
HsaEX0073739	77.78	94.29	16.51
HsaEX0055139	47.13	63.64	16.51
HsaEX0070704	18.12	34.62	16.5
HsaEX0038548	83.54	100	16.46
HsaEX0050887	80.22	96.67	16.45
HsaEX0069054	81.44	97.87	16.43
HsaEX0070125	75.44	91.84	16.4
HsaEX0000610	73.35	89.74	16.39
HsaEX0074252	70.69	87.04	16.35
HsaEX1035792	0	16.31	16.31
HsaEX0062585	9.44	25.72	16.28
HsaEX0037602	56.45	72.71	16.26
HsaEX0025185	79.1	95.35	16.25
HsaEX0014598	53.39	69.64	16.25
HsaEX0062554	61.15	77.38	16.23
HsaEX0034436	0	16.12	16.12
HsaEX1039044	0	16.1	16.1
HsaEX0031612	31.8	47.89	16.09
HsaEX0032129	68.77	84.78	16.01
HsaEX0053498	84.01	100	15.99
HsaEX0017548	10.61	26.59	15.98
HsaEX0006705	84.04	100	15.96
HsaEX0074524	25	40.95	15.95
HsaEX1027162	0.84	16.79	15.95
HsaEX0041654	25.15	41.09	15.94
HsaEX0042171	14.47	30.4	15.93
HsaEX0044889	0	15.92	15.92
HsaEX0041810	64.58	80.46	15.88
HsaEX1046218	63.67	79.47	15.8
HsaEX1012581	0	15.79	15.79
HsaEX0017799	55.83	71.61	15.78
HsaEX7109121	82.85	98.62	15.77
HsaEX0007019	77.78	93.55	15.77
HsaEX0002135	70.3	86.06	15.76
HsaEX0045932	5.11	20.86	15.75
HsaEX7001741	33.55	49.29	15.74
HsaEX0071026	79.33	95.05	15.72
HsaEX1000345	84.28	100	15.72
HsaEX1024028	0	15.71	15.71
HsaEX0030411	73.55	89.25	15.7
HsaEX0041653	84.3	100	15.7
HsaEX1045424	16.27	31.95	15.68
HsaEX0030972	13.58	29.2	15.62
HsaEX1025982	9.38	25	15.62
HsaEX0064420	78.71	94.32	15.61
HsaEX1022192	0	15.59	15.59
HsaEX1033994	84.43	100	15.57
HsaEX0029686	84.45	100	15.55
HsaEX0066515	38.49	54.02	15.53
HsaEX0004932	70.21	85.68	15.47
HsaEX0025442	82.09	97.56	15.47
HsaEX0074372	21.57	37.04	15.47
HsaEX0012333	78.94	94.4	15.46
HsaEX0004976	4.48	19.92	15.44
HsaEX0011676	6.03	21.45	15.42
HsaEX0004090	15.83	31.23	15.4
HsaEX0030349	52.46	67.86	15.4
HsaEX0037980	26.1	41.48	15.38
HsaEX0034483	0	15.35	15.35
HsaEX0060557	10.03	25.36	15.33
HsaEX0021987	77.78	93.1	15.32
HsaEX0024743	4.6	19.86	15.26
HsaEX0074178	56.36	71.61	15.25
HsaEX0037424	0	15.15	15.15
HsaEX0019437	0	15.15	15.15
HsaEX6100672	18.18	33.33	15.15
HsaEX0073389	22.82	37.93	15.11
HsaEX0009524	23.08	38.18	15.1
HsaEX0041240	7.79	22.86	15.07
HsaEX0067244	6.43	21.49	15.06
HsaEX0070604	35.15	50.16	15.01
HsaEX0072794	76.74	91.74	15
HsaEX0044473	10.21	25.21	15
HsaEX0046899	4.09	19.05	14.96
HsaEX0050986	76.49	91.42	14.93
HsaEX1003168	9.95	24.88	14.93
HsaEX0052258	74.89	89.81	14.92
HsaEX0022151	50.94	65.85	14.91
HsaEX1005296	52.7	67.6	14.9
HsaEX1013739	0	14.89	14.89
HsaEX0003969	72.07	86.92	14.85
HsaEX0040475	2.29	17.12	14.83
HsaEX0045879	43.21	58.04	14.83
HsaEX0037680	6.94	21.72	14.78
HsaEX0036210	12.21	26.98	14.77
HsaEX0039780	61.15	75.85	14.7
HsaEX0043213	9.45	24.1	14.65
HsaEX0073640	5.19	19.84	14.65
HsaEX0013296	21.31	35.95	14.64
HsaEX0068732	72.52	87.12	14.6
HsaEX0061804	22.17	36.76	14.59
HsaEX0001739	30.06	44.64	14.58
HsaEX1015795	0	14.58	14.58
HsaEX1041301	4.17	18.75	14.58
HsaEX0065725	72.17	86.75	14.58
HsaEX0001731	10.45	25	14.55
HsaEX0012407	73.91	88.46	14.55
HsaEX0025867	85.47	100	14.53
HsaEX0029339	5.08	19.59	14.51
HsaEX0045876	57.01	71.52	14.51
HsaEX0004269	34.53	49.03	14.5
HsaEX0038179	14	28.5	14.5
HsaEX0034541	6.29	20.78	14.49
HsaEX0035880	85.51	100	14.49
HsaEX0063286	46	60.48	14.48
HsaEX0052382	74.93	89.4	14.47
HsaEX0040118	35.16	49.62	14.46
HsaEX0067917	0	14.46	14.46
HsaEX0038399	14.55	29	14.45
HsaEX0066103	79.79	94.23	14.44
HsaEX0073291	83.05	97.47	14.42
HsaEX0032566	0	14.42	14.42
HsaEX0060907	35.7	50.06	14.36
HsaEX1027085	0	14.33	14.33
HsaEX0035635	0	14.29	14.29
HsaEX0016478	0	14.29	14.29
HsaEX0011024	61.92	76.2	14.28
HsaEX0042507	69.07	83.33	14.26
HsaEX0037076	45.69	59.91	14.22
HsaEX0057856	80.33	94.53	14.2
HsaEX0021714	0	14.2	14.2
HsaEX1030926	46.41	60.6	14.19
HsaEX0062941	79.8	93.99	14.19
HsaEX0029340	79.8	93.94	14.14
HsaEX0012911	81.94	96.08	14.14
HsaEX0019583	44.79	58.92	14.13
HsaEX1004967	5.87	20	14.13
HsaEX0026687	2.56	16.67	14.11
HsaEX0068320	61.9	76	14.1
HsaEX0039965	85.9	100	14.1
HsaEX6095024	3.9	17.98	14.08
HsaEX1013456	9.57	23.64	14.07
HsaEX0002620	79.49	93.55	14.06
HsaEX0030448	38.73	52.73	14
HsaEX0002872	82.72	96.72	14
HsaEX0024991	78.95	92.94	13.99
HsaEX0071852	1.3	15.27	13.97
HsaEX0058199	17.99	31.93	13.94
HsaEX0057701	1.73	15.67	13.94
HsaEX0000026	14.29	28.21	13.92
HsaEX0039550	69.84	83.74	13.9
HsaEX0016500	86.11	100	13.89
HsaEX0010997	82.43	96.3	13.87
HsaEX0070796	12.68	26.53	13.85
HsaEX1044369	0	13.85	13.85
HsaEX0037587	76.25	90.08	13.83
HsaEX0053469	30.74	44.53	13.79
HsaEX0041956	15.2	28.98	13.78
HsaEX0073207	60.4	74.17	13.77
HsaEX0061426	11.61	25.38	13.77
HsaEX0035498	23.12	36.88	13.76
HsaEX0041564	10.6	24.34	13.74
HsaEX0060954	20.51	34.25	13.74
HsaEX0021506	75.89	89.62	13.73
HsaEX0022632	1.52	15.25	13.73
HsaEX0012984	6.29	20	13.71
HsaEX0060939	36.9	50.6	13.7
HsaEX0022624	1.29	14.99	13.7
HsaEX0023275	0.6	14.29	13.69
HsaEX1024372	0.47	14.15	13.68
HsaEX0000960	82.46	96.13	13.67
HsaEX0022607	78.44	92.11	13.67
HsaEX1029115	0	13.66	13.66
HsaEX6046117	86.36	100	13.64
HsaEX0036316	0.27	13.9	13.63
HsaEX0056929	4.78	18.39	13.61
HsaEX0060691	11.08	24.68	13.6
HsaEX1029144	68.95	82.53	13.58
HsaEX0014069	3.15	16.72	13.57
HsaEX0032131	53.56	67.13	13.57
HsaEX0048340	59.28	72.84	13.56
HsaEX0015276	0	13.55	13.55
HsaEX0034749	26.71	40.26	13.55
HsaEX0013512	18.18	31.71	13.53
HsaEX0064405	86.49	100	13.51
HsaEX0052312	29.51	43.02	13.51
HsaEX0074068	7.9	21.41	13.51
HsaEX0011074	32.61	46.07	13.46
HsaEX0036473	32.69	46.13	13.44
HsaEX0046731	0	13.44	13.44
HsaEX1023485	62.03	75.46	13.43
HsaEX0019250	86.58	100	13.42
HsaEX0074173	55.45	68.87	13.42
HsaEX0005014	0	13.38	13.38
HsaEX0012948	19.74	33.12	13.38
HsaEX0013480	3.09	16.47	13.38
HsaEX6080435	86.63	100	13.37
HsaEX0003257	21.09	34.45	13.36
HsaEX0006977	86.68	100	13.32
HsaEX0018252	64.94	78.23	13.29
HsaEX0024038	86.77	100	13.23
HsaEX0033516	0.59	13.82	13.23
HsaEX0067033	75.61	88.79	13.18
HsaEX1040716	2.22	15.4	13.18
HsaEX0006523	2.63	15.79	13.16
HsaEX0003835	5.44	18.6	13.16
HsaEX0004148	86.84	100	13.16
HsaEX0007263	57.93	71.06	13.13
HsaEX0044659	18.69	31.82	13.13
HsaEX1005980	2.44	15.56	13.12
HsaEX0073935	13.6	26.7	13.1
HsaEX0045768	2.5	15.6	13.1
HsaEX0045352	21.46	34.54	13.08
HsaEX0058367	7.39	20.47	13.08
HsaEX0057208	2.42	15.49	13.07
HsaEX0061122	11.93	25	13.07
HsaEX0052261	68.28	81.33	13.05
HsaEX0027400	77.92	90.97	13.05
HsaEX0027121	86.96	100	13.04
HsaEX0011991	36.15	49.19	13.04
HsaEX0063890	0	13.03	13.03
HsaEX0003893	81.13	94.14	13.01
HsaEX0047119	81.82	94.83	13.01
HsaEX0025921	70.3	83.3	13
HsaEX0038007	2.56	15.56	13
HsaEX0002951	83.61	96.61	13
HsaEX0003019	0	12.98	12.98
HsaEX0068865	13.63	26.6	12.97
HsaEX0031500	13.66	26.62	12.96
HsaEX1007251	1.64	14.6	12.96
HsaEX0009826	69.54	82.5	12.96
HsaEX1031905	10.83	23.78	12.95
HsaEX0020638	10.14	23.08	12.94
HsaEX0001167	87.06	100	12.94
HsaEX0032370	82.37	95.31	12.94
HsaEX0015663	16.67	29.58	12.91
HsaEX0070699	81.03	93.93	12.9
HsaEX0065823	87.1	100	12.9
HsaEX0058854	44.76	57.65	12.89
HsaEX0018350	69.56	82.44	12.88
HsaEX0016570	1.8	14.67	12.87
HsaEX1004770	84.98	97.81	12.83
HsaEX0048945	82.91	95.73	12.82
HsaEX0025645	0	12.82	12.82
HsaEX1044654	0.37	13.19	12.82
HsaEX0019320	12.47	25.29	12.82
HsaEX1035630	0.78	13.58	12.8
HsaEX0067036	75.44	88.24	12.8
HsaEX0003455	82.76	95.56	12.8
HsaEX0060830	21.52	34.29	12.77
HsaEX0063506	82.98	95.75	12.77
HsaEX0066069	87.23	100	12.77
HsaEX0053631	9.85	22.61	12.76
HsaEX0067750	7.25	20	12.75
HsaEX0005867	10.79	23.53	12.74
HsaEX0019765	5.31	18.05	12.74
HsaEX0074615	27.27	40	12.73
HsaEX1045426	11.21	23.94	12.73
HsaEX0053616	73.18	85.91	12.73
HsaEX0064834	0	12.72	12.72
HsaEX1013127	1.49	14.21	12.72
HsaEX0070579	8.23	20.95	12.72
HsaEX1008543	0	12.71	12.71
HsaEX0065632	19.44	32.14	12.7
HsaEX0049530	87.34	100	12.66
HsaEX0067458	87.34	100	12.66
HsaEX0009533	71.62	84.26	12.64
HsaEX0047729	46.96	59.59	12.63
HsaEX0051333	69.76	82.38	12.62
HsaEX0043017	26.12	38.73	12.61
HsaEX0018009	0	12.6	12.6
HsaEX1019753	60.49	73.08	12.59
HsaEX0070371	87.43	100	12.57
HsaEX0016571	0	12.56	12.56
HsaEX0022731	83.04	95.59	12.55
HsaEX1013433	6.38	18.92	12.54
HsaEX0013938	36.59	49.09	12.5
HsaEX0051371	16.67	29.17	12.5
HsaEX0059270	87.5	100	12.5
HsaEX1034007	43.14	55.64	12.5
HsaEX0025815	54.85	67.34	12.49
HsaEX0006061	87.51	100	12.49
HsaEX0056786	8.03	20.51	12.48
HsaEX1020397	10.7	23.18	12.48
HsaEX0012947	21.44	33.91	12.47
HsaEX6028944	65	77.42	12.42
HsaEX0049811	0	12.41	12.41
HsaEX7009627	5.27	17.67	12.4
HsaEX0045641	87.62	100	12.38
HsaEX0045111	34.69	47.06	12.37
HsaEX7001519	83.78	96.15	12.37
HsaEX1042763	80.38	92.73	12.35
HsaEX0042240	0	12.35	12.35
HsaEX0048646	61.89	74.24	12.35
HsaEX6020821	43.55	55.89	12.34
HsaEX0044550	60.99	73.31	12.32
HsaEX0067595	69.16	81.45	12.29
HsaEX1026575	2.56	14.85	12.29
HsaEX0074174	57.78	70.05	12.27
HsaEX0073166	9.99	22.25	12.26
HsaEX0049854	2.8	15.02	12.22
HsaEX0018598	6.69	18.9	12.21
HsaEX0055474	77.27	89.47	12.2
HsaEX0011355	21.13	33.33	12.2
HsaEX0018759	34.31	46.51	12.2
HsaEX0074023	11.31	23.49	12.18
HsaEX0023066	51.44	63.61	12.17
HsaEX0072529	24.59	36.76	12.17
HsaEX0066247	0	12.13	12.13
HsaEX0067982	83.33	95.45	12.12
HsaEX0006565	2.52	14.63	12.11
HsaEX0072687	73.08	85.19	12.11
HsaEX0055791	0	12.08	12.08
HsaEX0042954	20.41	32.48	12.07
HsaEX0038816	72.39	84.45	12.06
HsaEX1003257	0	12.05	12.05
HsaEX1012446	0	12.05	12.05
HsaEX0068644	5.35	17.4	12.05
HsaEX0051701	87.95	100	12.05
HsaEX0026241	15.18	27.17	11.99
HsaEX0045471	14.64	26.62	11.98
HsaEX0052288	0	11.98	11.98
HsaEX0008444	26.81	38.78	11.97
HsaEX0002699	8.91	20.88	11.97
HsaEX7109120	80.52	92.48	11.96
HsaEX0004839	42.2	54.15	11.95
HsaEX0012517	85.52	97.46	11.94
HsaEX0023798	16.05	27.99	11.94
HsaEX0034220	88.06	100	11.94
HsaEX0074026	88.08	100	11.92
HsaEX0069050	36.11	48.02	11.91
HsaEX0072513	22.13	34.04	11.91
HsaEX0062706	0.41	12.32	11.91
HsaEX1005493	0	11.9	11.9
HsaEX0032202	38.67	50.57	11.9
HsaEX0044500	69.62	81.5	11.88
HsaEX0011444	9.97	21.84	11.87
HsaEX0051537	69.65	81.52	11.87
HsaEX0016164	10.5	22.34	11.84
HsaEX0003594	2.21	14.05	11.84
HsaEX0020292	0.57	12.41	11.84
HsaEX1017063	0	11.84	11.84
HsaEX0066140	86.75	98.57	11.82
HsaEX0047441	22.64	34.45	11.81
HsaEX0069422	13.35	25.16	11.81
HsaEX0026391	1.23	13.04	11.81
HsaEX0051372	67.93	79.73	11.8
HsaEX0019010	4.35	16.13	11.78
HsaEX0048964	7.55	19.33	11.78
HsaEX0051217	81.74	93.51	11.77
HsaEX0073719	88.24	100	11.76
HsaEX0037802	63.55	75.3	11.75
HsaEX0054121	40.12	51.87	11.75
HsaEX0023449	4.24	15.98	11.74
HsaEX0069474	7.14	18.87	11.73
HsaEX0032780	81.34	93.07	11.73
HsaEX0064511	81.94	93.65	11.71
HsaEX0053865	79.54	91.25	11.71
HsaEX1025317	3.55	15.25	11.7
HsaEX1012788	0	11.65	11.65
HsaEX0021229	1.43	13.06	11.63
HsaEX0000227	0	11.63	11.63
HsaEX0038966	59.62	71.24	11.62
HsaEX0012219	11.88	23.49	11.61
HsaEX1017000	0	11.59	11.59
HsaEX0064835	5.75	17.33	11.58
HsaEX0009687	41.7	53.28	11.58
HsaEX1046092	6.25	17.81	11.56
HsaEX0009901	13.58	25.13	11.55
HsaEX0065373	25.53	37.08	11.55
HsaEX0055814	88.46	100	11.54
HsaEX0061455	0	11.54	11.54
HsaEX0049334	25.83	37.34	11.51
HsaEX0010917	5.88	17.39	11.51
HsaEX0062563	14.8	26.29	11.49
HsaEX6078524	8.67	20.15	11.48
HsaEX0035433	22.96	34.44	11.48
HsaEX0009731	15.98	27.43	11.45
HsaEX0006920	9.41	20.85	11.44
HsaEX0057391	88.57	100	11.43
HsaEX0000823	88.57	100	11.43
HsaEX0009009	88.58	100	11.42
HsaEX0044928	74.29	85.71	11.42
HsaEX0069230	17.26	28.66	11.4
HsaEX0001735	81.16	92.55	11.39
HsaEX1001620	10.6	21.98	11.38
HsaEX0007300	88.62	100	11.38
HsaEX0024458	88.64	100	11.36
HsaEX0067768	88.64	100	11.36
HsaEX0020479	9.88	21.23	11.35
HsaEX0004489	76.19	87.5	11.31
HsaEX0057756	6.8	18.1	11.3
HsaEX0009962	84	95.29	11.29
HsaEX0043076	83.21	94.5	11.29
HsaEX1012693	53.85	65.12	11.27
HsaEX0028373	5.41	16.67	11.26
HsaEX0022643	36.09	47.35	11.26
HsaEX0031164	1.49	12.73	11.24
HsaEX0049692	77.53	88.76	11.23
HsaEX0066661	83.73	94.96	11.23
HsaEX0025389	86.55	97.75	11.2
HsaEX1029225	5.49	16.67	11.18
HsaEX0019205	74.38	85.55	11.17
HsaEX0044778	62.45	73.61	11.16
HsaEX0044921	88.84	100	11.16
HsaEX0032679	88.85	100	11.15
HsaEX0035832	84.95	96.09	11.14
HsaEX0072361	2.58	13.72	11.14
HsaEX0051379	0.73	11.86	11.13
HsaEX0006989	0.63	11.76	11.13
HsaEX1014020	18.6	29.73	11.13
HsaEX0023833	0	11.11	11.11
HsaEX0018303	0	11.11	11.11
HsaEX0038768	88.89	100	11.11
HsaEX0041792	0	11.11	11.11
HsaEX0050559	88.89	100	11.11
HsaEX0063400	13.43	24.53	11.1
HsaEX0037430	2.46	13.56	11.1
HsaEX0034623	12.99	24.09	11.1
HsaEX0010266	9.39	20.49	11.1
HsaEX6004284	88.92	100	11.08
HsaEX0063335	80.39	91.46	11.07
HsaEX0003152	0.17	11.23	11.06
HsaEX0008684	81.34	92.39	11.05
HsaEX0037433	1.12	12.16	11.04
HsaEX1035263	14.89	25.93	11.04
HsaEX0026690	62.7	73.74	11.04
HsaEX0031019	88.97	100	11.03
HsaEX0067354	5.37	16.4	11.03
HsaEX0046971	77.16	88.18	11.02
HsaEX0009077	86.61	97.63	11.02
HsaEX0040168	74.1	85.1	11
HsaEX0059020	46.51	57.5	10.99
HsaEX0012586	19.04	30.02	10.98
HsaEX7007173	26.42	37.39	10.97
HsaEX0069640	16.01	26.97	10.96
HsaEX0061138	64.04	75	10.96
HsaEX0032213	79.6	90.55	10.95
HsaEX6083624	89.07	100	10.93
HsaEX1037512	0	10.91	10.91
HsaEX0002616	89.09	100	10.91
HsaEX0009018	50.53	61.44	10.91
HsaEX0036194	89.09	100	10.91
HsaEX0040119	13.64	24.53	10.89
HsaEX0043692	13.6	24.49	10.89
HsaEX0036883	79.36	90.24	10.88
HsaEX1005581	1.63	12.5	10.87
HsaEX1026545	0	10.85	10.85
HsaEX0001229	84.76	95.59	10.83
HsaEX1044474	1.37	12.2	10.83
HsaEX0017354	86.66	97.48	10.82
HsaEX0036479	20.45	31.26	10.81
HsaEX1008114	89.19	100	10.81
HsaEX0037985	2.86	13.67	10.81
HsaEX0041642	25.51	36.32	10.81
HsaEX0021050	8.06	18.86	10.8
HsaEX0051916	59.09	69.89	10.8
HsaEX0069686	89.2	100	10.8
HsaEX1022602	0.54	11.33	10.79
HsaEX0019309	13.04	23.81	10.77
HsaEX1002399	0	10.77	10.77
HsaEX0039288	78.81	89.58	10.77
HsaEX0063715	89.23	100	10.77
HsaEX0044164	57.05	67.81	10.76
HsaEX0007764	87.28	98.03	10.75
HsaEX0066662	32.3	43.05	10.75
HsaEX1032126	11.98	22.73	10.75
HsaEX1035813	0	10.75	10.75
HsaEX0042938	89.26	100	10.74
HsaEX0053477	85.96	96.67	10.71
HsaEX1010529	4	14.71	10.71
HsaEX0004145	1.15	11.86	10.71
HsaEX0017483	79.27	89.97	10.7
HsaEX0006129	83.39	94.08	10.69
HsaEX1030808	12.37	23.04	10.67
HsaEX0047518	27.3	37.97	10.67
HsaEX0070843	2.37	13.03	10.66
HsaEX0017412	85.95	96.61	10.66
HsaEX0042942	89.34	100	10.66
HsaEX0036727	81.82	92.47	10.65
HsaEX1037317	43.09	53.74	10.65
HsaEX1017420	0	10.64	10.64
HsaEX0047174	13.24	23.88	10.64
HsaEX0053044	55.75	66.37	10.62
HsaEX0059598	80.23	90.84	10.61
HsaEX6027690	3.7	14.3	10.6
HsaEX1002564	0.51	11.11	10.6
HsaEX0072224	22.94	33.53	10.59
HsaEX0054501	63.32	73.91	10.59
HsaEX0017474	5	15.56	10.56
HsaEX0074057	36.36	46.9	10.54
HsaEX0059226	84.87	95.4	10.53
HsaEX0009898	84.21	94.74	10.53
HsaEX0070594	89.47	100	10.53
HsaEX1025496	11.64	22.17	10.53
HsaEX1030989	0	10.53	10.53
HsaEX0018058	72.02	82.54	10.52
HsaEX0000256	30.09	40.6	10.51
HsaEX0053476	53.38	63.89	10.51
HsaEX0010388	57.69	68.18	10.49
HsaEX0028884	69.34	79.83	10.49
HsaEX0020841	89.51	100	10.49
HsaEX0069693	89.52	100	10.48
HsaEX0065034	3.01	13.49	10.48
HsaEX0054139	15.09	25.57	10.48
HsaEX0057727	13.82	24.3	10.48
HsaEX0020478	9.99	20.46	10.47
HsaEX0059403	72.14	82.61	10.47
HsaEX0015827	1.03	11.49	10.46
HsaEX0047115	5.66	16.12	10.46
HsaEX0008440	86.67	97.12	10.45
HsaEX0067284	71.55	82	10.45
HsaEX0043555	85.29	95.74	10.45
HsaEX0056204	12.4	22.84	10.44
HsaEX1011825	19.57	30	10.43
HsaEX0014579	63.76	74.18	10.42
HsaEX0010598	85.16	95.58	10.42
HsaEX0005657	79.38	89.8	10.42
HsaEX0045726	86.74	97.16	10.42
HsaEX0067616	89.58	100	10.42
HsaEX1000437	40.37	50.77	10.4
HsaEX0047519	11.63	22.03	10.4
HsaEX0022634	23.91	34.29	10.38
HsaEX0013431	85.81	96.19	10.38
HsaEX0034628	3.92	14.29	10.37
HsaEX0063690	0	10.37	10.37
HsaEX0023509	0.75	11.11	10.36
HsaEX0030094	3.4	13.76	10.36
HsaEX1002820	0	10.35	10.35
HsaEX0005367	32.83	43.17	10.34
HsaEX0028439	77.11	87.45	10.34
HsaEX0006495	59.96	70.3	10.34
HsaEX0073745	2.13	12.46	10.33
HsaEX0019790	1.75	12.08	10.33
HsaEX0072041	63.86	74.19	10.33
HsaEX0038967	14.85	25.16	10.31
HsaEX0069007	0	10.31	10.31
HsaEX1029839	0.18	10.49	10.31
HsaEX1011893	63.3	73.59	10.29
HsaEX7010219	23.91	34.2	10.29
HsaEX0013316	4	14.29	10.29
HsaEX1014552	0.4	10.67	10.27
HsaEX0014822	89.74	100	10.26
HsaEX0032268	89.74	100	10.26
HsaEX0035017	89.74	100	10.26
HsaEX1022125	17.86	28.12	10.26
HsaEX1029453	6.17	16.42	10.25
HsaEX0000165	79.94	90.19	10.25
HsaEX1040243	0	10.25	10.25
HsaEX0013331	5.41	15.65	10.24
HsaEX0034295	81.36	91.59	10.23
HsaEX0056212	37.69	47.92	10.23
HsaEX0015083	4.67	14.9	10.23
HsaEX0047749	2.27	12.5	10.23
HsaEX0072598	1.88	12.11	10.23
HsaEX1015574	0	10.22	10.22
HsaEX1041038	13	23.21	10.21
HsaEX0035016	76.47	86.67	10.2
HsaEX0074402	9.8	20	10.2
HsaEX0073993	12.38	22.58	10.2
HsaEX0021671	86.78	96.95	10.17
HsaEX0057153	87.5	97.67	10.17
HsaEX0026116	84.29	94.46	10.17
HsaEX0043774	0.47	10.63	10.16
HsaEX0029541	3.35	13.51	10.16
HsaEX0025372	48.97	59.12	10.15
HsaEX0033312	0.94	11.08	10.14
HsaEX0033687	0	10.14	10.14
HsaEX0000789	62.9	73.03	10.13
HsaEX0009981	87.87	98	10.13
HsaEX0061405	89.87	100	10.13
HsaEX0052756	64.44	74.56	10.12
HsaEX0010121	84.62	94.74	10.12
HsaEX0010024	82.44	92.55	10.11
HsaEX0069170	89.89	100	10.11
HsaEX1044994	2.26	12.36	10.1
HsaEX0052211	84.42	94.51	10.09
HsaEX6006648	89.91	100	10.09
HsaEX1037124	30.3	40.38	10.08
HsaEX0024712	10.07	20.14	10.07
HsaEX0009631	81.18	91.25	10.07
HsaEX0006962	84.31	94.37	10.06
HsaEX0065631	9.09	19.15	10.06
HsaEX0014859	83.33	93.37	10.04
HsaEX0060553	0.81	10.85	10.04
HsaEX1011425	19.84	29.88	10.04
HsaEX0071084	88.03	98.07	10.04
HsaEX0000890	19.15	29.17	10.02
HsaEX0012442	88.32	98.33	10.01
HsaEX0064373	81.22	91.23	10.01
HsaEX0034778	32.15	42.16	10.01
HsaEX0068659	86.29	96.3	10.01
HsaEX0010119	90	100	10
HsaEX1046444	90	100	10
HsaEX0035818	0	10	10
HsaEX0061758	34.92	44.92	10
HsaEX1003385	5.34	15.34	10
HsaEX0016808	82.46	92.45	9.99
HsaEX0024726	22.89	32.86	9.97
HsaEX1027278	20.36	30.32	9.96
HsaEX0048579	82.45	92.4	9.95
HsaEX0011569	1.81	11.76	9.95
HsaEX0030991	5.21	15.15	9.94
HsaEX0039143	71.53	81.46	9.93
HsaEX0034465	24.15	34.07	9.92
HsaEX0037437	90.08	100	9.92
HsaEX1013223	2.42	12.33	9.91
HsaEX0029479	71.14	81.05	9.91
HsaEX0004203	88.14	98.04	9.9
HsaEX0049686	90.1	100	9.9
HsaEX0013372	0	9.9	9.9
HsaEX0024542	83.21	93.09	9.88
HsaEX0066680	0	9.88	9.88
HsaEX1029821	1.63	11.51	9.88
HsaEX0064361	0	9.87	9.87
HsaEX0022290	80.84	90.7	9.86
HsaEX1005129	1.86	11.71	9.85
HsaEX0057220	0	9.84	9.84
HsaEX0074250	12.2	22.03	9.83
HsaEX0012755	8.85	18.68	9.83
HsaEX1006615	5.56	15.38	9.82
HsaEX0021899	2.33	12.14	9.81
HsaEX1023076	0	9.8	9.8
HsaEX0041241	16.76	26.56	9.8
HsaEX0025885	74.07	83.86	9.79
HsaEX0069646	5.13	14.92	9.79
HsaEX0008287	1.91	11.69	9.78
HsaEX0066654	84.35	94.12	9.77
HsaEX0011257	87.62	97.39	9.77
HsaEX0000472	90.24	100	9.76
HsaEX0051471	90.24	100	9.76
HsaEX0056610	90.24	100	9.76
HsaEX0072834	90.24	100	9.76
HsaEX6025272	90.24	100	9.76
HsaEX0059251	56.09	65.85	9.76
HsaEX0036048	84	93.75	9.75
HsaEX0044694	90.25	100	9.75
HsaEX0069920	87.3	97.05	9.75
HsaEX0018351	5.99	15.73	9.74
HsaEX0046788	3.48	13.22	9.74
HsaEX0052760	6.37	16.11	9.74
HsaEX0014668	88.43	98.17	9.74
HsaEX0012547	67.01	76.74	9.73
HsaEX0059853	90.29	100	9.71
HsaEX0055737	81.11	90.81	9.7
HsaEX0025791	1.05	10.74	9.69
HsaEX0073186	76.99	86.67	9.68
HsaEX0074654	87.72	97.4	9.68
HsaEX0050474	20.75	30.43	9.68
HsaEX0072135	11.22	20.9	9.68
HsaEX0001978	64.28	73.93	9.65
HsaEX0024317	82.22	91.87	9.65
HsaEX0073435	5.95	15.6	9.65
HsaEX0024546	2.07	11.71	9.64
HsaEX0026494	73.14	82.78	9.64
HsaEX0039843	90.36	100	9.64
HsaEX0057986	1.74	11.38	9.64
HsaEX0073115	8.11	17.75	9.64
HsaEX0022010	0.9	10.54	9.64
HsaEX0006581	90.38	100	9.62
HsaEX0052555	0	9.62	9.62
HsaEX1040022	0	9.62	9.62
HsaEX0045291	12.61	22.22	9.61
HsaEX1017232	24.22	33.83	9.61
HsaEX0045478	1.12	10.73	9.61
HsaEX1025187	0	9.61	9.61
HsaEX0023570	90.41	100	9.59
HsaEX0006764	30.95	40.54	9.59
HsaEX1003109	0	9.59	9.59
HsaEX0004881	11.56	21.15	9.59
HsaEX0034438	80.65	90.24	9.59
HsaEX0056523	11.02	20.6	9.58
HsaEX1006782	13	22.58	9.58
HsaEX1014186	8.29	17.86	9.57
HsaEX0061220	81.26	90.83	9.57
HsaEX0050379	82.92	92.48	9.56
HsaEX0030095	3.4	12.96	9.56
HsaEX0012400	6.38	15.94	9.56
HsaEX0067597	90.46	100	9.54
HsaEX0007926	75.34	84.88	9.54
HsaEX1017058	0	9.52	9.52
HsaEX1028988	0	9.52	9.52
HsaEX6051294	0	9.52	9.52
HsaEX0022509	90.48	100	9.52
HsaEX0064033	0	9.51	9.51
HsaEX0048980	73.56	83.07	9.51
HsaEX0055693	73.8	83.3	9.5
HsaEX0057499	70.76	80.26	9.5
HsaEX0003481	74.21	83.7	9.49
HsaEX0073950	82.35	91.84	9.49
HsaEX0027673	5.26	14.75	9.49
HsaEX0039641	90.51	100	9.49
HsaEX0038803	86.67	96.15	9.48
HsaEX0072936	3.03	12.5	9.47
HsaEX1006605	3.03	12.5	9.47
HsaEX0009083	19.27	28.74	9.47
HsaEX0002499	84.5	93.96	9.46
HsaEX0054178	90.55	100	9.45
HsaEX1033265	0	9.45	9.45
HsaEX0059104	5.96	15.4	9.44
HsaEX1041218	16.57	26.01	9.44
HsaEX0050041	5.56	15	9.44
HsaEX1018524	5.06	14.5	9.44
HsaEX0002316	36.99	46.43	9.44
HsaEX0006641	81.16	90.59	9.43
HsaEX0038623	8.41	17.84	9.43
HsaEX1003698	1.51	10.94	9.43
HsaEX0035483	90.58	100	9.42
HsaEX0029057	0	9.42	9.42
HsaEX0053474	4.43	13.85	9.42
HsaEX0030472	47.73	57.14	9.41
HsaEX1019246	36.47	45.88	9.41
HsaEX0065419	75.09	84.48	9.39
HsaEX0022604	47.37	56.76	9.39
HsaEX0032588	0.75	10.14	9.39
HsaEX0018232	0	9.38	9.38
HsaEX0024862	90.62	100	9.38
HsaEX0032741	90.62	100	9.38
HsaEX0010603	72.91	82.28	9.37
HsaEX0027856	90.63	100	9.37
HsaEX0046780	73.99	83.36	9.37
HsaEX1028111	2.7	12.07	9.37
HsaEX0036506	0	9.37	9.37
HsaEX0027109	33.59	42.96	9.37
HsaEX0069927	16.06	25.42	9.36
HsaEX1023842	90.64	100	9.36
HsaEX1038293	3.15	12.5	9.35
HsaEX0046320	38.97	48.31	9.34
HsaEX0007474	15.66	25	9.34
HsaEX0020605	0	9.34	9.34
HsaEX1039098	0	9.34	9.34
HsaEX0000929	50.92	60.24	9.32
HsaEX0047459	14.29	23.6	9.31
HsaEX0064025	10	19.3	9.3
HsaEX7109175	80.29	89.57	9.28
HsaEX0051130	0	9.27	9.27
HsaEX0003161	73.55	82.82	9.27
HsaEX0071898	90.74	100	9.26
HsaEX0003785	90.74	100	9.26
HsaEX0015181	88.24	97.5	9.26
HsaEX0019086	32.31	41.57	9.26
HsaEX0072192	80.49	89.74	9.25
HsaEX0013092	90.76	100	9.24
HsaEX0032966	68.3	77.53	9.23
HsaEX0025541	90.77	100	9.23
HsaEX0013939	1.08	10.3	9.22
HsaEX1009175	8.1	17.32	9.22
HsaEX0039153	10.98	20.2	9.22
HsaEX0063503	1.23	10.45	9.22
HsaEX0023835	86.66	95.87	9.21
HsaEX1003185	0	9.21	9.21
HsaEX1029295	3.03	12.24	9.21
HsaEX0027448	2.04	11.24	9.2
HsaEX1015239	0	9.2	9.2
HsaEX0056109	79.26	88.46	9.2
HsaEX0023539	3.59	12.78	9.19
HsaEX1013836	76.6	85.78	9.18
HsaEX6025850	90.82	100	9.18
HsaEX1027928	1.31	10.49	9.18
HsaEX1008020	80.62	89.8	9.18
HsaEX0010303	73.02	82.19	9.17
HsaEX0023149	73.33	82.5	9.17
HsaEX0057753	85.77	94.94	9.17
HsaEX0064533	83.38	92.54	9.16
HsaEX0015809	0.08	9.24	9.16
HsaEX0066653	88.25	97.4	9.15
HsaEX0037794	88.53	97.68	9.15
HsaEX0025194	73.31	82.45	9.14
HsaEX0044697	88.78	97.92	9.14
HsaEX0073137	21.21	30.34	9.13
HsaEX0002770	90.87	100	9.13
HsaEX0019611	90.88	100	9.12
HsaEX0067745	90.88	100	9.12
HsaEX1013357	4.96	14.08	9.12
HsaEX0074653	14.7	23.81	9.11
HsaEX0037432	22.43	31.53	9.1
HsaEX0065267	90.91	100	9.09
HsaEX6042664	90.91	100	9.09
HsaEX0019824	0	9.09	9.09
HsaEX0058547	0	9.09	9.09
HsaEX1008879	0	9.09	9.09
HsaEX0031103	17.43	26.51	9.08
HsaEX0072081	17.77	26.85	9.08
HsaEX0047356	39.4	48.48	9.08
HsaEX0000235	73.53	82.61	9.08
HsaEX0041658	1.57	10.64	9.07
HsaEX0060538	86.64	95.7	9.06
HsaEX7008523	90.94	100	9.06
HsaEX0035909	8.85	17.91	9.06
HsaEX1046654	0.3	9.36	9.06
HsaEX0073509	80.54	89.6	9.06
HsaEX0069179	90.95	100	9.05
HsaEX0062278	0	9.04	9.04
HsaEX0070804	76.67	85.71	9.04
HsaEX0011671	3.62	12.65	9.03
HsaEX0066096	90.97	100	9.03
HsaEX0044002	29.8	38.82	9.02
HsaEX0020681	72.75	81.77	9.02
HsaEX0048784	72.48	81.5	9.02
HsaEX0052154	87.42	96.43	9.01
HsaEX0030602	5.88	14.89	9.01
HsaEX1007000	1.18	10.19	9.01
HsaEX0041462	51.77	60.78	9.01
HsaEX0066655	0.59	9.59	9
HsaEX0043544	5.13	14.12	8.99
HsaEX0004338	8.51	17.48	8.97
HsaEX0016150	80.63	89.59	8.96
HsaEX0066245	70.27	79.23	8.96
HsaEX0010651	3.29	12.25	8.96
HsaEX1023069	2.53	11.49	8.96
HsaEX0052001	91.04	100	8.96
HsaEX0010701	91.04	100	8.96
HsaEX0053116	91.04	100	8.96
HsaEX0068289	86.49	95.43	8.94
HsaEX0004246	9.09	18.03	8.94
HsaEX0066387	91.06	100	8.94
HsaEX0073069	88.12	97.06	8.94
HsaEX0022558	81.33	90.26	8.93
HsaEX0047122	64.38	73.31	8.93
HsaEX0074247	14.75	23.68	8.93
HsaEX0074029	84.62	93.55	8.93
HsaEX0059636	10	18.92	8.92
HsaEX1003167	9.95	18.87	8.92
HsaEX0011585	20	28.91	8.91
HsaEX0038279	84.96	93.85	8.89
HsaEX0008561	91.11	100	8.89
HsaEX0057118	91.11	100	8.89
HsaEX1004289	0	8.89	8.89
HsaEX0030257	12.47	21.36	8.89
HsaEX0011831	88.75	97.63	8.88
HsaEX0055941	91.12	100	8.88
HsaEX0021125	86.84	95.7	8.86
HsaEX1042070	0	8.86	8.86
HsaEX0024316	80.88	89.73	8.85
HsaEX0036266	17.24	26.09	8.85
HsaEX0019171	1.81	10.66	8.85
HsaEX1044526	4.46	13.3	8.84
HsaEX0011457	3.03	11.86	8.83
HsaEX0074063	11.8	20.63	8.83
HsaEX0034544	9.16	17.99	8.83
HsaEX0072485	89.35	98.17	8.82
HsaEX0070995	91.18	100	8.82
HsaEX1031508	24.79	33.6	8.81
HsaEX0013579	18.18	26.98	8.8
HsaEX1003302	0	8.8	8.8
HsaEX0058473	66.76	75.56	8.8
HsaEX0020389	87.94	96.73	8.79
HsaEX0061998	91.21	100	8.79
HsaEX1038643	4.37	13.16	8.79
HsaEX0037679	6.54	15.32	8.78
HsaEX1025186	14.34	23.12	8.78
HsaEX1007837	0	8.77	8.77
HsaEX0013865	35.74	44.51	8.77
HsaEX0003582	87.5	96.26	8.76
HsaEX6054144	76.89	85.65	8.76
HsaEX0065795	23.48	32.24	8.76
HsaEX0031991	27.15	35.91	8.76
HsaEX0017199	83.37	92.13	8.76
HsaEX0012634	91.25	100	8.75
HsaEX0018123	38.82	47.57	8.75
HsaEX0056027	91.25	100	8.75
HsaEX0059764	91.25	100	8.75
HsaEX0002769	91.26	100	8.74
HsaEX0026757	88.89	97.62	8.73
HsaEX0042960	38.45	47.18	8.73
HsaEX0072635	12.69	21.41	8.72
HsaEX0001301	76.12	84.84	8.72
HsaEX0042943	91.28	100	8.72
HsaEX0004219	54.03	62.75	8.72
HsaEX0041797	83.38	92.1	8.72
HsaEX1029166	10.34	19.05	8.71
HsaEX0070651	73.79	82.5	8.71
HsaEX0026674	91.3	100	8.7
HsaEX0055868	91.3	100	8.7
HsaEX6017449	0.77	9.47	8.7
HsaEX0012879	1.32	10.02	8.7
HsaEX0072860	4.2	12.9	8.7
HsaEX0042364	19.08	27.77	8.69
HsaEX7106117	0	8.69	8.69
HsaEX0031254	91.31	100	8.69
HsaEX1002493	0	8.68	8.68
HsaEX0011591	9.02	17.69	8.67
HsaEX0017618	0	8.67	8.67
HsaEX0012233	19.96	28.62	8.66
HsaEX0033442	2.92	11.58	8.66
HsaEX0047401	1.46	10.11	8.65
HsaEX0018558	88.37	97.02	8.65
HsaEX1018703	0	8.64	8.64
HsaEX0028467	17.46	26.09	8.63
HsaEX0005956	84.63	93.24	8.61
HsaEX0073720	70.11	78.72	8.61
HsaEX1041332	7.87	16.48	8.61
HsaEX1019500	26.8	35.4	8.6
HsaEX0007169	90.18	98.78	8.6
HsaEX0038547	79.64	88.24	8.6
HsaEX0012443	91.41	100	8.59
HsaEX0047185	49.3	57.89	8.59
HsaEX0011566	3.51	12.1	8.59
HsaEX0051832	16.29	24.87	8.58
HsaEX0028911	91.42	100	8.58
HsaEX0059462	11.32	19.9	8.58
HsaEX0063768	24.17	32.74	8.57
HsaEX1040081	0	8.57	8.57
HsaEX0006571	30.93	39.49	8.56
HsaEX0011181	69.6	78.16	8.56
HsaEX0002200	4.95	13.51	8.56
HsaEX0038590	4.13	12.68	8.55
HsaEX0063283	0.79	9.34	8.55
HsaEX0039136	13.64	22.18	8.54
HsaEX0017411	88.19	96.72	8.53
HsaEX0037981	86.98	95.51	8.53
HsaEX0022063	91.49	100	8.51
HsaEX0065256	83.74	92.25	8.51
HsaEX0067019	91.49	100	8.51
HsaEX0009354	4.7	13.21	8.51
HsaEX1009055	0	8.51	8.51
HsaEX0058258	66.29	74.8	8.51
HsaEX0065109	89.27	97.77	8.5
HsaEX0037291	3.77	12.27	8.5
HsaEX0033520	76.77	85.26	8.49
HsaEX0035863	2.04	10.53	8.49
HsaEX0029527	86.5	94.99	8.49
HsaEX6099032	91.51	100	8.49
HsaEX0065420	76	84.48	8.48
HsaEX0003522	10.25	18.73	8.48
HsaEX0011022	3.36	11.83	8.47
HsaEX1014965	0	8.47	8.47
HsaEX0038055	87.38	95.85	8.47
HsaEX0064905	2.02	10.48	8.46
HsaEX0004589	78.01	86.47	8.46
HsaEX0002680	91.54	100	8.46
HsaEX0061694	89.72	98.16	8.44
HsaEX0073335	2.04	10.47	8.43
HsaEX1008823	40.23	48.65	8.42
HsaEX0072276	8.74	17.16	8.42
HsaEX0023834	5.88	14.29	8.41
HsaEX0059857	2.7	11.11	8.41
HsaEX0005584	88.76	97.17	8.41
HsaEX0048269	33.55	41.95	8.4
HsaEX0048249	35.08	43.48	8.4
HsaEX0023244	5.84	14.23	8.39
HsaEX0056208	7.58	15.97	8.39
HsaEX1001836	78.29	86.67	8.38
HsaEX0044988	0.34	8.71	8.37
HsaEX1012688	1.04	9.41	8.37
HsaEX0050383	72.45	80.82	8.37
HsaEX0042808	21.31	29.67	8.36
HsaEX0049418	3.7	12.06	8.36
HsaEX0053065	20.85	29.21	8.36
HsaEX0044756	87.88	96.23	8.35
HsaEX0043752	0	8.35	8.35
HsaEX1037854	0	8.35	8.35
HsaEX0009734	8.89	17.24	8.35
HsaEX0003274	91.66	100	8.34
HsaEX0030780	74.24	82.58	8.34
HsaEX0008425	6.75	15.09	8.34
HsaEX0019399	84.96	93.29	8.33
HsaEX0064480	89.21	97.54	8.33
HsaEX6086612	91.67	100	8.33
HsaEX0020839	91.68	100	8.32
HsaEX0023866	0.42	8.73	8.31
HsaEX0022158	0.4	8.7	8.3
HsaEX0073236	64.6	72.89	8.29
HsaEX0005590	58	66.29	8.29
HsaEX0000392	4.78	13.07	8.29
HsaEX0059680	88.48	96.76	8.28
HsaEX0040625	3.54	11.82	8.28
HsaEX0045748	91.09	99.37	8.28
HsaEX0008560	87.88	96.15	8.27
HsaEX0022707	78.57	86.84	8.27
HsaEX0056781	87.88	96.15	8.27
HsaEX0066514	13.33	21.6	8.27
HsaEX0006706	9.04	17.3	8.26
HsaEX0000175	80.11	88.36	8.25
HsaEX0038391	88.55	96.8	8.25
HsaEX0027675	5.79	14.03	8.24
HsaEX0069172	85.43	93.67	8.24
HsaEX0014790	86.11	94.35	8.24
HsaEX0036036	2.38	10.61	8.23
HsaEX0046775	3.53	11.76	8.23
HsaEX0024028	44.2	52.43	8.23
HsaEX0042944	91.78	100	8.22
HsaEX0067964	86.56	94.78	8.22
HsaEX0012966	79.46	87.67	8.21
HsaEX0006956	17.89	26.09	8.2
HsaEX1004059	1.57	9.77	8.2
HsaEX0052103	56.54	64.74	8.2
HsaEX1036973	13.83	22.02	8.19
HsaEX0021131	81.45	89.64	8.19
HsaEX0061313	85.13	93.32	8.19
HsaEX0043065	48.15	56.33	8.18
HsaEX0019685	86.82	94.99	8.17
HsaEX0013541	2.08	10.25	8.17
HsaEX1011321	2.94	11.11	8.17
HsaEX0070705	2.48	10.64	8.16
HsaEX0034965	8.22	16.38	8.16
HsaEX0047694	91.84	100	8.16
HsaEX0058319	91.84	100	8.16
HsaEX0052771	83.6	91.75	8.15
HsaEX0026309	71.03	79.17	8.14
HsaEX0039537	75.65	83.79	8.14
HsaEX0014973	88.33	96.47	8.14
HsaEX0045986	87.63	95.77	8.14
HsaEX1035481	17.34	25.48	8.14
HsaEX0018729	84.18	92.32	8.14
HsaEX0015695	29.89	38.02	8.13
HsaEX1029916	19.36	27.49	8.13
HsaEX0053995	88.61	96.74	8.13
HsaEX0033783	91.88	100	8.12
HsaEX0021560	5.82	13.94	8.12
HsaEX1023638	0	8.12	8.12
HsaEX1013429	50.78	58.89	8.11
HsaEX0018730	85.56	93.67	8.11
HsaEX0048988	91.9	100	8.1
HsaEX0054526	88.95	97.04	8.09
HsaEX0011615	9.5	17.59	8.09
HsaEX0059509	12.45	20.54	8.09
HsaEX0052075	7.75	15.83	8.08
HsaEX0061292	40.71	48.79	8.08
HsaEX0008316	87.92	96	8.08
HsaEX1024119	7.86	15.94	8.08
HsaEX0016284	66.91	74.98	8.07
HsaEX0051524	9.56	17.63	8.07
HsaEX0036047	60.56	68.63	8.07
HsaEX0072255	83.64	91.7	8.06
HsaEX0047919	2.22	10.28	8.06
HsaEX0033530	52.73	60.78	8.05
HsaEX1030846	0	8.05	8.05
HsaEX0026573	70.66	78.71	8.05
HsaEX0025799	91.95	100	8.05
HsaEX0059629	84.81	92.86	8.05
HsaEX0019064	46.07	54.1	8.03
HsaEX0073063	80.91	88.94	8.03
HsaEX0074616	23.36	31.39	8.03
HsaEX6099056	91.97	100	8.03
HsaEX0055475	16.98	25	8.02
HsaEX0051128	91.98	100	8.02
HsaEX0071136	88.34	96.36	8.02
HsaEX1002172	85.5	93.52	8.02
HsaEX0009678	30.48	38.49	8.01
HsaEX0036028	1.08	9.09	8.01
HsaEX0064516	2.33	10.34	8.01
HsaEX1023109	0	8.01	8.01
HsaEX0036457	85.32	93.32	8
HsaEX0071295	92	100	8
HsaEX0070798	92	100	8
HsaEX1023474	0	8	8
HsaEX6018742	92	100	8
HsaEX0055476	2.69	10.68	7.99
HsaEX0040570	92.01	100	7.99
HsaEX0037418	17.15	25.13	7.98
HsaEX0003009	6.38	14.35	7.97
HsaEX6015639	11.02	18.99	7.97
HsaEX0004248	27.21	35.17	7.96
HsaEX0012165	0	7.95	7.95
HsaEX1015262	52.9	60.84	7.94
HsaEX0067947	24.59	32.53	7.94
HsaEX0022974	0.46	8.4	7.94
HsaEX0048342	5.64	13.58	7.94
HsaEX0066117	5.22	13.16	7.94
HsaEX0040297	13.4	21.34	7.94
HsaEX0043733	3.17	11.11	7.94
HsaEX0006217	88.75	96.69	7.94
HsaEX0062897	82	89.94	7.94
HsaEX0053895	72.94	80.87	7.93
HsaEX1025438	13.46	21.39	7.93
HsaEX6003181	90.01	97.94	7.93
HsaEX0056093	21.49	29.41	7.92
HsaEX1005099	1.03	8.95	7.92
HsaEX0040951	5.01	12.92	7.91
HsaEX0045937	31.62	39.53	7.91
HsaEX0017217	6.36	14.27	7.91
HsaEX0040568	85.99	93.89	7.9
HsaEX0050226	87.66	95.56	7.9
HsaEX0013569	10.87	18.77	7.9
HsaEX0055736	1.67	9.57	7.9
HsaEX1009786	0	7.9	7.9
HsaEX0067673	85.56	93.46	7.9
HsaEX0009343	6.82	14.71	7.89
HsaEX0027340	86.81	94.69	7.88
HsaEX0044606	1.81	9.68	7.87
HsaEX0060120	78.73	86.59	7.86
HsaEX0036256	0	7.85	7.85
HsaEX0001872	92.16	100	7.84
HsaEX0010631	92.16	100	7.84
HsaEX0015876	92.16	100	7.84
HsaEX0071568	88.46	96.3	7.84
HsaEX0008494	75.84	83.67	7.83
HsaEX0024137	14.71	22.54	7.83
HsaEX0060593	90.1	97.92	7.82
HsaEX0031727	17.88	25.7	7.82
HsaEX1014075	0.34	8.16	7.82
HsaEX0011168	88.73	96.55	7.82
HsaEX0006459	88.56	96.37	7.81
HsaEX0057608	1.36	9.17	7.81
HsaEX0023377	88.29	96.1	7.81
HsaEX0028019	88.43	96.24	7.81
HsaEX0067508	31.4	39.2	7.8
HsaEX0014507	12.56	20.36	7.8
HsaEX0041425	32.2	40	7.8
HsaEX0044896	70.74	78.53	7.79
HsaEX1044124	6.1	13.89	7.79
HsaEX0030320	6.79	14.58	7.79
HsaEX0018087	82.81	90.59	7.78
HsaEX0037496	92.22	100	7.78
HsaEX0064312	71.22	79	7.78
HsaEX6050428	92.22	100	7.78
HsaEX0072377	0	7.78	7.78
HsaEX1044610	0.76	8.54	7.78
HsaEX0056671	44.82	52.59	7.77
HsaEX0042368	14.36	22.13	7.77
HsaEX0071853	5.82	13.59	7.77
HsaEX0034786	92.23	100	7.77
HsaEX0042939	92.23	100	7.77
HsaEX1043755	38.51	46.27	7.76
HsaEX0047442	28.7	36.46	7.76
HsaEX1046506	5.53	13.29	7.76
HsaEX0036103	2.57	10.32	7.75
HsaEX0070294	13.75	21.5	7.75
HsaEX0070276	59.32	67.06	7.74
HsaEX0048981	3.03	10.77	7.74
HsaEX0006851	92.27	100	7.73
HsaEX0019708	6.77	14.5	7.73
HsaEX0052225	1.99	9.72	7.73
HsaEX0053885	8.96	16.69	7.73
HsaEX1003332	2.54	10.27	7.73
HsaEX0049632	77.7	85.4	7.7
HsaEX0061629	1.46	9.16	7.7
HsaEX0049224	1.82	9.52	7.7
HsaEX0017475	0	7.69	7.69
HsaEX0018304	0	7.69	7.69
HsaEX0036272	6.79	14.48	7.69
HsaEX0047226	1.47	9.16	7.69
HsaEX1018839	0	7.69	7.69
HsaEX1040195	0	7.69	7.69
HsaEX0069269	92.31	100	7.69
HsaEX0005377	92.31	100	7.69
HsaEX0039095	62.34	70.03	7.69
HsaEX0064802	92.31	100	7.69
HsaEX6035195	92.31	100	7.69
HsaEX1028236	84.17	91.85	7.68
HsaEX1033855	72.92	80.59	7.67
HsaEX0023318	92.33	100	7.67
HsaEX0038585	8.44	16.11	7.67
HsaEX0058632	0	7.67	7.67
HsaEX0052297	4.37	12.04	7.67
HsaEX0042374	11.67	19.33	7.66
HsaEX0021709	12.78	20.43	7.65
HsaEX0003956	4.35	12	7.65
HsaEX0053925	79.31	86.96	7.65
HsaEX0022260	82.44	90.08	7.64
HsaEX0065794	68.24	75.88	7.64
HsaEX0063188	23.35	30.99	7.64
HsaEX1034404	86.46	94.09	7.63
HsaEX0050694	6.69	14.32	7.63
HsaEX0073711	92.37	100	7.63
HsaEX6055291	92.37	100	7.63
HsaEX7109106	92.38	100	7.62
HsaEX1019609	11.34	18.96	7.62
HsaEX0013378	5.96	13.58	7.62
HsaEX0013868	40.33	47.94	7.61
HsaEX0061772	92.39	100	7.61
HsaEX0003210	90.85	98.45	7.6
HsaEX0051413	49.56	57.16	7.6
HsaEX0059169	92.4	100	7.6
HsaEX0013866	34.55	42.14	7.59
HsaEX0039455	89.63	97.22	7.59
HsaEX0047756	92.41	100	7.59
HsaEX0040166	1.66	9.25	7.59
HsaEX0022127	9.51	17.09	7.58
HsaEX1008878	3.25	10.83	7.58
HsaEX1021587	3.32	10.9	7.58
HsaEX0019514	90.2	97.78	7.58
HsaEX0036320	10.75	18.33	7.58
HsaEX6024500	92.42	100	7.58
HsaEX0050087	65.88	73.45	7.57
HsaEX1020446	5.25	12.82	7.57
HsaEX0049215	83.06	90.63	7.57
HsaEX0048987	84.22	91.78	7.56
HsaEX0009762	0	7.56	7.56
HsaEX0013155	92.45	100	7.55
HsaEX0017245	92.45	100	7.55
HsaEX0057597	92.45	100	7.55
HsaEX0016804	92.46	100	7.54
HsaEX0057416	8.29	15.83	7.54
HsaEX0012263	65.65	73.19	7.54
HsaEX0009985	59.99	67.52	7.53
HsaEX0009421	61.21	68.73	7.52
HsaEX0013893	31.45	38.97	7.52
HsaEX1045422	1.58	9.09	7.51
HsaEX0073268	90.12	97.62	7.5
HsaEX1046339	0	7.5	7.5
HsaEX0031246	74.6	82.09	7.49
HsaEX1014173	28.1	35.59	7.49
HsaEX1035649	0	7.49	7.49
HsaEX0038386	2.13	9.62	7.49
HsaEX0005996	92.51	100	7.49
HsaEX0027647	92.52	100	7.48
HsaEX0049349	92.52	100	7.48
HsaEX0061025	87.76	95.24	7.48
HsaEX0059109	17.13	24.6	7.47
HsaEX0033156	9.2	16.67	7.47
HsaEX0037642	92.54	100	7.46
HsaEX0063723	53.86	61.31	7.45
HsaEX1018900	0	7.45	7.45
HsaEX0032628	2.28	9.72	7.44
HsaEX0039335	2.56	10	7.44
HsaEX0045081	6.5	13.94	7.44
HsaEX0006287	80.42	87.86	7.44
HsaEX0072551	92.57	100	7.43
HsaEX1006346	4.2	11.63	7.43
HsaEX1022224	48.98	56.41	7.43
HsaEX0011502	5.9	13.33	7.43
HsaEX0019990	69.67	77.1	7.43
HsaEX0021027	87.76	95.19	7.43
HsaEX0040933	16.34	23.76	7.42
HsaEX1016718	32.15	39.57	7.42
HsaEX0041186	0	7.42	7.42
HsaEX0063249	11.26	18.68	7.42
HsaEX0063790	4.23	11.65	7.42
HsaEX0005961	82.68	90.1	7.42
HsaEX0007025	92.59	100	7.41
HsaEX1002945	92.59	100	7.41
HsaEX6054149	89.06	96.47	7.41
HsaEX6054150	89.98	97.39	7.41
HsaEX1044192	0.27	7.67	7.4
HsaEX0051336	79.04	86.44	7.4
HsaEX0024686	12.89	20.28	7.39
HsaEX1044984	0	7.39	7.39
HsaEX0030240	53.55	60.93	7.38
HsaEX0053572	16.01	23.39	7.38
HsaEX0011830	89.56	96.94	7.38
HsaEX0007345	84.39	91.76	7.37
HsaEX0040833	7.26	14.63	7.37
HsaEX0073472	82.98	90.35	7.37
HsaEX0042369	15.6	22.96	7.36
HsaEX0035964	89.94	97.29	7.35
HsaEX1001838	5.55	12.9	7.35
HsaEX0006001	1.08	8.43	7.35
HsaEX6018016	90.12	97.47	7.35
HsaEX0011156	83.57	90.91	7.34
HsaEX0024118	1.84	9.18	7.34
HsaEX1030406	0	7.34	7.34
HsaEX0039935	87.43	94.77	7.34
HsaEX0023755	25.8	33.13	7.33
HsaEX0033453	6.06	13.39	7.33
HsaEX1040141	1.97	9.3	7.33
HsaEX1009515	0	7.33	7.33
HsaEX0011368	8.46	15.79	7.33
HsaEX0063001	82.15	89.48	7.33
HsaEX0002984	85.85	93.17	7.32
HsaEX0061044	70.3	77.62	7.32
HsaEX0065822	0	7.32	7.32
HsaEX1000958	13.84	21.16	7.32
HsaEX6019206	0.55	7.87	7.32
HsaEX7006440	0	7.32	7.32
HsaEX0062938	92.68	100	7.32
HsaEX0062987	91.64	98.95	7.31
HsaEX0021013	1.73	9.04	7.31
HsaEX0037562	89.65	96.96	7.31
HsaEX0031102	6.05	13.35	7.3
HsaEX1013380	7.96	15.26	7.3
HsaEX1018739	0	7.3	7.3
HsaEX1034764	15.74	23.04	7.3
HsaEX0022453	11.63	18.92	7.29
HsaEX0072709	35.26	42.55	7.29
HsaEX0025323	3.82	11.11	7.29
HsaEX0005074	74.93	82.22	7.29
HsaEX1013189	90.86	98.14	7.28
HsaEX0019769	20	27.27	7.27
HsaEX0011374	92.73	100	7.27
HsaEX0011084	92.73	100	7.27
HsaEX6006358	86.54	93.81	7.27
HsaEX0033527	27.87	35.13	7.26
HsaEX0067092	17.88	25.14	7.26
HsaEX0028575	54.64	61.9	7.26
HsaEX0042046	88.51	95.77	7.26
HsaEX0059599	87.04	94.29	7.25
HsaEX6025803	88.92	96.17	7.25
HsaEX0015662	7.04	14.29	7.25
HsaEX0049919	90.38	97.62	7.24
HsaEX0028311	87.45	94.69	7.24
HsaEX0001182	92.77	100	7.23
HsaEX6009262	92.77	100	7.23
HsaEX1004265	22.74	29.97	7.23
HsaEX0067400	88.65	95.88	7.23
HsaEX0028607	82.37	89.6	7.23
HsaEX1029494	0	7.22	7.22
HsaEX0010333	65.26	72.48	7.22
HsaEX0021209	8.57	15.79	7.22
HsaEX0040746	92.78	100	7.22
HsaEX0057592	92.78	100	7.22
HsaEX0001624	87.99	95.2	7.21
HsaEX0025681	88.24	95.45	7.21
HsaEX0031590	2.35	9.56	7.21
HsaEX1007779	2.57	9.78	7.21
HsaEX0002776	91.47	98.67	7.2
HsaEX0018041	92.8	100	7.2
HsaEX7008213	25	32.2	7.2
HsaEX6012185	1.66	8.86	7.2
HsaEX0073399	65.96	73.15	7.19
HsaEX1034903	6.49	13.68	7.19
HsaEX6101198	92.81	100	7.19
HsaEX0003784	37.68	44.87	7.19
HsaEX1013774	64.68	71.86	7.18
HsaEX1036538	84.68	91.86	7.18
HsaEX0042457	43.48	50.65	7.17
HsaEX0002753	90.08	97.25	7.17
HsaEX0058449	92.84	100	7.16
HsaEX0069053	84.85	92	7.15
HsaEX0002047	82.86	90	7.14
HsaEX0002617	92.86	100	7.14
HsaEX0028326	92.86	100	7.14
HsaEX0036373	92.86	100	7.14
HsaEX0012269	0	7.14	7.14
HsaEX0045880	0.62	7.76	7.14
HsaEX1001370	0	7.14	7.14
HsaEX1002949	0	7.14	7.14
HsaEX1028934	0	7.14	7.14
HsaEX6048959	0	7.14	7.14
HsaEX0031908	15.13	22.27	7.14
HsaEX0035444	11.6	18.74	7.14
HsaEX0060728	15.69	22.83	7.14
HsaEX0026434	20.96	28.09	7.13
HsaEX0032456	70.83	77.96	7.13
HsaEX0060537	89.93	97.06	7.13
HsaEX0027874	71.83	78.95	7.12
HsaEX0044996	3.86	10.98	7.12
HsaEX1024080	4.64	11.76	7.12
HsaEX0035076	40.67	47.79	7.12
HsaEX0025361	28.36	35.47	7.11
HsaEX0043548	1.59	8.7	7.11
HsaEX0053634	19.7	26.81	7.11
HsaEX0007525	88.8	95.9	7.1
HsaEX0027311	88.83	95.93	7.1
HsaEX0034260	81.63	88.73	7.1
HsaEX1044898	6.33	13.43	7.1
HsaEX1046588	21.64	28.74	7.1
HsaEX0065517	78.95	86.05	7.1
HsaEX0039622	84.3	91.39	7.09
HsaEX1027049	12.41	19.5	7.09
HsaEX0049703	92.1	99.18	7.08
HsaEX0050854	0.24	7.32	7.08
HsaEX1044660	0	7.08	7.08
HsaEX0010225	1.98	9.06	7.08
HsaEX1026209	0.6	7.68	7.08
HsaEX1013958	4.76	11.83	7.07
HsaEX1027273	6.52	13.59	7.07
HsaEX0020041	91.15	98.21	7.06
HsaEX0032827	0	7.05	7.05
HsaEX0052306	15.51	22.56	7.05
HsaEX6050639	92.95	100	7.05
HsaEX0016809	85.07	92.11	7.04
HsaEX0033986	80.52	87.56	7.04
HsaEX0067598	92.96	100	7.04
HsaEX1012022	1.1	8.14	7.04
HsaEX0005990	2.87	9.91	7.04
HsaEX0066842	90.5	97.53	7.03
HsaEX1045522	84.27	91.3	7.03
HsaEX1035631	0.06	7.08	7.02
HsaEX1025057	7	14.02	7.02
HsaEX0029338	92.98	100	7.02
HsaEX0048745	92.98	100	7.02
HsaEX0056768	92.98	100	7.02
HsaEX0058468	86.61	93.63	7.02
HsaEX0059846	89.69	96.71	7.02
HsaEX6000070	92.98	100	7.02
HsaEX0022344	92.08	99.09	7.01
HsaEX0041299	79.14	86.15	7.01
HsaEX0005007	10.04	17.05	7.01
HsaEX0018649	68.76	75.77	7.01
HsaEX0005100	16.01	23.01	7
HsaEX0052719	87.39	94.39	7
HsaEX0021601	2.41	9.41	7
HsaEX0032232	90.23	97.23	7
HsaEX0058553	93	100	7
HsaEX0065077	93	100	7
HsaEX0013937	14.11	21.1	6.99
HsaEX0056502	7.23	14.22	6.99
HsaEX0005554	1.95	8.94	6.99
HsaEX1044705	4.46	11.45	6.99
HsaEX0043174	83.01	90	6.99
HsaEX0021474	65.45	72.43	6.98
HsaEX0048292	93.02	100	6.98
HsaEX1016191	0	6.98	6.98
HsaEX0000790	91.98	98.95	6.97
HsaEX0037419	91.85	98.82	6.97
HsaEX1019641	6.9	13.87	6.97
HsaEX0011781	87.34	94.29	6.95
HsaEX0021426	93.05	100	6.95
HsaEX0032099	93.05	100	6.95
HsaEX0058117	91.67	98.62	6.95
HsaEX0073129	41.04	47.99	6.95
HsaEX0007960	5.24	12.19	6.95
HsaEX0067316	88.87	95.81	6.94
HsaEX0069466	42.35	49.29	6.94
HsaEX1011231	91.03	97.97	6.94
HsaEX0016060	93.07	100	6.93
HsaEX0073461	87.88	94.81	6.93
HsaEX1043876	4.21	11.14	6.93
HsaEX0016041	1.43	8.36	6.93
HsaEX0007049	90	96.92	6.92
HsaEX1027224	3.53	10.45	6.92
HsaEX1027547	4.98	11.9	6.92
HsaEX0008823	0	6.91	6.91
HsaEX0021914	0	6.91	6.91
HsaEX0025454	87.8	94.71	6.91
HsaEX0001018	93.1	100	6.9
HsaEX0033038	93.1	100	6.9
HsaEX0041362	90.16	97.06	6.9
HsaEX0000750	2.41	9.31	6.9
HsaEX0053815	0.69	7.59	6.9
HsaEX0071820	5.28	12.18	6.9
HsaEX6009572	28.38	35.27	6.89
HsaEX0054475	86.21	93.1	6.89
HsaEX0026549	31.93	38.82	6.89
HsaEX0059752	69.23	76.12	6.89
HsaEX1022906	0	6.89	6.89
HsaEX0013336	1.37	8.25	6.88
HsaEX1018411	7.41	14.29	6.88
HsaEX1045557	7.41	14.29	6.88
HsaEX0040178	69.04	75.92	6.88
HsaEX0073339	89.94	96.81	6.87
HsaEX1040853	77.25	84.12	6.87
HsaEX6067090	65.78	72.65	6.87
HsaEX0036016	90.81	97.68	6.87
HsaEX0053570	36.96	43.83	6.87
[truncated: 6,252 more rows]

## Sheet: DU145 24h
DU145 - 24h induction (1 μg/mL doxycycline)
EVENT	SRRM4 DM	SRRM4 WT	∆PSI (WT-DM)
HsaEX0006858	0	93.785	93.785
HsaEX0005085	8.265	100	91.735
HsaEX0012134	0	86.965	86.965
HsaEX0004907	0	84.035	84.035
HsaEX0042009	0	81.495	81.495
HsaEX0060835	0	81.47	81.47
HsaEX0006966	0	80.29	80.29
HsaEX0045196	1.09	80.925	79.835
HsaEX0001804	0	78.785	78.785
HsaEX0005072	0	78.365	78.365
HsaEX0012135	0	78.18	78.18
HsaEX0000641	3.82	81.725	77.905
HsaEX0012302	2.145	80.01	77.865
HsaEX0050856	1.52	78.875	77.355
HsaEX0020591	0	76.71	76.71
HsaEX0028492	0	76.54	76.54
HsaEX0071083	1.23	77.485	76.255
HsaEX0039967	19.495	95.74	76.245
HsaEX0047035	2.36	78.545	76.185
HsaEX0005055	1.395	77.33	75.935
HsaEX0020546	1.335	77	75.665
HsaEX0023360	0	75.435	75.435
HsaEX1040144	0.325	75.41	75.085
HsaEX0042574	0.81	75.425	74.615
HsaEX0021380	6.25	80.77	74.52
HsaEX0006689	1.135	75.195	74.06
HsaEX0034475	0	73.71	73.71
HsaEX0006155	5.02	78.6	73.58
HsaEX0058023	0.715	74.07	73.355
HsaEX0049335	6.52	79.465	72.945
HsaEX0027514	0.345	72.77	72.425
HsaEX0027507	9.375	81.68	72.305
HsaEX0053093	0.19	71.815	71.625
HsaEX0040386	2.105	73.37	71.265
HsaEX0063243	0	70.79	70.79
HsaEX0051167	0	70.41	70.41
HsaEX0006174	0.18	70.54	70.36
HsaEX0052066	0	70.12	70.12
HsaEX0070258	0.6	69.935	69.335
HsaEX0070259	1.3	70.505	69.205
HsaEX0061188	0.315	68.945	68.63
HsaEX0051317	0	68.365	68.365
HsaEX0036507	0	68.125	68.125
HsaEX0039034	0	67.785	67.785
HsaEX0018764	0.675	68.035	67.36
HsaEX0045622	1.375	68.66	67.285
HsaEX0017658	27.98	94.17	66.19
HsaEX0070740	2.09	68.205	66.115
HsaEX1002327	1.3	67.315	66.015
HsaEX0057775	0.515	66.315	65.8
HsaEX0020667	0	65.665	65.665
HsaEX0038710	22.75	88.26	65.51
HsaEX0021607	0	65.23	65.23
HsaEX0012545	0	65.18	65.18
HsaEX0028052	3.345	68.27	64.925
HsaEX0022280	0	64.89	64.89
HsaEX0052287	0	64.865	64.865
HsaEX0029101	0	64.455	64.455
HsaEX0055468	0	64.445	64.445
HsaEX0056638	13.48	77.31	63.83
HsaEX0022977	3.07	66.895	63.825
HsaEX1005019	4.285	68.02	63.735
HsaEX0013076	0	63.14	63.14
HsaEX0049642	2.205	65.13	62.925
HsaEX0049902	0	62.84	62.84
HsaEX0015498	0	62.31	62.31
HsaEX0026467	0	61.295	61.295
HsaEX0016967	26.92	88.185	61.265
HsaEX0039778	0	60.95	60.95
HsaEX0006332	1.265	61.895	60.63
HsaEX1041860	0	60.495	60.495
HsaEX0026468	5.54	65.87	60.33
HsaEX0053673	0	60.28	60.28
HsaEX0023051	0.14	60.025	59.885
HsaEX0015666	3.505	63.19	59.685
HsaEX0058019	4.3	63.825	59.525
HsaEX0070504	0	59.355	59.355
HsaEX1039788	4.19	62.915	58.725
HsaEX0016976	3.535	62.17	58.635
HsaEX0035450	1.055	59.65	58.595
HsaEX0026489	11.605	69.92	58.315
HsaEX0050855	0.885	58.605	57.72
HsaEX0058029	0.21	57.77	57.56
HsaEX0059526	1.13	58.62	57.49
HsaEX0039996	0	57.295	57.295
HsaEX0038484	0.395	57.515	57.12
HsaEX0053754	0	56.7	56.7
HsaEX0039104	18.81	75.23	56.42
HsaEX0001839	21.395	76.485	55.09
HsaEX0021585	0.115	54.41	54.295
HsaEX0042591	9.175	63.38	54.205
HsaEX1043449	0.13	54.205	54.075
HsaEX0038645	23.59	77.655	54.065
HsaEX0023494	24.285	78.16	53.875
HsaEX0025457	1.21	54.7	53.49
HsaEX1019320	0	53.41	53.41
HsaEX0061551	22.855	76.115	53.26
HsaEX0005036	0	52.59	52.59
HsaEX0029786	25.795	78.355	52.56
HsaEX0066666	0.135	52.005	51.87
HsaEX0041655	44.73	96.6	51.87
HsaEX0005873	0	51.285	51.285
HsaEX0052362	0	51.195	51.195
HsaEX1037512	0	51.015	51.015
HsaEX6072470	0	50.64	50.64
HsaEX0019877	36.7	87.16	50.46
HsaEX0037224	0.57	49.545	48.975
HsaEX0019979	6.76	55.63	48.87
HsaEX0051138	6.81	55.59	48.78
HsaEX0032942	35.235	83.935	48.7
HsaEX0057701	3.765	52.37	48.605
HsaEX0063208	25.205	73.67	48.465
HsaEX0064372	19.535	67.91	48.375
HsaEX0018829	5.485	53.585	48.1
HsaEX0070503	0	47.93	47.93
HsaEX0073810	0	47.405	47.405
HsaEX0015457	0	46.585	46.585
HsaEX1018737	0	46.495	46.495
HsaEX0051163	0.435	46.795	46.36
HsaEX0022979	0.71	46.855	46.145
HsaEX0002792	6.31	52.225	45.915
HsaEX0015474	22.745	68.19	45.445
HsaEX0051224	1.29	46.67	45.38
HsaEX0030349	5.095	50.31	45.215
HsaEX0036341	0.895	45.77	44.875
HsaEX0069169	2.64	47.46	44.82
HsaEX0048789	4.42	49.145	44.725
HsaEX0012290	1.305	45.545	44.24
HsaEX0018410	0	44.075	44.075
HsaEX0061917	1.155	45.195	44.04
HsaEX0003080	13.685	57.71	44.025
HsaEX0012542	0	44.015	44.015
HsaEX0048320	4.26	48.045	43.785
HsaEX0063881	0	43.61	43.61
HsaEX0055952	36.225	79.73	43.505
HsaEX0024958	6.965	50.09	43.125
HsaEX0065634	0.98	44.08	43.1
HsaEX0017556	32.205	74.98	42.775
HsaEX0061698	8.91	51.39	42.48
HsaEX0041459	2.75	45.185	42.435
HsaEX0049991	8.345	50.445	42.1
HsaEX0020714	0	41.8	41.8
HsaEX0066658	0.035	41.75	41.715
HsaEX1018101	0	40.8	40.8
HsaEX0025270	0	40.725	40.725
HsaEX1000102	23.59	64.17	40.58
HsaEX0016300	34.64	75	40.36
HsaEX0020438	53.58	93.58	40
HsaEX0049334	15.05	54.955	39.905
HsaEX0017573	0.43	40.16	39.73
HsaEX0038690	4.24	43.87	39.63
HsaEX0032608	0	39.575	39.575
HsaEX0037668	27.065	66.03	38.965
HsaEX0034483	0.7	39.605	38.905
HsaEX0044604	4.885	43.67	38.785
HsaEX0066242	36.2	74.68	38.48
HsaEX0021304	0	38.335	38.335
HsaEX0032587	0	38.3	38.3
HsaEX1036077	0.385	38.555	38.17
HsaEX0055494	9.525	47.62	38.095
HsaEX0008094	1.425	39.43	38.005
HsaEX0015476	2.845	40.615	37.77
HsaEX0071906	13.855	51.62	37.765
HsaEX0037092	51.9	89.665	37.765
HsaEX0049748	24.015	61.705	37.69
HsaEX0031609	1.91	39.58	37.67
HsaEX0000367	0	37.575	37.575
HsaEX0029099	0	37.3	37.3
HsaEX0060838	60.155	97.34	37.185
HsaEX0066659	0	37.08	37.08
HsaEX0057212	37.47	74.45	36.98
HsaEX0059697	0	36.84	36.84
HsaEX0051392	4.085	40.92	36.835
HsaEX0058272	16.32	53.02	36.7
HsaEX0067681	3.495	40.18	36.685
HsaEX0033934	7.515	43.99	36.475
HsaEX0051218	1.64	38.08	36.44
HsaEX0018760	4.975	41.39	36.415
HsaEX0052967	3.585	39.93	36.345
HsaEX0037214	0	36.3	36.3
HsaEX0062520	13.42	49.575	36.155
HsaEX0017620	0.835	36.29	35.455
HsaEX0014069	2.895	38.255	35.36
HsaEX0002213	0	35.275	35.275
HsaEX1008364	0	35.25	35.25
HsaEX0058384	4.73	39.935	35.205
HsaEX0049336	1	36.08	35.08
HsaEX0013878	4.205	39.255	35.05
HsaEX1005084	38.46	73.485	35.025
HsaEX0050846	23.21	58.13	34.92
HsaEX1039472	0	34.8	34.8
HsaEX0015276	0	34.545	34.545
HsaEX0052258	50.405	84.89	34.485
HsaEX0012807	0	34.33	34.33
HsaEX0023621	5.98	40.23	34.25
HsaEX1027111	0	33.52	33.52
HsaEX0009119	0	33.21	33.21
HsaEX1003760	0.22	33.32	33.1
HsaEX0048492	0	32.86	32.86
HsaEX0004942	0	32.63	32.63
HsaEX0004874	24.16	56.5	32.34
HsaEX1040115	0	32.265	32.265
HsaEX1011349	0	32.26	32.26
HsaEX1014409	0	32.05	32.05
HsaEX0026028	51.83	83.725	31.895
HsaEX0039306	1.975	33.805	31.83
HsaEX0041746	27.915	59.73	31.815
HsaEX0031791	1.03	32.655	31.625
HsaEX0064653	0.09	31.645	31.555
HsaEX0014781	2.79	34.205	31.415
HsaEX0018777	0	31.32	31.32
HsaEX0053597	19.775	50.835	31.06
HsaEX0066667	0.07	31.02	30.95
HsaEX0003157	0.71	31.525	30.815
HsaEX1009408	0	30.755	30.755
HsaEX0054299	22.335	52.915	30.58
HsaEX0059449	4.195	34.69	30.495
HsaEX0005858	0	30.31	30.31
HsaEX0020638	9.415	39.51	30.095
HsaEX0061377	0.515	30.555	30.04
HsaEX0004932	49.29	79.14	29.85
HsaEX0037158	0	29.805	29.805
HsaEX0043901	9.65	39.405	29.755
HsaEX0044588	53.97	83.675	29.705
HsaEX0051393	1.595	31.28	29.685
HsaEX1023128	27.65	57.335	29.685
HsaEX0063412	0	29.56	29.56
HsaEX0015478	0	29.455	29.455
HsaEX1018807	65.9	95.145	29.245
HsaEX1025597	0	29.135	29.135
HsaEX0064198	0	29.13	29.13
HsaEX1038700	0	28.925	28.925
HsaEX0060393	54.09	82.91	28.82
HsaEX1000106	52.04	80.77	28.73
HsaEX0015815	0	28.62	28.62
HsaEX0062178	20.16	48.63	28.47
HsaEX0037213	0	28.15	28.15
HsaEX0047810	0.215	28.255	28.04
HsaEX0042129	50.87	78.865	27.995
HsaEX0048569	10.53	38.355	27.825
HsaEX0049371	52.025	79.81	27.785
HsaEX6015639	8.715	36.34	27.625
HsaEX0021387	65.96	93.55	27.59
HsaEX0013877	7.905	35.355	27.45
HsaEX0015475	0	27.45	27.45
HsaEX0059353	54.32	81.735	27.415
HsaEX0054080	72.61	100	27.39
HsaEX0020665	5.245	32.435	27.19
HsaEX0057527	17.32	44.485	27.165
HsaEX0040041	56.67	83.78	27.11
HsaEX0053670	5.34	32.26	26.92
HsaEX0037783	7.96	34.705	26.745
HsaEX0071218	0.645	27.335	26.69
HsaEX7005806	0	26.68	26.68
HsaEX0051183	4.2	30.785	26.585
HsaEX0019585	33.85	60.41	26.56
HsaEX0012472	16.79	43.305	26.515
HsaEX0064211	28.25	54.71	26.46
HsaEX0012755	2.94	29.085	26.145
HsaEX1009971	3.485	29.625	26.14
HsaEX0065816	32.035	58.105	26.07
HsaEX0006044	14.55	40.515	25.965
HsaEX1000101	10.4	36.31	25.91
HsaEX0023363	46.89	72.56	25.67
HsaEX1027938	0	25.55	25.55
HsaEX0060805	50.09	75.565	25.475
HsaEX0010562	59.4	84.78	25.38
HsaEX0040366	62.965	88.27	25.305
HsaEX0012804	0	25.14	25.14
HsaEX0036725	48.405	73.54	25.135
HsaEX0053010	0.35	25.355	25.005
HsaEX0063690	0	24.745	24.745
HsaEX0040737	32.23	56.94	24.71
HsaEX0072500	0.05	24.455	24.405
HsaEX0004881	14.065	38.35	24.285
HsaEX0015596	0	24.275	24.275
HsaEX0000656	0	24.155	24.155
HsaEX0034505	30.735	54.885	24.15
HsaEX0074063	2.7	26.83	24.13
HsaEX0047033	15.23	39.34	24.11
HsaEX0001624	58.65	82.51	23.86
HsaEX1042716	0	23.765	23.765
HsaEX0025372	22.73	46.48	23.75
HsaEX0039550	66.785	90.49	23.705
HsaEX1024814	6.475	30.17	23.695
HsaEX0064197	36.895	60.505	23.61
HsaEX0049010	3.685	27.1	23.415
HsaEX0013019	68.97	92.295	23.325
HsaEX0068992	56.77	80.055	23.285
HsaEX0066261	67.48	90.555	23.075
HsaEX1039525	1.525	24.555	23.03
HsaEX0045502	0	23.005	23.005
HsaEX0019272	77.1	100	22.9
HsaEX0021628	73.8	96.63	22.83
HsaEX0071894	67.7	90.525	22.825
HsaEX0025828	14.9	37.695	22.795
HsaEX1034888	55.585	78.32	22.735
HsaEX0007911	70.075	92.755	22.68
HsaEX7003519	0	22.635	22.635
HsaEX0003257	21.215	43.765	22.55
HsaEX1008543	0	22.44	22.44
HsaEX0049788	50.675	73.08	22.405
HsaEX0022845	0.33	22.73	22.4
HsaEX1014586	0	22.35	22.35
HsaEX7001885	7.55	29.82	22.27
HsaEX0005863	23.795	45.915	22.12
HsaEX0040933	12.375	34.355	21.98
HsaEX1005300	23.47	45.33	21.86
HsaEX0061454	8.195	30.035	21.84
HsaEX0049746	70.285	92.03	21.745
HsaEX0063497	6.245	27.975	21.73
HsaEX1004581	6.9	28.57	21.67
HsaEX0004865	36.155	57.77	21.615
HsaEX0048402	17.365	38.95	21.585
HsaEX1001837	27.42	49	21.58
HsaEX0052307	19.26	40.8	21.54
HsaEX0062554	68.035	89.49	21.455
HsaEX0050522	38.705	60.105	21.4
HsaEX1012909	0.23	21.565	21.335
HsaEX0072774	0	21.295	21.295
HsaEX0017555	5.465	26.66	21.195
HsaEX0066691	64.31	85.505	21.195
HsaEX0037926	13.43	34.51	21.08
HsaEX0051169	0.99	22.005	21.015
HsaEX0049601	18.7	39.66	20.96
HsaEX0012837	65.65	86.595	20.945
HsaEX0032454	14.935	35.8	20.865
HsaEX0041195	51.3	72.115	20.815
HsaEX0070497	9.105	29.915	20.81
HsaEX0019108	5.355	26.14	20.785
HsaEX0022632	1.585	22.365	20.78
HsaEX0065777	3.075	23.725	20.65
HsaEX1037810	0	20.65	20.65
HsaEX0031228	74.95	95.455	20.505
HsaEX0051705	73.715	94.2	20.485
HsaEX0051179	0.395	20.755	20.36
HsaEX0059041	32.63	52.9	20.27
HsaEX0070915	59.405	79.645	20.24
HsaEX0033659	72.38	92.59	20.21
HsaEX0021588	37.155	57.275	20.12
HsaEX0070851	75.145	95.185	20.04
HsaEX0005602	0	20.035	20.035
HsaEX0053898	69.41	89.42	20.01
HsaEX0039783	1.06	21.025	19.965
HsaEX0031229	74.105	94.05	19.945
HsaEX0063890	0	19.9	19.9
HsaEX0045621	66.98	86.855	19.875
HsaEX0061426	11.85	31.66	19.81
HsaEX0064800	80.225	100	19.775
HsaEX0009687	30.105	49.87	19.765
HsaEX0072398	40.35	60.1	19.75
HsaEX1008204	17.95	37.655	19.705
HsaEX0008095	0	19.67	19.67
HsaEX1024120	0	19.645	19.645
HsaEX0047352	57.105	76.7	19.595
HsaEX0014579	32.665	52.255	19.59
HsaEX1035587	68.09	87.615	19.525
HsaEX1026305	0.35	19.83	19.48
HsaEX0051181	4.245	23.65	19.405
HsaEX0058457	80.65	100	19.35
HsaEX0026113	39.005	58.335	19.33
HsaEX0074257	32.155	51.44	19.285
HsaEX0018252	52.27	71.52	19.25
HsaEX0056094	2.875	22.08	19.205
HsaEX0058350	6.545	25.62	19.075
HsaEX0023275	0.335	19.405	19.07
HsaEX0067487	1.045	20.095	19.05
HsaEX0048964	3.58	22.62	19.04
HsaEX0045177	38.155	57.18	19.025
HsaEX0043682	0	19.025	19.025
HsaEX0067471	0	18.96	18.96
HsaEX0041612	74.52	93.46	18.94
HsaEX0041774	13.715	32.65	18.935
HsaEX0032713	81.07	100	18.93
HsaEX0025234	2.22	21.13	18.91
HsaEX0018598	13.13	32.035	18.905
HsaEX0023429	19.26	38.155	18.895
HsaEX1012688	0.595	19.415	18.82
HsaEX0003194	15.11	33.925	18.815
HsaEX0022302	79.335	98.115	18.78
HsaEX0005151	20.445	39.095	18.65
HsaEX0072801	15.47	34.065	18.595
HsaEX0053665	7.75	26.305	18.555
HsaEX1024209	21.35	39.905	18.555
HsaEX0025938	23.905	42.445	18.54
HsaEX0031396	3.33	21.855	18.525
HsaEX0011438	71.215	89.68	18.465
HsaEX0000644	36.065	54.52	18.455
HsaEX1030926	53.655	72.085	18.43
HsaEX0066006	74.755	93.18	18.425
HsaEX1000846	7.515	25.925	18.41
HsaEX0065311	0	18.395	18.395
HsaEX0028799	57.175	75.56	18.385
HsaEX0057494	12.745	31.07	18.325
HsaEX0007765	76.74	95	18.26
HsaEX1045522	45.76	64	18.24
HsaEX1045225	1.775	20	18.225
HsaEX0021425	2.4	20.59	18.19
HsaEX0035988	0.8	18.93	18.13
HsaEX1029962	57.51	75.635	18.125
HsaEX0039270	2.28	20.27	17.99
HsaEX0032116	75.98	93.94	17.96
HsaEX0039780	74.605	92.545	17.94
HsaEX0010266	11.62	29.54	17.92
HsaEX0053616	50.45	68.37	17.92
HsaEX0011743	2.085	20	17.915
HsaEX0050205	14.37	32.27	17.9
HsaEX0011617	25.75	43.645	17.895
HsaEX1045497	40.26	58.145	17.885
HsaEX0007770	75.76	93.635	17.875
HsaEX0034476	2.335	20.205	17.87
HsaEX0011461	67.06	84.825	17.765
HsaEX0039109	50.75	68.42	17.67
HsaEX1010975	5.695	23.34	17.645
HsaEX0065487	75.775	93.42	17.645
HsaEX0015130	7.52	25.135	17.615
HsaEX0044946	20.11	37.725	17.615
HsaEX0031714	4.57	22.165	17.595
HsaEX1027807	20.335	37.93	17.595
HsaEX0038485	14.71	32.27	17.56
HsaEX0041611	72.21	89.765	17.555
HsaEX0037980	53.62	71.14	17.52
HsaEX0037925	29.22	46.72	17.5
HsaEX0009354	5.86	23.235	17.375
HsaEX0057112	64.935	82.225	17.29
HsaEX0014432	0	17.24	17.24
HsaEX0008400	48.685	65.91	17.225
HsaEX0060245	0	17.195	17.195
HsaEX0004701	0	17.16	17.16
HsaEX0073168	31.59	48.74	17.15
HsaEX0038120	1.225	18.295	17.07
HsaEX0059048	0.36	17.425	17.065
HsaEX0056568	52.94	69.99	17.05
HsaEX1037124	21.1	38.135	17.035
HsaEX0053821	54.77	71.775	17.005
HsaEX0073584	3.845	20.83	16.985
HsaEX6009607	0	16.975	16.975
HsaEX0066662	33.48	50.44	16.96
HsaEX0036320	18.38	35.315	16.935
HsaEX0052261	76.39	93.11	16.72
HsaEX1029247	43.63	60.345	16.715
HsaEX1044121	0	16.67	16.67
HsaEX1026928	9.55	26.22	16.67
HsaEX1028519	0	16.565	16.565
HsaEX0066362	37.585	54.14	16.555
HsaEX0007272	56.885	73.405	16.52
HsaEX0023866	0	16.48	16.48
HsaEX0057982	39.535	56.005	16.47
HsaEX7010347	20.92	37.34	16.42
HsaEX0022169	79.665	95.935	16.27
HsaEX0009433	72.73	88.935	16.205
HsaEX0047732	35.31	51.515	16.205
HsaEX0053893	1.095	17.26	16.165
HsaEX0060052	61.355	77.515	16.16
HsaEX7009064	6.155	22.315	16.16
HsaEX0032628	9.275	25.405	16.13
HsaEX0018350	63.915	79.95	16.035
HsaEX0002804	28.385	44.405	16.02
HsaEX0021714	0	15.94	15.94
HsaEX0001227	50.47	66.4	15.93
HsaEX0008093	53.055	68.985	15.93
HsaEX0073911	62.355	78.26	15.905
HsaEX0063158	49.965	65.86	15.895
HsaEX0016314	12.71	28.59	15.88
HsaEX0008018	17.46	33.33	15.87
HsaEX0057600	72.57	88.345	15.775
HsaEX0038326	58.92	74.695	15.775
HsaEX0029339	14.815	30.58	15.765
HsaEX0016808	75.8	91.475	15.675
HsaEX0015477	38.75	54.41	15.66
HsaEX0036615	47.16	62.785	15.625
HsaEX0063807	81.28	96.875	15.595
HsaEX0057499	60.965	76.52	15.555
HsaEX0046777	3.125	18.655	15.53
HsaEX0053315	79.64	95.16	15.52
HsaEX0006723	3.57	19.05	15.48
HsaEX6012180	84.535	100	15.465
HsaEX0020787	62.79	78.18	15.39
HsaEX0066007	71.72	87.1	15.38
HsaEX0043580	83.145	98.51	15.365
HsaEX0041780	77.605	92.94	15.335
HsaEX0027070	59.43	74.755	15.325
HsaEX0020668	0.49	15.81	15.32
HsaEX7010863	0.475	15.78	15.305
HsaEX0028344	16.98	32.26	15.28
HsaEX0041193	81.065	96.33	15.265
HsaEX0054371	79.49	94.74	15.25
HsaEX0024137	16.94	32.18	15.24
HsaEX0021507	0	15.22	15.22
HsaEX0009406	45.15	60.36	15.21
HsaEX0032588	1.305	16.48	15.175
HsaEX0032937	11.235	26.41	15.175
HsaEX0060954	47.83	62.96	15.13
HsaEX0000426	80.33	95.455	15.125
HsaEX1037972	0.065	15.165	15.1
HsaEX0068668	2.51	17.55	15.04
HsaEX0054211	52.32	67.355	15.035
HsaEX0006410	85	100	15
HsaEX0043625	85	100	15
HsaEX0070801	10	25	15
HsaEX6051787	85	100	15
HsaEX0040162	11.975	26.955	14.98
HsaEX0071035	70.09	85.07	14.98
HsaEX0020673	0.63	15.6	14.97
HsaEX0047259	68.61	83.54	14.93
HsaEX0053570	37.48	52.39	14.91
HsaEX1045281	85.09	100	14.91
HsaEX0020343	36.38	51.26	14.88
HsaEX1037435	37.9	52.78	14.88
HsaEX0070256	2.225	17.08	14.855
HsaEX0034436	0	14.825	14.825
HsaEX0047729	21.655	36.445	14.79
HsaEX0013018	77.54	92.31	14.77
HsaEX0048199	0.325	15.065	14.74
HsaEX1040005	6.83	21.555	14.725
HsaEX0063367	3.32	18.02	14.7
HsaEX0073774	5.545	20.18	14.635
HsaEX1038192	79.97	94.605	14.635
HsaEX0055942	74.25	88.87	14.62
HsaEX0041057	2.35	16.965	14.615
HsaEX0032913	65.4	80.01	14.61
HsaEX0072834	84.13	98.72	14.59
HsaEX0021899	0.455	15.045	14.59
HsaEX0010854	24.39	38.97	14.58
HsaEX1011149	0.205	14.71	14.505
HsaEX0054630	45.53	60	14.47
HsaEX0047970	11.48	25.88	14.4
HsaEX0045005	66.23	80.63	14.4
HsaEX1025186	4.72	19.11	14.39
HsaEX0047731	38.595	52.96	14.365
HsaEX0060594	10.97	25.31	14.34
HsaEX0074655	70.57	84.89	14.32
HsaEX0051667	0	14.305	14.305
HsaEX0034022	83.205	97.5	14.295
HsaEX0026485	7.095	21.38	14.285
HsaEX0061804	38.68	52.965	14.285
HsaEX0046318	46.49	60.745	14.255
HsaEX0049274	13.43	27.66	14.23
HsaEX0062611	1.52	15.73	14.21
HsaEX0060055	66.94	81.145	14.205
HsaEX0049337	0	14.205	14.205
HsaEX0022303	84.255	98.44	14.185
HsaEX0058466	24.415	38.595	14.18
HsaEX0040634	0	14.125	14.125
HsaEX0066661	80.675	94.795	14.12
HsaEX0047115	2.12	16.2	14.08
HsaEX0040568	55.415	69.465	14.05
HsaEX0013017	79.62	93.615	13.995
HsaEX0028001	79.54	93.525	13.985
HsaEX1035631	0.01	13.995	13.985
HsaEX0069175	21.285	35.255	13.97
HsaEX0050473	13.015	26.95	13.935
HsaEX0000278	86.1	100	13.9
HsaEX0065358	81.78	95.67	13.89
HsaEX0069884	2.965	16.855	13.89
HsaEX0061193	36.255	50.145	13.89
HsaEX0008795	61.155	75.015	13.86
HsaEX0010125	76.44	90.285	13.845
HsaEX0042224	81.065	94.845	13.78
HsaEX0025815	42.795	56.555	13.76
HsaEX0067658	78.555	92.315	13.76
HsaEX0054212	78.51	92.26	13.75
HsaEX0017167	29.695	43.43	13.735
HsaEX0003016	0	13.73	13.73
HsaEX1022228	34.57	48.28	13.71
HsaEX0053631	23.965	37.675	13.71
HsaEX0058366	17.115	30.8	13.685
HsaEX0043017	48.565	62.245	13.68
HsaEX0066011	86.355	100	13.645
HsaEX0067092	4.335	17.97	13.635
HsaEX0010947	11.25	24.795	13.545
HsaEX0055256	7.745	21.28	13.535
HsaEX0017777	84.975	98.46	13.485
HsaEX0067206	0	13.47	13.47
HsaEX0073835	86.55	100	13.45
HsaEX0057561	64.08	77.515	13.435
HsaEX1030093	0	13.43	13.43
HsaEX0000152	4.905	18.325	13.42
HsaEX1033505	3.81	17.225	13.415
HsaEX0029573	0.875	14.29	13.415
HsaEX0060056	67.47	80.88	13.41
HsaEX1044371	1.625	15	13.375
HsaEX0007129	16.265	29.61	13.345
HsaEX1000345	86.655	100	13.345
HsaEX0042761	86.67	100	13.33
HsaEX1044655	53.03	66.32	13.29
HsaEX0033059	3.17	16.455	13.285
HsaEX0049737	1.615	14.89	13.275
HsaEX0007414	6.765	20	13.235
HsaEX0073232	18.885	32.115	13.23
HsaEX0023549	74.665	87.89	13.225
HsaEX1043862	13.995	27.185	13.19
HsaEX1001470	44.98	58.165	13.185
HsaEX0024276	81.17	94.335	13.165
HsaEX1007664	31.445	44.605	13.16
HsaEX0022607	67.53	80.66	13.13
HsaEX1000948	83.465	96.58	13.115
HsaEX0024736	81.635	94.74	13.105
HsaEX1026619	9.475	22.58	13.105
HsaEX1026425	20.12	33.21	13.09
HsaEX0006462	69.77	82.85	13.08
HsaEX0067508	20.83	33.91	13.08
HsaEX0042731	63.335	76.375	13.04
HsaEX0070604	2.54	15.57	13.03
HsaEX0042902	80.305	93.31	13.005
HsaEX0046060	62.335	75.335	13
HsaEX0009653	14.985	27.98	12.995
HsaEX0031646	74.835	87.82	12.985
HsaEX0062610	35.02	48	12.98
HsaEX0060044	68.22	81.195	12.975
HsaEX0018504	76.605	89.54	12.935
HsaEX1025044	25.605	38.53	12.925
HsaEX0013128	81.97	94.87	12.9
HsaEX0065410	87.1	100	12.9
HsaEX0005511	87.11	100	12.89
HsaEX0060282	14.96	27.84	12.88
HsaEX0061640	0	12.82	12.82
HsaEX0050673	0.87	13.685	12.815
HsaEX0011874	9.38	22.19	12.81
HsaEX0058901	79.19	91.955	12.765
HsaEX0064534	3.38	16.13	12.75
HsaEX0027950	20.52	33.265	12.745
HsaEX0038060	50.08	62.8	12.72
HsaEX0025674	39.03	51.71	12.68
HsaEX1023277	75.465	88.115	12.65
HsaEX0044371	0	12.64	12.64
HsaEX0043257	85.33	97.96	12.63
HsaEX0042903	81.3	93.92	12.62
HsaEX1026339	0.925	13.545	12.62
HsaEX0049935	84.18	96.785	12.605
HsaEX0038325	85.485	98.075	12.59
HsaEX0051079	4.085	16.675	12.59
HsaEX0073772	41.68	54.265	12.585
HsaEX0046796	66.15	78.72	12.57
HsaEX0037217	1.07	13.635	12.565
HsaEX1003304	0.4	12.945	12.545
HsaEX0051223	70.91	83.445	12.535
HsaEX1040967	0.225	12.745	12.52
HsaEX0036281	64.305	76.795	12.49
HsaEX0040554	5.95	18.435	12.485
HsaEX0005756	35.965	48.445	12.48
HsaEX0062730	1.2	13.675	12.475
HsaEX0074429	34.015	46.49	12.475
HsaEX0012297	0	12.475	12.475
HsaEX0030010	35.415	47.84	12.425
HsaEX0004090	11.19	23.58	12.39
HsaEX0051299	15.56	27.95	12.39
HsaEX0016020	5.86	18.24	12.38
HsaEX0002666	84.62	96.985	12.365
HsaEX0014230	77.315	89.67	12.355
HsaEX0069574	11.03	23.35	12.32
HsaEX0025287	11.2	23.52	12.32
HsaEX1031567	27.14	39.435	12.295
HsaEX0001716	81.995	94.285	12.29
HsaEX0038767	64.295	76.58	12.285
HsaEX1007079	0	12.24	12.24
HsaEX0031105	16.795	29.03	12.235
HsaEX6019058	87.77	100	12.23
HsaEX0064947	12.93	25.16	12.23
HsaEX0044139	55.33	67.525	12.195
HsaEX0006179	17.925	30.12	12.195
HsaEX1005044	0.24	12.435	12.195
HsaEX0038844	2.61	14.795	12.185
HsaEX1000517	12.82	25	12.18
HsaEX1045694	22.835	34.995	12.16
HsaEX0033678	25.395	37.55	12.155
HsaEX0074408	87.865	100	12.135
HsaEX0058241	8.61	20.73	12.12
HsaEX0004470	11.56	23.68	12.12
HsaEX0023381	3.28	15.39	12.11
HsaEX0057369	3.23	15.32	12.09
HsaEX1021944	87.915	100	12.085
HsaEX1042285	24.285	36.35	12.065
HsaEX0020033	8.505	20.565	12.06
HsaEX1030007	41.39	53.42	12.03
HsaEX0049118	0.77	12.795	12.025
HsaEX0010348	80.555	92.575	12.02
HsaEX0065697	3.025	15.04	12.015
HsaEX0000142	13.55	25.555	12.005
HsaEX0071434	85.795	97.78	11.985
HsaEX0007004	74.66	86.6	11.94
HsaEX0049971	66.345	78.27	11.925
HsaEX1031044	38.865	50.785	11.92
HsaEX0001992	8.19	20.095	11.905
HsaEX0073353	11.83	23.72	11.89
HsaEX0074122	73.225	85.11	11.885
HsaEX0012902	4.38	16.26	11.88
HsaEX0031500	6.05	17.9	11.85
HsaEX0016037	15.8	27.645	11.845
HsaEX0036553	63.525	75.35	11.825
HsaEX0057917	66.12	77.94	11.82
HsaEX1019114	0	11.81	11.81
HsaEX0036128	5.26	17.07	11.81
HsaEX0069511	4.66	16.46	11.8
HsaEX0024743	17.58	29.375	11.795
HsaEX1039866	14.305	26.09	11.785
HsaEX0011183	10.685	22.445	11.76
HsaEX0035098	88.24	100	11.76
HsaEX0007738	52.02	63.765	11.745
HsaEX1042340	8.01	19.745	11.735
HsaEX0027672	0	11.735	11.735
HsaEX0058766	7.62	19.35	11.73
HsaEX1044030	0	11.72	11.72
HsaEX0041239	8.74	20.45	11.71
HsaEX0007836	1.6	13.295	11.695
HsaEX6064927	88.31	100	11.69
HsaEX0005148	82.48	94.15	11.67
HsaEX0042735	55.715	67.385	11.67
HsaEX0009524	52.995	64.66	11.665
HsaEX0026727	64.81	76.47	11.66
HsaEX0070001	75.66	87.32	11.66
HsaEX0072140	76.485	88.14	11.655
HsaEX1035630	0.035	11.69	11.655
HsaEX1029696	8.065	19.685	11.62
HsaEX0011444	8.005	19.61	11.605
HsaEX1041401	6.89	18.495	11.605
HsaEX0055307	4.68	16.28	11.6
HsaEX1039344	3.77	15.37	11.6
HsaEX0050993	37.935	49.535	11.6
HsaEX0038584	0	11.595	11.595
HsaEX0073779	69.21	80.795	11.585
HsaEX0010955	71.33	82.915	11.585
HsaEX0047817	82.44	94.02	11.58
HsaEX0032668	74.905	86.48	11.575
HsaEX0001379	79.04	90.61	11.57
HsaEX0018058	69.495	81.065	11.57
HsaEX0022185	72.79	84.35	11.56
HsaEX0039187	27.635	39.18	11.545
HsaEX0058030	0	11.54	11.54
HsaEX6013767	6.175	17.7	11.525
HsaEX0063330	54.015	65.535	11.52
HsaEX0011294	81.215	92.73	11.515
HsaEX0042942	88.51	100	11.49
HsaEX0012984	1.81	13.28	11.47
HsaEX1029807	41.6	53.045	11.445
HsaEX0043216	79.75	91.185	11.435
HsaEX0070002	87.05	98.485	11.435
HsaEX0046641	88.57	100	11.43
HsaEX0048146	66.67	78.08	11.41
HsaEX0047526	83.38	94.78	11.4
HsaEX0064279	81.215	92.605	11.39
HsaEX0057599	75.22	86.595	11.375
HsaEX0058078	11.09	22.455	11.365
HsaEX0001196	52.115	63.47	11.355
HsaEX0023515	11.845	23.19	11.345
HsaEX0026880	2.54	13.88	11.34
HsaEX0026712	0	11.33	11.33
HsaEX0031468	15.625	26.95	11.325
HsaEX0009423	24.945	36.265	11.32
HsaEX0042882	86.055	97.37	11.315
HsaEX0045769	12.935	24.24	11.305
HsaEX0015552	4.435	15.73	11.295
HsaEX0074024	20.43	31.725	11.295
HsaEX1000040	61.05	72.345	11.295
HsaEX0024409	25.735	37.025	11.29
HsaEX0012884	15	26.29	11.29
HsaEX1027162	0	11.285	11.285
HsaEX0036733	1.275	12.555	11.28
HsaEX0033687	0	11.27	11.27
HsaEX0033932	82.46	93.72	11.26
HsaEX0048085	63	74.25	11.25
HsaEX0033516	2.135	13.35	11.215
HsaEX0018714	80.985	92.175	11.19
HsaEX0010360	87.175	98.36	11.185
HsaEX0063503	6.845	18.015	11.17
HsaEX0068024	0	11.165	11.165
HsaEX0051523	4.97	16.125	11.155
HsaEX6021304	0	11.145	11.145
HsaEX0024028	32.15	43.255	11.105
HsaEX0024211	3.755	14.845	11.09
HsaEX0039230	0.76	11.84	11.08
HsaEX0001028	64.43	75.51	11.08
HsaEX0037123	86.08	97.15	11.07
HsaEX0055345	84.62	95.69	11.07
HsaEX0038279	78.175	89.24	11.065
HsaEX0038478	46.4	57.435	11.035
HsaEX0029902	69.645	80.675	11.03
HsaEX0020257	23.94	34.96	11.02
HsaEX0047475	0.35	11.365	11.015
HsaEX1029704	2.275	13.285	11.01
HsaEX0065267	88.99	100	11.01
HsaEX0057275	89	100	11
HsaEX0007127	0	10.99	10.99
HsaEX0052885	16.53	27.505	10.975
HsaEX0013994	58.38	69.355	10.975
HsaEX0013627	30.905	41.875	10.97
HsaEX0053813	1.065	12.02	10.955
HsaEX0061093	77.645	88.6	10.955
HsaEX0033814	48.825	59.745	10.92
HsaEX0001673	1.19	12.11	10.92
HsaEX1045355	0	10.92	10.92
HsaEX0000634	53.39	64.29	10.9
HsaEX0015816	0	10.9	10.9
HsaEX0070334	33.41	44.3	10.89
HsaEX0028806	24.085	34.925	10.84
HsaEX0065364	69.38	80.205	10.825
HsaEX1039032	30.49	41.315	10.825
HsaEX0013316	14.765	25.59	10.825
HsaEX0062921	35.63	46.45	10.82
HsaEX0063672	84.825	95.64	10.815
HsaEX0033158	27.22	38.03	10.81
HsaEX0042718	89.19	100	10.81
HsaEX0062941	84.5	95.275	10.775
HsaEX0022974	0.635	11.41	10.775
HsaEX1019430	24.03	34.795	10.765
HsaEX0009733	63.005	73.75	10.745
HsaEX0011569	1.16	11.9	10.74
HsaEX6092704	81.69	92.42	10.73
HsaEX0001397	49.075	59.8	10.725
HsaEX0039588	49.32	60.04	10.72
HsaEX0021215	56.41	67.13	10.72
HsaEX0022068	1.27	11.98	10.71
HsaEX0071046	72.04	82.745	10.705
HsaEX0057597	85.415	96.115	10.7
HsaEX0010460	15.34	26.035	10.695
HsaEX1032479	18.285	28.98	10.695
HsaEX0014716	18.97	29.615	10.645
HsaEX0026071	89.38	100	10.62
HsaEX0067439	60.225	70.83	10.605
HsaEX0027043	7.78	18.38	10.6
HsaEX0039055	71.44	82.03	10.59
HsaEX7107793	0.735	11.32	10.585
HsaEX1021895	17.685	28.26	10.575
HsaEX0034304	89.46	100	10.54
HsaEX0063307	89.47	100	10.53
HsaEX0034974	3.195	13.71	10.515
HsaEX0046792	16.76	27.27	10.51
HsaEX0060392	33.975	44.485	10.51
HsaEX1045349	64.16	74.64	10.48
HsaEX1000734	6.06	16.54	10.48
HsaEX0072863	43.855	54.335	10.48
HsaEX0041369	84.57	95.045	10.475
HsaEX0010960	72.345	82.82	10.475
HsaEX0074565	43.875	54.325	10.45
HsaEX0006244	0.475	10.915	10.44
HsaEX6068122	89.57	100	10.43
HsaEX0070549	61.385	71.81	10.425
HsaEX7005833	28.635	39.045	10.41
HsaEX0034541	10.91	21.305	10.395
HsaEX0073960	0	10.385	10.385
HsaEX1028111	0.705	11.09	10.385
HsaEX0047166	7.895	18.26	10.365
HsaEX0003246	28.88	39.245	10.365
HsaEX0004754	67.39	77.75	10.36
HsaEX0025183	89.645	100	10.355
HsaEX1030004	41.77	52.12	10.35
HsaEX0057334	62.79	73.13	10.34
HsaEX0062656	83.67	94.005	10.335
HsaEX1017664	16.01	26.34	10.33
HsaEX0061025	86.225	96.545	10.32
HsaEX0026776	18.135	28.45	10.315
HsaEX1007115	85.685	95.99	10.305
HsaEX6093172	89.71	100	10.29
HsaEX0057986	0	10.285	10.285
HsaEX1006340	8.645	18.92	10.275
HsaEX0072361	6	16.245	10.245
HsaEX0041889	89.765	100	10.235
HsaEX0064447	76.97	87.205	10.235
HsaEX0029369	65.79	76	10.21
HsaEX1026556	0	10.175	10.175
HsaEX0041462	25.11	35.285	10.175
HsaEX1000969	12.7	22.87	10.17
HsaEX0074191	8.2	18.36	10.16
HsaEX0063403	87.405	97.545	10.14
HsaEX0008150	62.43	72.55	10.12
HsaEX0010323	82.33	92.45	10.12
HsaEX0070132	81.41	91.525	10.115
HsaEX0013378	8.81	18.92	10.11
HsaEX0057208	2.62	12.73	10.11
HsaEX0042240	4.22	14.32	10.1
HsaEX1033902	0	10.08	10.08
HsaEX0053990	87.18	97.26	10.08
HsaEX0029195	5.125	15.19	10.065
HsaEX0051180	0.6	10.66	10.06
HsaEX0005966	45.94	55.99	10.05
HsaEX0028555	14.73	24.78	10.05
HsaEX0047712	89.965	100	10.035
HsaEX0015878	0.98	11.01	10.03
HsaEX0040507	90	100	10
HsaEX0057754	8.97	18.955	9.985
HsaEX1023129	1.88	11.86	9.98
HsaEX6012436	90.05	100	9.95
HsaEX1003109	0.74	10.69	9.95
HsaEX0056130	90.055	100	9.945
HsaEX0074233	3.98	13.92	9.94
HsaEX0000026	14.87	24.805	9.935
HsaEX1003254	5.88	15.79	9.91
HsaEX1026455	81.18	91.085	9.905
HsaEX0066515	26.055	35.96	9.905
HsaEX1019265	7.67	17.555	9.885
HsaEX0013512	70.83	80.705	9.875
HsaEX0018910	76.165	86.035	9.87
HsaEX0044473	6.18	16.05	9.87
HsaEX0048185	69.245	79.11	9.865
HsaEX0047730	18.395	28.245	9.85
HsaEX0058388	15.155	25	9.845
HsaEX0042136	60.205	70.03	9.825
HsaEX1040123	0	9.8	9.8
HsaEX0056929	4.68	14.46	9.78
HsaEX0036569	88.335	98.105	9.77
HsaEX0031170	22.41	32.17	9.76
HsaEX0071889	2	11.76	9.76
HsaEX0007267	22.235	31.98	9.745
HsaEX0013496	29.035	38.775	9.74
HsaEX0063688	1.945	11.67	9.725
HsaEX0033660	82.885	92.59	9.705
HsaEX0053546	86.785	96.475	9.69
HsaEX0031717	86.68	96.37	9.69
HsaEX0055309	64.7	74.38	9.68
HsaEX1011607	0	9.65	9.65
HsaEX0039370	81.29	90.935	9.645
HsaEX0061271	86.86	96.505	9.645
HsaEX1030008	62.93	72.57	9.64
HsaEX0008287	0.15	9.79	9.64
HsaEX0069573	13.74	23.35	9.61
HsaEX7002190	24.375	33.975	9.6
HsaEX0061154	65.165	74.76	9.595
HsaEX1032480	64.81	74.4	9.59
HsaEX0056566	4.375	13.955	9.58
HsaEX0060553	0.77	10.33	9.56
HsaEX6027690	0.425	9.985	9.56
HsaEX0017682	20.145	29.7	9.555
HsaEX0020836	82.555	92.11	9.555
HsaEX0003214	63.185	72.735	9.55
HsaEX0014231	27.38	36.905	9.525
HsaEX0031102	5.765	15.29	9.525
HsaEX0039094	14.82	24.345	9.525
HsaEX0001558	51.165	60.685	9.52
HsaEX1029112	31.34	40.85	9.51
HsaEX0003216	78.05	87.56	9.51
HsaEX6092703	86.055	95.565	9.51
HsaEX0056027	81.25	90.75	9.5
HsaEX0048249	18.145	27.635	9.49
HsaEX1030785	0.055	9.535	9.48
HsaEX0073662	0	9.47	9.47
HsaEX0055473	90.54	100	9.46
HsaEX0007345	61.89	71.35	9.46
HsaEX0031098	0	9.45	9.45
HsaEX0058964	20.61	30.055	9.445
HsaEX0041775	57.1	66.53	9.43
HsaEX0005316	0	9.41	9.41
HsaEX1038430	0	9.4	9.4
HsaEX0053542	30.78	40.18	9.4
HsaEX0052618	48.08	57.47	9.39
HsaEX1018739	0.705	10.095	9.39
HsaEX0020749	90.615	100	9.385
HsaEX0030090	83.39	92.775	9.385
HsaEX7009028	0	9.38	9.38
HsaEX0064196	24.05	33.42	9.37
HsaEX0043213	13.61	22.965	9.355
HsaEX0072191	57.625	66.955	9.33
HsaEX1040910	27.92	37.25	9.33
HsaEX0014654	90.675	100	9.325
HsaEX0045876	42.275	51.6	9.325
HsaEX0031771	90.675	100	9.325
HsaEX6056193	81.38	90.69	9.31
HsaEX0004747	0.96	10.26	9.3
HsaEX0021724	90.7	100	9.3
HsaEX0066056	90.7	100	9.3
HsaEX1014638	24.185	33.485	9.3
HsaEX0003376	10.83	20.12	9.29
HsaEX0059591	86.31	95.6	9.29
HsaEX0031970	90.71	100	9.29
HsaEX1003902	16.465	25.75	9.285
HsaEX0021706	83.44	92.72	9.28
HsaEX0066843	4.97	14.25	9.28
HsaEX0073279	65.07	74.345	9.275
HsaEX0031352	90.74	100	9.26
HsaEX0009962	79.635	88.86	9.225
HsaEX0043194	10.9	20.125	9.225
HsaEX1036687	4.225	13.445	9.22
HsaEX0072192	62.02	71.235	9.215
HsaEX0037424	2	11.195	9.195
HsaEX0045820	80.665	89.855	9.19
HsaEX0057132	90.81	100	9.19
HsaEX0065514	87.5	96.665	9.165
HsaEX0003980	14.61	23.765	9.155
HsaEX1013825	0	9.14	9.14
HsaEX0067361	48.82	57.945	9.125
HsaEX0022370	89.83	98.94	9.11
HsaEX0060953	84.41	93.515	9.105
HsaEX1025672	0	9.1	9.1
HsaEX0020455	84.375	93.475	9.1
HsaEX0011354	90.905	100	9.095
HsaEX1032267	49.34	58.435	9.095
HsaEX0017354	89.52	98.61	9.09
HsaEX0026120	0	9.08	9.08
HsaEX0012101	3.44	12.51	9.07
HsaEX0053940	2.475	11.54	9.065
HsaEX0019685	84.225	93.285	9.06
HsaEX0040535	45.6	54.65	9.05
HsaEX0054674	74.69	83.715	9.025
HsaEX0037867	77.225	86.24	9.015
HsaEX1045020	0	9.015	9.015
HsaEX0043000	79.71	88.72	9.01
HsaEX0051217	89.175	98.18	9.005
HsaEX0069813	3.195	12.2	9.005
HsaEX0005406	49.125	58.13	9.005
HsaEX6049131	90.995	100	9.005
HsaEX0021111	81.135	90.12	8.985
HsaEX1045234	7.65	16.63	8.98
HsaEX0049811	0.04	9	8.96
HsaEX0000082	56.98	65.93	8.95
HsaEX0030189	91.05	100	8.95
HsaEX0036316	0.49	9.44	8.95
HsaEX0040946	18.88	27.825	8.945
HsaEX0052222	31.595	40.535	8.94
HsaEX0072410	78.945	87.88	8.935
HsaEX0018232	0.255	9.185	8.93
HsaEX1012446	0	8.92	8.92
HsaEX0035361	2.11	11.025	8.915
HsaEX0021099	85.74	94.645	8.905
HsaEX0008661	24.44	33.33	8.89
HsaEX6007250	91.115	100	8.885
HsaEX0003152	0.2	9.075	8.875
HsaEX0020570	88.9	97.77	8.87
HsaEX0003077	0.76	9.625	8.865
HsaEX0039585	76.375	85.235	8.86
HsaEX0043841	77.73	86.575	8.845
HsaEX0033955	59.625	68.465	8.84
HsaEX0012883	6.31	15.15	8.84
HsaEX0048172	28.665	37.5	8.835
HsaEX0009752	7.73	16.56	8.83
HsaEX0025787	82.495	91.325	8.83
HsaEX0065069	83	91.825	8.825
HsaEX0036505	0	8.825	8.825
HsaEX0041242	10.465	19.29	8.825
HsaEX0000886	32.87	41.685	8.815
HsaEX0061962	82.54	91.34	8.8
HsaEX0031971	91.205	100	8.795
HsaEX1007118	87.69	96.48	8.79
HsaEX0036817	78.09	86.875	8.785
HsaEX0042898	88.255	97.04	8.785
HsaEX1000845	71.025	79.805	8.78
HsaEX0011629	2.33	11.11	8.78
HsaEX1007117	87.28	96.055	8.775
HsaEX0032834	8.185	16.96	8.775
HsaEX0026773	20.07	28.845	8.775
HsaEX0037524	31.84	40.615	8.775
HsaEX0057596	88.82	97.59	8.77
HsaEX1022604	0.345	9.11	8.765
HsaEX0069157	10.41	19.175	8.765
HsaEX1044885	19.45	28.215	8.765
HsaEX0040718	16.335	25.085	8.75
HsaEX1023783	52.925	61.675	8.75
HsaEX0024985	53.67	62.415	8.745
HsaEX1027983	2.33	11.065	8.735
HsaEX0073255	84.87	93.605	8.735
HsaEX1024119	1.41	10.14	8.73
HsaEX0008415	7.595	16.32	8.725
HsaEX0050315	79.76	88.48	8.72
HsaEX0060053	75.435	84.135	8.7
HsaEX0030190	88.785	97.48	8.695
HsaEX0040166	1.235	9.925	8.69
HsaEX0050759	74.14	82.83	8.69
HsaEX0041884	91.315	100	8.685
HsaEX0067030	61.225	69.905	8.68
HsaEX0044002	25.17	33.85	8.68
HsaEX1012303	0	8.66	8.66
HsaEX0007019	91.34	100	8.66
HsaEX0049567	3.35	12	8.65
HsaEX0071040	91.36	100	8.64
HsaEX0071569	72.78	81.42	8.64
HsaEX0073739	64.775	73.415	8.64
HsaEX0055156	65.725	74.36	8.635
HsaEX0068712	15.375	23.995	8.62
HsaEX1031323	0	8.62	8.62
HsaEX0010047	79.05	87.67	8.62
HsaEX0021205	84.16	92.775	8.615
HsaEX0046419	0.83	9.44	8.61
HsaEX1021490	7.61	16.22	8.61
HsaEX0056204	13.435	22.04	8.605
HsaEX0065962	86.78	95.37	8.59
HsaEX0040475	0.9	9.48	8.58
HsaEX0003682	78.095	86.67	8.575
HsaEX6092705	85.075	93.645	8.57
HsaEX0001454	0	8.57	8.57
HsaEX0023135	91.43	100	8.57
HsaEX0025689	83.785	92.34	8.555
HsaEX0061107	91.445	100	8.555
HsaEX1014762	2.56	11.11	8.55
HsaEX0071518	0	8.54	8.54
HsaEX0071519	0	8.54	8.54
HsaEX1044032	0	8.54	8.54
HsaEX1015586	21.06	29.6	8.54
HsaEX0024143	83.62	92.16	8.54
HsaEX0047293	91.48	100	8.52
HsaEX0066272	18.745	27.265	8.52
HsaEX0013514	91.485	100	8.515
HsaEX0021860	3.52	12.035	8.515
HsaEX0053610	80.12	88.63	8.51
HsaEX0063653	41.005	49.51	8.505
HsaEX0013284	86.41	94.91	8.5
HsaEX0033840	79.96	88.46	8.5
HsaEX1003795	18.52	27.015	8.495
HsaEX0007234	25.975	34.45	8.475
HsaEX0008097	67.465	75.925	8.46
HsaEX1007116	86.895	95.355	8.46
HsaEX1013774	84.61	93.07	8.46
HsaEX0049019	88.08	96.54	8.46
HsaEX0022168	61.415	69.87	8.455
HsaEX1000816	91.55	100	8.45
HsaEX6018002	91.55	100	8.45
HsaEX0021229	1.625	10.075	8.45
HsaEX1016091	4.75	13.195	8.445
HsaEX0068865	6.265	14.695	8.43
HsaEX0063021	90.68	99.11	8.43
HsaEX0013183	85.28	93.705	8.425
HsaEX0054491	80.095	88.51	8.415
HsaEX0065963	85.335	93.75	8.415
HsaEX0043362	6.59	15	8.41
HsaEX0073965	13.69	22.095	8.405
HsaEX0055911	3.69	12.095	8.405
HsaEX0072669	39.42	47.805	8.385
HsaEX0025201	70	78.38	8.38
HsaEX0042782	82.65	91.03	8.38
HsaEX0051283	64.335	72.71	8.375
HsaEX0022236	6.545	14.92	8.375
HsaEX0025402	87.25	95.62	8.37
HsaEX6050157	90.23	98.59	8.36
HsaEX0055693	72.79	81.15	8.36
HsaEX0065384	10.03	18.375	8.345
HsaEX0012956	90.115	98.46	8.345
HsaEX6009605	91.66	100	8.34
HsaEX1004152	50.025	58.365	8.34
HsaEX6049132	91.665	100	8.335
HsaEX1011314	0	8.33	8.33
HsaEX0054023	91.67	100	8.33
HsaEX0007888	3.47	11.79	8.32
HsaEX0022624	6.68	14.975	8.295
HsaEX0049582	88.96	97.255	8.295
HsaEX0011003	3.57	11.85	8.28
HsaEX0054501	67.53	75.805	8.275
HsaEX0057123	63.145	71.42	8.275
HsaEX0064656	3.655	11.925	8.27
HsaEX0035490	2.84	11.11	8.27
HsaEX0007545	67.105	75.37	8.265
HsaEX6016017	74.97	83.235	8.265
HsaEX0018618	32.14	40.4	8.26
HsaEX0021671	87.6	95.86	8.26
HsaEX0050431	39.39	47.645	8.255
HsaEX0000593	75.465	83.715	8.25
HsaEX0026177	7.42	15.67	8.25
HsaEX0058907	82.715	90.965	8.25
HsaEX0053679	15.5	23.745	8.245
HsaEX1010529	2.31	10.545	8.235
HsaEX0069654	0	8.225	8.225
HsaEX0001661	82.67	90.875	8.205
HsaEX0026573	60.495	68.7	8.205
HsaEX0064010	88.255	96.45	8.195
HsaEX0014302	0.71	8.895	8.185
HsaEX0033700	89.245	97.415	8.17
HsaEX0051225	79.29	87.455	8.165
HsaEX1023495	55.64	63.805	8.165
HsaEX0021506	66.46	74.62	8.16
HsaEX0037159	0	8.16	8.16
HsaEX1000958	24.02	32.18	8.16
HsaEX1035813	0	8.155	8.155
HsaEX0056091	4.04	12.19	8.15
HsaEX6007409	91.855	100	8.145
HsaEX0033622	14.29	22.43	8.14
HsaEX0056213	12.16	20.295	8.135
HsaEX0034320	24.4	32.52	8.12
HsaEX0029405	91.88	100	8.12
HsaEX0035833	91.88	100	8.12
HsaEX0061404	89.21	97.33	8.12
HsaEX0024382	6.575	14.69	8.115
HsaEX0034296	10.68	18.795	8.115
HsaEX0045485	0	8.11	8.11
HsaEX0051288	83.845	91.95	8.105
HsaEX0044694	82.995	91.1	8.105
HsaEX0049199	22.71	30.81	8.1
HsaEX0033837	91.9	100	8.1
HsaEX0066636	78.72	86.82	8.1
HsaEX1028504	7.18	15.275	8.095
HsaEX0000739	2.275	10.355	8.08
HsaEX0065420	81.115	89.195	8.08
HsaEX0036894	88.63	96.7	8.07
HsaEX0012009	1.02	9.09	8.07
HsaEX0068685	28.48	36.545	8.065
HsaEX6081314	21.905	29.965	8.06
HsaEX0030053	0	8.05	8.05
HsaEX0009904	52.265	60.31	8.045
HsaEX0018165	1.885	9.925	8.04
HsaEX0034140	2.675	10.715	8.04
HsaEX1043987	9.28	17.32	8.04
HsaEX1046119	15.27	23.305	8.035
HsaEX0035363	1.815	9.84	8.025
HsaEX0062776	17.745	25.765	8.02
HsaEX0047770	91.145	99.16	8.015
HsaEX0069722	89.015	97.02	8.005
HsaEX1002493	7.39	15.395	8.005
HsaEX0029551	54.47	62.475	8.005
HsaEX0040059	91.465	99.47	8.005
HsaEX0008559	88.665	96.665	8
HsaEX1027946	87.9	95.9	8
HsaEX0004718	70.13	78.125	7.995
HsaEX0016069	91.25	99.245	7.995
HsaEX0070321	32.76	40.745	7.985
HsaEX0061758	25.775	33.755	7.98
HsaEX0054096	2.715	10.695	7.98
HsaEX0057584	86.875	94.855	7.98
HsaEX0001030	90.26	98.235	7.975
HsaEX0011038	73.815	81.775	7.96
HsaEX0003940	35.815	43.77	7.955
HsaEX0011189	89.84	97.79	7.95
HsaEX0065419	81.9	89.85	7.95
HsaEX0036029	85.57	93.515	7.945
HsaEX0047292	92.055	100	7.945
HsaEX1013739	0	7.94	7.94
HsaEX0019089	40.915	48.855	7.94
HsaEX0039136	6.02	13.945	7.925
HsaEX0003917	90.735	98.66	7.925
HsaEX0072833	80.95	88.865	7.915
HsaEX0025152	80.18	88.095	7.915
HsaEX0031493	2.24	10.15	7.91
HsaEX0064944	5.005	12.905	7.9
HsaEX0062778	5.595	13.495	7.9
HsaEX0036354	92.105	100	7.895
HsaEX1024028	0	7.895	7.895
HsaEX0052725	92.11	100	7.89
HsaEX0060051	65.695	73.58	7.885
HsaEX0059263	84.265	92.145	7.88
HsaEX1004698	10.2	18.08	7.88
HsaEX0029402	90.98	98.855	7.875
HsaEX0037169	81.835	89.695	7.86
HsaEX0066598	10.335	18.18	7.845
HsaEX0032092	75.855	83.7	7.845
HsaEX0010846	60.795	68.63	7.835
HsaEX7004718	86.57	94.4	7.83
HsaEX0073025	2.7	10.53	7.83
HsaEX0047079	84.83	92.655	7.825
HsaEX6080187	16.995	24.81	7.815
HsaEX1031136	0	7.815	7.815
HsaEX0021988	92.185	100	7.815
HsaEX6041484	79.005	86.82	7.815
HsaEX0040412	52.85	60.66	7.81
HsaEX0051311	88.33	96.135	7.805
HsaEX1030247	2.13	9.925	7.795
HsaEX1007135	88.645	96.43	7.785
HsaEX0018944	17.455	25.23	7.775
HsaEX0059304	79.985	87.745	7.76
HsaEX0029673	1.73	9.49	7.76
HsaEX1041175	4.45	12.205	7.755
HsaEX0030309	89.365	97.115	7.75
HsaEX0011290	90.635	98.385	7.75
HsaEX0069995	6.355	14.1	7.745
HsaEX0032160	20.26	27.99	7.73
HsaEX0034628	1.49	9.205	7.715
HsaEX0041427	7.11	14.82	7.71
HsaEX0049269	62.425	70.13	7.705
HsaEX0061953	12.025	19.72	7.695
HsaEX1005454	0	7.69	7.69
HsaEX1044740	0.425	8.115	7.69
HsaEX0042577	86.86	94.55	7.69
HsaEX0001146	88.695	96.38	7.685
HsaEX0026486	92.315	100	7.685
HsaEX0046005	92.32	100	7.68
HsaEX0074482	90.83	98.51	7.68
HsaEX1007134	89.125	96.8	7.675
HsaEX0011352	80.55	88.225	7.675
HsaEX1037155	11.045	18.715	7.67
HsaEX0053433	25.26	32.93	7.67
HsaEX0015129	4.26	11.93	7.67
HsaEX0053257	89.99	97.65	7.66
HsaEX0027035	4.38	12.04	7.66
HsaEX1043299	3.455	11.11	7.655
HsaEX0074409	81.04	88.69	7.65
HsaEX0013372	0	7.65	7.65
HsaEX0001040	89.16	96.8	7.64
HsaEX0033442	2.885	10.525	7.64
HsaEX0066678	7.35	14.99	7.64
HsaEX1020137	11.08	18.72	7.64
HsaEX0056730	89.39	97.025	7.635
HsaEX0053688	75.8	83.435	7.635
HsaEX0024261	86.205	93.83	7.625
HsaEX6069735	82.9	90.52	7.62
HsaEX0028833	5.855	13.47	7.615
HsaEX0071027	89.005	96.61	7.605
HsaEX0028319	9.385	16.99	7.605
HsaEX0050240	57.87	65.475	7.605
HsaEX0002056	87.315	94.91	7.595
HsaEX0017408	92.41	100	7.59
HsaEX0047342	1.77	9.355	7.585
HsaEX0003393	9.09	16.67	7.58
HsaEX0017387	78.16	85.74	7.58
HsaEX0024842	7.605	15.18	7.575
HsaEX0007302	0	7.57	7.57
HsaEX1030248	4.17	11.74	7.57
HsaEX0053680	19.3	26.865	7.565
HsaEX0054695	89.405	96.97	7.565
HsaEX0045937	21.625	29.175	7.55
HsaEX0069514	43.89	51.44	7.55
HsaEX0072129	21.115	28.665	7.55
HsaEX0025193	65.375	72.92	7.545
HsaEX1007133	89.425	96.96	7.535
HsaEX0058892	60.87	68.405	7.535
HsaEX0065074	85.445	92.98	7.535
HsaEX0051729	80.595	88.12	7.525
HsaEX0011575	65.36	72.87	7.51
HsaEX0051198	82.08	89.59	7.51
HsaEX1029494	0	7.5	7.5
HsaEX1029973	9.885	17.375	7.49
HsaEX0008201	81.755	89.235	7.48
HsaEX1013447	6.25	13.73	7.48
HsaEX0029204	61.14	68.61	7.47
HsaEX0058328	15.34	22.81	7.47
HsaEX0013083	91.28	98.745	7.465
HsaEX0041284	80.035	87.5	7.465
HsaEX0047356	46.08	53.54	7.46
HsaEX0019064	44.185	51.645	7.46
HsaEX0027044	37.98	45.435	7.455
HsaEX0009834	10.855	18.31	7.455
HsaEX0056731	90.835	98.29	7.455
HsaEX0065408	82.945	90.39	7.445
HsaEX0012961	88.01	95.45	7.44
HsaEX0063939	90.15	97.59	7.44
HsaEX1042043	52.565	60	7.435
HsaEX1034559	82.34	89.77	7.43
HsaEX0047413	14.105	21.535	7.43
HsaEX0034593	53.58	61.005	7.425
HsaEX0021709	16.565	23.98	7.415
HsaEX0064781	9.86	17.27	7.41
HsaEX1011825	13.845	21.255	7.41
HsaEX0006571	35.25	42.66	7.41
HsaEX0062696	28.805	36.21	7.405
HsaEX0011302	3.125	10.53	7.405
HsaEX0013377	1.68	9.08	7.4
HsaEX0041299	85.265	92.665	7.4
HsaEX0020377	28.465	35.86	7.395
HsaEX0019695	75.03	82.415	7.385
HsaEX7008305	86.97	94.355	7.385
HsaEX0050971	47.115	54.495	7.38
HsaEX1039382	60.27	67.645	7.375
HsaEX6014681	0.755	8.125	7.37
HsaEX0001559	21.16	28.515	7.355
HsaEX0022440	14.865	22.22	7.355
HsaEX0033815	32.03	39.38	7.35
HsaEX0071192	75	82.35	7.35
HsaEX0059763	75.565	82.9	7.335
HsaEX1029054	71.825	79.16	7.335
HsaEX0031659	11.825	19.155	7.33
HsaEX0013893	27.215	34.545	7.33
HsaEX0073975	86.61	93.94	7.33
HsaEX0005593	0	7.32	7.32
HsaEX1027278	7.785	15.1	7.315
HsaEX0036256	0	7.315	7.315
HsaEX0048011	91.53	98.845	7.315
HsaEX0004137	92.69	100	7.31
HsaEX0055791	0.705	8.01	7.305
HsaEX0052821	4.385	11.69	7.305
HsaEX0000882	13.83	21.135	7.305
HsaEX0025698	91.205	98.51	7.305
HsaEX0061675	4.29	11.59	7.3
HsaEX0061450	6.885	14.185	7.3
HsaEX0007619	39.49	46.78	7.29
HsaEX0016018	13.135	20.42	7.285
HsaEX0044602	59.855	67.14	7.285
HsaEX0049870	89.69	96.97	7.28
HsaEX1039323	1.67	8.95	7.28
HsaEX0071579	79.435	86.705	7.27
HsaEX6024835	92.73	100	7.27
HsaEX1000668	25.29	32.555	7.265
HsaEX0060043	74.225	81.485	7.26
HsaEX1008825	15.77	23.03	7.26
HsaEX0050854	0.225	7.485	7.26
HsaEX0031164	4.96	12.21	7.25
HsaEX0053760	3.355	10.605	7.25
HsaEX0071820	3.59	10.84	7.25
HsaEX0010496	32.8	40.045	7.245
HsaEX1018745	0	7.245	7.245
HsaEX0018666	13.51	20.755	7.245
HsaEX0000939	5.165	12.4	7.235
HsaEX6077766	92.77	100	7.23
HsaEX0000740	37.875	45.105	7.23
HsaEX0000391	2.73	9.955	7.225
HsaEX0029373	76.615	83.83	7.215
HsaEX1007783	73.85	81.065	7.215
HsaEX0014651	2.78	9.995	7.215
HsaEX0060385	0.97	8.18	7.21
HsaEX0028556	23.885	31.09	7.205
HsaEX1038954	84.435	91.64	7.205
HsaEX0013539	19.59	26.79	7.2
HsaEX0062389	3.525	10.725	7.2
HsaEX0041956	5.895	13.085	7.19
HsaEX0012051	3.66	10.845	7.185
HsaEX0056997	78.35	85.525	7.175
HsaEX0000363	91.455	98.63	7.175
HsaEX0013094	15.59	22.76	7.17
HsaEX0006956	21.405	28.57	7.165
HsaEX6025344	89.065	96.23	7.165
HsaEX0000317	92.84	100	7.16
HsaEX0006273	69.855	77.015	7.16
HsaEX0026488	83.105	90.26	7.155
HsaEX0007766	92.855	100	7.145
HsaEX0024546	1.865	9.01	7.145
HsaEX0005285	89.89	97.035	7.145
HsaEX0004687	49.06	56.2	7.14
HsaEX0011291	92.86	100	7.14
HsaEX6100295	92.86	100	7.14
HsaEX0005617	23.67	30.81	7.14
HsaEX0028793	92.865	100	7.135
HsaEX0043537	90.24	97.37	7.13
HsaEX0011615	10.135	17.265	7.13
HsaEX0000726	81.285	88.415	7.13
HsaEX0007032	92.87	100	7.13
HsaEX0054037	57.795	64.925	7.13
HsaEX1001063	43.115	50.24	7.125
HsaEX0013285	82.12	89.24	7.12
HsaEX0004268	11.395	18.515	7.12
HsaEX0060145	87.445	94.56	7.115
HsaEX0074591	92.885	100	7.115
HsaEX0028532	1.53	8.64	7.11
HsaEX0071875	61.42	68.525	7.105
HsaEX0020292	0	7.105	7.105
HsaEX0002195	2.175	9.28	7.105
HsaEX0018562	59.43	66.53	7.1
HsaEX0044842	54.525	61.625	7.1
HsaEX0057966	84.645	91.74	7.095
HsaEX0014063	72.77	79.86	7.09
HsaEX0001301	67.74	74.815	7.075
HsaEX0031920	2.57	9.635	7.065
HsaEX0021702	86.69	93.75	7.06
HsaEX0074190	11.06	18.12	7.06
HsaEX0024533	0	7.06	7.06
HsaEX0026072	92.95	100	7.05
HsaEX0003040	72.02	79.055	7.035
HsaEX0009238	92.965	100	7.035
HsaEX0032780	86.07	93.1	7.03
HsaEX0003375	48.91	55.94	7.03
HsaEX0005914	92.97	100	7.03
HsaEX1010361	26.21	33.23	7.02
HsaEX0071532	88.33	95.35	7.02
HsaEX0058639	86.315	93.33	7.015
HsaEX0073291	76.695	83.705	7.01
HsaEX1028400	14.71	21.72	7.01
HsaEX0044155	8.04	15.045	7.005
HsaEX0017334	83.685	90.69	7.005
HsaEX1045470	4.76	11.76	7
HsaEX0038695	44.27	51.265	6.995
HsaEX0013259	73.28	80.275	6.995
HsaEX0073221	4.585	11.58	6.995
HsaEX0007279	91.29	98.28	6.99
HsaEX0009023	26.8	33.785	6.985
HsaEX0003009	8.815	15.795	6.98
HsaEX1014105	5.21	12.19	6.98
HsaEX0001620	29.18	36.155	6.975
HsaEX0050085	13.13	20.105	6.975
HsaEX0049310	72.615	79.59	6.975
HsaEX0011403	3.03	10	6.97
HsaEX1016421	39.9	46.865	6.965
HsaEX0032495	93.04	100	6.96
HsaEX1003971	0	6.96	6.96
HsaEX1041112	2.56	9.52	6.96
HsaEX6052393	93.04	100	6.96
HsaEX0041842	9.105	16.06	6.955
HsaEX1003724	3.245	10.195	6.95
HsaEX0041716	23.825	30.77	6.945
HsaEX0047673	7.7	14.645	6.945
HsaEX0020376	14.095	21.04	6.945
HsaEX0060691	2.33	9.27	6.94
HsaEX0065964	93.06	100	6.94
HsaEX0053310	75.575	82.51	6.935
HsaEX0033921	2.78	9.715	6.935
HsaEX0040567	75.14	82.07	6.93
HsaEX0010874	7.26	14.185	6.925
HsaEX0059046	3.6	10.525	6.925
HsaEX0063799	2.38	9.305	6.925
HsaEX0042315	15.225	22.15	6.925
HsaEX0003207	77.285	84.205	6.92
HsaEX0016164	12.29	19.21	6.92
HsaEX6052392	93.08	100	6.92
HsaEX0072678	27.43	34.345	6.915
HsaEX1029839	0	6.91	6.91
HsaEX1001011	93.09	100	6.91
HsaEX1007990	85.745	92.65	6.905
HsaEX0066173	93.1	100	6.9
HsaEX0067761	67.11	74.01	6.9
HsaEX0063093	93.105	100	6.895
HsaEX0006989	0.445	7.34	6.895
HsaEX0033829	27.825	34.715	6.89
HsaEX0047894	93.11	100	6.89
HsaEX0069989	90.645	97.535	6.89
HsaEX1046152	21.4	28.29	6.89
HsaEX0026629	86.67	93.55	6.88
HsaEX1040238	84.835	91.715	6.88
HsaEX0072821	87.95	94.825	6.875
HsaEX0056571	78.95	85.825	6.875
HsaEX0005046	86.58	93.45	6.87
HsaEX0034308	82.315	89.185	6.87
HsaEX1007121	90.475	97.345	6.87
HsaEX1003348	31.91	38.78	6.87
HsaEX0051168	0	6.87	6.87
HsaEX0035910	90.765	97.63	6.865
HsaEX0074123	86.56	93.415	6.855
HsaEX0067445	93.145	100	6.855
HsaEX6049134	93.15	100	6.85
HsaEX6098762	93.15	100	6.85
HsaEX0003258	21.74	28.585	6.845
HsaEX0025921	82.22	89.065	6.845
HsaEX0021415	77.605	84.445	6.84
HsaEX1026545	0.24	7.075	6.835
HsaEX0036133	91.11	97.945	6.835
HsaEX0047291	92.92	99.745	6.825
HsaEX0055240	0.54	7.36	6.82
HsaEX0029201	68.3	75.12	6.82
HsaEX0008711	87.085	93.905	6.82
HsaEX0009963	85.705	92.52	6.815
HsaEX0019156	91.78	98.59	6.81
HsaEX0026048	93.19	100	6.81
HsaEX0059104	7.325	14.135	6.81
HsaEX1043153	18.135	24.94	6.805
HsaEX1014154	72	78.8	6.8
HsaEX7102122	93.205	100	6.795
HsaEX0047171	6.405	13.195	6.79
HsaEX1044906	21.78	28.57	6.79
HsaEX0013628	89.96	96.75	6.79
HsaEX0074344	80.34	87.125	6.785
HsaEX0065953	88.755	95.54	6.785
HsaEX0063098	84.475	91.255	6.78
HsaEX6049610	93.22	100	6.78
HsaEX0070924	79.01	85.79	6.78
HsaEX0064802	93.225	100	6.775
HsaEX6054395	20.645	27.42	6.775
HsaEX0065725	90.175	96.95	6.775
HsaEX0030240	47.035	53.8	6.765
HsaEX0065858	3.655	10.42	6.765
HsaEX0074267	41.145	47.905	6.76
HsaEX0058378	90.245	97	6.755
HsaEX0051171	0	6.75	6.75
HsaEX0022698	83.975	90.715	6.74
HsaEX0025943	85.665	92.405	6.74
HsaEX1022393	78.935	85.675	6.74
HsaEX0056722	92.06	98.8	6.74
HsaEX0036025	10.075	16.805	6.73
HsaEX0029226	18.215	24.94	6.725
HsaEX0058418	90.23	96.95	6.72
HsaEX0064906	1.1	7.82	6.72
HsaEX0005594	93.285	100	6.715
HsaEX6009934	91.72	98.435	6.715
HsaEX0049228	0.725	7.44	6.715
HsaEX0019776	11.11	17.825	6.715
HsaEX1030861	88.83	95.545	6.715
HsaEX0049594	90.945	97.655	6.71
HsaEX0006706	13.305	20.015	6.71
HsaEX0063853	78.91	85.615	6.705
HsaEX0072266	17.58	24.28	6.7
HsaEX0035094	3.745	10.435	6.69
HsaEX0062330	74.915	81.605	6.69
HsaEX0025825	91.875	98.565	6.69
HsaEX0040930	76.705	83.39	6.685
HsaEX0066103	88.555	95.24	6.685
HsaEX0022643	53.925	60.605	6.68
HsaEX0026100	85.48	92.155	6.675
HsaEX0026490	83.105	89.77	6.665
HsaEX0009806	74.495	81.16	6.665
HsaEX0059477	93.335	100	6.665
HsaEX6049133	93.335	100	6.665
HsaEX0072668	17.45	24.11	6.66
HsaEX1031200	5.005	11.665	6.66
HsaEX0031290	91.39	98.05	6.66
HsaEX0040631	83.405	90.065	6.66
HsaEX1022224	83.655	90.31	6.655
HsaEX6081655	81.655	88.31	6.655
HsaEX0023759	0	6.655	6.655
HsaEX0073358	19.155	25.805	6.65
HsaEX0071896	84	90.635	6.635
HsaEX0045762	80.415	87.045	6.63
HsaEX0020479	7.085	13.71	6.625
HsaEX0059952	5.875	12.5	6.625
HsaEX0004495	93.375	100	6.625
HsaEX0020727	69.57	76.19	6.62
HsaEX1017418	0	6.62	6.62
HsaEX0074524	29.745	36.365	6.62
HsaEX0049650	84.42	91.035	6.615
HsaEX0065359	91.7	98.315	6.615
HsaEX0054139	15.85	22.445	6.595
HsaEX0023207	5.065	11.66	6.595
HsaEX0006950	93.405	100	6.595
HsaEX0008799	6.875	13.465	6.59
HsaEX0005405	77.115	83.7	6.585
HsaEX0063546	88.61	95.19	6.58
HsaEX0008233	90.695	97.27	6.575
HsaEX0033156	8.04	14.615	6.575
HsaEX0031661	23.07	29.645	6.575
HsaEX0011665	20.675	27.235	6.56
HsaEX0047301	22.415	28.975	6.56
HsaEX0072925	92.8	99.36	6.56
HsaEX0011053	93.445	100	6.555
HsaEX0012531	93.445	100	6.555
HsaEX1025115	0.615	7.165	6.55
HsaEX0002200	10.36	16.905	6.545
HsaEX0058634	77.295	83.84	6.545
HsaEX0038791	0	6.545	6.545
HsaEX0019987	22.38	28.925	6.545
HsaEX1045244	9.52	16.065	6.545
HsaEX0021502	75.86	82.4	6.54
HsaEX0064161	25.44	31.975	6.535
HsaEX0058473	81.41	87.945	6.535
HsaEX0020452	82.155	88.685	6.53
HsaEX0055530	57.16	63.69	6.53
HsaEX0003064	93.48	100	6.52
HsaEX0064224	93.48	100	6.52
HsaEX0047142	0.72	7.24	6.52
HsaEX0001322	89.03	95.55	6.52
HsaEX0021292	93.485	100	6.515
HsaEX0041241	12.895	19.41	6.515
HsaEX0042171	9.36	15.855	6.495
HsaEX1024982	0	6.495	6.495
HsaEX0047361	84.255	90.745	6.49
HsaEX0070522	18.15	24.62	6.47
HsaEX0041781	71.89	78.355	6.465
HsaEX0006389	20.395	26.855	6.46
HsaEX0001026	84.305	90.765	6.46
HsaEX0022657	83.85	90.305	6.455
HsaEX0027425	91.79	98.24	6.45
HsaEX0032271	93.55	100	6.45
HsaEX0045491	93.55	100	6.45
HsaEX0058399	93.55	100	6.45
HsaEX6094328	93.55	100	6.45
HsaEX0011174	19.075	25.525	6.45
HsaEX0062525	13.81	20.25	6.44
HsaEX0036322	91.975	98.415	6.44
HsaEX0039044	6.17	12.605	6.435
HsaEX0025533	5.82	12.255	6.435
HsaEX1024763	76.4	82.83	6.43
HsaEX1009696	0.245	6.67	6.425
HsaEX0066867	31.085	37.51	6.425
HsaEX0066854	92.64	99.06	6.42
HsaEX0065402	13.99	20.41	6.42
HsaEX0065791	10.005	16.425	6.42
HsaEX0031099	71.98	78.395	6.415
HsaEX0073292	70.53	76.945	6.415
HsaEX0047289	93.59	100	6.41
HsaEX0067676	72.84	79.25	6.41
HsaEX1046151	86.37	92.78	6.41
HsaEX0032838	79.485	85.89	6.405
HsaEX0063808	1.245	7.65	6.405
HsaEX0041840	92.63	99.03	6.4
HsaEX0020900	61.975	68.37	6.395
HsaEX1000735	7.605	14	6.395
HsaEX0009913	0.93	7.325	6.395
HsaEX0002624	45.11	51.505	6.395
HsaEX0037794	93.2	99.59	6.39
HsaEX0018186	88.14	94.53	6.39
HsaEX1003545	5.645	12.035	6.39
HsaEX0040651	0	6.385	6.385
HsaEX0057814	91.26	97.64	6.38
HsaEX0010606	65.62	72	6.38
HsaEX0048700	92.035	98.415	6.38
HsaEX0030157	0	6.375	6.375
HsaEX0063374	0	6.375	6.375
HsaEX0019683	88.92	95.29	6.37
HsaEX0020631	12.76	19.125	6.365
HsaEX0015709	15.495	21.85	6.355
HsaEX1036989	4.245	10.6	6.355
HsaEX1044911	80.77	87.12	6.35
HsaEX0023252	90.61	96.96	6.35
HsaEX1041867	4	10.35	6.35
HsaEX0061983	93.65	100	6.35
HsaEX1024417	13.685	20.03	6.345
HsaEX0040944	82.33	88.665	6.335
HsaEX0028020	79.9	86.225	6.325
HsaEX0067391	9.945	16.265	6.32
HsaEX0072529	33.01	39.33	6.32
HsaEX0057884	41.565	47.88	6.315
HsaEX1017082	29.375	35.69	6.315
HsaEX0072568	16.635	22.945	6.31
HsaEX1033274	91.39	97.695	6.305
HsaEX0000308	93.7	100	6.3
HsaEX0066180	90.66	96.96	6.3
HsaEX6038016	93.7	100	6.3
HsaEX0044682	83.46	89.76	6.3
HsaEX0047402	4.225	10.52	6.295
HsaEX0070530	88.48	94.765	6.285
HsaEX0009340	5.575	11.86	6.285
HsaEX0052560	81.21	87.49	6.28
HsaEX6014682	0	6.28	6.28
HsaEX0056208	7.25	13.53	6.28
HsaEX0031398	82.35	88.625	6.275
HsaEX1018278	2.515	8.79	6.275
HsaEX0033530	53.095	59.365	6.27
HsaEX1028530	7.15	13.42	6.27
HsaEX1013152	47.53	53.8	6.27
HsaEX0000838	92.835	99.105	6.27
HsaEX0024007	93.735	100	6.265
HsaEX1030504	90.485	96.74	6.255
HsaEX1027928	1.755	8.01	6.255
HsaEX1019178	15.7	21.95	6.25
HsaEX0065954	93.75	100	6.25
HsaEX0001173	93.75	100	6.25
HsaEX0001736	92.54	98.79	6.25
HsaEX0011084	93.75	100	6.25
HsaEX0020958	93.75	100	6.25
HsaEX0033974	93.75	100	6.25
HsaEX0047524	93.75	100	6.25
HsaEX0054529	68.965	75.215	6.25
HsaEX0063800	93.75	100	6.25
HsaEX0066634	0	6.25	6.25
HsaEX0069549	0	6.25	6.25
HsaEX0010560	86.165	92.41	6.245
HsaEX6007721	91.87	98.115	6.245
HsaEX0033285	84.435	90.675	6.24
HsaEX1010259	2.97	9.21	6.24
HsaEX0073435	7.97	14.2	6.23
HsaEX1034058	22.38	28.61	6.23
HsaEX0053574	90.68	96.91	6.23
HsaEX0007158	0.52	6.745	6.225
HsaEX0011526	87.405	93.63	6.225
HsaEX0074068	2.19	8.41	6.22
HsaEX0057932	75.515	81.735	6.22
HsaEX0041406	1.295	7.505	6.21
HsaEX0043673	79.275	85.485	6.21
HsaEX0049936	88.93	95.14	6.21
HsaEX0073162	6.98	13.185	6.205
HsaEX1041880	0.945	7.145	6.2
HsaEX0074234	5.325	11.52	6.195
HsaEX0023394	70.855	77.045	6.19
HsaEX0062258	1.61	7.795	6.185
HsaEX1003183	1.355	7.535	6.18
HsaEX0070148	7.75	13.93	6.18
HsaEX0071475	11.855	18.035	6.18
HsaEX6049135	93.825	100	6.175
HsaEX0004400	93.01	99.18	6.17
HsaEX0035147	6.67	12.84	6.17
HsaEX0053026	77.2	83.365	6.165
HsaEX0003775	80.275	86.44	6.165
HsaEX0049865	23.705	29.865	6.16
HsaEX6054158	91.535	97.695	6.16
HsaEX0050980	93.85	100	6.15
HsaEX0038414	29.59	35.735	6.145
HsaEX0019043	6.39	12.535	6.145
HsaEX0012608	89.935	96.07	6.135
HsaEX0047122	89.645	95.78	6.135
HsaEX1024721	7.92	14.05	6.13
HsaEX0004241	11.895	18.025	6.13
HsaEX0001238	30.445	36.57	6.125
HsaEX0073931	51.455	57.58	6.125
HsaEX0031654	76.005	82.125	6.12
HsaEX0001666	22.705	28.825	6.12
HsaEX0011399	0	6.12	6.12
HsaEX0017199	88.2	94.32	6.12
HsaEX0036136	28.59	34.705	6.115
HsaEX0074369	88.17	94.285	6.115
HsaEX1026601	4.35	10.46	6.11
HsaEX0009769	84.49	90.6	6.11
HsaEX0047864	27	33.105	6.105
HsaEX0056214	18.01	24.115	6.105
HsaEX0038967	26.71	32.815	6.105
HsaEX1000270	91.99	98.09	6.1
HsaEX0063409	18.91	25.01	6.1
HsaEX0036739	37.615	43.71	6.095
HsaEX0046778	89.82	95.915	6.095
HsaEX0004336	6.055	12.15	6.095
HsaEX0064030	93.91	100	6.09
HsaEX1018900	0	6.09	6.09
HsaEX0009422	46.38	52.47	6.09
HsaEX0023865	5.1	11.185	6.085
HsaEX1015795	0	6.085	6.085
HsaEX0046016	20.51	26.59	6.08
HsaEX0073540	34.71	40.79	6.08
HsaEX0042457	45.2	51.275	6.075
HsaEX0019228	64.06	70.135	6.075
HsaEX0031249	93.34	99.405	6.065
HsaEX0063768	64.595	70.66	6.065
HsaEX0009036	93.94	100	6.06
HsaEX0042736	51.53	57.59	6.06
HsaEX0063071	93.94	100	6.06
HsaEX0071727	2.33	8.39	6.06
HsaEX0043548	5.32	11.38	6.06
HsaEX0068707	3.675	9.73	6.055
HsaEX0030279	7.765	13.82	6.055
HsaEX1024633	5.625	11.68	6.055
HsaEX0049786	90.77	96.825	6.055
HsaEX0005367	18.2	24.25	6.05
HsaEX0046940	5.575	11.625	6.05
HsaEX0002114	93.245	99.295	6.05
HsaEX0012165	0.195	6.235	6.04
HsaEX1013436	2.56	8.6	6.04
HsaEX0056734	89.06	95.1	6.04
HsaEX0049862	72.19	78.215	6.025
HsaEX0069821	92.31	98.335	6.025
HsaEX0017690	20.745	26.77	6.025
HsaEX0014634	56.305	62.33	6.025
HsaEX0009421	69.385	75.41	6.025
HsaEX0048196	87	93.015	6.015
HsaEX0023988	85.715	91.725	6.01
HsaEX0066618	45.15	51.16	6.01
HsaEX0068255	16.55	22.555	6.005
HsaEX1035849	3.405	9.405	6
HsaEX0074250	20.61	26.61	6
HsaEX1046479	3.275	9.275	6
HsaEX0036294	92.335	98.325	5.99
HsaEX0036495	91.155	97.14	5.985
HsaEX0051284	1.655	7.635	5.98
HsaEX6092706	88.345	94.31	5.965
HsaEX0059109	23.065	29.03	5.965
HsaEX1010903	84.155	90.115	5.96
HsaEX0055619	94.04	100	5.96
HsaEX0020963	92.505	98.46	5.955
HsaEX0024552	87.75	93.705	5.955
HsaEX0044739	44.875	50.825	5.95
HsaEX0003670	11.3	17.245	5.945
HsaEX0013870	44.015	49.96	5.945
HsaEX1037200	0	5.94	5.94
HsaEX0052823	94.06	100	5.94
HsaEX0050905	33.53	39.465	5.935
HsaEX6054157	91.965	97.9	5.935
HsaEX0011820	2.06	7.99	5.93
HsaEX0052818	0.535	6.455	5.92
HsaEX0031370	89.59	95.505	5.915
HsaEX1005129	1.59	7.5	5.91
HsaEX1024348	0.375	6.285	5.91
HsaEX0071822	0.855	6.76	5.905
HsaEX0011188	89.54	95.44	5.9
HsaEX1043321	0	5.895	5.895
HsaEX0029417	94.11	100	5.89
HsaEX0057808	90.62	96.51	5.89
HsaEX0001034	12.045	17.93	5.885
HsaEX0063329	32.405	38.29	5.885
HsaEX0008506	0	5.88	5.88
HsaEX0025611	0	5.88	5.88
HsaEX0041269	0.595	6.475	5.88
HsaEX1014763	0	5.88	5.88
HsaEX1038554	0	5.88	5.88
HsaEX0001720	94.12	100	5.88
HsaEX0011339	94.12	100	5.88
HsaEX6021511	94.12	100	5.88
HsaEX0004248	44.105	49.98	5.875
HsaEX1033918	71.805	77.68	5.875
HsaEX0045351	90.025	95.88	5.855
HsaEX0044699	12.78	18.63	5.85
HsaEX0046066	94.15	100	5.85
HsaEX0005447	94.15	100	5.85
HsaEX0018905	0	5.845	5.845
HsaEX0058433	16.445	22.29	5.845
HsaEX1004472	5.73	11.575	5.845
HsaEX1037986	56.615	62.455	5.84
HsaEX0002660	3.445	9.285	5.84
HsaEX1007825	2.86	8.7	5.84
HsaEX6088113	1.785	7.62	5.835
HsaEX0021875	75.825	81.66	5.835
HsaEX0032754	87.915	93.745	5.83
HsaEX0047290	94.175	100	5.825
HsaEX1007251	0	5.825	5.825
HsaEX0052509	5.4	11.225	5.825
HsaEX0039095	67.755	73.575	5.82
HsaEX0069336	0.8	6.615	5.815
HsaEX1037734	8.645	14.46	5.815
HsaEX1022442	69.9	75.715	5.815
HsaEX0017680	1.245	7.055	5.81
HsaEX0011715	3.935	9.745	5.81
HsaEX0015190	3.34	9.145	5.805
HsaEX0014282	35.96	41.765	5.805
HsaEX1010573	2.68	8.48	5.8
HsaEX1013533	1.335	7.135	5.8
HsaEX6078706	94.2	100	5.8
HsaEX0036905	94.205	100	5.795
HsaEX1015615	0	5.795	5.795
HsaEX0008885	24.4	30.19	5.79
HsaEX0034685	13.4	19.19	5.79
HsaEX0046977	22.735	28.525	5.79
HsaEX1044192	0.21	5.995	5.785
HsaEX0045996	91.37	97.155	5.785
HsaEX0021100	94.22	100	5.78
HsaEX0025749	94.22	100	5.78
HsaEX0044857	94.22	100	5.78
HsaEX0053260	1.85	7.63	5.78
HsaEX0066121	82.32	88.095	5.775
HsaEX1045999	0	5.775	5.775
HsaEX0032129	70.285	76.055	5.77
HsaEX0018290	75.07	80.84	5.77
HsaEX0065614	36.975	42.745	5.77
HsaEX0033661	89.105	94.87	5.765
HsaEX0040013	42.25	48.015	5.765
HsaEX0073117	2.68	8.445	5.765
HsaEX0039333	90.315	96.075	5.76
HsaEX0041847	3.26	9.015	5.755
HsaEX0054522	4.11	9.86	5.75
HsaEX0040713	92.755	98.5	5.745
HsaEX1007991	19.72	25.465	5.745
HsaEX0035978	60.35	66.095	5.745
HsaEX0050080	15.93	21.67	5.74
HsaEX0032846	91.955	97.695	5.74
HsaEX0004416	92.05	97.79	5.74
HsaEX0041642	20.965	26.7	5.735
HsaEX0010692	90.805	96.54	5.735
HsaEX0038803	77.43	83.165	5.735
HsaEX0003232	89.42	95.15	5.73
HsaEX0043892	17.135	22.865	5.73
HsaEX0074242	8.5	14.23	5.73
HsaEX0012332	86.455	92.185	5.73
HsaEX0008452	10.265	15.99	5.725
HsaEX1022287	4.35	10.07	5.72
HsaEX0013667	14.045	19.765	5.72
HsaEX0043068	46.985	52.705	5.72
HsaEX0060881	94.285	100	5.715
HsaEX0054160	8.275	13.99	5.715
HsaEX0018009	0.2	5.91	5.71
HsaEX0049651	94.29	100	5.71
HsaEX0065147	94.29	100	5.71
HsaEX0009404	91.04	96.745	5.705
HsaEX1030692	17.025	22.73	5.705
HsaEX1027004	1.615	7.32	5.705
HsaEX0048297	1.43	7.13	5.7
HsaEX0049854	2.99	8.68	5.69
HsaEX6042831	88.03	93.715	5.685
HsaEX0052047	94.32	100	5.68
HsaEX0060857	2.58	8.255	5.675
HsaEX1007132	91.31	96.98	5.67
HsaEX0073281	28.54	34.2	5.66
HsaEX1038352	0	5.66	5.66
HsaEX7007062	9.25	14.91	5.66
HsaEX0011635	79.875	85.535	5.66
HsaEX0068909	90.28	95.94	5.66
HsaEX0059605	24.595	30.25	5.655
HsaEX0009765	66.495	72.145	5.65
HsaEX0039177	90	95.65	5.65
HsaEX1020134	5.51	11.16	5.65
HsaEX0044569	77.025	82.67	5.645
HsaEX0066675	66.115	71.76	5.645
HsaEX0067724	88.765	94.41	5.645
HsaEX0025272	72.765	78.405	5.64
HsaEX0063213	89.645	95.285	5.64
HsaEX0074518	90.25	95.885	5.635
HsaEX0022600	70.51	76.14	5.63
HsaEX6074008	94.37	100	5.63
HsaEX0010498	28.995	34.615	5.62
HsaEX0021423	24.68	30.3	5.62
HsaEX0074587	83.74	89.36	5.62
HsaEX0073487	2.99	8.605	5.615
HsaEX0006652	0.64	6.25	5.61
HsaEX0052893	1.16	6.77	5.61
HsaEX0041367	72.455	78.065	5.61
HsaEX0009115	37.25	42.855	5.605
HsaEX0059583	81.495	87.1	5.605
HsaEX0047369	85.865	91.465	5.6
HsaEX0051343	52.145	57.74	5.595
HsaEX0052695	93.065	98.66	5.595
HsaEX0073927	44.97	50.56	5.59
HsaEX0054156	79.59	85.175	5.585
HsaEX0006764	30.435	36.02	5.585
HsaEX1030100	1.325	6.905	5.58
HsaEX6062513	94.42	100	5.58
HsaEX0066238	85.97	91.545	5.575
HsaEX0049018	91.675	97.25	5.575
HsaEX6054161	91.045	96.615	5.57
HsaEX0070152	0.81	6.38	5.57
HsaEX0072735	76.785	82.355	5.57
HsaEX0012547	87.235	92.8	5.565
HsaEX0060537	88.435	93.995	5.56
HsaEX0061997	94.44	100	5.56
HsaEX0072249	28.485	34.045	5.56
HsaEX0041829	90.705	96.26	5.555
HsaEX0033679	25.125	30.68	5.555
HsaEX0029014	34.18	39.73	5.55
HsaEX0051833	9.51	15.06	5.55
HsaEX1030768	0	5.55	5.55
HsaEX0058096	13.29	18.84	5.55
HsaEX0003039	55.02	60.57	5.55
HsaEX0016021	28.15	33.695	5.545
HsaEX0034910	6.37	11.915	5.545
HsaEX0072657	4	9.54	5.54
HsaEX0042517	86.65	92.19	5.54
HsaEX6085872	94.46	100	5.54
HsaEX0010645	89.6	95.135	5.535
HsaEX0023026	93.255	98.785	5.53
HsaEX0027854	4.72	10.245	5.525
HsaEX0010455	66.635	72.16	5.525
HsaEX0065961	91.04	96.56	5.52
HsaEX0029446	0	5.52	5.52
HsaEX0025745	94.485	100	5.515
HsaEX0034307	92.83	98.34	5.51
HsaEX0064298	35.745	41.255	5.51
HsaEX1044499	3.745	9.255	5.51
HsaEX1012217	2.135	7.635	5.5
HsaEX0051263	4.44	9.935	5.495
HsaEX0006760	94.51	100	5.49
HsaEX1009240	14.15	19.64	5.49
HsaEX1019505	16.455	21.945	5.49
HsaEX0055167	7.47	12.96	5.49
HsaEX0037791	0.87	6.36	5.49
HsaEX0057301	23.105	28.595	5.49
HsaEX0063933	21.92	27.41	5.49
HsaEX0069179	91.575	97.065	5.49
HsaEX1004150	0.255	5.74	5.485
HsaEX1039044	0	5.485	5.485
HsaEX0004798	0	5.48	5.48
HsaEX0049264	7.515	12.995	5.48
HsaEX1014552	0.03	5.51	5.48
HsaEX0051964	94.52	100	5.48
HsaEX0043212	83.995	89.475	5.48
HsaEX0001215	89.015	94.49	5.475
HsaEX0011585	9.84	15.315	5.475
HsaEX0073458	1.35	6.825	5.475
HsaEX1037187	0	5.475	5.475
HsaEX0028910	64.78	70.255	5.475
HsaEX1024327	2.685	8.155	5.47
[truncated: 3,168 more rows]

## Sheet: HeLa 24h
HeLa - 24h induction (1 μg/mL doxycycline)
EVENT	SRRM4 DM	SRRM4 WT	∆PSI (WT-DM)
HsaEX0012302	0	100	100
HsaEX0005055	0	96.37	96.37
HsaEX0045196	2.38	94.63	92.25
HsaEX0070504	0	92.2	92.2
HsaEX7002604	7.32	98.9	91.58
HsaEX0028492	0.94	91.88	90.94
HsaEX0038702	0	90.57	90.57
HsaEX0004907	0	90.33	90.33
HsaEX0060835	0	90.24	90.24
HsaEX0006155	0	90.18	90.18
HsaEX0027514	0	88.63	88.63
HsaEX0042574	0.51	88.73	88.22
HsaEX0050856	1.93	90	88.07
HsaEX0071083	0	87.85	87.85
HsaEX0006966	1.02	88.6	87.58
HsaEX0045622	1.9	89.17	87.27
HsaEX0006858	0	86.89	86.89
HsaEX0039034	0	85.73	85.73
HsaEX0040386	0.63	85.88	85.25
HsaEX0021607	0	84.73	84.73
HsaEX1040144	0	84.51	84.51
HsaEX0063211	7.24	91.55	84.31
HsaEX0051167	0	83.98	83.98
HsaEX0047035	6.54	90.51	83.97
HsaEX0042009	0.69	84.51	83.82
HsaEX0070258	0	83.76	83.76
HsaEX0061188	1.5	85.05	83.55
HsaEX0052287	0	83.17	83.17
HsaEX0023360	0	82.33	82.33
HsaEX0005072	0	82.1	82.1
HsaEX0070259	0	81.8	81.8
HsaEX0070740	3.76	84.86	81.1
HsaEX0018764	0	80.61	80.61
HsaEX0036234	0	80.53	80.53
HsaEX0049335	5.93	86.38	80.45
HsaEX0001804	0	80.41	80.41
HsaEX0059526	0	80.24	80.24
HsaEX0006689	1.42	81.6	80.18
HsaEX0000641	5.95	86.11	80.16
HsaEX0029101	0	79.91	79.91
HsaEX0027507	8.42	88.05	79.63
HsaEX0058029	1.34	80.86	79.52
HsaEX0053093	0	79.4	79.4
HsaEX0028052	6.31	85.63	79.32
HsaEX0038710	10.2	89.46	79.26
HsaEX0020667	0	78.81	78.81
HsaEX0006174	0	78.8	78.8
HsaEX1002327	5.78	84.21	78.43
HsaEX0035450	0	78.19	78.19
HsaEX0026467	0	77.09	77.09
HsaEX0050855	0	77.07	77.07
HsaEX0058023	0	77	77
HsaEX0016976	0	76.37	76.37
HsaEX0057775	0.33	76.49	76.16
HsaEX0015498	0	76.12	76.12
HsaEX0022280	0	76.11	76.11
HsaEX0005873	0	75.8	75.8
HsaEX0055468	0	75.27	75.27
HsaEX0052066	0	75.02	75.02
HsaEX0019877	18.93	93.85	74.92
HsaEX1005019	2.37	77.13	74.76
HsaEX0035103	0	74.22	74.22
HsaEX0034475	0	73.88	73.88
HsaEX0036507	14.74	87.91	73.17
HsaEX0051317	0	72.26	72.26
HsaEX0020460	0	72.12	72.12
HsaEX0051163	1.21	73.1	71.89
HsaEX0066666	0.12	71.28	71.16
HsaEX0041459	11.29	81.84	70.55
HsaEX0039778	0	70.41	70.41
HsaEX0070503	0	70.27	70.27
HsaEX1043449	0.45	70.66	70.21
HsaEX0038484	0.81	70.6	69.79
HsaEX0039104	25.43	94.66	69.23
HsaEX0021585	0	68.76	68.76
HsaEX0035104	0.76	69.45	68.69
HsaEX0018777	0	68.54	68.54
HsaEX0026489	0	68.51	68.51
HsaEX0012545	0	68.22	68.22
HsaEX0012542	0	67.93	67.93
HsaEX0015457	0	67.89	67.89
HsaEX0020714	0	66.79	66.79
HsaEX0006332	1.89	68.57	66.68
HsaEX0063243	0	66.6	66.6
HsaEX1041860	0	66.2	66.2
HsaEX0049991	5.12	70.33	65.21
HsaEX0023494	23.44	88.32	64.88
HsaEX1018101	0	64.86	64.86
HsaEX0020546	3.76	67.94	64.18
HsaEX1011349	0	63.99	63.99
HsaEX0039996	0	63.95	63.95
HsaEX0002792	5.94	69.56	63.62
HsaEX0058019	1.52	65.14	63.62
HsaEX0026468	8.85	71.75	62.9
HsaEX0064198	0	62.06	62.06
HsaEX0024958	2.04	63.9	61.86
HsaEX0018829	2.11	63.42	61.31
HsaEX0048320	16.28	77.29	61.01
HsaEX0066659	0	60.94	60.94
HsaEX0063208	16.39	76.92	60.53
HsaEX0029786	25.32	85.78	60.46
HsaEX0060607	17.72	78.02	60.3
HsaEX0001839	25.83	85.53	59.7
HsaEX1018737	0	59.55	59.55
HsaEX0041743	0	59.32	59.32
HsaEX0022977	1.39	60.59	59.2
HsaEX0016967	36.64	95.45	58.81
HsaEX1036077	0	58.6	58.6
HsaEX0023621	8.2	66.8	58.6
HsaEX0047810	0	57.97	57.97
HsaEX0039306	3.09	60.02	56.93
HsaEX0058384	9.89	66.78	56.89
HsaEX0056638	27.21	84.1	56.89
HsaEX0052362	0	56.76	56.76
HsaEX0038645	27.75	84.5	56.75
HsaEX0050846	27.46	84.07	56.61
HsaEX0044604	24.65	81.07	56.42
HsaEX0061551	31.45	87.74	56.29
HsaEX0067471	0	56.28	56.28
HsaEX0041746	22.24	78.4	56.16
HsaEX0012290	0.37	55.97	55.6
HsaEX0066658	0	55.57	55.57
HsaEX0044622	34.59	89.6	55.01
HsaEX0049748	31.42	86.28	54.86
HsaEX0015666	1.26	56.08	54.82
HsaEX0038487	31.11	85.55	54.44
HsaEX0026036	0	54.4	54.4
HsaEX0019329	11.67	66.02	54.35
HsaEX0013878	8.93	62.96	54.03
HsaEX0031609	3.65	57.63	53.98
HsaEX0037224	0.6	54.31	53.71
HsaEX0054299	19.57	73.03	53.46
HsaEX0009119	0.35	53.59	53.24
HsaEX0061917	0.56	53.8	53.24
HsaEX0032608	0	52.69	52.69
HsaEX0012807	0	52.69	52.69
HsaEX1027111	0	52.09	52.09
HsaEX6029722	6.56	58.41	51.85
HsaEX0064653	0.23	52.04	51.81
HsaEX0023051	0.06	51.77	51.71
HsaEX0029099	0	51.63	51.63
HsaEX0012013	30.2	81.79	51.59
HsaEX0000367	0	51.15	51.15
HsaEX0021304	0	51.02	51.02
HsaEX0063690	0	50.14	50.14
HsaEX0057527	11.89	61.72	49.83
HsaEX1012688	0	49.79	49.79
HsaEX1039472	0	49.63	49.63
HsaEX0037668	31.31	80.93	49.62
HsaEX0017620	0.41	49.65	49.24
HsaEX0066667	0	49.24	49.24
HsaEX0071906	8.34	57.52	49.18
HsaEX0017556	34.58	83.4	48.82
HsaEX0037214	0	48.57	48.57
HsaEX0025270	3.44	51.94	48.5
HsaEX0005858	0	48.47	48.47
HsaEX0055952	31.41	79.88	48.47
HsaEX0021425	0	48.47	48.47
HsaEX0064372	26.84	75.18	48.34
HsaEX0014560	0	47.89	47.89
HsaEX0022979	1.43	49.3	47.87
HsaEX0013877	14.02	61.81	47.79
HsaEX0017658	50.96	98.56	47.6
HsaEX0036341	2.04	49.62	47.58
HsaEX0051138	3.6	51.15	47.55
HsaEX0018410	0	47.36	47.36
HsaEX0036237	12.53	59.74	47.21
HsaEX0045502	0	46.51	46.51
HsaEX0037213	0	46.48	46.48
HsaEX0065777	3.55	50	46.45
HsaEX0036505	0	46.23	46.23
HsaEX0032942	34.98	81.03	46.05
HsaEX1038700	0	45.98	45.98
HsaEX0015478	0	45.71	45.71
HsaEX0025440	29.03	74.68	45.65
HsaEX0030349	18.79	64.25	45.46
HsaEX0024637	54.55	100	45.45
HsaEX0063497	0	44.5	44.5
HsaEX1025186	3.08	47.41	44.33
HsaEX0051224	0	44.06	44.06
HsaEX0059449	7.96	51.87	43.91
HsaEX0065311	0	43.76	43.76
HsaEX0049334	28.33	71.88	43.55
HsaEX0072774	0	42.96	42.96
HsaEX0060953	25.93	68.89	42.96
HsaEX0067487	8.74	51.44	42.7
HsaEX0004874	35.7	78.21	42.51
HsaEX0008094	0	42.47	42.47
HsaEX1009437	24.33	66.79	42.46
HsaEX0026517	32.28	74.65	42.37
HsaEX1045233	33.34	75.62	42.28
HsaEX0069169	1.1	43.25	42.15
HsaEX0000656	0	42.11	42.11
HsaEX0049371	51.61	93.62	42.01
HsaEX0049336	1.73	43.62	41.89
HsaEX0037158	0	41.85	41.85
HsaEX1003760	0	41.8	41.8
HsaEX0063412	0	41.44	41.44
HsaEX0018760	0	41.29	41.29
HsaEX0019585	34.84	76.08	41.24
HsaEX0061698	17.49	58.49	41
HsaEX0060245	0	40.83	40.83
HsaEX0061426	9.43	50.07	40.64
HsaEX0053597	21.18	61.46	40.28
HsaEX0015476	0	40.06	40.06
HsaEX0015815	0	39.91	39.91
HsaEX0041195	44.33	84	39.67
HsaEX7010863	2.72	42.15	39.43
HsaEX0062554	52.34	91.53	39.19
HsaEX1039788	8.17	47.31	39.14
HsaEX0056094	1.48	39.93	38.45
HsaEX0057982	27.79	66.2	38.41
HsaEX0073774	0	38.26	38.26
HsaEX0048492	0	37.87	37.87
HsaEX0037217	1.78	39.64	37.86
HsaEX0073810	0	37.81	37.81
HsaEX1042716	0	37.8	37.8
HsaEX0025457	0	37.78	37.78
HsaEX0003157	0.5	38.13	37.63
HsaEX0017691	20.57	58	37.43
HsaEX1012909	0.71	38	37.29
HsaEX0015474	49.15	86.31	37.16
HsaEX0051183	2.23	38.92	36.69
HsaEX0073504	14.43	51.05	36.62
HsaEX0064947	21.9	58.47	36.57
HsaEX0062178	17.16	53.51	36.35
HsaEX0041057	0	36.32	36.32
HsaEX0049010	4.72	40.84	36.12
HsaEX0012755	6.83	42.94	36.11
HsaEX1008364	0	36.05	36.05
HsaEX0036733	0	35.87	35.87
HsaEX0028532	1.89	37.7	35.81
HsaEX0040737	42.16	77.7	35.54
HsaEX0051667	0	35.42	35.42
HsaEX0020665	3.59	38.87	35.28
HsaEX0014069	0.91	36.17	35.26
HsaEX0064197	30.57	65.77	35.2
HsaEX0004942	1.34	36.44	35.1
HsaEX0017573	0.95	36.05	35.1
HsaEX0065816	19.4	54.43	35.03
HsaEX0034541	0	35.03	35.03
HsaEX0009354	20.23	55.17	34.94
HsaEX0059048	0.92	35.84	34.92
HsaEX0033934	6.77	41.61	34.84
HsaEX0058366	19.21	53.75	34.54
HsaEX0038690	5.3	39.81	34.51
HsaEX0023429	19.9	54.09	34.19
HsaEX0020638	10.28	44.1	33.82
HsaEX0071218	0	33.81	33.81
HsaEX0034476	0.52	34.27	33.75
HsaEX0026028	59.46	93.18	33.72
HsaEX1005044	0	33.54	33.54
HsaEX1009971	2.77	36.21	33.44
HsaEX0020257	0	33.33	33.33
HsaEX0035988	2.19	35.22	33.03
HsaEX0051218	4.15	37.16	33.01
HsaEX0053616	50.73	83.74	33.01
HsaEX1030093	0.4	33.4	33
HsaEX0037926	30.89	63.74	32.85
HsaEX1027938	0	32.8	32.8
HsaEX0015475	0	32.56	32.56
HsaEX0043901	13.64	46.1	32.46
HsaEX1008543	0	32.36	32.36
HsaEX0003080	16.36	48.6	32.24
HsaEX0012472	27.22	59.35	32.13
HsaEX0044588	57.62	89.46	31.84
HsaEX0063890	0	31.82	31.82
HsaEX0002804	36.19	67.85	31.66
HsaEX0061377	1.39	32.83	31.44
HsaEX0017167	25.63	57.02	31.39
HsaEX0038585	6.43	37.69	31.26
HsaEX0021588	29.02	60.11	31.09
HsaEX0039550	66.16	96.98	30.82
HsaEX0036256	0	30.74	30.74
HsaEX1019320	0	30.72	30.72
HsaEX0043682	0.53	31.2	30.67
HsaEX7005806	0	30.55	30.55
HsaEX0000142	12.44	42.97	30.53
HsaEX0037783	2.05	32.41	30.36
HsaEX0000740	28.37	58.7	30.33
HsaEX1017418	0	30.12	30.12
HsaEX0050522	32.86	62.93	30.07
HsaEX1037512	0	29.73	29.73
HsaEX0048402	12.36	41.75	29.39
HsaEX0013669	29.81	59.06	29.25
HsaEX0042129	51.75	80.62	28.87
HsaEX0024459	26.8	55.48	28.68
HsaEX0023275	0.43	29.07	28.64
HsaEX0024382	8.7	37.14	28.44
HsaEX0048199	0.44	28.74	28.3
HsaEX0062730	1.17	29.46	28.29
HsaEX0008093	48.59	76.79	28.2
HsaEX0002213	0	27.86	27.86
HsaEX0023878	50	77.78	27.78
HsaEX0015181	72.34	100	27.66
HsaEX0057494	10.14	37.78	27.64
HsaEX0037980	49.36	76.92	27.56
HsaEX1009696	2.2	29.63	27.43
HsaEX0034483	0.14	27.49	27.35
HsaEX0062611	3.69	31.02	27.33
HsaEX0069551	13.64	40.85	27.21
HsaEX6027690	2.33	29.54	27.21
HsaEX0060046	68.9	95.85	26.95
HsaEX0067681	1.63	28.53	26.9
HsaEX0047115	0	26.83	26.83
HsaEX0050667	1.74	28.56	26.82
HsaEX0052141	70	96.77	26.77
HsaEX0008095	0	26.69	26.69
HsaEX0039270	0.42	27.03	26.61
HsaEX0052261	67.45	94.01	26.56
HsaEX0045177	21.43	47.77	26.34
HsaEX0008097	38.38	64.72	26.34
HsaEX0074261	18.14	44.46	26.32
HsaEX1011314	0	26.32	26.32
HsaEX0022632	2.09	28.4	26.31
HsaEX0038584	0	26.27	26.27
HsaEX0045708	23.32	49.57	26.25
HsaEX0001558	44.9	71.07	26.17
HsaEX7003519	0	26.15	26.15
HsaEX0014302	0.59	26.69	26.1
HsaEX7010347	40.86	66.96	26.1
HsaEX0034593	53.75	79.75	26
HsaEX1011149	0	25.94	25.94
HsaEX0063667	51.67	77.55	25.88
HsaEX0020479	4.02	29.69	25.67
HsaEX0022845	0	25.66	25.66
HsaEX0035945	36.32	61.95	25.63
HsaEX0061193	34.96	60.55	25.59
HsaEX0015477	28.4	53.93	25.53
HsaEX7008355	48.91	74.42	25.51
HsaEX0025930	20.25	45.74	25.49
HsaEX1039344	0.91	26.36	25.45
HsaEX1014409	0	25.37	25.37
HsaEX0040166	4.5	29.86	25.36
HsaEX0051179	2.2	27.52	25.32
HsaEX0038485	10.78	36.07	25.29
HsaEX0039192	74.72	100	25.28
HsaEX0034437	68.75	94	25.25
HsaEX0036320	5.64	30.85	25.21
HsaEX1007079	0	25.1	25.1
HsaEX0021305	74.92	100	25.08
HsaEX0041762	50.21	75.27	25.06
HsaEX0031441	71.58	96.43	24.85
HsaEX0011806	8.27	33.11	24.84
HsaEX0070369	71.74	96.55	24.81
HsaEX0070497	0.83	25.49	24.66
HsaEX0010947	22.89	47.53	24.64
HsaEX0033687	0	24.62	24.62
HsaEX0032784	65.41	90.01	24.6
HsaEX1001314	16.64	41.22	24.58
HsaEX1027162	2.01	26.5	24.49
HsaEX0051181	2.51	26.95	24.44
HsaEX1030692	49.15	73.58	24.43
HsaEX0063374	0	24.42	24.42
HsaEX0051169	0.43	24.8	24.37
HsaEX0052307	8.6	32.97	24.37
HsaEX0072500	0	24.36	24.36
HsaEX0057235	49.98	74.27	24.29
HsaEX1025597	0	24.22	24.22
HsaEX0064656	1.89	26.09	24.2
HsaEX0040933	17.83	42.01	24.18
HsaEX0025938	44.55	68.68	24.13
HsaEX0058030	0	24	24
HsaEX0011615	19.15	43.1	23.95
HsaEX0012101	7.64	31.52	23.88
HsaEX0010230	20.78	44.62	23.84
HsaEX0058555	76.29	100	23.71
HsaEX0037524	4.08	27.67	23.59
HsaEX1011906	14.77	38.36	23.59
HsaEX0023273	4.76	28.26	23.5
HsaEX0014579	52.08	75.54	23.46
HsaEX0034505	45.86	69.29	23.43
HsaEX0012804	0	23.43	23.43
HsaEX0041462	49.13	72.54	23.41
HsaEX0005675	0	23.29	23.29
HsaEX0032587	0	23.25	23.25
HsaEX0020673	0	23.24	23.24
HsaEX0025442	72.22	95.46	23.24
HsaEX0040634	0	23.22	23.22
HsaEX0053821	60.53	83.74	23.21
HsaEX1044676	18.02	41.2	23.18
HsaEX0015596	0	23.18	23.18
HsaEX0005014	0.74	23.85	23.11
HsaEX0051180	0.71	23.81	23.1
HsaEX0005863	23.52	46.57	23.05
HsaEX6006759	77.14	100	22.86
HsaEX1024372	0.65	23.47	22.82
HsaEX0060047	73.02	95.77	22.75
HsaEX0060393	67.31	90.05	22.74
HsaEX1029839	0	22.67	22.67
HsaEX0060605	73.49	96.13	22.64
HsaEX0032494	0	22.63	22.63
HsaEX0049567	3.33	25.81	22.48
HsaEX1035792	0	22.33	22.33
HsaEX6004389	77.71	100	22.29
HsaEX0031646	66.16	88.43	22.27
HsaEX0005151	22.95	45.22	22.27
HsaEX0029484	60.87	83.13	22.26
HsaEX0026113	20.56	42.78	22.22
HsaEX0001340	13.93	36.07	22.14
HsaEX0053813	1.93	24.07	22.14
HsaEX0014781	8.49	30.62	22.13
HsaEX0059251	27.93	50.06	22.13
HsaEX0061640	0	22.12	22.12
HsaEX0005681	2.94	25	22.06
HsaEX0026776	2.7	24.68	21.98
HsaEX0013996	4.07	26.04	21.97
HsaEX0052967	5.84	27.8	21.96
HsaEX0060385	3.59	25.54	21.95
HsaEX0043213	16.67	38.6	21.93
HsaEX0052258	71.7	93.57	21.87
HsaEX0061454	13.51	35.29	21.78
HsaEX0042171	10.1	31.79	21.69
HsaEX0003257	1.93	23.58	21.65
HsaEX0004932	63.18	84.83	21.65
HsaEX6015639	0	21.57	21.57
HsaEX0036894	74.03	95.53	21.5
HsaEX0063698	78.52	100	21.48
HsaEX0049547	59.18	80.65	21.47
HsaEX0046002	61.84	83.26	21.42
HsaEX0056929	8.41	29.79	21.38
HsaEX0016571	1.35	22.68	21.33
HsaEX1013429	36.87	58.17	21.3
HsaEX0027950	23.08	44.35	21.27
HsaEX0015130	21.26	42.43	21.17
HsaEX0003438	72.97	94.12	21.15
HsaEX0038638	10.17	31.32	21.15
HsaEX0067968	73.33	94.44	21.11
HsaEX0073008	78.92	100	21.08
HsaEX0037791	0	20.93	20.93
HsaEX0018009	0.14	21	20.86
HsaEX0057208	4.57	25.41	20.84
HsaEX1013152	22.48	43.29	20.81
HsaEX1000223	5.56	26.32	20.76
HsaEX1037810	0	20.72	20.72
HsaEX1037972	0	20.7	20.7
HsaEX0060805	55.79	76.41	20.62
HsaEX0019086	25.11	45.72	20.61
HsaEX0071820	11.9	32.48	20.58
HsaEX0005298	77.16	97.72	20.56
HsaEX0036316	0	20.55	20.55
HsaEX0062313	79.49	100	20.51
HsaEX0023988	77.2	97.67	20.47
HsaEX0013496	27.6	48.03	20.43
HsaEX0069884	3.92	24.35	20.43
HsaEX0000739	2.57	22.95	20.38
HsaEX0056963	43.48	63.85	20.37
HsaEX0054674	42.56	62.91	20.35
HsaEX0055911	2.35	22.69	20.34
HsaEX1038369	7.9	28.09	20.19
HsaEX0067508	9.05	29.19	20.14
HsaEX0026682	56.18	76.3	20.12
HsaEX0032454	8.07	28.17	20.1
HsaEX0026177	21.31	41.4	20.09
HsaEX0025815	55.69	75.75	20.06
HsaEX0015816	0	19.96	19.96
HsaEX6049871	80.06	100	19.94
HsaEX6088251	8.11	27.98	19.87
HsaEX0030279	24.7	44.43	19.73
HsaEX1026092	30.23	49.91	19.68
HsaEX0023866	0	19.67	19.67
HsaEX0012839	43.31	62.96	19.65
HsaEX0070493	0	19.64	19.64
HsaEX0052325	72.97	92.59	19.62
HsaEX0053135	16.63	36.23	19.6
HsaEX0054858	32.53	52.06	19.53
HsaEX7107793	4.24	23.72	19.48
HsaEX0003016	0	19.47	19.47
HsaEX0042577	78.54	98	19.46
HsaEX0015276	0	19.44	19.44
HsaEX0007272	55.58	74.99	19.41
HsaEX1016794	0	19.34	19.34
HsaEX0062520	13.39	32.7	19.31
HsaEX0073913	53.73	72.97	19.24
HsaEX0071008	72.09	91.3	19.21
HsaEX0021714	0	19.14	19.14
HsaEX1038430	0	19.11	19.11
HsaEX0004654	63.89	82.98	19.09
HsaEX1026545	0.53	19.62	19.09
HsaEX0053893	0	18.98	18.98
HsaEX1026556	0	18.96	18.96
HsaEX0011719	3.14	22.09	18.95
HsaEX0049737	2.4	21.34	18.94
HsaEX0016561	6.17	25.11	18.94
HsaEX1045314	81.11	100	18.89
HsaEX0028833	3.34	22.19	18.85
HsaEX0041763	61.26	80.1	18.84
HsaEX0049854	6.29	25.12	18.83
HsaEX0031421	26.02	44.82	18.8
HsaEX0047526	79.36	98.09	18.73
HsaEX0018252	62.96	81.68	18.72
HsaEX0057212	61.58	80.28	18.7
HsaEX7010553	15.56	34.24	18.68
HsaEX0053609	0	18.66	18.66
HsaEX0038120	2.16	20.78	18.62
HsaEX0057311	4.07	22.67	18.6
HsaEX0058556	78.5	97.06	18.56
HsaEX1003304	1.36	19.91	18.55
HsaEX0072819	18.75	37.29	18.54
HsaEX0048964	8.33	26.85	18.52
HsaEX0073981	81.51	100	18.49
HsaEX0047352	57.11	75.58	18.47
HsaEX0035101	4.81	23.26	18.45
HsaEX0064120	81.58	100	18.42
HsaEX0015878	0	18.38	18.38
HsaEX0048828	25.13	43.51	18.38
HsaEX0052872	77.11	95.49	18.38
HsaEX0003376	14.61	32.9	18.29
HsaEX0000391	1.03	19.26	18.23
HsaEX1004205	11.17	29.39	18.22
HsaEX0010266	14.96	33.17	18.21
HsaEX6035252	81.82	100	18.18
HsaEX0003152	0.21	18.37	18.16
HsaEX1003168	4.05	22.18	18.13
HsaEX1004198	26.42	44.55	18.13
HsaEX0000026	33.33	51.43	18.1
HsaEX0039136	18.84	36.94	18.1
HsaEX0033932	56.36	74.45	18.09
HsaEX0060553	0.54	18.61	18.07
HsaEX0027448	0	18.05	18.05
HsaEX0001744	65.48	83.52	18.04
HsaEX0057219	0	18.03	18.03
HsaEX0047301	21.2	39.22	18.02
HsaEX0047817	76.87	94.85	17.98
HsaEX0069007	0.22	18.19	17.97
HsaEX0045004	8.64	26.61	17.97
HsaEX0068976	0.58	18.53	17.95
HsaEX1044182	4.92	22.84	17.92
HsaEX0031369	77.98	95.88	17.9
HsaEX0015560	27.62	45.45	17.83
HsaEX0068865	9.28	27.1	17.82
HsaEX1021692	54.64	72.41	17.77
HsaEX0037757	71.43	89.19	17.76
HsaEX0062610	22.66	40.41	17.75
HsaEX0042240	1.62	19.32	17.7
HsaEX0045621	76.98	94.67	17.69
HsaEX0011747	76.27	93.94	17.67
HsaEX0024032	49.2	66.87	17.67
HsaEX1009408	0	17.67	17.67
HsaEX0058959	57.6	75.23	17.63
HsaEX0008684	75.72	93.35	17.63
HsaEX1031508	24.31	41.93	17.62
HsaEX0028898	82.41	100	17.59
HsaEX0017671	45.8	63.34	17.54
HsaEX0070549	74.06	91.56	17.5
HsaEX0009728	20	37.5	17.5
HsaEX0015876	82.5	100	17.5
HsaEX0051407	82.5	100	17.5
HsaEX0006706	9.58	27.07	17.49
HsaEX0018133	82.54	100	17.46
HsaEX0034226	67.57	84.95	17.38
HsaEX0073126	82.63	100	17.37
HsaEX0039198	73.83	91.19	17.36
HsaEX0049337	0	17.35	17.35
HsaEX1024814	7.69	25	17.31
HsaEX1005129	2.3	19.59	17.29
HsaEX0016478	0	17.24	17.24
HsaEX0020668	0	17.23	17.23
HsaEX0063763	78.95	96.15	17.2
HsaEX0034915	4.23	21.43	17.2
HsaEX0011232	47.27	64.44	17.17
HsaEX0061674	40.2	57.35	17.15
HsaEX0065399	31.36	48.48	17.12
HsaEX0024033	56.65	73.76	17.11
HsaEX1035630	0.06	17.17	17.11
HsaEX6018930	80.65	97.75	17.1
HsaEX1044505	0	17.07	17.07
HsaEX0062596	74.63	91.68	17.05
HsaEX0000490	12.65	29.68	17.03
HsaEX0031004	70.34	87.35	17.01
HsaEX0066272	4.92	21.9	16.98
HsaEX0064525	72.05	89.01	16.96
HsaEX0070229	83.05	100	16.95
HsaEX0003077	0.92	17.86	16.94
HsaEX0051988	56.11	73.03	16.92
HsaEX7109083	77.79	94.68	16.89
HsaEX0059353	67.9	84.77	16.87
HsaEX0005316	0	16.86	16.86
HsaEX0018759	66.64	83.5	16.86
HsaEX1014294	0.35	17.21	16.86
HsaEX0066661	79.86	96.7	16.84
HsaEX1044740	0	16.83	16.83
HsaEX0014634	56.93	73.75	16.82
HsaEX0033192	3.21	20.03	16.82
HsaEX0026244	76.1	92.9	16.8
HsaEX0049118	0	16.78	16.78
HsaEX0009678	33.1	49.83	16.73
HsaEX0046777	4.55	21.27	16.72
HsaEX0071768	83.28	100	16.72
HsaEX0050473	8.62	25.33	16.71
HsaEX0040006	64.95	81.64	16.69
HsaEX1040891	6.12	22.81	16.69
HsaEX0020405	83.32	100	16.68
HsaEX1012073	83.32	100	16.68
HsaEX0073291	61.9	78.57	16.67
HsaEX6073696	63.93	80.56	16.63
HsaEX0047622	51.63	68.25	16.62
HsaEX0072361	3.83	20.44	16.61
HsaEX0069336	0	16.6	16.6
HsaEX0009840	0	16.6	16.6
HsaEX0058650	52.5	69.07	16.57
HsaEX0021111	78.31	94.87	16.56
HsaEX0009679	72.37	88.86	16.49
HsaEX0044385	26.67	43.16	16.49
HsaEX0039230	0	16.48	16.48
HsaEX0035223	4.29	20.76	16.47
HsaEX6092694	64.06	80.47	16.41
HsaEX0030010	37.43	53.83	16.4
HsaEX0020292	0.72	17.1	16.38
HsaEX0055458	44.76	61.11	16.35
HsaEX0053631	16.98	33.33	16.35
HsaEX0019708	11.55	27.87	16.32
HsaEX0022624	2.21	18.51	16.3
HsaEX0008401	78.46	94.74	16.28
HsaEX1031581	0	16.28	16.28
HsaEX0048979	78.23	94.5	16.27
HsaEX1045470	28.57	44.83	16.26
HsaEX0017555	4.5	20.74	16.24
HsaEX0074252	49.05	65.28	16.23
HsaEX0071423	10.64	26.83	16.19
HsaEX6030383	83.85	100	16.15
HsaEX0063865	71.26	87.4	16.14
HsaEX0028400	27.43	43.57	16.14
HsaEX1004759	25.25	41.38	16.13
HsaEX0066039	72.78	88.91	16.13
HsaEX0071767	77.46	93.52	16.06
HsaEX1044192	0.54	16.56	16.02
HsaEX0019171	0	16.01	16.01
HsaEX1029821	3.36	19.34	15.98
HsaEX0009903	57.6	73.58	15.98
HsaEX1007837	0	15.94	15.94
HsaEX0073199	12.96	28.89	15.93
HsaEX0037169	71.73	87.65	15.92
HsaEX0049746	78.28	94.2	15.92
HsaEX0015662	9.09	25	15.91
HsaEX0041239	9.57	25.46	15.89
HsaEX0033669	3.11	18.98	15.87
HsaEX0017954	4	19.87	15.87
HsaEX0039188	78.12	93.94	15.82
HsaEX0046194	57.16	72.9	15.74
HsaEX0033858	78.12	93.85	15.73
HsaEX0034317	82.05	97.67	15.62
HsaEX0058445	84.38	100	15.62
HsaEX0025954	12.5	28.12	15.62
HsaEX1017063	0	15.6	15.6
HsaEX0026744	56.52	72.09	15.57
HsaEX0058367	6.53	22.08	15.55
HsaEX0051168	0	15.49	15.49
HsaEX1027983	1.75	17.24	15.49
HsaEX0020760	0	15.48	15.48
HsaEX0058433	11.27	26.74	15.47
HsaEX0025674	40.76	56.21	15.45
HsaEX0034051	80	95.45	15.45
HsaEX0037896	2.98	18.42	15.44
HsaEX0043752	0	15.44	15.44
HsaEX1001321	1.43	16.83	15.4
HsaEX1046092	7.59	22.98	15.39
HsaEX0060538	84.62	100	15.38
HsaEX1015574	0	15.35	15.35
HsaEX0069548	1.33	16.67	15.34
HsaEX1042346	0.28	15.6	15.32
HsaEX0014411	7.33	22.61	15.28
HsaEX0063697	84.75	100	15.25
HsaEX0073100	77.43	92.65	15.22
HsaEX0021899	3.02	18.23	15.21
HsaEX1035631	0.03	15.23	15.2
HsaEX0016164	3.93	19.1	15.17
HsaEX0033659	80.49	95.65	15.16
HsaEX0059257	79.15	94.29	15.14
HsaEX0005617	34.69	49.74	15.05
HsaEX0065408	53.41	68.45	15.04
HsaEX0019085	58.13	73.16	15.03
HsaEX0056483	3.68	18.7	15.02
HsaEX0062780	85	100	15
HsaEX1028355	0	15	15
HsaEX0058473	63.76	78.75	14.99
HsaEX1040611	82.61	97.59	14.98
HsaEX0007345	70.96	85.92	14.96
HsaEX0042943	85.04	100	14.96
HsaEX0016326	85.04	100	14.96
HsaEX0021753	57.12	72.01	14.89
HsaEX1013432	0	14.89	14.89
HsaEX0006244	0.13	15	14.87
HsaEX0024335	48.71	63.58	14.87
HsaEX7002190	25.49	40.31	14.82
HsaEX0044946	18.63	33.44	14.81
HsaEX0004165	26.98	41.78	14.8
HsaEX0068668	0.8	15.57	14.77
HsaEX1019178	15.74	30.48	14.74
HsaEX0026187	13.94	28.67	14.73
HsaEX1003109	0.19	14.92	14.73
HsaEX0056259	74.18	88.89	14.71
HsaEX0064944	3.69	18.36	14.67
HsaEX0073127	85.35	100	14.65
HsaEX0040596	36.36	50.96	14.6
HsaEX1000878	51.72	66.32	14.6
HsaEX0065305	38.14	52.73	14.59
HsaEX0027130	39.11	53.66	14.55
HsaEX0019614	67.07	81.61	14.54
HsaEX0070272	83.9	98.44	14.54
HsaEX0012610	60.59	75.09	14.5
HsaEX0039783	2.99	17.49	14.5
HsaEX0038121	48.16	62.65	14.49
HsaEX0003064	75.45	89.94	14.49
HsaEX0031017	69.44	83.91	14.47
HsaEX0066362	39.29	53.76	14.47
HsaEX1004023	84.3	98.74	14.44
HsaEX0002951	76.89	91.32	14.43
HsaEX0065778	11.11	25.53	14.42
HsaEX0034436	0	14.4	14.4
HsaEX0042620	76.81	91.21	14.4
HsaEX0008355	8.17	22.54	14.37
HsaEX0019685	77.06	91.39	14.33
HsaEX0064565	83.5	97.83	14.33
HsaEX0043113	27.56	41.88	14.32
HsaEX6073097	85.69	100	14.31
HsaEX0031002	76.19	90.48	14.29
HsaEX0065265	85.71	100	14.29
HsaEX1044121	0	14.29	14.29
HsaEX0000987	66.67	80.95	14.28
HsaEX1007664	30.43	44.7	14.27
HsaEX0013658	5.19	19.46	14.27
HsaEX0014810	16.71	30.96	14.25
HsaEX0000199	24	38.24	14.24
HsaEX1045700	1.39	15.63	14.24
HsaEX6004390	85.76	100	14.24
HsaEX0048352	79.11	93.32	14.21
HsaEX0003194	5.98	20.17	14.19
HsaEX0011708	80.33	94.52	14.19
HsaEX0054256	81.82	96	14.18
HsaEX0025138	80.05	94.23	14.18
HsaEX0033442	2.95	17.11	14.16
HsaEX0011290	81.4	95.56	14.16
HsaEX0060120	67.39	81.49	14.1
HsaEX0003921	85.92	100	14.08
HsaEX0010054	79.53	93.6	14.07
HsaEX6000670	83.15	97.2	14.05
HsaEX0048218	84	98.04	14.04
HsaEX0039490	33.33	47.34	14.01
HsaEX0013668	30.18	44.18	14
HsaEX0044934	83.33	97.33	14
HsaEX0042520	0	14	14
HsaEX1039525	0	13.99	13.99
HsaEX0041749	66.67	80.65	13.98
HsaEX1022967	2.77	16.74	13.97
HsaEX0022351	10.13	24.09	13.96
HsaEX0054397	12.38	26.32	13.94
HsaEX0006764	23.46	37.37	13.91
HsaEX0042517	76.27	90.16	13.89
HsaEX1043321	0	13.88	13.88
HsaEX0025828	2.96	16.83	13.87
HsaEX0019166	10.81	24.66	13.85
HsaEX1008306	0	13.83	13.83
HsaEX0046108	86.18	100	13.82
HsaEX1029696	6.19	20	13.81
HsaEX0042944	86.21	100	13.79
HsaEX0047754	86.21	100	13.79
HsaEX0025341	16.98	30.77	13.79
HsaEX1012446	0	13.79	13.79
HsaEX0052286	0	13.78	13.78
HsaEX0059038	73.29	87.07	13.78
HsaEX0040595	54.04	67.8	13.76
HsaEX1016409	4.05	17.8	13.75
HsaEX0071181	13.66	27.36	13.7
HsaEX1019114	0	13.67	13.67
HsaEX0012076	2.13	15.79	13.66
HsaEX1015180	0	13.65	13.65
HsaEX0033516	0	13.64	13.64
HsaEX0033584	86.36	100	13.64
HsaEX0073052	79.33	92.94	13.61
HsaEX0051629	13.82	27.43	13.61
HsaEX0039187	21.87	35.47	13.6
HsaEX1023717	5.56	19.15	13.59
HsaEX0055457	45.63	59.22	13.59
HsaEX0073187	78.26	91.84	13.58
HsaEX0000414	2.02	15.59	13.57
HsaEX0041299	84.51	98.06	13.55
HsaEX0023314	86.47	100	13.53
HsaEX1038219	52.84	66.36	13.52
HsaEX0062348	79.86	93.37	13.51
HsaEX1004026	85.33	98.84	13.51
HsaEX6004391	86.49	100	13.51
HsaEX0066247	0.57	14.08	13.51
HsaEX0033156	4.92	18.42	13.5
HsaEX0031659	2.87	16.33	13.46
HsaEX0065822	1.17	14.6	13.43
HsaEX7006131	1.2	14.6	13.4
HsaEX0018428	1.24	14.63	13.39
HsaEX0063799	2.29	15.67	13.38
HsaEX0039027	76.92	90.28	13.36
HsaEX0028280	59.82	73.17	13.35
HsaEX0003019	0	13.34	13.34
HsaEX0070132	80.4	93.73	13.33
HsaEX0069833	2.17	15.49	13.32
HsaEX0074420	12.36	25.67	13.31
HsaEX0021914	1.33	14.63	13.3
HsaEX0038325	79.2	92.48	13.28
HsaEX0062057	52.1	65.38	13.28
HsaEX1030764	10.87	24.14	13.27
HsaEX0026581	73.9	87.17	13.27
HsaEX0056829	76.35	89.61	13.26
HsaEX0007008	2.33	15.57	13.24
HsaEX0023315	86.77	100	13.23
HsaEX0023155	19.25	32.47	13.22
HsaEX0026488	78.23	91.44	13.21
HsaEX1000292	61.03	74.24	13.21
HsaEX0070368	86.8	100	13.2
HsaEX0009018	42.23	55.41	13.18
HsaEX0063668	68.74	81.91	13.17
HsaEX6047250	85.77	98.9	13.13
HsaEX0058989	2.64	15.77	13.13
HsaEX0038414	39.73	52.85	13.12
HsaEX1022192	0	13.12	13.12
HsaEX0002858	82.35	95.45	13.1
HsaEX0023327	10	23.08	13.08
HsaEX0050845	7.14	20.2	13.06
HsaEX1022906	0	13.04	13.04
HsaEX0026606	6.45	19.48	13.03
HsaEX0033642	11.11	24.14	13.03
HsaEX0063837	84.53	97.54	13.01
HsaEX0055693	83.6	96.61	13.01
HsaEX0066655	0.87	13.87	13
HsaEX0068610	85.56	98.55	12.99
HsaEX0056271	22.02	35	12.98
HsaEX6004392	87.03	100	12.97
HsaEX1035849	0.79	13.75	12.96
HsaEX0061804	17.45	30.4	12.95
HsaEX0020863	71.78	84.68	12.9
HsaEX0063152	87.1	100	12.9
HsaEX0007406	87.11	100	12.89
HsaEX0045234	4.1	16.98	12.88
HsaEX0046786	73.23	86.1	12.87
HsaEX0066265	80	92.86	12.86
HsaEX0063627	80.62	93.48	12.86
HsaEX0038960	67.48	80.33	12.85
HsaEX1037488	0	12.82	12.82
HsaEX0004747	0.54	13.33	12.79
HsaEX0038060	49.14	61.93	12.79
HsaEX0010908	82.35	95.12	12.77
HsaEX0057101	87.23	100	12.77
HsaEX0073949	85.26	98.02	12.76
HsaEX1040695	5.62	18.37	12.75
HsaEX0003940	43.06	55.77	12.71
HsaEX0074322	87.3	100	12.7
HsaEX0023353	87.3	100	12.7
HsaEX0055437	82.82	95.51	12.69
HsaEX0074552	87.31	100	12.69
HsaEX0072668	17.35	30.04	12.69
HsaEX0061758	13.91	26.57	12.66
HsaEX6017449	1.01	13.66	12.65
HsaEX0046916	14.66	27.31	12.65
HsaEX0040013	53.45	66.09	12.64
HsaEX0006806	9.38	22.02	12.64
HsaEX0052155	75.38	88	12.62
HsaEX0013628	86.37	98.99	12.62
HsaEX0073662	0	12.61	12.61
HsaEX0054842	74.19	86.79	12.6
HsaEX0073232	14.67	27.27	12.6
HsaEX0058100	16.67	29.27	12.6
HsaEX0055657	55.84	68.44	12.6
HsaEX0050452	77.27	89.83	12.56
HsaEX0039238	84.92	97.47	12.55
HsaEX0039107	81.25	93.8	12.55
HsaEX0000256	79.94	92.48	12.54
HsaEX0009913	0	12.53	12.53
HsaEX0049862	56.32	68.84	12.52
HsaEX0015709	54.55	67.06	12.51
HsaEX0007570	17.88	30.38	12.5
HsaEX0008672	2.65	15.15	12.5
HsaEX1038389	0	12.5	12.5
HsaEX0024336	61.07	73.56	12.49
HsaEX1045714	3.37	15.86	12.49
HsaEX0030240	54.5	66.97	12.47
HsaEX0004865	59.95	72.41	12.46
HsaEX0070328	31.37	43.82	12.45
HsaEX0007836	5.72	18.16	12.44
HsaEX0058025	86.39	98.83	12.44
HsaEX1025496	20.18	32.62	12.44
HsaEX0047475	0.53	12.93	12.4
HsaEX0027758	78.65	91.03	12.38
HsaEX0040631	83.51	95.89	12.38
HsaEX0056163	13.28	25.64	12.36
HsaEX0027476	77.36	89.72	12.36
HsaEX0012922	87.65	100	12.35
HsaEX0060071	78.64	90.99	12.35
HsaEX0012611	68	80.34	12.34
HsaEX0056204	11.18	23.51	12.33
HsaEX0039197	84.47	96.79	12.32
HsaEX0072863	40.12	52.42	12.3
HsaEX0019695	68.15	80.44	12.29
HsaEX1013675	0.75	13.01	12.26
HsaEX0025149	87.76	100	12.24
HsaEX0036727	76.66	88.88	12.22
HsaEX0051217	83.35	95.56	12.21
HsaEX0048292	87.79	100	12.21
HsaEX1039451	0	12.2	12.2
HsaEX0057499	73.66	85.85	12.19
HsaEX1043265	0	12.18	12.18
HsaEX0047226	0	12.17	12.17
HsaEX0061552	75.56	87.72	12.16
HsaEX0069123	83.91	96.05	12.14
HsaEX0030088	26.11	38.24	12.13
HsaEX0073356	58.6	70.73	12.13
HsaEX0011250	9.59	21.71	12.12
HsaEX0047356	25.16	37.27	12.11
HsaEX0070670	5.05	17.16	12.11
HsaEX0009081	30.4	42.5	12.1
HsaEX1014436	82.81	94.91	12.1
HsaEX0036883	75.41	87.5	12.09
HsaEX0040563	9.93	22.02	12.09
HsaEX0060343	8.03	20.11	12.08
HsaEX1003287	0	12.08	12.08
HsaEX0007942	81.48	93.55	12.07
HsaEX1042038	0	12.01	12.01
HsaEX0030131	16.39	28.4	12.01
HsaEX0001394	88	100	12
HsaEX7107471	88	100	12
HsaEX1022375	62.1	74.09	11.99
HsaEX0042950	13.43	25.42	11.99
HsaEX0050854	0	11.99	11.99
HsaEX0007926	79.86	91.84	11.98
HsaEX0065270	88.02	100	11.98
HsaEX1045823	3.03	15	11.97
HsaEX0048293	88.03	100	11.97
HsaEX0064694	86.07	98.03	11.96
HsaEX0011444	5.22	17.17	11.95
HsaEX0041847	0	11.94	11.94
HsaEX0000823	88.06	100	11.94
HsaEX0052790	88.07	100	11.93
HsaEX0072529	14.95	26.87	11.92
HsaEX0052831	88.08	100	11.92
HsaEX0006045	50.75	62.66	11.91
HsaEX0039336	82.31	94.22	11.91
HsaEX0009343	0	11.9	11.9
HsaEX0000468	21.43	33.33	11.9
HsaEX0022623	22.25	34.11	11.86
HsaEX0059445	74.19	86.05	11.86
HsaEX0046236	45.98	57.83	11.85
HsaEX0063685	0	11.84	11.84
HsaEX0074300	80.82	92.64	11.82
HsaEX0043799	23.97	35.77	11.8
HsaEX0030092	28.21	40	11.79
HsaEX0066662	31.37	43.14	11.77
HsaEX0068718	88.24	100	11.76
HsaEX0071084	83.18	94.94	11.76
HsaEX0006571	46.91	58.66	11.75
HsaEX0037587	84.69	96.43	11.74
HsaEX1022452	22.35	34.09	11.74
HsaEX1031390	87	98.73	11.73
HsaEX0073950	86.21	97.94	11.73
HsaEX0049573	32.85	44.58	11.73
HsaEX6039035	88.28	100	11.72
HsaEX0026773	22.7	34.4	11.7
HsaEX0071822	4.62	16.31	11.69
HsaEX0011181	78.49	90.16	11.67
HsaEX0035178	88.34	100	11.66
HsaEX1001511	85.07	96.72	11.65
HsaEX0041642	33.07	44.71	11.64
HsaEX0050794	1.06	12.68	11.62
HsaEX0013334	65.66	77.27	11.61
HsaEX6008583	5.74	17.34	11.6
HsaEX0045471	8.48	20.05	11.57
HsaEX0056093	19.16	30.73	11.57
HsaEX0049916	74.59	86.16	11.57
HsaEX0065586	88.47	100	11.53
HsaEX0012037	83.1	94.59	11.49
HsaEX1046545	39.62	51.11	11.49
HsaEX0044894	1.33	12.82	11.49
HsaEX0056214	4.66	16.15	11.49
HsaEX0047235	39.13	50.62	11.49
HsaEX0056585	80	91.49	11.49
HsaEX0060537	88.52	100	11.48
HsaEX0023144	0	11.47	11.47
HsaEX6087044	88.53	100	11.47
HsaEX0029159	2.33	13.79	11.46
HsaEX0026207	81.23	92.67	11.44
HsaEX1015296	85.94	97.38	11.44
HsaEX0063790	8.11	19.54	11.43
HsaEX0074587	88.58	100	11.42
HsaEX0018058	83.79	95.21	11.42
HsaEX7002960	17.31	28.72	11.41
HsaEX0069271	14.53	25.93	11.4
HsaEX0002176	79.1	90.48	11.38
HsaEX0029057	0	11.38	11.38
HsaEX0013664	34.75	46.1	11.35
HsaEX0051396	65.59	76.92	11.33
HsaEX0043789	1.18	12.5	11.32
HsaEX0069473	85.93	97.25	11.32
HsaEX0007704	79.27	90.58	11.31
HsaEX0049914	88.69	100	11.31
HsaEX1023498	26.96	38.26	11.3
HsaEX0073215	71	82.29	11.29
HsaEX0038055	74.29	85.57	11.28
HsaEX0024424	77.78	89.04	11.26
HsaEX0041008	79.47	90.73	11.26
HsaEX0043162	11.86	23.12	11.26
HsaEX0072922	78.6	89.85	11.25
HsaEX0036127	3.57	14.81	11.24
HsaEX0039315	73.54	84.78	11.24
HsaEX0044879	88.76	100	11.24
HsaEX0003038	28.55	39.78	11.23
HsaEX0073460	80.56	91.78	11.22
HsaEX0007964	0.34	11.55	11.21
HsaEX0054918	1.23	12.44	11.21
HsaEX0023735	15.14	26.34	11.2
HsaEX0009864	3.09	14.29	11.2
HsaEX0040009	27.67	38.87	11.2
HsaEX0038767	61.54	72.73	11.19
HsaEX1039044	0	11.18	11.18
HsaEX0040475	1.11	12.27	11.16
HsaEX1018900	0	11.16	11.16
HsaEX0047460	77.97	89.13	11.16
HsaEX0047166	2.7	13.85	11.15
HsaEX0067095	57.89	69.01	11.12
HsaEX6009061	88.88	100	11.12
HsaEX0007458	88.88	100	11.12
HsaEX0046320	0	11.11	11.11
HsaEX0057328	88.89	100	11.11
HsaEX1036433	7.89	19	11.11
HsaEX7010265	88.89	100	11.11
HsaEX1044026	5.18	16.28	11.1
HsaEX0026745	72.36	83.45	11.09
HsaEX0068713	86.58	97.65	11.07
HsaEX1032479	37.81	48.88	11.07
HsaEX0070321	10.42	21.49	11.07
HsaEX1000880	69.89	80.95	11.06
HsaEX0009834	4.38	15.43	11.05
HsaEX0062506	70.53	81.58	11.05
HsaEX0057966	73.33	84.38	11.05
HsaEX0045820	81.82	92.86	11.04
HsaEX1044021	69.08	80.12	11.04
HsaEX0071865	0.46	11.48	11.02
HsaEX1013739	0	11.02	11.02
HsaEX0039055	65.08	76.1	11.02
HsaEX7003125	9.26	20.25	10.99
HsaEX0030244	89.01	100	10.99
HsaEX7007205	41.62	52.6	10.98
HsaEX0048958	12.43	23.41	10.98
HsaEX1029314	60.59	71.56	10.97
HsaEX0041611	89.05	100	10.95
HsaEX0059169	89.06	100	10.94
HsaEX0031289	85.99	96.91	10.92
HsaEX0012737	73.8	84.72	10.92
HsaEX1040757	40.46	51.38	10.92
HsaEX0052943	8.35	19.27	10.92
HsaEX0011585	6.98	17.9	10.92
HsaEX0039234	89.09	100	10.91
HsaEX0027369	25	35.9	10.9
HsaEX0065900	87.67	98.57	10.9
HsaEX0062256	89.12	100	10.88
HsaEX0068685	12.67	23.54	10.87
HsaEX0026916	79.62	90.48	10.86
HsaEX0048185	70.28	81.12	10.84
HsaEX0027672	0	10.84	10.84
HsaEX0008444	15.72	26.55	10.83
HsaEX0072991	43.72	54.54	10.82
HsaEX0020418	79.31	90.13	10.82
HsaEX0018797	61.03	71.84	10.81
HsaEX0021230	89.19	100	10.81
HsaEX0062880	89.19	100	10.81
HsaEX0008287	0.11	10.9	10.79
HsaEX1005501	22.56	33.34	10.78
HsaEX1007991	0	10.78	10.78
HsaEX1040119	2.26	13.04	10.78
HsaEX0065034	0	10.77	10.77
HsaEX0024197	20	30.77	10.77
HsaEX1025115	0	10.76	10.76
HsaEX0015337	1.75	12.5	10.75
HsaEX1010385	24.44	35.19	10.75
HsaEX0064762	87.41	98.15	10.74
HsaEX1024028	0	10.74	10.74
HsaEX0000963	84.58	95.32	10.74
HsaEX0007059	89.26	100	10.74
HsaEX0067898	89.26	100	10.74
HsaEX0009898	86.67	97.4	10.73
HsaEX1004289	0	10.72	10.72
HsaEX0015098	6.7	17.41	10.71
HsaEX0004701	0.09	10.79	10.7
HsaEX0008494	81.5	92.19	10.69
HsaEX0035447	88.17	98.86	10.69
HsaEX0049585	83.75	94.44	10.69
HsaEX0057597	89.31	100	10.69
HsaEX0031794	76.91	87.59	10.68
HsaEX0072517	77.85	88.53	10.68
HsaEX0002023	82.18	92.86	10.68
HsaEX0037916	25.79	36.46	10.67
HsaEX0051348	35.77	46.44	10.67
HsaEX0014391	84.38	95.04	10.66
HsaEX0045756	5.12	15.78	10.66
HsaEX0042343	34.57	45.23	10.66
HsaEX0033366	44.96	55.6	10.64
HsaEX1041063	0	10.64	10.64
HsaEX0065307	6.17	16.8	10.63
HsaEX0012318	13.82	24.44	10.62
HsaEX0018062	52.77	63.39	10.62
HsaEX0013174	1.89	12.5	10.61
HsaEX0059575	76.06	86.67	10.61
HsaEX0067354	3	13.61	10.61
HsaEX0026493	81.4	92	10.6
HsaEX0066356	71.61	82.2	10.59
HsaEX0070429	86.88	97.47	10.59
HsaEX0060643	3.7	14.29	10.59
HsaEX0052322	5.01	15.59	10.58
HsaEX0056720	50.37	60.94	10.57
HsaEX0009380	79.62	90.19	10.57
HsaEX1032126	12.38	22.93	10.55
HsaEX0062505	87.13	97.67	10.54
HsaEX0012442	82.53	93.07	10.54
HsaEX0007968	89.47	100	10.53
HsaEX0022415	89.47	100	10.53
HsaEX0023926	89.47	100	10.53
HsaEX0058964	8.82	19.34	10.52
HsaEX0036546	77.64	88.16	10.52
HsaEX0049937	4.86	15.37	10.51
HsaEX0045517	82.09	92.59	10.5
HsaEX0003344	3.65	14.14	10.49
HsaEX0051288	83.76	94.25	10.49
HsaEX0018429	3.45	13.93	10.48
HsaEX0063367	1.74	12.21	10.47
HsaEX0030360	63.83	74.29	10.46
HsaEX0041714	45.74	56.18	10.44
HsaEX0033786	74.19	84.62	10.43
HsaEX0074284	60.66	71.08	10.42
HsaEX6079455	82.64	93.06	10.42
HsaEX0032588	0	10.42	10.42
HsaEX0060516	55.29	65.71	10.42
HsaEX0063226	75.38	85.77	10.39
HsaEX0051135	0	10.38	10.38
HsaEX6086002	89.62	100	10.38
HsaEX0057845	85.59	95.96	10.37
HsaEX6040933	89.64	100	10.36
HsaEX0021598	84.45	94.79	10.34
HsaEX0043126	89.66	100	10.34
HsaEX0030567	0	10.34	10.34
HsaEX0062417	32.21	42.54	10.33
HsaEX0039108	84.21	94.5	10.29
HsaEX0005074	83.18	93.47	10.29
HsaEX0034140	0.9	11.18	10.28
HsaEX0060586	83.18	93.46	10.28
HsaEX0035055	0	10.27	10.27
HsaEX0025193	72.12	82.37	10.25
HsaEX0026333	84.62	94.87	10.25
HsaEX0034646	4.21	14.46	10.25
HsaEX0009305	85.19	95.42	10.23
HsaEX1002572	1.1	11.32	10.22
HsaEX0054527	35.23	45.43	10.2
HsaEX0004974	10.31	20.51	10.2
HsaEX0012450	84.76	94.96	10.2
HsaEX0039780	84.74	94.92	10.18
HsaEX0026807	14.82	25	10.18
HsaEX1007005	0	10.18	10.18
HsaEX6018018	88.76	98.93	10.17
HsaEX0038712	3.9	14.07	10.17
HsaEX0063847	85.25	95.4	10.15
HsaEX0069018	1.28	11.43	10.15
HsaEX0016089	4.87	15.02	10.15
HsaEX0007569	79.51	89.66	10.15
HsaEX0061788	30.67	40.81	10.14
HsaEX0070502	89.87	100	10.13
HsaEX0074325	89.87	100	10.13
HsaEX0059954	85	95.12	10.12
HsaEX0005851	87.42	97.52	10.1
HsaEX0047274	89.9	100	10.1
HsaEX0071330	89.9	100	10.1
HsaEX0015007	5.79	15.88	10.09
HsaEX0030410	34.74	44.83	10.09
HsaEX0003770	89.92	100	10.08
HsaEX0073796	81.68	91.75	10.07
HsaEX0044752	89.93	100	10.07
HsaEX6019206	0	10.06	10.06
HsaEX0024546	0.83	10.88	10.05
HsaEX0050715	81.54	91.59	10.05
HsaEX0021308	84.16	94.2	10.04
HsaEX0053012	5.45	15.49	10.04
HsaEX0038179	16.1	26.12	10.02
HsaEX0039193	87.08	97.1	10.02
HsaEX0039195	87.95	97.97	10.02
HsaEX0002063	90	100	10
HsaEX0055345	87.57	97.57	10
HsaEX0058926	0	10	10
HsaEX0007793	73.41	83.4	9.99
HsaEX0026914	11.42	21.41	9.99
HsaEX0022639	40.96	50.94	9.98
HsaEX0032780	83.21	93.18	9.97
HsaEX0056099	27.87	37.84	9.97
HsaEX0037925	61.92	71.89	9.97
HsaEX1042285	22.32	32.28	9.96
HsaEX0010977	89	98.96	9.96
HsaEX0073531	30.43	40.38	9.95
HsaEX0002538	79.58	89.53	9.95
HsaEX0038739	20.34	30.29	9.95
HsaEX0011240	4	13.95	9.95
HsaEX1004351	1.75	11.69	9.94
HsaEX1045013	3.57	13.51	9.94
HsaEX0068293	88.52	98.45	9.93
HsaEX0036213	30.3	40.23	9.93
HsaEX0045975	10.42	20.34	9.92
HsaEX1044768	0	9.91	9.91
HsaEX0056313	82.58	92.48	9.9
HsaEX0056091	2.92	12.82	9.9
HsaEX0001625	35.74	45.64	9.9
HsaEX0049699	89.36	99.25	9.89
HsaEX7001741	21.21	31.1	9.89
HsaEX0012884	17.54	27.42	9.88
HsaEX0017674	56.32	66.18	9.86
HsaEX0042422	8.57	18.42	9.85
HsaEX0069654	0	9.85	9.85
HsaEX0039106	86.67	96.52	9.85
HsaEX0027070	60.75	70.59	9.84
HsaEX0069822	90.16	100	9.84
HsaEX0025323	4.08	13.91	9.83
HsaEX0024842	1.54	11.37	9.83
HsaEX0022326	90.19	100	9.81
HsaEX0049754	11.33	21.14	9.81
HsaEX0065861	10.2	20	9.8
HsaEX0037260	81.26	91.06	9.8
HsaEX0013339	43.88	53.68	9.8
HsaEX0017026	3.97	13.76	9.79
HsaEX6001047	0	9.79	9.79
HsaEX0018709	1.33	11.11	9.78
HsaEX6082848	36.19	45.96	9.77
HsaEX0066514	10.56	20.32	9.76
HsaEX0008425	11.68	21.43	9.75
HsaEX0066148	51.06	60.81	9.75
HsaEX0003428	88.24	97.98	9.74
HsaEX0066867	16.74	26.48	9.74
HsaEX0051285	1.85	11.58	9.73
HsaEX0012608	72.87	82.59	9.72
HsaEX0038927	87.24	96.96	9.72
HsaEX0073435	7.98	17.69	9.71
HsaEX0002694	0	9.71	9.71
HsaEX0018884	72.57	82.27	9.7
HsaEX0008096	0	9.7	9.7
HsaEX0015158	85.51	95.2	9.69
HsaEX0028596	90.32	100	9.68
HsaEX0002528	85.45	95.12	9.67
HsaEX1020397	15.13	24.79	9.66
HsaEX0059039	64.37	74.03	9.66
HsaEX0020428	73.77	83.42	9.65
HsaEX0021229	1.93	11.58	9.65
HsaEX0024660	90.36	100	9.64
HsaEX1030768	0	9.63	9.63
HsaEX0049321	81.01	90.64	9.63
HsaEX0007801	44.26	53.88	9.62
HsaEX0063674	4.06	13.68	9.62
HsaEX0038591	9.88	19.5	9.62
HsaEX0055791	0	9.61	9.61
HsaEX0009434	18.6	28.21	9.61
HsaEX0049121	3.45	13.04	9.59
HsaEX6013767	2.21	11.8	9.59
HsaEX0004976	3.15	12.74	9.59
HsaEX0041601	10.89	20.48	9.59
HsaEX0025372	45.45	55.04	9.59
HsaEX0020308	1.64	11.22	9.58
HsaEX0070704	21.35	30.91	9.56
HsaEX0040046	39.13	48.68	9.55
HsaEX0040318	0.65	10.19	9.54
HsaEX0017132	12.5	22.03	9.53
HsaEX0013870	42.32	51.84	9.52
HsaEX0049637	90.48	100	9.52
HsaEX0052154	90.48	100	9.52
HsaEX0058347	90.48	100	9.52
HsaEX0063507	90.48	100	9.52
HsaEX0025899	90.49	100	9.51
HsaEX0007245	74.62	84.13	9.51
HsaEX0018944	19.34	28.84	9.5
HsaEX0019616	88.57	98.06	9.49
HsaEX0064763	89.16	98.64	9.48
HsaEX0069721	83.78	93.26	9.48
HsaEX0037418	21.98	31.45	9.47
HsaEX0049400	68.67	78.14	9.47
HsaEX0050240	70.35	79.81	9.46
HsaEX0029202	77.78	87.23	9.45
HsaEX0004529	74.43	83.87	9.44
HsaEX0034345	88.47	97.87	9.4
HsaEX1028998	90.61	100	9.39
HsaEX0022010	0.58	9.96	9.38
HsaEX1001263	21.05	30.43	9.38
HsaEX0073626	90.62	100	9.38
HsaEX6021584	78.69	88.06	9.37
HsaEX0009084	66.73	76.1	9.37
HsaEX6009571	49.44	58.79	9.35
HsaEX1030785	0	9.35	9.35
HsaEX0043715	90.65	100	9.35
HsaEX0072937	87.24	96.57	9.33
HsaEX0024957	0.21	9.54	9.33
HsaEX0071983	37.7	47.02	9.32
HsaEX1035503	1.56	10.87	9.31
HsaEX0042924	78.65	87.95	9.3
HsaEX0061527	90.7	100	9.3
HsaEX0072843	90.7	100	9.3
HsaEX0042372	19.11	28.4	9.29
HsaEX0003681	80.72	90	9.28
HsaEX0012102	3.14	12.42	9.28
HsaEX1020134	2.48	11.76	9.28
HsaEX1027225	0	9.28	9.28
HsaEX1032606	1.01	10.29	9.28
HsaEX0011301	87.5	96.77	9.27
HsaEX0001018	88.57	97.83	9.26
HsaEX1044885	15.79	25.04	9.25
HsaEX0067092	9.05	18.29	9.24
HsaEX0049870	88.06	97.3	9.24
HsaEX0010323	85.22	94.45	9.23
HsaEX0018354	61.45	70.68	9.23
HsaEX0061025	90.77	100	9.23
HsaEX0039286	14.95	24.18	9.23
HsaEX0007262	2.22	11.45	9.23
HsaEX0014509	46.17	55.39	9.22
HsaEX1001621	4.2	13.42	9.22
HsaEX0004852	0.93	10.14	9.21
HsaEX0072514	79.28	88.49	9.21
HsaEX0031170	11.43	20.63	9.2
HsaEX0043543	90.81	100	9.19
HsaEX0049213	89.11	98.28	9.17
HsaEX0068306	79.12	88.29	9.17
HsaEX1032756	3.03	12.2	9.17
HsaEX0069550	5.12	14.29	9.17
HsaEX0073284	90.84	100	9.16
HsaEX0061872	88.89	98.04	9.15
HsaEX0038478	44.87	54.02	9.15
HsaEX0068024	0	9.15	9.15
HsaEX0048208	1.49	10.64	9.15
HsaEX0015970	81.67	90.82	9.15
HsaEX0058348	78.38	87.5	9.12
HsaEX0061323	84.21	93.33	9.12
HsaEX0011569	0	9.11	9.11
HsaEX0041842	8.84	17.94	9.1
HsaEX0010909	90.91	100	9.09
HsaEX0074560	90.91	100	9.09
HsaEX0058274	18.03	27.12	9.09
HsaEX0027293	0	9.09	9.09
HsaEX0031976	0	9.09	9.09
HsaEX0034975	9.09	18.18	9.09
HsaEX0067182	0	9.09	9.09
HsaEX1045017	0	9.09	9.09
HsaEX0072224	30.21	39.3	9.09
HsaEX0002630	2.61	11.69	9.08
HsaEX0012517	90.92	100	9.08
HsaEX0020484	2.7	11.78	9.08
HsaEX6062710	23.49	32.56	9.07
HsaEX0026193	2.04	11.11	9.07
HsaEX0041006	49.76	58.82	9.06
HsaEX0037562	82.78	91.84	9.06
HsaEX1019609	6.4	15.46	9.06
HsaEX0022127	18.32	27.37	9.05
HsaEX0036240	90.95	100	9.05
HsaEX0034647	7.76	16.8	9.04
HsaEX0012430	89.47	98.5	9.03
HsaEX0012051	4.17	13.17	9
HsaEX0012235	86.96	95.96	9
HsaEX0044766	91	100	9
HsaEX6044805	76.27	85.26	8.99
HsaEX6020091	91.01	100	8.99
HsaEX0009206	85.7	94.68	8.98
HsaEX0009421	55.94	64.91	8.97
HsaEX0057123	71.43	80.39	8.96
HsaEX0025142	91.04	100	8.96
HsaEX0052945	91.04	100	8.96
HsaEX0051537	89.05	98	8.95
HsaEX0020969	3.12	12.07	8.95
HsaEX0027005	91.06	100	8.94
HsaEX0068002	88.76	97.69	8.93
HsaEX0001799	1.13	10.05	8.92
HsaEX0001151	91.08	100	8.92
HsaEX0048579	63.86	72.78	8.92
HsaEX0051765	91.08	100	8.92
HsaEX0053083	65.97	74.89	8.92
HsaEX0051523	2.3	11.21	8.91
HsaEX7010791	5.92	14.83	8.91
HsaEX0065614	10.49	19.4	8.91
HsaEX0021875	67.32	76.22	8.9
HsaEX0004241	20.02	28.92	8.9
HsaEX0012840	0	8.9	8.9
HsaEX6007529	34.14	43.04	8.9
HsaEX0010625	85.71	94.6	8.89
HsaEX0038193	91.11	100	8.89
HsaEX0051029	91.11	100	8.89
HsaEX6039005	91.11	100	8.89
HsaEX1006998	0	8.88	8.88
HsaEX0005378	7.34	16.21	8.87
HsaEX0006641	87.76	96.63	8.87
HsaEX0069157	6.79	15.65	8.86
HsaEX1013380	5.17	14.03	8.86
HsaEX6006806	91.14	100	8.86
HsaEX0057725	4.54	13.39	8.85
HsaEX0003673	91.17	100	8.83
HsaEX0011269	1.86	10.68	8.82
HsaEX1005276	0	8.82	8.82
HsaEX1044538	0	8.82	8.82
HsaEX0074293	91.18	100	8.82
HsaEX0009793	84.93	93.75	8.82
HsaEX0063761	91.18	100	8.82
HsaEX0024028	22.7	31.51	8.81
HsaEX1032568	91.19	100	8.81
HsaEX0018063	47.02	55.83	8.81
HsaEX0061141	88.13	96.93	8.8
HsaEX0054125	87.37	96.17	8.8
HsaEX0047123	91.21	100	8.79
HsaEX0034910	15.45	24.24	8.79
HsaEX0031714	16.42	25.19	8.77
HsaEX0021599	86.89	95.65	8.76
HsaEX0058652	84.28	93.04	8.76
HsaEX0048976	56.37	65.12	8.75
HsaEX0033288	91.25	100	8.75
HsaEX0049370	91.25	100	8.75
HsaEX0027191	89.93	98.68	8.75
HsaEX1042340	1.38	10.13	8.75
HsaEX1046081	0	8.74	8.74
HsaEX0056513	49.36	58.09	8.73
HsaEX0073207	75	83.73	8.73
HsaEX0012954	7.3	16.03	8.73
HsaEX0026120	0	8.73	8.73
HsaEX0022338	6.42	15.15	8.73
HsaEX0071978	11.27	20	8.73
HsaEX1014849	1.65	10.38	8.73
HsaEX0068590	58.85	67.58	8.73
HsaEX0061398	18.1	26.83	8.73
HsaEX0002657	32.12	40.84	8.72
HsaEX1003257	0	8.72	8.72
HsaEX0018620	81.48	90.2	8.72
HsaEX1034557	51.72	60.44	8.72
HsaEX0022068	3.93	12.64	8.71
HsaEX0011072	91.3	100	8.7
HsaEX0049989	91.3	100	8.7
HsaEX0007960	0.58	9.28	8.7
HsaEX0020840	3.59	12.29	8.7
HsaEX0017799	66.04	74.73	8.69
HsaEX0068992	62.8	71.48	8.68
HsaEX0033517	91.32	100	8.68
HsaEX6058933	91.32	100	8.68
HsaEX1011928	0	8.68	8.68
HsaEX6009567	54.12	62.79	8.67
HsaEX0055659	84.13	92.8	8.67
HsaEX0006989	0.58	9.25	8.67
HsaEX1003185	0	8.67	8.67
HsaEX1032631	0	8.67	8.67
HsaEX0048972	78.74	87.4	8.66
HsaEX0072977	39.62	48.28	8.66
HsaEX0026739	77.78	86.44	8.66
HsaEX0041659	6.1	14.75	8.65
HsaEX0024092	89.87	98.52	8.65
HsaEX0035062	58.92	67.56	8.64
HsaEX0040319	87.65	96.28	8.63
HsaEX6033013	81.09	89.72	8.63
HsaEX0010547	83.61	92.23	8.62
HsaEX0022412	87.57	96.19	8.62
HsaEX0053637	84.72	93.34	8.62
HsaEX0031016	86.9	95.52	8.62
HsaEX0022116	7.69	16.3	8.61
HsaEX0017800	85.44	94.04	8.6
HsaEX0039196	88.99	97.58	8.59
HsaEX0068723	0.93	9.52	8.59
HsaEX0007888	1.53	10.1	8.57
HsaEX0012963	87.75	96.31	8.56
HsaEX0037015	91.44	100	8.56
HsaEX1027565	86.84	95.4	8.56
HsaEX0003333	0.65	9.2	8.55
HsaEX1016669	1.89	10.44	8.55
HsaEX0052550	73.47	82.02	8.55
HsaEX0059020	48.28	56.83	8.55
HsaEX0013480	0	8.54	8.54
HsaEX0058620	1.2	9.73	8.53
HsaEX0003361	2.46	10.99	8.53
HsaEX0009722	70.24	78.77	8.53
HsaEX0021307	91.47	100	8.53
HsaEX0064798	91.49	100	8.51
HsaEX0016502	70.63	79.14	8.51
HsaEX0063691	91.49	100	8.51
HsaEX1023465	2.13	10.64	8.51
HsaEX0021601	5.51	14.02	8.51
HsaEX0070005	88.48	96.99	8.51
HsaEX0011573	91.5	100	8.5
HsaEX1007547	0	8.5	8.5
HsaEX0049880	43.72	52.21	8.49
HsaEX0023066	53.3	61.79	8.49
HsaEX6080974	91.51	100	8.49
HsaEX0051628	3.23	11.71	8.48
HsaEX0018304	0	8.47	8.47
HsaEX1003529	0	8.47	8.47
HsaEX6009264	86.89	95.36	8.47
HsaEX0045263	91.53	100	8.47
HsaEX0020401	83.33	91.79	8.46
HsaEX0023786	17.07	25.53	8.46
HsaEX0066637	70.01	78.47	8.46
HsaEX0010348	86.04	94.49	8.45
HsaEX0025377	14.29	22.73	8.44
HsaEX0046788	4	12.44	8.44
HsaEX1046611	80.11	88.55	8.44
HsaEX1033918	70.46	78.88	8.42
HsaEX1037318	43.97	52.39	8.42
HsaEX0019279	91.58	100	8.42
HsaEX0022560	84.98	93.4	8.42
HsaEX0061961	9.76	18.18	8.42
HsaEX0008680	14.74	23.15	8.41
HsaEX0038938	86.51	94.92	8.41
HsaEX0039927	87.73	96.13	8.4
HsaEX0058467	89.47	97.86	8.39
HsaEX0067913	73.15	81.54	8.39
HsaEX1019753	65.52	73.91	8.39
HsaEX0014331	82.49	90.88	8.39
HsaEX0019900	91.63	100	8.37
HsaEX0018705	2.16	10.53	8.37
HsaEX0013051	1.64	10	8.36
HsaEX6081236	87.44	95.8	8.36
HsaEX0072747	8.13	16.49	8.36
HsaEX0047518	26.37	34.73	8.36
HsaEX0057884	42.11	50.46	8.35
HsaEX0029975	89.36	97.7	8.34
HsaEX6086902	91.66	100	8.34
HsaEX0024309	4.75	13.09	8.34
HsaEX0051920	4.41	12.75	8.34
HsaEX0048165	0	8.34	8.34
HsaEX0005451	68.73	77.07	8.34
HsaEX0007693	84.96	93.29	8.33
HsaEX0024409	16.99	25.32	8.33
HsaEX0007091	0	8.33	8.33
HsaEX0070256	0.52	8.85	8.33
HsaEX1006784	0	8.33	8.33
HsaEX0038201	89.23	97.56	8.33
HsaEX0047710	87.77	96.1	8.33
HsaEX0004095	77.38	85.71	8.33
HsaEX0009075	86.86	95.19	8.33
HsaEX0010644	91.67	100	8.33
HsaEX0013248	25	33.33	8.33
HsaEX0028539	91.67	100	8.33
HsaEX0030564	86.67	95	8.33
HsaEX0015145	64.16	72.48	8.32
HsaEX0003258	2.06	10.38	8.32
HsaEX0048873	16.19	24.51	8.32
HsaEX0041511	72.81	81.12	8.31
HsaEX0053529	51.11	59.42	8.31
HsaEX0011275	89.04	97.35	8.31
HsaEX1043862	7.89	16.19	8.3
HsaEX0041956	4.92	13.22	8.3
HsaEX1044369	0	8.29	8.29
HsaEX0014859	91.72	100	8.28
HsaEX0072350	88.61	96.89	8.28
HsaEX7010219	23.31	31.59	8.28
HsaEX0066652	85.03	93.29	8.26
HsaEX0005265	91.74	100	8.26
HsaEX0000152	4.32	12.58	8.26
HsaEX1015795	0	8.26	8.26
HsaEX1045890	0	8.26	8.26
HsaEX0018350	87.04	95.3	8.26
HsaEX1017104	10.51	18.76	8.25
HsaEX0038792	45.12	53.37	8.25
HsaEX0031247	84.21	92.45	8.24
HsaEX0015971	0.7	8.94	8.24
HsaEX0005893	3.5	11.74	8.24
HsaEX1010818	0	8.24	8.24
HsaEX0066654	76.91	85.14	8.23
HsaEX0054586	13.51	21.74	8.23
HsaEX0063012	22.66	30.88	8.22
HsaEX1045478	91.78	100	8.22
HsaEX0067104	0	8.2	8.2
HsaEX1024120	0	8.2	8.2
HsaEX0007260	28.24	36.43	8.19
HsaEX0037680	0.95	9.14	8.19
HsaEX0005855	87.26	95.45	8.19
HsaEX0021302	76.19	84.38	8.19
HsaEX0068715	91.81	100	8.19
HsaEX0046754	71.56	79.75	8.19
HsaEX0020839	84.91	93.09	8.18
HsaEX0037065	7.07	15.25	8.18
HsaEX0064033	0	8.18	8.18
HsaEX0046593	88.15	96.33	8.18
HsaEX0072739	90.64	98.82	8.18
HsaEX0009630	81.7	89.87	8.17
HsaEX1007523	2.94	11.11	8.17
HsaEX1043501	2.58	10.75	8.17
HsaEX0057232	4.48	12.64	8.16
HsaEX1028408	0	8.16	8.16
HsaEX0011809	91.84	100	8.16
HsaEX0033370	91.84	100	8.16
HsaEX0043767	91.84	100	8.16
HsaEX1009871	91.84	100	8.16
HsaEX0022832	90.05	98.2	8.15
HsaEX0009304	86.84	94.98	8.14
HsaEX0033660	86.45	94.59	8.14
HsaEX0074010	85.71	93.85	8.14
HsaEX0020436	90.38	98.51	8.13
HsaEX0060087	13.39	21.52	8.13
HsaEX0051766	91.87	100	8.13
HsaEX0068128	87.88	96	8.12
HsaEX0037837	0	8.12	8.12
HsaEX0009687	43.07	51.19	8.12
HsaEX0002237	91.89	100	8.11
HsaEX0044988	0	8.11	8.11
HsaEX1001482	0	8.11	8.11
HsaEX0038336	91.9	100	8.1
HsaEX6027943	91.92	100	8.08
HsaEX0030333	3.9	11.97	8.07
HsaEX0030632	4.44	12.51	8.07
HsaEX6096802	91.93	100	8.07
HsaEX0048925	77.84	85.91	8.07
HsaEX0068906	91.93	100	8.07
HsaEX0042388	89.47	97.53	8.06
HsaEX0021376	2.65	10.71	8.06
HsaEX1007064	85.51	93.57	8.06
HsaEX1014552	0	8.05	8.05
HsaEX0051095	91.95	100	8.05
HsaEX0046155	90.25	98.29	8.04
HsaEX0034478	90.22	98.26	8.04
HsaEX0049912	10.79	18.83	8.04
HsaEX0061858	5	13.04	8.04
HsaEX0026131	19	27.03	8.03
HsaEX0048872	90.91	98.94	8.03
HsaEX0021503	78.66	86.69	8.03
HsaEX1002196	6.66	14.68	8.02
HsaEX0049276	70.94	78.96	8.02
HsaEX0053013	89.83	97.85	8.02
HsaEX1044405	41.38	49.4	8.02
HsaEX0039945	66.59	74.6	8.01
HsaEX0029232	72.41	80.41	8
HsaEX1003349	0	8	8
HsaEX0010953	92	100	8
HsaEX0055152	92	100	8
HsaEX0068708	92	100	8
HsaEX1015697	0	8	8
HsaEX6045205	92	100	8
HsaEX6058937	92	100	8
HsaEX0020452	80.11	88.09	7.98
HsaEX0063765	87.37	95.35	7.98
HsaEX0057741	87.18	95.15	7.97
HsaEX7002080	92.03	100	7.97
HsaEX0014414	0	7.96	7.96
HsaEX0067030	54.82	62.77	7.95
HsaEX0002537	49.65	57.6	7.95
HsaEX0038115	87.71	95.66	7.95
HsaEX0063021	92.05	100	7.95
HsaEX1005254	0	7.94	7.94
HsaEX0006565	9.3	17.24	7.94
HsaEX0070915	72.6	80.53	7.93
HsaEX0041353	88.69	96.62	7.93
HsaEX7009598	83.27	91.2	7.93
HsaEX0033903	5.79	13.71	7.92
HsaEX1025747	0	7.92	7.92
HsaEX0004269	23.95	31.85	7.9
HsaEX0010874	6.01	13.91	7.9
HsaEX0065065	5.26	13.16	7.9
HsaEX1017000	0	7.9	7.9
HsaEX1014434	8.3	16.2	7.9
HsaEX0045867	88.84	96.73	7.89
HsaEX0064475	84.27	92.16	7.89
HsaEX0020836	76.96	84.84	7.88
HsaEX1024127	0	7.88	7.88
HsaEX0013629	90.09	97.97	7.88
HsaEX0073459	85.45	93.33	7.88
HsaEX0046234	60.17	68.04	7.87
HsaEX0065694	11.43	19.3	7.87
HsaEX0061324	5.49	13.36	7.87
HsaEX0038590	2.63	10.49	7.86
HsaEX0058362	7.79	15.65	7.86
HsaEX0065409	92.14	100	7.86
HsaEX1024964	18.01	25.87	7.86
HsaEX0005288	33.33	41.18	7.85
HsaEX0039243	92.15	100	7.85
HsaEX0071069	88.84	96.69	7.85
HsaEX0053079	92.16	100	7.84
HsaEX0073043	4.4	12.24	7.84
HsaEX0060183	30.67	38.51	7.84
HsaEX0017368	37.22	45.05	7.83
HsaEX1045476	88.27	96.09	7.82
HsaEX6038269	92.18	100	7.82
HsaEX6087114	92.19	100	7.81
HsaEX0012879	6.5	14.31	7.81
HsaEX0038704	4.35	12.16	7.81
HsaEX1003183	0.88	8.69	7.81
HsaEX1038667	35.52	43.33	7.81
HsaEX0007242	92.2	100	7.8
HsaEX0032329	92.21	100	7.79
HsaEX0036653	92.21	100	7.79
HsaEX0057962	92.21	100	7.79
HsaEX0018656	5.2	12.99	7.79
HsaEX0057062	59.82	67.61	7.79
HsaEX0036615	54.61	62.4	7.79
HsaEX0067423	87.19	94.97	7.78
HsaEX0034220	92.22	100	7.78
HsaEX0003797	2.56	10.34	7.78
HsaEX0044739	25.63	33.41	7.78
HsaEX0072674	84.29	92.07	7.78
HsaEX0005853	3.57	11.33	7.76
HsaEX1022458	5.65	13.41	7.76
HsaEX1024417	6.25	13.99	7.74
HsaEX0019735	79.25	86.99	7.74
HsaEX0037014	92.27	100	7.73
HsaEX0043007	1.89	9.62	7.73
HsaEX0029446	2.79	10.51	7.72
HsaEX1009312	0	7.72	7.72
HsaEX1031546	1.22	8.94	7.72
HsaEX0008457	58.64	66.36	7.72
HsaEX0049137	2.03	9.72	7.69
HsaEX0066147	0	7.69	7.69
HsaEX0008111	0	7.69	7.69
HsaEX0004584	73.58	81.27	7.69
HsaEX0014144	92.31	100	7.69
HsaEX0018885	87.75	95.43	7.68
HsaEX0006279	21.97	29.65	7.68
HsaEX0008277	8.7	16.38	7.68
HsaEX0029372	92.33	100	7.67
HsaEX0047033	6.22	13.89	7.67
HsaEX0015495	0.84	8.51	7.67
HsaEX1042840	1.49	9.16	7.67
HsaEX0052508	91.38	99.04	7.66
HsaEX0003358	41.86	49.52	7.66
HsaEX6067090	72.94	80.6	7.66
HsaEX0031014	88.61	96.27	7.66
HsaEX0074147	18.38	26.03	7.65
HsaEX0065172	31.33	38.98	7.65
HsaEX0025691	84	91.64	7.64
HsaEX0032668	85.92	93.56	7.64
HsaEX0042629	1.12	8.76	7.64
HsaEX0060509	33.27	40.91	7.64
HsaEX0023247	24.9	32.53	7.63
HsaEX0014882	81.56	89.19	7.63
HsaEX0020315	92.37	100	7.63
HsaEX0027321	10.29	17.91	7.62
HsaEX1008588	6.3	13.92	7.62
HsaEX0014404	49.77	57.38	7.61
HsaEX0017872	1.07	8.67	7.6
HsaEX6044511	87.4	95	7.6
HsaEX0072184	88.69	96.28	7.59
HsaEX1028236	85.85	93.44	7.59
HsaEX6001038	92.41	100	7.59
HsaEX0003037	8.94	16.53	7.59
HsaEX0025868	11.86	19.44	7.58
HsaEX0067852	17.88	25.46	7.58
HsaEX0014048	2.7	10.28	7.58
HsaEX0020456	85.36	92.92	7.56
HsaEX0065697	2.44	10	7.56
HsaEX0025315	63.38	70.93	7.55
HsaEX6020820	43.44	50.99	7.55
HsaEX0074375	14.05	21.6	7.55
HsaEX0058466	5.64	13.19	7.55
HsaEX0030774	15.69	23.24	7.55
HsaEX0027019	26	33.55	7.55
HsaEX0042224	87.08	94.63	7.55
HsaEX0061851	92.46	100	7.54
HsaEX0067580	70.89	78.43	7.54
HsaEX0009433	87.1	94.64	7.54
HsaEX0041565	85.85	93.37	7.52
HsaEX0040123	0	7.52	7.52
HsaEX0007624	79.69	87.2	7.51
HsaEX0044765	92.49	100	7.51
HsaEX0072380	1.97	9.48	7.51
HsaEX0012165	0	7.51	7.51
HsaEX0044589	1.82	9.33	7.51
HsaEX0072377	0	7.51	7.51
HsaEX6009568	38.14	45.65	7.51
HsaEX0040858	89.45	96.96	7.51
HsaEX0041831	80.43	87.93	7.5
HsaEX0012078	92.5	100	7.5
HsaEX0028592	89.47	96.97	7.5
HsaEX0003063	18.85	26.34	7.49
HsaEX0058590	92.51	100	7.49
HsaEX0053185	92.52	100	7.48
HsaEX0032878	89.04	96.52	7.48
HsaEX0039412	78.71	86.18	7.47
HsaEX0068003	88.49	95.96	7.47
HsaEX0069042	40.28	47.75	7.47
HsaEX0040407	69.49	76.96	7.47
HsaEX0019558	91.21	98.67	7.46
HsaEX0000967	85.09	92.55	7.46
HsaEX0009871	69.61	77.07	7.46
HsaEX0059403	72.93	80.39	7.46
HsaEX0049652	90.83	98.28	7.45
HsaEX0059259	92.55	100	7.45
HsaEX0017983	90.58	98.02	7.44
HsaEX1042209	27.93	35.37	7.44
HsaEX7101723	92.56	100	7.44
HsaEX0024276	83.11	90.54	7.43
HsaEX0037917	84.52	91.95	7.43
HsaEX0061959	92.57	100	7.43
HsaEX0061450	9.24	16.67	7.43
HsaEX0003039	36	43.43	7.43
HsaEX0009134	0	7.43	7.43
HsaEX0020376	0	7.43	7.43
HsaEX0056704	0	7.43	7.43
HsaEX0007397	60.14	67.57	7.43
HsaEX0028126	89.98	97.41	7.43
HsaEX0056404	88.08	95.5	7.42
HsaEX0058328	11.63	19.05	7.42
HsaEX0073149	4.15	11.57	7.42
HsaEX6039466	0	7.42	7.42
HsaEX0028953	4.76	12.17	7.41
HsaEX0037347	92.59	100	7.41
HsaEX6042392	82.44	89.85	7.41
HsaEX0048403	92.59	100	7.41
HsaEX0057823	92.59	100	7.41
HsaEX0063030	92.59	100	7.41
HsaEX0022827	90.33	97.72	7.39
HsaEX1008802	0.66	8.05	7.39
HsaEX0068837	5.88	13.27	7.39
HsaEX0038306	87.67	95.05	7.38
HsaEX0067751	92.63	100	7.37
HsaEX0070068	91.3	98.67	7.37
HsaEX0074394	86.75	94.12	7.37
HsaEX0062778	5.17	12.54	7.37
HsaEX0012882	0.69	8.05	7.36
HsaEX0007792	0.91	8.26	7.35
HsaEX0026491	0	7.35	7.35
HsaEX0069547	85.22	92.57	7.35
HsaEX0060593	88.24	95.58	7.34
HsaEX6006805	92.66	100	7.34
HsaEX0010084	38.89	46.23	7.34
HsaEX0074280	2.08	9.41	7.33
HsaEX0033829	9.16	16.49	7.33
HsaEX0066599	12.16	19.48	7.32
HsaEX0024630	33.07	40.38	7.31
HsaEX1031525	1.62	8.93	7.31
HsaEX0066126	44.67	51.98	7.31
HsaEX0009901	18.33	25.63	7.3
HsaEX1029328	6.28	13.58	7.3
HsaEX1031337	0	7.3	7.3
HsaEX0072749	92.7	100	7.3
HsaEX0014776	92.7	100	7.3
HsaEX0057535	85.25	92.55	7.3
HsaEX0060136	81.18	88.48	7.3
HsaEX0010065	75.66	82.95	7.29
HsaEX0005875	92.72	100	7.28
HsaEX1028612	0	7.28	7.28
HsaEX0024686	15.9	23.18	7.28
HsaEX0046739	0	7.27	7.27
HsaEX0062401	10.06	17.33	7.27
HsaEX0050233	92.73	100	7.27
HsaEX0050820	92.73	100	7.27
HsaEX0052788	92.73	100	7.27
HsaEX6004445	92.73	100	7.27
HsaEX6029983	92.73	100	7.27
HsaEX6037441	92.73	100	7.27
HsaEX0026894	91.58	98.84	7.26
HsaEX0011003	5.38	12.64	7.26
HsaEX0033920	0.9	8.16	7.26
HsaEX1004719	0	7.26	7.26
HsaEX0057536	90.02	97.27	7.25
HsaEX1004265	21.71	28.96	7.25
HsaEX6086904	92.75	100	7.25
HsaEX0055368	1.12	8.37	7.25
HsaEX1010377	24.36	31.6	7.24
HsaEX0063258	13.33	20.57	7.24
HsaEX0036584	87.5	94.74	7.24
HsaEX0057661	92.76	100	7.24
HsaEX0032085	86.63	93.86	7.23
HsaEX0058193	88.28	95.51	7.23
HsaEX0057329	84.57	91.8	7.23
HsaEX0018232	0	7.22	7.22
HsaEX1029217	0	7.22	7.22
HsaEX0002643	27.5	34.72	7.22
HsaEX0042808	19.17	26.39	7.22
HsaEX0061060	92.78	100	7.22
HsaEX0063701	92.78	100	7.22
HsaEX0073707	1.82	9.04	7.22
HsaEX6042393	82.71	89.92	7.21
HsaEX1043680	17.82	25.03	7.21
HsaEX0061855	11.54	18.75	7.21
HsaEX1010260	0.6	7.81	7.21
HsaEX1022093	0	7.21	7.21
HsaEX0051096	92.79	100	7.21
HsaEX6029688	1.13	8.33	7.2
HsaEX0072376	88.54	95.74	7.2
HsaEX0053265	87.1	94.29	7.19
HsaEX0015123	25.39	32.58	7.19
HsaEX0049062	85.14	92.33	7.19
HsaEX1018246	5.75	12.93	7.18
HsaEX1025306	0	7.18	7.18
HsaEX0003308	92.83	100	7.17
HsaEX0061137	83.2	90.37	7.17
HsaEX0054663	6.22	13.39	7.17
HsaEX1031223	5.71	12.88	7.17
HsaEX0072513	18.32	25.49	7.17
HsaEX0010288	90.21	97.37	7.16
HsaEX0055540	49.56	56.72	7.16
HsaEX0058931	86.78	93.94	7.16
HsaEX0065529	83.66	90.82	7.16
HsaEX0005859	91.03	98.18	7.15
HsaEX0054080	85.6	92.75	7.15
HsaEX1011053	1.49	8.64	7.15
HsaEX0056320	4.61	11.76	7.15
HsaEX0073634	91.51	98.66	7.15
HsaEX0008799	17.05	24.19	7.14
HsaEX0015532	81.54	88.68	7.14
HsaEX0055691	92.86	100	7.14
HsaEX0001852	92.86	100	7.14
HsaEX0005606	86.57	93.71	7.14
HsaEX0018051	92.86	100	7.14
HsaEX0047265	92.86	100	7.14
HsaEX0054020	92.86	100	7.14
HsaEX0068717	92.86	100	7.14
HsaEX0026420	0.97	8.11	7.14
HsaEX1004150	0.46	7.6	7.14
HsaEX1043765	81.85	88.98	7.13
HsaEX0071409	11.67	18.8	7.13
HsaEX0053089	5.15	12.28	7.13
HsaEX0063640	84.03	91.15	7.12
HsaEX0036200	19.35	26.47	7.12
HsaEX0008996	88.26	95.38	7.12
HsaEX0038278	65.87	72.99	7.12
HsaEX0004268	3.79	10.9	7.11
HsaEX0023319	92.89	100	7.11
HsaEX0054748	87.1	94.2	7.1
HsaEX0055309	84.91	92.01	7.1
HsaEX0062922	1.48	8.58	7.1
HsaEX0039190	92.9	100	7.1
HsaEX0033708	76.67	83.76	7.09
HsaEX1045775	92.91	100	7.09
HsaEX6038788	92.91	100	7.09
HsaEX0071383	86.73	93.82	7.09
HsaEX0068001	87.6	94.68	7.08
HsaEX0016461	77.97	85.05	7.08
HsaEX6079454	83.72	90.8	7.08
HsaEX0070334	74.33	81.4	7.07
HsaEX0057234	56.87	63.94	7.07
HsaEX1012752	13.68	20.75	7.07
HsaEX0039189	85.79	92.86	7.07
HsaEX0012271	77.98	85.05	7.07
HsaEX0039237	92.94	100	7.06
HsaEX0040300	92.94	100	7.06
HsaEX0043121	91.23	98.29	7.06
HsaEX0072603	3.96	11.02	7.06
HsaEX0025423	3.12	10.18	7.06
HsaEX1023124	0	7.06	7.06
HsaEX1042569	20.26	27.32	7.06
HsaEX0005761	90.04	97.1	7.06
HsaEX0026116	92.1	99.15	7.05
HsaEX0007723	91.22	98.27	7.05
HsaEX0051560	84.35	91.39	7.04
HsaEX0061044	81.13	88.16	7.03
HsaEX1007117	89.33	96.36	7.03
HsaEX1000566	4.59	11.62	7.03
HsaEX0004569	0	7.02	7.02
HsaEX1000879	3.85	10.87	7.02
HsaEX0022183	92.98	100	7.02
HsaEX0024342	92.98	100	7.02
HsaEX0031368	88.98	96	7.02
HsaEX0055001	89.36	96.38	7.02
HsaEX0058831	92.98	100	7.02
HsaEX0069988	92.98	100	7.02
HsaEX0031357	85.44	92.45	7.01
HsaEX0073407	3.06	10.07	7.01
HsaEX0032161	0	7.01	7.01
HsaEX0057722	1.85	8.86	7.01
HsaEX1039747	0	7.01	7.01
HsaEX0063194	89.58	96.58	7
HsaEX1007548	2.28	9.28	7
HsaEX0026195	86.57	93.56	6.99
HsaEX1006771	14.29	21.28	6.99
HsaEX1013357	10.87	17.86	6.99
HsaEX0045900	93.01	100	6.99
HsaEX0049919	93.02	100	6.98
HsaEX1045219	93.02	100	6.98
HsaEX1009979	0	6.98	6.98
HsaEX1016181	8.51	15.49	6.98
HsaEX1041950	0	6.98	6.98
HsaEX0058581	3.57	10.54	6.97
HsaEX1007115	88.81	95.78	6.97
HsaEX0034802	91.05	98.01	6.96
HsaEX0043692	5.71	12.67	6.96
HsaEX0052815	93.04	100	6.96
HsaEX0000325	41.37	48.31	6.94
HsaEX0058598	89.19	96.13	6.94
HsaEX0061956	93.06	100	6.94
HsaEX0017225	90.38	97.31	6.93
HsaEX0045151	93.07	100	6.93
HsaEX0037430	0.88	7.81	6.93
HsaEX0005587	85.64	92.57	6.93
HsaEX0059835	3.53	10.45	6.92
HsaEX0057216	17.19	24.11	6.92
HsaEX0071922	6.18	13.09	6.91
HsaEX6038289	93.09	100	6.91
HsaEX0035228	93.09	100	6.91
HsaEX0073702	93.09	100	6.91
HsaEX6009604	93.1	100	6.9
HsaEX0001658	91.3	98.2	6.9
HsaEX0011234	93.1	100	6.9
HsaEX0011522	89.37	96.26	6.89
HsaEX0014591	86.98	93.87	6.89
HsaEX1042861	1.35	8.24	6.89
HsaEX0063413	9.54	16.42	6.88
HsaEX0054171	2.37	9.25	6.88
HsaEX0019906	1.96	8.84	6.88
HsaEX1046654	0.24	7.12	6.88
HsaEX0024753	76.18	83.05	6.87
HsaEX0005647	0	6.86	6.86
HsaEX0065864	77.87	84.73	6.86
HsaEX0012029	52.07	58.93	6.86
HsaEX0024661	93.14	100	6.86
HsaEX1045313	93.14	100	6.86
HsaEX0069646	6.45	13.3	6.85
HsaEX0039242	93.16	100	6.84
HsaEX0040062	90.61	97.45	6.84
HsaEX0055528	3.05	9.88	6.83
HsaEX0045352	12.06	18.89	6.83
HsaEX0052941	0.51	7.34	6.83
HsaEX0020804	47.18	54.01	6.83
HsaEX0023641	49.58	56.41	6.83
HsaEX0026832	89.61	96.44	6.83
HsaEX0071915	91.24	98.07	6.83
HsaEX0010643	89.47	96.3	6.83
[truncated: 5,619 more rows]

## Sheet: HCT116 24h
HCT116 - 24h induction (1 μg/mL doxycycline)
EVENT	SRRM4 DM	SRRM4 WT	∆PSI (WT-DM)
HsaEX0004907	0.525	94.24	93.715
HsaEX0005055	0	93.135	93.135
HsaEX0027514	0.56	91.955	91.395
HsaEX0060835	1.355	92.525	91.17
HsaEX0023360	1.975	92.895	90.92
HsaEX0028492	2.32	92.875	90.555
HsaEX0013076	0	90.09	90.09
HsaEX0000641	3.215	92.895	89.68
HsaEX0026467	0.885	90.495	89.61
HsaEX0052066	0	89.255	89.255
HsaEX0006174	1.18	90.035	88.855
HsaEX0045196	2.5	90.925	88.425
HsaEX0012302	3.655	92.06	88.405
HsaEX0022280	0.495	87.94	87.445
HsaEX0071083	0	87.42	87.42
HsaEX0050856	2.84	90	87.16
HsaEX0039034	2.59	89.63	87.04
HsaEX0051241	0	86.91	86.91
HsaEX0029101	0.375	87.14	86.765
HsaEX0045622	5.175	91.905	86.73
HsaEX0012135	0.975	87.09	86.115
HsaEX0070258	1.015	86.53	85.515
HsaEX0051167	0	85.49	85.49
HsaEX0015498	1.71	87.115	85.405
HsaEX0006689	0.895	86.23	85.335
HsaEX0005072	3.67	88.955	85.285
HsaEX0049902	0	85.26	85.26
HsaEX0034475	0.91	86.075	85.165
HsaEX0042574	1.14	85.95	84.81
HsaEX0042009	1.12	85.89	84.77
HsaEX1040144	1.51	86.045	84.535
HsaEX0021607	0	84.515	84.515
HsaEX0038484	1.36	85.655	84.295
HsaEX0061188	1.195	84.8	83.605
HsaEX0051317	0.235	83.235	83
HsaEX0058023	1.11	84.05	82.94
HsaEX0027507	8.285	90.935	82.65
HsaEX1011349	1.91	84.24	82.33
HsaEX0058125	2.965	85.29	82.325
HsaEX0049642	0	82.3	82.3
HsaEX0006131	1.935	83.995	82.06
HsaEX0020667	0	81.64	81.64
HsaEX0053093	0	80.84	80.84
HsaEX0001804	0	80.565	80.565
HsaEX0018764	0.885	81.16	80.275
HsaEX0039778	0	80.035	80.035
HsaEX0057775	2.11	82.13	80.02
HsaEX0016976	7.33	87.08	79.75
HsaEX0070259	2.83	82.32	79.49
HsaEX0047035	10.52	89.7	79.18
HsaEX0006858	2.6	81.22	78.62
HsaEX0004157	0	78.53	78.53
HsaEX0026468	13.855	92.165	78.31
HsaEX0063243	0.275	78.455	78.18
HsaEX0028052	11.26	89.425	78.165
HsaEX0049335	8.79	86.49	77.7
HsaEX0070740	7.065	84.18	77.115
HsaEX0040386	15.095	91.135	76.04
HsaEX0006966	0	76.01	76.01
HsaEX0051163	0.61	76.49	75.88
HsaEX0006155	15.51	90.975	75.465
HsaEX0066658	0.325	75.2	74.875
HsaEX0073810	0	74.605	74.605
HsaEX1041860	1.305	75.54	74.235
HsaEX0015666	4.89	79.08	74.19
HsaEX0059526	1.47	75.505	74.035
HsaEX0006332	2.67	76.7	74.03
HsaEX0050855	6.7	80.485	73.785
HsaEX0058029	0.56	74.265	73.705
HsaEX0023494	6.01	79.56	73.55
HsaEX1003760	0.75	74.09	73.34
HsaEX0055468	1.65	74.92	73.27
HsaEX0037224	10.92	84.065	73.145
HsaEX0039967	24.75	97.785	73.035
HsaEX1002327	2.755	75.52	72.765
HsaEX6087239	7.565	79.91	72.345
HsaEX0012545	0	72.275	72.275
HsaEX0037092	20.09	92.17	72.08
HsaEX0056638	13.88	85.935	72.055
HsaEX0052287	3.305	75.135	71.83
HsaEX1009437	13.725	84.875	71.15
HsaEX0025457	2.94	73.985	71.045
HsaEX0042591	5.755	76.55	70.795
HsaEX0015457	0.385	70.955	70.57
HsaEX0002792	5.595	75.965	70.37
HsaEX0038710	23.075	93.395	70.32
HsaEX0005085	27.37	97.6	70.23
HsaEX0035450	0.965	70.73	69.765
HsaEX0023051	0.63	70.14	69.51
HsaEX0018410	0	69.445	69.445
HsaEX1043449	0.245	69.48	69.235
HsaEX0049351	0	69.015	69.015
HsaEX0022977	6.99	75.94	68.95
HsaEX1037512	0	68.66	68.66
HsaEX0051138	9.005	77.465	68.46
HsaEX0015478	4.53	72.555	68.025
HsaEX0066666	0.51	67.905	67.395
HsaEX1018737	0	67.375	67.375
HsaEX0039996	0	67.11	67.11
HsaEX0018829	7.855	74.885	67.03
HsaEX0058384	2.715	69.625	66.91
HsaEX0022979	1.48	68.05	66.57
HsaEX0026489	26.68	92.89	66.21
HsaEX0005873	0	66.04	66.04
HsaEX0029099	0.465	66.39	65.925
HsaEX1040115	0	65.875	65.875
HsaEX0036507	1.89	67.74	65.85
HsaEX0001839	23.07	88.615	65.545
HsaEX0064198	0.235	65.715	65.48
HsaEX1005019	1.485	66.86	65.375
HsaEX0015276	0	65.32	65.32
HsaEX0012290	3.655	68.69	65.035
HsaEX0020714	0	64.945	64.945
HsaEX0058019	2.215	66.745	64.53
HsaEX0021585	0.25	64.57	64.32
HsaEX1039788	13.265	76.85	63.585
HsaEX0049371	12.23	75.805	63.575
HsaEX0021425	4.765	68.29	63.525
HsaEX0063208	21.015	84.5	63.485
HsaEX0024958	1.335	64.54	63.205
HsaEX0061917	1.255	64.21	62.955
HsaEX0037214	0	62.905	62.905
HsaEX0017620	1.96	64.845	62.885
HsaEX0019979	12.91	74.945	62.035
HsaEX0000656	0	61.47	61.47
HsaEX0018777	0.12	61.06	60.94
HsaEX0002213	0	60.885	60.885
HsaEX0032608	0	60.835	60.835
HsaEX0071218	0.87	61.7	60.83
HsaEX0017573	1.405	61.93	60.525
HsaEX0015815	0.225	60.745	60.52
HsaEX0032942	30.715	90.885	60.17
HsaEX0070504	0	59.765	59.765
HsaEX0019877	32.08	91.685	59.605
HsaEX0050846	11.935	71.54	59.605
HsaEX0041459	0.605	59.785	59.18
HsaEX0049991	12.145	70.905	58.76
HsaEX0049336	2.56	61.31	58.75
HsaEX0048320	7.235	65.95	58.715
HsaEX1008364	0.26	58.945	58.685
HsaEX1027111	0	57.89	57.89
HsaEX0065311	0	57.14	57.14
HsaEX0012022	2.185	59.235	57.05
HsaEX0049337	0.785	57.81	57.025
HsaEX0012804	0	56.83	56.83
HsaEX0033934	7.485	64.29	56.805
HsaEX0030349	21.365	77.835	56.47
HsaEX0031685	9.37	65.83	56.46
HsaEX0017556	31.67	87.89	56.22
HsaEX0039306	1.395	57.385	55.99
HsaEX0054299	12.955	68.71	55.755
HsaEX0015476	2.34	58.05	55.71
HsaEX0030341	9.49	64.785	55.295
HsaEX0015475	0.11	55.28	55.17
HsaEX0049748	23.115	78.245	55.13
HsaEX1036077	0	55.07	55.07
HsaEX0017719	22.49	77.54	55.05
HsaEX0064372	25.875	80.73	54.855
HsaEX0031609	20.075	74.91	54.835
HsaEX1042716	1.41	55.755	54.345
HsaEX0012542	0.335	54.56	54.225
HsaEX0023621	3.59	57.5	53.91
HsaEX0000367	0	53.695	53.695
HsaEX6017949	46.72	100	53.28
HsaEX0038120	10.31	63.575	53.265
HsaEX0038645	30.105	83.34	53.235
HsaEX0059048	1.56	54.62	53.06
HsaEX0045502	0	52.945	52.945
HsaEX0065777	5.285	57.465	52.18
HsaEX0051169	0.55	52.595	52.045
HsaEX0037158	0.64	52.3	51.66
HsaEX0003080	11.59	63.25	51.66
HsaEX1026566	7.715	59.31	51.595
HsaEX0063374	0.45	51.775	51.325
HsaEX0069324	38.96	90.275	51.315
HsaEX0041746	20.965	72.27	51.305
HsaEX0034541	14.095	64.59	50.495
HsaEX0057701	1.845	51.57	49.725
HsaEX0038690	1.145	50.535	49.39
HsaEX1008543	0	49.175	49.175
HsaEX0066242	42.895	91.935	49.04
HsaEX0045621	34.99	83.715	48.725
HsaEX0063412	1.1	49.795	48.695
HsaEX0020665	10.095	58.465	48.37
HsaEX0037783	5.495	53.165	47.67
HsaEX0053609	0	47.67	47.67
HsaEX0041743	0	47.5	47.5
HsaEX0004942	0.71	48.175	47.465
HsaEX0067681	4.105	51.04	46.935
HsaEX0003157	0.64	47.56	46.92
HsaEX0065634	0	46.215	46.215
HsaEX0064653	0.47	46.63	46.16
HsaEX1044319	10.08	55.96	45.88
HsaEX0009119	0.23	45.745	45.515
HsaEX0040737	29.725	75.19	45.465
HsaEX0015596	1.18	45.995	44.815
HsaEX1014409	0.82	45.54	44.72
HsaEX0048789	10.185	54.85	44.665
HsaEX0052028	5.43	50.04	44.61
HsaEX0063497	4.45	48.67	44.22
HsaEX0012755	4.345	48.315	43.97
HsaEX0048133	0	43.71	43.71
HsaEX1012909	0	43.485	43.485
HsaEX0017658	53.47	96.78	43.31
HsaEX0063690	0	43.28	43.28
HsaEX1038700	0.645	43.78	43.135
HsaEX0057527	14.135	57.245	43.11
HsaEX1009971	5.33	48.385	43.055
HsaEX0052258	50.63	93.665	43.035
HsaEX1027938	0.155	43.17	43.015
HsaEX0034483	0.355	43.295	42.94
HsaEX0066667	0.44	43.27	42.83
HsaEX0004874	34.245	76.66	42.415
HsaEX0037668	16.31	58.72	42.41
HsaEX0062178	22.83	65.055	42.225
HsaEX1019114	0	42.135	42.135
HsaEX1011314	0.82	42.465	41.645
HsaEX0058272	20.94	62.585	41.645
HsaEX0048492	0.11	41.735	41.625
HsaEX0063890	0	41.435	41.435
HsaEX0070503	1.45	42.86	41.41
HsaEX7005806	0	41.265	41.265
HsaEX7003643	50.505	91.715	41.21
HsaEX0052362	0	41.205	41.205
HsaEX0056964	1.65	42.775	41.125
HsaEX0060393	40.555	81.325	40.77
HsaEX0054211	28.75	69.28	40.53
HsaEX0036341	0.235	40.275	40.04
HsaEX6027690	0.485	40.07	39.585
HsaEX0031791	1.265	40.65	39.385
HsaEX0005858	0	39.305	39.305
HsaEX0058030	0.695	39.92	39.225
HsaEX0005602	0	39.19	39.19
HsaEX1037972	0.1	38.905	38.805
HsaEX0025828	27.295	65.865	38.57
HsaEX0051392	15.76	54.04	38.28
HsaEX0000152	6.55	44.82	38.27
HsaEX0044604	56.12	94.335	38.215
HsaEX0023275	1.575	39.71	38.135
HsaEX0029786	49.84	87.86	38.02
HsaEX0019585	20.735	58.715	37.98
HsaEX0043682	0.415	38.365	37.95
HsaEX0013878	53.78	91.69	37.91
HsaEX0022845	0.155	37.835	37.68
HsaEX1039472	0	37.535	37.535
HsaEX0025270	1.895	39.28	37.385
HsaEX0062520	24.89	62.13	37.24
HsaEX0061426	5.795	43.035	37.24
HsaEX0036725	48.45	85.605	37.155
HsaEX0008094	1.4	38.47	37.07
HsaEX0072774	1.81	38.765	36.955
HsaEX0041655	60.34	97.25	36.91
HsaEX0061551	50.085	86.56	36.475
HsaEX0050329	4.33	40.77	36.44
HsaEX0000867	60.31	96.72	36.41
HsaEX0061726	0	36.24	36.24
HsaEX0018760	0	36.02	36.02
HsaEX0067487	4.605	40.58	35.975
HsaEX0061698	9.36	45.195	35.835
HsaEX0013877	53.575	89.255	35.68
HsaEX0012807	0	35.655	35.655
HsaEX0049310	53.57	89.19	35.62
HsaEX0004701	0.565	35.895	35.33
HsaEX0047810	0	35.18	35.18
HsaEX0026773	13.895	48.675	34.78
HsaEX0066659	0.435	35.135	34.7
HsaEX0032999	0	34.43	34.43
HsaEX0015878	0.665	35.07	34.405
HsaEX0048964	6.48	40.79	34.31
HsaEX0061454	18.855	53.065	34.21
HsaEX0054212	59.075	93.23	34.155
HsaEX0014069	1.52	35.625	34.105
HsaEX0014716	25.245	59.33	34.085
HsaEX0059575	42.99	77.07	34.08
HsaEX0023988	38.77	72.83	34.06
HsaEX0058855	33.33	67.35	34.02
HsaEX0049334	11.895	45.805	33.91
HsaEX0040933	7.66	41.5	33.84
HsaEX0067471	1.105	34.79	33.685
HsaEX1024028	0	33.65	33.65
HsaEX1028519	0	33.59	33.59
HsaEX0010947	12.41	45.82	33.41
HsaEX0023664	0.875	34.17	33.295
HsaEX0034505	40.985	74.11	33.125
HsaEX1026305	0.38	33.42	33.04
HsaEX1026556	0	32.99	32.99
HsaEX0060385	6.445	39.27	32.825
HsaEX0015474	55.935	88.595	32.66
HsaEX0051224	0	32.435	32.435
HsaEX0072500	0.155	32.545	32.39
HsaEX0006044	23.48	55.83	32.35
HsaEX1014586	0	32.335	32.335
HsaEX0017167	39.04	71.245	32.205
HsaEX1003971	0	32.06	32.06
HsaEX0031714	5.795	37.835	32.04
HsaEX0023866	1.46	33.28	31.82
HsaEX1010400	39.1	70.53	31.43
HsaEX0044967	3.42	34.81	31.39
HsaEX0038844	1.505	32.87	31.365
HsaEX0043901	4.08	35.37	31.29
HsaEX0041057	1.255	32.53	31.275
HsaEX0017954	5.29	36.54	31.25
HsaEX0014781	5.17	36.32	31.15
HsaEX0037791	2.45	33.58	31.13
HsaEX0023363	37.55	68.65	31.1
HsaEX0011615	19.895	50.98	31.085
HsaEX0003257	27.175	58.235	31.06
HsaEX0021714	0.055	30.785	30.73
HsaEX0049118	0	30.35	30.35
HsaEX0016314	8.03	38.375	30.345
HsaEX0062730	1.265	31.6	30.335
HsaEX0057982	40.39	70.705	30.315
HsaEX0009354	2.305	32.17	29.865
HsaEX0005151	22.88	52.66	29.78
HsaEX0053616	53.735	83.35	29.615
HsaEX0065816	14.745	44.27	29.525
HsaEX0023549	26.475	55.815	29.34
HsaEX0056094	1.97	31.295	29.325
HsaEX0064373	58.02	87.3	29.28
HsaEX0070370	55.1	84.335	29.235
HsaEX0069654	0.115	29.29	29.175
HsaEX0036320	8.225	37.375	29.15
HsaEX0069320	55.17	84.3	29.13
HsaEX0070497	8.525	37.64	29.115
HsaEX0019873	0	29.06	29.06
HsaEX0006706	25.935	54.95	29.015
HsaEX0004932	56.47	85.455	28.985
HsaEX1037810	0	28.835	28.835
HsaEX0028806	30.045	58.875	28.83
HsaEX0042129	63.79	92.46	28.67
HsaEX6013767	6.415	35.07	28.655
HsaEX0053597	33	61.55	28.55
HsaEX0071906	0.545	29.07	28.525
HsaEX0041462	33.17	61.615	28.445
HsaEX1039344	3.145	31.495	28.35
HsaEX0070132	52.855	81.175	28.32
HsaEX0039270	2.035	29.955	27.92
HsaEX0069551	11.115	38.85	27.735
HsaEX1008204	19.44	46.96	27.52
HsaEX0017555	7.66	35.165	27.505
HsaEX7004208	16.525	43.91	27.385
HsaEX1012688	0.355	27.685	27.33
HsaEX0069514	53.29	80.57	27.28
HsaEX0037159	0	27.245	27.245
HsaEX0057212	57.885	85.065	27.18
HsaEX0034313	38.78	65.85	27.07
HsaEX0008095	0.36	27.315	26.955
HsaEX0028532	4.54	31.485	26.945
HsaEX0022414	55.91	82.81	26.9
HsaEX0015202	27.68	54.46	26.78
HsaEX0037213	0.855	27.575	26.72
HsaEX0036316	0.845	27.36	26.515
HsaEX1026575	15	41.475	26.475
HsaEX0055256	6.7	33.165	26.465
HsaEX1025597	0	26.43	26.43
HsaEX0020673	0.14	26.495	26.355
HsaEX0051218	4.465	30.74	26.275
HsaEX0006244	0.21	26.43	26.22
HsaEX0048185	33.66	59.81	26.15
HsaEX0053010	0	25.97	25.97
HsaEX0068668	7.7	33.605	25.905
HsaEX0030260	66.67	92.535	25.865
HsaEX7009413	51.465	77.295	25.83
HsaEX0026120	0	25.755	25.755
HsaEX0034593	67.345	93.06	25.715
HsaEX0000142	13.515	39.165	25.65
HsaEX0026116	69.035	94.635	25.6
HsaEX0074031	43.035	68.63	25.595
HsaEX0060805	61.26	86.84	25.58
HsaEX1040243	0	25.56	25.56
HsaEX0025996	27.66	53.145	25.485
HsaEX0037260	23.34	48.67	25.33
HsaEX1042038	0	25.16	25.16
HsaEX0011181	45.205	70.34	25.135
HsaEX0005014	0.615	25.645	25.03
HsaEX0058366	14.17	39.17	25
HsaEX1008382	0	24.995	24.995
HsaEX0056512	42.845	67.805	24.96
HsaEX0012839	46.625	71.43	24.805
HsaEX1005044	0.565	25.275	24.71
HsaEX1040076	58.75	83.27	24.52
HsaEX0035988	3.89	28.39	24.5
HsaEX0037524	20.05	44.55	24.5
HsaEX0049010	3.385	27.845	24.46
HsaEX0064197	61.29	85.72	24.43
HsaEX1028355	6.385	30.79	24.405
HsaEX0019765	14.745	39.145	24.4
HsaEX0037463	57.9	82.07	24.17
HsaEX0039187	34.86	58.995	24.135
HsaEX0063367	7.51	31.515	24.005
HsaEX0037980	52.44	76.435	23.995
HsaEX0018009	0.155	24.15	23.995
HsaEX0021502	24.745	48.72	23.975
HsaEX0070134	7.58	31.535	23.955
HsaEX0020969	8.425	32.37	23.945
HsaEX0003016	0	23.92	23.92
HsaEX1042431	14.82	38.74	23.92
HsaEX0052307	17.005	40.895	23.89
HsaEX0006948	61.375	85.24	23.865
HsaEX0015477	55.25	79.105	23.855
HsaEX0058433	28.4	52.225	23.825
HsaEX0012472	6.395	30.155	23.76
HsaEX0039230	2.53	26.275	23.745
HsaEX0054616	18.33	41.92	23.59
HsaEX0008287	0.575	24.13	23.555
HsaEX1035749	13.915	37.365	23.45
HsaEX0060046	45.68	69.11	23.43
HsaEX1029115	0.75	24.15	23.4
HsaEX0041195	32.92	56.255	23.335
HsaEX6055039	67.21	90.48	23.27
HsaEX7003519	0	23.25	23.25
HsaEX0050694	8.265	31.455	23.19
HsaEX0057494	15.835	38.955	23.12
HsaEX1028111	0.795	23.87	23.075
HsaEX0030192	32.89	55.935	23.045
HsaEX0069169	20.71	43.75	23.04
HsaEX1025186	21.25	44.29	23.04
HsaEX0066662	34.51	57.55	23.04
HsaEX0074356	72.83	95.84	23.01
HsaEX1016247	2.22	25	22.78
HsaEX0003194	4.02	26.77	22.75
HsaEX0068024	0	22.75	22.75
HsaEX0007888	4.26	26.81	22.55
HsaEX0001433	64.44	86.97	22.53
HsaEX0045177	20.01	42.515	22.505
HsaEX0007245	71.47	93.94	22.47
HsaEX0071865	6.535	28.9	22.365
HsaEX0047475	1.195	23.515	22.32
HsaEX1003257	0.545	22.775	22.23
HsaEX6089653	77.78	100	22.22
HsaEX0055693	67.63	89.825	22.195
HsaEX1015586	29.295	51.465	22.17
HsaEX0071084	73.275	95.435	22.16
HsaEX0023273	20.5	42.64	22.14
HsaEX0025938	7.8	29.9	22.1
HsaEX1035630	0.2	22.285	22.085
HsaEX0047783	38.82	60.885	22.065
HsaEX0051379	0.33	22.39	22.06
HsaEX0062611	4.81	26.87	22.06
HsaEX0040366	47.54	69.575	22.035
HsaEX0022632	0.525	22.56	22.035
HsaEX0004976	3.61	25.64	22.03
HsaEX1005129	7.8	29.825	22.025
HsaEX0032454	9.375	31.4	22.025
HsaEX0004269	21.545	43.49	21.945
HsaEX0064821	62.5	84.31	21.81
HsaEX0026590	70.095	91.815	21.72
HsaEX0027950	21.75	43.43	21.68
HsaEX1013675	0.655	22.305	21.65
HsaEX0063074	78.38	100	21.62
HsaEX0057288	78.4	100	21.6
HsaEX0025921	56.66	78.185	21.525
HsaEX0052103	47.755	69.235	21.48
HsaEX0069548	21.855	43.33	21.475
HsaEX0041425	5.555	26.92	21.365
HsaEX0042970	2.93	24.27	21.34
HsaEX0025234	0.63	21.965	21.335
HsaEX0067800	68.42	89.74	21.32
HsaEX0071426	69.63	90.905	21.275
HsaEX0034183	62.71	83.975	21.265
HsaEX0064086	47.955	69.195	21.24
HsaEX0031500	19.365	40.535	21.17
HsaEX0055952	62.83	83.96	21.13
HsaEX0052261	75.365	96.49	21.125
HsaEX0014282	40.73	61.84	21.11
HsaEX0031380	55.315	76.42	21.105
HsaEX1002572	26.975	48.065	21.09
HsaEX0053542	20.275	41.32	21.045
HsaEX0051180	2.175	23.15	20.975
HsaEX1014075	0.15	21.09	20.94
HsaEX0010266	17.325	38.26	20.935
HsaEX0020579	68.095	88.99	20.895
HsaEX0055053	29.85	50.71	20.86
HsaEX1029839	0	20.825	20.825
HsaEX0039783	2.17	22.995	20.825
HsaEX0021094	47.15	67.93	20.78
HsaEX0050673	2.655	23.43	20.775
HsaEX0050522	56.6	77.285	20.685
HsaEX1003516	60.61	81.28	20.67
HsaEX1003304	0.49	21.08	20.59
HsaEX1026545	0.63	21.185	20.555
HsaEX0060538	61.225	81.755	20.53
HsaEX0018350	52.575	73.09	20.515
HsaEX0013322	57.74	78.225	20.485
HsaEX1027225	0	20.475	20.475
HsaEX1039044	0	20.47	20.47
HsaEX0073282	62.31	82.71	20.4
HsaEX1026619	6.755	27.155	20.4
HsaEX0015373	64.92	85.315	20.395
HsaEX0002446	72.22	92.59	20.37
HsaEX0049635	68.65	88.915	20.265
HsaEX0042629	1.47	21.715	20.245
HsaEX0020487	9.94	30.18	20.24
HsaEX0049638	4.85	25.065	20.215
HsaEX0037926	6.97	27.135	20.165
HsaEX6009061	67.225	87.385	20.16
HsaEX1037124	27.68	47.81	20.13
HsaEX0006977	73.99	94.09	20.1
HsaEX0058733	8.86	28.92	20.06
HsaEX0053893	0.915	20.93	20.015
HsaEX1036271	1.725	21.71	19.985
HsaEX0041284	63.755	83.735	19.98
HsaEX0020668	0.44	20.335	19.895
HsaEX0037217	1.73	21.58	19.85
HsaEX0065697	2.46	22.295	19.835
HsaEX0067850	80.17	100	19.83
HsaEX1037123	17.405	37.18	19.775
HsaEX1022604	2.185	21.915	19.73
HsaEX0058581	5.99	25.67	19.68
HsaEX0070371	75.51	95.175	19.665
HsaEX0069157	26.105	45.765	19.66
HsaEX0048402	46.265	65.87	19.605
HsaEX0047174	17.085	36.675	19.59
HsaEX0071377	62.735	82.29	19.555
HsaEX0022413	46.05	65.54	19.49
HsaEX0065069	68.54	88.005	19.465
HsaEX0031646	59.35	78.76	19.41
HsaEX0013372	0	19.385	19.385
HsaEX1007251	0	19.37	19.37
HsaEX0018252	62.42	81.71	19.29
HsaEX1022192	0	19.275	19.275
HsaEX0018504	75.395	94.665	19.27
HsaEX0009834	17.01	36.26	19.25
HsaEX0010178	32.45	51.695	19.245
HsaEX0006956	13.935	33.155	19.22
HsaEX0042374	13.76	32.96	19.2
HsaEX6021304	0.785	19.98	19.195
HsaEX0073552	10.64	29.82	19.18
HsaEX6057767	1.11	20.285	19.175
HsaEX1027983	2.12	21.285	19.165
HsaEX0060044	35.94	55.08	19.14
HsaEX0043799	8.65	27.67	19.02
HsaEX0021051	10.09	29.06	18.97
HsaEX0069884	2.815	21.78	18.965
HsaEX0060047	48.92	67.88	18.96
HsaEX0056511	31	49.945	18.945
HsaEX0066272	16.245	35.09	18.845
HsaEX0018618	18.935	37.775	18.84
HsaEX0032926	0	18.815	18.815
HsaEX0065725	79.34	98.145	18.805
HsaEX0064517	81.2	100	18.8
HsaEX0038278	70.215	89.005	18.79
HsaEX0028833	9.05	27.815	18.765
HsaEX7001741	23.685	42.285	18.6
HsaEX0024028	30.53	49.125	18.595
HsaEX0029369	60.235	78.815	18.58
HsaEX0031170	10.975	29.55	18.575
HsaEX0070604	30.675	49.225	18.55
HsaEX1034556	34.76	53.3	18.54
HsaEX0030156	27.23	45.77	18.54
HsaEX1035631	0.12	18.65	18.53
HsaEX0043245	5.25	23.775	18.525
HsaEX0058854	25.93	44.44	18.51
HsaEX1025115	0.26	18.745	18.485
HsaEX0048726	62.96	81.38	18.42
HsaEX0029479	48.28	66.67	18.39
HsaEX0005298	73.915	92.235	18.32
HsaEX0016570	0	18.315	18.315
HsaEX0067439	65.92	84.22	18.3
HsaEX0010603	66.08	84.34	18.26
HsaEX0012444	50.81	69.05	18.24
HsaEX0014360	10.51	28.74	18.23
HsaEX0018232	0	18.185	18.185
HsaEX0049389	81.82	100	18.18
HsaEX0011743	0	18.18	18.18
HsaEX0070549	69.53	87.665	18.135
HsaEX1031581	0.23	18.355	18.125
HsaEX1034909	16.28	34.38	18.1
HsaEX0019681	29.735	47.81	18.075
HsaEX0007345	58.825	76.865	18.04
HsaEX0064947	11.465	29.49	18.025
HsaEX0060964	82.03	100	17.97
HsaEX0051181	5.36	23.31	17.95
HsaEX0003849	59.855	77.77	17.915
HsaEX0040634	0.43	18.32	17.89
HsaEX1015795	0	17.84	17.84
HsaEX0028019	70.1	87.935	17.835
HsaEX0014302	1.365	19.2	17.835
HsaEX0009981	67.485	85.305	17.82
HsaEX0047352	66.33	84.15	17.82
HsaEX0044946	43.79	61.585	17.795
HsaEX0073947	73.28	91.07	17.79
HsaEX0025328	82.25	100	17.75
HsaEX0050145	58.88	76.6	17.72
HsaEX0046313	70.25	87.93	17.68
HsaEX0044588	71.735	89.385	17.65
HsaEX0037737	34.33	51.975	17.645
HsaEX0051481	24.35	41.97	17.62
HsaEX0024957	0.25	17.85	17.6
HsaEX1007988	82.4	100	17.6
HsaEX0065285	74.93	92.52	17.59
HsaEX0003920	60.87	78.38	17.51
HsaEX0072027	0	17.49	17.49
HsaEX0007298	2.56	20	17.44
HsaEX0049854	2.74	20.15	17.41
HsaEX1002331	64	81.39	17.39
HsaEX0069692	2.86	20.215	17.355
HsaEX0051523	8.51	25.845	17.335
HsaEX0060537	67.755	85.085	17.33
HsaEX0020092	75.29	92.62	17.33
HsaEX6082281	22.56	39.87	17.31
HsaEX0020638	3.205	20.405	17.2
HsaEX0049581	79.545	96.735	17.19
HsaEX0056566	8.47	25.64	17.17
HsaEX0056082	34.155	51.3	17.145
HsaEX1025438	17.45	34.59	17.14
HsaEX0061334	3.175	20.315	17.14
HsaEX0051667	0	17.105	17.105
HsaEX0051217	81.63	98.72	17.09
HsaEX1029954	24.94	42.02	17.08
HsaEX0042369	16.97	34.04	17.07
HsaEX1030926	39.24	56.28	17.04
HsaEX0014899	29.83	46.82	16.99
HsaEX0056929	8.365	25.345	16.98
HsaEX0036548	35.84	52.78	16.94
HsaEX0036615	56.375	73.305	16.93
HsaEX0059353	77.485	94.395	16.91
HsaEX1031567	11.92	28.83	16.91
HsaEX0057951	81.82	98.72	16.9
HsaEX0013296	21.42	38.3	16.88
HsaEX0026944	63.47	80.325	16.855
HsaEX0053813	1.83	18.66	16.83
HsaEX1044505	5.07	21.805	16.735
HsaEX0050240	64.945	81.67	16.725
HsaEX0058853	6.94	23.635	16.695
HsaEX0007311	12.2	28.89	16.69
HsaEX0066247	0	16.69	16.69
HsaEX1014186	3.5	20.17	16.67
HsaEX0069271	17.54	34.175	16.635
HsaEX0037680	3.52	20.095	16.575
HsaEX0037418	16.935	33.46	16.525
HsaEX0012318	10.725	27.235	16.51
HsaEX0021628	81.575	98.055	16.48
HsaEX0056320	44.67	61.145	16.475
HsaEX0044445	0	16.47	16.47
HsaEX0055457	57.84	74.305	16.465
HsaEX0040740	70.485	86.935	16.45
HsaEX0028144	78.68	95.12	16.44
HsaEX0057600	70.805	87.235	16.43
HsaEX0051498	68.325	84.705	16.38
HsaEX1002417	3.625	20	16.375
HsaEX0063768	22.32	38.615	16.295
HsaEX0008097	50.49	66.76	16.27
HsaEX0000275	14.065	30.32	16.255
HsaEX0033291	79.06	95.315	16.255
HsaEX0042450	66.56	82.8	16.24
HsaEX1038430	0.1	16.325	16.225
HsaEX0040168	67.035	83.255	16.22
HsaEX0013017	77.945	94.155	16.21
HsaEX1031804	20.83	37.04	16.21
HsaEX0044473	6.725	22.89	16.165
HsaEX7010863	0.3	16.41	16.11
HsaEX1032606	3.4	19.505	16.105
HsaEX0055791	1.595	17.685	16.09
HsaEX0024712	3.565	19.65	16.085
HsaEX0069336	0	16.08	16.08
HsaEX0060553	1.6	17.66	16.06
HsaEX0010230	8.375	24.425	16.05
HsaEX0066140	72.1	88.145	16.045
HsaEX0042372	13.085	29.085	16
HsaEX1030503	84	100	16
HsaEX0064656	3.5	19.485	15.985
HsaEX1027278	30.2	46.18	15.98
HsaEX0010379	3.365	19.34	15.975
HsaEX0060000	82.18	98.12	15.94
HsaEX0070444	12.98	28.915	15.935
HsaEX0015130	10.075	25.99	15.915
HsaEX0042371	13.785	29.675	15.89
HsaEX0070725	0.295	16.18	15.885
HsaEX0024211	2.955	18.79	15.835
HsaEX0039566	74.49	90.325	15.835
HsaEX0067765	22.905	38.735	15.83
HsaEX0008077	11.66	27.485	15.825
HsaEX0012547	66.31	82.125	15.815
HsaEX7007205	37.05	52.86	15.81
HsaEX0069550	4.435	20.19	15.755
HsaEX0055494	19.05	34.78	15.73
HsaEX0055458	59.13	74.86	15.73
HsaEX1008871	80.9	96.63	15.73
HsaEX0039965	81.77	97.49	15.72
HsaEX0014715	58.89	74.555	15.665
HsaEX0000441	79.685	95.35	15.665
HsaEX0030563	79.45	95.11	15.66
HsaEX0046785	12.725	28.365	15.64
HsaEX0021875	60.95	76.59	15.64
HsaEX0034558	79.49	95.12	15.63
HsaEX0041369	76.07	91.685	15.615
HsaEX0050473	10.345	25.955	15.61
HsaEX0017414	26.685	42.29	15.605
HsaEX0048646	60.82	76.415	15.595
HsaEX0029573	0.46	16.035	15.575
HsaEX1017082	22.32	37.875	15.555
HsaEX0043424	79.04	94.59	15.55
HsaEX0071548	38.005	53.55	15.545
HsaEX1040967	0	15.54	15.54
HsaEX1041547	0	15.525	15.525
HsaEX0039095	48.62	64.1	15.48
HsaEX0062554	76.43	91.81	15.38
HsaEX0031461	84.62	100	15.38
HsaEX1011075	43.24	58.62	15.38
HsaEX1040853	65.34	80.705	15.365
HsaEX1024814	0	15.35	15.35
HsaEX0042378	16.665	32.005	15.34
HsaEX0004090	9.42	24.71	15.29
HsaEX0009018	51.59	66.805	15.215
HsaEX0044988	1.11	16.315	15.205
HsaEX0010388	73.545	88.74	15.195
HsaEX0009562	73.11	88.29	15.18
HsaEX0061271	74.46	89.6	15.14
HsaEX0069549	7.025	22.165	15.14
HsaEX0033442	4.97	20.105	15.135
HsaEX0060049	2.58	17.705	15.125
HsaEX7002603	31.135	46.25	15.115
HsaEX1024120	0.15	15.235	15.085
HsaEX0040475	1.375	16.45	15.075
HsaEX0073389	7.19	22.26	15.07
HsaEX0026776	2.27	17.315	15.045
HsaEX0000740	36.635	51.64	15.005
HsaEX0022624	2.58	17.58	15
HsaEX0002049	17.74	32.71	14.97
HsaEX1021173	27.915	42.86	14.945
HsaEX1017510	7.435	22.375	14.94
HsaEX0019089	37.145	52.075	14.93
HsaEX0007566	11.945	26.865	14.92
HsaEX0067508	28.04	42.905	14.865
HsaEX0030279	18.57	33.42	14.85
HsaEX0010563	0	14.815	14.815
HsaEX0065232	85.19	100	14.81
HsaEX0074464	7.69	22.5	14.81
HsaEX0057208	0.785	15.58	14.795
HsaEX0026815	82.74	97.51	14.77
HsaEX0064796	80.705	95.455	14.75
HsaEX0007964	0	14.7	14.7
HsaEX0055736	0.78	15.47	14.69
HsaEX0048090	79.44	94.12	14.68
HsaEX0021749	65.2	79.86	14.66
HsaEX0055695	76.335	90.97	14.635
HsaEX1040398	1.35	15.93	14.58
HsaEX1015574	0.18	14.755	14.575
HsaEX0022736	4.55	19.12	14.57
HsaEX1039080	12.5	27.07	14.57
HsaEX0010389	65.005	79.55	14.545
HsaEX1005084	24.735	39.235	14.5
HsaEX0008444	34.695	49.19	14.495
HsaEX0052778	23.745	38.21	14.465
HsaEX0023290	79.985	94.445	14.46
HsaEX0061193	6.205	20.645	14.44
HsaEX0044369	34.95	49.39	14.44
HsaEX1043576	0.11	14.525	14.415
HsaEX0037169	59.06	73.46	14.4
HsaEX0049811	0.365	14.765	14.4
HsaEX0051449	83.2	97.545	14.345
HsaEX0048411	50.5	64.845	14.345
HsaEX0023428	0.275	14.61	14.335
HsaEX1043862	10.335	24.655	14.32
HsaEX0010598	79.56	93.845	14.285
HsaEX1020138	10.3	24.575	14.275
HsaEX0024830	58.63	72.89	14.26
HsaEX0061943	78.59	92.84	14.25
HsaEX0007571	3.97	18.18	14.21
HsaEX0041956	10.615	24.82	14.205
HsaEX0063792	13.425	27.615	14.19
HsaEX0024177	40.145	54.325	14.18
HsaEX0048199	0.16	14.335	14.175
HsaEX0003077	0.37	14.54	14.17
HsaEX0050667	2.245	16.385	14.14
HsaEX0013015	77.59	91.715	14.125
HsaEX1034906	67.94	82.01	14.07
HsaEX0021229	1.435	15.46	14.025
HsaEX1030785	0.395	14.375	13.98
HsaEX0074070	13.64	27.59	13.95
HsaEX0031688	84.505	98.365	13.86
HsaEX1041144	19.175	33.035	13.86
HsaEX0024349	14.29	28.14	13.85
HsaEX1016289	69.57	83.4	13.83
HsaEX0052084	86.17	100	13.83
HsaEX0064365	66.7	80.53	13.83
HsaEX1026817	31.615	45.42	13.805
HsaEX0010348	84.12	97.92	13.8
HsaEX7000006	19.375	33.17	13.795
HsaEX0036479	41.375	55.16	13.785
HsaEX0025698	72.73	86.5	13.77
HsaEX0021050	4.51	18.27	13.76
HsaEX1000575	4.86	18.6	13.74
HsaEX1019246	25.21	38.94	13.73
HsaEX0042240	0.97	14.665	13.695
HsaEX0010024	73.595	87.275	13.68
HsaEX1016409	4.69	18.37	13.68
HsaEX0030255	26.6	40.275	13.675
HsaEX0013996	2.97	16.64	13.67
HsaEX1021901	0.52	14.175	13.655
HsaEX0048346	68.69	82.335	13.645
HsaEX0030774	19.61	33.23	13.62
HsaEX0001416	27.35	40.94	13.59
HsaEX1003183	2.91	16.475	13.565
HsaEX0046788	6.905	20.47	13.565
HsaEX0029673	3.655	17.185	13.53
HsaEX0059286	0	13.52	13.52
HsaEX0035462	0	13.51	13.51
HsaEX0072108	32	45.51	13.51
HsaEX0057722	0.52	14.025	13.505
HsaEX1030093	0.185	13.69	13.505
HsaEX0071820	9.48	22.975	13.495
HsaEX0005617	12.825	26.315	13.49
HsaEX0011444	8.235	21.725	13.49
HsaEX0004268	14.685	28.175	13.49
HsaEX0031359	62.53	76	13.47
HsaEX0060756	15.91	29.365	13.455
HsaEX0012712	9.92	23.37	13.45
HsaEX0051168	0	13.41	13.41
HsaEX0053684	83.79	97.145	13.355
HsaEX0001704	86.645	100	13.355
HsaEX0017718	73.305	86.645	13.34
HsaEX0021045	83.77	97.11	13.34
HsaEX1043987	10.59	23.92	13.33
HsaEX1005848	24.685	38.015	13.33
HsaEX0032585	2	15.285	13.285
HsaEX0034436	0	13.27	13.27
HsaEX0032878	79.855	93.105	13.25
HsaEX1032265	17.67	30.91	13.24
HsaEX1041702	51.67	64.91	13.24
HsaEX0022929	86.77	100	13.23
HsaEX0003333	0.705	13.93	13.225
HsaEX0038769	19.56	32.78	13.22
HsaEX0072819	4.585	17.805	13.22
HsaEX1021692	43.28	56.485	13.205
HsaEX0041781	77.15	90.35	13.2
HsaEX0031659	10.12	23.315	13.195
HsaEX0042377	17.2	30.39	13.19
HsaEX0000644	44.2	57.38	13.18
HsaEX1017000	0	13.175	13.175
HsaEX0046016	17.51	30.66	13.15
HsaEX0057311	9.72	22.865	13.145
HsaEX0059403	69.715	82.85	13.135
HsaEX0008973	14.345	27.47	13.125
HsaEX1025735	0	13.125	13.125
HsaEX0021052	10.405	23.525	13.12
HsaEX0028353	0	13.095	13.095
HsaEX0033641	9.985	23.08	13.095
HsaEX0064674	68.73	81.76	13.03
HsaEX0066661	85.315	98.335	13.02
HsaEX0020570	86.99	100	13.01
HsaEX0001992	0	13.005	13.005
HsaEX0021053	9.82	22.815	12.995
HsaEX0026241	16.78	29.76	12.98
HsaEX0070882	44.84	57.82	12.98
HsaEX0055696	80.125	93.1	12.975
HsaEX1043265	0.17	13.11	12.94
HsaEX0066818	69.12	82.055	12.935
HsaEX1013127	3.04	15.975	12.935
HsaEX0028790	50.975	63.9	12.925
HsaEX0049278	13.995	26.92	12.925
HsaEX1017871	0	12.915	12.915
HsaEX0053288	55.345	68.255	12.91
HsaEX0031099	57.47	70.375	12.905
HsaEX1007079	0	12.905	12.905
HsaEX0013612	87.1	100	12.9
HsaEX0068724	16.715	29.615	12.9
HsaEX0012879	6.175	19.06	12.885
HsaEX0008425	6.7	19.55	12.85
HsaEX0006529	84.275	97.125	12.85
HsaEX0024842	11.995	24.835	12.84
HsaEX0000391	1.635	14.47	12.835
HsaEX0051400	80.325	93.16	12.835
HsaEX0053898	82.225	95.04	12.815
HsaEX0021180	68.36	81.175	12.815
HsaEX0073351	46.94	59.74	12.8
HsaEX0073662	3.315	16.11	12.795
HsaEX0003541	78.565	91.355	12.79
HsaEX0066655	0.51	13.28	12.77
HsaEX0010287	61.08	73.845	12.765
HsaEX0039136	13.125	25.88	12.755
HsaEX0044128	82.33	95.08	12.75
HsaEX0038115	78.02	90.77	12.75
HsaEX0042373	14.285	27.035	12.75
HsaEX0074218	59.98	72.73	12.75
HsaEX0055481	69.775	82.505	12.73
HsaEX0047975	53.465	66.18	12.715
HsaEX0074462	13.73	26.43	12.7
HsaEX0001233	44.83	57.525	12.695
HsaEX0056373	3.57	16.265	12.695
HsaEX1044740	0	12.685	12.685
HsaEX0008022	12.785	25.46	12.675
HsaEX0003985	3.87	16.54	12.67
HsaEX0071903	17.5	30.15	12.65
HsaEX0054296	83.27	95.92	12.65
HsaEX0048569	39.825	52.455	12.63
HsaEX6086265	67.09	79.705	12.615
HsaEX1015224	29.29	41.9	12.61
HsaEX0066158	7.525	20.135	12.61
HsaEX0053980	69.855	82.435	12.58
HsaEX1012446	0	12.54	12.54
HsaEX0036540	68.145	80.68	12.535
HsaEX0039550	85.755	98.29	12.535
HsaEX0073090	29.955	42.48	12.525
HsaEX0057993	5.625	18.135	12.51
HsaEX0043262	82.86	95.35	12.49
HsaEX0001914	7.2	19.675	12.475
HsaEX0033687	0	12.475	12.475
HsaEX0054737	7.57	20.02	12.45
HsaEX0005986	74.125	86.535	12.41
HsaEX0000440	84.465	96.87	12.405
HsaEX0009145	87.61	100	12.39
HsaEX1005751	23.31	35.68	12.37
HsaEX0047823	72.545	84.9	12.355
HsaEX0005148	81.27	93.62	12.35
HsaEX0043213	13.01	25.355	12.345
HsaEX0065651	12.315	24.66	12.345
HsaEX0068128	87.655	100	12.345
HsaEX0022068	4.59	16.93	12.34
HsaEX0057115	0.82	13.16	12.34
HsaEX1025426	17.685	30.01	12.325
HsaEX0019043	3.5	15.81	12.31
HsaEX0002043	56.97	69.235	12.265
HsaEX0021500	9.89	22.15	12.26
HsaEX0013893	25.42	37.665	12.245
HsaEX0008093	72.285	84.525	12.24
HsaEX0020750	87.76	100	12.24
HsaEX0064532	76.475	88.71	12.235
HsaEX0013021	2.935	15.17	12.235
HsaEX1012693	74.74	86.96	12.22
HsaEX0029682	4.465	16.67	12.205
HsaEX6000593	71.01	83.21	12.2
HsaEX0027965	77.395	89.585	12.19
HsaEX0069511	2.98	15.17	12.19
HsaEX0072754	4.095	16.28	12.185
HsaEX0005520	81.8	93.97	12.17
HsaEX0061141	71.6	83.755	12.155
HsaEX6006984	85.61	97.76	12.15
HsaEX0045118	69.735	81.88	12.145
HsaEX0047976	34.53	46.67	12.14
HsaEX0054117	18.865	30.995	12.13
HsaEX0026332	53.37	65.495	12.125
HsaEX6051788	83.33	95.455	12.125
HsaEX1040129	66.125	78.24	12.115
HsaEX0039027	79.39	91.505	12.115
HsaEX0065074	81.88	93.99	12.11
HsaEX1000346	19.59	31.695	12.105
HsaEX0054617	57.06	69.16	12.1
HsaEX0001026	79.115	91.21	12.095
HsaEX0000448	68.62	80.69	12.07
HsaEX0057597	81.465	93.525	12.06
HsaEX0038381	65.21	77.27	12.06
HsaEX0047075	87.945	100	12.055
HsaEX0010853	82.695	94.735	12.04
HsaEX0064065	27.99	40.03	12.04
HsaEX0061460	72.075	84.1	12.025
HsaEX0041299	68.875	80.89	12.015
HsaEX1023052	36.85	48.86	12.01
HsaEX0038585	6.655	18.65	11.995
HsaEX1018195	1.515	13.51	11.995
HsaEX0007474	8.645	20.615	11.97
HsaEX1035587	84.06	96.03	11.97
HsaEX0045029	84.585	96.545	11.96
HsaEX1037435	52.3	64.25	11.95
HsaEX0063618	84.615	96.56	11.945
HsaEX1036538	72.735	84.66	11.925
HsaEX0023147	66.67	78.57	11.9
HsaEX0068837	13.23	25.11	11.88
HsaEX0073187	82.78	94.645	11.865
HsaEX0020840	5.61	17.465	11.855
HsaEX0042543	37.44	49.28	11.84
HsaEX1012167	0.98	12.82	11.84
HsaEX0012138	57.615	69.43	11.815
HsaEX0018053	74.98	86.795	11.815
HsaEX1022287	12.19	23.98	11.79
HsaEX0039780	85.025	96.805	11.78
HsaEX0062966	82.14	93.92	11.78
HsaEX0000449	83.455	95.23	11.775
HsaEX0011559	82.35	94.12	11.77
HsaEX0057994	26.19	37.95	11.76
HsaEX0069542	88.24	100	11.76
HsaEX0025193	75.305	87.055	11.75
HsaEX0015580	13.055	24.79	11.735
HsaEX0045596	88.275	100	11.725
HsaEX1013739	0	11.72	11.72
HsaEX7107948	6.85	18.56	11.71
HsaEX1017418	0	11.7	11.7
HsaEX0025826	9.45	21.145	11.695
HsaEX1029696	5.88	17.545	11.665
HsaEX1031644	5.25	16.875	11.625
HsaEX0004747	0.54	12.16	11.62
HsaEX0031697	23.06	34.67	11.61
HsaEX0038584	0	11.605	11.605
HsaEX0049903	88.4	100	11.6
HsaEX0007567	36.095	47.69	11.595
HsaEX0037602	48.125	59.72	11.595
HsaEX0051524	17.695	29.29	11.595
HsaEX6010787	88.41	100	11.59
HsaEX0005863	24.285	35.86	11.575
HsaEX0011553	58.24	69.8	11.56
HsaEX0063853	50.765	62.325	11.56
HsaEX0042869	74.57	86.11	11.54
HsaEX1013152	50.5	62.04	11.54
HsaEX0034749	14.44	25.95	11.51
HsaEX0007272	73.945	85.44	11.495
HsaEX0061674	39.25	50.735	11.485
HsaEX0071797	25.505	36.99	11.485
HsaEX0007247	88.53	100	11.47
HsaEX0038039	88.55	100	11.45
HsaEX0006989	0.77	12.205	11.435
HsaEX0031513	88.57	100	11.43
HsaEX1028684	2.63	14.06	11.43
HsaEX0057334	59.375	70.8	11.425
HsaEX0074416	74.985	86.41	11.425
HsaEX0010465	81.945	93.36	11.415
HsaEX0039003	86.95	98.365	11.415
HsaEX0065253	72.41	83.82	11.41
HsaEX0006159	34.48	45.88	11.4
HsaEX0014492	80.77	92.155	11.385
HsaEX0007836	2.14	13.52	11.38
HsaEX0056969	37.64	49.005	11.365
HsaEX0046569	63.64	75	11.36
HsaEX0001620	15.015	26.37	11.355
HsaEX0061120	23.055	34.405	11.35
HsaEX0042362	15.575	26.915	11.34
HsaEX0001740	83.795	95.115	11.32
HsaEX0038037	88.68	100	11.32
HsaEX0061640	0.49	11.8	11.31
HsaEX0071203	46.295	57.565	11.27
HsaEX0051348	30.505	41.77	11.265
HsaEX0048272	88.74	100	11.26
HsaEX0072194	85.71	96.97	11.26
HsaEX0057854	4.965	16.225	11.26
HsaEX1046647	88.745	100	11.255
HsaEX1046544	84.745	95.995	11.25
HsaEX0069047	15.65	26.89	11.24
HsaEX0022121	52.42	63.64	11.22
HsaEX0036224	20.87	32.08	11.21
HsaEX0003063	31.23	42.43	11.2
HsaEX1003698	1.86	13.05	11.19
HsaEX1026620	7.8	18.99	11.19
HsaEX0011454	48.11	59.29	11.18
HsaEX0056313	77.69	88.86	11.17
HsaEX0053895	73.18	84.35	11.17
HsaEX0074533	69.97	81.135	11.165
HsaEX0046786	66.12	77.27	11.15
HsaEX1042763	82.135	93.28	11.145
HsaEX0013231	88.89	100	11.11
HsaEX0050474	20	31.1	11.1
HsaEX0010761	0	11.1	11.1
HsaEX1036869	4.305	15.38	11.075
HsaEX0051536	79.13	90.2	11.07
HsaEX7107793	2.48	13.545	11.065
HsaEX0045491	70.995	82.06	11.065
HsaEX1030768	0.185	11.245	11.06
HsaEX0067127	27.895	38.955	11.06
HsaEX0006389	0.51	11.56	11.05
HsaEX0066224	16.53	27.575	11.045
HsaEX0030410	25.55	36.585	11.035
HsaEX0045471	7.395	18.425	11.03
HsaEX0024546	1.78	12.805	11.025
HsaEX0041714	11.28	22.3	11.02
HsaEX1007523	8.38	19.395	11.015
HsaEX0009498	83.96	94.97	11.01
HsaEX1012169	3.64	14.65	11.01
HsaEX0041601	11.42	22.425	11.005
HsaEX0069053	76.935	87.94	11.005
HsaEX0056555	89	100	11
HsaEX0058940	24.16	35.145	10.985
HsaEX0071894	71.37	82.35	10.98
HsaEX0072034	9.19	20.15	10.96
HsaEX0044002	12.655	23.6	10.945
HsaEX1029807	14.515	25.46	10.945
HsaEX7010347	14.31	25.25	10.94
HsaEX0009524	31.02	41.94	10.92
HsaEX0003258	33.345	44.26	10.915
HsaEX0030432	22.835	33.75	10.915
HsaEX1040081	2.815	13.725	10.91
HsaEX0047817	80.635	91.54	10.905
HsaEX0015816	0.07	10.97	10.9
HsaEX0012227	3.74	14.63	10.89
HsaEX0062702	87.805	98.69	10.885
HsaEX0001028	66.585	77.46	10.875
HsaEX0020489	4.8	15.665	10.865
HsaEX1013966	2.735	13.595	10.86
HsaEX0040631	55.085	65.94	10.855
HsaEX0029978	69.43	80.28	10.85
HsaEX0013183	79.485	90.33	10.845
HsaEX0033760	17.465	28.31	10.845
HsaEX0042363	16.41	27.235	10.825
HsaEX1024721	7.85	18.665	10.815
HsaEX0012347	22.505	33.32	10.815
HsaEX0027001	42.975	53.79	10.815
HsaEX0003341	89.19	100	10.81
HsaEX0001673	7.285	18.095	10.81
HsaEX1007585	0	10.8	10.8
HsaEX0033960	0	10.795	10.795
HsaEX0069536	87.315	98.09	10.775
HsaEX0073596	74.48	85.255	10.775
HsaEX0024743	4.23	15	10.77
HsaEX0014134	69.405	80.17	10.765
HsaEX0001850	5.78	16.53	10.75
HsaEX0035265	21.04	31.79	10.75
HsaEX1027874	4.85	15.595	10.745
HsaEX0041564	21.865	32.61	10.745
HsaEX0022151	61.815	72.55	10.735
HsaEX0064010	87.63	98.36	10.73
HsaEX0061712	14.875	25.605	10.73
HsaEX1037096	4	14.71	10.71
HsaEX0038638	10.735	21.435	10.7
HsaEX0034437	80.965	91.655	10.69
HsaEX0032930	79.49	90.155	10.665
HsaEX0035323	6.25	16.895	10.645
HsaEX0001579	74.55	85.195	10.645
HsaEX0047712	70.38	81.015	10.635
HsaEX0039842	17.445	28.075	10.63
HsaEX0048987	84.465	95.085	10.62
HsaEX1006339	0	10.615	10.615
HsaEX0022643	40.8	51.405	10.605
HsaEX0039407	85.815	96.42	10.605
HsaEX0033949	5.95	16.555	10.605
HsaEX0060233	2.44	13.045	10.605
HsaEX0057177	74.695	85.295	10.6
HsaEX0053242	89.4	100	10.6
HsaEX0046792	15	25.58	10.58
HsaEX0037587	81.91	92.485	10.575
HsaEX0050690	50.85	61.425	10.575
HsaEX0023982	12.285	22.855	10.57
HsaEX0038060	73.435	84.005	10.57
HsaEX0007416	12.17	22.73	10.56
HsaEX0073541	43.225	53.785	10.56
HsaEX0029057	0	10.545	10.545
HsaEX0019033	54.75	65.295	10.545
HsaEX0058739	2.685	13.225	10.54
HsaEX0047458	89.47	100	10.53
HsaEX1012428	0.2	10.73	10.53
HsaEX1036872	0	10.53	10.53
HsaEX0022623	54.445	64.975	10.53
HsaEX0008415	9.225	19.75	10.525
HsaEX0047226	0.315	10.835	10.52
HsaEX0042517	85.775	96.295	10.52
HsaEX0053971	29.17	39.68	10.51
HsaEX0012984	1.645	12.145	10.5
HsaEX0049508	60.955	71.43	10.475
HsaEX0020377	30.095	40.56	10.465
HsaEX0011832	87.56	98.02	10.46
HsaEX1045131	8.26	18.72	10.46
HsaEX0003164	89.54	100	10.46
HsaEX0025688	85.235	95.695	10.46
HsaEX0065858	3.1	13.55	10.45
HsaEX0044385	33.05	43.495	10.445
HsaEX1046545	17.87	28.305	10.435
HsaEX1013774	75.515	85.95	10.435
HsaEX0045042	1.79	12.205	10.415
HsaEX0012738	89.59	100	10.41
HsaEX0022139	82.195	92.6	10.405
HsaEX0036256	0	10.395	10.395
HsaEX1044349	2.935	13.325	10.39
HsaEX0048091	84.2	94.59	10.39
HsaEX0044934	79.89	90.275	10.385
HsaEX0056568	20.93	31.31	10.38
HsaEX1022224	75.555	85.935	10.38
HsaEX0047190	88.195	98.57	10.375
HsaEX0039318	23.885	34.245	10.36
HsaEX0014078	82.3	92.655	10.355
HsaEX0051225	52.78	63.125	10.345
HsaEX0010757	80.04	90.375	10.335
HsaEX0053631	22.24	32.575	10.335
HsaEX0037896	3.095	13.425	10.33
HsaEX0035105	81.98	92.305	10.325
HsaEX0005799	76.05	86.37	10.32
HsaEX0014508	29.165	39.47	10.305
HsaEX0060045	17.66	27.96	10.3
HsaEX0001957	83.97	94.265	10.295
HsaEX0066854	82.325	92.615	10.29
HsaEX0046563	2.24	12.515	10.275
HsaEX0064511	85.82	96.09	10.27
HsaEX6017449	0.165	10.435	10.27
HsaEX0051030	82.28	92.535	10.255
HsaEX6099428	89.745	100	10.255
HsaEX0014710	13.11	23.36	10.25
HsaEX0046753	16.425	26.675	10.25
HsaEX0002767	81.695	91.94	10.245
HsaEX0019685	89.755	100	10.245
HsaEX0051285	4.345	14.59	10.245
HsaEX0057741	78.275	88.51	10.235
HsaEX0035968	37.85	48.075	10.225
HsaEX0007605	89.775	100	10.225
HsaEX0048340	79.38	89.595	10.215
HsaEX0061450	13.72	23.92	10.2
HsaEX1046280	11.29	21.49	10.2
HsaEX0009500	74.22	84.4	10.18
HsaEX0040235	89.83	100	10.17
HsaEX1042987	0.705	10.875	10.17
HsaEX0048260	3.06	13.22	10.16
HsaEX6067019	89.855	100	10.145
HsaEX0023429	83.265	93.4	10.135
HsaEX0030257	7.62	17.75	10.13
HsaEX1041310	3.96	14.085	10.125
HsaEX0016142	19.76	29.875	10.115
HsaEX1018900	0	10.11	10.11
HsaEX0020631	36.665	46.765	10.1
HsaEX0031545	0	10.1	10.1
HsaEX6074204	89.9	100	10.1
HsaEX0044188	45.365	55.46	10.095
HsaEX0045576	86.23	96.315	10.085
HsaEX0074322	84.55	94.625	10.075
HsaEX0073685	0	10.075	10.075
HsaEX0012655	38.59	48.66	10.07
HsaEX0007674	65.495	75.56	10.065
HsaEX0027448	0.72	10.78	10.06
HsaEX0001539	9.97	20.02	10.05
HsaEX1025393	42.19	52.24	10.05
HsaEX0073232	22.35	32.39	10.04
HsaEX0032156	83.185	93.215	10.03
HsaEX6005651	86.76	96.785	10.025
HsaEX0071187	81.17	91.185	10.015
HsaEX0003316	85.575	95.585	10.01
HsaEX0000042	34.43	44.44	10.01
HsaEX0026486	88.965	98.97	10.005
HsaEX0037638	79.97	89.97	10
HsaEX0038930	18.545	28.545	10
HsaEX0061285	90	100	10
HsaEX0070851	90	100	10
HsaEX6063545	90	100	10
HsaEX0040951	1.92	11.915	9.995
HsaEX0051451	39.26	49.25	9.99
HsaEX0032131	51.085	61.07	9.985
HsaEX0069422	13.335	23.32	9.985
HsaEX0063503	3.32	13.3	9.98
HsaEX1027155	4.23	14.21	9.98
HsaEX0024329	17.955	27.93	9.975
HsaEX0023364	12.28	22.255	9.975
HsaEX0043560	88.325	98.295	9.97
HsaEX0061758	41.835	51.805	9.97
HsaEX0028095	36.95	46.915	9.965
HsaEX0072361	5.08	15.04	9.96
HsaEX0004680	82.58	92.53	9.95
HsaEX0024154	5.855	15.805	9.95
HsaEX0010519	74.93	84.86	9.93
HsaEX0053686	90.085	100	9.915
HsaEX0003543	52.29	62.2	9.91
HsaEX0010157	11.84	21.74	9.9
HsaEX0029287	2.745	12.645	9.9
HsaEX0073129	50.965	60.86	9.895
HsaEX0043467	6.6	16.49	9.89
HsaEX0067853	4.335	14.19	9.855
HsaEX1031136	0	9.855	9.855
HsaEX1003109	0.09	9.93	9.84
HsaEX6080863	86.46	96.295	9.835
HsaEX0060392	85.79	95.62	9.83
HsaEX0002761	86.195	96.02	9.825
HsaEX0059688	90.175	100	9.825
HsaEX0063674	7.49	17.305	9.815
HsaEX1033500	13.73	23.525	9.795
HsaEX0055528	2.89	12.68	9.79
HsaEX1003519	2.995	12.785	9.79
HsaEX0034140	2.03	11.815	9.785
HsaEX0047811	64.725	74.505	9.78
HsaEX1018494	7.95	17.725	9.775
HsaEX0005875	85.015	94.79	9.775
HsaEX0070328	46.63	56.4	9.77
HsaEX0014048	2.18	11.95	9.77
HsaEX0022590	88.16	97.92	9.76
HsaEX0027430	90.24	100	9.76
HsaEX0028327	90.24	100	9.76
HsaEX0017409	22.15	31.91	9.76
HsaEX0027797	82.935	92.67	9.735
HsaEX1003604	4.55	14.285	9.735
HsaEX0043195	75.82	85.55	9.73
HsaEX0001567	84.21	93.94	9.73
HsaEX0007161	2.705	12.435	9.73
HsaEX1040022	1.9	11.62	9.72
HsaEX0047401	4.08	13.8	9.72
HsaEX0036498	78.845	88.56	9.715
HsaEX0033516	1.13	10.845	9.715
HsaEX0017953	69.5	79.21	9.71
HsaEX0008452	7.135	16.835	9.7
HsaEX0055211	0	9.7	9.7
HsaEX0040625	13.6	23.29	9.69
HsaEX1025193	0.765	10.455	9.69
HsaEX0058132	75.305	84.995	9.69
HsaEX0054049	38.365	48.05	9.685
HsaEX0009687	17.06	26.745	9.685
HsaEX0024862	77.825	87.5	9.675
HsaEX0055301	6.38	16.055	9.675
HsaEX0069129	75.29	84.96	9.67
HsaEX0029446	0.795	10.465	9.67
HsaEX1005406	20.34	30.005	9.665
HsaEX0061804	33.46	43.125	9.665
HsaEX1001837	29.555	39.22	9.665
HsaEX0056204	10.195	19.86	9.665
HsaEX0072799	7.32	16.98	9.66
HsaEX0020836	83.37	93.03	9.66
HsaEX0058206	70.79	80.45	9.66
HsaEX0029812	86.775	96.435	9.66
HsaEX1008933	0.875	10.53	9.655
HsaEX1007837	0	9.65	9.65
HsaEX6067018	90.355	100	9.645
HsaEX0072801	11.69	21.335	9.645
HsaEX0052322	15.61	25.24	9.63
HsaEX0037840	79.18	88.805	9.625
HsaEX0010607	77.03	86.655	9.625
HsaEX0025377	17.985	27.59	9.605
HsaEX7008355	39.385	48.985	9.6
HsaEX0072735	81.42	91.015	9.595
HsaEX1003103	6.33	15.925	9.595
HsaEX0003009	6.36	15.95	9.59
HsaEX0002069	1.345	10.935	9.59
HsaEX0023207	8.83	18.42	9.59
HsaEX0072081	10.405	19.99	9.585
HsaEX0046985	81.56	91.13	9.57
HsaEX0056372	86.21	95.77	9.56
HsaEX0072927	3.475	13.035	9.56
HsaEX1004150	0.47	10.015	9.545
HsaEX0020452	75.555	85.1	9.545
HsaEX0072669	52.07	61.61	9.54
HsaEX0058044	0.56	10.095	9.535
HsaEX0070281	21.655	31.165	9.51
HsaEX0056477	4.795	14.3	9.505
HsaEX0063723	38.805	48.3	9.495
HsaEX0069640	16.465	25.95	9.485
HsaEX0057599	73.405	82.89	9.485
HsaEX0019515	78.52	88.005	9.485
HsaEX0032160	26.52	36	9.48
HsaEX1028356	32.9	42.38	9.48
HsaEX1044192	0.465	9.94	9.475
HsaEX1000110	0	9.43	9.43
HsaEX0017346	86.04	95.465	9.425
HsaEX0057813	87.61	97.025	9.415
HsaEX6069275	90.6	100	9.4
HsaEX0006045	65.385	74.785	9.4
HsaEX0001743	85.785	95.175	9.39
HsaEX0009864	14.72	24.11	9.39
HsaEX0057121	39.285	48.665	9.38
HsaEX0056554	88.895	98.275	9.38
HsaEX0033583	13.125	22.5	9.375
HsaEX1013003	16.795	26.17	9.375
HsaEX0031493	1.195	10.56	9.365
HsaEX0031098	0	9.36	9.36
HsaEX0056045	10.64	20	9.36
HsaEX1006669	25.175	34.53	9.355
HsaEX1014552	0.15	9.505	9.355
HsaEX0029845	86.67	96.02	9.35
HsaEX0073823	50.57	59.92	9.35
HsaEX0073086	13.3	22.65	9.35
HsaEX6027599	80.01	89.355	9.345
HsaEX0069701	1.09	10.435	9.345
HsaEX0022305	90.66	100	9.34
HsaEX0049180	78.54	87.88	9.34
HsaEX0068707	6.405	15.735	9.33
HsaEX0055697	81.045	90.375	9.33
HsaEX0067092	4.935	14.26	9.325
HsaEX0053618	84.28	93.605	9.325
HsaEX0039192	67.43	76.75	9.32
HsaEX0007291	89.545	98.85	9.305
HsaEX1031508	20.46	29.76	9.3
HsaEX0017955	9.31	18.6	9.29
HsaEX0040956	83.67	92.955	9.285
HsaEX0074541	81.515	90.795	9.28
HsaEX0021384	1.81	11.09	9.28
HsaEX0022589	88.41	97.685	9.275
HsaEX0013480	5.04	14.31	9.27
HsaEX1008771	71.43	80.7	9.27
HsaEX6082848	47.59	56.855	9.265
HsaEX0061025	89.9	99.165	9.265
HsaEX0022248	70.375	79.635	9.26
HsaEX0015935	88.21	97.46	9.25
HsaEX1041089	0	9.25	9.25
HsaEX0031022	87.04	96.285	9.245
HsaEX0025287	7.725	16.97	9.245
HsaEX0027063	80.99	90.235	9.245
HsaEX0069646	8.735	17.975	9.24
HsaEX0006918	83.915	93.15	9.235
HsaEX0023083	8.39	17.625	9.235
HsaEX1032281	32.67	41.9	9.23
HsaEX0041316	85.605	94.825	9.22
HsaEX0025423	6.365	15.58	9.215
HsaEX0011544	8.655	17.87	9.215
HsaEX0033869	72.16	81.37	9.21
HsaEX0050460	90.8	100	9.2
HsaEX1039714	0	9.195	9.195
HsaEX0024179	80.595	89.79	9.195
HsaEX0033355	87.23	96.425	9.195
HsaEX0055657	77.68	86.875	9.195
HsaEX0071890	69.1	78.29	9.19
HsaEX0025983	85.335	94.52	9.185
HsaEX0065894	82	91.17	9.17
HsaEX1046051	18.45	27.605	9.155
HsaEX0068451	4.76	13.91	9.15
HsaEX0043603	86.55	95.7	9.15
HsaEX6004871	86.4	95.55	9.15
HsaEX0068644	10.625	19.76	9.135
HsaEX6072005	88.37	97.505	9.135
HsaEX0065072	81.355	90.485	9.13
HsaEX0067684	86.615	95.745	9.13
HsaEX0000451	90.87	100	9.13
HsaEX0024831	74.62	83.74	9.12
HsaEX0046971	65.935	75.05	9.115
HsaEX0055778	63.575	72.69	9.115
HsaEX0038747	86.705	95.81	9.105
HsaEX0047297	15.285	24.39	9.105
HsaEX1024374	5.235	14.325	9.09
HsaEX1028027	10.49	19.58	9.09
HsaEX1002383	1.75	10.835	9.085
HsaEX1041063	0	9.08	9.08
HsaEX0059954	90.92	100	9.08
HsaEX0072534	47.485	56.555	9.07
HsaEX0015133	5.645	14.715	9.07
HsaEX1037434	37.035	46.1	9.065
HsaEX0036592	86.435	95.495	9.06
HsaEX1037515	0.635	9.695	9.06
HsaEX0000439	0	9.06	9.06
HsaEX0042171	14.28	23.34	9.06
HsaEX0041716	15.17	24.23	9.06
HsaEX0013316	30.365	39.415	9.05
HsaEX0065900	64.47	73.51	9.04
HsaEX1039792	3.2	12.235	9.035
HsaEX0014579	68.565	77.6	9.035
HsaEX0042175	42.495	51.53	9.035
HsaEX0019900	90.97	100	9.03
HsaEX1031703	5.26	14.29	9.03
HsaEX0005316	0	9.025	9.025
HsaEX0066853	80.74	89.765	9.025
HsaEX1025430	14.43	23.45	9.02
HsaEX0005367	24.19	33.2	9.01
HsaEX0028379	12.235	21.235	9
HsaEX0064512	2.63	11.63	9
HsaEX0045573	61.505	70.5	8.995
HsaEX0056081	5.455	14.45	8.995
HsaEX0060183	29.085	38.08	8.995
HsaEX0065788	35.47	44.46	8.99
HsaEX0074345	57.32	66.31	8.99
HsaEX0019053	1.385	10.355	8.97
HsaEX1027513	3.21	12.18	8.97
HsaEX0027070	64.95	73.915	8.965
HsaEX0035635	0.435	9.4	8.965
HsaEX0052885	36.84	45.8	8.96
HsaEX0041658	0.65	9.6	8.95
HsaEX1024357	33.41	42.355	8.945
HsaEX6054159	85.09	94.035	8.945
HsaEX0018395	84.885	93.805	8.92
HsaEX0004910	1.4	10.32	8.92
HsaEX0068538	71.59	80.51	8.92
HsaEX0012657	56.815	65.73	8.915
HsaEX0035834	0	8.915	8.915
HsaEX1046433	3.22	12.13	8.91
HsaEX0071822	1.675	10.585	8.91
HsaEX1037488	10.08	18.99	8.91
HsaEX0066191	76.44	85.35	8.91
HsaEX0042771	82.72	91.625	8.905
HsaEX6037101	80.075	88.98	8.905
HsaEX6054271	8.43	17.32	8.89
HsaEX0007519	73.875	82.76	8.885
HsaEX0012954	3.555	12.435	8.88
HsaEX0020391	2.195	11.075	8.88
HsaEX0012281	73.59	82.47	8.88
HsaEX0046789	91.125	100	8.875
HsaEX0074482	73.795	82.67	8.875
HsaEX1017058	0	8.875	8.875
HsaEX0049601	18.57	27.435	8.865
HsaEX1024209	8.44	17.305	8.865
HsaEX0028094	45.34	54.205	8.865
HsaEX0000093	14.17	23.03	8.86
HsaEX1046218	51.77	60.63	8.86
HsaEX1046588	14.94	23.795	8.855
HsaEX1026959	0.1	8.95	8.85
HsaEX0000149	13.565	22.41	8.845
HsaEX0046401	82.62	91.46	8.84
HsaEX0033976	78.7	87.535	8.835
HsaEX0006920	7.18	16	8.82
HsaEX1039727	0	8.81	8.81
HsaEX0043556	85.715	94.515	8.8
HsaEX1042285	18.295	27.09	8.795
HsaEX1044768	1.54	10.33	8.79
HsaEX0038623	8.02	16.805	8.785
HsaEX0017410	91.225	100	8.775
HsaEX6068828	49.37	58.145	8.775
HsaEX0011227	55.115	63.88	8.765
HsaEX1016842	0	8.76	8.76
HsaEX0011569	3.605	12.365	8.76
HsaEX0056009	41.415	50.175	8.76
HsaEX0064214	53.175	61.93	8.755
HsaEX0063667	66.365	75.115	8.75
HsaEX0037347	85	93.75	8.75
HsaEX0015134	83.45	92.195	8.745
HsaEX0058199	15.295	24.04	8.745
HsaEX0072602	87.245	95.99	8.745
HsaEX0033903	8.18	16.905	8.725
HsaEX0047076	2.64	11.365	8.725
HsaEX0042366	19.295	28.02	8.725
HsaEX0043160	60.355	69.07	8.715
HsaEX0051231	0.415	9.12	8.705
HsaEX1000958	20.84	29.545	8.705
HsaEX0033829	26.455	35.15	8.695
HsaEX6099429	91.305	100	8.695
HsaEX0007513	89.615	98.305	8.69
HsaEX0069054	82.35	91.035	8.685
HsaEX0026493	88.54	97.22	8.68
HsaEX0039198	56.47	65.15	8.68
HsaEX0065801	9.8	18.48	8.68
HsaEX0054256	86.875	95.55	8.675
HsaEX1009519	0.47	9.145	8.675
HsaEX0069179	88.515	97.19	8.675
HsaEX0055476	4.155	12.825	8.67
HsaEX0025397	49.46	58.13	8.67
HsaEX0004155	82.45	91.115	8.665
HsaEX1013533	0.485	9.145	8.66
HsaEX1040395	3.125	11.785	8.66
HsaEX0030224	80.8	89.455	8.655
HsaEX0016500	79.59	88.24	8.65
HsaEX0011284	91.355	100	8.645
HsaEX1023424	0.91	9.545	8.635
HsaEX1012164	2.86	11.49	8.63
HsaEX0006815	80.52	89.15	8.63
HsaEX0043597	90.625	99.255	8.63
HsaEX0055691	69.91	78.535	8.625
HsaEX0071902	56.345	64.965	8.62
HsaEX0057596	87.535	96.155	8.62
HsaEX0033192	11.025	19.64	8.615
HsaEX1046132	1.025	9.64	8.615
HsaEX0003456	89.745	98.36	8.615
HsaEX0029226	23.23	31.835	8.605
HsaEX0028057	85.34	93.935	8.595
HsaEX0028088	25.46	34.055	8.595
HsaEX6087794	14.56	23.14	8.58
HsaEX0047436	0	8.575	8.575
HsaEX0059386	83.21	91.78	8.57
HsaEX0060646	66.715	75.275	8.56
HsaEX6028029	91.44	100	8.56
HsaEX0055543	80.39	88.95	8.56
HsaEX0070579	8.31	16.865	8.555
HsaEX0034237	81.94	90.49	8.55
HsaEX0038186	73.065	81.61	8.545
HsaEX0058810	89.28	97.825	8.545
HsaEX1041174	88.38	96.91	8.53
HsaEX0046314	84.66	93.185	8.525
HsaEX0063481	23.245	31.765	8.52
HsaEX1027176	0	8.52	8.52
HsaEX0067105	90.77	99.275	8.505
HsaEX0024056	85.64	94.14	8.5
HsaEX0003980	15.055	23.55	8.495
HsaEX1025044	35.51	44.005	8.495
HsaEX1005850	88	96.49	8.49
HsaEX0025895	0.935	9.42	8.485
HsaEX1012413	2.495	10.975	8.48
HsaEX1012844	3.34	11.815	8.475
HsaEX0012165	0.105	8.575	8.47
HsaEX0000869	88.26	96.72	8.46
HsaEX0052509	6.11	14.57	8.46
HsaEX0007886	17.89	26.34	8.45
HsaEX0058652	72.42	80.87	8.45
HsaEX1041100	6.185	14.63	8.445
HsaEX0071916	84.145	92.58	8.435
HsaEX0039175	91.57	100	8.43
HsaEX0026485	8.715	17.14	8.425
HsaEX0025372	21.615	30.03	8.415
HsaEX0010754	87.465	95.88	8.415
HsaEX0038336	91.585	100	8.415
HsaEX0053815	0.65	9.06	8.41
HsaEX0069474	9.09	17.495	8.405
HsaEX0025678	91.6	100	8.4
HsaEX0052710	7.065	15.46	8.395
HsaEX0062897	75.93	84.325	8.395
HsaEX0033703	84.66	93.05	8.39
HsaEX0042942	78.34	86.73	8.39
HsaEX0003921	89.65	98.04	8.39
HsaEX0041977	0.25	8.635	8.385
HsaEX0020342	78.82	87.2	8.38
HsaEX0039490	20.53	28.91	8.38
HsaEX0004189	76.65	85.03	8.38
HsaEX1030406	0	8.37	8.37
HsaEX0030088	4.17	12.53	8.36
HsaEX0041218	2.64	11	8.36
HsaEX0062610	58.655	67.01	8.355
HsaEX1016634	0	8.355	8.355
HsaEX0071415	39.57	47.925	8.355
HsaEX0010063	89.735	98.085	8.35
HsaEX0039608	91.65	100	8.35
HsaEX0070852	8.33	16.67	8.34
HsaEX0052893	1.205	9.535	8.33
HsaEX0022440	6.855	15.18	8.325
HsaEX0059450	69.425	77.745	8.32
HsaEX0042734	61.62	69.94	8.32
HsaEX0050921	73.91	82.225	8.315
HsaEX0073690	3.22	11.52	8.3
HsaEX0016887	91.705	100	8.295
HsaEX0042356	12.4	20.69	8.29
HsaEX0046045	91.71	100	8.29
HsaEX0041006	19.575	27.845	8.27
HsaEX0016303	91.73	100	8.27
HsaEX0053291	91.74	100	8.26
HsaEX1005930	75.74	84	8.26
HsaEX0037315	83.525	91.78	8.255
HsaEX0032588	0	8.25	8.25
HsaEX0021401	91.76	100	8.24
HsaEX0061067	86.49	94.73	8.24
HsaEX0040796	1.725	9.965	8.24
HsaEX1045059	8.115	16.355	8.24
HsaEX0016051	3.64	11.88	8.24
HsaEX0050456	91.76	100	8.24
HsaEX0003031	78.005	86.23	8.225
HsaEX1013870	0	8.22	8.22
HsaEX0023559	2.36	10.58	8.22
HsaEX0028087	25.26	33.48	8.22
HsaEX1042340	5.64	13.86	8.22
HsaEX0046584	91.79	100	8.21
HsaEX1002564	0	8.21	8.21
HsaEX0014671	57.36	65.565	8.205
HsaEX0026113	59.605	67.81	8.205
HsaEX0046666	34.26	42.465	8.205
HsaEX0025815	62.39	70.585	8.195
HsaEX0020966	55.16	63.355	8.195
HsaEX0057561	62.06	70.25	8.19
HsaEX0034628	5.745	13.925	8.18
HsaEX0024331	21.37	29.545	8.175
HsaEX0010595	1.41	9.57	8.16
HsaEX1009674	0	8.155	8.155
HsaEX0009424	41.73	49.855	8.125
HsaEX0055433	91.88	100	8.12
HsaEX0041792	0	8.12	8.12
HsaEX0047342	3.505	11.62	8.115
HsaEX0033932	83.005	91.115	8.11
HsaEX0069151	79.17	87.28	8.11
HsaEX0051135	1.875	9.985	8.11
HsaEX0010161	0	8.11	8.11
HsaEX0033670	91.89	100	8.11
HsaEX0036293	0	8.11	8.11
HsaEX1036871	0	8.11	8.11
HsaEX6079638	0	8.11	8.11
HsaEX0009629	73.085	81.19	8.105
HsaEX6091378	80	88.105	8.105
HsaEX1007005	0.33	8.435	8.105
HsaEX0037223	10.155	18.255	8.1
HsaEX0065359	87.065	95.155	8.09
HsaEX0051343	67.92	76.005	8.085
HsaEX0017655	72.31	80.395	8.085
HsaEX0067354	1.235	9.315	8.08
HsaEX0032230	3.03	11.11	8.08
HsaEX0003152	0	8.075	8.075
HsaEX0029811	90.265	98.335	8.07
HsaEX0057598	68.345	76.415	8.07
HsaEX0022974	1.565	9.63	8.065
HsaEX0027787	81.955	90.01	8.055
HsaEX0025315	76.915	84.97	8.055
HsaEX0049471	17.855	25.91	8.055
HsaEX1032266	91.95	100	8.05
HsaEX6019481	91.955	100	8.045
HsaEX0003250	77.395	85.44	8.045
HsaEX0056163	34.295	42.33	8.035
HsaEX7006938	87.4	95.435	8.035
HsaEX0048476	4.635	12.665	8.03
HsaEX1003234	19.45	27.475	8.025
HsaEX0042394	7.435	15.46	8.025
HsaEX0074214	3.525	11.535	8.01
HsaEX1029563	0.25	8.26	8.01
HsaEX0041642	20.485	28.495	8.01
HsaEX0015229	79.195	87.2	8.005
HsaEX0036273	2.53	10.53	8
HsaEX1022086	0	8	8
HsaEX1024934	0	8	8
HsaEX0029788	0.625	8.62	7.995
HsaEX0012978	19.61	27.6	7.99
HsaEX0025757	75.22	83.205	7.985
HsaEX0015582	78.84	86.825	7.985
HsaEX0017546	87.24	95.225	7.985
HsaEX0012902	8.315	16.295	7.98
HsaEX0046077	3.64	11.615	7.975
HsaEX0018944	15.305	23.275	7.97
HsaEX0030241	35.815	43.78	7.965
HsaEX0072604	89.94	97.9	7.96
HsaEX6061688	84.75	92.71	7.96
HsaEX0037137	34.67	42.62	7.95
HsaEX0003163	89.275	97.225	7.95
HsaEX0018852	62.545	70.49	7.945
HsaEX1005723	2.32	10.265	7.945
HsaEX0027457	79.16	87.095	7.935
HsaEX0026487	90.485	98.42	7.935
HsaEX0032891	2.745	10.675	7.93
HsaEX0026168	83.735	91.665	7.93
HsaEX0043017	35.955	43.88	7.925
HsaEX0037432	5.305	13.23	7.925
HsaEX1019028	6.095	14.015	7.92
HsaEX0023727	89.49	97.41	7.92
HsaEX0009073	73.55	81.465	7.915
HsaEX6054158	86.485	94.4	7.915
HsaEX1017864	31.405	39.32	7.915
HsaEX0030158	6.21	14.12	7.91
HsaEX0026799	79.225	87.13	7.905
HsaEX0072529	23.21	31.115	7.905
HsaEX0062417	37.045	44.94	7.895
HsaEX0070779	92.11	100	7.89
HsaEX6088251	0	7.89	7.89
HsaEX0001027	85.175	93.06	7.885
HsaEX0042368	21.825	29.71	7.885
HsaEX0002651	79.49	87.375	7.885
HsaEX1002270	2.94	10.81	7.87
HsaEX1039387	1.375	9.245	7.87
HsaEX0073509	88.99	96.86	7.87
HsaEX0060051	25.57	33.425	7.855
HsaEX0007889	85.43	93.285	7.855
HsaEX0009036	82.145	90	7.855
HsaEX0068666	9.605	17.455	7.85
HsaEX0018617	71.345	79.19	7.845
HsaEX1033918	65.7	73.545	7.845
HsaEX0004033	0.925	8.76	7.835
HsaEX0025674	34	41.83	7.83
HsaEX0006658	24.34	32.165	7.825
HsaEX0045800	51.895	59.715	7.82
HsaEX0033219	0	7.82	7.82
HsaEX0067917	0	7.815	7.815
HsaEX0019235	92.185	100	7.815
HsaEX0051130	0.525	8.335	7.81
HsaEX1008141	88.18	95.99	7.81
HsaEX0053685	88.28	96.08	7.8
HsaEX0011285	3.32	11.11	7.79
HsaEX1008280	40.7	48.49	7.79
HsaEX0039052	77.525	85.315	7.79
HsaEX0070881	77.53	85.32	7.79
HsaEX0065256	82.065	89.85	7.785
HsaEX0045063	2.47	10.25	7.78
HsaEX0049259	8.695	16.47	7.775
HsaEX0067448	86.045	93.82	7.775
HsaEX0012442	88.475	96.245	7.77
HsaEX0028089	29.21	36.98	7.77
HsaEX0029541	1.775	9.54	7.765
HsaEX0054121	27.845	35.61	7.765
HsaEX0020386	29.335	37.095	7.76
HsaEX1043486	29.835	37.595	7.76
HsaEX0071668	0.69	8.445	7.755
HsaEX0028884	82.155	89.91	7.755
HsaEX0007960	8.995	16.745	7.75
HsaEX0034646	24.815	32.565	7.75
HsaEX0017368	28.285	36.025	7.74
HsaEX0068279	89.935	97.675	7.74
HsaEX0009765	55.74	63.475	7.735
HsaEX1036533	24.72	32.45	7.73
HsaEX0060409	1.61	9.34	7.73
HsaEX0039610	84.79	92.515	7.725
HsaEX0049274	15.49	23.215	7.725
HsaEX0045052	41.78	49.505	7.725
HsaEX0064754	6.505	14.22	7.715
HsaEX0046377	19.965	27.675	7.71
HsaEX0059435	58.885	66.59	7.705
HsaEX1041218	28.57	36.275	7.705
HsaEX0063220	91.125	98.83	7.705
HsaEX0041269	0	7.69	7.69
HsaEX0062880	92.31	100	7.69
HsaEX0015249	3.795	11.475	7.68
HsaEX0031629	92.33	100	7.67
HsaEX6044619	83.45	91.12	7.67
HsaEX0012882	0.72	8.39	7.67
HsaEX0068733	72.395	80.055	7.66
HsaEX0063283	0.315	7.975	7.66
HsaEX0000313	92.355	100	7.645
HsaEX0033937	32.135	39.78	7.645
HsaEX0038179	20.845	28.485	7.64
HsaEX0056965	33.63	41.27	7.64
HsaEX0002222	11.31	18.945	7.635
HsaEX0009893	9.3	16.935	7.635
HsaEX0073000	46.195	53.83	7.635
HsaEX0028231	32.78	40.41	7.63
HsaEX0007124	4.745	12.37	7.625
HsaEX0045004	6.645	14.26	7.615
HsaEX0072769	71.96	79.575	7.615
HsaEX0038655	92.39	100	7.61
HsaEX0024042	1.29	8.9	7.61
HsaEX0042365	21.875	29.475	7.6
HsaEX0026036	0	7.595	7.595
HsaEX0059665	7.61	15.205	7.595
HsaEX1025005	0.29	7.88	7.59
HsaEX1038879	0.42	8.005	7.585
HsaEX0055776	73.07	80.65	7.58
HsaEX0026131	21.075	28.65	7.575
HsaEX0004814	6.61	14.185	7.575
HsaEX0033964	73.41	80.975	7.565
HsaEX1022969	1.835	9.395	7.56
HsaEX0011561	78.455	86.01	7.555
HsaEX0007303	8.64	16.195	7.555
HsaEX0042577	88.575	96.13	7.555
HsaEX0057122	60.665	68.215	7.55
HsaEX6051015	92.45	100	7.55
HsaEX0025946	34.78	42.325	7.545
HsaEX0002827	0.86	8.405	7.545
HsaEX0039508	20.44	27.98	7.54
HsaEX0052618	44.57	52.11	7.54
HsaEX1008191	9.05	16.59	7.54
HsaEX0022592	22.81	30.345	7.535
HsaEX0064362	63.965	71.495	7.53
HsaEX0002063	92.47	100	7.53
HsaEX0056329	17.285	24.815	7.53
HsaEX1018281	0.38	7.905	7.525
HsaEX0032666	86.285	93.8	7.515
HsaEX0040822	88.895	96.41	7.515
HsaEX0001958	90.755	98.26	7.505
HsaEX0014665	91.295	98.8	7.505
HsaEX0048352	91.525	99.025	7.5
HsaEX0051653	92.5	100	7.5
HsaEX0027428	4.81	12.31	7.5
HsaEX1036509	86.94	94.43	7.49
HsaEX0022010	0.345	7.83	7.485
HsaEX0019583	31.845	39.33	7.485
HsaEX0035657	73.895	81.37	7.475
HsaEX0044792	6.035	13.51	7.475
HsaEX0037076	44.355	51.83	7.475
HsaEX1042183	1.49	8.96	7.47
HsaEX0024101	4.015	11.485	7.47
HsaEX0040503	78.265	85.735	7.47
HsaEX6080434	92.53	100	7.47
HsaEX0002246	73.255	80.72	7.465
HsaEX0033509	14.375	21.84	7.465
HsaEX0003670	13.97	21.43	7.46
HsaEX0043076	80.695	88.15	7.455
HsaEX1007115	91.71	99.165	7.455
HsaEX1044067	3.66	11.11	7.45
HsaEX0072605	92.565	100	7.435
HsaEX1015243	0.045	7.48	7.435
HsaEX0027026	81.35	88.78	7.43
HsaEX0057129	92.57	100	7.43
HsaEX0052378	67.765	75.195	7.43
HsaEX0037126	90.135	97.56	7.425
HsaEX0005715	89.19	96.61	7.42
HsaEX0011299	0	7.42	7.42
HsaEX0004146	92.59	100	7.41
HsaEX0054720	92.595	100	7.405
HsaEX0071375	89.655	97.06	7.405
HsaEX6029499	92.595	100	7.405
HsaEX0074073	29.05	36.45	7.4
HsaEX0032089	72.35	79.75	7.4
HsaEX0017800	77.37	84.765	7.395
HsaEX0000377	86.27	93.665	7.395
HsaEX0033493	81.9	89.295	7.395
HsaEX0034485	16.17	23.56	7.39
HsaEX0047577	82.67	90.06	7.39
HsaEX0036210	13.84	21.23	7.39
HsaEX0033501	5.35	12.735	7.385
HsaEX0002624	12.135	19.51	7.375
HsaEX1001836	72.98	80.355	7.375
HsaEX0012064	92.63	100	7.37
HsaEX0035136	92.63	100	7.37
HsaEX0064530	77.505	84.87	7.365
HsaEX0024457	7.45	14.81	7.36
HsaEX1017278	3.03	10.39	7.36
HsaEX0066843	2.595	9.95	7.355
HsaEX0070321	13.88	21.23	7.35
HsaEX0023295	20.185	27.53	7.345
HsaEX0070493	2.325	9.67	7.345
HsaEX0073276	86.535	93.88	7.345
HsaEX0017914	90.32	97.665	7.345
HsaEX0052286	5.855	13.2	7.345
HsaEX0063820	89.8	97.145	7.345
HsaEX0036546	88.915	96.255	7.34
HsaEX0062356	15.345	22.685	7.34
HsaEX0007279	92.215	99.55	7.335
HsaEX0045880	0.76	8.09	7.33
HsaEX0033705	85.89	93.215	7.325
HsaEX0042794	4.09	11.415	7.325
HsaEX0073928	16.185	23.505	7.32
HsaEX1014749	0	7.32	7.32
HsaEX0023916	82.885	90.205	7.32
HsaEX0046419	0.85	8.165	7.315
HsaEX0003344	8.835	16.15	7.315
HsaEX0030357	89.935	97.25	7.315
HsaEX0055994	7.69	15	7.31
HsaEX0070981	6.675	13.98	7.305
HsaEX1003185	0.845	8.15	7.305
HsaEX0052288	1.545	8.85	7.305
HsaEX0031363	17.92	25.225	7.305
HsaEX1030987	0	7.305	7.305
HsaEX0047079	81.17	88.47	7.3
HsaEX0013494	77.995	85.295	7.3
HsaEX1007116	91.84	99.14	7.3
HsaEX0070670	1.545	8.84	7.295
HsaEX0055106	6.03	13.325	7.295
HsaEX1041692	0.71	8	7.29
HsaEX0061788	12.75	20.04	7.29
HsaEX6020213	84.205	91.49	7.285
HsaEX6019482	92.725	100	7.275
HsaEX0033312	1.425	8.7	7.275
HsaEX1021894	14.47	21.745	7.275
HsaEX0052744	86.51	93.78	7.27
HsaEX0025533	0.465	7.73	7.265
HsaEX0014587	75.925	83.185	7.26
HsaEX0037679	2.31	9.56	7.25
HsaEX0005451	63.89	71.135	7.245
HsaEX1005350	11.25	18.49	7.24
HsaEX0034707	5.13	12.37	7.24
HsaEX0013398	10.915	18.15	7.235
HsaEX0003159	91.255	98.485	7.23
HsaEX0033678	15.465	22.695	7.23
HsaEX0017820	7.81	15.035	7.225
HsaEX0022063	90.45	97.675	7.225
HsaEX0051288	86.38	93.595	7.215
HsaEX0013378	2.25	9.465	7.215
HsaEX0003358	25.915	33.13	7.215
HsaEX0023026	91.975	99.185	7.21
HsaEX0036146	1.925	9.135	7.21
HsaEX0007838	1.525	8.73	7.205
HsaEX1003972	2.5	9.695	7.195
HsaEX7010792	14.855	22.045	7.19
HsaEX0068255	12.565	19.755	7.19
HsaEX0033814	54.92	62.1	7.18
HsaEX0069048	68.745	75.92	7.175
HsaEX0030912	6.575	13.745	7.17
HsaEX1010592	17.405	24.575	7.17
HsaEX0039197	76.805	83.975	7.17
HsaEX0003426	80.43	87.6	7.17
HsaEX0024616	91.57	98.735	7.165
HsaEX0038069	87.515	94.68	7.165
HsaEX1035747	0	7.165	7.165
HsaEX0015063	57.395	64.555	7.16
HsaEX0034393	63.505	70.665	7.16
HsaEX0022530	76.44	83.59	7.15
HsaEX0069018	3.465	10.615	7.15
HsaEX1040080	2.05	9.2	7.15
HsaEX0005664	88.545	95.69	7.145
HsaEX0068685	9.845	16.99	7.145
HsaEX0046957	82.175	89.315	7.14
HsaEX0051577	79.615	86.755	7.14
HsaEX0036583	79.97	87.105	7.135
HsaEX0033921	1.165	8.3	7.135
HsaEX1005300	26.585	33.72	7.135
HsaEX0018058	84.555	91.69	7.135
HsaEX0051264	65.76	72.895	7.135
HsaEX6052954	88.205	95.34	7.135
HsaEX0049347	92.87	100	7.13
HsaEX0051516	4.315	11.44	7.125
HsaEX0062697	0	7.125	7.125
HsaEX0043892	12.54	19.665	7.125
HsaEX0065022	76.35	83.47	7.12
HsaEX0047364	5.815	12.935	7.12
HsaEX0064673	2.48	9.6	7.12
HsaEX7105501	0	7.12	7.12
HsaEX0004337	88.385	95.5	7.115
HsaEX0028373	46.455	53.57	7.115
HsaEX0065737	12.555	19.67	7.115
HsaEX0020514	76.455	83.57	7.115
HsaEX0009412	7.69	14.8	7.11
HsaEX0074429	38.59	45.695	7.105
HsaEX1044654	0.795	7.895	7.1
HsaEX0022134	1.255	8.35	7.095
HsaEX6013651	92.91	100	7.09
HsaEX0042520	0.53	7.62	7.09
HsaEX0069176	85.885	92.97	7.085
HsaEX0051745	90.325	97.41	7.085
HsaEX0061294	0.555	7.635	7.08
HsaEX7010882	14.05	21.13	7.08
HsaEX0021111	88.365	95.445	7.08
HsaEX0063213	86.96	94.04	7.08
HsaEX0040592	1.535	8.605	7.07
HsaEX1040782	12.5	19.57	7.07
HsaEX0054615	67.3	74.37	7.07
HsaEX0055263	26.23	33.295	7.065
HsaEX1006876	1.34	8.405	7.065
HsaEX1006359	6.33	13.39	7.06
HsaEX0065791	4.39	11.45	7.06
HsaEX0063865	66.095	73.15	7.055
HsaEX0052749	0.56	7.615	7.055
HsaEX0013458	12.525	19.57	7.045
HsaEX0067301	89.86	96.9	7.04
HsaEX6068367	73.91	80.95	7.04
HsaEX0070880	87.28	94.32	7.04
HsaEX7009627	1.875	8.91	7.035
HsaEX0071092	82.15	89.18	7.03
HsaEX0027637	80.655	87.685	7.03
HsaEX0073288	90.365	97.395	7.03
HsaEX0021103	92.98	100	7.02
HsaEX0009813	92.985	100	7.015
HsaEX0004536	92.99	100	7.01
HsaEX0066790	92.99	100	7.01
HsaEX0003799	89.655	96.665	7.01
HsaEX0035358	45.805	52.81	7.005
HsaEX0050087	86.15	93.155	7.005
HsaEX0021345	45.59	52.59	7
HsaEX0019482	84.06	91.06	7
HsaEX1039646	3.34	10.335	6.995
HsaEX0052215	75.73	82.72	6.99
HsaEX0039351	46.57	53.555	6.985
HsaEX0021423	23.78	30.765	6.985
HsaEX1009502	0	6.98	6.98
HsaEX0070997	8.045	15.02	6.975
HsaEX0010225	5.7	12.67	6.97
HsaEX0033775	10.63	17.59	6.96
HsaEX0000383	91.2	98.16	6.96
HsaEX6001642	93.04	100	6.96
HsaEX1041328	1.96	8.915	6.955
HsaEX0056208	5.32	12.275	6.955
HsaEX0066861	85.09	92.045	6.955
HsaEX0042786	13.87	20.815	6.945
HsaEX0019420	1.175	8.12	6.945
HsaEX0023786	29.34	36.285	6.945
HsaEX1009055	0.265	7.2	6.935
HsaEX0053318	15.64	22.575	6.935
HsaEX0073461	85.825	92.755	6.93
HsaEX1046203	9.175	16.105	6.93
HsaEX1031199	71.525	78.455	6.93
HsaEX0039834	93.08	100	6.92
HsaEX0045571	0.97	7.89	6.92
HsaEX0005700	75.255	82.17	6.915
HsaEX1002774	11.645	18.56	6.915
HsaEX1026209	0.275	7.19	6.915
HsaEX0017548	18.77	25.68	6.91
HsaEX0070847	6.18	13.085	6.905
HsaEX0019822	93.1	100	6.9
HsaEX0037110	93.1	100	6.9
HsaEX0021353	34.45	41.35	6.9
HsaEX7004592	93.105	100	6.895
[truncated: 6,115 more rows]

## Sheet: MDA-MB-231 24h
MDA-MB-231 - 24h induction (1 μg/mL doxycycline)
EVENT	SRRM4 DM	SRRM4 WT	∆PSI (WT-DM)
HsaEX0023714	1.24	91.71	90.47
HsaEX0005072	0.83	90.28	89.45
HsaEX0005055	0	88.91	88.91
HsaEX0006966	0	88.29	88.29
HsaEX0012302	2.06	90.04	87.98
HsaEX0038702	0	85.77	85.77
HsaEX0004907	0	85.6	85.6
HsaEX0060835	0	85.56	85.56
HsaEX0045196	1.47	86.36	84.89
HsaEX0012135	0	84.69	84.69
HsaEX0042009	0	83.57	83.57
HsaEX0039967	14.09	96.58	82.49
HsaEX0049335	4.02	86.48	82.46
HsaEX0028492	0.79	83.21	82.42
HsaEX0006858	3.92	86.15	82.23
HsaEX0039034	0	82.09	82.09
HsaEX0047035	7.57	89.56	81.99
HsaEX0006689	1.17	82.31	81.14
HsaEX0070259	0	80.7	80.7
HsaEX0013076	0	80.52	80.52
HsaEX0034475	0	79.19	79.19
HsaEX0026467	0	78.59	78.59
HsaEX0051241	0	78.44	78.44
HsaEX0026489	0	77.17	77.17
HsaEX0001804	0	77.13	77.13
HsaEX0000641	9.97	86.95	76.98
HsaEX0040386	0	76.77	76.77
HsaEX0033112	4.76	81.21	76.45
HsaEX0006681	20.15	96.43	76.28
HsaEX0020591	0	76.28	76.28
HsaEX0058023	0.65	75.82	75.17
HsaEX0051167	0	75.06	75.06
HsaEX0050856	1.23	76.06	74.83
HsaEX0027507	8.53	82.9	74.37
HsaEX0006155	2.06	76.22	74.16
HsaEX0045622	2.54	75.66	73.12
HsaEX0023360	0	72.69	72.69
HsaEX0071083	3.46	75.58	72.12
HsaEX0020667	0	72.11	72.11
HsaEX0021607	0	72.06	72.06
HsaEX0070258	0	71.68	71.68
HsaEX1040144	0	71.59	71.59
HsaEX0042574	0	71.05	71.05
HsaEX0053093	0	70.87	70.87
HsaEX1005019	5.65	76.45	70.8
HsaEX0018764	0.87	71.48	70.61
HsaEX0039778	0	70.13	70.13
HsaEX6087239	0	69.7	69.7
HsaEX0022977	2.62	72.26	69.64
HsaEX0027514	0	69.62	69.62
HsaEX0022280	0	69.49	69.49
HsaEX0061188	1.12	70.34	69.22
HsaEX0056638	14.64	83.31	68.67
HsaEX1002327	8.53	76.9	68.37
HsaEX0016976	0	67.8	67.8
HsaEX1038700	1.94	69.56	67.62
HsaEX0059526	7.1	74.24	67.14
HsaEX0006174	0	67.01	67.01
HsaEX0012545	0.41	67.31	66.9
HsaEX1031570	28.94	95.45	66.51
HsaEX0063243	0	66.47	66.47
HsaEX1004772	0	66.03	66.03
HsaEX0039104	21.08	86.54	65.46
HsaEX0051317	0	65.33	65.33
HsaEX0038710	24.75	89.82	65.07
HsaEX0022979	1.8	66.37	64.57
HsaEX0028052	12.82	76.74	63.92
HsaEX0012290	0	63.43	63.43
HsaEX0015498	0	63.39	63.39
HsaEX0058029	0	63.07	63.07
HsaEX0070740	0	62.98	62.98
HsaEX0029786	20.56	83.33	62.77
HsaEX0035103	0	62.65	62.65
HsaEX1043449	1.51	64.1	62.59
HsaEX0035450	0	62.18	62.18
HsaEX0050855	0	61.97	61.97
HsaEX0052066	0	61.84	61.84
HsaEX0015666	3.82	65.66	61.84
HsaEX0057775	0.41	61.78	61.37
HsaEX0061917	1.64	62.77	61.13
HsaEX0049202	0	60.99	60.99
HsaEX1036077	0	60.88	60.88
HsaEX0051218	0	60.88	60.88
HsaEX0036341	2.26	62.89	60.63
HsaEX0019877	18.02	78.64	60.62
HsaEX0018777	0	60.17	60.17
HsaEX0052287	0	60.13	60.13
HsaEX0044642	23.84	83.96	60.12
HsaEX1009408	0	59.85	59.85
HsaEX0048320	7.76	67.26	59.5
HsaEX1041860	0.61	59.69	59.08
HsaEX0058019	2.82	61.82	59
HsaEX0020546	0	58.97	58.97
HsaEX0066666	0.04	58.51	58.47
HsaEX0002792	2.33	60.77	58.44
HsaEX1042716	0	57.92	57.92
HsaEX0071906	33.01	90.92	57.91
HsaEX0061551	20.23	78.08	57.85
HsaEX0038645	13.49	70.95	57.46
HsaEX0005036	0	57.13	57.13
HsaEX0006332	3.81	60.93	57.12
HsaEX0001839	19.91	76.56	56.65
HsaEX0023051	0.37	56.74	56.37
HsaEX0026370	7.98	64.12	56.14
HsaEX0070504	0	55.85	55.85
HsaEX0024958	6.13	61.76	55.63
HsaEX0066659	0	55.28	55.28
HsaEX6029722	0	55.13	55.13
HsaEX0054211	22.4	76.86	54.46
HsaEX0038484	0.79	54.77	53.98
HsaEX0049336	12.11	65.73	53.62
HsaEX0018829	21.47	75.05	53.58
HsaEX0035104	4.52	58.1	53.58
HsaEX0036234	0	53.49	53.49
HsaEX0039783	1.03	54.34	53.31
HsaEX0066242	26.6	79.86	53.26
HsaEX0005873	0	52.98	52.98
HsaEX0051169	5.26	57.87	52.61
HsaEX0029101	0	51.87	51.87
HsaEX0021585	0	51.67	51.67
HsaEX1040115	0	51.34	51.34
HsaEX0021425	2.58	53.72	51.14
HsaEX0015457	0	51.01	51.01
HsaEX0039306	2.14	53.05	50.91
HsaEX0060838	43.77	94.64	50.87
HsaEX0051163	0	50.7	50.7
HsaEX0000367	0	50.24	50.24
HsaEX0032587	0	50.24	50.24
HsaEX0067487	1.87	51.88	50.01
HsaEX1011349	0	50	50
HsaEX0037158	0	49.86	49.86
HsaEX0018410	0	49.59	49.59
HsaEX0041459	0	49.56	49.56
HsaEX0000656	0	49.13	49.13
HsaEX0064653	0.19	49.12	48.93
HsaEX0026028	33.39	82.28	48.89
HsaEX0004874	29.74	78.44	48.7
HsaEX0038690	4.14	52.55	48.41
HsaEX0019585	17.25	65.39	48.14
HsaEX6015639	2.06	50	47.94
HsaEX0044638	0	47.77	47.77
HsaEX0032608	0	47.59	47.59
HsaEX1014409	0.49	47.86	47.37
HsaEX7010863	2.13	49.33	47.2
HsaEX0057701	2.5	49.69	47.19
HsaEX0049991	3.04	50.15	47.11
HsaEX0073810	0	46.93	46.93
HsaEX0051138	1.83	48.71	46.88
HsaEX0009119	0	46.88	46.88
HsaEX0016571	0	46.67	46.67
HsaEX0066667	0	46.64	46.64
HsaEX0036237	13.64	60.27	46.63
HsaEX0048789	10.94	57.51	46.57
HsaEX0025270	0	46.49	46.49
HsaEX0064372	28.9	75.21	46.31
HsaEX0008094	0.38	46.53	46.15
HsaEX0023494	14	60	46
HsaEX0014781	21.24	67.23	45.99
HsaEX0044604	30.72	76.2	45.48
HsaEX0037783	7.04	52.17	45.13
HsaEX0023330	25.99	71.07	45.08
HsaEX0063208	10.53	55.56	45.03
HsaEX0026468	29.93	74.83	44.9
HsaEX0037668	30.57	75.31	44.74
HsaEX0070503	3.7	48.15	44.45
HsaEX0057212	41.61	85.89	44.28
HsaEX0051224	0	44.06	44.06
HsaEX0067471	0	43.92	43.92
HsaEX0049334	33.89	77.74	43.85
HsaEX0012013	0	43.78	43.78
HsaEX0065311	0	43.75	43.75
HsaEX0058384	7.63	51.21	43.58
HsaEX0060245	0	43.5	43.5
HsaEX1028111	2.77	46.14	43.37
HsaEX0042591	9.97	53.31	43.34
HsaEX0066658	0	43.07	43.07
HsaEX0023621	4.69	46.99	42.3
HsaEX0023275	1.45	43.75	42.3
HsaEX0065725	48.33	90.61	42.28
HsaEX0037214	0	42.17	42.17
HsaEX0033934	5.07	47.19	42.12
HsaEX0048492	0.03	41.87	41.84
HsaEX0061377	1.51	43.23	41.72
HsaEX0025457	0	41.46	41.46
HsaEX0058272	15.91	57.24	41.33
HsaEX0017573	0	40.97	40.97
HsaEX0041746	31.88	72.67	40.79
HsaEX0069169	4	44.51	40.51
HsaEX0020714	0	40.35	40.35
HsaEX0055952	24.55	64.29	39.74
HsaEX1039788	12.75	52.4	39.65
HsaEX0017556	42.14	81.63	39.49
HsaEX0035945	34.47	73.96	39.49
HsaEX1029868	0	39.33	39.33
HsaEX0052362	0	39.09	39.09
HsaEX0043901	19.57	58.5	38.93
HsaEX0063412	1.14	39.97	38.83
HsaEX0064198	0	38.83	38.83
HsaEX0041762	32.82	71.63	38.81
HsaEX0043682	0.4	39.13	38.73
HsaEX0016967	56.01	94.59	38.58
HsaEX0061698	32.9	71.41	38.51
HsaEX0065634	0	38.27	38.27
HsaEX0017620	0.37	38.57	38.2
HsaEX0039109	52.94	90.38	37.44
HsaEX0008095	0	37.35	37.35
HsaEX0012755	8.41	45.66	37.25
HsaEX0047810	0.6	37.77	37.17
HsaEX1008364	0	37.14	37.14
HsaEX0050846	20.05	56.99	36.94
HsaEX1018737	0	36.66	36.66
HsaEX0011806	29.09	65.69	36.6
HsaEX0000740	22.26	58.77	36.51
HsaEX0027213	22.63	59.09	36.46
HsaEX0040933	13.64	49.93	36.29
HsaEX0015815	0	35.67	35.67
HsaEX0038487	42.48	78.11	35.63
HsaEX0037424	0	35.42	35.42
HsaEX1011149	0	35.35	35.35
HsaEX0020673	1.73	36.92	35.19
HsaEX1003760	0	35.14	35.14
HsaEX0064947	10.33	45.2	34.87
HsaEX0004127	0	34.81	34.81
HsaEX0041057	5.62	39.94	34.32
HsaEX0062611	3.65	37.92	34.27
HsaEX0016300	25.82	60.03	34.21
HsaEX0062178	13.37	47.5	34.13
HsaEX0015475	0	34.1	34.1
HsaEX0015476	2.02	36.12	34.1
HsaEX0065816	16.41	49.72	33.31
HsaEX0004942	0.57	33.78	33.21
HsaEX0020455	47.16	80.35	33.19
HsaEX0031380	40.06	73.09	33.03
HsaEX0018760	0	33.02	33.02
HsaEX0003080	11.28	44.3	33.02
HsaEX1030093	0.25	33.15	32.9
HsaEX0036725	38	70.85	32.85
HsaEX0006044	11.31	44.11	32.8
HsaEX0029099	0	32.7	32.7
HsaEX1027938	0	32.65	32.65
HsaEX0023429	15.99	48.59	32.6
HsaEX0015474	41.88	74.44	32.56
HsaEX1037810	0	32.46	32.46
HsaEX0030349	0	32.28	32.28
HsaEX0005602	0	32.17	32.17
HsaEX0036320	14.17	46.28	32.11
HsaEX0021365	23.47	55.56	32.09
HsaEX0003257	16.25	48.09	31.84
HsaEX0037224	0	31.83	31.83
HsaEX0074178	38.4	70.17	31.77
HsaEX0053597	20.29	52.04	31.75
HsaEX0034505	42.74	74.48	31.74
HsaEX0041462	18.05	49.49	31.44
HsaEX1019114	2.56	33.76	31.2
HsaEX0040718	16.22	47.4	31.18
HsaEX0049746	62.93	93.68	30.75
HsaEX0020665	1.5	32.21	30.71
HsaEX1012446	0	30.63	30.63
HsaEX0041755	56.82	87.38	30.56
HsaEX0060805	48.32	78.66	30.34
HsaEX0003077	1.99	32.3	30.31
HsaEX0013878	7.41	37.71	30.3
HsaEX0040737	33.13	63.42	30.29
HsaEX0015878	0	30.23	30.23
HsaEX0012472	9.15	39.02	29.87
HsaEX0001028	70.21	100	29.79
HsaEX1037512	0	29.56	29.56
HsaEX0051183	1.27	30.78	29.51
HsaEX0057527	15.76	45.03	29.27
HsaEX0057982	41.69	70.93	29.24
HsaEX0005316	0	29.17	29.17
HsaEX0015395	70.91	100	29.09
HsaEX0019681	32.71	61.8	29.09
HsaEX0066639	53.19	82.25	29.06
HsaEX1008543	0	29.03	29.03
HsaEX0034483	0	28.86	28.86
HsaEX0049371	61.31	90.16	28.85
HsaEX0020840	3.11	31.85	28.74
HsaEX7005806	0	28.64	28.64
HsaEX0073662	0	28.6	28.6
HsaEX0070256	5.16	33.48	28.32
HsaEX0014432	0	28.3	28.3
HsaEX1031581	0	28.14	28.14
HsaEX0051217	68.05	96.14	28.09
HsaEX0071865	5.26	33.33	28.07
HsaEX0055871	20.45	48.45	28
HsaEX0052261	64.56	92.39	27.83
HsaEX0072500	0.11	27.92	27.81
HsaEX0051007	66.65	94.31	27.66
HsaEX1044121	0	27.63	27.63
HsaEX0039251	8.35	35.97	27.62
HsaEX0041842	3.03	30.52	27.49
HsaEX1039472	0	27.3	27.3
HsaEX0042129	39.18	66.47	27.29
HsaEX0071218	0	27.27	27.27
HsaEX1011314	0.83	27.89	27.06
HsaEX1010585	34.81	61.83	27.02
HsaEX0049748	42.9	69.91	27.01
HsaEX0022624	3.44	30.35	26.91
HsaEX0038120	1.8	28.63	26.83
HsaEX0042643	0	26.82	26.82
HsaEX0032454	25.8	52.58	26.78
HsaEX0014069	1.48	28.19	26.71
HsaEX0017658	69.28	95.9	26.62
HsaEX0038799	41.3	67.82	26.52
HsaEX0053609	0	26.51	26.51
HsaEX1035792	0	26.47	26.47
HsaEX1012909	0	26.43	26.43
HsaEX7109084	16.37	42.78	26.41
HsaEX0063497	4.75	31.03	26.28
HsaEX0056094	2.12	28.39	26.27
HsaEX0074359	63.35	89.44	26.09
HsaEX0006495	41.79	67.84	26.05
HsaEX1030926	40.16	66.2	26.04
HsaEX0061426	4.67	30.59	25.92
HsaEX0065777	0.95	26.86	25.91
HsaEX0037980	56.17	81.91	25.74
HsaEX0006360	65.58	91.3	25.72
HsaEX0052258	65.77	91.41	25.64
HsaEX0062778	11.41	37.01	25.6
HsaEX0020638	23.42	48.86	25.44
HsaEX0017167	31.37	56.74	25.37
HsaEX0067681	5.08	30.43	25.35
HsaEX0004701	0	25.34	25.34
HsaEX0017555	4.2	29.52	25.32
HsaEX0021899	3.41	28.48	25.07
HsaEX0043801	14.51	39.29	24.78
HsaEX0073678	64.79	89.47	24.68
HsaEX0041763	51.52	76.19	24.67
HsaEX0025152	51.11	75.76	24.65
HsaEX0026120	0	24.64	24.64
HsaEX0072774	0	24.59	24.59
HsaEX0045502	0	24.49	24.49
HsaEX0067354	10.68	35.13	24.45
HsaEX0003157	0.53	24.92	24.39
HsaEX0057218	66.53	90.87	24.34
HsaEX0062554	62.34	86.58	24.24
HsaEX0065267	70.15	94.29	24.14
HsaEX0025372	32.74	56.86	24.12
HsaEX0035909	10.25	34.32	24.07
HsaEX0063312	72.9	96.92	24.02
HsaEX0062610	23.12	47.1	23.98
HsaEX0073917	72.6	96.49	23.89
HsaEX0037213	0	23.87	23.87
HsaEX0053754	0	23.81	23.81
HsaEX0037217	1.7	25.5	23.8
HsaEX0000173	67.35	91.11	23.76
HsaEX6089385	0	23.73	23.73
HsaEX0041760	2.43	26.14	23.71
HsaEX1005084	17.61	41.18	23.57
HsaEX0018058	59.25	82.78	23.53
HsaEX0016355	70.13	93.62	23.49
HsaEX0026177	7.33	30.7	23.37
HsaEX1025115	0	23.34	23.34
HsaEX0051667	0	23.21	23.21
HsaEX0004932	58.16	81.31	23.15
HsaEX0031609	1.45	24.58	23.13
HsaEX1045356	26.2	49.31	23.11
HsaEX0051180	1.83	24.92	23.09
HsaEX0018165	7.45	30.48	23.03
HsaEX0056081	11.81	34.81	23
HsaEX0000739	7.59	30.5	22.91
HsaEX1009971	1.54	24.45	22.91
HsaEX0058473	63.64	86.4	22.76
HsaEX0019171	7.97	30.7	22.73
HsaEX0009728	59.09	81.82	22.73
HsaEX0039550	61.3	83.99	22.69
HsaEX0050522	31.85	54.46	22.61
HsaEX0054615	68.08	90.69	22.61
HsaEX0063374	0	22.59	22.59
HsaEX0021066	42.48	65.05	22.57
HsaEX0007964	3.29	25.84	22.55
HsaEX0070497	6.06	28.57	22.51
HsaEX0023381	25.5	47.94	22.44
HsaEX0049337	0.7	23	22.3
HsaEX0044385	32.43	54.72	22.29
HsaEX0001027	73.57	95.84	22.27
HsaEX0012542	0	22.27	22.27
HsaEX0041195	40.52	62.79	22.27
HsaEX0059449	1.87	24.03	22.16
HsaEX1041401	13.71	35.87	22.16
HsaEX0025815	50.79	72.94	22.15
HsaEX0005756	29.22	51.37	22.15
HsaEX0052967	4.27	26.34	22.07
HsaEX1009437	70.56	92.62	22.06
HsaEX0071675	0	22.06	22.06
HsaEX0021588	39.34	61.4	22.06
HsaEX0012804	0	22.04	22.04
HsaEX0015478	1.7	23.7	22
HsaEX1044209	29.73	51.73	22
HsaEX0059353	75.81	97.8	21.99
HsaEX0039270	3.62	25.6	21.98
HsaEX0073672	6.98	28.94	21.96
HsaEX0072399	70.91	92.86	21.95
HsaEX0025828	12.49	34.43	21.94
HsaEX0045177	5.88	27.81	21.93
HsaEX0034436	0	21.91	21.91
HsaEX0021714	0	21.83	21.83
HsaEX1000846	5.22	27.04	21.82
HsaEX0035944	57.08	78.85	21.77
HsaEX0052307	6.73	28.47	21.74
HsaEX0072927	5.49	27.17	21.68
HsaEX0050666	11.51	33.15	21.64
HsaEX0018299	67.57	89.19	21.62
HsaEX0022845	0.18	21.79	21.61
HsaEX0041281	27.67	49.28	21.61
HsaEX0012984	2.32	23.93	21.61
HsaEX0041586	69.23	90.77	21.54
HsaEX1003795	18.12	39.65	21.53
HsaEX1039344	1.89	23.36	21.47
HsaEX6027690	0	21.44	21.44
HsaEX0037926	40.07	61.5	21.43
HsaEX0007889	76.91	98.29	21.38
HsaEX1043987	6.76	28.03	21.27
HsaEX0048260	5.47	26.7	21.23
HsaEX0071822	1.78	22.92	21.14
HsaEX0057494	15.47	36.57	21.1
HsaEX0013877	13.2	34.27	21.07
HsaEX0019108	6.56	27.6	21.04
HsaEX0042301	29.34	50.34	21
HsaEX0006359	69.07	89.97	20.9
HsaEX0059048	0	20.88	20.88
HsaEX0027950	19.9	40.75	20.85
HsaEX0048199	0.08	20.9	20.82
HsaEX0051181	6.69	27.49	20.8
HsaEX0013160	29.81	50.59	20.78
HsaEX0014716	17.14	37.82	20.68
HsaEX0073482	21.43	42.11	20.68
HsaEX1046479	8.11	28.72	20.61
HsaEX0015477	7.42	28.01	20.59
HsaEX1045666	0	20.58	20.58
HsaEX0034541	5.25	25.79	20.54
HsaEX0050240	38.92	59.43	20.51
HsaEX0005858	0	20.47	20.47
HsaEX1035587	70.02	90.4	20.38
HsaEX1022224	79.71	100	20.29
HsaEX0064010	75.98	96.25	20.27
HsaEX0046021	72.73	92.98	20.25
HsaEX0066642	75.55	95.78	20.23
HsaEX0069271	5.05	25.25	20.2
HsaEX1039690	0	20.2	20.2
HsaEX0074416	55.08	75.23	20.15
HsaEX0030103	74.59	94.74	20.15
HsaEX0039780	69.86	89.95	20.09
HsaEX0027383	21.89	41.91	20.02
HsaEX0063621	80	100	20
HsaEX1027318	0	20	20
HsaEX0003475	71.01	90.91	19.9
HsaEX0012884	12.15	32.04	19.89
HsaEX0040475	5.82	25.67	19.85
HsaEX0020292	0	19.8	19.8
HsaEX0003639	77.14	96.92	19.78
HsaEX0021875	55.03	74.8	19.77
HsaEX0005406	41.31	61.07	19.76
HsaEX0064298	40.57	60.29	19.72
HsaEX0071180	57.14	76.81	19.67
HsaEX0074238	14.47	34.1	19.63
HsaEX0046022	75.68	95.29	19.61
HsaEX0007161	14.19	33.73	19.54
HsaEX0036733	2.09	21.61	19.52
HsaEX0074044	80.48	100	19.52
HsaEX6013433	80.49	100	19.51
HsaEX0045883	2.27	21.75	19.48
HsaEX0013787	65.47	84.93	19.46
HsaEX0000726	68.95	88.41	19.46
HsaEX0047673	5	24.44	19.44
HsaEX0010266	9.24	28.68	19.44
HsaEX0044946	14.2	33.58	19.38
HsaEX1044192	0	19.38	19.38
HsaEX0057596	80.62	100	19.38
HsaEX0009903	38.23	57.59	19.36
HsaEX0068720	67.41	86.73	19.32
HsaEX0045621	74.03	93.33	19.3
HsaEX0006764	18.25	37.5	19.25
HsaEX1036538	43.04	62.17	19.13
HsaEX0065421	69.39	88.46	19.07
HsaEX1031872	69.12	88.17	19.05
HsaEX0033516	0	18.96	18.96
HsaEX0049280	4.48	23.4	18.92
HsaEX0060243	13.42	32.33	18.91
HsaEX0073232	10	28.89	18.89
HsaEX0030279	32.84	51.73	18.89
HsaEX0063605	27.63	46.5	18.87
HsaEX0018292	44.75	63.6	18.85
HsaEX1044319	11.87	30.71	18.84
HsaEX0050690	57.12	75.93	18.81
HsaEX0050663	22.46	41.25	18.79
HsaEX0034028	81.25	100	18.75
HsaEX0015294	81.26	100	18.74
HsaEX0001978	42.28	60.99	18.71
HsaEX0038623	2.51	21.18	18.67
HsaEX0048402	5	23.64	18.64
HsaEX0029339	25.71	44.33	18.62
HsaEX0050971	60.55	79.13	18.58
HsaEX0025930	32.95	51.42	18.47
HsaEX0026113	49.33	67.8	18.47
HsaEX1005044	0	18.45	18.45
HsaEX0033932	67.57	85.98	18.41
HsaEX0047212	67.82	86.21	18.39
HsaEX0050538	0	18.37	18.37
HsaEX0065756	68.67	87.03	18.36
HsaEX0056964	0	18.31	18.31
HsaEX1044025	15.37	33.66	18.29
HsaEX0068668	2.8	21.07	18.27
HsaEX0066641	72.67	90.93	18.26
HsaEX0020452	26.06	44.32	18.26
HsaEX0056766	81.77	100	18.23
HsaEX0070549	67.87	86.08	18.21
HsaEX0042058	81.82	100	18.18
HsaEX0019309	9.09	27.27	18.18
HsaEX0056142	2.92	21.05	18.13
HsaEX0015596	0	18.1	18.1
HsaEX0056929	13.47	31.57	18.1
HsaEX0016561	8.24	26.32	18.08
HsaEX0069047	20.08	38.13	18.05
HsaEX0025938	46.35	64.39	18.04
HsaEX0073000	73.92	91.92	18
HsaEX0010947	4.48	22.48	18
HsaEX0060553	1.39	19.38	17.99
HsaEX0043113	0	17.95	17.95
HsaEX1016807	22.94	40.87	17.93
HsaEX0008093	71.21	89.08	17.87
HsaEX0045932	25	42.86	17.86
HsaEX1014586	0	17.85	17.85
HsaEX0047817	78.49	96.3	17.81
HsaEX0046792	7.69	25.49	17.8
HsaEX0034140	1.76	19.54	17.78
HsaEX0011569	6.28	24.02	17.74
HsaEX0023995	70.39	88.03	17.64
HsaEX1037972	0.22	17.86	17.64
HsaEX0006706	8.86	26.48	17.62
HsaEX0047352	65.54	83.16	17.62
HsaEX0044588	60.22	77.83	17.61
HsaEX0067508	3.76	21.37	17.61
HsaEX1015795	0	17.56	17.56
HsaEX0073435	13.32	30.87	17.55
HsaEX1002766	14.29	31.82	17.53
HsaEX0069884	1.93	19.45	17.52
HsaEX1006332	16	33.49	17.49
HsaEX0012443	76.84	94.33	17.49
HsaEX0066689	65.18	82.62	17.44
HsaEX0044739	24.39	41.82	17.43
HsaEX0071820	9.07	26.5	17.43
HsaEX0008097	58.83	76.23	17.4
HsaEX0053013	82.61	100	17.39
HsaEX0037791	0	17.36	17.36
HsaEX0000152	6.53	23.85	17.32
HsaEX0008287	0.2	17.52	17.32
HsaEX0013854	38.38	55.67	17.29
HsaEX0042636	4.42	21.71	17.29
HsaEX0069730	80.04	97.32	17.28
HsaEX1040238	56.59	73.82	17.23
HsaEX1000328	33.33	50.54	17.21
HsaEX0045388	73.33	90.48	17.15
HsaEX1026545	1.31	18.44	17.13
HsaEX0073674	56.2	73.33	17.13
HsaEX1044026	5.77	22.87	17.1
HsaEX0060393	78.48	95.58	17.1
HsaEX0000391	1.03	18.11	17.08
HsaEX0027788	64.36	81.34	16.98
HsaEX0031791	0	16.98	16.98
HsaEX0009923	69.23	86.21	16.98
HsaEX0047166	10.48	27.39	16.91
HsaEX0025185	83.1	100	16.9
HsaEX0059562	17.09	33.92	16.83
HsaEX0015276	0	16.77	16.77
HsaEX0040992	15.38	32.14	16.76
HsaEX0066655	0.34	17.07	16.73
HsaEX0014671	67.16	83.88	16.72
HsaEX0003358	48.57	65.28	16.71
HsaEX0057248	83.33	100	16.67
HsaEX0071204	68.67	85.29	16.62
HsaEX0001568	78.27	94.88	16.61
HsaEX1008447	6.43	23.04	16.61
HsaEX0004747	2.7	19.25	16.55
HsaEX0057966	72.84	89.39	16.55
HsaEX0073675	61.85	78.38	16.53
HsaEX1029839	0	16.47	16.47
HsaEX1045233	33.37	49.82	16.45
HsaEX0034510	1.58	18.01	16.43
HsaEX0028156	4.55	20.93	16.38
HsaEX0000890	28.57	44.93	16.36
HsaEX0043125	83.67	100	16.33
HsaEX1012579	0	16.28	16.28
HsaEX1018745	0	16.28	16.28
HsaEX0037896	3.85	20.13	16.28
HsaEX1007697	16.06	32.33	16.27
HsaEX1041311	0	16.23	16.23
HsaEX0051283	61.29	77.5	16.21
HsaEX0000142	6.19	22.4	16.21
HsaEX0050673	0	16.2	16.2
HsaEX0070321	29.08	45.26	16.18
HsaEX0028351	73.14	89.32	16.18
HsaEX0036293	7.66	23.81	16.15
HsaEX1013287	0.65	16.77	16.12
HsaEX0002177	69.86	85.92	16.06
HsaEX0040941	19.35	35.41	16.06
HsaEX0031714	0	16.02	16.02
HsaEX0009424	65.33	81.33	16
HsaEX0051348	17.14	33.13	15.99
HsaEX0030208	61.4	77.38	15.98
HsaEX0061804	26.26	42.22	15.96
HsaEX0035611	43.14	59.09	15.95
HsaEX0036739	12.33	28.23	15.9
HsaEX0048964	5.55	21.44	15.89
HsaEX0027849	63.24	79.13	15.89
HsaEX0069532	52.24	68.12	15.88
HsaEX1042431	29.17	45.05	15.88
HsaEX0037455	84.13	100	15.87
HsaEX0005647	0	15.87	15.87
HsaEX0031727	5.34	21.18	15.84
HsaEX0004267	58.7	74.5	15.8
HsaEX6057497	76.32	92.11	15.79
HsaEX0066643	80.56	96.33	15.77
HsaEX1034338	44.83	60.56	15.73
HsaEX1004759	6.38	22.08	15.7
HsaEX0006358	78.91	94.6	15.69
HsaEX0018169	72.55	88.24	15.69
HsaEX0012332	61.58	77.24	15.66
HsaEX7003513	79.22	94.88	15.66
HsaEX0031170	9.09	24.73	15.64
HsaEX1000317	25	40.62	15.62
HsaEX0042171	16.24	31.85	15.61
HsaEX0034793	40.63	56.23	15.6
HsaEX0001914	2.33	17.92	15.59
HsaEX1020660	84.42	100	15.58
HsaEX0023273	8.11	23.68	15.57
HsaEX0058366	6	21.57	15.57
HsaEX0037512	65.62	81.18	15.56
HsaEX0037159	0	15.53	15.53
HsaEX0027731	84.48	100	15.52
HsaEX0051392	0.69	16.19	15.5
HsaEX0061454	9.3	24.8	15.5
HsaEX0061193	41.9	57.38	15.48
HsaEX0044658	67.87	83.33	15.46
HsaEX0002637	82.72	98.13	15.41
HsaEX0070328	30.63	46.03	15.4
HsaEX0022632	0	15.4	15.4
HsaEX1021901	0	15.39	15.39
HsaEX1028519	0	15.39	15.39
HsaEX0041655	84.64	100	15.36
HsaEX0049418	6.81	22.16	15.35
HsaEX0066640	78.78	94.1	15.32
HsaEX0023945	76.08	91.39	15.31
HsaEX0019685	52.97	68.27	15.3
HsaEX0024976	60.69	75.97	15.28
HsaEX1041797	74.38	89.62	15.24
HsaEX0074177	32.39	47.61	15.22
HsaEX0061067	79.64	94.86	15.22
HsaEX0064944	4.19	19.39	15.2
HsaEX1046157	77.14	92.31	15.17
HsaEX0018009	0.38	15.52	15.14
HsaEX0034965	14.29	29.41	15.12
HsaEX0034237	77.95	93.07	15.12
HsaEX0060385	1.69	16.8	15.11
HsaEX0067127	48.53	63.62	15.09
HsaEX0059575	68.56	83.61	15.05
HsaEX0018711	57.06	72.06	15
HsaEX0069573	19.46	34.43	14.97
HsaEX0018726	5.06	20.02	14.96
HsaEX0052140	80.25	95.2	14.95
HsaEX0000886	50	64.95	14.95
HsaEX0053616	71.28	86.21	14.93
HsaEX0041242	26.99	41.89	14.9
HsaEX0051393	0.69	15.57	14.88
HsaEX0033776	13.04	27.91	14.87
HsaEX0068992	65.26	80.13	14.87
HsaEX0060692	79.7	94.56	14.86
HsaEX0025533	3.9	18.75	14.85
HsaEX1024028	0	14.85	14.85
HsaEX0045664	85.15	100	14.85
HsaEX0055943	0	14.84	14.84
HsaEX0018444	35.53	50.36	14.83
HsaEX0002582	82.61	97.42	14.81
HsaEX0068976	1.71	16.51	14.8
HsaEX0052103	5.6	20.4	14.8
HsaEX0057208	1.77	16.55	14.78
HsaEX0069640	15.37	30.15	14.78
HsaEX0014579	57.92	72.69	14.77
HsaEX0057219	4.85	19.61	14.76
HsaEX0046563	0	14.75	14.75
HsaEX0072922	82.17	96.91	14.74
HsaEX0026187	19.87	34.58	14.71
HsaEX0068865	11.71	26.41	14.7
HsaEX1022192	0	14.66	14.66
HsaEX0060836	68.93	83.59	14.66
HsaEX0029372	65.13	79.76	14.63
HsaEX0028671	85.38	100	14.62
HsaEX0014715	52.69	67.29	14.6
HsaEX0034438	80	94.59	14.59
HsaEX0046793	80	94.59	14.59
HsaEX0005151	29.68	44.26	14.58
HsaEX0030092	14.29	28.84	14.55
HsaEX0062776	25.3	39.84	14.54
HsaEX0040951	3.76	18.3	14.54
HsaEX0001303	65.08	79.61	14.53
HsaEX0070444	13.34	27.87	14.53
HsaEX1022392	11.11	25.58	14.47
HsaEX0015181	80.58	95	14.42
HsaEX0070604	5.02	19.43	14.41
HsaEX1007115	85.6	100	14.4
HsaEX0026682	47.25	61.65	14.4
HsaEX0049118	0	14.39	14.39
HsaEX0072473	3.61	18	14.39
HsaEX1025597	0	14.38	14.38
HsaEX0025943	75.09	89.47	14.38
HsaEX0034628	3.75	18.11	14.36
HsaEX0051135	9.18	23.54	14.36
HsaEX0019765	4.76	19.1	14.34
HsaEX0066644	82.78	97.1	14.32
HsaEX0015801	85.71	100	14.29
HsaEX0022755	85.71	100	14.29
HsaEX0043257	85.71	100	14.29
HsaEX0012807	0	14.29	14.29
HsaEX0039490	14.52	28.81	14.29
HsaEX0063690	0	14.28	14.28
HsaEX0022068	3.66	17.92	14.26
HsaEX0020386	15.38	29.63	14.25
HsaEX0025674	47.39	61.63	14.24
HsaEX0045094	81.82	96.04	14.22
HsaEX0037430	5.79	20	14.21
HsaEX1007116	85.79	100	14.21
HsaEX0038328	69.06	83.25	14.19
HsaEX0072455	77.98	92.14	14.16
HsaEX0038844	0.57	14.72	14.15
HsaEX0024957	0.3	14.45	14.15
HsaEX0037840	82.35	96.48	14.13
HsaEX1015434	1.33	15.46	14.13
HsaEX1036837	2.86	16.99	14.13
HsaEX0003917	72.58	86.7	14.12
HsaEX1007117	85.9	100	14.1
HsaEX0033937	44.1	58.18	14.08
HsaEX0031966	85.92	100	14.08
HsaEX0039370	80.73	94.81	14.08
HsaEX0074174	79.29	93.37	14.08
HsaEX0021628	81.93	95.99	14.06
HsaEX0067439	55.77	69.82	14.05
HsaEX0007765	56.63	70.67	14.04
HsaEX0072874	36.64	50.65	14.01
HsaEX1019844	11.94	25.93	13.99
HsaEX0001732	86.05	100	13.95
HsaEX0020860	42.57	56.52	13.95
HsaEX0033310	86.05	100	13.95
HsaEX0050667	1.74	15.67	13.93
HsaEX0027797	78.09	92.02	13.93
HsaEX0025315	61.18	75.09	13.91
HsaEX0063403	79.64	93.55	13.91
HsaEX6079587	18.24	32.14	13.9
HsaEX0005875	73.8	87.69	13.89
HsaEX0015705	46.11	60	13.89
HsaEX0027070	59.7	73.58	13.88
HsaEX0050854	0	13.87	13.87
HsaEX0036785	82.21	96.05	13.84
HsaEX0061460	79.78	93.62	13.84
HsaEX0071409	7.37	21.21	13.84
HsaEX0007419	21.15	34.96	13.81
HsaEX0073288	78.05	91.86	13.81
HsaEX0031990	14.73	28.53	13.8
HsaEX0007888	1.93	15.72	13.79
HsaEX0074550	75.52	89.26	13.74
HsaEX0002767	82.21	95.91	13.7
HsaEX0042053	86.3	100	13.7
HsaEX1007118	86.3	100	13.7
HsaEX0038803	55.56	69.23	13.67
HsaEX1005723	1.31	14.98	13.67
HsaEX0054199	70.82	84.48	13.66
HsaEX0001861	86.35	100	13.65
HsaEX0022643	53.59	67.23	13.64
HsaEX0035988	0	13.62	13.62
HsaEX1041555	0	13.61	13.61
HsaEX0066645	84.09	97.68	13.59
HsaEX0026490	70.4	83.99	13.59
HsaEX0025374	74.12	87.69	13.57
HsaEX0044473	10.6	24.16	13.56
HsaEX0053442	15.5	29.06	13.56
HsaEX0073045	62.89	76.44	13.55
HsaEX0064869	17.53	31.07	13.54
HsaEX1027928	2.95	16.48	13.53
HsaEX0003561	65.3	78.82	13.52
HsaEX1003043	1.75	15.25	13.5
HsaEX0011453	41.28	54.77	13.49
HsaEX6023721	86.52	100	13.48
HsaEX0055657	70.44	83.9	13.46
HsaEX0061640	0	13.46	13.46
HsaEX0006647	5.3	18.75	13.45
HsaEX0039941	68.05	81.45	13.4
HsaEX0073965	5.77	19.17	13.4
HsaEX0064196	17.81	31.21	13.4
HsaEX0066673	80.52	93.9	13.38
HsaEX0065177	81.79	95.15	13.36
HsaEX0073120	47.62	60.98	13.36
HsaEX1026556	0.78	14.08	13.3
HsaEX0036583	86.73	100	13.27
HsaEX7107993	71.78	85.05	13.27
HsaEX0029685	75.49	88.74	13.25
HsaEX0041642	46.17	59.42	13.25
HsaEX0061788	24.21	37.46	13.25
HsaEX1030768	0	13.25	13.25
HsaEX0042169	38.82	51.99	13.17
HsaEX6019794	16	29.17	13.17
HsaEX1045427	27.28	40.45	13.17
HsaEX0051416	55.26	68.42	13.16
HsaEX1046019	0	13.15	13.15
HsaEX0066821	0	13.12	13.12
HsaEX1041943	58.82	71.93	13.11
HsaEX0018885	81.69	94.8	13.11
HsaEX0048701	86.89	100	13.11
HsaEX0065778	7.23	20.34	13.11
HsaEX1001770	86.89	100	13.11
HsaEX0034977	82.72	95.8	13.08
HsaEX0040697	86.92	100	13.08
HsaEX0050092	5.48	18.55	13.07
HsaEX6013767	7.74	20.8	13.06
HsaEX0040931	50.47	63.52	13.05
HsaEX0049774	86.96	100	13.04
HsaEX0016570	1.37	14.41	13.04
HsaEX0021051	27.1	40.13	13.03
HsaEX0074296	72.97	86	13.03
HsaEX0000644	58.07	71.07	13
HsaEX0057536	87.02	100	12.98
HsaEX1028530	2.26	15.24	12.98
HsaEX1033918	28.84	41.81	12.97
HsaEX0027413	81.51	94.47	12.96
HsaEX0074240	17.27	30.22	12.95
HsaEX0039409	82.22	95.16	12.94
HsaEX1011991	8.06	20.99	12.93
HsaEX1000436	28	40.9	12.9
HsaEX0063890	0	12.89	12.89
HsaEX0063054	8.26	21.12	12.86
HsaEX0004244	7.14	20	12.86
HsaEX0003751	82.56	95.41	12.85
HsaEX0045294	79.1	91.93	12.83
HsaEX0059403	78.36	91.18	12.82
HsaEX0041601	17.95	30.77	12.82
HsaEX0004865	69.59	82.4	12.81
HsaEX0011438	76.89	89.68	12.79
HsaEX0066905	87.22	100	12.78
HsaEX0069063	9.78	22.56	12.78
HsaEX0065820	80.88	93.65	12.77
HsaEX0073836	87.24	100	12.76
HsaEX0017820	7.27	20.02	12.75
HsaEX0024289	67.35	80.09	12.74
HsaEX0072398	81.4	94.12	12.72
HsaEX0036373	76.53	89.22	12.69
HsaEX0010331	2.44	15.11	12.67
HsaEX0061871	25	37.66	12.66
HsaEX0018504	82.09	94.74	12.65
HsaEX0030082	78.67	91.3	12.63
HsaEX0057993	16.67	29.28	12.61
HsaEX0056477	5.78	18.38	12.6
HsaEX0018908	77.14	89.74	12.6
HsaEX0019383	85.81	98.4	12.59
HsaEX1046027	6.84	19.43	12.59
HsaEX0073278	71.9	84.48	12.58
HsaEX0038966	75.31	87.87	12.56
HsaEX0060986	34.41	46.97	12.56
HsaEX0026334	71.12	83.66	12.54
HsaEX0029686	72.62	85.16	12.54
HsaEX0044569	60.82	73.33	12.51
HsaEX0037611	17.07	29.58	12.51
HsaEX6074909	87.5	100	12.5
HsaEX0034348	0	12.48	12.48
HsaEX0042240	2.05	14.53	12.48
HsaEX0052096	81.82	94.29	12.47
HsaEX0026774	14.81	27.27	12.46
HsaEX0003246	57.78	70.24	12.46
HsaEX0040550	18.46	30.91	12.45
HsaEX0036331	3.25	15.69	12.44
HsaEX0061506	5.1	17.52	12.42
HsaEX0021500	25.79	38.2	12.41
HsaEX6066994	87.59	100	12.41
HsaEX0013853	69.51	81.9	12.39
HsaEX1042224	20.48	32.86	12.38
HsaEX0034476	0	12.35	12.35
HsaEX0009343	6.85	19.19	12.34
HsaEX0012883	12.32	24.66	12.34
HsaEX0005080	21.45	33.78	12.33
HsaEX1030406	0.16	12.49	12.33
HsaEX0000821	84.95	97.26	12.31
HsaEX0074363	32.54	44.84	12.3
HsaEX0006075	80.82	93.1	12.28
HsaEX0000847	6.25	18.52	12.27
HsaEX0003835	9.02	21.29	12.27
HsaEX0007382	57.5	69.77	12.27
HsaEX0035861	70.47	82.73	12.26
HsaEX0065364	69.65	81.88	12.23
HsaEX0007129	25.96	38.18	12.22
HsaEX0053821	71.55	83.76	12.21
HsaEX0028833	5.56	17.76	12.2
HsaEX0036353	75.56	87.76	12.2
HsaEX0053064	35.26	47.45	12.19
HsaEX1008597	43.02	55.21	12.19
HsaEX0027019	36.82	48.99	12.17
HsaEX0066677	48.39	60.56	12.17
HsaEX1011133	6.98	19.15	12.17
HsaEX0004567	77.42	89.58	12.16
HsaEX0025117	83.16	95.32	12.16
HsaEX0047622	48.34	60.48	12.14
HsaEX0048185	62.58	74.7	12.12
HsaEX0048591	87.88	100	12.12
HsaEX6059583	87.88	100	12.12
HsaEX0025173	7.89	20	12.11
HsaEX0066646	87.92	100	12.08
HsaEX0029369	76.21	88.27	12.06
HsaEX0052125	77.61	89.67	12.06
HsaEX0014239	0	12.06	12.06
HsaEX0018140	10.24	22.3	12.06
HsaEX0019031	3.4	15.46	12.06
HsaEX1029843	0	12.06	12.06
HsaEX1007135	87.95	100	12.05
HsaEX0020676	57.75	69.79	12.04
HsaEX1046138	23.16	35.19	12.03
HsaEX0003152	0.21	12.23	12.02
HsaEX1030878	1.06	13.08	12.02
HsaEX0057033	76.43	88.45	12.02
HsaEX0072864	26.26	38.27	12.01
HsaEX0016478	0	12.01	12.01
HsaEX1008382	0	12	12
HsaEX0021053	21.37	33.37	12
HsaEX0049971	65.42	77.39	11.97
HsaEX0024003	45.83	57.78	11.95
HsaEX0027533	33.38	45.33	11.95
HsaEX0041658	0.61	12.54	11.93
HsaEX0025747	88.12	100	11.88
HsaEX0069906	82.86	94.74	11.88
HsaEX1008020	62.84	74.72	11.88
HsaEX0021052	20.54	32.4	11.86
HsaEX1002270	2.86	14.71	11.85
HsaEX0062161	8.24	20.09	11.85
HsaEX0018620	62.16	73.98	11.82
HsaEX0035130	5.26	17.07	11.81
HsaEX1003304	0	11.8	11.8
HsaEX1000657	49.38	61.18	11.8
HsaEX0064373	80.06	91.86	11.8
HsaEX0039371	1.11	12.9	11.79
HsaEX0001621	6.02	17.8	11.78
HsaEX0033969	85.19	96.97	11.78
HsaEX0071203	63.22	75	11.78
HsaEX1020368	10.36	22.14	11.78
HsaEX0029541	0.84	12.61	11.77
HsaEX0057741	73.11	84.87	11.76
HsaEX0006059	88.24	100	11.76
HsaEX0026921	88.24	100	11.76
HsaEX0043535	83.05	94.81	11.76
HsaEX0045571	0.69	12.45	11.76
HsaEX0069692	2.17	13.93	11.76
HsaEX1041645	0	11.76	11.76
HsaEX0053368	46.57	58.33	11.76
HsaEX0059306	2.42	14.16	11.74
HsaEX0050438	60	71.74	11.74
HsaEX0069904	81.82	93.55	11.73
HsaEX1013380	0	11.72	11.72
HsaEX0057985	88.29	100	11.71
HsaEX1036271	0	11.68	11.68
HsaEX0022394	82.63	94.3	11.67
HsaEX6079640	79.53	91.2	11.67
HsaEX0039139	88.37	100	11.63
HsaEX0045091	70.42	82.04	11.62
HsaEX0051009	88.38	100	11.62
HsaEX1037096	1.95	13.54	11.59
HsaEX0020433	78.9	90.48	11.58
HsaEX0045688	25.86	37.4	11.54
HsaEX0038071	36.9	48.44	11.54
HsaEX0048165	0	11.54	11.54
HsaEX0014391	83.34	94.88	11.54
HsaEX0050784	37.77	49.3	11.53
HsaEX0061674	16.02	27.54	11.52
HsaEX0035177	86.28	97.8	11.52
HsaEX7107793	7.99	19.5	11.51
HsaEX0026848	1.01	12.5	11.49
HsaEX0003154	0	11.48	11.48
HsaEX1027225	0	11.48	11.48
HsaEX0038967	24.86	36.32	11.46
HsaEX0065975	78.4	89.85	11.45
HsaEX0057535	85.71	97.15	11.44
HsaEX0007836	3	14.44	11.44
HsaEX0052576	4.35	15.79	11.44
HsaEX0074031	39.45	50.89	11.44
HsaEX0067879	81.58	93.02	11.44
HsaEX0073411	71.76	83.2	11.44
HsaEX0007960	9.7	21.13	11.43
HsaEX0000162	86.79	98.2	11.41
HsaEX0071734	81.79	93.2	11.41
HsaEX1030785	0	11.39	11.39
HsaEX6011442	88.61	100	11.39
HsaEX0055778	79.54	90.91	11.37
HsaEX0061025	66.42	77.78	11.36
HsaEX0007722	60.96	72.32	11.36
HsaEX0070391	88.65	100	11.35
HsaEX0033964	30.48	41.82	11.34
HsaEX0069304	82.22	93.55	11.33
HsaEX0012349	75.34	86.67	11.33
HsaEX0027577	79.16	90.48	11.32
HsaEX0028271	2.78	14.1	11.32
HsaEX0049976	51.08	62.4	11.32
HsaEX0034980	88.68	100	11.32
HsaEX0000164	81.22	92.53	11.31
HsaEX0013496	27.67	38.98	11.31
HsaEX0046377	8.7	20	11.3
HsaEX0000165	62.11	73.41	11.3
HsaEX0074026	88.71	100	11.29
HsaEX0003209	60.71	72	11.29
HsaEX0040082	36.36	47.65	11.29
HsaEX1011992	7.23	18.52	11.29
HsaEX0073421	6.12	17.39	11.27
HsaEX0018759	57.83	69.1	11.27
HsaEX0007634	88.73	100	11.27
HsaEX0072096	87.58	98.79	11.21
HsaEX0052974	3.85	15.06	11.21
HsaEX1034740	87.2	98.4	11.2
HsaEX0055776	80.28	91.47	11.19
HsaEX0044161	88.82	100	11.18
HsaEX1003864	8.17	19.35	11.18
HsaEX0026773	17.45	28.62	11.17
HsaEX0029057	0	11.15	11.15
HsaEX0036786	86.36	97.5	11.14
HsaEX1036836	0	11.14	11.14
HsaEX0043692	6.14	17.26	11.12
HsaEX0060955	0	11.11	11.11
HsaEX0061566	88.89	100	11.11
HsaEX0026373	44.85	55.95	11.1
HsaEX0071182	13.85	24.92	11.07
HsaEX0041956	6.16	17.23	11.07
HsaEX0021229	0.66	11.72	11.06
HsaEX0006558	4.11	15.17	11.06
HsaEX0038485	10.62	21.67	11.05
HsaEX0066123	13.95	25	11.05
HsaEX0020377	18.69	29.74	11.05
HsaEX0000186	77.16	88.18	11.02
HsaEX0071183	4.44	15.46	11.02
HsaEX1022906	0	11.02	11.02
HsaEX0037169	76.48	87.5	11.02
HsaEX0047442	40.41	51.38	10.97
HsaEX0010527	54.55	65.52	10.97
HsaEX0030996	2.39	13.35	10.96
HsaEX0033192	16.51	27.46	10.95
HsaEX0021860	7.5	18.45	10.95
HsaEX0023315	83.68	94.62	10.94
HsaEX0060943	33.36	44.29	10.93
HsaEX0046408	83.91	94.83	10.92
HsaEX0073017	89.08	100	10.92
HsaEX0016314	4.19	15.11	10.92
HsaEX0027529	3.37	14.29	10.92
HsaEX0073690	18.34	29.25	10.91
HsaEX1007739	16.96	27.87	10.91
HsaEX0009929	50.23	61.13	10.9
HsaEX6060401	85.73	96.63	10.9
HsaEX0023878	53.81	64.71	10.9
HsaEX0055693	75.43	86.33	10.9
HsaEX0073393	80.01	90.91	10.9
HsaEX0033837	89.11	100	10.89
HsaEX0045095	89.11	100	10.89
HsaEX0051030	81.61	92.5	10.89
HsaEX0000273	83.56	94.44	10.88
HsaEX0029607	89.13	100	10.87
HsaEX0042732	0	10.87	10.87
HsaEX0047745	71.26	82.13	10.87
HsaEX0070731	60.89	71.75	10.86
HsaEX0039455	76.35	87.21	10.86
HsaEX1005170	86.25	97.1	10.85
HsaEX0073207	73.64	84.48	10.84
HsaEX0003487	8.57	19.4	10.83
HsaEX0038060	70.69	81.51	10.82
HsaEX0037917	84.04	94.86	10.82
HsaEX0007260	61.19	72	10.81
HsaEX0035655	89.19	100	10.81
HsaEX6068844	89.19	100	10.81
HsaEX0033687	0	10.81	10.81
HsaEX0002804	25.58	36.38	10.8
HsaEX0020426	53.08	63.88	10.8
HsaEX0007940	25	35.8	10.8
HsaEX6017449	0.42	11.2	10.78
HsaEX0012012	79.45	90.22	10.77
HsaEX0012710	84	94.77	10.77
HsaEX0040986	53.14	63.89	10.75
HsaEX0068024	0	10.75	10.75
HsaEX0045192	0	10.74	10.74
HsaEX0041775	84.21	94.94	10.73
HsaEX0045471	4.65	15.38	10.73
HsaEX0073376	11.77	22.5	10.73
HsaEX0031988	14.2	24.92	10.72
HsaEX0009751	89.28	100	10.72
HsaEX1038280	55.73	66.44	10.71
HsaEX0017548	4.23	14.94	10.71
HsaEX0047376	89.29	100	10.71
HsaEX0007345	73.53	84.23	10.7
HsaEX0034578	2.39	13.08	10.69
HsaEX6045885	89.31	100	10.69
HsaEX0062521	75.61	86.3	10.69
HsaEX0039449	67.07	77.75	10.68
HsaEX0040944	81.96	92.63	10.67
HsaEX0019251	15.75	26.42	10.67
HsaEX0026488	81.55	92.22	10.67
HsaEX0043752	0	10.67	10.67
HsaEX0019500	86.52	97.18	10.66
HsaEX1011394	1.54	12.2	10.66
HsaEX0005587	89.35	100	10.65
HsaEX0061877	77.91	88.53	10.62
HsaEX0016034	31.46	42.08	10.62
HsaEX0050694	33.49	44.1	10.61
HsaEX1015180	0	10.61	10.61
HsaEX0053893	0.38	10.98	10.6
HsaEX0034167	1.69	12.28	10.59
HsaEX0014835	68.52	79.1	10.58
HsaEX0018944	17.9	28.47	10.57
HsaEX0005298	82.61	93.13	10.52
HsaEX0069819	86.67	97.18	10.51
HsaEX0023912	89.49	100	10.51
HsaEX0057856	77.42	87.93	10.51
HsaEX0013996	2.26	12.77	10.51
HsaEX0031318	8.77	19.27	10.5
HsaEX0051040	5.45	15.94	10.49
HsaEX0007279	88.59	99.08	10.49
HsaEX0022185	82.26	92.75	10.49
HsaEX0045518	89.53	100	10.47
HsaEX0006774	86.42	96.88	10.46
HsaEX0043757	73.33	83.78	10.45
HsaEX0050878	89.56	100	10.44
HsaEX0004679	2.29	12.7	10.41
HsaEX0002109	85.36	95.77	10.41
HsaEX0049601	5.88	16.28	10.4
HsaEX1017000	0.08	10.48	10.4
HsaEX0070709	42.67	53.07	10.4
HsaEX0036316	0	10.39	10.39
HsaEX0039942	63.54	73.91	10.37
HsaEX0052518	81.48	91.85	10.37
HsaEX0056809	85.05	95.4	10.35
HsaEX0003009	13.97	24.32	10.35
HsaEX1002572	4.94	15.28	10.34
HsaEX0045236	89.67	100	10.33
HsaEX0032796	76.74	87.05	10.31
HsaEX6049538	89.69	100	10.31
HsaEX0015002	34.07	44.37	10.3
HsaEX6022835	89.7	100	10.3
HsaEX0056687	14.43	24.72	10.29
HsaEX0072921	77.59	87.88	10.29
HsaEX0000149	13.32	23.6	10.28
HsaEX0023607	87.76	98.04	10.28
HsaEX0024459	18.79	29.06	10.27
HsaEX0061534	11.97	22.24	10.27
HsaEX6095741	89.74	100	10.26
HsaEX0024211	3.03	13.29	10.26
HsaEX0017248	85.33	95.58	10.25
HsaEX0019738	6.82	17.07	10.25
HsaEX1029821	1.36	11.6	10.24
HsaEX7005832	5.24	15.48	10.24
HsaEX0066378	88.47	98.71	10.24
HsaEX7109109	84.84	95.08	10.24
HsaEX0027457	80.55	90.78	10.23
HsaEX0069654	0	10.23	10.23
HsaEX0059307	19.88	30.11	10.23
HsaEX0013956	74.42	84.62	10.2
HsaEX0006730	0	10.2	10.2
HsaEX0038584	0	10.19	10.19
HsaEX1019843	42.68	52.87	10.19
HsaEX0062391	36.6	46.78	10.18
HsaEX0034392	80.04	90.22	10.18
HsaEX1007134	89.83	100	10.17
HsaEX1031822	78.4	88.57	10.17
HsaEX0009750	89.84	100	10.16
HsaEX1004738	4	14.15	10.15
HsaEX0049961	84.67	94.82	10.15
HsaEX0012711	88.16	98.3	10.14
HsaEX0039230	0	10.14	10.14
HsaEX1005579	0	10.14	10.14
HsaEX0054083	6.25	16.36	10.11
HsaEX0030450	84.08	94.15	10.07
HsaEX0074106	6.13	16.2	10.07
HsaEX0014923	84.61	94.67	10.06
HsaEX0006279	28.11	38.14	10.03
HsaEX0029446	11.92	21.95	10.03
HsaEX1003185	1.08	11.11	10.03
HsaEX0042127	88.62	98.64	10.02
HsaEX0054783	56.55	66.56	10.01
HsaEX0034809	5.82	15.82	10
HsaEX0043633	88.93	98.93	10
HsaEX0002532	90	100	10
HsaEX0021795	90	100	10
HsaEX0048127	90	100	10
HsaEX0053037	90	100	10
HsaEX0069262	90	100	10
HsaEX1032639	10	20	10
HsaEX0061552	38.93	48.92	9.99
HsaEX0062777	17.11	27.1	9.99
HsaEX0042682	64.56	74.55	9.99
HsaEX0007635	80.47	90.45	9.98
HsaEX0013285	82.82	92.8	9.98
HsaEX0074267	36.77	46.75	9.98
HsaEX1042038	0	9.97	9.97
HsaEX1021886	42.68	52.63	9.95
HsaEX0070491	22.13	32.08	9.95
HsaEX0011585	15.79	25.73	9.94
HsaEX0042059	86.89	96.83	9.94
HsaEX0064922	0	9.93	9.93
HsaEX1035631	0.01	9.94	9.93
HsaEX0034685	12.58	22.5	9.92
HsaEX0070132	78.24	88.14	9.9
HsaEX0051179	0.33	10.23	9.9
HsaEX0013154	81.51	91.4	9.89
HsaEX0021438	90.11	100	9.89
HsaEX0015968	16.47	26.35	9.88
HsaEX0064016	15.42	25.3	9.88
HsaEX0073823	68.15	78.03	9.88
HsaEX0048987	73.06	82.93	9.87
HsaEX0011069	3.16	13.03	9.87
HsaEX0065810	0	9.87	9.87
HsaEX0039566	84.04	93.9	9.86
HsaEX0055879	42.42	52.28	9.86
HsaEX0001860	85.71	95.56	9.85
HsaEX0060993	12.07	21.92	9.85
HsaEX0021344	90.16	100	9.84
HsaEX6078120	90.16	100	9.84
HsaEX0052966	4.11	13.95	9.84
HsaEX0069646	5.92	15.76	9.84
HsaEX0012902	5.73	15.56	9.83
HsaEX0019064	43.75	53.57	9.82
HsaEX0051379	0.09	9.91	9.82
HsaEX0053590	7.5	17.32	9.82
HsaEX0040168	71.34	81.16	9.82
HsaEX0009533	70.28	80.09	9.81
HsaEX0062579	69.73	79.51	9.78
HsaEX0064656	1.99	11.76	9.77
HsaEX0039035	90.23	100	9.77
HsaEX0049100	88.95	98.71	9.76
HsaEX0041467	82.95	92.7	9.75
HsaEX1003171	0	9.74	9.74
HsaEX0030514	69.41	79.14	9.73
HsaEX0058551	41.18	50.91	9.73
HsaEX0063503	0	9.72	9.72
HsaEX0027924	4.54	14.25	9.71
HsaEX0047125	90.29	100	9.71
HsaEX0057722	0.98	10.68	9.7
HsaEX1046283	23.64	33.33	9.69
HsaEX7109037	68.84	78.53	9.69
HsaEX0045083	90.32	100	9.68
HsaEX0063868	90.32	100	9.68
HsaEX0041781	54.77	64.45	9.68
HsaEX0032370	53.82	63.49	9.67
HsaEX6049856	90.33	100	9.67
HsaEX0006956	4.07	13.74	9.67
HsaEX0037602	11.51	21.17	9.66
HsaEX0051924	90.34	100	9.66
HsaEX0049903	90.34	100	9.66
HsaEX0012333	70.85	80.5	9.65
HsaEX0035654	90.35	100	9.65
HsaEX0029974	19.62	29.27	9.65
HsaEX0049816	89.68	99.33	9.65
HsaEX1009519	0	9.64	9.64
HsaEX1024372	1.11	10.74	9.63
HsaEX0027456	47.1	56.73	9.63
HsaEX0062756	88.12	97.75	9.63
HsaEX0022623	67.08	76.69	9.61
HsaEX0013286	84.91	94.52	9.61
HsaEX0017985	79.39	89	9.61
HsaEX0027448	2.4	12	9.6
HsaEX1028423	6.07	15.67	9.6
HsaEX0071797	10.91	20.5	9.59
HsaEX0018232	0	9.59	9.59
HsaEX1029696	10.42	20	9.58
HsaEX1035974	0	9.58	9.58
HsaEX0014231	16.79	26.36	9.57
HsaEX0060593	87.28	96.84	9.56
HsaEX0069502	78.95	88.51	9.56
HsaEX0051705	82.9	92.46	9.56
HsaEX0044896	71.01	80.57	9.56
HsaEX0053546	83.67	93.22	9.55
HsaEX0049015	69.03	78.58	9.55
HsaEX0018714	88.97	98.51	9.54
HsaEX1023589	9.38	18.92	9.54
HsaEX0019657	90.48	100	9.52
HsaEX0009083	5.6	15.1	9.5
HsaEX0037869	81.58	91.08	9.5
HsaEX0039966	89.07	98.56	9.49
HsaEX0073549	22.68	32.17	9.49
HsaEX0003016	0	9.48	9.48
HsaEX0005229	51.72	61.19	9.47
HsaEX0009029	87.84	97.31	9.47
HsaEX0039234	88.24	97.7	9.46
HsaEX0006989	0.96	10.42	9.46
HsaEX1044505	0	9.46	9.46
HsaEX0006244	0.83	10.29	9.46
HsaEX0000139	18.62	28.07	9.45
HsaEX1036614	7.94	17.39	9.45
HsaEX0013514	90.57	100	9.43
HsaEX0002664	0	9.43	9.43
HsaEX0007048	7.25	16.67	9.42
HsaEX1005457	2.48	11.9	9.42
HsaEX1017972	2.44	11.86	9.42
HsaEX1005129	3.74	13.15	9.41
HsaEX0059257	74.47	83.87	9.4
HsaEX1036898	2.13	11.51	9.38
HsaEX0012200	90.62	100	9.38
HsaEX0022538	4.24	13.61	9.37
HsaEX0007180	84.62	93.98	9.36
HsaEX0001216	7.63	16.98	9.35
HsaEX0025423	3.51	12.86	9.35
HsaEX0011283	26.83	36.17	9.34
HsaEX0023982	2.86	12.2	9.34
HsaEX0072361	3.01	12.35	9.34
HsaEX0073795	7.31	16.64	9.33
HsaEX0021856	1.95	11.28	9.33
HsaEX0047235	15.87	25.2	9.33
HsaEX0009636	24	33.33	9.33
HsaEX1023046	27.51	36.83	9.32
HsaEX0068405	38.72	48.03	9.31
HsaEX0053813	0.66	9.97	9.31
HsaEX0026433	4.48	13.79	9.31
HsaEX1029341	11.68	20.98	9.3
HsaEX0020668	0	9.3	9.3
HsaEX0039460	5.26	14.56	9.3
HsaEX0073039	2.7	12	9.3
HsaEX0012494	32.85	42.15	9.3
HsaEX0012110	90.7	100	9.3
HsaEX0070514	90.7	100	9.3
HsaEX0021601	4.03	13.32	9.29
HsaEX0046389	3.96	13.25	9.29
HsaEX0053325	87.43	96.72	9.29
HsaEX0034548	86.5	95.78	9.28
HsaEX0036505	0	9.28	9.28
HsaEX0034114	0.49	9.77	9.28
HsaEX0006431	88.63	97.89	9.26
HsaEX0011444	4.97	14.23	9.26
HsaEX0052920	80.37	89.62	9.25
HsaEX1035630	0.01	9.26	9.25
HsaEX0034576	78.52	87.76	9.24
HsaEX0067536	1.58	10.82	9.24
HsaEX6076502	90.76	100	9.24
HsaEX0011086	90.77	100	9.23
HsaEX0036429	90.77	100	9.23
HsaEX0019184	77.16	86.38	9.22
HsaEX1021618	86.27	95.49	9.22
HsaEX1038483	1.89	11.11	9.22
HsaEX0043155	1.88	11.09	9.21
HsaEX0004241	12.64	21.85	9.21
HsaEX1001160	15.79	25	9.21
HsaEX0031705	9.94	19.15	9.21
HsaEX0042620	64.42	73.62	9.2
HsaEX0063553	88.58	97.78	9.2
HsaEX1043568	0	9.19	9.19
HsaEX0014654	90.81	100	9.19
HsaEX0048089	87.69	96.88	9.19
HsaEX0010230	5.13	14.29	9.16
HsaEX0017199	77.9	87.06	9.16
HsaEX1045314	79.19	88.34	9.15
HsaEX1023704	5.26	14.41	9.15
HsaEX0071598	82.86	92	9.14
HsaEX0015049	8	17.13	9.13
HsaEX0039208	1.04	10.17	9.13
HsaEX0058328	6.78	15.91	9.13
HsaEX0062808	12	21.13	9.13
HsaEX0004610	90.88	100	9.12
HsaEX0059374	85.19	94.31	9.12
HsaEX0045880	2.36	11.48	9.12
HsaEX0060392	86.93	96.04	9.11
HsaEX1027585	69.38	78.48	9.1
HsaEX0041826	6.73	15.83	9.1
HsaEX0067876	86.78	95.88	9.1
HsaEX0001715	90.91	100	9.09
HsaEX0005147	90.91	100	9.09
HsaEX0030211	85.71	94.8	9.09
HsaEX0045714	81.82	90.91	9.09
HsaEX6071494	90.91	100	9.09
HsaEX0003957	9.09	18.18	9.09
HsaEX0020489	4.55	13.64	9.09
HsaEX1025305	0	9.09	9.09
HsaEX1038584	0	9.09	9.09
HsaEX0018822	81.15	90.24	9.09
HsaEX0022044	75.29	84.38	9.09
HsaEX0074348	65.5	74.58	9.08
HsaEX0067537	86.13	95.2	9.07
HsaEX0007851	3.46	12.53	9.07
HsaEX0029608	83.92	92.98	9.06
HsaEX1044654	0	9.06	9.06
HsaEX0034594	87.74	96.79	9.05
HsaEX0017821	90.95	100	9.05
HsaEX0022498	90.95	100	9.05
HsaEX0041769	90.95	100	9.05
HsaEX6018481	90.95	100	9.05
HsaEX0046405	4.88	13.92	9.04
HsaEX0031700	57.67	66.71	9.04
HsaEX0066261	90.97	100	9.03
HsaEX0024843	90.98	100	9.02
HsaEX0053979	90.99	100	9.01
HsaEX0033111	62.07	71.08	9.01
HsaEX0046690	75	84	9
HsaEX0018252	42.86	51.85	8.99
HsaEX0010634	88.84	97.83	8.99
HsaEX1045244	9.56	18.53	8.97
HsaEX0027418	16.36	25.33	8.97
HsaEX0053895	55.85	64.82	8.97
HsaEX0008754	91.04	100	8.96
HsaEX0018461	91.04	100	8.96
HsaEX0024002	91.04	100	8.96
HsaEX0049651	91.04	100	8.96
HsaEX0070924	82.7	91.65	8.95
HsaEX0047402	4.22	13.17	8.95
HsaEX0048281	13.95	22.89	8.94
HsaEX0011522	91.06	100	8.94
HsaEX0026341	88.41	97.35	8.94
HsaEX0063624	84.78	93.72	8.94
HsaEX0073797	63.13	72.06	8.93
HsaEX1025587	0	8.93	8.93
HsaEX0062759	2.44	11.36	8.92
HsaEX0073172	73.82	82.73	8.91
HsaEX0046419	1.81	10.72	8.91
HsaEX0048258	2.41	11.32	8.91
HsaEX0007158	0.69	9.6	8.91
HsaEX1007133	91.1	100	8.9
HsaEX1044740	0	8.9	8.9
HsaEX0031965	1.75	10.64	8.89
HsaEX0036932	91.11	100	8.89
HsaEX0057901	84.01	92.9	8.89
HsaEX0062730	0	8.89	8.89
HsaEX6091596	91.11	100	8.89
HsaEX1023783	54.27	63.16	8.89
HsaEX0074379	85.71	94.59	8.88
HsaEX0023866	0.33	9.21	8.88
HsaEX0007886	24.49	33.37	8.88
HsaEX0063858	7.69	16.57	8.88
HsaEX0021796	91.13	100	8.87
HsaEX0071434	89.13	98	8.87
HsaEX0070478	1.12	9.99	8.87
HsaEX6066238	90.32	99.18	8.86
HsaEX0012165	0	8.85	8.85
HsaEX0003491	3.03	11.86	8.83
HsaEX0043544	8.46	17.29	8.83
HsaEX0053203	89.52	98.35	8.83
HsaEX0070569	79.41	88.24	8.83
HsaEX0032001	22.89	31.71	8.82
HsaEX0037438	15.91	24.73	8.82
HsaEX0026342	88.7	97.52	8.82
HsaEX7005393	91.19	100	8.81
HsaEX0069157	19.04	27.84	8.8
HsaEX0034647	9.81	18.61	8.8
HsaEX0026630	84.42	93.22	8.8
HsaEX0019107	91.21	100	8.79
HsaEX0021308	91.21	100	8.79
HsaEX0047371	88.57	97.36	8.79
HsaEX0037223	34.12	42.9	8.78
HsaEX0027419	41.86	50.64	8.78
HsaEX0021050	30.51	39.29	8.78
HsaEX0064512	0	8.77	8.77
HsaEX0073650	2.47	11.24	8.77
HsaEX0037771	91.23	100	8.77
HsaEX0002176	80	88.76	8.76
HsaEX0045174	80.47	89.23	8.76
HsaEX0006652	3.93	12.69	8.76
HsaEX0037176	91.25	100	8.75
HsaEX0059207	80.22	88.97	8.75
HsaEX1045973	15.66	24.41	8.75
HsaEX0068922	9.7	18.44	8.74
HsaEX0002132	2.13	10.87	8.74
HsaEX0055388	29.49	38.23	8.74
HsaEX0052819	87.1	95.83	8.73
HsaEX0024409	35.8	44.52	8.72
HsaEX0017799	53.77	62.49	8.72
HsaEX0052555	0	8.71	8.71
HsaEX0003925	91.3	100	8.7
HsaEX0009327	68.6	77.3	8.7
HsaEX0036204	91.3	100	8.7
HsaEX0037330	91.3	100	8.7
HsaEX0049569	91.3	100	8.7
HsaEX0051010	91.3	100	8.7
HsaEX0053563	91.3	100	8.7
HsaEX0062509	91.3	100	8.7
HsaEX0051343	74.86	83.54	8.68
HsaEX0005014	0	8.68	8.68
HsaEX0023338	10.56	19.23	8.67
HsaEX0051231	0	8.67	8.67
HsaEX0049279	46.27	54.93	8.66
HsaEX0051372	57.8	66.45	8.65
HsaEX0050963	91.35	100	8.65
HsaEX6099547	91.35	100	8.65
HsaEX1002820	0	8.65	8.65
HsaEX1000847	34.21	42.86	8.65
HsaEX0064532	87.1	95.74	8.64
HsaEX0073652	89.47	98.11	8.64
HsaEX0059427	88.5	97.12	8.62
HsaEX0023083	4.1	12.72	8.62
HsaEX0017872	0.41	9.02	8.61
HsaEX0033521	7.61	16.22	8.61
HsaEX0074648	80.86	89.47	8.61
HsaEX1003580	0	8.61	8.61
HsaEX0022505	8.38	16.98	8.6
HsaEX1027694	0	8.6	8.6
HsaEX0024692	26.31	34.91	8.6
HsaEX0073338	85.59	94.18	8.59
HsaEX0059109	30.07	38.66	8.59
HsaEX0055375	47.39	55.98	8.59
HsaEX0063899	83.18	91.77	8.59
HsaEX0046078	78.38	86.96	8.58
HsaEX0004248	30.5	39.07	8.57
HsaEX0042658	0	8.57	8.57
HsaEX0061981	39.99	48.56	8.57
HsaEX1013739	0	8.57	8.57
HsaEX1046203	0	8.57	8.57
HsaEX1003492	2.13	10.69	8.56
HsaEX0059118	15.73	24.28	8.55
HsaEX1009979	7.87	16.42	8.55
HsaEX0063626	91.45	100	8.55
HsaEX0005470	88.03	96.58	8.55
HsaEX6030075	86.44	94.99	8.55
HsaEX0046243	86.7	95.24	8.54
HsaEX1043866	64.86	73.39	8.53
HsaEX0009618	4.91	13.43	8.52
HsaEX0057973	91.49	100	8.51
HsaEX0013314	8.22	16.73	8.51
HsaEX0008494	79.4	87.91	8.51
HsaEX0002999	74.14	82.64	8.5
HsaEX0034183	85.87	94.37	8.5
HsaEX0067907	20.7	29.2	8.5
HsaEX0050449	13.25	21.74	8.49
HsaEX0007074	83.17	91.66	8.49
HsaEX0044500	78.03	86.52	8.49
HsaEX0018131	0	8.47	8.47
HsaEX1041063	0	8.47	8.47
HsaEX6082848	35.17	43.64	8.47
HsaEX0012083	87.1	95.56	8.46
HsaEX0031713	1.1	9.56	8.46
HsaEX0074219	69.9	78.36	8.46
HsaEX0051079	11.39	19.83	8.44
HsaEX1040853	70.33	78.77	8.44
HsaEX0033520	87.01	95.45	8.44
HsaEX0055866	90.2	98.64	8.44
HsaEX6032382	91.56	100	8.44
HsaEX0022532	91.57	100	8.43
HsaEX0045689	15.74	24.17	8.43
HsaEX7010347	29.53	37.96	8.43
HsaEX0049314	74.19	82.61	8.42
HsaEX0034745	77.16	85.56	8.4
HsaEX0028900	4.85	13.25	8.4
HsaEX1026959	0	8.4	8.4
HsaEX0070026	20.37	28.77	8.4
HsaEX0009840	4.54	12.94	8.4
HsaEX0036511	91.61	100	8.39
HsaEX0022974	1.09	9.47	8.38
HsaEX1022230	7.55	15.93	8.38
HsaEX0067877	86.36	94.74	8.38
HsaEX0058651	77.56	85.94	8.38
HsaEX1018346	0	8.37	8.37
HsaEX0067244	3.58	11.94	8.36
HsaEX1023465	1.03	9.38	8.35
HsaEX0053065	39.35	47.69	8.34
HsaEX0067095	51.75	60.08	8.33
HsaEX0006541	91.67	100	8.33
HsaEX0007239	61.47	69.8	8.33
HsaEX1007132	91.67	100	8.33
HsaEX0049632	79.35	87.67	8.32
HsaEX0019583	23.13	31.45	8.32
HsaEX0016567	7.69	16	8.31
HsaEX0051465	91.7	100	8.3
HsaEX0005074	75.59	83.87	8.28
HsaEX0025781	88.73	97.01	8.28
HsaEX0041797	74.96	83.24	8.28
HsaEX1016669	0.8	9.07	8.27
HsaEX0056143	83.6	91.86	8.26
HsaEX0057857	83.86	92.12	8.26
HsaEX0020257	20.77	29.03	8.26
HsaEX0064197	18.53	26.79	8.26
HsaEX0052618	37.58	45.83	8.25
HsaEX0047475	0	8.25	8.25
HsaEX0048166	2.86	11.11	8.25
HsaEX0030958	15.29	23.53	8.24
HsaEX1012688	0	8.24	8.24
HsaEX0062933	91.76	100	8.24
HsaEX1012821	1.2	9.42	8.22
HsaEX0061963	5.82	14.04	8.22
HsaEX6042402	91.79	100	8.21
HsaEX0030283	39.87	48.07	8.2
HsaEX0061164	67.11	75.31	8.2
HsaEX0037837	0	8.19	8.19
HsaEX1026619	0	8.19	8.19
HsaEX0002043	90.14	98.33	8.19
HsaEX0012754	29.71	37.9	8.19
HsaEX0020496	43.21	51.4	8.19
HsaEX0042225	86.94	95.13	8.19
HsaEX0018506	89.47	97.65	8.18
HsaEX0038505	88.72	96.9	8.18
HsaEX0024122	22.35	30.53	8.18
HsaEX0071695	17.41	25.59	8.18
HsaEX1021894	18.65	26.83	8.18
HsaEX0060224	6.27	14.44	8.17
HsaEX0069263	89.57	97.73	8.16
HsaEX0033501	3.33	11.49	8.16
HsaEX0026881	91.84	100	8.16
HsaEX0005292	91.84	100	8.16
HsaEX1042184	0	8.15	8.15
HsaEX0023428	1.26	9.4	8.14
HsaEX0053538	71.57	79.71	8.14
HsaEX1027983	0	8.14	8.14
HsaEX1014075	0	8.13	8.13
HsaEX0063101	91.88	100	8.12
HsaEX0046777	3.57	11.69	8.12
HsaEX0033266	14.56	22.68	8.12
HsaEX0007513	81.58	89.69	8.11
HsaEX0018587	86.88	94.99	8.11
HsaEX0036646	0	8.11	8.11
HsaEX0011038	76.1	84.21	8.11
HsaEX0049236	0	8.11	8.11
HsaEX0059251	15.46	23.57	8.11
HsaEX0061008	91.89	100	8.11
HsaEX0070568	91.89	100	8.11
HsaEX1034653	3.23	11.33	8.1
HsaEX0046277	2.63	10.71	8.08
HsaEX0067878	86.55	94.63	8.08
HsaEX1040976	91.92	100	8.08
HsaEX0010607	84.06	92.14	8.08
HsaEX0039187	22.12	30.19	8.07
HsaEX0003679	23.08	31.15	8.07
HsaEX0000159	87.43	95.5	8.07
HsaEX0032097	91.93	100	8.07
HsaEX0061779	91.94	100	8.06
HsaEX0057726	11.3	19.36	8.06
HsaEX0004926	82.18	90.24	8.06
HsaEX0034810	7.77	15.82	8.05
HsaEX0053823	56.28	64.33	8.05
HsaEX0009841	51.95	60	8.05
HsaEX0069018	3.6	11.64	8.04
HsaEX0009864	12.71	20.75	8.04
HsaEX0073942	63.92	71.95	8.03
HsaEX1000117	74.07	82.09	8.02
HsaEX0024028	26.32	34.34	8.02
HsaEX0029788	2.12	10.14	8.02
HsaEX0010256	92	100	8
HsaEX0052097	92	100	8
HsaEX0059483	92	100	8
HsaEX6046941	92	100	8
HsaEX0013548	13.58	21.57	7.99
HsaEX0031659	4.65	12.64	7.99
HsaEX0024453	92.01	100	7.99
HsaEX0032622	3.7	11.67	7.97
HsaEX0054471	9.25	17.22	7.97
HsaEX0063647	85.71	93.67	7.96
HsaEX0045822	92.04	100	7.96
HsaEX0057050	82.35	90.3	7.95
HsaEX0037481	6.98	14.93	7.95
HsaEX0018623	87.79	95.74	7.95
HsaEX0038585	1.6	9.54	7.94
HsaEX0056362	74.14	82.08	7.94
HsaEX0022817	92.07	100	7.93
HsaEX0069978	10.06	17.99	7.93
HsaEX0001560	18.71	26.62	7.91
HsaEX0071875	76.44	84.35	7.91
HsaEX0035832	92.1	100	7.9
HsaEX0064071	92.1	100	7.9
HsaEX0066103	92.1	100	7.9
HsaEX0019903	18.1	26	7.9
HsaEX0019030	7.42	15.31	7.89
HsaEX1007121	92.11	100	7.89
HsaEX1033147	2.42	10.31	7.89
HsaEX0023846	7.22	15.11	7.89
HsaEX0027958	1.28	9.17	7.89
HsaEX0068311	61.41	69.29	7.88
HsaEX0019517	86.71	94.59	7.88
HsaEX1002774	4.76	12.64	7.88
HsaEX0046866	81.94	89.81	7.87
HsaEX0063402	83.05	90.91	7.86
HsaEX0066247	0	7.85	7.85
HsaEX0014824	92.16	100	7.84
HsaEX0052833	92.16	100	7.84
HsaEX0030585	1.96	9.8	7.84
HsaEX0022472	0	7.84	7.84
HsaEX0011330	13.69	21.52	7.83
HsaEX1003257	0	7.83	7.83
HsaEX1010599	1.45	9.28	7.83
HsaEX0018649	69.27	77.1	7.83
HsaEX0074655	71.88	79.71	7.83
HsaEX0057679	4.06	11.88	7.82
HsaEX0009834	5.76	13.58	7.82
HsaEX0055919	4.35	12.15	7.8
HsaEX0045969	1.71	9.51	7.8
HsaEX0001880	91.16	98.96	7.8
HsaEX1032266	92.2	100	7.8
HsaEX0039040	78.12	85.92	7.8
HsaEX0017291	84.62	92.41	7.79
HsaEX0055256	0	7.78	7.78
HsaEX0065361	78.18	85.96	7.78
HsaEX0028909	71.02	78.78	7.76
HsaEX0055481	87.83	95.59	7.76
HsaEX1000105	22.39	30.15	7.76
HsaEX0074180	7.14	14.89	7.75
HsaEX0019614	84.98	92.73	7.75
HsaEX0034964	7.87	15.62	7.75
HsaEX0025397	38.61	46.35	7.74
HsaEX1010377	21.06	28.8	7.74
HsaEX0011478	2.34	10.08	7.74
HsaEX0038478	63.14	70.87	7.73
HsaEX0042592	80.65	88.38	7.73
HsaEX1027564	88.89	96.61	7.72
HsaEX6083631	92.28	100	7.72
HsaEX0028532	0.58	8.29	7.71
HsaEX0010826	92.3	100	7.7
HsaEX1039226	9.97	17.67	7.7
HsaEX0035447	82.04	89.74	7.7
HsaEX0063157	0	7.69	7.69
HsaEX1013893	0	7.69	7.69
HsaEX1038585	0	7.69	7.69
HsaEX0034261	52.31	60	7.69
HsaEX0074454	92.31	100	7.69
HsaEX0008232	92.31	100	7.69
HsaEX0036517	92.31	100	7.69
HsaEX0062313	92.31	100	7.69
HsaEX0049380	88.24	95.92	7.68
HsaEX0071191	62.32	70	7.68
HsaEX6071822	80.42	88.09	7.67
HsaEX6032858	92.33	100	7.67
HsaEX1004479	4.91	12.58	7.67
HsaEX0019205	65.35	73.01	7.66
HsaEX0056329	19.15	26.81	7.66
HsaEX0034832	3.45	11.11	7.66
HsaEX0031500	11.42	19.08	7.66
HsaEX0050473	14.56	22.22	7.66
HsaEX0061833	87.53	95.18	7.65
HsaEX0064155	8.11	15.75	7.64
HsaEX0067105	79.17	86.81	7.64
HsaEX6056361	92.36	100	7.64
HsaEX0030410	50	57.63	7.63
HsaEX0024389	3.8	11.43	7.63
HsaEX0048298	92.37	100	7.63
HsaEX0055346	92.37	100	7.63
HsaEX0010612	92.38	100	7.62
HsaEX0034547	89.03	96.65	7.62
HsaEX0040716	92.38	100	7.62
HsaEX0048499	76.32	83.94	7.62
HsaEX0066223	86.4	94.02	7.62
HsaEX0021474	32.16	39.77	7.61
HsaEX0059430	88.68	96.29	7.61
HsaEX6014705	92.39	100	7.61
HsaEX0074266	51.99	59.59	7.6
HsaEX0058650	76.61	84.21	7.6
HsaEX0036512	92.41	100	7.59
HsaEX0021502	74.03	81.62	7.59
HsaEX0036518	92.41	100	7.59
HsaEX0007963	11.61	19.2	7.59
HsaEX1022125	8.2	15.79	7.59
HsaEX1045844	4.92	12.5	7.58
HsaEX0049776	88.68	96.26	7.58
HsaEX0057661	92.42	100	7.58
HsaEX1042209	21.62	29.2	7.58
HsaEX0068039	91.55	99.11	7.56
HsaEX0015202	35.77	43.33	7.56
HsaEX0060495	4.76	12.31	7.55
HsaEX0074690	6.98	14.53	7.55
HsaEX0000282	92.45	100	7.55
HsaEX0025893	92.45	100	7.55
HsaEX0037794	90.96	98.5	7.54
HsaEX0007325	88.41	95.94	7.53
HsaEX0053631	20	27.53	7.53
HsaEX0008799	3.47	11	7.53
HsaEX0041977	0.27	7.79	7.52
HsaEX0057986	1.85	9.37	7.52
HsaEX0060143	2.93	10.45	7.52
HsaEX0045387	83.33	90.84	7.51
HsaEX0056607	81.13	88.64	7.51
HsaEX0026729	92.5	100	7.5
HsaEX0065282	92.5	100	7.5
HsaEX1000346	0	7.49	7.49
HsaEX0027086	0	7.49	7.49
HsaEX0013174	0.54	8.03	7.49
HsaEX0002997	70.36	77.85	7.49
HsaEX0013994	77.23	84.72	7.49
HsaEX0015726	88.34	95.83	7.49
HsaEX0071523	92.51	100	7.49
HsaEX0044889	2.27	9.75	7.48
HsaEX6071414	92.53	100	7.47
HsaEX0073948	88.46	95.92	7.46
HsaEX0074414	89.09	96.55	7.46
HsaEX0017387	60.24	67.69	7.45
HsaEX0024288	91.35	98.79	7.44
HsaEX0051346	18.43	25.87	7.44
HsaEX0007381	91.95	99.39	7.44
HsaEX0071922	2.67	10.1	7.43
HsaEX0028513	92.58	100	7.42
HsaEX0007289	14.9	22.32	7.42
HsaEX0058905	3.7	11.11	7.41
HsaEX0024700	92.59	100	7.41
HsaEX0069128	71.36	78.77	7.41
HsaEX0025868	18.92	26.32	7.4
HsaEX0001393	70.73	78.12	7.39
HsaEX0011118	90.48	97.87	7.39
HsaEX0027789	84.5	91.89	7.39
HsaEX0031646	72.77	80.15	7.38
HsaEX0043841	76.57	83.95	7.38
HsaEX0056483	13.74	21.12	7.38
HsaEX0045084	92.62	100	7.38
HsaEX0051069	92.63	100	7.37
HsaEX1023326	0	7.37	7.37
HsaEX0017319	3.09	10.45	7.36
HsaEX7008756	91.44	98.79	7.35
HsaEX0068109	19.32	26.67	7.35
HsaEX0072784	9.55	16.9	7.35
HsaEX0071916	92.66	100	7.34
HsaEX0047401	1.66	9	7.34
HsaEX0007294	89.4	96.74	7.34
HsaEX0017335	92.67	100	7.33
HsaEX1031200	22.8	30.13	7.33
HsaEX6071493	92.67	100	7.33
HsaEX1008204	41.33	48.65	7.32
HsaEX1038123	0	7.32	7.32
HsaEX0018394	92.68	100	7.32
HsaEX0059594	91.14	98.45	7.31
HsaEX0074186	85.09	92.4	7.31
HsaEX0025985	18.52	25.83	7.31
HsaEX0056093	7.85	15.15	7.3
HsaEX0022621	92.71	100	7.29
HsaEX0051353	16.94	24.21	7.27
HsaEX0008158	1.82	9.09	7.27
HsaEX1045057	0	7.27	7.27
HsaEX0037838	90.34	97.61	7.27
HsaEX0003450	92.73	100	7.27
HsaEX0016507	92.73	100	7.27
HsaEX0029135	92.73	100	7.27
HsaEX0057958	92.73	100	7.27
HsaEX0018395	92.74	100	7.26
HsaEX0053255	92.74	100	7.26
HsaEX0057754	11.11	18.37	7.26
HsaEX1021256	90.59	97.85	7.26
HsaEX1016511	1.72	8.97	7.25
HsaEX0051021	90.62	97.87	7.25
HsaEX1007122	92.75	100	7.25
HsaEX1035818	0	7.24	7.24
HsaEX6023596	0	7.24	7.24
HsaEX0031967	87.5	94.74	7.24
HsaEX0074380	89.74	96.97	7.23
HsaEX6074907	72	79.23	7.23
HsaEX0011502	9.51	16.74	7.23
HsaEX0029435	16.22	23.44	7.22
HsaEX0020033	4.53	11.75	7.22
HsaEX0012860	92.78	100	7.22
HsaEX6075257	92.78	100	7.22
HsaEX0022620	91.16	98.37	7.21
HsaEX0009018	40.18	47.39	7.21
HsaEX0060307	89.23	96.43	7.2
HsaEX1007251	0	7.19	7.19
HsaEX0024009	89.83	97.02	7.19
HsaEX0052156	88	95.18	7.18
HsaEX6015822	92.82	100	7.18
HsaEX0068091	0	7.18	7.18
HsaEX0005276	75.73	82.91	7.18
HsaEX0046689	72.31	79.49	7.18
HsaEX0058825	9.11	16.28	7.17
HsaEX0064754	22.83	30	7.17
HsaEX0028865	86.23	93.4	7.17
HsaEX0047077	55.47	62.64	7.17
HsaEX0057075	29.03	36.17	7.14
HsaEX0009747	92.86	100	7.14
HsaEX0018336	92.86	100	7.14
HsaEX0035247	92.86	100	7.14
HsaEX0035922	92.86	100	7.14
HsaEX0057521	89.17	96.31	7.14
HsaEX6095914	92.86	100	7.14
HsaEX0033219	0	7.14	7.14
HsaEX0062394	16.35	23.49	7.14
HsaEX0015161	62.04	69.17	7.13
HsaEX0045063	2.71	9.84	7.13
HsaEX1001621	0	7.13	7.13
HsaEX0010348	91.22	98.35	7.13
HsaEX0021506	66.72	73.85	7.13
HsaEX0038132	80.28	87.41	7.13
HsaEX0025650	53.97	61.09	7.12
HsaEX0027769	90.3	97.42	7.12
HsaEX0047659	7.69	14.81	7.12
HsaEX0053815	0.67	7.78	7.11
HsaEX0027137	80.45	87.56	7.11
HsaEX0042005	56.18	63.29	7.11
HsaEX0022442	88.46	95.56	7.1
HsaEX1028236	89.7	96.8	7.1
HsaEX0040930	89.92	97.01	7.09
HsaEX0038365	92.91	100	7.09
HsaEX0071018	82.63	89.72	7.09
HsaEX0019516	88.26	95.35	7.09
HsaEX0031258	86.67	93.75	7.08
HsaEX0072529	21.12	28.2	7.08
HsaEX0007545	72.51	79.59	7.08
HsaEX6006382	87.73	94.81	7.08
HsaEX0033963	45.51	52.58	7.07
HsaEX0036864	5	12.07	7.07
HsaEX0015715	92.94	100	7.06
HsaEX0028318	92.94	100	7.06
HsaEX0033962	87.56	94.62	7.06
HsaEX0026987	91.4	98.46	7.06
HsaEX1001470	17.95	25	7.05
HsaEX1020138	3.77	10.82	7.05
HsaEX0000197	92.96	100	7.04
HsaEX1036567	92.96	100	7.04
HsaEX1020397	0	7.04	7.04
HsaEX0034833	10.77	17.81	7.04
HsaEX0060429	45.24	52.28	7.04
HsaEX0066375	77.88	84.91	7.03
HsaEX0049762	92.97	100	7.03
HsaEX1015574	0	7.03	7.03
HsaEX0030678	10.28	17.31	7.03
HsaEX0049854	0.52	7.55	7.03
HsaEX0051786	4.08	11.11	7.03
HsaEX0029851	59.04	66.07	7.03
HsaEX0035696	80.43	87.46	7.03
HsaEX0068610	70.11	77.13	7.02
HsaEX6042623	92.99	100	7.01
HsaEX0012879	11.2	18.21	7.01
HsaEX0066239	0	7.01	7.01
HsaEX0042650	93	100	7
HsaEX6076893	90.94	97.94	7
HsaEX0024276	88.94	95.93	6.99
HsaEX0046155	87.74	94.73	6.99
HsaEX0063355	74.19	81.18	6.99
HsaEX0009375	2.34	9.33	6.99
HsaEX0039332	0	6.99	6.99
HsaEX1044182	2.49	9.48	6.99
HsaEX0063674	10.34	17.33	6.99
HsaEX0048945	87.31	94.3	6.99
HsaEX0036082	93.02	100	6.98
HsaEX0052143	93.02	100	6.98
HsaEX6037369	0	6.98	6.98
HsaEX7006131	1.07	8.05	6.98
HsaEX0017132	20.83	27.8	6.97
HsaEX0057034	78.3	85.27	6.97
HsaEX0029374	77.27	84.23	6.96
HsaEX0050452	86.14	93.1	6.96
HsaEX0059618	93.04	100	6.96
HsaEX0002752	76.5	83.45	6.95
HsaEX0035644	89.82	96.77	6.95
HsaEX0061550	86.24	93.19	6.95
HsaEX0039660	5.88	12.82	6.94
HsaEX0062074	87.65	94.59	6.94
HsaEX0021097	93.07	100	6.93
HsaEX6061989	93.07	100	6.93
HsaEX0025287	16.73	23.66	6.93
HsaEX0073739	81.48	88.41	6.93
HsaEX0024327	22.45	29.37	6.92
HsaEX0026947	91.14	98.06	6.92
HsaEX0057097	89.31	96.23	6.92
HsaEX0008755	0	6.92	6.92
HsaEX0055191	7.78	14.7	6.92
HsaEX0024123	9.16	16.08	6.92
HsaEX0005713	87.3	94.2	6.9
HsaEX0046592	93.1	100	6.9
HsaEX0026486	93.1	100	6.9
HsaEX0030165	93.1	100	6.9
HsaEX0045068	93.1	100	6.9
HsaEX0048546	93.1	100	6.9
HsaEX0053910	93.1	100	6.9
HsaEX0061567	93.1	100	6.9
HsaEX0068677	92.41	99.31	6.9
HsaEX6085019	93.1	100	6.9
HsaEX0047413	12.42	19.32	6.9
HsaEX0002624	55.77	62.67	6.9
HsaEX0026687	5.04	11.93	6.89
HsaEX0069302	1.69	8.57	6.88
HsaEX0062983	1.83	8.71	6.88
HsaEX0052133	93.12	100	6.88
HsaEX0062314	93.13	100	6.87
HsaEX0021423	21.87	28.74	6.87
HsaEX0030274	91.15	98.02	6.87
HsaEX0041792	0	6.86	6.86
HsaEX0059426	88.96	95.82	6.86
HsaEX0013098	76.47	83.33	6.86
HsaEX0074025	93.14	100	6.86
HsaEX0026036	0	6.85	6.85
HsaEX0029909	77.78	84.62	6.84
HsaEX0068618	93.16	100	6.84
HsaEX0024842	3.85	10.68	6.83
HsaEX0030257	6.24	13.07	6.83
HsaEX1037790	84.3	91.12	6.82
HsaEX0039907	58.12	64.94	6.82
HsaEX0068590	6.83	13.65	6.82
HsaEX0070579	10.5	17.32	6.82
HsaEX0042966	1.44	8.26	6.82
HsaEX0069900	93.18	100	6.82
HsaEX0034007	85.11	91.92	6.81
HsaEX0055335	81.95	88.76	6.81
HsaEX0021353	30.74	37.55	6.81
HsaEX0029806	90.65	97.46	6.81
HsaEX0039177	90.1	96.9	6.8
HsaEX0043948	12.05	18.85	6.8
HsaEX0030062	9.99	16.79	6.8
HsaEX0056239	4.48	11.28	6.8
HsaEX6007069	93.2	100	6.8
HsaEX1013169	0.88	7.67	6.79
HsaEX0009733	62.31	69.1	6.79
HsaEX0045987	87.34	94.12	6.78
HsaEX6013960	93.22	100	6.78
HsaEX0024495	64.17	70.95	6.78
HsaEX0030993	93.22	100	6.78
HsaEX0031415	93.22	100	6.78
HsaEX0059687	93.22	100	6.78
HsaEX0071303	87.17	93.95	6.78
HsaEX1024721	8.11	14.89	6.78
HsaEX0045004	5.62	12.4	6.78
HsaEX0069924	90.29	97.07	6.78
HsaEX0025412	83.1	89.87	6.77
HsaEX0059428	85.87	92.64	6.77
HsaEX0011890	86.67	93.44	6.77
HsaEX0048610	1.57	8.33	6.76
HsaEX1024077	0	6.76	6.76
HsaEX0059424	81.09	87.85	6.76
HsaEX0050490	5.22	11.97	6.75
HsaEX0066475	74.49	81.24	6.75
HsaEX0073339	93.25	100	6.75
[truncated: 5,280 more rows]

## Sheet: SH-SY5Y 24h
SH-SY5Y - 24h induction (1 μg/mL doxycycline)
EVENT	SRRM4 DM	SRRM4 WT	∆PSI (WT-DM)
HsaEX1042716	9.21	94.74	85.53
HsaEX0035104	2.72	88.12	85.4
HsaEX1036741	4.545	84.56	80.015
HsaEX0005085	15.725	93.84	78.115
HsaEX0060835	1.34	78.99	77.65
HsaEX0047035	6.27	83.83	77.56
HsaEX0038702	0.69	77.65	76.96
HsaEX0052287	0	76.64	76.64
HsaEX0027514	0	75.01	75.01
HsaEX0039104	13.87	88.73	74.86
HsaEX0006858	5.04	79.13	74.09
HsaEX0004128	1.31	75.35	74.04
HsaEX0035103	13.935	87.06	73.125
HsaEX0005072	3.195	75.83	72.635
HsaEX0051241	0.89	72.44	71.55
HsaEX0052066	0	70.97	70.97
HsaEX1002327	7.225	78.06	70.835
HsaEX0034475	0	70.71	70.71
HsaEX0012302	1.41	72.01	70.6
HsaEX0049642	5.625	75.61	69.985
HsaEX0016976	0.775	69.96	69.185
HsaEX0070740	2.775	71.76	68.985
HsaEX6072470	0.57	68.89	68.32
HsaEX0028492	2.18	70.5	68.32
HsaEX0071083	0.94	68.48	67.54
HsaEX0027507	12.755	80.22	67.465
HsaEX0001804	0	67.31	67.31
HsaEX0060607	10.865	77.38	66.515
HsaEX0006155	6.66	73.12	66.46
HsaEX0018777	0.475	66.45	65.975
HsaEX0038710	5.645	70.68	65.035
HsaEX0026467	0.395	64.99	64.595
HsaEX0042009	1.26	65.5	64.24
HsaEX0050856	1.845	65.94	64.095
HsaEX0036234	1	64.94	63.94
HsaEX0004907	1.75	65.68	63.93
HsaEX0005055	5.78	69.4	63.62
HsaEX0040386	1.95	65.12	63.17
HsaEX0049335	1.74	64.51	62.77
HsaEX6087239	0	61.93	61.93
HsaEX0045196	2.055	63.9	61.845
HsaEX0018764	0.845	62.47	61.625
HsaEX0026489	0.93	62.24	61.31
HsaEX0060838	32.08	93.06	60.98
HsaEX0020667	0	60.96	60.96
HsaEX0070259	1.325	62.16	60.835
HsaEX0023360	2.305	62.66	60.355
HsaEX0022977	5.835	65.94	60.105
HsaEX0050855	0.525	60.58	60.055
HsaEX1036742	1.85	60.86	59.01
HsaEX0039778	0	58.71	58.71
HsaEX0073810	0	58.39	58.39
HsaEX0015666	4.495	62.74	58.245
HsaEX0015498	0.32	58.48	58.16
HsaEX0070258	0.93	58.55	57.62
HsaEX0059526	2.445	59.92	57.475
HsaEX0025457	2.29	59.76	57.47
HsaEX0028052	9.225	66.15	56.925
HsaEX1036077	0.59	57.38	56.79
HsaEX0006689	0.3	57.01	56.71
HsaEX0037224	1.12	57.55	56.43
HsaEX0042574	3.27	59.59	56.32
HsaEX0026520	15.68	71.68	56
HsaEX0006966	2.615	58.16	55.545
HsaEX0016967	27.48	83.02	55.54
HsaEX0006681	26.98	82.49	55.51
HsaEX0054299	14.595	70.09	55.495
HsaEX1011349	0	55.11	55.11
HsaEX0056638	22.705	77.74	55.035
HsaEX0018410	0	54.94	54.94
HsaEX0014560	6.945	61.72	54.775
HsaEX0045622	5.335	60.11	54.775
HsaEX0001839	13.465	67.89	54.425
HsaEX0005873	0.76	55.09	54.33
HsaEX0017620	0.66	54.84	54.18
HsaEX0022280	1.315	55.41	54.095
HsaEX0029101	0.21	54.08	53.87
HsaEX0053093	0	53.84	53.84
HsaEX0035450	1.4	55.16	53.76
HsaEX0061917	1.34	54.62	53.28
HsaEX0058023	0.915	54.16	53.245
HsaEX0024310	0	53.21	53.21
HsaEX0004132	0.34	53.23	52.89
HsaEX0044638	1.37	53.85	52.48
HsaEX0039306	2.19	54.5	52.31
HsaEX0039034	0	52.24	52.24
HsaEX0000656	0	51.96	51.96
HsaEX0020546	0.68	52.5	51.82
HsaEX0021080	3.225	54.97	51.745
HsaEX0037214	2.395	54.01	51.615
HsaEX0021425	1.69	52.77	51.08
HsaEX0006131	0	51.08	51.08
HsaEX7010863	6.445	57.36	50.915
HsaEX1011407	0	50.78	50.78
HsaEX0044967	2.71	53.47	50.76
HsaEX0038690	4.98	55.58	50.6
HsaEX0015457	0.39	50.58	50.19
HsaEX0015475	0.09	50.12	50.03
HsaEX0051317	0.83	50.27	49.44
HsaEX0041459	7.015	56.38	49.365
HsaEX0063243	0.26	49.56	49.3
HsaEX0041746	21.095	70.34	49.245
HsaEX0007836	4.925	53.98	49.055
HsaEX0026468	9.495	58.1	48.605
HsaEX0057775	0.85	49.17	48.32
HsaEX0049351	13.745	61.71	47.965
HsaEX0028152	0.775	48.53	47.755
HsaEX0036341	2.23	49.79	47.56
HsaEX0038484	0.62	47.81	47.19
HsaEX0040737	30.175	77.22	47.045
HsaEX0018829	8.585	55.56	46.975
HsaEX1040144	1.62	48.59	46.97
HsaEX0037213	0	46.91	46.91
HsaEX0012542	0	46.84	46.84
HsaEX0021585	0.13	46.92	46.79
HsaEX0003019	0	46.51	46.51
HsaEX0025270	1.74	47.93	46.19
HsaEX0030349	7.595	53.66	46.065
HsaEX0058029	2.05	48.11	46.06
HsaEX0066658	0.66	46.7	46.04
HsaEX0015476	2.59	48.56	45.97
HsaEX0026448	10.43	56.38	45.95
HsaEX0049748	16.03	61.32	45.29
HsaEX0006174	1.16	46.33	45.17
HsaEX0024958	23.99	68.9	44.91
HsaEX0005036	0.095	45	44.905
HsaEX0012290	0.535	44.95	44.415
HsaEX1018101	0.325	44.67	44.345
HsaEX0066666	1.33	45.58	44.25
HsaEX1026566	1.43	45.17	43.74
HsaEX0000641	29.325	72.87	43.545
HsaEX0044642	27.67	71.16	43.49
HsaEX0012804	1.295	44.55	43.255
HsaEX0007060	28.595	71.79	43.195
HsaEX0072774	1.5	44.52	43.02
HsaEX0004134	19.38	62.27	42.89
HsaEX0060245	0	42.76	42.76
HsaEX0061188	0.39	43.12	42.73
HsaEX0002792	11.595	54.3	42.705
HsaEX0053010	0	42.47	42.47
HsaEX0063412	0	42.46	42.46
HsaEX0058272	22.865	65.1	42.235
HsaEX1043449	1.305	43.48	42.175
HsaEX0044086	0.645	42.79	42.145
HsaEX0050846	0.73	42.85	42.12
HsaEX1018737	0.61	42.69	42.08
HsaEX0031609	10.945	52.95	42.005
HsaEX0013877	8.71	50.7	41.99
HsaEX0053597	18.03	60	41.97
HsaEX0029786	28.33	70.01	41.68
HsaEX1039788	25.585	67.2	41.615
HsaEX0005602	0.18	41.63	41.45
HsaEX0013878	8.895	50.3	41.405
HsaEX0015815	0	41.3	41.3
HsaEX0008078	0	41.27	41.27
HsaEX0000367	0	41.18	41.18
HsaEX0012022	10.025	51.07	41.045
HsaEX0023051	0.65	41.65	41
HsaEX0066242	27.37	68.26	40.89
HsaEX0042591	15.11	55.97	40.86
HsaEX0058384	3.91	44.71	40.8
HsaEX0032587	0	40.54	40.54
HsaEX0012013	23.14	63.53	40.39
HsaEX0064653	0.095	40.46	40.365
HsaEX0065634	2.64	42.98	40.34
HsaEX1042260	8.165	48.48	40.315
HsaEX1014409	0	40.17	40.17
HsaEX0050673	3.615	43.69	40.075
HsaEX0048492	0.07	40.01	39.94
HsaEX0003257	12.075	52.01	39.935
HsaEX0063374	0	39.89	39.89
HsaEX0066667	0.565	40.38	39.815
HsaEX0005647	0	39.57	39.57
HsaEX1015586	13.425	52.94	39.515
HsaEX0062012	56.25	94.95	38.7
HsaEX0036733	5.77	44.32	38.55
HsaEX0026370	5.29	43.69	38.4
HsaEX0023494	29.645	68	38.355
HsaEX0002213	0	38.18	38.18
HsaEX1040115	0	38.06	38.06
HsaEX0058019	2.335	40.31	37.975
HsaEX0021278	24.73	62.48	37.75
HsaEX0052261	22.445	60.18	37.735
HsaEX0020591	0.935	38.59	37.655
HsaEX0067487	3.27	40.74	37.47
HsaEX0019765	2.43	39.83	37.4
HsaEX0005014	0	37.35	37.35
HsaEX0029099	0.115	37.46	37.345
HsaEX0060619	7.5	44.82	37.32
HsaEX0045502	0	37.29	37.29
HsaEX0051218	2.625	39.66	37.035
HsaEX0008094	1.225	38.14	36.915
HsaEX0057527	6.12	42.98	36.86
HsaEX0049336	6.135	42.75	36.615
HsaEX0048320	13.61	50.01	36.4
HsaEX0023621	5.5	41.71	36.21
HsaEX0006332	3.505	39.64	36.135
HsaEX0037693	4.22	40.16	35.94
HsaEX6034097	54.89	90.65	35.76
HsaEX0053031	0	35.69	35.69
HsaEX0009119	0	35.66	35.66
HsaEX0054715	44.7	80.35	35.65
HsaEX0043771	2.71	38.22	35.51
HsaEX0049991	11.54	46.9	35.36
HsaEX0018232	0	35.25	35.25
HsaEX0000152	3.94	39.1	35.16
HsaEX0037158	0	34.97	34.97
HsaEX0019877	39.895	74.85	34.955
HsaEX0004942	0.14	35.02	34.88
HsaEX1005019	2.08	36.93	34.85
HsaEX0015816	0	34.67	34.67
HsaEX1041860	0.5	35.01	34.51
HsaEX1014586	0	34.15	34.15
HsaEX0044588	40.405	74.4	33.995
HsaEX0012545	0.71	34.67	33.96
HsaEX0037668	51.12	85.01	33.89
HsaEX1025597	0	33.79	33.79
HsaEX0006044	24.985	58.77	33.785
HsaEX0058433	19.785	53.53	33.745
HsaEX1019114	1.64	35.35	33.71
HsaEX0022979	0.78	34.16	33.38
HsaEX1004772	0	33.37	33.37
HsaEX0020292	3.225	36.51	33.285
HsaEX0073028	24.46	57.67	33.21
HsaEX0021607	0	33.2	33.2
HsaEX0059048	0.77	33.95	33.18
HsaEX1000846	20.655	53.66	33.005
HsaEX0034436	1.49	34.47	32.98
HsaEX0026113	40.81	73.72	32.91
HsaEX0022845	0.325	33.14	32.815
HsaEX0048199	0.66	33.44	32.78
HsaEX0025234	0	32.7	32.7
HsaEX0038645	20.905	53.47	32.565
HsaEX0033934	5.805	38.3	32.495
HsaEX0058030	0.63	33.03	32.4
HsaEX0008095	0.285	32.37	32.085
HsaEX0014781	2.96	34.99	32.03
HsaEX0019393	0	31.75	31.75
HsaEX0023429	21.08	52.82	31.74
HsaEX0004189	40.55	72.17	31.62
HsaEX0039136	27.515	59.12	31.605
HsaEX0051667	0	31.44	31.44
HsaEX0037783	7.515	38.77	31.255
HsaEX1009971	1.49	32.69	31.2
HsaEX1039344	0.52	31.6	31.08
HsaEX0019086	24.615	55.56	30.945
HsaEX7003519	0.2	31.02	30.82
HsaEX0012472	34.905	65.67	30.765
HsaEX0004127	0	30.7	30.7
HsaEX0040634	0	30.45	30.45
HsaEX0021304	0	30.43	30.43
HsaEX0055952	35.02	65.17	30.15
HsaEX1038700	0	30.12	30.12
HsaEX0038638	21.155	51.13	29.975
HsaEX1035792	0.065	30.03	29.965
HsaEX0064372	46.325	76.19	29.865
HsaEX0017872	6.125	35.81	29.685
HsaEX0015596	0.305	29.99	29.685
HsaEX0037169	42.385	71.93	29.545
HsaEX1008364	0	29.54	29.54
HsaEX0057212	37.73	67.27	29.54
HsaEX0032608	0	29.47	29.47
HsaEX0022381	3.2	32.63	29.43
HsaEX0061377	3.26	32.69	29.43
HsaEX0053442	5.73	35.05	29.32
HsaEX0037217	1.285	30.56	29.275
HsaEX0065311	3.755	32.89	29.135
HsaEX0051138	1.315	30.43	29.115
HsaEX0055468	1.235	30.3	29.065
HsaEX1012909	0	28.96	28.96
HsaEX0065145	57.155	86.05	28.895
HsaEX0021082	8.915	37.78	28.865
HsaEX0029369	50.52	79.35	28.83
HsaEX0039055	63.035	91.85	28.815
HsaEX6029722	4.47	33.12	28.65
HsaEX1031581	0	28.48	28.48
HsaEX0052967	1.795	30.22	28.425
HsaEX0015474	53.45	81.74	28.29
HsaEX0015478	0	28.25	28.25
HsaEX0005316	0.565	28.81	28.245
HsaEX0060907	10.165	38.41	28.245
HsaEX0029339	5.085	33.33	28.245
HsaEX1024028	0	28.23	28.23
HsaEX0051200	47.18	75.39	28.21
HsaEX6013767	6.345	34.5	28.155
HsaEX0015181	67.415	95.56	28.145
HsaEX0067471	0.53	28.56	28.03
HsaEX0052362	0	28	28
HsaEX1046648	14.925	42.86	27.935
HsaEX0036505	0	27.93	27.93
HsaEX0020455	35.625	63.46	27.835
HsaEX0015926	65.05	92.86	27.81
HsaEX0061551	33.825	61.62	27.795
HsaEX0038414	53.39	81.1	27.71
HsaEX0004865	31.37	59.06	27.69
HsaEX1031294	44.7	72.25	27.55
HsaEX7104665	0	27.47	27.47
HsaEX0033516	2.14	29.6	27.46
HsaEX0023381	28.195	55.64	27.445
HsaEX0017555	14.975	42.41	27.435
HsaEX0030341	0	27.42	27.42
HsaEX0049746	52.83	80.15	27.32
HsaEX0063208	25.62	52.94	27.32
HsaEX0047810	1.75	29.05	27.3
HsaEX0062611	5.245	32.49	27.245
HsaEX0073251	10.685	37.82	27.135
HsaEX0032602	45.475	72.6	27.125
HsaEX0057701	1.65	28.66	27.01
HsaEX1003760	0	26.99	26.99
HsaEX0053940	7.025	33.99	26.965
HsaEX0043682	1.085	27.99	26.905
HsaEX0037791	1.635	28.5	26.865
HsaEX0058054	3.075	29.91	26.835
HsaEX0067681	3.18	29.96	26.78
HsaEX0020668	0	26.76	26.76
HsaEX0004102	43.105	69.75	26.645
HsaEX0071218	0.73	27.35	26.62
HsaEX0051135	1.475	28	26.525
HsaEX6034098	63.59	90	26.41
HsaEX0035988	2.255	28.64	26.385
HsaEX0062178	18.725	45.1	26.375
HsaEX0036237	20.23	46.44	26.21
HsaEX0056547	33.395	59.6	26.205
HsaEX0018760	0	26.06	26.06
HsaEX0030363	1.38	27.37	25.99
HsaEX0003080	15.605	41.58	25.975
HsaEX0012984	3.545	29.41	25.865
HsaEX1040022	1.88	27.7	25.82
HsaEX0053754	1.67	27.47	25.8
HsaEX0068668	0.685	26.48	25.795
HsaEX0057982	22	47.79	25.79
HsaEX0061640	0.83	26.61	25.78
HsaEX0036829	11.95	37.73	25.78
HsaEX1003858	0	25.62	25.62
HsaEX0004157	2.175	27.75	25.575
HsaEX0056094	1.11	26.52	25.41
HsaEX0044604	40.69	66.09	25.4
HsaEX0021380	3.79	29.17	25.38
HsaEX0014302	0.755	26.11	25.355
HsaEX0036255	0	25.24	25.24
HsaEX7005806	0	25.22	25.22
HsaEX0019108	3.205	28.17	24.965
HsaEX1026556	0	24.96	24.96
HsaEX0024309	25.375	50.33	24.955
HsaEX0049118	0.555	25.5	24.945
HsaEX0004251	25	49.94	24.94
HsaEX0048789	8.9	33.79	24.89
HsaEX0032239	70.96	95.79	24.83
HsaEX0031098	0	24.8	24.8
HsaEX1008543	0	24.8	24.8
HsaEX0005579	38.745	63.38	24.635
HsaEX1015795	0	24.62	24.62
HsaEX0017167	22.435	47.05	24.615
HsaEX0072812	52.875	77.47	24.595
HsaEX0038399	13.815	38.34	24.525
HsaEX0050538	0	24.52	24.52
HsaEX1042038	0	24.38	24.38
HsaEX0036725	70.69	95.05	24.36
HsaEX0057494	14.72	39.02	24.3
HsaEX0071906	62.465	86.72	24.255
HsaEX0038584	0.315	24.53	24.215
HsaEX0037926	37.855	61.94	24.085
HsaEX0010157	6.25	30.33	24.08
HsaEX1013674	0	24.02	24.02
HsaEX0049371	51.44	75.45	24.01
HsaEX0048249	16.835	40.77	23.935
HsaEX0005584	25.575	49.45	23.875
HsaEX0014069	0.775	24.65	23.875
HsaEX0034476	0.845	24.71	23.865
HsaEX1022906	0	23.86	23.86
HsaEX0070725	0	23.81	23.81
HsaEX0059449	5.82	29.61	23.79
HsaEX0024957	0.885	24.65	23.765
HsaEX0012807	0	23.73	23.73
HsaEX0034483	0.17	23.89	23.72
HsaEX0033129	53.915	77.43	23.515
HsaEX0051392	1.905	25.36	23.455
HsaEX0040475	2.155	25.53	23.375
HsaEX0026120	0	23.23	23.23
HsaEX0004747	1.39	24.52	23.13
HsaEX0049638	3.95	27.06	23.11
HsaEX0059020	36.645	59.62	22.975
HsaEX0062778	35.245	58.22	22.975
HsaEX0007272	55.5	78.41	22.91
HsaEX0025996	9.255	32.14	22.885
HsaEX0037896	7.14	30	22.86
HsaEX0012755	3.595	26.43	22.835
HsaEX0043213	14.6	37.34	22.74
HsaEX0045471	6.805	29.52	22.715
HsaEX0022068	8.95	31.64	22.69
HsaEX0064947	42.94	65.53	22.59
HsaEX0000959	70.55	93.1	22.55
HsaEX0042129	38.05	60.56	22.51
HsaEX0041057	1.28	23.62	22.34
HsaEX0019270	10.995	33.33	22.335
HsaEX0022817	72.69	94.96	22.27
HsaEX0051231	0	22.13	22.13
HsaEX0003154	0.39	22.5	22.11
HsaEX0024028	33.1	55.13	22.03
HsaEX0028662	13.935	35.94	22.005
HsaEX0009562	69.015	91.01	21.995
HsaEX0064197	16.83	38.76	21.93
HsaEX0023597	66.85	88.68	21.83
HsaEX6089385	1.81	23.6	21.79
HsaEX0049242	78.26	100	21.74
HsaEX0062610	40.04	61.75	21.71
HsaEX0004219	48.29	69.96	21.67
HsaEX7002190	17.39	38.98	21.59
HsaEX0021875	72.89	94.46	21.57
HsaEX0073098	52.215	73.77	21.555
HsaEX0041462	52.34	73.86	21.52
HsaEX0010346	29.465	50.77	21.305
HsaEX0044513	69.75	91.05	21.3
HsaEX0061454	7.215	28.4	21.185
HsaEX0033445	7.48	28.57	21.09
HsaEX0069007	0.41	21.46	21.05
HsaEX0030279	18.97	39.94	20.97
HsaEX0007960	14.59	35.55	20.96
HsaEX0049334	12.815	33.72	20.905
HsaEX1015224	23.49	44.33	20.84
HsaEX1031337	0	20.79	20.79
HsaEX0021714	0	20.76	20.76
HsaEX0058855	50	70.73	20.73
HsaEX0030333	0.875	21.57	20.695
HsaEX0010348	45.525	66.16	20.635
HsaEX0045503	65.695	86.28	20.585
HsaEX0073648	65.77	86.35	20.58
HsaEX0023428	0.525	21.08	20.555
HsaEX1005300	25.595	46.15	20.555
HsaEX0069884	7.5	28.04	20.54
HsaEX0045177	18.07	38.59	20.52
HsaEX0007161	5.395	25.88	20.485
HsaEX0031791	0.675	21.15	20.475
HsaEX0074328	50.265	70.73	20.465
HsaEX0066404	0	20.45	20.45
HsaEX0010266	11.015	31.43	20.415
HsaEX0066239	9.66	30.02	20.36
HsaEX0015477	13.435	33.78	20.345
HsaEX0040965	79.655	100	20.345
HsaEX1018900	0	20.33	20.33
HsaEX0017080	48.225	68.53	20.305
HsaEX0003016	0.515	20.79	20.275
HsaEX0020438	72.545	92.77	20.225
HsaEX1035630	0.035	20.25	20.215
HsaEX0026862	73.81	93.95	20.14
HsaEX0003077	0.425	20.54	20.115
HsaEX0022632	6.63	26.74	20.11
HsaEX0036805	40.535	60.59	20.055
HsaEX0009524	23.145	43.16	20.015
HsaEX0070604	2.785	22.79	20.005
HsaEX0066689	43.65	63.64	19.99
HsaEX0027950	10.93	30.85	19.92
HsaEX0065487	59.165	79.08	19.915
HsaEX0049737	1.575	21.47	19.895
HsaEX0048402	14.54	34.43	19.89
HsaEX0000391	0.58	20.46	19.88
HsaEX0057208	1.995	21.82	19.825
HsaEX0065900	69.955	89.78	19.825
HsaEX0055994	43.175	62.96	19.785
HsaEX1040560	67.86	87.5	19.64
HsaEX0023330	66.67	86.25	19.58
HsaEX1015180	0.465	20	19.535
HsaEX0003206	5.02	24.44	19.42
HsaEX0041432	21.96	41.33	19.37
HsaEX0043757	80.71	100	19.29
HsaEX0012808	5.515	24.77	19.255
HsaEX0001799	4.75	23.99	19.24
HsaEX1013152	47.185	66.36	19.175
HsaEX0054903	50.085	69.24	19.155
HsaEX0040830	74.65	93.69	19.04
HsaEX0001252	48.445	67.48	19.035
HsaEX0027369	30.165	49.18	19.015
HsaEX0073662	0	19	19
HsaEX0040550	3.895	22.86	18.965
HsaEX0009687	30.605	49.56	18.955
HsaEX0059697	0	18.92	18.92
HsaEX0012101	5.57	24.44	18.87
HsaEX0027672	0	18.86	18.86
HsaEX0051181	4.62	23.46	18.84
HsaEX0037159	0	18.83	18.83
HsaEX1015574	0	18.7	18.7
HsaEX0074344	81.31	100	18.69
HsaEX0015878	0	18.67	18.67
HsaEX0022178	65.505	84.15	18.645
HsaEX7107793	1.845	20.48	18.635
HsaEX0042240	3.085	21.63	18.545
HsaEX0025533	3.455	21.95	18.495
HsaEX0033134	10.56	29.03	18.47
HsaEX1043987	11.035	29.49	18.455
HsaEX0005151	17.685	36.12	18.435
HsaEX0069336	0	18.38	18.38
HsaEX1009055	0	18.37	18.37
HsaEX0029246	1.69	20	18.31
HsaEX0026773	16.82	35.12	18.3
HsaEX0063098	74.83	93.1	18.27
HsaEX0005965	78.345	96.61	18.265
HsaEX0005617	29.375	47.62	18.245
HsaEX0041564	13.7	31.94	18.24
HsaEX0063095	77.13	95.35	18.22
HsaEX0066247	0	18.21	18.21
HsaEX0044164	63.39	81.59	18.2
HsaEX0003157	0.485	18.64	18.155
HsaEX0048964	1.32	19.42	18.1
HsaEX0049811	0.23	18.28	18.05
HsaEX0069654	0	18.04	18.04
HsaEX1007988	77.33	95.36	18.03
HsaEX0021389	5.935	23.8	17.865
HsaEX1020133	19.375	37.23	17.855
HsaEX0047746	7.32	25.16	17.84
HsaEX0022591	16.73	34.55	17.82
HsaEX1019759	77.6	95.38	17.78
HsaEX1005848	43.21	60.95	17.74
HsaEX0051343	61.58	79.31	17.73
HsaEX0052555	0	17.72	17.72
HsaEX0020146	71.105	88.82	17.715
HsaEX0060605	80.8	98.5	17.7
HsaEX0028833	8.065	25.74	17.675
HsaEX0001316	6.015	23.68	17.665
HsaEX0039270	1.535	19.18	17.645
HsaEX0024743	2.46	20.1	17.64
HsaEX1033032	65.59	83.22	17.63
HsaEX0069302	27.26	44.83	17.57
HsaEX0059160	47.43	65	17.57
HsaEX1019760	78.42	95.97	17.55
HsaEX0045352	17.275	34.79	17.515
HsaEX0019585	30.025	47.53	17.505
HsaEX0068865	8.95	26.44	17.49
HsaEX6015732	82.515	100	17.485
HsaEX0010947	15.57	33.01	17.44
HsaEX0072687	79.28	96.67	17.39
HsaEX0018009	0.57	17.85	17.28
HsaEX0042734	34.385	51.66	17.275
HsaEX0004874	67.575	84.84	17.265
HsaEX1035649	0	17.24	17.24
HsaEX0020257	9.235	26.47	17.235
HsaEX1039044	1.475	18.71	17.235
HsaEX0036316	0.27	17.5	17.23
HsaEX1013739	0	17.22	17.22
HsaEX0045234	8.945	26.15	17.205
HsaEX0025440	36.55	53.75	17.2
HsaEX0000142	5.56	22.76	17.2
HsaEX0034140	5.205	22.4	17.195
HsaEX0068024	0	17.17	17.17
HsaEX0033365	57.24	74.4	17.16
HsaEX1009515	0	17.16	17.16
HsaEX0074031	28.145	45.22	17.075
HsaEX0062520	11.055	28	16.945
HsaEX6048845	68.18	85.12	16.94
HsaEX0059353	66.07	83	16.93
HsaEX0034778	32.35	49.27	16.92
HsaEX0016808	63.04	79.95	16.91
HsaEX0074200	38.58	55.49	16.91
HsaEX0017556	72.81	89.72	16.91
HsaEX1000311	73.33	90.24	16.91
HsaEX1023783	63.93	80.81	16.88
HsaEX0024533	0	16.85	16.85
HsaEX1045004	34.735	51.58	16.845
HsaEX0007057	0.55	17.39	16.84
HsaEX1041797	69.24	86.05	16.81
HsaEX0042933	0	16.81	16.81
HsaEX0003194	7.855	24.66	16.805
HsaEX0065816	19.805	36.6	16.795
HsaEX0022624	9.88	26.64	16.76
HsaEX0018611	29.21	45.95	16.74
HsaEX1012446	0	16.7	16.7
HsaEX0061426	14.33	31.02	16.69
HsaEX0073281	33.095	49.77	16.675
HsaEX0020673	0	16.67	16.67
HsaEX7104860	69.04	85.71	16.67
HsaEX0028806	4.33	20.97	16.64
HsaEX0048235	52.73	69.36	16.63
HsaEX0064086	30.42	47.05	16.63
HsaEX1000097	15.42	32.04	16.62
HsaEX0060435	0.89	17.46	16.57
HsaEX0009923	72.755	89.29	16.535
HsaEX0000490	23.415	39.93	16.515
HsaEX0072500	0	16.49	16.49
HsaEX0060065	73.08	89.55	16.47
HsaEX0021229	2.145	18.58	16.435
HsaEX0025787	66.34	82.76	16.42
HsaEX0053934	0.395	16.81	16.415
HsaEX0045555	83.595	100	16.405
HsaEX0060385	1.415	17.81	16.395
HsaEX1002493	0.45	16.75	16.3
HsaEX0047300	48.225	64.52	16.295
HsaEX0022158	0	16.28	16.28
HsaEX0022151	38.3	54.58	16.28
HsaEX1046169	62.075	78.32	16.245
HsaEX0013334	72.805	89.04	16.235
HsaEX0062554	70.835	87.07	16.235
HsaEX6009061	71.375	87.58	16.205
HsaEX0070549	52.06	68.24	16.18
HsaEX0053813	0.775	16.95	16.175
HsaEX0018058	63.03	79.18	16.15
HsaEX0022179	25.285	41.38	16.095
HsaEX0031646	55.63	71.7	16.07
HsaEX0043813	56.69	72.73	16.04
HsaEX1044740	0	16.04	16.04
HsaEX0011673	83.98	100	16.02
HsaEX1042261	8.075	24.06	15.985
HsaEX0006658	7.855	23.81	15.955
HsaEX1007251	2.21	18.15	15.94
HsaEX0069989	77.88	93.77	15.89
HsaEX0061804	16.77	32.66	15.89
HsaEX6015731	84.125	100	15.875
HsaEX0037223	32.265	48.11	15.845
HsaEX6010637	84.17	100	15.83
HsaEX1037810	0	15.77	15.77
HsaEX0066691	75.935	91.68	15.745
HsaEX0039566	55.99	71.73	15.74
HsaEX0065777	8.12	23.86	15.74
HsaEX0074111	80.48	96.21	15.73
HsaEX0009773	68.885	84.61	15.725
HsaEX0047352	56.33	72.04	15.71
HsaEX1043134	0.47	16.17	15.7
HsaEX0006254	6.91	22.56	15.65
HsaEX0020727	78.48	94.12	15.64
HsaEX0056513	43.065	58.68	15.615
HsaEX6021304	0.3	15.87	15.57
HsaEX0041755	76.655	92.22	15.565
HsaEX1035428	81.175	96.72	15.545
HsaEX0007888	0.325	15.85	15.525
HsaEX0026177	70.175	85.69	15.515
HsaEX0055693	79.225	94.73	15.505
HsaEX0046236	39.875	55.38	15.505
HsaEX0003888	79.7	95.16	15.46
HsaEX0067354	2.825	18.26	15.435
HsaEX0074416	50.23	65.66	15.43
HsaEX1033902	0	15.42	15.42
HsaEX0000491	18.62	34.03	15.41
HsaEX0053628	67.465	82.86	15.395
HsaEX0042457	45.095	60.47	15.375
HsaEX0068757	53.415	68.78	15.365
HsaEX0062697	0	15.3	15.3
HsaEX1011149	0.285	15.58	15.295
HsaEX0040046	19.935	35.21	15.275
HsaEX6098016	84.73	100	15.27
HsaEX1045513	16.82	32.09	15.27
HsaEX0042454	10	25.27	15.27
HsaEX0043901	67.41	82.67	15.26
HsaEX0042954	24.755	39.98	15.225
HsaEX0063690	0	15.22	15.22
HsaEX0074459	42.22	57.44	15.22
HsaEX0012963	63.69	78.9	15.21
HsaEX0042169	34.155	49.34	15.185
HsaEX0063152	74.33	89.47	15.14
HsaEX1032297	47.925	63.04	15.115
HsaEX6048505	68.065	83.16	15.095
HsaEX0020016	55.235	70.32	15.085
HsaEX1022602	0	15.05	15.05
HsaEX0014558	82.45	97.5	15.05
HsaEX0041918	30.43	45.46	15.03
HsaEX0020538	0	15.03	15.03
HsaEX0060553	0.5	15.49	14.99
HsaEX0032913	80.865	95.85	14.985
HsaEX0019583	25.345	40.3	14.955
HsaEX0044506	77.68	92.59	14.91
HsaEX1016421	58.915	73.79	14.875
HsaEX0022222	85.145	100	14.855
HsaEX1044529	0.945	15.79	14.845
HsaEX0054211	49.78	64.62	14.84
HsaEX0012954	0.8	15.64	14.84
HsaEX0044946	14.445	29.28	14.835
HsaEX0001397	35.54	50.37	14.83
HsaEX0064656	4.595	19.4	14.805
HsaEX0053616	41.02	55.81	14.79
HsaEX0044658	63.065	77.84	14.775
HsaEX1044121	0	14.75	14.75
HsaEX0009767	74.35	89.09	14.74
HsaEX0059763	73.055	87.79	14.735
HsaEX0041923	34.485	49.19	14.705
HsaEX0071327	85.295	100	14.705
HsaEX0059143	78.18	92.86	14.68
HsaEX0022623	23.765	38.44	14.675
HsaEX0049971	72.725	87.33	14.605
HsaEX0057598	72.43	87	14.57
HsaEX0056544	36.32	50.86	14.54
HsaEX0031220	85.48	100	14.52
HsaEX0015276	0	14.52	14.52
HsaEX0038844	0.365	14.86	14.495
HsaEX0042735	25.255	39.75	14.495
HsaEX0028793	81.085	95.56	14.475
HsaEX0031988	10.42	24.88	14.46
HsaEX0027533	28.04	42.49	14.45
HsaEX0065617	5.66	20.04	14.38
HsaEX0025815	45.425	59.75	14.325
HsaEX0033687	0	14.32	14.32
HsaEX0019516	83.455	97.75	14.295
HsaEX7007720	0	14.29	14.29
HsaEX1024080	2.06	16.34	14.28
HsaEX0060157	31.77	46.05	14.28
HsaEX0026914	11.575	25.84	14.265
HsaEX0067092	1.18	15.44	14.26
HsaEX1006510	11.385	25.64	14.255
HsaEX1030908	19.075	33.33	14.255
HsaEX1008891	28.625	42.86	14.235
HsaEX1003051	6.365	20.59	14.225
HsaEX1026545	1.01	15.17	14.16
HsaEX1043486	10.565	24.71	14.145
HsaEX0009424	43.375	57.5	14.125
HsaEX7006131	4.075	18.2	14.125
HsaEX0063890	0.18	14.29	14.11
HsaEX0057791	16.67	30.74	14.07
HsaEX0036615	45.55	59.61	14.06
HsaEX0004269	21.54	35.59	14.05
HsaEX1037907	1.28	15.33	14.05
HsaEX6065601	82.975	97.01	14.035
HsaEX1037512	0	14.02	14.02
HsaEX0055733	28.525	42.52	13.995
HsaEX0046230	20.015	33.97	13.955
HsaEX0022322	14.805	28.75	13.945
HsaEX0012547	77.885	91.82	13.935
HsaEX0045621	73.485	87.41	13.925
HsaEX0006706	0.895	14.81	13.915
HsaEX0001482	80.685	94.6	13.915
HsaEX0016142	16.705	30.61	13.905
HsaEX0034647	14.35	28.25	13.9
HsaEX0056967	57.015	70.91	13.895
HsaEX0069517	65.52	79.39	13.87
HsaEX0067508	15.59	29.44	13.85
HsaEX0013160	39.49	53.33	13.84
HsaEX0058581	3.82	17.64	13.82
HsaEX0030269	13.065	26.87	13.805
HsaEX0070281	46.61	60.39	13.78
HsaEX0064869	14.965	28.74	13.775
HsaEX0056929	14.655	28.42	13.765
HsaEX0008096	1.06	14.81	13.75
HsaEX1007079	0.075	13.82	13.745
HsaEX0064944	9.885	23.63	13.745
HsaEX0026454	0	13.72	13.72
HsaEX0049337	0	13.72	13.72
HsaEX0073625	82.91	96.63	13.72
HsaEX0058551	33.165	46.88	13.715
HsaEX1012810	0	13.68	13.68
HsaEX0038379	37.94	51.61	13.67
HsaEX0015827	0.595	14.24	13.645
HsaEX0070906	10.865	24.48	13.615
HsaEX1004759	5.755	19.35	13.595
HsaEX0001666	6.9	20.48	13.58
HsaEX1024372	0	13.58	13.58
HsaEX0010519	75.31	88.89	13.58
HsaEX1014075	0.255	13.83	13.575
HsaEX0017594	77.17	90.63	13.46
HsaEX0053547	68.6	82.04	13.44
HsaEX0012948	31.01	44.44	13.43
HsaEX0039507	4.08	17.5	13.42
HsaEX1039472	0	13.42	13.42
HsaEX0037491	81.75	95.16	13.41
HsaEX0021320	10.465	23.86	13.395
HsaEX6044196	86.68	100	13.32
HsaEX0038115	53.005	66.31	13.305
HsaEX0023866	0.385	13.68	13.295
HsaEX0065517	70.045	83.33	13.285
HsaEX0039965	86.74	100	13.26
HsaEX0006571	56.82	70.06	13.24
HsaEX0029640	56.985	70.21	13.225
HsaEX0041792	0	13.21	13.21
HsaEX1028612	0	13.21	13.21
HsaEX1027162	0.175	13.33	13.155
HsaEX0037333	86.86	100	13.14
HsaEX0060691	16.82	29.95	13.13
HsaEX0014396	18.135	31.25	13.115
HsaEX0001153	57.165	70.27	13.105
HsaEX0007722	55.915	68.99	13.075
HsaEX1032511	3.23	16.28	13.05
HsaEX0073307	86.96	100	13.04
HsaEX1016880	7.38	20.4	13.02
HsaEX0036920	86.995	100	13.005
HsaEX0022522	66.6	79.6	13
HsaEX0005590	87.015	100	12.985
HsaEX0042181	69.37	82.35	12.98
HsaEX0074250	5.055	18.03	12.975
HsaEX0006045	56.725	69.66	12.935
HsaEX0071426	87.065	100	12.935
HsaEX0015321	73.665	86.58	12.915
HsaEX0012260	14.02	26.9	12.88
HsaEX0011585	4.365	17.24	12.875
HsaEX0006338	72.48	85.35	12.87
HsaEX0032694	75.37	88.24	12.87
HsaEX0056483	3.09	15.95	12.86
HsaEX0012165	0.105	12.95	12.845
HsaEX0074304	81.125	93.97	12.845
HsaEX0044552	38.86	51.7	12.84
HsaEX0003358	41.02	53.85	12.83
HsaEX0041510	75.61	88.44	12.83
HsaEX0001140	0	12.82	12.82
HsaEX6016334	80.545	93.35	12.805
HsaEX0003980	20.54	33.33	12.79
HsaEX0015809	0.01	12.77	12.76
HsaEX6027690	0.27	13.03	12.76
HsaEX0074421	87.26	100	12.74
HsaEX1038430	0	12.74	12.74
HsaEX0022145	0	12.73	12.73
HsaEX0002076	81.12	93.85	12.73
HsaEX1001086	5.625	18.34	12.715
HsaEX0009696	87.3	100	12.7
HsaEX0023275	1.595	14.29	12.695
HsaEX1002236	22.55	35.2	12.65
HsaEX0051701	87.36	100	12.64
HsaEX0032454	26.385	39.01	12.625
HsaEX0000026	8.525	21.15	12.625
HsaEX0065034	0.195	12.81	12.615
HsaEX0069278	87.39	100	12.61
HsaEX0031224	2.955	15.56	12.605
HsaEX0014282	30.05	42.65	12.6
HsaEX0053766	23.065	35.64	12.575
HsaEX0046788	5.685	18.26	12.575
HsaEX0073339	87.43	100	12.57
HsaEX1022230	1.03	13.59	12.56
HsaEX0040424	87.445	100	12.555
HsaEX0023883	30.535	43.09	12.555
HsaEX0036252	0	12.55	12.55
HsaEX0026945	25.415	37.96	12.545
HsaEX0056957	81.575	94.12	12.545
HsaEX0072709	19.88	32.42	12.54
HsaEX0040516	41.425	53.96	12.535
HsaEX0070328	39.1	51.63	12.53
HsaEX6061688	80.025	92.55	12.525
HsaEX0069048	65.74	78.26	12.52
HsaEX0008206	45.04	57.56	12.52
HsaEX0017548	13.92	26.42	12.5
HsaEX0008691	0	12.5	12.5
HsaEX1003302	0	12.5	12.5
HsaEX1017063	0	12.5	12.5
HsaEX1007990	81.905	94.39	12.485
HsaEX1015824	8.845	21.33	12.485
HsaEX0073282	71.9	84.37	12.47
HsaEX0001593	2.065	14.53	12.465
HsaEX1015155	24.27	36.73	12.46
HsaEX1001275	0.365	12.82	12.455
HsaEX0050854	0	12.45	12.45
HsaEX0011181	48.615	61.03	12.415
HsaEX0071865	4.26	16.67	12.41
HsaEX0050154	87.59	100	12.41
HsaEX0026944	87.615	100	12.385
HsaEX0024130	1.5	13.88	12.38
HsaEX0035834	0	12.37	12.37
HsaEX0062417	22.05	34.41	12.36
HsaEX1008470	2.81	15.13	12.32
HsaEX0005904	84.455	96.77	12.315
HsaEX0041369	83.455	95.77	12.315
HsaEX0056204	14.015	26.33	12.315
HsaEX0051523	6.635	18.94	12.305
HsaEX0019387	22.12	34.41	12.29
HsaEX0009807	80.845	93.12	12.275
HsaEX6039041	87.735	100	12.265
HsaEX0055943	5.525	17.78	12.255
HsaEX6067590	81.005	93.23	12.225
HsaEX0001739	22.875	35.09	12.215
HsaEX0027070	63.785	76	12.215
HsaEX0061552	28.505	40.72	12.215
HsaEX0020386	21.12	33.33	12.21
HsaEX0005276	77.65	89.86	12.21
HsaEX0038060	53.22	65.42	12.2
HsaEX1025747	0	12.19	12.19
HsaEX0073262	68.13	80.3	12.17
HsaEX1004150	0.575	12.74	12.165
HsaEX1044775	4.265	16.42	12.155
HsaEX0044384	83.52	95.65	12.13
HsaEX0047166	15.155	27.27	12.115
HsaEX1037972	0	12.11	12.11
HsaEX0063790	1.47	13.55	12.08
HsaEX0006244	0.39	12.46	12.07
HsaEX0010853	76.615	88.68	12.065
HsaEX0043752	0	12.06	12.06
HsaEX0035657	76.82	88.85	12.03
HsaEX0010287	55.125	67.15	12.025
HsaEX0047301	24.78	36.8	12.02
HsaEX1023485	37.305	49.3	11.995
HsaEX0011444	9.57	21.56	11.99
HsaEX0049243	81.89	93.85	11.96
HsaEX0005903	88.045	100	11.955
HsaEX0036418	80.27	92.22	11.95
HsaEX0007316	7.94	19.89	11.95
HsaEX0032993	83.24	95.18	11.94
HsaEX1016751	14.825	26.75	11.925
HsaEX0018383	79.38	91.3	11.92
HsaEX0072635	18.84	30.75	11.91
HsaEX0042741	55.815	67.71	11.895
HsaEX0040933	13.365	25.24	11.875
HsaEX0044649	0	11.86	11.86
HsaEX0041762	52.855	64.71	11.855
HsaEX1017000	0.085	11.9	11.815
HsaEX0011569	1.54	13.35	11.81
HsaEX1034886	2.945	14.75	11.805
HsaEX0027448	0	11.78	11.78
HsaEX0058366	8.235	20	11.765
HsaEX0028748	88.24	100	11.76
HsaEX0070333	5.48	17.24	11.76
HsaEX0022471	82.875	94.62	11.745
HsaEX0073090	43.14	54.88	11.74
HsaEX0041560	27.62	39.36	11.74
HsaEX1013852	3.585	15.32	11.735
HsaEX0018140	5.85	17.58	11.73
HsaEX0007382	80.135	91.85	11.715
HsaEX0056720	70.385	82.1	11.715
HsaEX0015373	77.96	89.67	11.71
HsaEX0003232	65.56	77.27	11.71
HsaEX0055326	79.67	91.38	11.71
HsaEX0003803	88.3	100	11.7
HsaEX1035631	0.05	11.75	11.7
HsaEX7010658	36.99	48.68	11.69
HsaEX0069018	1.2	12.88	11.68
HsaEX0072224	19.525	31.2	11.675
HsaEX0010006	58.49	70.15	11.66
HsaEX1001338	0	11.61	11.61
HsaEX0068288	3.69	15.28	11.59
HsaEX0039302	8.415	20	11.585
HsaEX0020638	28.35	39.88	11.53
HsaEX1000759	68.985	80.51	11.525
HsaEX1041063	0	11.52	11.52
HsaEX0036951	62.375	73.89	11.515
HsaEX1037096	0.59	12.09	11.5
HsaEX0043801	36.62	48.09	11.47
HsaEX0068039	88.55	100	11.45
HsaEX1025963	79.645	91.08	11.435
HsaEX1017485	26.07	37.5	11.43
HsaEX0015202	40.025	51.43	11.405
HsaEX0016089	3.14	14.54	11.4
HsaEX6055273	88.61	100	11.39
HsaEX1038667	32.765	44.15	11.385
HsaEX1013533	0.485	11.85	11.365
HsaEX0013994	72.045	83.39	11.345
HsaEX0026187	62.155	73.5	11.345
HsaEX0035902	21.78	33.12	11.34
HsaEX0001753	80.025	91.36	11.335
HsaEX0072649	29.96	41.29	11.33
HsaEX0045783	85.265	96.59	11.325
HsaEX0010065	76.675	88	11.325
HsaEX0019171	5.155	16.46	11.305
HsaEX1031136	1.61	12.91	11.3
HsaEX1025115	0.345	11.64	11.295
HsaEX0054606	83.69	94.97	11.28
HsaEX0034646	9.675	20.95	11.275
HsaEX1040129	75.36	86.63	11.27
HsaEX0018254	79.71	90.97	11.26
HsaEX0009601	69.56	80.81	11.25
HsaEX0064770	82.44	93.68	11.24
HsaEX0069514	45.465	56.7	11.235
HsaEX0006764	33.045	44.26	11.215
HsaEX0005924	18.885	30.08	11.195
HsaEX0030088	19.065	30.26	11.195
HsaEX0062706	0.245	11.43	11.185
HsaEX0052557	29.605	40.79	11.185
HsaEX0067869	76.88	88.06	11.18
HsaEX0021053	79.585	90.75	11.165
HsaEX0011708	88.865	100	11.135
HsaEX0049960	71.74	82.86	11.12
HsaEX1025964	63.425	74.54	11.115
HsaEX0030310	0	11.11	11.11
HsaEX1005723	0	11.11	11.11
HsaEX7101729	5.415	16.52	11.105
HsaEX1029115	0.315	11.39	11.075
HsaEX1025603	28.615	39.68	11.065
HsaEX0024546	2.18	13.24	11.06
HsaEX0030583	30.985	42.03	11.045
HsaEX0001850	4.88	15.92	11.04
HsaEX0050522	59.335	70.36	11.025
HsaEX0068666	2.585	13.61	11.025
HsaEX0032566	0.86	11.88	11.02
HsaEX0045907	2.895	13.91	11.015
HsaEX0025636	24.45	35.46	11.01
HsaEX0026036	0	11.01	11.01
HsaEX0021860	3.82	14.81	10.99
HsaEX0007964	1.865	12.85	10.985
HsaEX0011136	8.08	19.05	10.97
HsaEX0053609	0.465	11.43	10.965
HsaEX1021894	26.315	37.26	10.945
HsaEX0026241	18.56	29.49	10.93
HsaEX0001130	89.08	100	10.92
HsaEX1030768	0	10.92	10.92
HsaEX6098015	89.135	100	10.865
HsaEX0044726	67.79	78.65	10.86
HsaEX0064155	35.75	46.61	10.86
HsaEX1000993	0	10.85	10.85
HsaEX1024982	0	10.85	10.85
HsaEX0033709	53.635	64.48	10.845
HsaEX0028163	3.445	14.29	10.845
HsaEX0073120	25.61	36.45	10.84
HsaEX0005514	89.175	100	10.825
HsaEX0067813	89.19	100	10.81
HsaEX0052444	1.39	12.2	10.81
HsaEX0040168	78.285	89.09	10.805
HsaEX1027039	80.425	91.23	10.805
HsaEX0051238	79.49	90.28	10.79
HsaEX0021544	1.725	12.5	10.775
HsaEX0031611	19.045	29.82	10.775
HsaEX1003304	0.27	11.04	10.77
HsaEX0050973	84.47	95.24	10.77
HsaEX0037778	60.905	71.67	10.765
HsaEX0070334	51.455	62.22	10.765
HsaEX0018576	7.5	18.26	10.76
HsaEX1008886	84.415	95.17	10.755
HsaEX0036538	83.705	94.44	10.735
HsaEX1007376	9.165	19.89	10.725
HsaEX0057741	76.245	86.97	10.725
HsaEX0009327	70.48	81.2	10.72
HsaEX0038695	37.68	48.39	10.71
HsaEX0033707	89.295	100	10.705
HsaEX1027085	0	10.7	10.7
HsaEX0040166	1.265	11.95	10.685
HsaEX0015289	89.32	100	10.68
HsaEX0005689	85.475	96.15	10.675
HsaEX0004426	83.23	93.9	10.67
HsaEX0058393	9.205	19.87	10.665
HsaEX0022010	0.435	11.1	10.665
HsaEX0000900	80.775	91.43	10.655
HsaEX0072405	68.895	79.55	10.655
HsaEX0046911	1.16	11.8	10.64
HsaEX0065253	89.36	100	10.64
HsaEX1040853	78.065	88.7	10.635
HsaEX0024276	75.6	86.23	10.63
HsaEX0023471	0	10.63	10.63
HsaEX1006339	0	10.63	10.63
HsaEX0003333	0.545	11.16	10.615
HsaEX0069169	2.825	13.44	10.615
HsaEX6016333	81.625	92.24	10.615
HsaEX0021052	80.95	91.56	10.61
HsaEX1006108	0	10.61	10.61
HsaEX0006547	30.495	41.1	10.605
HsaEX1007837	0	10.58	10.58
HsaEX0027106	22.92	33.5	10.58
HsaEX0031991	26.285	36.86	10.575
HsaEX0074057	26.11	36.67	10.56
HsaEX1030785	0	10.56	10.56
HsaEX0040869	89.45	100	10.55
HsaEX1016543	89.455	100	10.545
HsaEX6007172	89.46	100	10.54
HsaEX0056829	64.015	74.55	10.535
HsaEX0060593	89.465	100	10.535
HsaEX0011061	89.47	100	10.53
HsaEX0034976	89.47	100	10.53
HsaEX0057865	89.47	100	10.53
HsaEX1030270	0	10.53	10.53
HsaEX1043362	0	10.53	10.53
HsaEX1006199	1.725	12.25	10.525
HsaEX0048202	1.52	12.04	10.52
HsaEX0043800	59.92	70.44	10.52
HsaEX0021131	82.835	93.35	10.515
HsaEX0072142	18.655	29.16	10.505
HsaEX0022477	81.71	92.21	10.5
HsaEX0009619	3.51	14	10.49
HsaEX1044369	0	10.48	10.48
HsaEX1001003	12.925	23.4	10.475
HsaEX0006989	0.58	11.04	10.46
HsaEX1028111	0.115	10.57	10.455
HsaEX0001547	79.35	89.79	10.44
HsaEX0028467	14.01	24.44	10.43
HsaEX1022192	0	10.41	10.41
HsaEX1005044	0.215	10.62	10.405
HsaEX0010746	25.83	36.23	10.4
HsaEX0048411	35.2	45.59	10.39
HsaEX0055540	58.61	69	10.39
HsaEX0015325	22.455	32.84	10.385
HsaEX0073025	12.48	22.86	10.38
HsaEX0019272	89.625	100	10.375
HsaEX0043288	89.63	100	10.37
HsaEX1007116	89.635	100	10.365
HsaEX0024242	9.635	20	10.365
HsaEX1023589	20.895	31.25	10.355
HsaEX0057790	85.65	96	10.35
HsaEX0001112	76.99	87.33	10.34
HsaEX1004681	0	10.34	10.34
HsaEX0052084	89.68	100	10.32
HsaEX0030601	89.695	100	10.305
HsaEX0066436	87.4	97.7	10.3
HsaEX0022479	69.885	80.18	10.295
HsaEX0037462	87.28	97.56	10.28
HsaEX1033796	52.63	62.91	10.28
HsaEX0038485	9.425	19.69	10.265
HsaEX0066192	5.525	15.79	10.265
HsaEX0074370	17.01	27.27	10.26
HsaEX1007150	8.85	19.1	10.25
HsaEX0005859	89.76	100	10.24
HsaEX0008504	89.77	100	10.23
HsaEX1030808	32.08	42.31	10.23
HsaEX0012235	84.785	95	10.215
HsaEX0053821	80.735	90.95	10.215
HsaEX0064775	89.79	100	10.21
HsaEX0046243	89.795	100	10.205
HsaEX0063355	84.2	94.4	10.2
HsaEX0073173	17.07	27.27	10.2
HsaEX0053904	78.695	88.89	10.195
HsaEX0074122	75.075	85.26	10.185
HsaEX0002056	80.85	91.03	10.18
HsaEX6017449	0.07	10.25	10.18
HsaEX0002049	9.325	19.5	10.175
HsaEX0001196	36.765	46.94	10.175
HsaEX0065725	83	93.17	10.17
HsaEX0005080	55.73	65.88	10.15
HsaEX0041956	4.905	15.05	10.145
HsaEX0021559	17.305	27.45	10.145
HsaEX0017618	0	10.14	10.14
HsaEX0061758	18.05	28.19	10.14
HsaEX7005327	80.58	90.71	10.13
HsaEX0068311	56.855	66.98	10.125
HsaEX0039303	8.415	18.54	10.125
HsaEX6003982	3.91	14.01	10.1
HsaEX0053677	83.46	93.54	10.08
HsaEX0017557	4.22	14.29	10.07
HsaEX0013188	63.275	73.34	10.065
HsaEX0010603	89.94	100	10.06
HsaEX0067608	89.945	100	10.055
HsaEX0060594	11.355	21.41	10.055
HsaEX0031713	3.695	13.75	10.055
HsaEX0019873	0	10.05	10.05
HsaEX0049635	73.765	83.81	10.045
HsaEX0010421	9.07	19.11	10.04
HsaEX0003647	7.91	17.95	10.04
HsaEX0042748	89.97	100	10.03
HsaEX0045156	0	10	10
HsaEX0074255	51.22	61.22	10
HsaEX1042224	20.105	30.1	9.995
HsaEX0049993	88.585	98.58	9.995
HsaEX0022478	69.065	79.05	9.985
HsaEX0033456	33.18	43.16	9.98
HsaEX1035778	9.04	19.01	9.97
HsaEX0038585	6.705	16.67	9.965
HsaEX0071575	22.27	32.23	9.96
HsaEX1042274	15.345	25.3	9.955
HsaEX0039568	0	9.95	9.95
HsaEX1016064	1.81	11.76	9.95
HsaEX0038308	90.055	100	9.945
HsaEX0023559	1.27	11.21	9.94
HsaEX0006549	2.26	12.2	9.94
HsaEX0032588	0.705	10.64	9.935
HsaEX0045880	0	9.93	9.93
HsaEX0068909	90.08	100	9.92
HsaEX0054213	28.585	38.49	9.905
HsaEX0047235	44.68	54.58	9.9
HsaEX0029202	80.46	90.36	9.9
HsaEX0028358	61.76	71.65	9.89
HsaEX1003208	52.26	62.15	9.89
HsaEX1043605	3.965	13.85	9.885
HsaEX0055274	69.5	79.38	9.88
HsaEX0064525	64.985	74.86	9.875
HsaEX0072509	0.79	10.65	9.86
HsaEX0028127	3.38	13.24	9.86
HsaEX0049778	84.425	94.28	9.855
HsaEX1013074	0	9.85	9.85
HsaEX0021856	8.415	18.26	9.845
HsaEX1004289	0	9.84	9.84
HsaEX0073094	49.09	58.93	9.84
HsaEX0073678	62.255	72.09	9.835
HsaEX0071047	24.98	34.81	9.83
HsaEX0001873	83.44	93.26	9.82
HsaEX0025118	83.93	93.75	9.82
HsaEX1016409	2.09	11.87	9.78
HsaEX0014639	90.24	100	9.76
HsaEX0024783	86.035	95.79	9.755
HsaEX0029264	90.245	100	9.755
HsaEX0071899	24.925	34.66	9.735
HsaEX0073351	62.265	72	9.735
HsaEX0031714	4.285	14.01	9.725
HsaEX0063103	72.805	82.53	9.725
HsaEX0035901	0	9.72	9.72
HsaEX0045192	0	9.72	9.72
HsaEX0057235	71.19	80.91	9.72
HsaEX0002196	13.185	22.89	9.705
HsaEX0044802	89.08	98.78	9.7
HsaEX1034146	19.16	28.85	9.69
HsaEX1017871	0	9.69	9.69
HsaEX0046419	2.66	12.34	9.68
HsaEX0065072	87.89	97.56	9.67
HsaEX0074174	75.39	85.06	9.67
HsaEX0052288	62.485	72.15	9.665
HsaEX0072466	17.475	27.14	9.665
HsaEX0010379	2.97	12.62	9.65
HsaEX0032129	62.81	72.46	9.65
HsaEX1000096	53.345	62.99	9.645
HsaEX0060557	4.545	14.17	9.625
HsaEX0000929	57.33	66.95	9.62
HsaEX0021560	6.17	15.79	9.62
HsaEX0032131	58.68	68.3	9.62
HsaEX0052560	90.395	100	9.605
HsaEX0073861	86.865	96.46	9.595
HsaEX0011743	0	9.59	9.59
HsaEX0074075	60.415	70	9.585
HsaEX1046654	0.085	9.67	9.585
HsaEX0027731	86.86	96.43	9.57
HsaEX0037916	7.7	17.27	9.57
HsaEX0009727	90.43	100	9.57
HsaEX0040215	14.995	24.55	9.555
HsaEX0021215	53.885	63.44	9.555
HsaEX1019940	21.42	30.97	9.55
HsaEX0067868	90.45	100	9.55
HsaEX0042514	64.515	74.06	9.545
HsaEX0020969	3.595	13.14	9.545
HsaEX0008795	50.9	60.44	9.54
HsaEX0032130	56.02	65.54	9.52
HsaEX6019253	90.485	100	9.515
HsaEX1013347	36.86	46.36	9.5
HsaEX1036271	0.355	9.84	9.485
HsaEX0074307	85.64	95.11	9.47
HsaEX1007115	90.53	100	9.47
HsaEX0021051	85.255	94.72	9.465
HsaEX0039187	17.78	27.2	9.42
HsaEX0066944	69.54	78.95	9.41
[truncated: 6,442 more rows]

## Sheet: MDA-MB-231 7d
MDA-MB-231 - 7d induction (1 μg/mL doxycycline)
[truncated: 6,517 more rows]

[truncated: 1 more sheets: SH-SY5Y 7d]
