# Supplementary material for: Silencing of SRRM4 suppresses microexon inclusion and promotes tumor growth across cancers
Source: PLoS Biol. 2021 Feb 23;19(2):e3001138. doi: 10.1371/journal.pbio.3001138 (PMC7935315; doi:10.1371/journal.pbio.3001138)
Supplement: S11 Data — PSI, percent spliced in; SRRM4, Serine/Arginine Repetitive Matrix 4. (XLSX) [file pbio.3001138.s031.xlsx]

## Sheet: binom test summary
Binomial test results for associations of exon inclusion changes (ΔPSI ≥ 5) between MDA-MB-231 xenografts after SRRM4 induction and a neuronal differentiation dataset (mature neurons vs neuronal precursor cells).
Quadrant	number of exons
up (neurons) AND up (xenografts)	776
up (neurons) AND down (xenografts)	479
down (neurons) AND up (xenografts)	462
down (neurons) AND down (xenografts)	646
total	2363
p-value	1.91202e-23

## Sheet: xenografts
MDA-MB-231 xenografts with inducible SRRM4
EVENT	Induced tumor (I2)	Induced tumor (I14)	Induced tumor (Average)	Uninduced tumor (U19)	ΔPSI (Induced-Uninduced)
HsaEX0006681	92.38	93.1	92.74	0	92.74
HsaEX0035103	84.16	92.12	88.14	0	88.14
HsaEX0035104	87.02	93.84	90.43	4.81	85.62
HsaEX0041755	85.33	85.16	85.245	0	85.245
HsaEX0039967	87.92	96.55	92.235	8.9	83.335
HsaEX7005438	NA	100	100	18.27	81.73
HsaEX0006858	78.21	83.3	80.755	0	80.755
HsaEX0060835	78.09	77.46	77.775	0.57	77.205
HsaEX0006966	74.53	78.11	76.32	0	76.32
HsaEX1040144	75.87	73.52	74.695	0.68	74.015
HsaEX0050856	77.12	72.17	74.645	1.17	73.475
HsaEX0045196	71.55	78.07	74.81	3.38	71.43
HsaEX0041193	81.69	74.96	78.325	7.56	70.765
HsaEX0053093	72.31	67.68	69.995	0	69.995
HsaEX0012135	NA	69.93	69.93	0	69.93
HsaEX1002327	75.51	80.06	77.785	8.24	69.545
HsaEX0023714	NA	71.81	71.81	3.31	68.5
HsaEX0042009	72.59	75.42	74.005	5.65	68.355
HsaEX0047035	72.98	74.64	73.81	5.88	67.93
HsaEX0049335	68.53	74.79	71.66	4.18	67.48
HsaEX0028492	72.74	74.91	73.825	6.38	67.445
HsaEX0005055	76.2	73.52	74.86	7.53	67.33
HsaEX0004907	79.5	74.2	76.85	9.62	67.23
HsaEX0042591	68.64	NA	68.64	1.78	66.86
HsaEX0018764	67.2	71.2	69.2	2.82	66.38
HsaEX0029786	63.86	71.71	67.785	1.44	66.345
HsaEX0001804	70	66.1	68.05	2.13	65.92
HsaEX0022280	67.15	68.73	67.94	2.17	65.77
HsaEX0070258	70.83	60.55	65.69	0	65.69
HsaEX0005072	79.43	69.8	74.615	8.94	65.675
HsaEX0026467	68.71	62.32	65.515	0	65.515
HsaEX0021607	62.81	67.55	65.18	0	65.18
HsaEX0051241	65.22	68.39	66.805	2.42	64.385
HsaEX0050855	63.9	65.55	64.725	0.54	64.185
HsaEX6087239	59.88	67.54	63.71	0	63.71
HsaEX0045622	69.46	67.79	68.625	6.45	62.175
HsaEX0033112	59.82	62.89	61.355	0	61.355
HsaEX0023494	72.26	50	61.13	0	61.13
HsaEX0023051	63.16	64.67	63.915	2.8	61.115
HsaEX0019329	86.68	83.47	85.075	23.98	61.095
HsaEX0063208	78	44	61	0	61
HsaEX0071083	58.32	63.09	60.705	0	60.705
HsaEX0012302	73.33	72.14	72.735	12.9	59.835
HsaEX0027514	60.64	58.74	59.69	0	59.69
HsaEX0042574	59.2	66.18	62.69	3.32	59.37
HsaEX0061551	64.17	64.55	64.36	5.24	59.12
HsaEX0020667	58.73	58.78	58.755	0	58.755
HsaEX0008144	NA	81.82	81.82	23.08	58.74
HsaEX0015498	59.86	61.93	60.895	2.27	58.625
HsaEX0023360	64.75	65.29	65.02	6.42	58.6
HsaEX0058023	60.51	61.48	60.995	3.74	57.255
HsaEX0070259	47.94	66.27	57.105	0	57.105
HsaEX0020591	60.48	55.73	58.105	1.1	57.005
HsaEX0020546	57.58	56.43	57.005	0	57.005
HsaEX0006155	53.69	60.32	57.005	0	57.005
HsaEX0005036	57.04	56.24	56.64	0	56.64
HsaEX0000367	52.89	58.95	55.92	0	55.92
HsaEX0028052	58.77	67.45	63.11	7.34	55.77
HsaEX0021425	58	62.56	60.28	4.81	55.47
HsaEX0041459	64	46.41	55.205	0	55.205
HsaEX0052287	53.51	56.52	55.015	0	55.015
HsaEX0006689	57.01	70.91	63.96	9.03	54.93
HsaEX0039778	61.95	45.85	53.9	0	53.9
HsaEX0024958	64.21	62.21	63.21	9.55	53.66
HsaEX0044588	71.44	81.43	76.435	22.92	53.515
HsaEX0061188	53.29	55.06	54.175	0.76	53.415
HsaEX0048320	54.78	54.89	54.835	1.6	53.235
HsaEX0006174	51.06	55.42	53.24	0.28	52.96
HsaEX0049202	46.67	59.16	52.915	0	52.915
HsaEX0070740	49.3	57.96	53.63	0.78	52.85
HsaEX0027507	76.16	78.66	77.41	24.73	52.68
HsaEX0059526	NA	57.01	57.01	4.45	52.56
HsaEX1013082	59.53	45.13	52.33	0	52.33
HsaEX1038700	53.63	51.93	52.78	0.55	52.23
HsaEX0026468	79.52	81.79	80.655	28.44	52.215
HsaEX0026028	80.46	76.78	78.62	26.41	52.21
HsaEX0071906	87.25	77.42	82.335	30.23	52.105
HsaEX0012545	52.13	50.79	51.46	0	51.46
HsaEX0040386	44.78	62.62	53.7	2.49	51.21
HsaEX0050522	68.24	71.54	69.89	19.47	50.42
HsaEX0034475	60.21	40.6	50.405	0	50.405
HsaEX0051167	55.73	45.98	50.855	0.5	50.355
HsaEX0035450	46.31	54.39	50.35	0	50.35
HsaEX0044642	68.44	62.75	65.595	15.49	50.105
HsaEX0000641	86.42	78.01	82.215	32.14	50.075
HsaEX0015474	76.55	83.18	79.865	30.15	49.715
HsaEX0018829	52.24	57.25	54.745	5.3	49.445
HsaEX0039104	80.74	76.29	78.515	29.26	49.255
HsaEX0001839	60.29	57.91	59.1	10.18	48.92
HsaEX0038710	66.5	69.62	68.06	19.52	48.54
HsaEX0063243	45.57	50.86	48.215	0	48.215
HsaEX0039034	57.21	52.48	54.845	6.71	48.135
HsaEX0017556	76.14	70.93	73.535	25.55	47.985
HsaEX1005019	49.14	62.97	56.055	8.15	47.905
HsaEX0006332	51.88	54.29	53.085	5.44	47.645
HsaEX0039783	51.23	43.75	47.49	0	47.49
HsaEX0016976	58.64	45.06	51.85	4.44	47.41
HsaEX0049748	64.53	64.61	64.57	17.22	47.35
HsaEX0060805	63.33	59.94	61.635	14.39	47.245
HsaEX0044638	31.59	62.22	46.905	0	46.905
HsaEX0050846	56.37	64.43	60.4	14.25	46.15
HsaEX0030341	NA	46.05	46.05	0	46.05
HsaEX1041860	41.43	50.66	46.045	0	46.045
HsaEX0058029	45.81	47.28	46.545	0.51	46.035
HsaEX1011349	36.7	55.11	45.905	0	45.905
HsaEX0064372	72.18	68.18	70.18	24.42	45.76
HsaEX0064010	90.84	93.76	92.3	46.66	45.64
HsaEX0019877	65.05	68.69	66.87	21.41	45.46
HsaEX0063674	52.19	NA	52.19	6.76	45.43
HsaEX0036234	50.63	57.97	54.3	9.19	45.11
HsaEX0060157	67.74	68.63	68.185	23.08	45.105
HsaEX0036341	43.1	47.92	45.51	0.59	44.92
HsaEX0057701	51.36	52.2	51.78	7.28	44.5
HsaEX0056638	88.24	73.86	81.05	37.01	44.04
HsaEX0023330	62.96	67.64	65.3	21.44	43.86
HsaEX0036237	53.35	56.02	54.685	11.01	43.675
HsaEX0061698	76.41	62.5	69.455	25.81	43.645
HsaEX0061917	42.29	47.49	44.89	1.28	43.61
HsaEX0051317	50.76	39.39	45.075	1.7	43.375
HsaEX0057775	49.62	39.08	44.35	1.33	43.02
HsaEX1024107	42.86	NA	42.86	0	42.86
HsaEX0047810	41.33	46.52	43.925	1.18	42.745
HsaEX0049746	75.33	76.97	76.15	33.42	42.73
HsaEX1039788	46.06	38.44	42.25	0	42.25
HsaEX0051138	44.43	39.75	42.09	0.6	41.49
HsaEX0026489	45.48	37.46	41.47	0	41.47
HsaEX0019585	58.46	58.28	58.37	16.92	41.45
HsaEX0002792	43.85	47.78	45.815	4.47	41.345
HsaEX0029101	41.95	40.57	41.26	0	41.26
HsaEX0012290	48.77	36.43	42.6	1.66	40.94
HsaEX0040215	48.31	98.5	73.405	32.86	40.545
HsaEX0015666	44.5	43.61	44.055	3.7	40.355
HsaEX0052066	43.57	37.04	40.305	0	40.305
HsaEX0023621	41.65	48.03	44.84	4.56	40.28
HsaEX0053031	NA	46.01	46.01	5.99	40.02
HsaEX1035792	41.53	43.93	42.73	2.75	39.98
HsaEX0038645	44.63	47.97	46.3	6.67	39.63
HsaEX0052261	81.2	66.68	73.94	34.65	39.29
HsaEX0049334	64.55	75.21	69.88	31.08	38.8
HsaEX0037668	77.06	74.08	75.57	36.88	38.69
HsaEX0037158	40.96	36.43	38.695	0.07	38.625
HsaEX0026370	44.97	35.53	40.25	2.88	37.37
HsaEX0053754	52.99	21.47	37.23	0	37.23
HsaEX0073810	32.94	40.58	36.76	0	36.76
HsaEX1009408	45.83	27.6	36.715	0	36.715
HsaEX0064653	36.4	36.98	36.69	0.24	36.45
HsaEX0015457	31.44	41.36	36.4	0	36.4
HsaEX0066666	36.54	37.44	36.99	0.67	36.32
HsaEX1037810	27.47	44.3	35.885	0	35.885
HsaEX0041057	41.27	48.96	45.115	9.34	35.775
HsaEX0051163	33.88	39.91	36.895	1.15	35.745
HsaEX0005873	32.71	38.58	35.645	0	35.645
HsaEX0051169	44.77	30.48	37.625	2.26	35.365
HsaEX0041743	41.88	28.77	35.325	0	35.325
HsaEX0049336	46.33	42.43	44.38	9.55	34.83
HsaEX0021304	39.91	29.41	34.66	0	34.66
HsaEX0017573	35.59	36.7	36.145	1.58	34.565
HsaEX0049991	34.01	36.3	35.155	0.81	34.345
HsaEX0022977	47.46	43.13	45.295	10.99	34.305
HsaEX0038487	76.6	70.97	73.785	39.81	33.975
HsaEX0048789	35.73	32.2	33.965	0	33.965
HsaEX0060245	33.98	34.32	34.15	0.51	33.64
HsaEX1035587	82.75	91.78	87.265	53.76	33.505
HsaEX0034483	34.28	32.54	33.41	0.12	33.29
HsaEX0055952	60.86	71.39	66.125	32.9	33.225
HsaEX0060838	92.07	90.27	91.17	58.28	32.89
HsaEX0020714	NA	32.85	32.85	0	32.85
HsaEX0019108	33.98	31.66	32.82	0	32.82
HsaEX1032269	57.8	76.15	66.975	34.21	32.765
HsaEX0061426	42.65	NA	42.65	9.9	32.75
HsaEX0009550	22.39	43.1	32.745	0	32.745
HsaEX0008145	NA	100	100	67.27	32.73
HsaEX0058054	44.79	34.01	39.4	6.79	32.61
HsaEX0058272	16.67	48.31	32.49	0	32.49
HsaEX0004874	44.17	59.09	51.63	19.38	32.25
HsaEX0014781	47.57	43.86	45.715	13.5	32.215
HsaEX1002493	20.24	47.95	34.095	1.89	32.205
HsaEX0041462	49.22	52.67	50.945	18.76	32.185
HsaEX1014409	31.55	33.45	32.5	0.69	31.81
HsaEX0052258	90.52	84.68	87.6	55.82	31.78
HsaEX0049371	83.26	81.11	82.185	50.47	31.715
HsaEX0002213	35.35	27.67	31.51	0	31.51
HsaEX0007161	31.87	50.24	41.055	9.58	31.475
HsaEX0038484	32.42	31.19	31.805	0.37	31.435
HsaEX0026945	NA	85.81	85.81	54.53	31.28
HsaEX0057212	69.12	69.04	69.08	37.81	31.27
HsaEX1039577	26.67	35.81	31.24	0	31.24
HsaEX1040115	27.07	35.24	31.155	0	31.155
HsaEX0039566	90.61	91.21	90.91	59.76	31.15
HsaEX1043449	34.05	34.19	34.12	3.12	31
HsaEX0066667	30.37	31.81	31.09	0.11	30.98
HsaEX0058019	32.42	33.69	33.055	2.17	30.885
HsaEX0017620	25.37	39.13	32.25	1.37	30.88
HsaEX0043801	33.99	41.89	37.94	7.09	30.85
HsaEX0042129	55.72	62.82	59.27	28.48	30.79
HsaEX0041714	56.6	58.17	57.385	26.67	30.715
HsaEX0037783	36.86	37.85	37.355	6.73	30.625
HsaEX0019603	46.67	NA	46.67	16.28	30.39
HsaEX0038278	66.75	61.88	64.315	33.98	30.335
HsaEX0026944	69.53	100	84.765	54.45	30.315
HsaEX1008364	23.97	36.51	30.24	0	30.24
HsaEX0009903	NA	66.63	66.63	36.44	30.19
HsaEX0026113	62.38	60.31	61.345	31.19	30.155
HsaEX0039966	98.29	96.33	97.31	67.24	30.07
HsaEX0018777	27	33.13	30.065	0	30.065
HsaEX0005151	51.98	52.29	52.135	22.08	30.055
HsaEX0004127	35	24.71	29.855	0	29.855
HsaEX0016967	87	81.27	84.135	54.34	29.795
HsaEX0038690	41.76	30.05	35.905	6.16	29.745
HsaEX0003077	35.19	31.76	33.475	3.87	29.605
HsaEX0047352	78.21	77.39	77.8	48.28	29.52
HsaEX0044937	95	NA	95	65.71	29.29
HsaEX0036353	100	NA	100	70.73	29.27
HsaEX0023381	40.86	51.8	46.33	17.22	29.11
HsaEX0037169	70.97	73.03	72	43.17	28.83
HsaEX0040737	57.38	69.39	63.385	34.56	28.825
HsaEX0054615	88.39	NA	88.39	59.57	28.82
HsaEX0019381	44.04	50.3	47.17	18.37	28.8
HsaEX0007770	69.11	95.83	82.47	53.68	28.79
HsaEX0054770	NA	42.11	42.11	13.33	28.78
HsaEX6031487	100	100	100	71.35	28.65
HsaEX1018101	27.82	33.23	30.525	1.89	28.635
HsaEX0021585	26.39	30.76	28.575	0	28.575
HsaEX0065590	NA	71.48	71.48	42.93	28.55
HsaEX1036077	26.88	29.92	28.4	0	28.4
HsaEX1000105	46.9	36.99	41.945	13.64	28.305
HsaEX0031380	70.19	69.19	69.69	41.43	28.26
HsaEX0031139	78.18	NA	78.18	50	28.18
HsaEX0000740	51.49	61.78	56.635	28.51	28.125
HsaEX1021388	54.78	79.78	67.28	39.24	28.04
HsaEX0067681	29.13	28	28.565	0.6	27.965
HsaEX0032608	28.36	27.56	27.96	0	27.96
HsaEX0074357	93.96	90.24	92.1	64.21	27.89
HsaEX0012755	38.8	33.01	35.905	8.03	27.875
HsaEX0020455	71.34	75.39	73.365	45.53	27.835
HsaEX6073400	94.81	87.5	91.155	63.34	27.815
HsaEX0055569	NA	71.17	71.17	43.46	27.71
HsaEX0003257	45.25	47.71	46.48	18.82	27.66
HsaEX0021714	29	26.05	27.525	0	27.525
HsaEX0018058	66.22	74.57	70.395	42.89	27.505
HsaEX0037224	27.44	27.43	27.435	0	27.435
HsaEX0048492	26.23	28.24	27.235	0	27.235
HsaEX0030749	89.47	91.49	90.48	63.27	27.21
HsaEX0024006	71.1	82.71	76.905	50.12	26.785
HsaEX0020995	58.59	NA	58.59	31.84	26.75
HsaEX0032587	26.74	26.32	26.53	0	26.53
HsaEX0038638	37.91	33.35	35.63	9.11	26.52
HsaEX0068992	87.55	64.39	75.97	49.49	26.48
HsaEX1039472	29.79	23.84	26.815	0.39	26.425
HsaEX1019114	28.84	23.95	26.395	0	26.395
HsaEX0043682	23.91	28.8	26.355	0	26.355
HsaEX0071718	59.4	66.77	63.085	36.77	26.315
HsaEX0050666	36.15	35.4	35.775	9.48	26.295
HsaEX0016300	50.64	48.42	49.53	23.27	26.26
HsaEX1012579	25.64	26.77	26.205	0	26.205
HsaEX0026120	22.81	29.36	26.085	0	26.085
HsaEX0049154	76.27	63.16	69.715	43.66	26.055
HsaEX1013825	40.87	16.91	28.89	2.86	26.03
HsaEX1022224	80.25	86.44	83.345	57.38	25.965
HsaEX0041746	73.3	71.72	72.51	46.6	25.91
HsaEX0074348	87.39	80.2	83.795	57.89	25.905
HsaEX0039780	92.55	93.71	93.13	67.28	25.85
HsaEX0043901	53.27	53.13	53.2	27.42	25.78
HsaEX0044778	46.69	NA	46.69	21.03	25.66
HsaEX0037424	19.63	34.21	26.92	1.54	25.38
HsaEX0050219	43.33	47.37	45.35	20	25.35
HsaEX0052362	22.93	27.74	25.335	0	25.335
HsaEX0018165	16.48	35.78	26.13	0.88	25.25
HsaEX0035531	43.37	58.76	51.065	25.85	25.215
HsaEX6073399	95.76	90.24	93	67.8	25.2
HsaEX0041426	100	93.92	96.96	71.76	25.2
HsaEX0014069	28.7	23.08	25.89	0.7	25.19
HsaEX0063106	70.49	75.24	72.865	47.69	25.175
HsaEX0007836	33.15	28.8	30.975	5.83	25.145
HsaEX0066658	25.06	25.15	25.105	0	25.105
HsaEX0037223	32.74	47.89	40.315	15.28	25.035
HsaEX0015276	23.38	26.52	24.95	0	24.95
HsaEX1023498	43.61	24.82	34.215	9.32	24.895
HsaEX0047109	53.95	45.95	49.95	25.09	24.86
HsaEX0068668	30.81	22.73	26.77	1.95	24.82
HsaEX0056793	87.55	92.54	90.045	65.23	24.815
HsaEX0051283	NA	58.14	58.14	33.33	24.81
HsaEX1028519	18.13	31.17	24.65	0	24.65
HsaEX0070549	73.44	72.11	72.775	48.28	24.495
HsaEX0034160	NA	100	100	75.52	24.48
HsaEX0038702	28.89	20.06	24.475	0	24.475
HsaEX0020638	29.01	21.94	25.475	1.05	24.425
HsaEX0039550	74.86	69.03	71.945	47.57	24.375
HsaEX0012472	33.21	40.18	36.695	12.52	24.175
HsaEX0056094	31.67	16.55	24.11	0	24.11
HsaEX0069169	18.22	29.96	24.09	0	24.09
HsaEX0035839	100	100	100	76	24
HsaEX0003157	27.88	20.05	23.965	0	23.965
HsaEX1045478	96.97	100	98.485	74.55	23.935
HsaEX0012547	75.87	79.16	77.515	53.63	23.885
HsaEX0016287	95.03	96.33	95.68	71.8	23.88
HsaEX0020673	24.37	24.21	24.29	0.41	23.88
HsaEX0036725	48.61	63.19	55.9	32.07	23.83
HsaEX7007397	29.57	37.03	33.3	9.5	23.8
HsaEX0072864	29.23	40.46	34.845	11.11	23.735
HsaEX0010266	41.64	32.45	37.045	13.32	23.725
HsaEX0039306	23.3	31.14	27.22	3.62	23.6
HsaEX0012052	29.76	24.4	27.08	3.6	23.48
HsaEX1002593	85.57	96.59	91.08	67.61	23.47
HsaEX1019130	69.23	84.91	77.07	53.62	23.45
HsaEX0018292	49.18	39.14	44.16	20.74	23.42
HsaEX0012807	25.93	20.79	23.36	0	23.36
HsaEX0062707	69.69	79.51	74.6	51.3	23.3
HsaEX0004701	24.68	22.75	23.715	0.43	23.285
HsaEX7010863	18.71	35.71	27.21	3.98	23.23
HsaEX0021365	58.06	50.82	54.44	31.22	23.22
HsaEX0004248	39.62	47.19	43.405	20.34	23.065
HsaEX0040967	77.95	75.81	76.88	53.85	23.03
HsaEX0041762	61.15	64.71	62.93	40	22.93
HsaEX0018759	85.33	86.49	85.91	63.02	22.89
HsaEX0047259	83.44	87.03	85.235	62.76	22.475
HsaEX0043065	74.87	70.46	72.665	50.19	22.475
HsaEX1045233	43.81	30.89	37.35	14.91	22.44
HsaEX0009119	24.38	20.47	22.425	0	22.425
HsaEX6027690	23.01	21.61	22.31	0	22.31
HsaEX0015476	28.32	16.28	22.3	0	22.3
HsaEX0063412	25.92	18.65	22.285	0	22.285
HsaEX0038464	NA	100	100	77.74	22.26
HsaEX0041195	51.79	52.61	52.2	29.96	22.24
HsaEX0063807	100	100	100	77.78	22.22
HsaEX0072819	33.33	39.35	36.34	14.29	22.05
HsaEX0008094	26.04	19.85	22.945	0.92	22.025
HsaEX0062611	24.73	23.06	23.895	1.88	22.015
HsaEX0000274	NA	63.93	63.93	42	21.93
HsaEX1026544	29.62	40.11	34.865	12.96	21.905
HsaEX0015475	20.17	23.64	21.905	0	21.905
HsaEX0048185	76	81.45	78.725	56.87	21.855
HsaEX1027773	NA	21.83	21.83	0	21.83
HsaEX0072837	NA	58.61	58.61	36.84	21.77
HsaEX0024753	81.57	71.95	76.76	55.02	21.74
HsaEX0039974	24.51	NA	24.51	2.79	21.72
HsaEX0011438	84.38	81.6	82.99	61.35	21.64
HsaEX1011075	42.31	NA	42.31	20.69	21.62
HsaEX0022929	96.74	87.96	92.35	70.74	21.61
HsaEX0000739	26.2	37.73	31.965	10.37	21.595
HsaEX0004267	69.46	64.99	67.225	45.73	21.495
HsaEX0067487	23.03	22.86	22.945	1.49	21.455
HsaEX0010947	22.64	24.97	23.805	2.39	21.415
HsaEX0051838	91.78	98.2	94.99	73.58	21.41
HsaEX0054299	NA	31.91	31.91	10.53	21.38
HsaEX0007382	61.38	63.55	62.465	41.09	21.375
HsaEX0061159	NA	88.91	88.91	67.54	21.37
HsaEX0029099	21	23.36	22.18	0.82	21.36
HsaEX0041281	32.1	45.21	38.655	17.32	21.335
HsaEX0042171	24.66	26.15	25.405	4.11	21.295
HsaEX0003981	83.78	78.54	81.16	59.91	21.25
HsaEX0064279	76.38	63.67	70.025	48.87	21.155
HsaEX0056284	100	95.53	97.765	76.63	21.135
HsaEX0053399	NA	100	100	78.91	21.09
HsaEX0055494	21.05	NA	21.05	0	21.05
HsaEX0016286	94.41	96	95.205	74.29	20.915
HsaEX0004145	43.21	39.78	41.495	20.59	20.905
HsaEX1026050	87.76	88.89	88.325	67.44	20.885
HsaEX0038120	16.85	24.92	20.885	0	20.885
HsaEX0009900	86.3	100	93.15	72.31	20.84
HsaEX0006044	23.24	30.46	26.85	6.01	20.84
HsaEX1007664	63.57	65.25	64.41	43.6	20.81
HsaEX1017667	44.95	NA	44.95	24.18	20.77
HsaEX0015815	19.96	22.11	21.035	0.3	20.735
HsaEX0062128	68.01	68.67	68.34	47.62	20.72
HsaEX0027650	70.87	77.78	74.325	53.62	20.705
HsaEX0050854	21.24	20.09	20.665	0	20.665
HsaEX0037896	36.01	30.36	33.185	12.54	20.645
HsaEX0035144	21.21	30.23	25.72	5.13	20.59
HsaEX0017308	100	NA	100	79.44	20.56
HsaEX1022452	32.34	30.86	31.6	11.11	20.49
HsaEX0062178	29.7	32.26	30.98	10.51	20.47
HsaEX0002470	83.31	91.65	87.48	67.06	20.42
HsaEX0000656	10.87	29.87	20.37	0	20.37
HsaEX0046791	100	100	100	79.66	20.34
HsaEX7005806	18.79	23.79	21.29	0.95	20.34
HsaEX0009777	95.76	96.01	95.885	75.61	20.275
HsaEX0065816	27.33	31.51	29.42	9.15	20.27
HsaEX0055037	27.91	16.39	22.15	1.89	20.26
HsaEX0011569	23.92	19.5	21.71	1.46	20.25
HsaEX0015926	49.87	77.3	63.585	43.35	20.235
HsaEX0010495	59.78	55.03	57.405	37.21	20.195
HsaEX0003849	72.31	72.55	72.43	52.24	20.19
HsaEX0025815	54.09	52.62	53.355	33.17	20.185
HsaEX0041285	44.44	45.28	44.86	24.68	20.18
HsaEX0015878	22.75	17.6	20.175	0	20.175
HsaEX0059353	90.77	93.47	92.12	71.95	20.17
HsaEX0032454	47.21	55.81	51.51	31.39	20.12
HsaEX0037980	83.91	84.87	84.39	64.3	20.09
HsaEX0063497	24.56	21.34	22.95	2.92	20.03
HsaEX0041282	100	97.56	98.78	78.75	20.03
HsaEX0041056	25.28	35.11	30.195	10.23	19.965
HsaEX0004942	20.16	19.61	19.885	0	19.885
HsaEX1037512	24.25	15.5	19.875	0	19.875
HsaEX0022979	23.32	19.2	21.26	1.4	19.86
HsaEX1035971	29.06	47.43	38.245	18.43	19.815
HsaEX0074261	26.28	NA	26.28	6.47	19.81
HsaEX0037926	65.98	63.44	64.71	44.91	19.8
HsaEX0041242	22.46	31.62	27.04	7.24	19.8
HsaEX0018410	11.82	27.68	19.75	0	19.75
HsaEX0020498	95.71	100	97.855	78.11	19.745
HsaEX0017687	22.13	34.2	28.165	8.45	19.715
HsaEX0007345	75.71	77.62	76.665	56.98	19.685
HsaEX0045714	97.65	97.22	97.435	77.78	19.655
HsaEX0003000	63.53	68.56	66.045	46.39	19.655
HsaEX0061193	61.69	58.13	59.91	40.26	19.65
HsaEX0012595	19.19	31.25	25.22	5.59	19.63
HsaEX0073276	87.5	88.76	88.13	68.5	19.63
HsaEX0009904	NA	76.41	76.41	56.78	19.63
HsaEX0038213	44.27	44	44.135	24.53	19.605
HsaEX0028281	33.98	32.13	33.055	13.47	19.585
HsaEX0051181	25.98	25.4	25.69	6.11	19.58
HsaEX0064926	28.26	31.05	29.655	10.08	19.575
HsaEX0000817	88.41	100	94.205	74.68	19.525
HsaEX0033932	93.75	81	87.375	67.86	19.515
HsaEX0057527	29.29	27.47	28.38	8.9	19.48
HsaEX0021588	54.53	55.99	55.26	35.79	19.47
HsaEX0027797	100	100	100	80.56	19.44
HsaEX1000106	89.23	80	84.615	65.22	19.395
HsaEX6080547	100	100	100	80.68	19.32
HsaEX0063330	50	70.87	60.435	41.12	19.315
HsaEX0067850	100	100	100	80.74	19.26
HsaEX0008021	70.15	75	72.575	53.33	19.245
HsaEX0057993	34.41	32.74	33.575	14.41	19.165
HsaEX0063890	15.03	23.27	19.15	0	19.15
HsaEX1044319	22.48	26.74	24.61	5.52	19.09
HsaEX0031585	97.38	96.19	96.785	77.71	19.075
HsaEX0025457	21.83	16.23	19.03	0	19.03
HsaEX0022845	16.82	21.04	18.93	0	18.93
HsaEX0004932	86.86	87.36	87.11	68.18	18.93
HsaEX0051840	62.47	93.41	77.94	59.04	18.9
HsaEX0009109	NA	21.74	21.74	2.86	18.88
HsaEX0003023	100	100	100	81.14	18.86
HsaEX0058998	31.03	NA	31.03	12.2	18.83
HsaEX0067471	23.19	14.44	18.815	0	18.815
HsaEX0016288	94.98	96.45	95.715	76.96	18.755
HsaEX0029339	41.33	28.24	34.785	16.07	18.715
HsaEX0064198	17.55	19.85	18.7	0	18.7
HsaEX0031609	22.15	15.11	18.63	0	18.63
HsaEX0071045	22.38	NA	22.38	3.76	18.62
HsaEX0015354	91.18	79.22	85.2	66.67	18.53
HsaEX0031988	28.24	20.53	24.385	5.87	18.515
HsaEX0018760	53.02	29.12	41.07	22.58	18.49
HsaEX0016291	93.05	94.56	93.805	75.32	18.485
HsaEX0064947	38.17	39	38.585	20.13	18.455
HsaEX1003760	25.04	11.85	18.445	0	18.445
HsaEX0065635	85.23	83.49	84.36	65.96	18.4
HsaEX0035303	76.15	67.65	71.9	53.5	18.4
HsaEX0064211	29.08	31.86	30.47	12.08	18.39
HsaEX0023275	24.68	14.29	19.485	1.1	18.385
HsaEX0052970	100	94.66	97.33	78.96	18.37
HsaEX0072500	18.43	19.29	18.86	0.5	18.36
HsaEX0023500	73.4	73.75	73.575	55.26	18.315
HsaEX0016285	93.66	96.39	95.025	76.73	18.295
HsaEX0013480	20.15	NA	20.15	1.91	18.24
HsaEX0070497	18.92	20.88	19.9	1.67	18.23
HsaEX0009636	31.58	54.17	42.875	24.68	18.195
HsaEX1016807	35.93	55.87	45.9	27.72	18.18
HsaEX0044967	22.96	NA	22.96	4.78	18.18
HsaEX0039059	NA	86.88	86.88	68.7	18.18
HsaEX0050663	41.54	31.81	36.675	18.51	18.165
HsaEX0010283	76.68	83.91	80.295	62.14	18.155
HsaEX0022550	82	80.34	81.17	63.04	18.13
HsaEX0063605	44.01	43.22	43.615	25.54	18.075
HsaEX0011718	87.76	85.19	86.475	68.42	18.055
HsaEX0016292	94.02	95.99	95.005	76.96	18.045
HsaEX0046091	100	NA	100	82.08	17.92
HsaEX0020452	26.28	26.3	26.29	8.37	17.92
HsaEX0023814	93.31	88.91	91.11	73.22	17.89
HsaEX0056967	70.73	74.07	72.4	54.55	17.85
HsaEX0053442	15.17	24.14	19.655	1.82	17.835
HsaEX0030090	67.02	86.71	76.865	59.06	17.805
HsaEX0061876	100	100	100	82.21	17.79
HsaEX0034837	96.08	100	98.04	80.25	17.79
HsaEX0045279	98.57	97.3	97.935	80.18	17.755
HsaEX0059065	81.84	78.92	80.38	62.69	17.69
HsaEX0014393	66.27	74.19	70.23	52.54	17.69
HsaEX0039409	81.38	100	90.69	73.01	17.68
HsaEX0003080	20.3	NA	20.3	2.64	17.66
HsaEX0034965	31.3	26.22	28.76	11.12	17.64
HsaEX0052967	20.54	35.18	27.86	10.27	17.59
HsaEX0002999	61.8	65.73	63.765	46.21	17.555
HsaEX1000846	25.26	21.59	23.425	5.88	17.545
HsaEX1028111	19.26	17.11	18.185	0.7	17.485
HsaEX0023931	NA	21.47	21.47	4.02	17.45
HsaEX0058384	19.17	23.37	21.27	3.86	17.41
HsaEX0065900	78.33	70.07	74.2	56.8	17.4
HsaEX0015478	21.07	17.97	19.52	2.14	17.38
HsaEX0016293	92.92	96.39	94.655	77.28	17.375
HsaEX6019253	100	100	100	82.65	17.35
HsaEX0065178	59.04	58.89	58.965	41.63	17.335
HsaEX0072303	82.05	92	87.025	69.7	17.325
HsaEX1018737	22.57	12.04	17.305	0	17.305
HsaEX1036837	18.8	16.83	17.815	0.52	17.295
HsaEX0023757	23.4	NA	23.4	6.12	17.28
HsaEX0037217	17.06	17.49	17.275	0	17.275
HsaEX0021749	92.86	NA	92.86	75.61	17.25
HsaEX0039270	12.63	25.01	18.82	1.61	17.21
HsaEX0059312	82.19	73.57	77.88	60.72	17.16
HsaEX0068003	100	100	100	82.85	17.15
HsaEX0024957	14.96	20.24	17.6	0.47	17.13
HsaEX0062554	93.04	86.4	89.72	72.6	17.12
HsaEX0041776	98.33	95.91	97.12	80.02	17.1
HsaEX1012972	29.79	18.1	23.945	6.86	17.085
HsaEX1029831	27.27	NA	27.27	10.2	17.07
HsaEX0004241	35.28	27.24	31.26	14.19	17.07
HsaEX0003216	94.27	94.28	94.275	77.25	17.025
HsaEX0024335	34.66	42.23	38.445	21.46	16.985
HsaEX1030093	16.42	17.54	16.98	0	16.98
HsaEX0007079	100	93.44	96.72	79.75	16.97
HsaEX1005084	46.76	43.77	45.265	28.3	16.965
HsaEX0023028	94.83	91.94	93.385	76.42	16.965
HsaEX1044121	10.84	23.08	16.96	0	16.96
HsaEX0070256	18	26.29	22.145	5.19	16.955
HsaEX0063820	76.71	84.97	80.84	63.89	16.95
HsaEX0011366	93.46	94.66	94.06	77.11	16.95
HsaEX0065634	16.75	17.14	16.945	0	16.945
HsaEX0041655	100	92.89	96.445	79.52	16.925
HsaEX0050473	22.75	24.61	23.68	6.8	16.88
HsaEX1007079	22.23	16.37	19.3	2.43	16.87
HsaEX1008543	16.28	17.41	16.845	0	16.845
HsaEX0027340	88.8	91.8	90.3	73.46	16.84
HsaEX0055871	45.45	26.92	36.185	19.35	16.835
HsaEX0068311	57.19	72.26	64.725	47.92	16.805
HsaEX0012879	22.23	11.32	16.775	0	16.775
HsaEX0059983	45.29	46.33	45.81	29.06	16.75
HsaEX0067354	24	22.56	23.28	6.56	16.72
HsaEX0012051	21.12	18.47	19.795	3.08	16.715
HsaEX0033641	32.5	NA	32.5	15.79	16.71
HsaEX0045473	55.93	61.74	58.835	42.21	16.625
HsaEX0044567	100	68.64	84.32	67.7	16.62
HsaEX0040475	24.2	16.15	20.175	3.56	16.615
HsaEX0000273	87.88	97.53	92.705	76.09	16.615
HsaEX0008378	77.27	57.48	67.375	50.77	16.605
HsaEX0055301	NA	24.77	24.77	8.2	16.57
HsaEX0067590	14.39	22.77	18.58	2.04	16.54
HsaEX0065495	30.43	20.83	25.63	9.09	16.54
HsaEX0003447	91.11	93.1	92.105	75.61	16.495
HsaEX0061124	96.48	100	98.24	81.75	16.49
HsaEX0014392	27.35	42.67	35.01	18.52	16.49
HsaEX0054205	51.45	62.02	56.735	40.28	16.455
HsaEX0024211	18.04	18.24	18.14	1.7	16.44
HsaEX0046542	22.02	39.35	30.685	14.29	16.395
HsaEX0035840	100	100	100	83.61	16.39
HsaEX1022016	57.01	57.78	57.395	41.01	16.385
HsaEX0068865	21.73	28.75	25.24	8.86	16.38
HsaEX0005876	53.85	48.11	50.98	34.61	16.37
HsaEX1037318	76.91	69.47	73.19	56.84	16.35
HsaEX0073917	NA	94.12	94.12	77.78	16.34
HsaEX0002663	73.56	87.95	80.755	64.42	16.335
HsaEX0023418	51.69	48.78	50.235	33.98	16.255
HsaEX1019178	NA	19.3	19.3	3.06	16.24
HsaEX0054784	24.53	NA	24.53	8.29	16.24
HsaEX6082871	100	NA	100	83.78	16.22
HsaEX0021306	98.28	97.04	97.66	81.44	16.22
HsaEX0056964	11.86	20.56	16.21	0	16.21
HsaEX0026373	35.77	47.51	41.64	25.43	16.21
HsaEX1011991	NA	27.27	27.27	11.11	16.16
HsaEX0063714	90.83	NA	90.83	74.68	16.15
HsaEX1021256	75	75.99	75.495	59.35	16.145
HsaEX0071008	94.29	NA	94.29	78.18	16.11
HsaEX0031958	74.07	87.5	80.785	64.71	16.075
HsaEX6041989	67.55	51.31	59.43	43.36	16.07
HsaEX1028234	40.08	33.4	36.74	20.68	16.06
HsaEX0011648	NA	100	100	83.97	16.03
HsaEX0042132	76.59	89.64	83.115	67.09	16.025
HsaEX1012909	17.69	14.34	16.015	0	16.015
HsaEX0007793	100	97.79	98.895	82.91	15.985
HsaEX0058943	86.49	100	93.245	77.26	15.985
HsaEX0007189	89.19	91.71	90.45	74.49	15.96
HsaEX1006421	19.69	12.22	15.955	0	15.955
HsaEX0066779	36.03	41.71	38.87	22.92	15.95
HsaEX0031990	18.45	13.4	15.925	0	15.925
HsaEX0072910	55.89	NA	55.89	40	15.89
HsaEX0036570	91.47	92.93	92.2	76.32	15.88
HsaEX1006191	44.44	49.37	46.905	31.03	15.875
HsaEX1044657	71.43	62.6	67.015	51.16	15.855
HsaEX0042924	76.19	90.06	83.125	67.28	15.845
HsaEX0046385	30.43	29.82	30.125	14.29	15.835
HsaEX0070676	46.21	21.36	33.785	17.95	15.835
HsaEX6011976	100	100	100	84.19	15.81
HsaEX1013505	NA	21.05	21.05	5.26	15.79
HsaEX0069884	16.91	15.89	16.4	0.61	15.79
HsaEX0021577	72.8	83.02	77.91	62.15	15.76
HsaEX0045876	68.89	65.75	67.32	51.56	15.76
HsaEX0051231	15.41	16.06	15.735	0	15.735
HsaEX0029568	90.47	95.38	92.925	77.2	15.725
HsaEX6056193	89.96	90.73	90.345	74.65	15.695
HsaEX0070604	10.87	25.99	18.43	2.75	15.68
HsaEX0005858	24.7	6.6	15.65	0	15.65
HsaEX0067075	88.49	97.08	92.785	77.14	15.645
HsaEX0029717	24.11	35.35	29.73	14.09	15.64
HsaEX0029446	19.98	20.8	20.39	4.79	15.6
HsaEX0057816	97.79	100	98.895	83.33	15.565
HsaEX0063107	32.34	48.35	40.345	24.8	15.545
HsaEX0037412	96.19	100	98.095	82.56	15.535
HsaEX0067852	25.92	27.26	26.59	11.07	15.52
HsaEX0032557	50.62	51.52	51.07	35.55	15.52
HsaEX0045733	55.12	62.7	58.91	43.44	15.47
HsaEX0037646	100	NA	100	84.55	15.45
HsaEX0019965	96.15	96.99	96.57	81.13	15.44
HsaEX0053134	99.06	98.04	98.55	83.13	15.42
HsaEX0034133	18.44	17.91	18.175	2.77	15.405
HsaEX0037431	85.42	94.48	89.95	74.55	15.4
HsaEX0007738	35.8	35	35.4	20	15.4
HsaEX6023714	100	100	100	84.62	15.38
HsaEX0017387	77.09	82.99	80.04	64.66	15.38
HsaEX0038180	100	NA	100	84.63	15.37
HsaEX0012813	91.17	NA	91.17	75.82	15.35
HsaEX0062129	61.71	66.67	64.19	48.84	15.35
HsaEX1027362	67.61	75	71.305	55.97	15.335
HsaEX0051135	35.09	30.68	32.885	17.56	15.325
HsaEX0065778	25.58	23.75	24.665	9.35	15.315
HsaEX0006389	14.36	37.54	25.95	10.64	15.31
HsaEX0028910	44.33	66.04	55.185	39.89	15.295
HsaEX0061675	14.56	30.05	22.305	7.02	15.285
HsaEX0033934	40.35	36.36	38.355	23.08	15.275
HsaEX0017870	87.43	82.2	84.815	69.55	15.265
HsaEX0051914	55.56	NA	55.56	40.3	15.26
HsaEX0072603	6.65	23.85	15.25	0	15.25
HsaEX0025640	84.62	74.96	79.79	64.57	15.22
HsaEX0074418	100	96.24	98.12	82.97	15.15
HsaEX0033836	100	95	97.5	82.35	15.15
HsaEX0065777	19.35	21.68	20.515	5.37	15.145
HsaEX0041792	13.51	16.76	15.135	0	15.135
HsaEX0037417	96.69	98.26	97.475	82.37	15.105
HsaEX0010359	29.19	49.45	39.32	24.24	15.08
HsaEX0010002	37.25	59.49	48.37	33.33	15.04
HsaEX0036615	58.49	56.84	57.665	42.66	15.005
HsaEX0055171	67.57	65	66.285	51.28	15.005
HsaEX0003746	100	100	100	85	15
HsaEX0023429	25.87	24.89	25.38	10.39	14.99
HsaEX0057494	24.38	26.5	25.44	10.46	14.98
HsaEX0062696	38.46	35.91	37.185	22.22	14.965
HsaEX0008097	71.52	67.78	69.65	54.69	14.96
HsaEX0048005	80.19	75.87	78.03	63.07	14.96
HsaEX0022625	46.67	89.74	68.205	53.25	14.955
HsaEX0065311	14.95	NA	14.95	0	14.95
HsaEX1027043	91.71	92.74	92.225	77.32	14.905
HsaEX0063226	65.38	86.11	75.745	60.84	14.905
HsaEX0034437	92.73	92.59	92.66	77.78	14.88
HsaEX1044182	14.45	15.24	14.845	0	14.845
HsaEX0055302	79.69	55.24	67.465	52.64	14.825
HsaEX0039825	87.76	94.37	91.065	76.26	14.805
HsaEX0010120	95.65	91.3	93.475	78.67	14.805
HsaEX0037326	98.36	97.62	97.99	83.19	14.8
HsaEX0073472	96.91	97.1	97.005	82.21	14.795
HsaEX0005633	98.15	97.37	97.76	82.98	14.78
HsaEX0053631	27.65	24.86	26.255	11.48	14.775
HsaEX0003207	94.2	94.74	94.47	79.71	14.76
HsaEX0008095	15.09	14.43	14.76	0	14.76
HsaEX0071820	22.6	15.37	18.985	4.26	14.725
HsaEX7001576	24.09	36.26	30.175	15.48	14.695
HsaEX0070851	100	90.48	95.24	80.56	14.68
HsaEX0055387	69.38	62.34	65.86	51.18	14.68
HsaEX0005863	37.25	34.68	35.965	21.29	14.675
HsaEX0026573	69.64	72.26	70.95	56.28	14.67
HsaEX0011453	54.89	57.33	56.11	41.44	14.67
HsaEX0030279	40.55	39.27	39.91	25.24	14.67
HsaEX0052756	61.5	55.72	58.61	43.95	14.66
HsaEX0038794	100	NA	100	85.37	14.63
HsaEX0062417	30.43	46	38.215	23.59	14.625
HsaEX0006982	83.78	100	91.89	77.27	14.62
HsaEX1015224	28.05	19.81	23.93	9.31	14.62
HsaEX0051545	62.91	63.97	63.44	48.87	14.57
HsaEX0004489	91.67	89.47	90.57	76	14.57
HsaEX0043118	100	100	100	85.45	14.55
HsaEX0057813	100	94.63	97.315	82.77	14.545
HsaEX0046092	74.65	NA	74.65	60.11	14.54
HsaEX0036563	84.21	82.93	83.57	69.05	14.52
HsaEX0040550	48.41	42.37	45.39	30.89	14.5
HsaEX0036429	91.23	88.89	90.06	75.56	14.5
HsaEX0020665	14.39	14.61	14.5	0	14.5
HsaEX1031581	12.27	16.71	14.49	0	14.49
HsaEX0062610	33.04	34.92	33.98	19.5	14.48
HsaEX0014634	60.51	61.67	61.09	46.61	14.48
HsaEX0051097	100	100	100	85.53	14.47
HsaEX0022903	6.12	22.81	14.465	0	14.465
HsaEX1026556	14.21	14.7	14.455	0	14.455
HsaEX0063331	42.34	50.85	46.595	32.14	14.455
HsaEX0016478	8.72	20.18	14.45	0	14.45
HsaEX7006141	80.48	77.67	79.075	64.64	14.435
HsaEX0072774	16.43	12.44	14.435	0	14.435
HsaEX0036733	18.5	13.35	15.925	1.5	14.425
HsaEX0000199	32.28	22.22	27.25	12.87	14.38
HsaEX0044659	68.02	60.58	64.3	49.93	14.37
HsaEX0035946	90.52	89.51	90.015	75.65	14.365
HsaEX0016069	83.11	94.11	88.61	74.25	14.36
HsaEX0034596	99.46	93.9	96.68	82.36	14.32
HsaEX0056929	20.65	18.37	19.51	5.2	14.31
HsaEX0061215	100	100	100	85.7	14.3
HsaEX0069299	100	NA	100	85.71	14.29
HsaEX0041716	21.57	22.67	22.12	7.83	14.29
HsaEX0073662	10.81	17.77	14.29	0	14.29
HsaEX0021338	15.29	28.92	22.105	7.82	14.285
HsaEX1029696	17.16	18.39	17.775	3.52	14.255
HsaEX0015822	95.29	100	97.645	83.41	14.235
HsaEX0044946	19.83	20.17	20	5.77	14.23
HsaEX0063668	74.28	75.73	75.005	60.78	14.225
HsaEX1023783	50.4	47.78	49.09	34.88	14.21
HsaEX1021886	43.93	42.11	43.02	28.81	14.21
HsaEX0056963	79.49	78.04	78.765	64.56	14.205
HsaEX0029583	95.81	100	97.905	83.74	14.165
HsaEX0059064	86.45	77.96	82.205	68.04	14.165
HsaEX0041564	23.76	16.22	19.99	5.88	14.11
HsaEX1046138	35.77	34.2	34.985	20.88	14.105
HsaEX6042385	90.33	80.55	85.44	71.35	14.09
HsaEX0061163	92.64	93.51	93.075	78.99	14.085
HsaEX0015059	88.31	90.64	89.475	75.39	14.085
HsaEX0039449	66.09	48.29	57.19	43.12	14.07
HsaEX1011149	15.71	13.26	14.485	0.44	14.045
HsaEX0025216	100	100	100	85.99	14.01
HsaEX0008396	97.99	96.68	97.335	83.36	13.975
HsaEX0006075	94.29	82.93	88.61	74.65	13.96
HsaEX0019685	47.09	30.03	38.56	24.6	13.96
HsaEX0056142	5.88	27.87	16.875	2.94	13.935
HsaEX0039758	100	100	100	86.07	13.93
HsaEX0067998	35.48	35.24	35.36	21.43	13.93
HsaEX0044757	87.69	82.14	84.915	70.99	13.925
HsaEX0002316	NA	18.92	18.92	5	13.92
HsaEX0002665	85.4	94.37	89.885	75.97	13.915
HsaEX0000658	100	98.88	99.44	85.55	13.89
HsaEX0008809	64.95	84.16	74.555	60.68	13.875
HsaEX0052307	19.07	27.03	23.05	9.18	13.87
HsaEX0009354	14.13	13.6	13.865	0	13.865
HsaEX0010012	96.83	94.92	95.875	82.03	13.845
HsaEX0024552	85.92	96	90.96	77.12	13.84
HsaEX0038328	63.18	82.86	73.02	59.18	13.84
HsaEX0029536	23.17	26.98	25.075	11.24	13.835
HsaEX0034320	NA	25.58	25.58	11.76	13.82
HsaEX0003154	26.09	1.54	13.815	0	13.815
HsaEX1020213	100	100	100	86.21	13.79
HsaEX0040946	NA	19.05	19.05	5.26	13.79
HsaEX0074122	53.32	58.22	55.77	41.98	13.79
HsaEX0057814	100	97.67	98.835	85.05	13.785
HsaEX0016289	95.01	96.94	95.975	82.19	13.785
HsaEX6020307	100	100	100	86.22	13.78
HsaEX0065951	93.75	100	96.875	83.1	13.775
HsaEX0004515	21.6	22.81	22.205	8.43	13.775
HsaEX0036583	78.07	92.67	85.37	71.6	13.77
HsaEX0001433	96.08	NA	96.08	82.35	13.73
HsaEX0055035	44	38	41	27.27	13.73
HsaEX0025787	70.21	81.7	75.955	62.23	13.725
HsaEX0037759	85.28	91.53	88.405	74.69	13.715
HsaEX6090354	100	95.12	97.56	83.87	13.69
HsaEX0024897	100	NA	100	86.32	13.68
HsaEX0048977	57.49	49.21	53.35	39.67	13.68
HsaEX0023338	15.34	21.35	18.345	4.67	13.675
HsaEX0064869	29.99	18.33	24.16	10.51	13.65
HsaEX0057615	100	96.09	98.045	84.4	13.645
HsaEX0042916	77.75	88.43	83.09	69.45	13.64
HsaEX0006551	33.94	38.63	36.285	22.66	13.625
HsaEX1010626	20.34	NA	20.34	6.73	13.61
HsaEX0030349	10	17.19	13.595	0	13.595
HsaEX0043257	96.49	92.59	94.54	80.95	13.59
HsaEX1014586	9.47	17.7	13.585	0	13.585
HsaEX0071455	97.45	97.16	97.305	83.73	13.575
HsaEX0055207	8.82	36.51	22.665	9.09	13.575
HsaEX0034278	15.49	22.93	19.21	5.65	13.56
HsaEX0047745	73.31	78.11	75.71	62.17	13.54
HsaEX0005406	42.65	51.77	47.21	33.69	13.52
HsaEX0064031	31.43	37.7	34.565	21.05	13.515
HsaEX0030972	24.61	15.02	19.815	6.31	13.505
HsaEX0033111	70.11	72.46	71.285	57.8	13.485
HsaEX0073958	89.99	88.24	89.115	75.64	13.475
HsaEX0051288	77.36	77.23	77.295	63.84	13.455
HsaEX0046481	86.15	94.3	90.225	76.78	13.445
HsaEX0022701	96.51	100	98.255	84.84	13.415
HsaEX0012603	90.89	80.21	85.55	72.16	13.39
HsaEX0000164	74.16	93.22	83.69	70.3	13.39
HsaEX0045412	55.87	62.32	59.095	45.71	13.385
HsaEX0016307	44.13	55.94	50.035	36.65	13.385
HsaEX0053009	96.71	97.52	97.115	83.73	13.385
HsaEX0002682	100	100	100	86.63	13.37
HsaEX0042224	94.01	95.08	94.545	81.18	13.365
HsaEX0048979	79.35	60.3	69.825	56.46	13.365
HsaEX0004417	100	97.04	98.52	85.17	13.35
HsaEX0033963	18.86	25.64	22.25	8.93	13.32
HsaEX1011314	11.48	15.15	13.315	0	13.315
HsaEX0060538	88.54	82.22	85.38	72.09	13.29
HsaEX0000726	80.91	87	83.955	70.67	13.285
HsaEX0021726	100	100	100	86.72	13.28
HsaEX0073180	79.93	85.06	82.495	69.22	13.275
HsaEX0065737	18.6	24.44	21.52	8.25	13.27
HsaEX0018656	36.08	36.84	36.46	23.19	13.27
HsaEX0048609	100	90.8	95.4	82.14	13.26
HsaEX0025812	65.82	69.78	67.8	54.57	13.23
HsaEX0008093	71.26	82.89	77.075	63.87	13.205
HsaEX0020016	75.13	61.4	68.265	55.07	13.195
HsaEX0071865	26.32	27.89	27.105	13.92	13.185
HsaEX0012600	88.91	80.11	84.51	71.33	13.18
HsaEX0048986	78.82	58	68.41	55.24	13.17
HsaEX0072361	13.09	19.8	16.445	3.29	13.155
HsaEX0052146	91.78	91.92	91.85	78.72	13.13
HsaEX7010553	25.34	27.5	26.42	13.31	13.11
HsaEX0000142	14.54	11.68	13.11	0	13.11
HsaEX0040439	91.03	76.51	83.77	70.67	13.1
HsaEX0039453	94.29	96.83	95.56	82.46	13.1
HsaEX0035832	100	100	100	86.9	13.1
HsaEX0009619	31.81	18.66	25.235	12.15	13.085
HsaEX0074293	96.15	100	98.075	85	13.075
HsaEX0015063	35.63	42.4	39.015	25.94	13.075
HsaEX0031246	70.73	73.49	72.11	59.04	13.07
HsaEX0003924	81.82	NA	81.82	68.75	13.07
HsaEX0064236	52.26	59.97	56.115	43.05	13.065
HsaEX0033468	80.82	95.65	88.235	75.18	13.055
HsaEX0061377	11.31	14.76	13.035	0	13.035
HsaEX0056636	70.53	72.16	71.345	58.31	13.035
HsaEX0035230	95.96	98.11	97.035	84	13.035
HsaEX0003503	34.52	34.83	34.675	21.64	13.035
HsaEX0045689	20.88	27.39	24.135	11.11	13.025
HsaEX0073850	NA	87.21	87.21	74.2	13.01
HsaEX1038569	94	88.24	91.12	78.12	13
HsaEX0043556	92.13	100	96.065	83.07	12.995
HsaEX0016808	85.45	100	92.725	79.75	12.975
HsaEX0003163	100	NA	100	87.03	12.97
HsaEX0010084	42.81	47.2	45.005	32.05	12.955
HsaEX0016296	93.93	96.25	95.09	82.14	12.95
HsaEX0057499	77.94	75.85	76.895	63.95	12.945
HsaEX0017199	88.97	92.48	90.725	77.78	12.945
HsaEX6042384	89.4	78.64	84.02	71.09	12.93
HsaEX0044764	93.85	100	96.925	84	12.925
HsaEX0064773	51.59	63.84	57.715	44.81	12.905
HsaEX0005756	32.68	46.37	39.525	26.62	12.905
HsaEX0045502	14.68	11.11	12.895	0	12.895
HsaEX0028093	92.81	83.16	87.985	75.1	12.885
HsaEX0001153	93.22	85.86	89.54	76.67	12.87
HsaEX1044192	15.16	11.36	13.26	0.4	12.86
HsaEX0027730	95.75	90	92.875	80.02	12.855
HsaEX0026116	74.73	80.19	77.46	64.62	12.84
HsaEX1046132	20.35	25	22.675	9.84	12.835
HsaEX0070847	20.59	18.76	19.675	6.85	12.825
HsaEX0007078	100	87.06	93.53	80.72	12.81
HsaEX0065533	96.58	100	98.29	85.49	12.8
HsaEX0041432	12.78	NA	12.78	0	12.78
HsaEX1020917	36.37	26.12	31.245	18.47	12.775
HsaEX0040364	90.72	100	95.36	82.59	12.77
HsaEX0000391	10.51	15.01	12.76	0	12.76
HsaEX0021111	87.07	87.77	87.42	74.66	12.76
HsaEX0061652	93.05	94.49	93.77	81.02	12.75
HsaEX0035130	24.53	11.48	18.005	5.26	12.745
HsaEX0009413	43.69	NA	43.69	30.95	12.74
HsaEX0057884	44.44	47.69	46.065	33.33	12.735
HsaEX0045621	91.05	91.07	91.06	78.33	12.73
HsaEX0025197	87.8	79.76	83.78	71.07	12.71
HsaEX0068002	100	100	100	87.3	12.7
HsaEX0003634	100	NA	100	87.3	12.7
HsaEX0041241	17.02	21.18	19.1	6.42	12.68
HsaEX0014863	48.05	42.89	45.47	32.8	12.67
HsaEX0014671	84.86	82.96	83.91	71.25	12.66
HsaEX0041760	12.81	22.37	17.59	4.95	12.64
HsaEX0031727	13.65	16.98	15.315	2.69	12.625
HsaEX0044931	88.38	100	94.19	81.57	12.62
HsaEX0040168	84.43	83.91	84.17	71.56	12.61
HsaEX0034140	23.08	16.67	19.875	7.27	12.605
HsaEX0060385	19.15	8	13.575	0.97	12.605
HsaEX6081346	NA	93.55	93.55	80.95	12.6
HsaEX0030281	84.45	86.07	85.26	72.66	12.6
HsaEX1038871	74.85	90.06	82.455	69.86	12.595
HsaEX0028192	14.46	14.34	14.4	1.81	12.59
HsaEX0049017	45.62	42.56	44.09	31.55	12.54
HsaEX0013435	100	88.51	94.255	81.73	12.525
HsaEX0014006	87.18	77.18	82.18	69.66	12.52
HsaEX0004747	17.92	12.87	15.395	2.88	12.515
HsaEX0006571	65.64	88.28	76.96	64.45	12.51
HsaEX6066083	100	100	100	87.5	12.5
HsaEX6035828	100	NA	100	87.5	12.5
HsaEX0048602	100	100	100	87.5	12.5
HsaEX0054785	23.08	NA	23.08	10.58	12.5
HsaEX0061640	21.36	3.61	12.485	0	12.485
HsaEX0032202	22.7	33.33	28.015	15.56	12.455
HsaEX0058316	94.48	93.51	93.995	81.54	12.455
HsaEX0052919	36.21	35.8	36.005	23.56	12.445
HsaEX0027291	18.46	6.41	12.435	0	12.435
HsaEX0025270	19.42	18.56	18.99	6.56	12.43
HsaEX0019530	5.62	19.24	12.43	0	12.43
HsaEX0012542	10.74	14.12	12.43	0	12.43
HsaEX0053302	88.76	71.08	79.92	67.5	12.42
HsaEX1017345	19.23	19.76	19.495	7.1	12.395
HsaEX0058941	87.97	100	93.985	81.59	12.395
HsaEX0003212	91.49	87.14	89.315	76.92	12.395
HsaEX0074650	NA	100	100	87.62	12.38
HsaEX1045584	16.89	30.88	23.885	11.51	12.375
HsaEX0027853	NA	51.39	51.39	39.02	12.37
HsaEX1029512	74.02	75.07	74.545	62.18	12.365
HsaEX0004567	NA	86.96	86.96	74.6	12.36
HsaEX0068309	94.67	89.04	91.855	79.51	12.345
HsaEX1003670	3.55	21.13	12.34	0	12.34
HsaEX0072026	22.18	29.92	26.05	13.71	12.34
HsaEX0052737	23.28	11.76	17.52	5.18	12.34
HsaEX1002776	6.55	18.11	12.33	0	12.33
HsaEX0036505	12.33	NA	12.33	0	12.33
HsaEX0020256	25.52	32.08	28.8	16.48	12.32
HsaEX1027938	16.58	8.02	12.3	0	12.3
HsaEX0057050	92.86	NA	92.86	80.56	12.3
HsaEX0053597	34.88	37.72	36.3	24	12.3
HsaEX0070314	87.82	86.1	86.96	74.67	12.29
HsaEX0016489	83.82	93.44	88.63	76.34	12.29
HsaEX0072301	89.61	100	94.805	82.52	12.285
HsaEX0009639	40.32	44.21	42.265	30	12.265
HsaEX0063908	100	95.18	97.59	85.34	12.25
HsaEX0045932	28.72	26.97	27.845	15.6	12.245
HsaEX0051183	12.26	15.34	13.8	1.56	12.24
HsaEX0015596	8.81	15.66	12.235	0	12.235
HsaEX0033964	17.63	24.68	21.155	8.93	12.225
HsaEX1029954	20.26	16.63	18.445	6.23	12.215
HsaEX0007008	NA	19.62	19.62	7.41	12.21
HsaEX0057123	NA	74.55	74.55	62.34	12.21
HsaEX0031700	70.1	68.33	69.215	57.01	12.205
HsaEX0039192	80.68	85.76	83.22	71.02	12.2
HsaEX0007074	100	100	100	87.8	12.2
HsaEX0056579	17.65	17.65	17.65	5.45	12.2
HsaEX0011743	NA	12.2	12.2	0	12.2
HsaEX0047483	39.13	46.55	42.84	30.65	12.19
HsaEX0067484	100	95.12	97.56	85.37	12.19
HsaEX0040012	17.47	11.4	14.435	2.25	12.185
HsaEX0053980	84.6	87.04	85.82	73.64	12.18
HsaEX0039315	90.43	91.95	91.19	79.02	12.17
HsaEX1045881	20.86	26.73	23.795	11.63	12.165
HsaEX0035838	16.67	18.18	17.425	5.26	12.165
HsaEX0013878	15.14	14.49	14.815	2.65	12.165
HsaEX0038646	14.15	15.52	14.835	2.68	12.155
HsaEX0027070	79.49	78.8	79.145	66.99	12.155
HsaEX0005741	98.14	75.46	86.8	74.65	12.15
HsaEX0013242	14.98	16.99	15.985	3.84	12.145
HsaEX1015795	12.99	11.29	12.14	0	12.14
HsaEX0065177	76.11	84.45	80.28	68.14	12.14
HsaEX0030780	92	89.93	90.965	78.83	12.135
HsaEX0041642	49.72	49.36	49.54	37.41	12.13
HsaEX0046484	91.67	81.41	86.54	74.41	12.13
HsaEX6004588	100	100	100	87.88	12.12
HsaEX0052288	22.51	27.13	24.82	12.7	12.12
HsaEX0045177	41.57	31.46	36.515	24.41	12.105
HsaEX1011418	16.73	24.84	20.785	8.71	12.075
HsaEX0010753	89.69	95.17	92.43	80.36	12.07
HsaEX1042431	40.42	44	42.21	30.14	12.07
HsaEX0048592	90.14	89.39	89.765	77.7	12.065
HsaEX0055737	96.29	96.49	96.39	84.33	12.06
HsaEX0071218	11.46	12.64	12.05	0	12.05
HsaEX0046787	12.05	NA	12.05	0	12.05
HsaEX0012266	100	100	100	87.97	12.03
HsaEX0020257	30.2	39.68	34.94	22.92	12.02
HsaEX0067676	45.53	53.38	49.455	37.44	12.015
HsaEX0068306	NA	80.14	80.14	68.15	11.99
HsaEX0064140	19.42	20.48	19.95	7.97	11.98
HsaEX0006542	73.03	80	76.515	64.56	11.955
HsaEX1022392	21.95	NA	21.95	10	11.95
HsaEX0041763	64.06	69.7	66.88	54.93	11.95
HsaEX0045807	100	100	100	88.06	11.94
HsaEX0065870	70.36	87.11	78.735	66.8	11.935
HsaEX0024329	22.93	28.05	25.49	13.57	11.92
HsaEX1035045	13.51	NA	13.51	1.59	11.92
HsaEX0047622	47.11	53.37	50.24	38.33	11.91
HsaEX0010809	100	100	100	88.09	11.91
HsaEX0058614	87.37	95.06	91.215	79.31	11.905
HsaEX0055576	96.15	92.42	94.285	82.38	11.905
HsaEX1023496	57.38	48.78	53.08	41.18	11.9
HsaEX0050996	35.59	20.98	28.285	16.39	11.895
HsaEX0033456	11.25	21.92	16.585	4.7	11.885
HsaEX0024080	19.15	20	19.575	7.69	11.885
HsaEX0017555	16.25	22.4	19.325	7.44	11.885
HsaEX0036382	10.91	25.93	18.42	6.54	11.88
HsaEX0025769	15.37	16.01	15.69	3.81	11.88
HsaEX0070699	91.67	90.14	90.905	79.03	11.875
HsaEX0072370	15.73	21.62	18.675	6.81	11.865
HsaEX0023083	9.68	21.79	15.735	3.87	11.865
HsaEX0044385	NA	42.42	42.42	30.56	11.86
HsaEX1027928	22.64	16.46	19.55	7.69	11.86
HsaEX0063725	59.7	43.43	51.565	39.71	11.855
HsaEX0050665	66.39	72.91	69.65	57.8	11.85
HsaEX0022178	97.93	97.73	97.83	85.98	11.85
HsaEX0011074	44.93	57.65	51.29	39.44	11.85
HsaEX0006306	17.82	17.09	17.455	5.61	11.845
HsaEX0045750	19.05	26.83	22.94	11.11	11.83
HsaEX0032132	96.3	89.05	92.675	80.85	11.825
HsaEX1002592	1.43	22.22	11.825	0	11.825
HsaEX0036029	100	96.05	98.025	86.21	11.815
HsaEX0057208	15.06	13.58	14.32	2.53	11.79
HsaEX1043134	7.78	15.79	11.785	0	11.785
HsaEX1000865	100	100	100	88.22	11.78
HsaEX0042687	94.45	97.01	95.73	83.96	11.77
HsaEX0062778	18.81	21.53	20.17	8.4	11.77
HsaEX0000381	57.75	80.95	69.35	57.58	11.77
HsaEX0027789	97.73	100	98.865	87.1	11.765
HsaEX0064511	100	100	100	88.24	11.76
HsaEX0048162	100	100	100	88.24	11.76
HsaEX0021769	100	100	100	88.24	11.76
HsaEX0069999	25.48	28.45	26.965	15.21	11.755
HsaEX1024383	17.28	NA	17.28	5.53	11.75
HsaEX0022887	50.77	NA	50.77	39.02	11.75
HsaEX0005229	52.94	65.22	59.08	47.33	11.75
HsaEX1020821	30.67	27.68	29.175	17.43	11.745
HsaEX6040924	100	100	100	88.27	11.73
HsaEX0027561	72.55	100	86.275	74.55	11.725
HsaEX0029149	NA	95.97	95.97	84.25	11.72
HsaEX0003152	11.45	11.96	11.705	0	11.705
HsaEX1045951	24.98	26.98	25.98	14.29	11.69
HsaEX0058973	96.33	97.78	97.055	85.37	11.685
HsaEX0033485	21.21	12	16.605	4.92	11.685
HsaEX1010430	19.51	NA	19.51	7.83	11.68
HsaEX0029846	82.54	90.07	86.305	74.63	11.675
HsaEX0024336	76.36	84.7	80.53	68.87	11.66
HsaEX0031679	98.18	91.49	94.835	83.18	11.655
HsaEX0004687	95.13	NA	95.13	83.48	11.65
HsaEX0064656	15.03	23.64	19.335	7.69	11.645
HsaEX0045880	14.48	12.48	13.48	1.85	11.63
HsaEX0001983	91.1	100	95.55	83.92	11.63
HsaEX0021165	82.93	67.92	75.425	63.81	11.615
HsaEX0002764	95.83	100	97.915	86.3	11.615
HsaEX0040317	96.9	100	98.45	86.84	11.61
HsaEX0022632	14.72	8.49	11.605	0	11.605
HsaEX0003213	92.54	89.18	90.86	79.26	11.6
HsaEX0037611	13.51	22.45	17.98	6.38	11.6
HsaEX1037972	11.01	12.19	11.6	0	11.6
HsaEX0049363	96.38	100	98.19	86.59	11.6
HsaEX0007513	89.09	96	92.545	80.95	11.595
HsaEX0071280	76.54	83.12	79.83	68.24	11.59
HsaEX1042058	17.45	5.71	11.58	0	11.58
HsaEX0067439	80.35	78.2	79.275	67.7	11.575
HsaEX0037522	85.36	91.51	88.435	76.87	11.565
HsaEX0014444	96.87	88.73	92.8	81.24	11.56
HsaEX0063795	84.62	100	92.31	80.77	11.54
HsaEX0002691	91.19	96.97	94.08	82.55	11.53
HsaEX0035988	7.85	15.18	11.515	0	11.515
HsaEX0070321	26.35	30.56	28.455	16.94	11.515
HsaEX0037647	94.12	76.47	85.295	73.81	11.485
HsaEX0039197	72.84	82.26	77.55	66.1	11.45
HsaEX1003599	100	100	100	88.55	11.45
HsaEX0056829	80.95	72.97	76.96	65.52	11.44
HsaEX0007675	34.01	28.05	31.03	19.59	11.44
HsaEX0030240	50.5	44.17	47.335	35.9	11.435
HsaEX0023673	83.78	96.69	90.235	78.8	11.435
HsaEX0012883	19.67	17.48	18.575	7.14	11.435
HsaEX6042798	100	100	100	88.57	11.43
HsaEX0053253	96.43	NA	96.43	85	11.43
HsaEX0024990	100	NA	100	88.57	11.43
HsaEX0020494	100	100	100	88.57	11.43
HsaEX0034344	15.82	13.47	14.645	3.22	11.425
HsaEX6064968	100	100	100	88.58	11.42
HsaEX0048504	90.95	81.69	86.32	74.91	11.41
HsaEX0006943	70.43	71.99	71.21	59.81	11.4
HsaEX0013273	16.67	42.03	29.35	17.95	11.4
HsaEX0048199	11.66	11.12	11.39	0	11.39
HsaEX0051379	9.46	13.3	11.38	0	11.38
HsaEX0001560	29.87	29.85	29.86	18.48	11.38
HsaEX0020962	6.47	26.3	16.385	5.01	11.375
HsaEX1019341	5.05	17.65	11.35	0	11.35
HsaEX1027983	10.64	21.2	15.92	4.58	11.34
HsaEX0025150	38.35	NA	38.35	27.01	11.34
HsaEX0003680	64.18	66.2	65.19	53.85	11.34
HsaEX0052941	11.11	33.33	22.22	10.89	11.33
HsaEX0039109	NA	79.75	79.75	68.42	11.33
HsaEX0005606	83.83	88.35	86.09	74.76	11.33
HsaEX0050080	22.18	19.76	20.97	9.65	11.32
HsaEX0004089	100	100	100	88.69	11.31
HsaEX0049629	29.15	18.65	23.9	12.59	11.31
HsaEX0045085	84.62	86.05	85.335	74.03	11.305
HsaEX0018797	51.25	42.64	46.945	35.64	11.305
HsaEX0009053	100	NA	100	88.7	11.3
HsaEX0074417	100	95.65	97.825	86.55	11.275
HsaEX0066006	72.97	NA	72.97	61.7	11.27
HsaEX0007769	86.21	95.96	91.085	79.82	11.265
HsaEX0014269	100	97.48	98.74	87.48	11.26
HsaEX0053893	10.09	12.41	11.25	0	11.25
HsaEX0033516	13.08	15.44	14.26	3.01	11.25
HsaEX0042970	23.3	18.01	20.655	9.41	11.245
HsaEX0059257	94.87	100	97.435	86.21	11.225
HsaEX0044149	38.69	22.58	30.635	19.42	11.215
HsaEX0067566	8.97	17.17	13.07	1.86	11.21
HsaEX0050291	30.1	29.97	30.035	18.83	11.205
HsaEX0025836	100	100	100	88.81	11.19
HsaEX0005569	81.38	100	90.69	79.5	11.19
HsaEX0074181	100	100	100	88.83	11.17
HsaEX0019338	100	NA	100	88.83	11.17
HsaEX0036320	19.91	17.95	18.93	7.76	11.17
HsaEX0024830	69.41	77.65	73.53	62.37	11.16
HsaEX0034237	98.21	82.23	90.22	79.06	11.16
HsaEX0061926	89.96	85.09	87.525	76.37	11.155
HsaEX0052792	97.66	91.85	94.755	83.6	11.155
HsaEX0045820	93.02	95.23	94.125	82.97	11.155
HsaEX0048927	11.94	20.75	16.345	5.19	11.155
HsaEX0036899	98.86	100	99.43	88.28	11.15
HsaEX0045898	23.5	9.92	16.71	5.56	11.15
HsaEX0007624	84.62	77.46	81.04	69.89	11.15
HsaEX0033669	14.46	19.67	17.065	5.92	11.145
HsaEX0046387	30	19.15	24.575	13.43	11.145
HsaEX0072255	78.69	92.31	85.5	74.36	11.14
HsaEX1027135	34.82	18.67	26.745	15.61	11.135
HsaEX1042057	NA	19.39	19.39	8.26	11.13
HsaEX6057767	11.11	NA	11.11	0	11.11
HsaEX0062303	100	100	100	88.89	11.11
HsaEX0050163	11.11	NA	11.11	0	11.11
HsaEX0050162	11.11	NA	11.11	0	11.11
HsaEX0013100	100	NA	100	88.89	11.11
HsaEX0003850	100	NA	100	88.89	11.11
HsaEX0054177	90.26	86.53	88.395	77.29	11.105
HsaEX0042786	20.48	34.29	27.385	16.31	11.075
HsaEX0046155	92.21	89.91	91.06	79.99	11.07
HsaEX0039368	97	95.98	96.49	85.43	11.06
HsaEX0069157	NA	24.22	24.22	13.16	11.06
HsaEX0034304	90.86	95.63	93.245	82.19	11.055
HsaEX0008056	86.05	NA	86.05	75	11.05
HsaEX0027674	87.67	85.82	86.745	75.7	11.045
HsaEX0057982	78.75	69.38	74.065	63.02	11.045
HsaEX0018884	56.72	81.82	69.27	58.24	11.03
HsaEX0058456	77.59	81.76	79.675	68.65	11.025
HsaEX1033293	16	11.76	13.88	2.86	11.02
HsaEX0056784	78.87	72.58	75.725	64.71	11.015
HsaEX0055437	100	88.98	94.49	83.48	11.01
HsaEX0001024	100	100	100	88.99	11.01
HsaEX0073019	50.54	60	55.27	44.26	11.01
HsaEX0026132	69.76	63.37	66.565	55.56	11.005
HsaEX0025259	93.89	86.46	90.175	79.17	11.005
HsaEX0047088	19.05	9.4	14.225	3.23	10.995
HsaEX0043757	NA	81.82	81.82	70.83	10.99
HsaEX0062046	90.72	89.52	90.12	79.14	10.98
HsaEX0055260	60.73	57.3	59.015	48.04	10.975
HsaEX0023172	69.59	NA	69.59	58.62	10.97
HsaEX0035757	91.67	80.25	85.96	75	10.96
HsaEX0072927	10.95	13.79	12.37	1.41	10.96
HsaEX0024831	77.6	83.62	80.61	69.65	10.96
HsaEX0021506	73.28	89.51	81.395	70.44	10.955
HsaEX0060772	23.37	9.83	16.6	5.65	10.95
HsaEX0050432	60.26	50.62	55.44	44.5	10.94
HsaEX0027163	87.02	90.33	88.675	77.74	10.935
HsaEX1046329	69.49	74.33	71.91	60.98	10.93
HsaEX0061788	34.93	41.15	38.04	27.12	10.92
HsaEX0027417	21	21.87	21.435	10.52	10.915
HsaEX0036518	100	NA	100	89.09	10.91
HsaEX7006140	82.87	81.04	81.955	71.05	10.905
HsaEX0027088	10.43	18.07	14.25	3.35	10.9
HsaEX0001540	100	97.91	98.955	88.06	10.895
HsaEX0049118	6.74	15.04	10.89	0	10.89
HsaEX0045162	69.17	69.75	69.46	58.58	10.88
HsaEX0063237	43.88	45.83	44.855	33.98	10.875
HsaEX1020811	96.92	NA	96.92	86.05	10.87
HsaEX0026187	29.41	26.43	27.92	17.05	10.87
HsaEX0016282	95.85	97.58	96.715	85.86	10.855
HsaEX0071018	78.26	88.54	83.4	72.55	10.85
HsaEX0063374	8.92	12.76	10.84	0	10.84
HsaEX0025996	19.15	13.64	16.395	5.56	10.835
HsaEX0011070	35.7	19.41	27.555	16.72	10.835
HsaEX0047236	19.1	31.52	25.31	14.48	10.83
HsaEX0019750	8.88	12.77	10.825	0	10.825
HsaEX0013314	14.73	22.93	18.83	8.01	10.82
HsaEX0049971	76.39	81.87	79.13	68.31	10.82
HsaEX0073275	98.13	94.12	96.125	85.31	10.815
HsaEX0069445	87.88	93.15	90.515	79.7	10.815
HsaEX0025372	36.36	31.43	33.895	23.08	10.815
HsaEX0040006	100	NA	100	89.19	10.81
HsaEX0073707	34.51	NA	34.51	23.7	10.81
HsaEX0068732	86.3	100	93.15	82.35	10.8
HsaEX0040355	75.51	90.91	83.21	72.41	10.8
HsaEX0026717	12.32	14.74	13.53	2.73	10.8
HsaEX0008813	13.5	14.86	14.18	3.38	10.8
HsaEX0061977	90.94	100	95.47	84.68	10.79
HsaEX0029673	9.82	11.74	10.78	0	10.78
HsaEX0037916	25.03	33.09	29.06	18.29	10.77
HsaEX0037166	83.18	80.73	81.955	71.19	10.765
HsaEX0065470	92.67	90.38	91.525	80.76	10.765
HsaEX0037836	98.33	100	99.165	88.4	10.765
HsaEX0073690	23.97	19.75	21.86	11.11	10.75
HsaEX0063745	100	100	100	89.26	10.74
HsaEX0069048	80.22	96.13	88.175	77.44	10.735
HsaEX0049976	68.29	76.66	72.475	61.74	10.735
HsaEX0011585	18.52	11.28	14.9	4.17	10.73
HsaEX6039037	100	100	100	89.28	10.72
HsaEX0044604	87.42	87.7	87.56	76.84	10.72
HsaEX0026630	93.94	93.22	93.58	82.86	10.72
HsaEX0064566	21.39	14.31	17.85	7.14	10.71
HsaEX7010792	17.5	24.08	20.79	10.08	10.71
HsaEX0069005	88.71	91.18	89.945	79.25	10.695
HsaEX0015477	31.45	22.29	26.87	16.18	10.69
HsaEX1027805	64.04	57.33	60.685	50	10.685
HsaEX0051155	91.67	90.48	91.075	80.39	10.685
HsaEX1015682	26.47	NA	26.47	15.79	10.68
HsaEX0048227	97.53	96.8	97.165	86.49	10.675
HsaEX0003214	74.22	70.69	72.455	61.78	10.675
HsaEX0072833	95.74	91.04	93.39	82.72	10.67
HsaEX0015801	100	100	100	89.33	10.67
HsaEX0003397	40.48	46.91	43.695	33.03	10.665
HsaEX0056143	94.04	80.26	87.15	76.49	10.66
HsaEX1019521	12.64	20	16.32	5.66	10.66
HsaEX0027752	100	NA	100	89.34	10.66
HsaEX0064754	20.48	31.58	26.03	15.38	10.65
HsaEX1011987	12.87	21.49	17.18	6.54	10.64
HsaEX0048346	NA	71.25	71.25	60.61	10.64
HsaEX0026986	95.07	96.01	95.54	84.9	10.64
HsaEX0073766	88.03	87.28	87.655	77.03	10.625
HsaEX0038862	30.81	20.61	25.71	15.1	10.61
HsaEX0033634	96.39	100	98.195	87.6	10.595
HsaEX1031508	31.53	45.27	38.4	27.82	10.58
HsaEX0051917	68.37	82.89	75.63	65.07	10.56
HsaEX1044618	57.49	63.1	60.295	49.74	10.555
HsaEX0029906	8	19.3	13.65	3.1	10.55
HsaEX6005521	100	NA	100	89.45	10.55
HsaEX6085263	95	100	97.5	86.96	10.54
HsaEX0041425	2.7	18.37	10.535	0	10.535
HsaEX1036271	10.53	NA	10.53	0	10.53
HsaEX0071675	10.53	NA	10.53	0	10.53
HsaEX0069285	100	89.47	94.735	84.21	10.525
HsaEX0046613	85.4	92.37	88.885	78.36	10.525
HsaEX1046081	24.71	21.04	22.875	12.35	10.525
HsaEX1000117	72.55	80.18	76.365	65.85	10.515
HsaEX0027672	10.34	10.69	10.515	0	10.515
HsaEX0002177	100	87.69	93.845	83.33	10.515
HsaEX0046962	99.22	94.23	96.725	86.22	10.505
HsaEX0035819	12.8	14.53	13.665	3.17	10.495
HsaEX0012601	91.62	81.59	86.605	76.12	10.485
HsaEX0025272	64.22	69.26	66.74	56.26	10.48
HsaEX1031201	14.53	18.31	16.42	5.94	10.48
HsaEX0039202	97.37	100	98.685	88.21	10.475
HsaEX0023866	6.21	14.73	10.47	0	10.47
HsaEX0042688	92.39	96.78	94.585	84.13	10.455
HsaEX0011544	23.08	45.45	34.265	23.81	10.455
HsaEX0019031	10.14	10.77	10.455	0	10.455
HsaEX0015705	89.05	90.48	89.765	79.31	10.455
HsaEX0022069	94.25	83.31	88.78	78.33	10.45
HsaEX0051079	19.49	21.61	20.55	10.1	10.45
HsaEX0062432	100	97.37	98.685	88.24	10.445
HsaEX0033358	52.19	57.78	54.985	44.54	10.445
HsaEX0036457	100	NA	100	89.56	10.44
HsaEX0060614	91.38	83.69	87.535	77.1	10.435
HsaEX0068024	8.26	12.61	10.435	0	10.435
HsaEX0017800	NA	87.26	87.26	76.83	10.43
HsaEX0016843	87.23	89.45	88.34	77.91	10.43
HsaEX0005645	97.1	NA	97.1	86.67	10.43
HsaEX0025377	18.92	25.93	22.425	12	10.425
HsaEX0009002	21.43	30.36	25.895	15.47	10.425
HsaEX0033390	45.19	40.32	42.755	32.35	10.405
HsaEX0061789	24.23	20.71	22.47	12.08	10.39
HsaEX0073094	47.14	40.28	43.71	33.33	10.38
HsaEX6062554	100	100	100	89.62	10.38
HsaEX0021643	100	94.7	97.35	86.97	10.38
HsaEX0052147	93.1	93.75	93.425	83.05	10.375
HsaEX0048964	9.47	11.28	10.375	0	10.375
HsaEX0061974	NA	100	100	89.63	10.37
HsaEX0033804	94.86	100	97.43	87.06	10.37
HsaEX0014981	100	98.65	99.325	88.96	10.365
HsaEX0071314	92.89	92.67	92.78	82.42	10.36
HsaEX0064011	29.91	23.19	26.55	16.19	10.36
HsaEX0008287	8.42	12.3	10.36	0	10.36
HsaEX0074552	88.92	100	94.46	84.11	10.35
HsaEX0025828	17.84	18.61	18.225	7.88	10.345
HsaEX0014338	100	100	100	89.66	10.34
HsaEX0053083	73.67	77.95	75.81	65.48	10.33
HsaEX0029567	16.54	14.9	15.72	5.4	10.32
HsaEX0022128	100	96.76	98.38	88.07	10.31
HsaEX0010691	95.06	96.97	96.015	85.71	10.305
HsaEX0017945	62.77	57.88	60.325	50.02	10.305
HsaEX0056160	53.07	49.11	51.09	40.79	10.3
HsaEX0046583	74.25	92.98	83.615	73.32	10.295
HsaEX0009898	97.01	85.51	91.26	80.97	10.29
HsaEX0024743	11.66	10.96	11.31	1.03	10.28
HsaEX0066382	100	100	100	89.73	10.27
HsaEX0067876	92.54	93.81	93.175	82.91	10.265
HsaEX0005819	100	100	100	89.74	10.26
HsaEX0074579	100	95.54	97.77	87.52	10.25
HsaEX0049973	20.2	28.85	24.525	14.29	10.235
HsaEX6039035	100	100	100	89.78	10.22
HsaEX0072668	15.07	24.3	19.685	9.47	10.215
HsaEX0047170	100	95.65	97.825	87.62	10.205
HsaEX0015353	92.45	96.44	94.445	84.24	10.205
HsaEX0001115	83.78	87.76	85.77	75.57	10.2
HsaEX0024942	75.26	74.35	74.805	64.61	10.195
HsaEX0007722	59.71	66.38	63.045	52.85	10.195
HsaEX0067623	96.36	98.49	97.425	87.23	10.195
HsaEX0039187	41.73	31.64	36.685	26.5	10.185
HsaEX0045294	91.49	94.46	92.975	82.79	10.185
HsaEX6070203	100	100	100	89.82	10.18
HsaEX0025185	86.75	96.23	91.49	81.31	10.18
HsaEX0065432	NA	10.18	10.18	0	10.18
HsaEX1023055	19.24	NA	19.24	9.06	10.18
HsaEX0027977	84.24	86.37	85.305	75.13	10.175
HsaEX1045681	11.26	9.09	10.175	0	10.175
HsaEX0009631	91.24	95.65	93.445	83.27	10.175
HsaEX0035833	100	100	100	89.83	10.17
HsaEX0019765	20.44	18.16	19.3	9.13	10.17
HsaEX0011355	38.13	34	36.065	25.9	10.165
HsaEX0072865	22.39	19.76	21.075	10.92	10.155
HsaEX7010347	38.84	53.69	46.265	36.11	10.155
HsaEX0038060	61.09	66.04	63.565	53.42	10.145
HsaEX0001559	32.58	50.19	41.385	31.24	10.145
HsaEX0007900	72.41	72.06	72.235	62.09	10.145
HsaEX0023318	97.22	100	98.61	88.47	10.14
HsaEX0005673	95.24	86.67	90.955	80.82	10.135
HsaEX0007981	100	98.84	99.42	89.3	10.12
HsaEX0035265	11.9	12.59	12.245	2.13	10.115
HsaEX1029828	84.83	84.52	84.675	74.56	10.115
HsaEX0064245	99.19	98.99	99.09	88.98	10.11
HsaEX0005080	52	48.44	50.22	40.11	10.11
HsaEX0019963	NA	21.74	21.74	11.63	10.11
HsaEX0067836	97.67	100	98.835	88.73	10.105
HsaEX0001023	64.01	62.57	63.29	53.19	10.1
HsaEX0073278	64.29	78.48	71.385	61.29	10.095
HsaEX0063370	28.9	27.97	28.435	18.34	10.095
HsaEX1024808	7.3	18.18	12.74	2.65	10.09
HsaEX0023293	8.11	22.22	15.165	5.08	10.085
HsaEX0004157	4.55	15.6	10.075	0	10.075
HsaEX0062580	95.83	94.12	94.975	84.91	10.065
HsaEX0031971	96.69	100	98.345	88.28	10.065
HsaEX1029433	38.97	39.27	39.12	29.06	10.06
HsaEX0072646	70.4	61.72	66.06	56	10.06
HsaEX0037214	20.96	20.15	20.555	10.51	10.045
HsaEX0002861	26.83	26.45	26.64	16.6	10.04
HsaEX0031039	93.75	100	96.875	86.84	10.035
HsaEX0000644	69.61	72.53	71.07	61.04	10.03
HsaEX0072784	19.05	25	22.025	12	10.025
HsaEX0059450	45.4	46.2	45.8	35.78	10.02
HsaEX0001395	60.61	NA	60.61	50.59	10.02
HsaEX0059428	83.37	91.76	87.565	77.55	10.015
HsaEX0051017	85.78	82.53	84.155	74.14	10.015
HsaEX0041055	6.21	15.62	10.915	0.9	10.015
HsaEX0047424	100	100	100	89.99	10.01
HsaEX0062579	88.22	94.61	91.415	81.41	10.005
HsaEX0045760	100	NA	100	90	10
HsaEX0037543	100	100	100	90	10
HsaEX0031791	9.29	10.71	10	0	10
HsaEX0021575	68.17	76.01	72.09	62.09	10
HsaEX0071822	12.17	9.39	10.78	0.79	9.99
HsaEX0030448	33.98	26.8	30.39	20.41	9.98
HsaEX0074464	NA	21.74	21.74	11.76	9.98
HsaEX0009753	95.51	97.5	96.505	86.53	9.975
HsaEX0043250	97.04	96.32	96.68	86.71	9.97
HsaEX0048260	15.81	13.19	14.5	4.53	9.97
HsaEX0067046	94.44	92.96	93.7	83.74	9.96
HsaEX0048608	100	91.75	95.875	85.92	9.955
HsaEX0041775	89.93	90.61	90.27	80.33	9.94
HsaEX1020242	80.95	95.45	88.2	78.26	9.94
HsaEX0002196	8	16.67	12.335	2.44	9.895
HsaEX0066599	30.16	21.49	25.825	15.93	9.895
HsaEX0025869	NA	100	100	90.11	9.89
HsaEX0073233	39.84	29.98	34.91	25.03	9.88
HsaEX0074123	73.89	77.52	75.705	65.83	9.875
HsaEX0066683	69.04	69.52	69.28	59.41	9.87
HsaEX0071434	100	96.55	98.275	88.41	9.865
HsaEX0047402	21.71	18.07	19.89	10.03	9.86
HsaEX1042179	18.11	NA	18.11	8.25	9.86
HsaEX0019402	91.72	75.57	83.645	73.79	9.855
HsaEX0067877	92.42	94.5	93.46	83.61	9.85
HsaEX0064373	88.52	97.74	93.13	83.28	9.85
HsaEX0023273	17.95	25	21.475	11.63	9.845
HsaEX0065944	75.19	88.7	81.945	72.1	9.845
HsaEX0063638	94.29	89.96	92.125	82.28	9.845
HsaEX0012978	25.29	27.32	26.305	16.46	9.845
HsaEX0073034	80.82	92.21	86.515	76.67	9.845
HsaEX0038456	100	98.06	99.03	89.19	9.84
HsaEX0008684	85.53	82.85	84.19	74.35	9.84
HsaEX0052509	19.23	8.24	13.735	3.9	9.835
HsaEX0049870	96.49	95.4	95.945	86.11	9.835
HsaEX0056507	94.38	100	97.19	87.36	9.83
HsaEX0042475	27.2	28.68	27.94	18.11	9.83
HsaEX0034566	93.28	85.78	89.53	79.7	9.83
HsaEX0045142	94.76	97.07	95.915	86.1	9.815
HsaEX0004606	86.29	90.02	88.155	78.34	9.815
HsaEX0029579	100	97.4	98.7	88.89	9.81
HsaEX0010465	87.03	95.81	91.42	81.61	9.81
HsaEX0013668	45.46	37.75	41.605	31.8	9.805
HsaEX0064774	51.01	NA	51.01	41.21	9.8
HsaEX0050220	88.85	90.37	89.61	79.81	9.8
HsaEX0010814	100	95.35	97.675	87.88	9.795
HsaEX0057232	20.29	20.48	20.385	10.59	9.795
HsaEX0010119	89.19	85.96	87.575	77.78	9.795
HsaEX0063939	91.24	100	95.62	85.83	9.79
HsaEX0071719	91.67	100	95.835	86.05	9.785
HsaEX1036538	64.22	65	64.61	54.83	9.78
HsaEX0040365	91.78	100	95.89	86.11	9.78
HsaEX0007129	26.06	24.17	25.115	15.34	9.775
HsaEX0007279	94.83	96.81	95.82	86.05	9.77
HsaEX0025315	65.29	67.22	66.255	56.49	9.765
HsaEX0012610	34.51	48.94	41.725	31.96	9.765
HsaEX0071660	9.15	12.17	10.66	0.9	9.76
HsaEX0020860	35.19	60	47.595	37.84	9.755
HsaEX0013548	7.89	15.17	11.53	1.78	9.75
HsaEX0070704	40.4	35.58	37.99	28.24	9.75
HsaEX1035814	19.1	5.26	12.18	2.44	9.74
HsaEX0068026	68.5	73.65	71.075	61.34	9.735
HsaEX0063304	22.18	32.69	27.435	17.7	9.735
HsaEX0073199	17.24	22.58	19.91	10.2	9.71
HsaEX0012739	98.24	93.46	95.85	86.14	9.71
HsaEX1045046	12.82	9.33	11.075	1.37	9.705
HsaEX0064602	95.83	95.86	95.845	86.14	9.705
HsaEX0036901	97.63	100	98.815	89.11	9.705
HsaEX0007267	24.8	25.41	25.105	15.41	9.695
HsaEX0068001	93.33	88.41	90.87	81.18	9.69
HsaEX1005044	4.29	15.08	9.685	0	9.685
HsaEX0010011	100	95.55	97.775	88.1	9.675
HsaEX0074420	19.33	11.36	15.345	5.67	9.675
HsaEX0012984	7.14	12.2	9.67	0	9.67
HsaEX0010746	19.3	11.89	15.595	5.94	9.655
HsaEX0000552	64.96	61.25	63.105	53.45	9.655
HsaEX0040580	89.55	89.2	89.375	79.73	9.645
HsaEX7109108	100	100	100	90.36	9.64
HsaEX0042482	97.24	100	98.62	88.98	9.64
HsaEX1013980	14.89	NA	14.89	5.26	9.63
HsaEX0024559	83.33	94.55	88.94	79.31	9.63
HsaEX0060637	100	100	100	90.38	9.62
HsaEX0054049	35.71	13.13	24.42	14.81	9.61
HsaEX0072900	12.36	NA	12.36	2.75	9.61
HsaEX0051087	94.98	97.46	96.22	86.62	9.6
HsaEX0048295	100	100	100	90.4	9.6
HsaEX0060047	86.72	NA	86.72	77.13	9.59
HsaEX0028393	58.49	65.73	62.11	52.52	9.59
HsaEX0011482	93.65	88.72	91.185	81.6	9.585
HsaEX1018739	12.45	10.24	11.345	1.76	9.585
HsaEX0002204	95.8	97.73	96.765	87.18	9.585
HsaEX1015845	NA	86.05	86.05	76.47	9.58
HsaEX0040631	73.31	71.63	72.47	62.89	9.58
HsaEX0073193	71.79	88.1	79.945	70.37	9.575
HsaEX0031478	98.39	100	99.195	89.63	9.565
HsaEX0005298	90.94	94.07	92.505	82.94	9.565
HsaEX0028790	53.41	59.98	56.695	47.13	9.565
HsaEX0073340	79.66	85.71	82.685	73.13	9.555
HsaEX0056687	14.38	16.09	15.235	5.68	9.555
HsaEX0069646	12.85	15.41	14.13	4.58	9.55
HsaEX0003776	98.8	98.73	98.765	89.22	9.545
HsaEX0033678	35.59	53.54	44.565	35.02	9.545
HsaEX0015177	4.93	14.14	9.535	0	9.535
HsaEX0019549	96.35	91.9	94.125	84.59	9.535
HsaEX0047041	94.86	94.58	94.72	85.19	9.53
HsaEX0019990	NA	77.78	77.78	68.25	9.53
HsaEX0064188	20.69	26.32	23.505	13.98	9.525
HsaEX0021507	9.3	9.75	9.525	0	9.525
HsaEX1019500	49.47	44.2	46.835	37.31	9.525
HsaEX1039913	3.13	15.91	9.52	0	9.52
HsaEX0063711	100	NA	100	90.48	9.52
HsaEX0052969	100	91.52	95.76	86.24	9.52
HsaEX0067712	53.8	59.66	56.73	47.22	9.51
HsaEX0023588	31.69	23.66	27.675	18.18	9.495
HsaEX0005014	8.16	10.83	9.495	0	9.495
HsaEX6067090	76.19	81.93	79.06	69.57	9.49
HsaEX0059449	11.02	8.78	9.9	0.41	9.49
HsaEX0013664	56.13	56.95	56.54	47.06	9.48
HsaEX1041943	73.77	NA	73.77	64.29	9.48
HsaEX0056513	61.84	70.3	66.07	56.59	9.48
HsaEX7005833	21.24	23.39	22.315	12.85	9.465
HsaEX0061653	82.07	90.73	86.4	76.94	9.46
HsaEX0039578	98.08	100	99.04	89.58	9.46
HsaEX6006519	10.45	8.43	9.44	0	9.44
HsaEX0070220	100	93.76	96.88	87.44	9.44
HsaEX0042481	97.26	100	98.63	89.19	9.44
HsaEX0041435	56.24	72.31	64.275	54.84	9.435
HsaEX0021576	28.23	34.6	31.415	21.98	9.435
HsaEX0061162	88.27	88.42	88.345	78.92	9.425
HsaEX0059040	58.28	72.17	65.225	55.8	9.425
HsaEX1007378	7.04	11.79	9.415	0	9.415
HsaEX0069271	6.33	17.9	12.115	2.7	9.415
HsaEX0059048	9.8	9.01	9.405	0	9.405
HsaEX1010487	100	98.4	99.2	89.8	9.4
HsaEX0025533	7.04	11.76	9.4	0	9.4
HsaEX0018232	7.95	10.85	9.4	0	9.4
HsaEX1045497	46.84	51.45	49.145	39.75	9.395
HsaEX0048499	83.36	79.15	81.255	71.86	9.395
HsaEX0011755	100	85.45	92.725	83.33	9.395
HsaEX6071326	100	100	100	90.61	9.39
HsaEX0068448	100	100	100	90.61	9.39
HsaEX0003071	16.27	9.39	12.83	3.45	9.38
HsaEX0063687	100	100	100	90.63	9.37
HsaEX1016809	55.09	49.73	52.41	43.04	9.37
HsaEX0025840	100	88.64	94.32	84.95	9.37
HsaEX0061651	94.93	97.14	96.035	86.67	9.365
HsaEX0049418	14.52	11.54	13.03	3.68	9.35
HsaEX0043948	19.67	25.83	22.75	13.4	9.35
HsaEX0063205	96.88	100	98.44	89.09	9.35
HsaEX1022192	8.09	10.58	9.335	0	9.335
HsaEX0059424	88.42	88.88	88.65	79.32	9.33
HsaEX0022712	6.74	15.6	11.17	1.84	9.33
HsaEX0007674	77.57	80.34	78.955	69.63	9.325
HsaEX0073129	67.28	66.14	66.71	57.39	9.32
HsaEX0041299	93.4	88.85	91.125	81.82	9.305
HsaEX0015007	8.87	14.08	11.475	2.17	9.305
HsaEX0054171	10.99	10.19	10.59	1.29	9.3
HsaEX0034974	18.07	18.7	18.385	9.09	9.295
HsaEX0057704	84.15	93.37	88.76	79.47	9.29
HsaEX0034510	20.26	9.48	14.87	5.58	9.29
HsaEX0039305	94.41	84.17	89.29	80	9.29
HsaEX0072801	14.69	10.02	12.355	3.07	9.285
HsaEX0067592	94.04	100	97.02	87.74	9.28
HsaEX0017571	100	100	100	90.72	9.28
HsaEX0061867	4.63	13.93	9.28	0	9.28
HsaEX0025938	42.27	45	43.635	34.36	9.275
HsaEX0072607	97.33	96.64	96.985	87.72	9.265
HsaEX0003009	20.85	19.76	20.305	11.04	9.265
HsaEX0034152	95	100	97.5	88.24	9.26
HsaEX1044740	7.33	11.19	9.26	0	9.26
HsaEX0044002	23.19	21.75	22.47	13.21	9.26
HsaEX0071207	74.86	77.78	76.32	67.06	9.26
HsaEX0045723	16.83	23.19	20.01	10.76	9.25
HsaEX0054509	92.31	97.26	94.785	85.54	9.245
HsaEX0034964	18.38	11.8	15.09	5.85	9.24
HsaEX1014343	3.03	15.44	9.235	0	9.235
HsaEX0060537	90.74	84.81	87.775	78.57	9.205
HsaEX0069895	100	100	100	90.8	9.2
HsaEX0063805	100	100	100	90.8	9.2
HsaEX0024749	95.56	98.84	97.2	88.01	9.19
HsaEX0042723	49.43	49.88	49.655	40.47	9.185
HsaEX0023036	92	92.91	92.455	83.27	9.185
HsaEX1014205	23.33	5.56	14.445	5.26	9.185
HsaEX0028810	18.67	3.95	11.31	2.13	9.18
HsaEX0074429	22.62	27.53	25.075	15.9	9.175
HsaEX0032206	32.23	36.6	34.415	25.24	9.175
HsaEX0030946	80.94	77.99	79.465	70.29	9.175
HsaEX6064962	100	100	100	90.83	9.17
HsaEX0071659	10.67	12.11	11.39	2.22	9.17
HsaEX0034485	18.88	17.76	18.32	9.15	9.17
HsaEX0016713	NA	9.17	9.17	0	9.17
HsaEX0000468	16.13	29.23	22.68	13.51	9.17
HsaEX1021679	7.69	10.64	9.165	0	9.165
HsaEX0054072	96.41	95.5	95.955	86.79	9.165
HsaEX6094189	100	100	100	90.84	9.16
HsaEX0065402	23.08	23.67	23.375	14.22	9.155
HsaEX0046386	37.31	29.63	33.47	24.32	9.15
HsaEX0054211	NA	55.79	55.79	46.65	9.14
HsaEX0011553	72.84	NA	72.84	63.7	9.14
HsaEX0012604	93.75	85.3	89.525	80.39	9.135
HsaEX0064533	100	83.48	91.74	82.61	9.13
HsaEX0051383	86.23	87.35	86.79	77.66	9.13
HsaEX0044030	28.07	32.04	30.055	20.93	9.125
HsaEX0043322	58.26	66.37	62.315	53.19	9.125
HsaEX0034167	22.33	0	11.165	2.04	9.125
HsaEX1038280	62.53	68.33	65.43	56.32	9.11
HsaEX6006265	100	94.64	97.32	88.21	9.11
HsaEX0071744	24.66	26.9	25.78	16.67	9.11
HsaEX0017309	NA	93.69	93.69	84.58	9.11
HsaEX0011538	100	100	100	90.89	9.11
HsaEX1044380	19.22	14.37	16.795	7.69	9.105
HsaEX0018384	94.67	97.22	95.945	86.84	9.105
HsaEX0051328	7.91	10.29	9.1	0	9.1
HsaEX6081345	NA	100	100	90.91	9.09
HsaEX0059969	100	100	100	90.91	9.09
HsaEX0058554	100	100	100	90.91	9.09
HsaEX0001815	100	100	100	90.91	9.09
HsaEX0047166	34.65	27.01	30.83	21.74	9.09
HsaEX0057607	100	95.6	97.8	88.72	9.08
HsaEX0010003	89.9	100	94.95	85.88	9.07
HsaEX0008842	35.35	45.65	40.5	31.43	9.07
HsaEX0014841	100	100	100	90.93	9.07
HsaEX0003437	90.32	96.43	93.375	84.31	9.065
HsaEX0024241	97.04	95.56	96.3	87.24	9.06
HsaEX0051667	8.73	9.39	9.06	0	9.06
HsaEX0031984	16.43	7.39	11.91	2.86	9.05
HsaEX1005614	11.11	13.04	12.075	3.03	9.045
HsaEX0021783	90.09	90.91	90.5	81.46	9.04
HsaEX0011240	22.73	22.76	22.745	13.71	9.035
HsaEX1000118	9.73	8.33	9.03	0	9.03
HsaEX0063667	68.8	63.66	66.23	57.2	9.03
HsaEX0020676	36.64	44.97	40.805	31.78	9.025
HsaEX0022624	4.48	16.74	10.61	1.59	9.02
HsaEX0013907	48.84	25.55	37.195	28.18	9.015
HsaEX0028234	98.1	99.2	98.65	89.64	9.01
HsaEX0041284	100	96.59	98.295	89.29	9.005
HsaEX0044126	23.96	13.64	18.8	9.8	9
HsaEX0068633	100	NA	100	91.01	8.99
HsaEX0054464	89.17	87.68	88.425	79.44	8.985
HsaEX0025397	30.35	43.31	36.83	27.85	8.98
HsaEX0058061	97.96	100	98.98	90	8.98
HsaEX0005602	9.19	8.76	8.975	0	8.975
HsaEX0053614	61.98	75.95	68.965	60	8.965
HsaEX0031038	90.91	100	95.455	86.49	8.965
HsaEX0021601	12.61	11.66	12.135	3.17	8.965
HsaEX0026054	52.33	59.18	55.755	46.79	8.965
HsaEX0058129	91.78	63.52	77.65	68.69	8.96
HsaEX0007893	86.1	92.33	89.215	80.26	8.955
HsaEX0023769	84.76	90.9	87.83	78.88	8.95
HsaEX0023815	94.64	91.6	93.12	84.17	8.95
HsaEX0017307	100	NA	100	91.05	8.95
HsaEX0014205	74.47	NA	74.47	65.52	8.95
HsaEX0067244	15.9	15.76	15.83	6.88	8.95
HsaEX0000152	8.7	13.14	10.92	1.97	8.95
HsaEX0009319	100	96.67	98.335	89.39	8.945
HsaEX0023869	81.64	84.44	83.04	74.1	8.94
HsaEX0040812	10.66	9.75	10.205	1.27	8.935
HsaEX1003051	5.84	17.13	11.485	2.56	8.925
HsaEX0027751	97.37	NA	97.37	88.45	8.92
HsaEX0025173	23.66	32.63	28.145	19.23	8.915
HsaEX0040998	100	97.39	98.695	89.78	8.915
HsaEX0002986	94.3	100	97.15	88.24	8.91
HsaEX0073811	86.49	84.99	85.74	76.83	8.91
HsaEX0039345	100	100	100	91.09	8.91
HsaEX7003513	94.42	97.52	95.97	87.07	8.9
HsaEX0054212	96.98	85.38	91.18	82.28	8.9
HsaEX0033802	100	100	100	91.1	8.9
HsaEX0039963	97.99	100	98.995	90.1	8.895
HsaEX0049155	81.4	84.62	83.01	74.12	8.89
HsaEX0033775	19.15	4.35	11.75	2.86	8.89
HsaEX0010816	88.68	100	94.34	85.45	8.89
HsaEX0030495	94.87	96.23	95.55	86.67	8.88
HsaEX6013767	8.7	16.78	12.74	3.86	8.88
HsaEX0001237	NA	12.05	12.05	3.17	8.88
HsaEX0069851	88.3	93.1	90.7	81.82	8.88
HsaEX0002205	91.11	87.5	89.305	80.43	8.875
HsaEX0059042	51.56	NA	51.56	42.69	8.87
HsaEX0013003	90.8	100	95.4	86.53	8.87
HsaEX0051524	16.1	25.69	20.895	12.03	8.865
HsaEX0053255	94.02	96.01	95.015	86.15	8.865
HsaEX0017671	40.83	73.74	57.285	48.42	8.865
HsaEX0020429	98.23	100	99.115	90.26	8.855
HsaEX0061164	92.1	79.16	85.63	76.78	8.85
HsaEX0055791	10.5	7.19	8.845	0	8.845
HsaEX0015049	22.28	27.55	24.915	16.07	8.845
HsaEX0048420	92.35	78.14	85.245	76.42	8.825
HsaEX0013496	48.84	45.99	47.415	38.59	8.825
HsaEX0017167	34.72	37.91	36.315	27.49	8.825
HsaEX0046408	68.21	79.38	73.795	64.97	8.825
HsaEX0025942	85.06	83.83	84.445	75.62	8.825
HsaEX0023327	7.77	13.51	10.64	1.82	8.82
HsaEX0073711	NA	100	100	91.18	8.82
HsaEX1012098	100	88.19	94.095	85.28	8.815
HsaEX0070915	50.72	56.57	53.645	44.83	8.815
HsaEX0054653	84.2	85.62	84.91	76.1	8.81
HsaEX0024727	97.73	95.79	96.76	87.95	8.81
HsaEX0000139	25.57	15.02	20.295	11.49	8.805
HsaEX1036392	15.25	2.33	8.79	0	8.79
HsaEX0066781	25.86	29.16	27.51	18.72	8.79
HsaEX0006647	13.33	10.75	12.04	3.25	8.79
HsaEX1035698	100	100	100	91.22	8.78
HsaEX0047441	74.27	73.54	73.905	65.13	8.775
HsaEX0053325	83.23	82.4	82.815	74.04	8.775
HsaEX1012068	94.18	100	97.09	88.32	8.77
HsaEX0024028	22.46	15.88	19.17	10.4	8.77
HsaEX0061856	100	100	100	91.23	8.77
HsaEX0050783	71.85	84.52	78.185	69.42	8.765
HsaEX0042940	53.57	33.33	43.45	34.69	8.76
HsaEX0023988	92.94	90.94	91.94	83.18	8.76
HsaEX0008738	90.68	93.21	91.945	83.19	8.755
HsaEX1034343	22.67	14.81	18.74	10	8.74
HsaEX1026314	9.88	10.28	10.08	1.34	8.74
HsaEX0017809	76.26	92.74	84.5	75.76	8.74
HsaEX0008976	70.07	85.86	77.965	69.23	8.735
HsaEX0012857	94.7	91.78	93.24	84.51	8.73
HsaEX1031822	84.31	76	80.155	71.43	8.725
HsaEX0073636	81.02	76.79	78.905	70.18	8.725
HsaEX0024238	97.97	99.06	98.515	89.79	8.725
HsaEX0007414	48.24	43.9	46.07	37.35	8.72
HsaEX6092395	97.11	100	98.555	89.84	8.715
HsaEX0031164	3.12	14.29	8.705	0	8.705
HsaEX0058466	17.92	21.05	19.485	10.79	8.695
HsaEX1023680	96.75	84.27	90.51	81.82	8.69
HsaEX6023715	96.28	100	98.14	89.46	8.68
HsaEX0067405	96.3	100	98.15	89.47	8.68
HsaEX1024807	23.37	35.71	29.54	20.86	8.68
HsaEX0026684	95.45	84.05	89.75	81.08	8.67
HsaEX1015987	18.84	10.53	14.685	6.02	8.665
HsaEX0013467	25.84	18.45	22.145	13.48	8.665
HsaEX0000724	82.17	86.59	84.38	75.72	8.66
HsaEX0034976	100	95.56	97.78	89.13	8.65
HsaEX1023657	7.5	18.75	13.125	4.48	8.645
HsaEX0037840	95.53	80.25	87.89	79.25	8.64
HsaEX0020033	14.86	18.5	16.68	8.04	8.64
HsaEX0025943	87.86	66.49	77.175	68.54	8.635
HsaEX0020055	87.76	85.07	86.415	77.78	8.635
HsaEX0055528	11.14	14.14	12.64	4.01	8.63
HsaEX6086196	100	100	100	91.37	8.63
HsaEX0059403	77.78	83.46	80.62	72	8.62
HsaEX0035492	13.18	24.94	19.06	10.44	8.62
HsaEX0061654	93.98	97.31	95.645	87.03	8.615
HsaEX0039782	95.41	100	97.705	89.1	8.605
HsaEX0041601	10.45	11.76	11.105	2.5	8.605
HsaEX0058433	15.86	22.92	19.39	10.79	8.6
HsaEX0006172	8.93	13.67	11.3	2.7	8.6
HsaEX0065697	16.48	9.68	13.08	4.48	8.6
HsaEX1027273	49.87	32.95	41.41	32.81	8.6
HsaEX0037700	75.65	70.13	72.89	64.29	8.6
HsaEX0043217	100	100	100	91.41	8.59
HsaEX0043251	97.64	97.05	97.345	88.76	8.585
HsaEX0059050	29.41	22.39	25.9	17.32	8.58
HsaEX0038186	63.43	76	69.715	61.14	8.575
HsaEX0026264	100	93.43	96.715	88.14	8.575
HsaEX0007397	56.83	59.96	58.395	49.82	8.575
HsaEX0036322	90.48	100	95.24	86.67	8.57
HsaEX1019166	8.57	NA	8.57	0	8.57
HsaEX0029582	100	100	100	91.43	8.57
HsaEX0002176	100	89.04	94.52	85.96	8.56
HsaEX0072195	25.8	24.62	25.21	16.65	8.56
HsaEX1042724	15.65	9.07	12.36	3.8	8.56
HsaEX0013248	19.99	25.7	22.845	14.29	8.555
HsaEX1021885	100	100	100	91.45	8.55
HsaEX0051392	10.51	8.04	9.275	0.73	8.545
HsaEX0013853	92.86	84.06	88.46	79.92	8.54
HsaEX1045973	20	15.94	17.97	9.43	8.54
HsaEX1025115	9.62	8.86	9.24	0.7	8.54
HsaEX0040887	91.72	91.88	91.8	83.26	8.54
HsaEX0030915	100	100	100	91.47	8.53
HsaEX0005180	27.62	16.06	21.84	13.31	8.53
HsaEX1025213	78.08	81.82	79.95	71.42	8.53
HsaEX0071274	89.52	100	94.76	86.23	8.53
HsaEX0052533	82.12	80.39	81.255	72.73	8.525
HsaEX6048752	90.54	93.68	92.11	83.59	8.52
HsaEX0056228	100	NA	100	91.49	8.51
HsaEX0006244	9.48	8.82	9.15	0.64	8.51
HsaEX6054157	95.12	97.73	96.425	87.92	8.505
HsaEX0044120	48.03	50.3	49.165	40.66	8.505
HsaEX0009029	90.91	90.62	90.765	82.27	8.495
HsaEX0040082	47.57	58.82	53.195	44.7	8.495
HsaEX1027049	32	23.62	27.81	19.32	8.49
HsaEX1023485	19.5	14.94	17.22	8.73	8.49
HsaEX0010475	78.38	96.49	87.435	78.95	8.485
HsaEX0067669	95.57	95.96	95.765	87.28	8.485
HsaEX0026168	89.51	77.54	83.525	75.05	8.475
HsaEX0072599	6.98	9.96	8.47	0	8.47
HsaEX1002572	15.48	11.86	13.67	5.2	8.47
HsaEX0042683	95.66	97.46	96.56	88.1	8.46
HsaEX0048868	68.93	84.24	76.585	68.13	8.455
HsaEX1029916	35.2	31.53	33.365	24.91	8.455
HsaEX0062147	100	100	100	91.55	8.45
HsaEX0025839	100	100	100	91.55	8.45
HsaEX0053429	12.78	8.48	10.63	2.18	8.45
HsaEX0038147	100	100	100	91.56	8.44
HsaEX0021369	65.92	69.24	67.58	59.14	8.44
HsaEX0051238	90.41	90.14	90.275	81.84	8.435
HsaEX0029368	56.79	73.79	65.29	56.86	8.43
HsaEX0045745	37.24	29.02	33.13	24.7	8.43
HsaEX0051075	56.74	62.16	59.45	51.02	8.43
HsaEX1035638	72.51	73.72	73.115	64.69	8.425
HsaEX0049880	27.21	26.24	26.725	18.3	8.425
HsaEX6032806	100	100	100	91.58	8.42
HsaEX6005582	100	100	100	91.58	8.42
HsaEX0042686	95.03	96.63	95.83	87.41	8.42
HsaEX0061192	34.22	34.54	34.38	25.96	8.42
HsaEX0023870	97	93.93	95.465	87.05	8.415
HsaEX0026824	100	100	100	91.59	8.41
HsaEX0028132	19.19	18.34	18.765	10.36	8.405
HsaEX0005557	98.36	98.53	98.445	90.04	8.405
HsaEX1045980	13.25	3.55	8.4	0	8.4
HsaEX1044317	14.34	2.46	8.4	0	8.4
HsaEX0064060	77.44	74.39	75.915	67.52	8.395
HsaEX0010230	11.86	4.92	8.39	0	8.39
HsaEX0003358	52.47	40.47	46.47	38.08	8.39
HsaEX0059011	78.07	77.28	77.675	69.29	8.385
HsaEX0073541	62.09	51.68	56.885	48.51	8.375
HsaEX0018828	53.23	50.74	51.985	43.62	8.365
HsaEX0066404	2.44	14.29	8.365	0	8.365
HsaEX0063129	NA	78.95	78.95	70.59	8.36
HsaEX0041560	19.4	22.68	21.04	12.68	8.36
HsaEX0022342	93.14	88.81	90.975	82.62	8.355
HsaEX0072834	96.88	100	98.44	90.1	8.34
HsaEX0015695	88.79	91.69	90.24	81.9	8.34
HsaEX0003015	100	100	100	91.66	8.34
HsaEX0021361	NA	9.02	9.02	0.68	8.34
HsaEX1029705	97.1	98.1	97.6	89.26	8.34
HsaEX0016294	96.28	97.65	96.965	88.63	8.335
HsaEX0048172	20.37	39.78	30.075	21.74	8.335
HsaEX0022046	87.6	89.07	88.335	80	8.335
HsaEX1045351	8.33	NA	8.33	0	8.33
HsaEX1013789	8.33	NA	8.33	0	8.33
HsaEX0068610	72.73	66.05	69.39	61.06	8.33
HsaEX0050043	100	100	100	91.67	8.33
HsaEX0042148	19.24	9.34	14.29	5.96	8.33
HsaEX0021770	100	100	100	91.67	8.33
HsaEX0061758	15.45	16.5	15.975	7.65	8.325
HsaEX0068757	43.56	51.92	47.74	39.42	8.32
HsaEX0074689	100	95.96	97.98	89.66	8.32
HsaEX1001738	46.15	52.14	49.145	40.83	8.315
HsaEX0073342	100	100	100	91.69	8.31
HsaEX1041401	27.07	17.05	22.06	13.76	8.3
HsaEX0049530	97.22	96.67	96.945	88.65	8.295
HsaEX0028833	12.85	13.47	13.16	4.88	8.28
HsaEX1013237	6.87	11.31	9.09	0.81	8.28
HsaEX0005316	10.01	6.54	8.275	0	8.275
HsaEX0040166	9.55	8.15	8.85	0.58	8.27
HsaEX1020263	13.18	3.36	8.27	0	8.27
HsaEX0033219	6.51	10.03	8.27	0	8.27
HsaEX0012714	97.16	98.12	97.64	89.37	8.27
HsaEX1045746	14.52	10.13	12.325	4.06	8.265
HsaEX0065515	94.84	100	97.42	89.16	8.26
HsaEX0064601	96.62	95.47	96.045	87.79	8.255
HsaEX0050440	96.92	94.17	95.545	87.29	8.255
HsaEX0011038	96.83	100	98.415	90.16	8.255
HsaEX1031441	25.5	6.03	15.765	7.52	8.245
HsaEX0010817	87.24	100	93.62	85.38	8.24
HsaEX0073281	27.86	38.08	32.97	24.73	8.24
HsaEX0072514	NA	95.28	95.28	87.05	8.23
HsaEX0057686	51.92	48.32	50.12	41.89	8.23
HsaEX0014587	60.95	59.45	60.2	51.97	8.23
HsaEX0042162	95.13	93.48	94.305	86.08	8.225
HsaEX0037870	87.41	100	93.705	85.48	8.225
HsaEX0049959	100	100	100	91.78	8.22
HsaEX0057122	74.57	65.13	69.85	61.64	8.21
HsaEX1008020	79.58	86.51	83.045	74.84	8.205
HsaEX1029653	11.43	15.49	13.46	5.26	8.2
HsaEX0058100	18.64	10.64	14.64	6.45	8.19
HsaEX0006553	77.5	76.12	76.81	68.62	8.19
HsaEX0069254	100	100	100	91.82	8.18
HsaEX0041516	96	98.74	97.37	89.19	8.18
HsaEX0006706	10.2	12.57	11.385	3.21	8.175
HsaEX0051013	93.98	89.55	91.765	83.59	8.175
HsaEX0056082	31.31	46.31	38.81	30.64	8.17
HsaEX0073215	86.96	90.91	88.935	80.77	8.165
HsaEX0004568	20.48	14.29	17.385	9.22	8.165
HsaEX0016789	79.03	84.45	81.74	73.58	8.16
HsaEX6054154	95.54	97.8	96.67	88.51	8.16
HsaEX1019121	100	100	100	91.84	8.16
HsaEX0037524	22.79	33.78	28.285	20.13	8.155
HsaEX0056404	100	96.22	98.11	89.96	8.15
HsaEX0018598	23.24	12.2	17.72	9.58	8.14
HsaEX0007263	72.59	79.05	75.82	67.68	8.14
HsaEX0004246	7.94	19.23	13.585	5.45	8.135
HsaEX1039967	19.31	19.53	19.42	11.29	8.13
HsaEX6048824	100	97.76	98.88	90.75	8.13
HsaEX0018964	98.38	100	99.19	91.06	8.13
HsaEX0041219	96.97	100	98.485	90.36	8.125
HsaEX0071327	100	100	100	91.88	8.12
HsaEX1014007	9.81	9.25	9.53	1.41	8.12
HsaEX0051898	18.59	1.88	10.235	2.12	8.115
HsaEX1015586	26	36.84	31.42	23.31	8.11
HsaEX0016391	71.23	77.65	74.44	66.33	8.11
HsaEX0058459	7.72	15.61	11.665	3.56	8.105
HsaEX0036210	21.22	15.25	18.235	10.13	8.105
HsaEX0029633	81.62	95.74	88.68	80.58	8.1
HsaEX0007851	22.74	0	11.37	3.27	8.1
HsaEX1040159	17.12	4.63	10.875	2.78	8.095
HsaEX0030945	63.68	63.29	63.485	55.39	8.095
HsaEX0057618	94.28	90.26	92.27	84.18	8.09
HsaEX0045022	100	93.1	96.55	88.46	8.09
HsaEX0041950	10.47	11.05	10.76	2.67	8.09
HsaEX0048701	97.14	100	98.57	90.48	8.09
HsaEX0056990	91.55	89.12	90.335	82.25	8.085
HsaEX0045636	98.03	100	99.015	90.93	8.085
HsaEX1020604	100	100	100	91.92	8.08
HsaEX0030045	29.39	36.99	33.19	25.11	8.08
HsaEX0027950	45.01	41.43	43.22	35.15	8.07
HsaEX0033199	100	100	100	91.93	8.07
HsaEX7001821	82.1	89.2	85.65	77.59	8.06
HsaEX1015233	13.65	10.79	12.22	4.16	8.06
HsaEX0053573	13.48	13.52	13.5	5.44	8.06
HsaEX6010006	16.59	12.52	14.555	6.5	8.055
HsaEX1023874	3.9	12.21	8.055	0	8.055
HsaEX0037663	96	100	98	89.95	8.05
HsaEX0015190	9.37	6.72	8.045	0	8.045
HsaEX0063911	74.83	90.01	82.42	74.38	8.04
HsaEX0014137	18.47	12.62	15.545	7.51	8.035
HsaEX0045321	83.52	82.96	83.24	75.21	8.03
HsaEX1017245	4.5	11.54	8.02	0	8.02
HsaEX0069692	13.18	7.08	10.13	2.11	8.02
HsaEX0018714	97.18	100	98.59	90.58	8.01
HsaEX1046563	56.93	32.07	44.5	36.5	8
HsaEX0065085	100	100	100	92	8
HsaEX0036352	100	100	100	92	8
HsaEX0015535	100	100	100	92	8
HsaEX6098431	91.51	97.78	94.645	86.65	7.995
HsaEX0003670	8.44	11.63	10.035	2.04	7.995
HsaEX0024925	100	98.21	99.105	91.11	7.995
HsaEX0033799	16.98	5.36	11.17	3.18	7.99
HsaEX0018009	9.29	8.07	8.68	0.69	7.99
HsaEX6037439	100	100	100	92.01	7.99
HsaEX0005599	100	100	100	92.01	7.99
HsaEX0029952	88.5	86.45	87.475	79.49	7.985
HsaEX0033987	80.25	87.67	83.96	75.98	7.98
HsaEX1044026	15.11	31.37	23.24	15.26	7.98
HsaEX0036453	13.51	11.7	12.605	4.63	7.975
HsaEX0013043	71.87	85.46	78.665	70.69	7.975
HsaEX0021229	8.82	9.6	9.21	1.24	7.97
HsaEX6009235	100	100	100	92.03	7.97
HsaEX0033815	36.71	35.17	35.94	27.97	7.97
HsaEX0009618	13.61	14.42	14.015	6.05	7.965
HsaEX1037096	5.29	12.1	8.695	0.73	7.965
HsaEX0028532	9.8	8.43	9.115	1.15	7.965
HsaEX0038452	83.54	90.97	87.255	79.29	7.965
HsaEX1015296	97.47	96.87	97.17	89.21	7.96
HsaEX0005760	84	91.92	87.96	80	7.96
HsaEX6042383	NA	69.7	69.7	61.74	7.96
HsaEX0049269	60.37	63.01	61.69	53.73	7.96
HsaEX0025129	10.91	7.78	9.345	1.39	7.955
HsaEX0000048	60.08	59.96	60.02	52.07	7.95
HsaEX0048395	95.17	100	97.585	89.64	7.945
HsaEX0035964	94.43	92.16	93.295	85.35	7.945
HsaEX0000713	9.31	14.76	12.035	4.09	7.945
HsaEX0058823	18.03	18.16	18.095	10.15	7.945
HsaEX0029526	99.01	97.59	98.3	90.36	7.94
HsaEX0014373	100	100	100	92.06	7.94
HsaEX0033603	94.16	93.85	94.005	86.07	7.935
HsaEX0046419	13.11	11.34	12.225	4.29	7.935
HsaEX0054468	28.19	21.14	24.665	16.73	7.935
HsaEX0056081	14.22	7.64	10.93	3	7.93
HsaEX0021899	7.6	8.74	8.17	0.24	7.93
HsaEX0011454	67.86	60	63.93	56	7.93
HsaEX1030808	62.79	72.92	67.855	59.93	7.925
HsaEX1013169	2.57	13.28	7.925	0	7.925
HsaEX7101729	9.99	11.72	10.855	2.94	7.915
HsaEX0020343	20.08	35.84	27.96	20.05	7.91
HsaEX0055609	92.45	88.33	90.39	82.48	7.91
HsaEX0011635	69.12	78.44	73.78	65.87	7.91
HsaEX0025838	95.6	92.75	94.175	86.27	7.905
HsaEX0061646	95.5	95.8	95.65	87.75	7.9
HsaEX0015448	94.29	78.43	86.36	78.47	7.89
HsaEX0055458	85.81	89.49	87.65	79.77	7.88
HsaEX0033679	43.2	56.35	49.775	41.9	7.875
HsaEX0070328	62.87	61.06	61.965	54.09	7.875
HsaEX0022566	97.37	98.73	98.05	90.18	7.87
HsaEX0059125	14.37	9.09	11.73	3.86	7.87
HsaEX0036097	99.19	98.48	98.835	90.97	7.865
HsaEX0015180	1.65	19.19	10.42	2.56	7.86
HsaEX0042543	23.5	19.38	21.44	13.58	7.86
HsaEX0072754	9.47	9.52	9.495	1.64	7.855
HsaEX0012884	35.09	25.4	30.245	22.39	7.855
HsaEX0051939	14.05	5.24	9.645	1.79	7.855
HsaEX0014462	88.68	86.21	87.445	79.59	7.855
HsaEX6072113	100	100	100	92.15	7.85
HsaEX0007625	100	93.16	96.58	88.73	7.85
HsaEX0052618	37.54	46.93	42.235	34.39	7.845
HsaEX0071353	23.17	13.73	18.45	10.61	7.84
HsaEX0069253	100	100	100	92.16	7.84
HsaEX0068935	94.24	98.48	96.36	88.52	7.84
HsaEX0004006	100	NA	100	92.16	7.84
HsaEX0031386	98.09	98.58	98.335	90.5	7.835
HsaEX0024712	4.18	11.49	7.835	0	7.835
HsaEX0018666	15.66	15.79	15.725	7.89	7.835
HsaEX0036713	89.83	95.65	92.74	84.91	7.83
HsaEX0040347	NA	20.21	20.21	12.38	7.83
HsaEX0045041	98.52	90.48	94.5	86.67	7.83
HsaEX0014835	79.47	75.91	77.69	69.86	7.83
HsaEX0007839	100	100	100	92.17	7.83
HsaEX0055724	94.54	89.03	91.785	83.96	7.825
HsaEX0064626	18.18	25.42	21.8	13.98	7.82
HsaEX0055398	14.79	18.17	16.48	8.66	7.82
HsaEX0034793	53.14	59.06	56.1	48.28	7.82
HsaEX0063713	100	NA	100	92.18	7.82
HsaEX0022915	88.86	96.34	92.6	84.78	7.82
HsaEX0073435	24.07	14.73	19.4	11.59	7.81
HsaEX0004398	97.01	100	98.505	90.7	7.805
HsaEX0071400	33.26	33.26	33.26	25.46	7.8
HsaEX0037076	68.94	52.09	60.515	52.72	7.795
HsaEX0020917	28.12	30.61	29.365	21.57	7.795
HsaEX0020376	9.96	9.73	9.845	2.05	7.795
HsaEX0055657	80.42	79.94	80.18	72.39	7.79
HsaEX0065685	91.06	89.43	90.245	82.46	7.785
HsaEX0024397	95.7	97.41	96.555	88.77	7.785
HsaEX6086820	100	100	100	92.22	7.78
HsaEX0055480	92.55	81.2	86.875	79.1	7.775
HsaEX0029094	43.95	44.92	44.435	36.66	7.775
HsaEX1045349	42.59	42.99	42.79	35.02	7.77
HsaEX0049958	100	100	100	92.23	7.77
HsaEX0019657	96	NA	96	88.24	7.76
HsaEX6064967	100	100	100	92.25	7.75
HsaEX0035842	100	100	100	92.25	7.75
HsaEX0031713	9.31	9.15	9.23	1.48	7.75
HsaEX0030594	50.1	43.79	46.945	39.2	7.745
HsaEX0023364	60.76	58.9	59.83	52.09	7.74
HsaEX0022620	100	100	100	92.26	7.74
HsaEX1036960	6.83	8.64	7.735	0	7.735
HsaEX6085857	88.8	100	94.4	86.67	7.73
HsaEX0068043	14.4	9.66	12.03	4.3	7.73
HsaEX6071800	68.29	69.97	69.13	61.4	7.73
HsaEX0043544	11.46	NA	11.46	3.74	7.72
HsaEX6048751	92.09	93.87	92.98	85.26	7.72
HsaEX0037662	95.43	98.94	97.185	89.47	7.715
HsaEX0023548	18.41	30.3	24.355	16.64	7.715
HsaEX0040319	75.62	74.12	74.87	67.16	7.71
HsaEX0051251	100	100	100	92.29	7.71
HsaEX0059254	98	97.07	97.535	89.83	7.705
HsaEX0052291	97.39	99.21	98.3	90.6	7.7
HsaEX0033476	91.68	81.94	86.81	79.11	7.7
HsaEX0034535	45.26	46.89	46.075	38.38	7.695
HsaEX0012808	6.58	8.81	7.695	0	7.695
HsaEX0035173	81.43	85.14	83.285	75.59	7.695
HsaEX1037198	7.69	NA	7.69	0	7.69
HsaEX0051180	8.57	9.43	9	1.31	7.69
HsaEX0041781	63.43	59.35	61.39	53.7	7.69
HsaEX0049525	80.17	91.38	85.775	78.09	7.685
HsaEX0044467	100	100	100	92.32	7.68
HsaEX0037590	100	96	98	90.32	7.68
HsaEX0014747	93.15	98.51	95.83	88.15	7.68
HsaEX0059660	16.47	20.25	18.36	10.68	7.68
HsaEX0036995	31.75	15.08	23.415	15.74	7.675
HsaEX1024423	2.13	13.21	7.67	0	7.67
HsaEX0045937	14.29	14.85	14.57	6.9	7.67
HsaEX0015718	7.99	10.83	9.41	1.74	7.67
HsaEX0026153	16.22	12.5	14.36	6.69	7.67
HsaEX0017872	10.01	11.44	10.725	3.06	7.665
HsaEX0054199	90.63	93.44	92.035	84.37	7.665
HsaEX0047656	61.39	47.76	54.575	46.92	7.655
HsaEX0073365	91.3	85.12	88.21	80.56	7.65
HsaEX0035169	10.2	14.86	12.53	4.88	7.65
HsaEX0057725	15.07	6.1	10.585	2.94	7.645
HsaEX0063152	99.06	89.78	94.42	86.78	7.64
HsaEX0017618	7.07	8.2	7.635	0	7.635
HsaEX0014837	94.7	84.54	89.62	81.99	7.63
HsaEX0000187	92.03	77.11	84.57	76.94	7.63
HsaEX0009072	42.25	38.84	40.545	32.92	7.625
HsaEX0024842	15.16	9.16	12.16	4.54	7.62
HsaEX0022472	7.62	NA	7.62	0	7.62
HsaEX0052106	66.3	71.11	68.705	61.09	7.615
HsaEX1024989	3.74	11.48	7.61	0	7.61
HsaEX0033776	17.65	26.15	21.9	14.29	7.61
HsaEX0033517	84.04	93.57	88.805	81.2	7.605
HsaEX0044446	27.85	25.48	26.665	19.06	7.605
HsaEX0025841	100	95.4	97.7	90.1	7.6
HsaEX0040563	35.96	29.68	32.82	25.22	7.6
HsaEX0027448	6.46	10.79	8.625	1.03	7.595
HsaEX6050131	100	100	100	92.41	7.59
HsaEX0049337	7.15	8.03	7.59	0	7.59
HsaEX0012711	95.06	98.09	96.575	88.99	7.585
HsaEX0073655	13.84	16.95	15.395	7.81	7.585
HsaEX0055725	95.4	90.7	93.05	85.47	7.58
HsaEX0012233	33.47	26.09	29.78	22.2	7.58
HsaEX0074423	100	100	100	92.42	7.58
HsaEX6081256	100	100	100	92.43	7.57
HsaEX0039540	24.99	24.37	24.68	17.13	7.55
[truncated: 4,823 more rows]

## Sheet: neurons
Neuronal differentiation dataset (Blair et al. 2017)
EVENT	Mature neurons (d50)	NPC	ΔPSI (d50-NPC)
HsaEX0022988	95.56	0	95.56
HsaEX0016477	100	4.56	95.44
HsaEX0013372	99.21	4.96	94.25
HsaEX0020460	93.45	0	93.45
HsaEX0063208	91.85	2.44	89.41
HsaEX0049351	94.36	6.48	87.88
HsaEX0037705	98.28	10.45	87.83
HsaEX0012104	87.05	0	87.05
HsaEX0005452	88.84	2.17	86.67
HsaEX0003028	86.59	1.36	85.23
HsaEX0013377	100	14.78	85.22
HsaEX0039967	91.49	6.62	84.87
HsaEX0049202	83.84	0	83.84
HsaEX0006681	94.59	10.89	83.7
HsaEX0020667	82.62	0	82.62
HsaEX0041134	84.31	1.89	82.42
HsaEX0020546	85.51	4.26	81.25
HsaEX1027259	80.04	0	80.04
HsaEX0027061	80.33	0.46	79.87
HsaEX0007736	97.69	18.56	79.13
HsaEX0037980	83.94	4.85	79.09
HsaEX1003665	91.48	12.5	78.98
HsaEX0060009	95.43	17.63	77.8
HsaEX0070972	77.59	0	77.59
HsaEX0049642	92.85	15.28	77.57
HsaEX0035450	81.68	4.18	77.5
HsaEX0051167	77.4	0	77.4
HsaEX0061640	84.43	7.86	76.57
HsaEX0033516	86.96	10.95	76.01
HsaEX0038710	83.33	7.37	75.96
HsaEX0022095	88.15	12.57	75.58
HsaEX1003666	79.89	4.67	75.22
HsaEX0027291	74.8	0	74.8
HsaEX0040732	77.4	2.65	74.75
HsaEX1030541	82.32	7.59	74.73
HsaEX0019896	82.4	7.73	74.67
HsaEX0051169	75.04	0.55	74.49
HsaEX0051168	85.09	10.66	74.43
HsaEX0006966	81.37	7.52	73.85
HsaEX0026448	80.51	7.21	73.3
HsaEX0049362	77.44	4.31	73.13
HsaEX0008094	97.09	24.06	73.03
HsaEX0028492	81.76	8.81	72.95
HsaEX0045746	90.25	17.31	72.94
HsaEX0022977	83.16	10.57	72.59
HsaEX0022979	76.32	4.05	72.27
HsaEX0019733	84.98	12.72	72.26
HsaEX0005055	83.36	11.16	72.2
HsaEX0037217	78.66	6.64	72.02
HsaEX0037224	76.6	4.62	71.98
HsaEX0012052	93.76	22.34	71.42
HsaEX0039778	78.9	7.65	71.25
HsaEX0034583	75.06	4.09	70.97
HsaEX0015811	76.6	6.01	70.59
HsaEX0050855	73.53	3.24	70.29
HsaEX0004907	75.87	5.67	70.2
HsaEX0039569	80.63	10.62	70.01
HsaEX0037837	70.72	1.75	68.97
HsaEX0018764	74.02	5.14	68.88
HsaEX0001396	84.52	15.79	68.73
HsaEX0028052	84.82	16.18	68.64
HsaEX0039034	67.81	0	67.81
HsaEX0051241	71.04	3.45	67.59
HsaEX0036234	69.23	1.67	67.56
HsaEX0037942	72.01	4.47	67.54
HsaEX0032942	91.67	24.53	67.14
HsaEX0005072	72.54	5.66	66.88
HsaEX0037783	91.95	25.1	66.85
HsaEX0006174	70.37	3.88	66.49
HsaEX1008874	73.42	6.97	66.45
HsaEX0036239	69.31	3.46	65.85
HsaEX0050856	69.92	4.07	65.85
HsaEX0062697	66.89	1.22	65.67
HsaEX0025270	68.19	2.55	65.64
HsaEX0008095	72.77	7.15	65.62
HsaEX0012280	68.12	2.63	65.49
HsaEX0058029	74.11	8.73	65.38
HsaEX0027514	67.66	2.43	65.23
HsaEX0044638	67.45	2.23	65.22
HsaEX0035104	96.11	31.03	65.08
HsaEX0061657	67.37	2.7	64.67
HsaEX0037276	75.78	11.21	64.57
HsaEX0042666	64.33	0	64.33
HsaEX0073504	100	35.78	64.22
HsaEX0038702	68.37	4.17	64.2
HsaEX0006044	94.86	30.69	64.17
HsaEX0071904	82.29	18.28	64.01
HsaEX0029786	75.56	11.58	63.98
HsaEX0027507	76.99	13.03	63.96
HsaEX0015971	70.37	6.59	63.78
HsaEX0000152	82.59	18.92	63.67
HsaEX0058023	70.73	7.27	63.46
HsaEX0039306	66.99	3.67	63.32
HsaEX0020714	69.24	6.07	63.17
HsaEX0012545	67.47	4.37	63.1
HsaEX0026454	96.58	33.49	63.09
HsaEX0044642	84.95	22.38	62.57
HsaEX0015596	71.24	8.74	62.5
HsaEX0015666	74.03	11.6	62.43
HsaEX0022989	75.58	13.2	62.38
HsaEX0000150	83.56	21.21	62.35
HsaEX0021830	67.44	5.15	62.29
HsaEX0070740	77.89	15.91	61.98
HsaEX0020591	70.14	8.24	61.9
HsaEX0015498	78.75	16.99	61.76
HsaEX0037799	67.24	6.28	60.96
HsaEX0014432	69.23	8.44	60.79
HsaEX0034475	69.45	8.71	60.74
HsaEX0021104	77.82	17.28	60.54
HsaEX0027358	64.6	4.09	60.51
HsaEX0007359	95.28	34.81	60.47
HsaEX0036251	75.31	15.07	60.24
HsaEX0022632	96.1	35.88	60.22
HsaEX0063374	74.47	14.53	59.94
HsaEX0044622	99.35	39.5	59.85
HsaEX0011918	85.97	26.15	59.82
HsaEX0066372	71.23	11.54	59.69
HsaEX0058272	72.38	12.7	59.68
HsaEX7005992	88.16	28.57	59.59
HsaEX0015478	64.46	4.92	59.54
HsaEX0022053	59.67	0.2	59.47
HsaEX0005734	86.79	27.44	59.35
HsaEX0033219	60.99	1.69	59.3
HsaEX0050092	59.05	0	59.05
HsaEX6013767	69.3	10.3	59
HsaEX0002966	72.66	13.95	58.71
HsaEX0038007	61.25	2.55	58.7
HsaEX0035103	91	32.39	58.61
HsaEX0001804	63.25	4.68	58.57
HsaEX0004157	90.97	32.41	58.56
HsaEX0043771	71.27	13.01	58.26
HsaEX0038484	74.19	15.98	58.21
HsaEX0005036	61.84	3.68	58.16
HsaEX0041655	96.8	38.67	58.13
HsaEX1002327	67.57	9.55	58.02
HsaEX0051110	63.22	5.47	57.75
HsaEX0039104	93.8	36.08	57.72
HsaEX0060619	82.65	24.99	57.66
HsaEX0012290	59.81	2.16	57.65
HsaEX0022280	63.51	5.96	57.55
HsaEX0055952	80.43	23.08	57.35
HsaEX0034522	57.27	0	57.27
HsaEX0042914	62.89	5.68	57.21
HsaEX0053673	57.18	0	57.18
HsaEX0023428	61.79	4.69	57.1
HsaEX0055468	57.1	0	57.1
HsaEX0051130	57.61	0.53	57.08
HsaEX0037169	61.6	4.68	56.92
HsaEX0006781	64.85	8.1	56.75
HsaEX0051523	59.02	2.3	56.72
HsaEX0003998	97.86	41.25	56.61
HsaEX0066658	64.47	7.88	56.59
HsaEX0045622	86.63	30.29	56.34
HsaEX0058125	61.18	4.96	56.22
HsaEX0047172	60	3.86	56.14
HsaEX0030478	81.7	25.83	55.87
HsaEX0015492	57.61	2.02	55.59
HsaEX0058118	55.57	0	55.57
HsaEX0049335	64.27	8.73	55.54
HsaEX0020939	75.47	20	55.47
HsaEX0004866	74.94	19.56	55.38
HsaEX0043865	63.77	8.52	55.25
HsaEX0063378	62.91	7.69	55.22
HsaEX0058054	57.75	2.6	55.15
HsaEX0015491	58.68	3.6	55.08
HsaEX0060988	64.29	9.31	54.98
HsaEX0017620	56.1	1.16	54.94
HsaEX0023381	85.07	30.15	54.92
HsaEX0042591	70.67	15.78	54.89
HsaEX0047035	71.7	16.87	54.83
HsaEX0031861	60.04	5.29	54.75
HsaEX0058177	78.38	23.7	54.68
HsaEX0037279	96.52	41.91	54.61
HsaEX0071571	94.34	39.74	54.6
HsaEX0006689	70.88	16.36	54.52
HsaEX0050522	66.16	11.74	54.42
HsaEX6099304	93.55	39.13	54.42
HsaEX0062130	54.33	0	54.33
HsaEX1046522	63.12	8.83	54.29
HsaEX1043449	55.73	1.68	54.05
HsaEX0004128	88.46	34.61	53.85
HsaEX0072774	56.71	2.89	53.82
HsaEX0048271	66.63	12.83	53.8
HsaEX0043291	68.03	14.29	53.74
HsaEX0040638	82.28	28.57	53.71
HsaEX0008096	55.41	1.8	53.61
HsaEX1037957	68.09	14.56	53.53
HsaEX0004919	57.3	3.8	53.5
HsaEX0045196	55.35	1.91	53.44
HsaEX0074391	73.46	20.16	53.3
HsaEX0035443	63.86	10.57	53.29
HsaEX0030037	64.02	10.83	53.19
HsaEX0044372	53.49	0.39	53.1
HsaEX0006882	53.61	0.57	53.04
HsaEX0018777	57.55	4.56	52.99
HsaEX0003009	60.35	7.4	52.95
HsaEX0042009	58.94	6	52.94
HsaEX0036760	71.51	18.58	52.93
HsaEX0040386	57.91	5.01	52.9
HsaEX0006131	58.5	5.62	52.88
HsaEX0022965	59.25	6.44	52.81
HsaEX0059697	55.19	2.6	52.59
HsaEX1000268	95.18	42.61	52.57
HsaEX0051392	58.59	6.09	52.5
HsaEX0026468	84.34	31.85	52.49
HsaEX0001805	66.67	14.29	52.38
HsaEX0035201	52.31	0	52.31
HsaEX0055947	93.07	40.84	52.23
HsaEX0044649	57.67	5.52	52.15
HsaEX0061804	69.86	17.74	52.12
HsaEX0062478	57.71	5.88	51.83
HsaEX0006332	79.39	27.63	51.76
HsaEX0016967	91.33	39.58	51.75
HsaEX0026370	71.92	20.2	51.72
HsaEX0061552	64.05	12.51	51.54
HsaEX0035988	56.53	5.06	51.47
HsaEX0034510	59.9	8.44	51.46
HsaEX0069169	57.23	5.96	51.27
HsaEX1005019	55.69	4.45	51.24
HsaEX0020538	51.21	0	51.21
HsaEX1026195	76.49	25.62	50.87
HsaEX0026113	54.14	3.29	50.85
HsaEX0059041	63.9	13.18	50.72
HsaEX0046880	56.52	5.88	50.64
HsaEX0024310	52.27	1.82	50.45
HsaEX0015594	65.03	14.61	50.42
HsaEX0058019	56.3	5.99	50.31
HsaEX0036249	84.97	34.68	50.29
HsaEX1013434	96.08	45.83	50.25
HsaEX0002926	76.31	26.37	49.94
HsaEX0051111	50.85	0.92	49.93
HsaEX0058989	81.92	32.02	49.9
HsaEX0059565	65.43	15.66	49.77
HsaEX0047356	65.32	15.6	49.72
HsaEX0051140	52.74	3.07	49.67
HsaEX0026036	52.19	2.59	49.6
HsaEX0000149	82.15	32.62	49.53
HsaEX0004132	61.88	12.53	49.35
HsaEX0033671	54.31	4.97	49.34
HsaEX0032697	91.3	41.99	49.31
HsaEX0003157	51.92	2.83	49.09
HsaEX1032112	68.7	19.68	49.02
HsaEX0055670	86.55	37.66	48.89
HsaEX0006782	62.67	13.79	48.88
HsaEX0070263	64.46	15.66	48.8
HsaEX0070258	65.82	17.04	48.78
HsaEX0016464	78.16	29.45	48.71
HsaEX0034003	55.45	6.83	48.62
HsaEX0007060	56.29	7.7	48.59
HsaEX0040475	53.55	5.07	48.48
HsaEX0012884	75.82	27.38	48.44
HsaEX0051163	51.92	3.8	48.12
HsaEX0044588	87.57	39.45	48.12
HsaEX0019090	58.68	10.61	48.07
HsaEX0005085	93.85	45.8	48.05
HsaEX0003019	71.29	23.25	48.04
HsaEX0043901	60.31	12.27	48.04
HsaEX0037265	85.58	37.57	48.01
HsaEX0018410	51	3.12	47.88
HsaEX0072509	55.13	7.31	47.82
HsaEX0038328	70.07	22.27	47.8
HsaEX0034863	79.2	31.42	47.78
HsaEX0015916	61.39	13.75	47.64
HsaEX6003982	51.94	4.37	47.57
HsaEX0016467	74.86	27.42	47.44
HsaEX0015476	69.71	22.36	47.35
HsaEX0056077	56.41	9.18	47.23
HsaEX0043773	66.72	19.66	47.06
HsaEX0054784	54.72	7.69	47.03
HsaEX0012221	49.11	2.17	46.94
HsaEX6087239	48.2	1.32	46.88
HsaEX0003016	48.46	1.7	46.76
HsaEX0056571	96.2	49.45	46.75
HsaEX1030646	46.88	0.22	46.66
HsaEX0047810	48.13	1.7	46.43
HsaEX1044557	68.35	21.98	46.37
HsaEX0060944	61.76	15.56	46.2
HsaEX0017044	87.34	41.18	46.16
HsaEX0019877	70.2	24.08	46.12
HsaEX0009420	80.51	34.47	46.04
HsaEX0073627	73.15	27.13	46.02
HsaEX6074205	100	54.09	45.91
HsaEX0011689	56.87	10.99	45.88
HsaEX0036252	48.9	3.11	45.79
HsaEX0051183	50.25	4.51	45.74
HsaEX0042503	83.49	37.84	45.65
HsaEX0013076	49.47	3.87	45.6
HsaEX0037467	67.61	22.08	45.53
HsaEX0041743	55.98	10.63	45.35
HsaEX0006952	74.03	28.75	45.28
HsaEX0060838	78.49	33.25	45.24
HsaEX6086075	52.28	7.12	45.16
HsaEX0000788	84.13	38.98	45.15
HsaEX0052251	52.02	7.03	44.99
HsaEX0012883	79.97	35.01	44.96
HsaEX0000641	98.59	53.69	44.9
HsaEX0026467	50.5	5.67	44.83
HsaEX0044946	75.2	30.44	44.76
HsaEX0056967	81.02	36.32	44.7
HsaEX0026760	97.44	52.83	44.61
HsaEX0008093	84.75	40.25	44.5
HsaEX0002319	44.47	0	44.47
HsaEX0036255	49.13	4.66	44.47
HsaEX6015209	98.77	54.31	44.46
HsaEX0043858	68.2	23.75	44.45
HsaEX1012283	57.37	12.93	44.44
HsaEX0028968	69.22	24.82	44.4
HsaEX0030034	79.59	35.2	44.39
HsaEX0070259	45.48	1.11	44.37
HsaEX0025921	56.78	12.45	44.33
HsaEX0070503	50.67	6.35	44.32
HsaEX0035813	48.42	4.29	44.13
HsaEX0038690	47.82	3.69	44.13
HsaEX0032930	100	55.93	44.07
HsaEX0026489	96.17	52.18	43.99
HsaEX1007303	89.23	45.29	43.94
HsaEX0056572	96.7	52.82	43.88
HsaEX0013011	91.11	47.34	43.77
HsaEX0022845	44.63	0.92	43.71
HsaEX0071569	74.07	30.38	43.69
HsaEX0020923	73.93	30.25	43.68
HsaEX0033684	46.58	2.91	43.67
HsaEX0050530	90.92	47.38	43.54
HsaEX0055716	62.02	18.49	43.53
HsaEX0049337	46.07	2.68	43.39
HsaEX0048275	78.49	35.19	43.3
HsaEX1019940	51.6	8.38	43.22
HsaEX0062729	47.83	4.71	43.12
HsaEX0003152	45.68	2.61	43.07
HsaEX0007240	50.91	7.99	42.92
HsaEX0055588	52.84	10	42.84
HsaEX0025234	67.23	24.53	42.7
HsaEX0010160	68.24	25.55	42.69
HsaEX0021585	42.53	0	42.53
HsaEX0063562	66.45	23.92	42.53
HsaEX0052250	71.89	29.38	42.51
HsaEX0036225	59.97	17.48	42.49
HsaEX1005633	51.88	9.48	42.4
HsaEX0051561	65.27	22.96	42.31
HsaEX0032160	88.31	46.03	42.28
HsaEX0037466	72.34	30.28	42.06
HsaEX0020963	100	57.97	42.03
HsaEX0051667	43.82	1.82	42
HsaEX0015809	42.44	0.46	41.98
HsaEX0070522	65.71	23.73	41.98
HsaEX1029166	55.17	13.21	41.96
HsaEX0004629	52.88	11.03	41.85
HsaEX0058390	58.99	17.16	41.83
HsaEX0070918	59.08	17.3	41.78
HsaEX0063953	54.67	13	41.67
HsaEX0022671	43.87	2.21	41.66
HsaEX0039780	88.05	46.4	41.65
HsaEX1014248	43.72	2.09	41.63
HsaEX0025457	42.86	1.25	41.61
HsaEX0036331	41.61	0	41.61
HsaEX0036507	48.66	7.07	41.59
HsaEX0061761	58.46	16.97	41.49
HsaEX0060607	45.41	3.94	41.47
HsaEX0034523	97.62	56.26	41.36
HsaEX0055640	60.83	19.47	41.36
HsaEX0041762	46.62	5.28	41.34
HsaEX0049336	45.97	4.66	41.31
HsaEX0021229	46.79	5.5	41.29
HsaEX0057775	41.68	0.44	41.24
HsaEX1030198	59.46	18.31	41.15
HsaEX0035640	65.62	24.63	40.99
HsaEX0005151	50.17	9.24	40.93
HsaEX1038515	64.42	23.5	40.92
HsaEX0026050	65	24.22	40.78
HsaEX1041334	65.06	24.29	40.77
HsaEX1040001	42.22	1.49	40.73
HsaEX0041427	70.42	29.82	40.6
HsaEX0059526	49.81	9.34	40.47
HsaEX0022024	80.51	40.06	40.45
HsaEX0067361	93.14	52.71	40.43
HsaEX0061917	43.18	2.77	40.41
HsaEX0024977	46.02	5.69	40.33
HsaEX0049450	78.26	37.93	40.33
HsaEX1023640	40.23	0	40.23
HsaEX0019888	87.72	47.5	40.22
HsaEX0050299	87.32	47.16	40.16
HsaEX0062787	44.44	4.35	40.09
HsaEX0066389	46.13	6.11	40.02
HsaEX7010863	53.17	13.18	39.99
HsaEX0023051	42.49	2.51	39.98
HsaEX0014382	44.06	4.09	39.97
HsaEX0051138	42.71	2.74	39.97
HsaEX1012934	81.79	41.89	39.9
HsaEX0048270	48.66	8.82	39.84
HsaEX0035420	41.67	1.9	39.77
HsaEX0054638	54.61	14.86	39.75
HsaEX0053983	75.8	36.1	39.7
HsaEX1040144	62.14	22.46	39.68
HsaEX0071570	64.26	24.61	39.65
HsaEX1039111	73.96	34.31	39.65
HsaEX0019952	41.41	1.86	39.55
HsaEX0037898	43.55	4	39.55
HsaEX1022683	62.16	22.68	39.48
HsaEX1013998	48.53	9.06	39.47
HsaEX0025777	87.4	47.95	39.45
HsaEX1032303	58.66	19.39	39.27
HsaEX0015827	46.85	7.63	39.22
HsaEX0040737	52.97	13.75	39.22
HsaEX0024357	91.11	51.9	39.21
HsaEX0043774	39.9	0.74	39.16
HsaEX0042667	87.23	48.1	39.13
HsaEX0067487	45.71	6.6	39.11
HsaEX0042574	49.07	10.02	39.05
HsaEX0008092	82.43	43.39	39.04
HsaEX0006764	79.07	40.04	39.03
HsaEX0061726	66.67	27.67	39
HsaEX0032827	92.91	53.92	38.99
HsaEX0052671	49.88	10.91	38.97
HsaEX0046423	50.48	11.61	38.87
HsaEX0021831	64.05	25.23	38.82
HsaEX0072147	41.91	3.11	38.8
HsaEX0063188	73.44	34.65	38.79
HsaEX0069618	41.33	2.57	38.76
HsaEX1018210	61.13	22.44	38.69
HsaEX0038006	38.65	0	38.65
HsaEX0055620	51.02	12.46	38.56
HsaEX0048269	62.68	24.13	38.55
HsaEX0013877	53.75	15.31	38.44
HsaEX0060509	42.6	4.17	38.43
HsaEX0017703	72.64	34.3	38.34
HsaEX0041285	83.79	45.5	38.29
HsaEX0030092	81.54	43.28	38.26
HsaEX0040548	39.75	1.52	38.23
HsaEX0020104	100	61.8	38.2
HsaEX1030207	59.31	21.2	38.11
HsaEX0005602	40.62	2.52	38.1
HsaEX0050300	91.21	53.17	38.04
HsaEX0038967	70.66	32.68	37.98
HsaEX0012022	44.44	6.59	37.85
HsaEX0021080	43.46	5.67	37.79
HsaEX0069999	71.16	33.38	37.78
HsaEX1019694	67.24	29.46	37.78
HsaEX1040115	37.66	0	37.66
HsaEX0024549	69.05	31.43	37.62
HsaEX0053741	42.11	4.5	37.61
HsaEX0016976	42.75	5.23	37.52
HsaEX0004136	47.98	10.52	37.46
HsaEX0066655	38.86	1.49	37.37
HsaEX0043861	41.33	3.98	37.35
HsaEX0028689	93.62	56.44	37.18
HsaEX0000651	62.22	25.08	37.14
HsaEX0061292	89.47	52.34	37.13
HsaEX0020953	77.3	40.2	37.1
HsaEX0006155	47.06	10	37.06
HsaEX1027111	46.96	9.9	37.06
HsaEX0044629	94.95	57.92	37.03
HsaEX0059048	43	5.99	37.01
HsaEX0033133	36.99	0	36.99
HsaEX0040218	62.4	25.45	36.95
HsaEX0053754	36.84	0	36.84
HsaEX0065634	36.83	0	36.83
HsaEX0041763	43.06	6.24	36.82
HsaEX0070785	56.36	19.56	36.8
HsaEX0066151	93.35	56.58	36.77
HsaEX0020254	50	13.25	36.75
HsaEX0037465	76.15	39.53	36.62
HsaEX1040976	94.79	58.17	36.62
HsaEX0055599	38.82	2.26	36.56
HsaEX0054211	65.95	29.41	36.54
HsaEX0048202	40.37	3.92	36.45
HsaEX0048789	39.45	3.05	36.4
HsaEX0059383	94.26	57.86	36.4
HsaEX0039267	52.89	16.51	36.38
HsaEX0048257	40.11	3.81	36.3
HsaEX1036077	37.04	0.75	36.29
HsaEX0050529	100	63.76	36.24
HsaEX0005852	59.83	23.59	36.24
HsaEX0039530	93.06	56.84	36.22
HsaEX0013376	82.46	46.24	36.22
HsaEX0007660	40.85	4.72	36.13
HsaEX0036506	36.13	0	36.13
HsaEX0062611	60.92	24.8	36.12
HsaEX0018350	43.96	7.89	36.07
HsaEX0028557	51.12	15.12	36
HsaEX0014070	35.84	0	35.84
HsaEX1025393	68.92	33.09	35.83
HsaEX0040027	42.32	6.52	35.8
HsaEX0022097	93.2	57.43	35.77
HsaEX0047046	84.53	48.77	35.76
HsaEX1045349	81.32	45.57	35.75
HsaEX1030445	61.18	25.48	35.7
HsaEX0030509	41.51	5.95	35.56
HsaEX0034512	59.59	24.07	35.52
HsaEX0052261	92.01	56.57	35.44
HsaEX0007254	44.37	8.96	35.41
HsaEX0073919	38.73	3.33	35.4
HsaEX0057149	45.37	9.99	35.38
HsaEX0041900	80.27	44.91	35.36
HsaEX0042824	76.66	41.34	35.32
HsaEX0060329	69.56	34.25	35.31
HsaEX0024976	39.92	4.78	35.14
HsaEX0065864	100	64.87	35.13
HsaEX0044634	62.73	27.62	35.11
HsaEX0037675	59.49	24.44	35.05
HsaEX0011931	46.15	11.11	35.04
HsaEX1044380	47.26	12.24	35.02
HsaEX0063287	39.91	4.9	35.01
HsaEX0006798	40.11	5.11	35
HsaEX7005729	96.43	61.47	34.96
HsaEX0053680	81.72	46.76	34.96
HsaEX0015695	65.23	30.34	34.89
HsaEX0052967	55.03	20.14	34.89
HsaEX0054421	65.91	31.1	34.81
HsaEX0022094	55.19	20.4	34.79
HsaEX0026568	41.04	6.29	34.75
HsaEX0041842	36.85	2.13	34.72
HsaEX0047869	43.2	8.52	34.68
HsaEX0035635	38.71	4.05	34.66
HsaEX0062073	69.86	35.21	34.65
HsaEX0058400	39.35	4.74	34.61
HsaEX0069340	40.44	5.83	34.61
HsaEX0049385	36.49	1.95	34.54
HsaEX0000817	100	65.52	34.48
HsaEX0012230	41.24	6.76	34.48
HsaEX1004873	34.55	0.09	34.46
HsaEX1000734	50.43	16	34.43
HsaEX0020290	38.02	3.63	34.39
HsaEX0040439	85.14	50.76	34.38
HsaEX0035441	42.22	7.85	34.37
HsaEX0055886	73.99	39.62	34.37
HsaEX0071895	87.52	53.19	34.33
HsaEX0005591	65.73	31.44	34.29
HsaEX0016544	46.67	12.39	34.28
HsaEX0060620	97.61	63.33	34.28
HsaEX0071083	36.67	2.43	34.24
HsaEX1020254	56.44	22.26	34.18
HsaEX0004757	34.16	0	34.16
HsaEX0055885	75.93	41.79	34.14
HsaEX0006560	73.42	39.34	34.08
HsaEX0049364	84.78	50.72	34.06
HsaEX0026714	47.9	13.86	34.04
HsaEX1000317	45.45	11.43	34.02
HsaEX0013023	42.58	8.61	33.97
HsaEX0066962	72.75	38.78	33.97
HsaEX0037926	63.34	29.38	33.96
HsaEX0042933	33.9	0	33.9
HsaEX0052089	64.27	30.37	33.9
HsaEX0070504	37.58	3.71	33.87
HsaEX0051231	37.9	4.04	33.86
HsaEX0005579	83.23	49.41	33.82
HsaEX0031714	33.81	0	33.81
HsaEX0060835	43.85	10.05	33.8
HsaEX0011453	46.67	12.93	33.74
HsaEX0052627	64.93	31.2	33.73
HsaEX0026020	53.14	19.44	33.7
HsaEX0036237	39.73	6.04	33.69
HsaEX0066667	34.79	1.19	33.6
HsaEX0005500	74.96	41.36	33.6
HsaEX0071008	93.1	59.5	33.6
HsaEX0002792	55.71	22.12	33.59
HsaEX0051180	48.16	14.57	33.59
HsaEX1046169	72.54	39.07	33.47
HsaEX0034483	34	0.55	33.45
HsaEX0033678	58.59	25.17	33.42
HsaEX0054341	69.82	36.4	33.42
HsaEX0006571	64.52	31.15	33.37
HsaEX0066680	33.37	0	33.37
HsaEX1016880	45.76	12.41	33.35
HsaEX0005074	36.31	2.98	33.33
HsaEX0055994	78.07	44.8	33.27
HsaEX0056073	46.38	13.13	33.25
HsaEX0019193	53.1	19.86	33.24
HsaEX0023501	34.95	1.71	33.24
HsaEX0016164	40.24	7.06	33.18
HsaEX0064773	58.22	25.19	33.03
HsaEX0045510	36.82	3.8	33.02
HsaEX0049367	33.02	0	33.02
HsaEX1026305	33.4	0.47	32.93
HsaEX0066267	40	7.1	32.9
HsaEX0057495	54.84	21.99	32.85
HsaEX0069302	34.62	1.89	32.73
HsaEX0038645	49.52	16.8	32.72
HsaEX0057701	40.19	7.47	32.72
HsaEX0005757	71.34	38.66	32.68
HsaEX0003257	41.69	9.04	32.65
HsaEX0064942	44.67	12.08	32.59
HsaEX0072503	50.12	17.54	32.58
HsaEX1025297	73.69	41.13	32.56
HsaEX0006179	89.4	56.85	32.55
HsaEX0014716	65.03	32.48	32.55
HsaEX0042383	99.28	66.81	32.47
HsaEX1000735	46.66	14.23	32.43
HsaEX1007697	82.31	49.91	32.4
HsaEX0054862	58.5	26.17	32.33
HsaEX0060963	51.65	19.4	32.25
HsaEX0016466	100	67.76	32.24
HsaEX0048249	35.91	3.68	32.23
HsaEX0033679	67.5	35.37	32.13
HsaEX0022329	38.63	6.51	32.12
HsaEX0034668	100	68	32
HsaEX0045535	100	68	32
HsaEX0058351	50.01	18.04	31.97
HsaEX0055131	85.9	53.96	31.94
HsaEX0012116	34.66	2.83	31.83
HsaEX0028745	48.88	17.07	31.81
HsaEX0011825	51.26	19.51	31.75
HsaEX0040388	55.66	23.91	31.75
HsaEX0061939	71.86	40.12	31.74
HsaEX0030036	71.5	39.77	31.73
HsaEX0029869	93.75	62.03	31.72
HsaEX0052307	65.75	34.03	31.72
HsaEX1023872	32.94	1.25	31.69
HsaEX0015473	31.67	0	31.67
HsaEX0060013	97	65.35	31.65
HsaEX0027639	79.13	47.5	31.63
HsaEX0072837	77.46	45.84	31.62
HsaEX0067508	35.85	4.26	31.59
HsaEX0047489	34.04	2.45	31.59
HsaEX0013780	86.04	54.54	31.5
HsaEX6060610	100	68.55	31.45
HsaEX0002321	34.3	2.94	31.36
HsaEX0015672	84.9	53.56	31.34
HsaEX0036505	31.34	0	31.34
HsaEX0066684	59.77	28.47	31.3
HsaEX0012069	90.99	59.8	31.19
HsaEX0022145	31.15	0	31.15
HsaEX0012402	85.54	54.43	31.11
HsaEX0045921	32.86	1.82	31.04
HsaEX0069709	69.77	38.73	31.04
HsaEX0013878	53.9	22.94	30.96
HsaEX0067998	35.8	4.85	30.95
HsaEX1008891	66.47	35.53	30.94
HsaEX0071336	30.93	0	30.93
HsaEX0018829	43.86	12.99	30.87
HsaEX0072596	61.19	30.36	30.83
HsaEX0050758	31.93	1.13	30.8
HsaEX0065036	33.87	3.07	30.8
HsaEX6015722	32.16	1.36	30.8
HsaEX0039550	85.01	54.23	30.78
HsaEX0042129	42.27	11.5	30.77
HsaEX0000836	33.33	2.56	30.77
HsaEX0048258	32.82	2.12	30.7
HsaEX0010796	91.37	60.7	30.67
HsaEX0001839	37.02	6.37	30.65
HsaEX7003519	31.62	0.98	30.64
HsaEX0015683	60.93	30.32	30.61
HsaEX0058461	36.58	6.03	30.55
HsaEX0020264	34.31	3.77	30.54
HsaEX0050298	90.82	60.29	30.53
HsaEX0038638	82.72	52.28	30.44
HsaEX0049991	44.24	13.83	30.41
HsaEX0028200	36.87	6.46	30.41
HsaEX0046768	50.29	19.91	30.38
HsaEX0019903	89.32	58.97	30.35
HsaEX0021183	94.6	64.31	30.29
HsaEX0015457	31.96	1.68	30.28
HsaEX0027019	55.49	25.24	30.25
HsaEX0024131	55.92	25.68	30.24
HsaEX0066242	82.7	52.5	30.2
HsaEX0058030	30.17	0	30.17
HsaEX0013539	37.23	7.1	30.13
HsaEX1027655	44.03	13.96	30.07
HsaEX0030854	88.49	58.42	30.07
HsaEX0072291	47.37	17.33	30.04
HsaEX0007125	32.81	2.79	30.02
HsaEX0022673	36.4	6.42	29.98
HsaEX0020103	100	70.06	29.94
HsaEX0033129	34.62	4.68	29.94
HsaEX0010533	71.9	41.97	29.93
HsaEX0007416	37.28	7.35	29.93
HsaEX0025925	30.37	0.47	29.9
HsaEX0014392	51.81	21.94	29.87
HsaEX0059336	95.29	65.43	29.86
HsaEX0007877	95.41	65.57	29.84
HsaEX0051179	31.04	1.25	29.79
HsaEX0073151	63.95	34.19	29.76
HsaEX0015364	53.45	23.7	29.75
HsaEX0027975	41.68	11.93	29.75
HsaEX1041951	38.39	8.71	29.68
HsaEX0041922	38.52	8.88	29.64
HsaEX0012879	54.49	24.86	29.63
HsaEX0071675	29.6	0	29.6
HsaEX0047518	46.12	16.52	29.6
HsaEX0053647	97.46	67.86	29.6
HsaEX0023505	50.89	21.32	29.57
HsaEX0062368	52.96	23.52	29.44
HsaEX0063648	60.12	30.69	29.43
HsaEX0067681	33.61	4.2	29.41
HsaEX0025938	53.56	24.17	29.39
HsaEX0053010	29.82	0.43	29.39
HsaEX0040951	31.62	2.24	29.38
HsaEX0022986	42.88	13.51	29.37
HsaEX0023360	29.37	0	29.37
HsaEX0034140	31.65	2.31	29.34
HsaEX1008588	37.96	8.67	29.29
HsaEX0067471	31.57	2.3	29.27
HsaEX0069485	93.17	63.91	29.26
HsaEX0008749	31.06	1.87	29.19
HsaEX0049811	30.12	0.94	29.18
HsaEX0001978	94.6	65.42	29.18
HsaEX0054711	84.07	54.89	29.18
HsaEX0012119	29.14	0	29.14
HsaEX0032631	44.82	15.8	29.02
HsaEX0016862	35.42	6.44	28.98
HsaEX0020145	55.17	26.19	28.98
HsaEX0033358	84.77	55.79	28.98
HsaEX0051927	71.14	42.19	28.95
HsaEX0012102	44.66	15.74	28.92
HsaEX0023624	34.88	6.02	28.86
HsaEX0005617	57	28.15	28.85
HsaEX0054000	59.53	30.7	28.83
HsaEX0056510	66.05	37.23	28.82
HsaEX0029226	48.07	19.26	28.81
HsaEX0000185	77.07	48.32	28.75
HsaEX0024354	30.23	1.49	28.74
HsaEX0026120	28.72	0	28.72
HsaEX0023494	34.27	5.56	28.71
HsaEX0071644	33.33	4.65	28.68
HsaEX0029441	30.77	2.18	28.59
HsaEX0071798	98.81	70.26	28.55
HsaEX0053462	60.84	32.3	28.54
HsaEX0003354	66.99	38.46	28.53
HsaEX0025141	75.99	47.46	28.53
HsaEX0048668	31.76	3.26	28.5
HsaEX0034511	76.77	48.3	28.47
HsaEX0030508	32.5	4.07	28.43
HsaEX0024018	84.93	56.52	28.41
HsaEX0044668	30.66	2.25	28.41
HsaEX0048259	29.1	0.7	28.4
HsaEX0017697	65.29	36.91	28.38
HsaEX7010553	54.22	25.84	28.38
HsaEX0015943	68.97	40.66	28.31
HsaEX0049276	94.6	66.31	28.29
HsaEX0009896	92.51	64.23	28.28
HsaEX0002844	44.05	15.79	28.26
HsaEX0019185	97.71	69.52	28.19
HsaEX0013181	82.33	54.15	28.18
HsaEX0034927	60.71	32.58	28.13
HsaEX0063917	35.38	7.25	28.13
HsaEX0060157	54.22	26.09	28.13
HsaEX0023218	28.12	0	28.12
HsaEX0068511	75.96	47.86	28.1
HsaEX0055669	92.66	64.58	28.08
HsaEX6091098	29.47	1.42	28.05
HsaEX0063412	31.97	3.94	28.03
HsaEX0037082	100	72	28
HsaEX0007132	37.92	9.93	27.99
HsaEX1007790	35.21	7.32	27.89
HsaEX0043752	29.08	1.19	27.89
HsaEX0025815	67.57	39.72	27.85
HsaEX0074483	43.16	15.31	27.85
HsaEX0021647	27.84	0	27.84
HsaEX7008349	92.67	64.88	27.79
HsaEX0022392	27.76	0	27.76
HsaEX0041654	74.04	46.34	27.7
HsaEX0030191	94.53	66.86	27.67
HsaEX0004659	92.38	64.72	27.66
HsaEX0068513	89.33	61.67	27.66
HsaEX0005556	27.6	0	27.6
HsaEX0030448	86.76	59.26	27.5
HsaEX0022158	58.23	30.73	27.5
HsaEX0005316	27.47	0	27.47
HsaEX0051121	45.15	17.7	27.45
HsaEX0019873	29.54	2.13	27.41
HsaEX0056672	66.97	39.6	27.37
HsaEX0024467	78.48	51.12	27.36
HsaEX0054738	33.55	6.19	27.36
HsaEX0052048	96.84	69.49	27.35
HsaEX0071409	32.08	4.76	27.32
HsaEX0022300	32.85	5.54	27.31
HsaEX0045736	30.33	3.03	27.3
HsaEX0012406	37.57	10.34	27.23
HsaEX6059402	39.08	11.9	27.18
HsaEX0048133	27.31	0.14	27.17
HsaEX0042517	87.88	60.71	27.17
HsaEX0041279	31.63	4.47	27.16
HsaEX0073841	72.53	45.4	27.13
HsaEX0020938	30.77	3.64	27.13
HsaEX0066666	30.45	3.35	27.1
HsaEX1005735	46.05	19	27.05
HsaEX0018423	94.37	67.35	27.02
HsaEX0015276	27.01	0	27.01
HsaEX0041381	82.02	55.01	27.01
HsaEX1044405	59.32	32.35	26.97
HsaEX1030278	63.24	36.28	26.96
HsaEX0067855	100	73.04	26.96
HsaEX1011149	29.91	3.04	26.87
HsaEX1032480	42.83	16	26.83
HsaEX0019206	36.42	9.63	26.79
HsaEX0016966	47.8	21.02	26.78
HsaEX0056575	75.88	49.13	26.75
HsaEX0065778	44.68	17.99	26.69
HsaEX1023717	26.67	0	26.67
HsaEX1022252	28.06	1.39	26.67
HsaEX0035360	91.83	65.18	26.65
HsaEX0061491	26.83	0.19	26.64
HsaEX0052292	37.5	10.89	26.61
HsaEX0049689	30.56	3.98	26.58
HsaEX0051079	37.5	10.92	26.58
HsaEX0072670	30.53	3.98	26.55
HsaEX0017143	100	73.5	26.5
HsaEX0035995	41.08	14.58	26.5
HsaEX0021618	93.01	66.52	26.49
HsaEX6068969	47.01	20.54	26.47
HsaEX0038390	33.88	7.42	26.46
HsaEX0041226	27.95	1.51	26.44
HsaEX0035734	42.91	16.49	26.42
HsaEX0055274	90.74	64.33	26.41
HsaEX0056573	98.02	71.61	26.41
HsaEX1024490	95.79	69.4	26.39
HsaEX0044865	26.37	0	26.37
HsaEX0063286	33.41	7.04	26.37
HsaEX0017945	38.01	11.65	26.36
HsaEX1004198	37.54	11.18	26.36
HsaEX0025377	42.22	15.92	26.3
HsaEX0027562	96.84	70.57	26.27
HsaEX0053821	74.63	48.41	26.22
HsaEX1007986	95.74	69.57	26.17
HsaEX0052047	96.64	70.48	26.16
HsaEX0071935	48.54	22.4	26.14
HsaEX0028887	78.76	52.63	26.13
HsaEX0009083	42.56	16.44	26.12
HsaEX0034068	76.11	50	26.11
HsaEX0069695	45.57	19.49	26.08
HsaEX0015504	37.58	11.51	26.07
HsaEX0073887	75.78	49.78	26
HsaEX1019759	82.1	56.1	26
HsaEX0039343	52.41	26.42	25.99
HsaEX0054491	56.38	30.4	25.98
HsaEX0023273	34.55	8.57	25.98
HsaEX1027049	67.25	41.35	25.9
HsaEX0036724	34.34	8.45	25.89
HsaEX0018693	29.22	3.33	25.89
HsaEX0051539	26.54	0.65	25.89
HsaEX0051521	89.56	63.7	25.86
HsaEX1001470	62.5	36.67	25.83
HsaEX1035929	31.74	5.91	25.83
HsaEX0003288	29.35	3.53	25.82
HsaEX1043466	27.8	1.98	25.82
HsaEX0050681	37.59	11.78	25.81
HsaEX0056569	25.76	0	25.76
HsaEX0048134	25.71	0	25.71
HsaEX0033806	26.52	0.82	25.7
HsaEX1007053	28.33	2.67	25.66
HsaEX0069974	31.82	6.17	25.65
HsaEX0010742	92.58	66.93	25.65
HsaEX0068512	91.06	65.43	25.63
HsaEX0039303	40.2	14.6	25.6
HsaEX0043155	46.82	21.22	25.6
HsaEX0021304	25.58	0	25.58
HsaEX0046607	25.58	0	25.58
HsaEX0032608	25.57	0	25.57
HsaEX0018797	79.01	53.45	25.56
HsaEX0003694	35.14	9.59	25.55
HsaEX1010516	35.01	9.55	25.46
HsaEX0072724	37.07	11.68	25.39
HsaEX1046481	78.48	53.09	25.39
HsaEX0026754	98.51	73.13	25.38
HsaEX0009856	75.35	50	25.35
HsaEX0014863	39.42	14.08	25.34
HsaEX0018944	36.74	11.48	25.26
HsaEX0035945	86.6	61.35	25.25
HsaEX0021454	31.65	6.42	25.23
HsaEX0056306	29.33	4.11	25.22
HsaEX0034628	25.38	0.18	25.2
HsaEX0056638	69.96	44.77	25.19
HsaEX0034767	62.49	37.31	25.18
HsaEX0062928	31.67	6.52	25.15
HsaEX0001577	30.27	5.12	25.15
HsaEX0063997	40	14.85	25.15
HsaEX0015266	95.21	70.06	25.15
HsaEX0063883	97.24	72.09	25.15
HsaEX0038179	41.11	16.09	25.02
HsaEX0001340	80	55	25
HsaEX0007926	50	25	25
HsaEX0046741	100	75	25
HsaEX0041462	72.55	47.59	24.96
HsaEX7007515	85.23	60.29	24.94
HsaEX1041702	82.72	57.78	24.94
HsaEX0053570	56.91	32	24.91
HsaEX0017344	38.85	13.95	24.9
HsaEX0052850	93.78	68.89	24.89
HsaEX0043703	37.05	12.16	24.89
HsaEX0004090	31.82	6.94	24.88
HsaEX0031265	87.88	63.03	24.85
HsaEX0041908	28.3	3.48	24.82
HsaEX0021619	86.42	61.61	24.81
HsaEX0038120	27.07	2.27	24.8
HsaEX0060989	26.24	1.45	24.79
HsaEX0023981	73.46	48.69	24.77
HsaEX0019685	85.63	60.87	24.76
HsaEX0009496	51.3	26.56	24.74
HsaEX0041079	70.45	45.73	24.72
HsaEX0051998	66.5	41.79	24.71
HsaEX0059842	77.82	53.11	24.71
HsaEX0009383	45.75	21.05	24.7
HsaEX0008345	69.89	45.21	24.68
HsaEX0027028	97.32	72.64	24.68
HsaEX0009132	24.66	0	24.66
HsaEX0008058	96.28	71.63	24.65
HsaEX0041057	26.02	1.38	24.64
HsaEX1043511	100	75.38	24.62
HsaEX0051051	88.88	64.31	24.57
HsaEX0074472	37.29	12.73	24.56
HsaEX0070238	73.6	49.04	24.56
HsaEX0073739	78.57	54.02	24.55
HsaEX0025876	95.09	70.56	24.53
HsaEX0008648	31.67	7.15	24.52
HsaEX0042512	35.87	11.36	24.51
HsaEX0007471	100	75.51	24.49
HsaEX1042577	71.01	46.54	24.47
HsaEX1005540	33.02	8.55	24.47
HsaEX0045322	81.18	56.72	24.46
HsaEX0048240	89.86	65.42	24.44
HsaEX0067645	41.4	16.96	24.44
HsaEX0006871	88.08	63.71	24.37
HsaEX0068106	31.84	7.48	24.36
HsaEX1045437	34.48	10.17	24.31
HsaEX0071493	30.82	6.58	24.24
HsaEX1026428	39.57	15.33	24.24
HsaEX0037704	100	75.76	24.24
HsaEX0042673	36.09	11.88	24.21
HsaEX0001233	76.47	52.29	24.18
HsaEX0003008	88.98	64.81	24.17
HsaEX0069519	33.03	8.92	24.11
HsaEX0025362	28.72	4.63	24.09
HsaEX0069007	24.19	0.11	24.08
HsaEX0048254	43.4	19.32	24.08
HsaEX0044682	88.47	64.41	24.06
HsaEX0022867	69.62	45.59	24.03
HsaEX0041239	25.02	1.01	24.01
HsaEX0036171	45.26	21.27	23.99
HsaEX0010794	86.67	62.69	23.98
HsaEX0008352	89.44	65.48	23.96
HsaEX0058111	23.95	0	23.95
HsaEX0049629	80.74	56.82	23.92
HsaEX0040763	62.5	38.59	23.91
HsaEX0009679	77.28	53.43	23.85
HsaEX0037072	89.8	65.95	23.85
HsaEX0037734	85.11	61.28	23.83
HsaEX0042403	89.66	65.83	23.83
HsaEX0019776	57.53	33.71	23.82
HsaEX0043905	80.2	56.41	23.79
HsaEX0041445	85.96	62.18	23.78
HsaEX0067131	29.11	5.34	23.77
HsaEX0040217	35.87	12.11	23.76
HsaEX1023726	64.93	41.18	23.75
HsaEX0066677	33.13	9.39	23.74
HsaEX0044093	28.99	5.26	23.73
HsaEX1029880	49.86	26.17	23.69
HsaEX0017702	28.28	4.6	23.68
HsaEX1037810	26.92	3.27	23.65
HsaEX0009072	62.58	38.96	23.62
HsaEX0026193	37.29	13.68	23.61
HsaEX1030814	24.79	1.18	23.61
HsaEX7003797	83.05	59.44	23.61
HsaEX0019516	96	72.41	23.59
HsaEX0034311	80.06	56.52	23.54
HsaEX0029974	37.88	14.35	23.53
HsaEX6038494	100	76.47	23.53
HsaEX0063744	44.18	20.66	23.52
HsaEX0058942	100	76.48	23.52
HsaEX1019760	81.54	58.04	23.5
HsaEX1030195	59.86	36.36	23.5
HsaEX1034749	32.14	8.65	23.49
HsaEX0007801	56.04	32.58	23.46
HsaEX0009621	44.72	21.26	23.46
HsaEX1008364	23.76	0.31	23.45
HsaEX0033479	75.94	52.49	23.45
HsaEX0028630	36.35	12.91	23.44
HsaEX1046417	58.3	34.86	23.44
HsaEX0025020	25.17	1.74	23.43
HsaEX1010762	57.01	33.58	23.43
HsaEX0039055	88.97	65.55	23.42
HsaEX0053980	97.29	73.87	23.42
HsaEX0049500	89.07	65.66	23.41
HsaEX0074364	59.4	36	23.4
HsaEX1045952	40.74	17.36	23.38
HsaEX0008809	71.27	47.89	23.38
HsaEX0023274	96.67	73.33	23.34
HsaEX0000491	51.48	28.14	23.34
HsaEX6011556	44.17	20.85	23.32
HsaEX0051914	43.09	19.79	23.3
HsaEX0006904	24.85	1.55	23.3
HsaEX0017699	46	22.71	23.29
HsaEX0004950	89.07	65.8	23.27
HsaEX0055387	63.93	40.67	23.26
HsaEX0040390	68.07	44.82	23.25
HsaEX0048624	43.73	20.49	23.24
HsaEX0045503	94.48	71.26	23.22
HsaEX1043218	24.38	1.16	23.22
HsaEX0054208	84.99	61.77	23.22
HsaEX0005029	79.15	55.96	23.19
HsaEX0048321	29.48	6.35	23.13
HsaEX0068311	86.27	63.18	23.09
HsaEX1035522	23.08	0	23.08
HsaEX1038436	96.67	73.63	23.04
HsaEX0006385	36.06	13.02	23.04
HsaEX0000280	73.47	50.44	23.03
HsaEX0042716	32.39	9.37	23.02
HsaEX0042371	27.63	4.61	23.02
HsaEX0041746	91.54	68.54	23
HsaEX0069420	53.83	30.83	23
HsaEX0037602	24.78	1.79	22.99
HsaEX0073499	49.55	26.56	22.99
HsaEX0032907	34.69	11.76	22.93
HsaEX0074561	75.26	52.34	22.92
HsaEX0012233	54.28	31.38	22.9
HsaEX0072470	92.21	69.32	22.89
HsaEX0053135	57.53	34.65	22.88
HsaEX0069325	100	77.16	22.84
HsaEX0069419	49.31	26.47	22.84
HsaEX0029879	52.38	29.56	22.82
HsaEX0002399	100	77.18	22.82
HsaEX0061450	25.5	2.72	22.78
HsaEX0074432	34.22	11.44	22.78
HsaEX0042746	25.71	2.94	22.77
HsaEX1000120	93.88	71.11	22.77
HsaEX0035531	55.46	32.72	22.74
HsaEX1035942	28.42	5.68	22.74
HsaEX0024657	100	77.26	22.74
HsaEX0065563	35.1	12.38	22.72
HsaEX0008744	92.2	69.5	22.7
HsaEX1025965	76.91	54.21	22.7
HsaEX0040234	92.73	70.04	22.69
HsaEX1027321	26.19	3.53	22.66
HsaEX6048181	100	77.34	22.66
HsaEX0004446	31.81	9.16	22.65
HsaEX0032694	96.15	73.53	22.62
HsaEX0071936	47.28	24.66	22.62
HsaEX0050240	65.86	43.25	22.61
HsaEX0052042	78.98	56.38	22.6
HsaEX0019889	33.33	10.74	22.59
HsaEX0019521	36.03	13.46	22.57
HsaEX0019603	44.68	22.11	22.57
HsaEX1023484	54.84	32.28	22.56
HsaEX0073541	86.55	64	22.55
HsaEX0036299	95.7	73.16	22.54
HsaEX0008284	27.58	5.04	22.54
HsaEX0029947	29.62	7.08	22.54
HsaEX0047161	24.04	1.5	22.54
HsaEX0026043	45.86	23.35	22.51
HsaEX1017048	69.96	47.45	22.51
HsaEX0065791	34.38	11.89	22.49
HsaEX0066646	95.73	73.25	22.48
HsaEX6052602	97.26	74.79	22.47
HsaEX0063884	95.18	72.73	22.45
HsaEX0038093	28.35	5.91	22.44
HsaEX0046671	64.58	42.14	22.44
HsaEX0050882	75.38	52.94	22.44
HsaEX6012180	88.75	66.32	22.43
HsaEX0055524	28.48	6.05	22.43
HsaEX0066593	48.85	26.45	22.4
HsaEX0008287	22.4	0	22.4
HsaEX0002308	38.32	15.94	22.38
HsaEX1033928	22.37	0	22.37
HsaEX0028620	37.62	15.25	22.37
HsaEX0069421	45.93	23.58	22.35
HsaEX0029909	72.09	49.75	22.34
HsaEX0064155	97.65	75.32	22.33
HsaEX0071558	26.18	3.85	22.33
HsaEX1015845	67.9	45.58	22.32
HsaEX0010960	94.81	72.52	22.29
HsaEX0049748	91.83	69.54	22.29
HsaEX0049229	29.1	6.82	22.28
HsaEX0069884	24.02	1.76	22.26
HsaEX0056505	100	77.77	22.23
HsaEX0057959	33.29	11.06	22.23
HsaEX0002424	95.82	73.61	22.21
HsaEX0017144	100	77.8	22.2
HsaEX0048687	44.92	22.73	22.19
HsaEX0033934	97.55	75.38	22.17
HsaEX0047025	35.92	13.75	22.17
HsaEX0045920	27.99	5.82	22.17
HsaEX0008756	54.5	32.35	22.15
HsaEX0013442	23.4	1.28	22.12
HsaEX1006629	23.82	1.71	22.11
HsaEX0013460	95.26	73.17	22.09
HsaEX0040812	25.61	3.56	22.05
HsaEX0071106	100	77.95	22.05
HsaEX0007836	25.25	3.21	22.04
HsaEX0041193	97.85	75.83	22.02
HsaEX0053898	100	77.98	22.02
HsaEX1025380	23.81	1.84	21.97
HsaEX0036845	87.03	65.1	21.93
HsaEX0066678	28.56	6.63	21.93
HsaEX6098297	23.4	1.54	21.86
HsaEX6091037	92.15	70.3	21.85
HsaEX0071739	89.22	67.44	21.78
HsaEX0011908	23.89	2.12	21.77
HsaEX0043473	93.5	71.74	21.76
HsaEX0009151	62.97	41.21	21.76
HsaEX0064027	21.69	0	21.69
HsaEX0022643	83.75	62.06	21.69
HsaEX0061655	55.84	34.19	21.65
HsaEX0012165	22.8	1.16	21.64
HsaEX0036254	23.54	1.94	21.6
HsaEX0035202	67.58	46.01	21.57
HsaEX0052533	87.88	66.35	21.53
HsaEX0057479	26	4.48	21.52
HsaEX0005132	54.52	33.03	21.49
HsaEX0014275	21.63	0.14	21.49
HsaEX1025686	71.19	49.7	21.49
HsaEX0017336	100	78.52	21.48
HsaEX0005954	25	3.53	21.47
HsaEX1042047	23.84	2.37	21.47
HsaEX1037155	23.53	2.08	21.45
HsaEX1025550	21.44	0	21.44
HsaEX0052287	23.09	1.67	21.42
HsaEX0048420	32.02	10.61	21.41
HsaEX1013969	24.32	2.91	21.41
HsaEX0038149	31.43	10.03	21.4
HsaEX0020638	86.93	65.55	21.38
HsaEX0007868	78.36	57	21.36
HsaEX0020438	100	78.64	21.36
HsaEX0003038	30.89	9.54	21.35
HsaEX0026124	21.34	0	21.34
HsaEX0063243	21.34	0	21.34
HsaEX0065918	100	78.67	21.33
HsaEX1046332	21.33	0	21.33
HsaEX0012064	89.97	68.66	21.31
HsaEX0036543	90.24	68.93	21.31
HsaEX0068668	33.2	11.91	21.29
HsaEX0014935	25.75	4.47	21.28
HsaEX0010283	70.1	48.82	21.28
HsaEX0051482	95.48	74.23	21.25
HsaEX0043073	27.12	5.88	21.24
HsaEX1035649	21.24	0	21.24
HsaEX0061426	56.82	35.6	21.22
HsaEX0021082	44.03	22.84	21.19
HsaEX0045117	39.95	18.76	21.19
HsaEX1043914	23.88	2.7	21.18
HsaEX0044929	54.99	33.83	21.16
HsaEX0073930	25.05	3.89	21.16
HsaEX0029173	26.83	5.68	21.15
HsaEX0053856	99.1	77.95	21.15
HsaEX1045152	26.64	5.5	21.14
HsaEX0045350	71.35	50.22	21.13
HsaEX0074344	88.06	66.94	21.12
HsaEX6069446	100	78.88	21.12
HsaEX0062242	23.4	2.33	21.07
HsaEX1027028	21.54	0.47	21.07
HsaEX0048594	100	78.95	21.05
HsaEX0056809	78.46	57.41	21.05
HsaEX0009081	69.02	47.99	21.03
HsaEX0003662	64.47	43.49	20.98
HsaEX0055282	100	79.03	20.97
HsaEX0030644	20.96	0	20.96
HsaEX0001085	40.95	20	20.95
HsaEX0038799	89.93	69	20.93
HsaEX0060243	83.72	62.79	20.93
HsaEX0000005	45.35	24.43	20.92
HsaEX0015961	100	79.1	20.9
HsaEX0033775	33.88	12.98	20.9
HsaEX0066768	82.17	61.29	20.88
HsaEX0010892	23.81	2.94	20.87
HsaEX6019794	38.46	17.65	20.81
HsaEX0042869	85.19	64.39	20.8
HsaEX0017555	38.33	17.54	20.79
HsaEX0018620	75	54.22	20.78
HsaEX0051397	84.18	63.41	20.77
HsaEX0068898	94.17	73.43	20.74
HsaEX0060718	34.43	13.7	20.73
HsaEX0073140	81.28	60.59	20.69
HsaEX0016037	29.23	8.55	20.68
HsaEX1001076	24.4	3.74	20.66
HsaEX6094785	90.06	69.4	20.66
HsaEX0051996	44.83	24.21	20.62
HsaEX0060978	89.07	68.47	20.6
HsaEX1037512	20.59	0	20.59
HsaEX1012909	20.83	0.25	20.58
HsaEX0032967	72	51.44	20.56
HsaEX6085042	100	79.44	20.56
HsaEX0017573	20.56	0	20.56
HsaEX1005848	58.76	38.23	20.53
HsaEX0037752	64.53	44.02	20.51
HsaEX0073238	53.12	32.63	20.49
HsaEX0073466	34.12	13.63	20.49
HsaEX0043458	100	79.53	20.47
HsaEX0067262	84.87	64.44	20.43
HsaEX0037791	26.83	6.42	20.41
HsaEX0021251	20.76	0.36	20.4
HsaEX0051224	26.95	6.58	20.37
HsaEX0038966	73.08	52.72	20.36
HsaEX0060156	20.79	0.45	20.34
HsaEX0024570	21.12	0.82	20.3
HsaEX0055397	84.95	64.65	20.3
HsaEX0004246	85	64.71	20.29
HsaEX0029281	100	79.74	20.26
HsaEX1038185	54.67	34.41	20.26
HsaEX0032456	91.41	71.15	20.26
HsaEX0051187	84.24	64	20.24
HsaEX0057558	95.59	75.36	20.23
HsaEX0019478	68.79	48.64	20.15
HsaEX0059122	40.14	20	20.14
HsaEX0072500	20.4	0.26	20.14
HsaEX0041426	63.77	43.64	20.13
HsaEX0059507	50.85	30.75	20.1
HsaEX0027977	99.08	79	20.08
HsaEX0045047	35.76	15.68	20.08
HsaEX0002836	24.23	4.17	20.06
HsaEX0006387	81.22	61.16	20.06
HsaEX0050846	81.11	61.05	20.06
HsaEX0071084	88.63	68.58	20.05
HsaEX0039904	33.98	13.94	20.04
HsaEX0066555	84.85	64.81	20.04
HsaEX0065777	22.58	2.55	20.03
HsaEX0015942	73.43	53.41	20.02
HsaEX0023661	92.4	72.38	20.02
HsaEX0063107	88.65	68.63	20.02
HsaEX0064772	74.5	54.48	20.02
HsaEX6064433	100	80	20
HsaEX0017718	42.74	22.75	19.99
HsaEX6053629	95.58	75.59	19.99
HsaEX0031632	38.46	18.52	19.94
HsaEX0036510	20.62	0.7	19.92
HsaEX0014192	100	80.09	19.91
HsaEX1008592	19.84	0	19.84
HsaEX0026334	100	80.17	19.83
HsaEX0059281	19.83	0	19.83
HsaEX0053977	30.06	10.25	19.81
HsaEX0004145	55.4	35.59	19.81
HsaEX0017700	51.66	31.86	19.8
HsaEX0071894	90.62	70.83	19.79
HsaEX1016101	25.98	6.21	19.77
HsaEX0001215	99.05	79.31	19.74
HsaEX0069448	39.14	19.41	19.73
HsaEX0069684	31.49	11.76	19.73
HsaEX0002785	20.74	1.02	19.72
HsaEX0010793	63.01	43.3	19.71
HsaEX0051300	28.67	8.96	19.71
HsaEX0072646	83.36	63.65	19.71
HsaEX0008252	73.4	53.7	19.7
HsaEX0054849	43.75	24.05	19.7
HsaEX0026779	74	54.33	19.67
HsaEX0025875	88.31	68.65	19.66
HsaEX0032457	90.24	70.6	19.64
HsaEX0041957	20	0.36	19.64
HsaEX0008808	72.49	52.89	19.6
HsaEX0022869	85.14	65.55	19.59
HsaEX0031033	20.38	0.79	19.59
HsaEX0034477	97.57	77.98	19.59
HsaEX0060974	25.77	6.19	19.58
HsaEX6004773	100	80.42	19.58
HsaEX0059042	66.82	47.24	19.58
HsaEX0020431	97.52	77.95	19.57
HsaEX0049260	71.56	52.01	19.55
HsaEX1030865	21.96	2.41	19.55
HsaEX0020253	27.01	7.47	19.54
HsaEX0001917	26.36	6.82	19.54
HsaEX0006797	27.27	7.75	19.52
HsaEX0033976	88.89	69.37	19.52
HsaEX0072192	86.67	67.16	19.51
HsaEX1044286	27.84	8.33	19.51
HsaEX0033597	53.57	34.07	19.5
HsaEX1046271	25.56	6.06	19.5
HsaEX7003243	100	80.54	19.46
HsaEX0015530	100	80.57	19.43
HsaEX0007492	39.23	19.82	19.41
HsaEX1039946	31.32	11.92	19.4
HsaEX0037053	92.39	73	19.39
HsaEX0001423	88.89	69.52	19.37
HsaEX0051217	97.87	78.5	19.37
HsaEX0034301	83.16	63.8	19.36
HsaEX0009867	24.19	4.85	19.34
HsaEX0033889	21.46	2.13	19.33
HsaEX0067611	30.43	11.11	19.32
HsaEX0072836	88.63	69.31	19.32
HsaEX0024033	87.97	68.67	19.3
HsaEX0029102	32.58	13.28	19.3
HsaEX0001547	90.32	71.03	19.29
HsaEX0004293	83.69	64.41	19.28
HsaEX0007263	77.78	58.51	19.27
HsaEX0000642	19.79	0.52	19.27
HsaEX1004684	19.27	0	19.27
HsaEX0003358	97.58	78.31	19.27
HsaEX1004155	20.12	0.86	19.26
HsaEX0055499	73.58	54.34	19.24
HsaEX1006204	100	80.77	19.23
HsaEX0072469	39.43	20.2	19.23
HsaEX1009721	22.73	3.5	19.23
HsaEX0012574	35.71	16.52	19.19
HsaEX0005858	20.36	1.18	19.18
HsaEX0063263	42.64	23.46	19.18
HsaEX0042454	23.8	4.64	19.16
HsaEX0046400	100	80.84	19.16
HsaEX0051527	19.87	0.72	19.15
HsaEX0053122	22.68	3.53	19.15
HsaEX1005304	19.15	0	19.15
HsaEX0005763	32.13	12.99	19.14
HsaEX0057212	65.28	46.14	19.14
HsaEX0007963	24.33	5.2	19.13
HsaEX0028133	40.83	21.7	19.13
HsaEX0038375	99.12	80	19.12
HsaEX0028796	83.33	64.24	19.09
HsaEX0006546	41.29	22.2	19.09
HsaEX0010266	37.3	18.22	19.08
HsaEX0036250	39.44	20.36	19.08
HsaEX0027020	28.67	9.6	19.07
HsaEX0048470	28.21	9.15	19.06
HsaEX0018800	91.87	72.84	19.03
HsaEX0037159	19.44	0.44	19
HsaEX0003247	30.23	11.24	18.99
HsaEX0033975	91.72	72.73	18.99
HsaEX0039247	60.8	41.82	18.98
HsaEX0035439	26.43	7.46	18.97
HsaEX0009167	92.98	74.02	18.96
HsaEX0022817	87.69	68.73	18.96
HsaEX0019882	100	81.05	18.95
HsaEX0014493	31.15	12.21	18.94
HsaEX0018662	93.22	74.29	18.93
HsaEX0042181	80.72	61.8	18.92
HsaEX0022500	19.84	0.92	18.92
HsaEX0074044	100	81.1	18.9
HsaEX0021709	24.36	5.49	18.87
HsaEX0060224	28.9	10.03	18.87
HsaEX0062911	55.35	36.49	18.86
HsaEX0045745	68.03	49.19	18.84
HsaEX0054787	55.58	36.74	18.84
HsaEX0050212	22.73	3.9	18.83
HsaEX6058121	95.85	77.02	18.83
HsaEX0052066	46.67	27.85	18.82
HsaEX0062610	83.32	64.5	18.82
HsaEX0018479	28.77	9.96	18.81
HsaEX0046742	42.86	24.05	18.81
HsaEX0019085	85.58	66.78	18.8
HsaEX0016018	32.3	13.52	18.78
HsaEX0049960	49.33	30.58	18.75
HsaEX0024396	22.44	3.7	18.74
HsaEX0072502	27.39	8.65	18.74
HsaEX0041810	73.51	54.78	18.73
HsaEX1026544	26.83	8.11	18.72
HsaEX0064255	31.73	13.04	18.69
HsaEX1000119	65.71	47.02	18.69
HsaEX0001289	95	76.32	18.68
HsaEX0065344	21.48	2.8	18.68
HsaEX0073851	29.27	10.59	18.68
HsaEX0040933	29.57	10.9	18.67
HsaEX0012227	19.34	0.67	18.67
HsaEX0034466	18.66	0	18.66
HsaEX0007938	71.77	53.11	18.66
HsaEX6087794	21.66	3.01	18.65
HsaEX0025589	46.21	27.57	18.64
HsaEX0051148	38.46	19.82	18.64
HsaEX1012037	48.45	29.82	18.63
HsaEX0040106	86.89	68.27	18.62
HsaEX0011906	18.61	0	18.61
HsaEX0074117	77.32	58.71	18.61
HsaEX0045688	31.42	12.83	18.59
HsaEX1008333	18.58	0	18.58
HsaEX1017815	18.93	0.36	18.57
HsaEX0011026	100	81.43	18.57
HsaEX0047079	82.07	63.5	18.57
HsaEX0003436	99.23	80.67	18.56
HsaEX0020007	92.25	73.69	18.56
HsaEX0071799	98.43	79.89	18.54
HsaEX0065903	86.32	67.78	18.54
HsaEX0070090	24.38	5.85	18.53
HsaEX6029857	100	81.47	18.53
HsaEX1039644	22.52	4	18.52
HsaEX0023225	21.21	2.7	18.51
HsaEX0043517	21.05	2.56	18.49
HsaEX0067878	100	81.54	18.46
HsaEX0017812	49.87	31.47	18.4
HsaEX0040235	100	81.61	18.39
HsaEX0064947	38.44	20.06	18.38
HsaEX0007675	72.54	54.18	18.36
HsaEX0068831	68.4	50.05	18.35
HsaEX0074170	41.59	23.24	18.35
HsaEX0072728	41.45	23.1	18.35
HsaEX6015639	58.89	40.54	18.35
HsaEX0019014	95.7	77.36	18.34
HsaEX0040830	84.81	66.47	18.34
HsaEX0044967	18.81	0.49	18.32
HsaEX1034764	26.99	8.67	18.32
HsaEX0000256	19.88	1.57	18.31
HsaEX0056777	46.07	27.77	18.3
HsaEX1018761	27	8.71	18.29
HsaEX0068707	34.34	16.06	18.28
HsaEX0024349	30.34	12.06	18.28
HsaEX0062580	90.37	72.09	18.28
HsaEX0072191	91.11	72.84	18.27
HsaEX0037096	100	81.75	18.25
HsaEX0035530	73.98	55.74	18.24
HsaEX1023579	88.07	69.83	18.24
HsaEX0072146	100	81.77	18.23
HsaEX1039043	19.19	0.96	18.23
HsaEX0029878	58.11	39.89	18.22
HsaEX0036694	51.48	33.28	18.2
HsaEX0066771	18.18	0	18.18
HsaEX0073838	91.07	72.89	18.18
HsaEX0060133	88.24	70.11	18.13
HsaEX0034656	94.28	76.16	18.12
HsaEX0034167	30.07	11.96	18.11
HsaEX0010389	43.86	25.79	18.07
HsaEX1014306	19.36	1.31	18.05
HsaEX1033649	22.86	4.81	18.05
HsaEX1006332	36.43	18.39	18.04
HsaEX0004248	74.28	56.25	18.03
HsaEX1042751	46.43	28.4	18.03
HsaEX0021045	64.95	46.93	18.02
HsaEX0047250	100	81.98	18.02
HsaEX0072674	96.17	78.15	18.02
HsaEX0057500	70.4	52.39	18.01
HsaEX0005409	78.26	60.26	18
HsaEX1027257	29.5	11.5	18
HsaEX0043540	26.96	8.98	17.98
HsaEX0071239	19.46	1.49	17.97
HsaEX0067253	84.46	66.49	17.97
HsaEX0047294	53.09	35.13	17.96
HsaEX0033960	17.95	0	17.95
HsaEX1041649	17.95	0	17.95
HsaEX0055303	29.98	12.04	17.94
HsaEX0070478	74.88	56.94	17.94
HsaEX0002279	100	82.09	17.91
HsaEX1037504	21.99	4.08	17.91
HsaEX0062759	43.48	25.58	17.9
HsaEX0021186	85.03	67.14	17.89
HsaEX1014238	18.45	0.56	17.89
HsaEX0062812	80.24	62.36	17.88
HsaEX1028907	93.55	75.68	17.87
HsaEX0005942	78.2	60.36	17.84
HsaEX0004319	87.32	69.49	17.83
HsaEX0045769	33.95	16.13	17.82
HsaEX0055565	38.64	20.83	17.81
HsaEX0027459	28.65	10.86	17.79
HsaEX0023625	93.6	75.81	17.79
HsaEX0043912	20	2.22	17.78
HsaEX0010804	93.87	76.1	17.77
HsaEX0051251	100	82.23	17.77
HsaEX1005347	55.7	37.94	17.76
HsaEX0034307	100	82.25	17.75
HsaEX0010414	93.7	75.96	17.74
HsaEX0052546	18.92	1.19	17.73
HsaEX0001242	17.71	0	17.71
HsaEX1012115	19.63	1.92	17.71
HsaEX0069831	21.31	3.6	17.71
HsaEX0016461	96.35	78.64	17.71
HsaEX0027388	78.18	60.5	17.68
HsaEX0020252	63.02	45.34	17.68
HsaEX0034643	25.8	8.12	17.68
HsaEX0035768	21.32	3.65	17.67
HsaEX0073236	31.05	13.38	17.67
HsaEX0071169	89.4	71.74	17.66
HsaEX0061551	99.63	81.97	17.66
HsaEX0024458	100	82.35	17.65
HsaEX0033485	22.5	4.85	17.65
HsaEX0041235	24.37	6.73	17.64
HsaEX0053794	20.12	2.48	17.64
HsaEX6098745	99.46	81.82	17.64
HsaEX0003476	34.91	17.27	17.64
HsaEX1033463	20.26	2.64	17.62
HsaEX0025812	37.02	19.43	17.59
HsaEX0069336	17.59	0	17.59
HsaEX0068385	93.71	76.12	17.59
HsaEX0049855	98.59	81.01	17.58
HsaEX0042362	20.65	3.08	17.57
HsaEX1020252	51.15	33.58	17.57
HsaEX0002893	22.08	4.54	17.54
HsaEX0006858	17.53	0	17.53
HsaEX1020255	67.18	49.66	17.52
HsaEX0018058	63.4	45.88	17.52
HsaEX0012403	87.03	69.52	17.51
HsaEX0033795	100	82.49	17.51
HsaEX0060477	85.8	68.32	17.48
HsaEX0039812	19.97	2.49	17.48
HsaEX1042681	65.21	47.73	17.48
HsaEX0022646	18.58	1.11	17.47
HsaEX0053668	20.92	3.46	17.46
HsaEX1016064	24.44	6.98	17.46
HsaEX0018454	28.77	11.32	17.45
HsaEX0060707	22.26	4.82	17.44
HsaEX0064870	51.46	34.04	17.42
HsaEX0010957	81.13	63.72	17.41
HsaEX1038306	85.64	68.24	17.4
HsaEX1043395	24.6	7.2	17.4
HsaEX0008868	52.86	35.46	17.4
HsaEX0042402	90.19	72.8	17.39
HsaEX0013986	72.26	54.89	17.37
HsaEX0021353	58.47	41.1	17.37
HsaEX0013876	96.51	79.16	17.35
HsaEX0044095	62.98	45.63	17.35
HsaEX0017478	89.37	72.04	17.33
HsaEX0051028	33.33	16	17.33
HsaEX0037955	95.86	78.54	17.32
HsaEX0022652	32.62	15.31	17.31
HsaEX0008832	27.04	9.74	17.3
HsaEX1019843	77.54	60.25	17.29
HsaEX0035502	30.48	13.19	17.29
HsaEX1040695	19.48	2.19	17.29
HsaEX1034887	21.57	4.29	17.28
HsaEX0069304	50	32.73	17.27
HsaEX1013208	17.27	0	17.27
HsaEX0032966	37.27	20.02	17.25
HsaEX0006010	32.47	15.22	17.25
HsaEX0050912	18.92	1.67	17.25
HsaEX0009904	80.62	63.38	17.24
HsaEX6055273	100	82.76	17.24
HsaEX0058207	96.29	79.06	17.23
HsaEX0028736	74.67	57.45	17.22
HsaEX0042372	23.07	5.86	17.21
HsaEX0035656	89.49	72.28	17.21
HsaEX0055239	100	82.79	17.21
HsaEX0065561	26.06	8.86	17.2
HsaEX0014393	71.23	54.05	17.18
HsaEX1013636	17.18	0	17.18
HsaEX6065824	100	82.84	17.16
HsaEX0016468	93.14	76	17.14
HsaEX0058910	97.14	80	17.14
HsaEX0045566	70.99	53.85	17.14
HsaEX0029904	81.54	64.42	17.12
HsaEX0048873	30.47	13.37	17.1
HsaEX0046657	83.07	65.97	17.1
HsaEX0041468	78.86	61.77	17.09
HsaEX0031225	90	72.92	17.08
HsaEX0068148	100	82.92	17.08
HsaEX1001534	17.07	0	17.07
HsaEX1024423	19.4	2.33	17.07
HsaEX1046397	17.07	0	17.07
HsaEX0003258	39.25	22.19	17.06
HsaEX0051038	17.05	0	17.05
HsaEX1042029	87.34	70.29	17.05
HsaEX6070077	100	82.97	17.03
HsaEX0010606	49.01	31.98	17.03
HsaEX0032136	23.89	6.87	17.02
HsaEX0063400	33.05	16.03	17.02
HsaEX0009976	83.67	66.67	17
HsaEX1029868	18.44	1.44	17
HsaEX1038017	100	83.02	16.98
HsaEX0066099	91.22	74.26	16.96
HsaEX1018307	23.06	6.11	16.95
HsaEX0065717	25.58	8.63	16.95
HsaEX0040108	82.34	65.4	16.94
HsaEX0034100	90.23	73.31	16.92
HsaEX1030051	17.05	0.13	16.92
HsaEX0009620	75.51	58.62	16.89
HsaEX0038126	32.02	15.13	16.89
HsaEX1046283	74.36	57.48	16.88
HsaEX0014560	17.56	0.69	16.87
HsaEX0031179	59.73	42.86	16.87
HsaEX0032449	18.04	1.17	16.87
HsaEX0034593	96.32	79.45	16.87
HsaEX1033929	16.85	0	16.85
HsaEX0018132	35.2	18.36	16.84
HsaEX0072647	88.34	71.5	16.84
HsaEX1023707	18.68	1.84	16.84
HsaEX0047303	23.78	6.95	16.83
HsaEX6041766	94.44	77.61	16.83
HsaEX0048384	100	83.19	16.81
HsaEX0043470	100	83.2	16.8
HsaEX0036540	81.15	64.36	16.79
HsaEX0021567	20.1	3.31	16.79
HsaEX0008400	27.96	11.18	16.78
HsaEX0070775	81.7	64.95	16.75
HsaEX0015709	41.48	24.74	16.74
HsaEX0054405	55.07	38.36	16.71
HsaEX0066557	100	83.29	16.71
HsaEX0002786	21.8	5.1	16.7
HsaEX0061455	30.43	13.73	16.7
HsaEX0071796	98.44	81.75	16.69
HsaEX0070964	30.97	14.29	16.68
HsaEX0003922	100	83.33	16.67
HsaEX0045564	16.67	0	16.67
HsaEX0052096	88.48	71.81	16.67
HsaEX0054231	16.67	0	16.67
HsaEX0071295	100	83.33	16.67
HsaEX1026958	16.67	0	16.67
HsaEX6009604	100	83.33	16.67
HsaEX0018621	75.56	58.9	16.66
HsaEX0021545	97.97	81.31	16.66
HsaEX0058508	17.33	0.68	16.65
HsaEX1029879	45.66	29.01	16.65
HsaEX0015273	94.89	78.27	16.62
HsaEX1036283	34.69	18.07	16.62
HsaEX0012101	80.81	64.2	16.61
HsaEX0043478	33.89	17.28	16.61
HsaEX0028025	17.18	0.58	16.6
HsaEX0009080	30.74	14.14	16.6
HsaEX0040581	91.53	74.94	16.59
HsaEX1007503	25.93	9.35	16.58
HsaEX0007305	98.46	81.89	16.57
HsaEX1016146	38.78	22.22	16.56
HsaEX0055817	89.55	73	16.55
HsaEX1011456	28.13	11.6	16.53
HsaEX0017372	28.59	12.07	16.52
HsaEX0058389	67.8	51.28	16.52
HsaEX0006024	93.04	76.54	16.5
HsaEX0034513	16.5	0	16.5
HsaEX0062015	80.93	64.45	16.48
HsaEX0043797	16.46	0	16.46
HsaEX0058388	34.48	18.03	16.45
HsaEX0044193	30.1	13.66	16.44
HsaEX0049874	93.55	77.14	16.41
HsaEX0008752	76.79	60.4	16.39
HsaEX0070240	95.42	79.03	16.39
HsaEX0004297	17.58	1.19	16.39
HsaEX0049737	20.58	4.2	16.38
HsaEX0059900	98.04	81.69	16.35
HsaEX1004134	19.95	3.6	16.35
HsaEX0015509	100	83.65	16.35
HsaEX0026734	26.61	10.28	16.33
HsaEX0003474	78.7	62.38	16.32
HsaEX0073171	100	83.69	16.31
HsaEX0062231	54.59	38.29	16.3
HsaEX0050538	16.28	0	16.28
HsaEX1014883	16.28	0	16.28
HsaEX7004748	43.88	27.62	16.26
HsaEX0071551	16.43	0.17	16.26
HsaEX0068830	57.84	41.61	16.23
HsaEX0042504	89.91	73.68	16.23
HsaEX0005367	30.4	14.18	16.22
HsaEX0005131	85.39	69.2	16.19
HsaEX0015115	61.34	45.16	16.18
HsaEX0033443	97.18	81.01	16.17
HsaEX0040725	64.39	48.22	16.17
HsaEX0073447	41.56	25.4	16.16
HsaEX0043410	91.41	75.26	16.15
HsaEX0023621	21.57	5.43	16.14
HsaEX0006022	28.28	12.15	16.13
HsaEX0018183	32.65	16.52	16.13
HsaEX0004046	59.34	43.22	16.12
HsaEX0045517	97.87	81.75	16.12
HsaEX0071908	20.13	4.01	16.12
HsaEX0039945	98.69	82.59	16.1
HsaEX1045568	47.52	31.43	16.09
HsaEX0013398	36.08	20	16.08
HsaEX1020662	18.81	2.74	16.07
HsaEX0036718	47.83	31.76	16.07
HsaEX0005903	91.69	75.64	16.05
HsaEX0035786	68.21	52.16	16.05
HsaEX0057652	70.36	54.31	16.05
HsaEX0006083	100	83.96	16.04
HsaEX0024958	17.75	1.71	16.04
HsaEX0014939	100	83.97	16.03
HsaEX1018276	22.35	6.32	16.03
HsaEX6006615	100	83.98	16.02
HsaEX0005451	100	83.99	16.01
HsaEX0012216	15.99	0	15.99
HsaEX0032782	93.24	77.25	15.99
HsaEX1027464	77.91	61.92	15.99
HsaEX0071105	100	84.02	15.98
HsaEX0036258	16.57	0.6	15.97
HsaEX0012295	82.94	66.97	15.97
HsaEX7105602	75.42	59.45	15.97
HsaEX0013043	80.53	64.57	15.96
HsaEX1003795	18.16	2.2	15.96
HsaEX0034151	94.44	78.49	15.95
HsaEX0062679	72.28	56.33	15.95
HsaEX1012215	15.94	0	15.94
HsaEX0040107	85.32	69.38	15.94
HsaEX0016471	28.97	13.04	15.93
HsaEX0061506	25.39	9.46	15.93
HsaEX0042550	21.05	5.13	15.92
HsaEX1042321	21.62	5.7	15.92
HsaEX0013814	16.61	0.69	15.92
HsaEX6069312	100	84.09	15.91
HsaEX0028625	85.45	69.55	15.9
HsaEX0048377	20.48	4.58	15.9
HsaEX0011402	79.47	63.57	15.9
HsaEX0012966	97.3	81.4	15.9
HsaEX1040776	20.55	4.66	15.89
HsaEX0005729	98.51	82.64	15.87
HsaEX0056012	81.72	65.85	15.87
HsaEX0035158	21.43	5.56	15.87
HsaEX0074101	99.6	83.73	15.87
HsaEX0047797	99.46	83.61	15.85
HsaEX0054205	88.72	72.91	15.81
HsaEX0010707	86.85	71.04	15.81
HsaEX1005839	20.48	4.68	15.8
HsaEX0019118	25.79	10	15.79
HsaEX0007245	81.74	65.96	15.78
HsaEX0073509	95.15	79.38	15.77
HsaEX0060518	90.77	75	15.77
HsaEX0042731	86.13	70.37	15.76
HsaEX0002256	92.05	76.3	15.75
HsaEX0070239	87.87	72.13	15.74
HsaEX0038224	21.27	5.53	15.74
HsaEX1017232	73.29	57.57	15.72
HsaEX0004104	99.01	83.3	15.71
HsaEX1033228	36.11	20.41	15.7
HsaEX0006176	82.43	66.74	15.69
HsaEX0036717	94.12	78.43	15.69
HsaEX0039309	21.18	5.5	15.68
HsaEX1046457	15.68	0	15.68
HsaEX0047174	22.38	6.71	15.67
HsaEX1007701	27.93	12.28	15.65
HsaEX1039939	17.86	2.21	15.65
HsaEX0026412	72.08	56.44	15.64
HsaEX0032779	21.96	6.32	15.64
HsaEX1006713	15.64	0	15.64
HsaEX0052544	100	84.38	15.62
HsaEX1035086	100	84.38	15.62
HsaEX0028624	20.12	4.5	15.62
HsaEX0044666	23.04	7.42	15.62
HsaEX0036477	40.23	24.62	15.61
HsaEX0028833	21.49	5.89	15.6
HsaEX0040568	100	84.44	15.56
HsaEX1033464	22.12	6.56	15.56
HsaEX0034430	100	84.45	15.55
HsaEX0071319	82.22	66.67	15.55
HsaEX0007624	83.7	68.17	15.53
HsaEX0025828	18.26	2.73	15.53
HsaEX1042206	18.62	3.09	15.53
HsaEX0004942	15.51	0	15.51
HsaEX0033815	55.54	40.03	15.51
HsaEX0001903	32.72	17.22	15.5
HsaEX0029116	55.56	40.06	15.5
HsaEX0034401	100	84.5	15.5
HsaEX1025899	15.5	0	15.5
HsaEX0026226	66.67	51.18	15.49
HsaEX0071780	51.84	36.35	15.49
HsaEX7107948	16.17	0.69	15.48
HsaEX1016046	15.46	0	15.46
HsaEX0061991	100	84.54	15.46
HsaEX0065151	97.11	81.65	15.46
HsaEX0061986	24.83	9.38	15.45
HsaEX0017678	66.07	50.62	15.45
HsaEX0011028	100	84.56	15.44
HsaEX0017158	22.58	7.14	15.44
HsaEX0019072	77.16	61.72	15.44
HsaEX0047331	19.48	4.05	15.43
HsaEX0063288	15.43	0	15.43
HsaEX0038610	93.73	78.31	15.42
HsaEX1011987	15.42	0	15.42
HsaEX0017720	22.85	7.46	15.39
HsaEX0058851	90.79	75.4	15.39
HsaEX0054401	100	84.62	15.38
HsaEX0072189	40.77	25.4	15.37
HsaEX0058825	24.35	8.98	15.37
HsaEX0067947	40.19	24.83	15.36
HsaEX0023826	100	84.65	15.35
HsaEX6079112	88.9	73.56	15.34
HsaEX0051382	82.49	67.15	15.34
HsaEX0016447	100	84.67	15.33
HsaEX1044573	70.27	54.94	15.33
HsaEX1026109	25.77	10.45	15.32
HsaEX0008187	100	84.69	15.31
HsaEX0033706	89.9	74.59	15.31
HsaEX1044518	15.31	0	15.31
HsaEX1030699	22.34	7.03	15.31
HsaEX0039048	82.35	67.04	15.31
HsaEX0045492	96.13	80.85	15.28
HsaEX1037283	31.53	16.25	15.28
HsaEX0004094	17.93	2.65	15.28
HsaEX1032719	49.92	34.66	15.26
HsaEX0037612	16.83	1.57	15.26
HsaEX0007962	15.25	0	15.25
HsaEX0008684	93.72	78.47	15.25
HsaEX1008591	61.6	46.36	15.24
HsaEX0006951	84.27	69.03	15.24
HsaEX0007260	53.33	38.1	15.23
HsaEX0007679	77.47	62.24	15.23
HsaEX0034308	93.82	78.6	15.22
HsaEX0002006	25.83	10.62	15.21
HsaEX0034675	80.67	65.47	15.2
HsaEX1005537	17.71	2.51	15.2
HsaEX0071902	60.98	45.8	15.18
HsaEX0043911	17.89	2.73	15.16
HsaEX0061507	25.73	10.58	15.15
HsaEX0025874	89.6	74.45	15.15
HsaEX0032824	100	84.86	15.14
HsaEX0067580	92.59	77.46	15.13
HsaEX7004749	20.69	5.56	15.13
HsaEX0073188	31.91	16.79	15.12
HsaEX0056808	98.24	83.12	15.12
HsaEX0062203	84.38	69.26	15.12
HsaEX0014526	25.47	10.37	15.1
HsaEX0037223	18.09	3	15.09
HsaEX0019060	100	84.92	15.08
HsaEX0074102	99.07	83.99	15.08
HsaEX1012322	16.01	0.95	15.06
HsaEX0051697	33.33	18.28	15.05
HsaEX6101500	100	84.95	15.05
HsaEX0071555	20.3	5.27	15.03
HsaEX0074122	79.24	64.21	15.03
HsaEX0026049	23.33	8.3	15.03
HsaEX0027525	33.33	18.31	15.02
HsaEX0058178	87.66	72.64	15.02
HsaEX0063213	91.49	76.47	15.02
HsaEX1019753	87.45	72.46	14.99
HsaEX0032120	16.67	1.69	14.98
HsaEX0028388	14.98	0	14.98
HsaEX7105601	14.97	0	14.97
HsaEX0045723	48.67	33.7	14.97
HsaEX0045785	83.77	68.81	14.96
HsaEX0042182	96.78	81.85	14.93
HsaEX0064336	91.4	76.47	14.93
HsaEX0017556	99.48	84.57	14.91
HsaEX0053361	58.89	43.98	14.91
HsaEX0015981	17.91	3.03	14.88
HsaEX0013204	38.33	23.47	14.86
HsaEX0027476	92.94	78.08	14.86
HsaEX0008457	82.67	67.82	14.85
HsaEX0035421	16.98	2.13	14.85
HsaEX7107571	100	85.15	14.85
HsaEX0066098	56.37	41.53	14.84
HsaEX0029195	22.89	8.06	14.83
HsaEX6025115	14.81	0	14.81
HsaEX0006448	100	85.2	14.8
HsaEX1026454	78.42	63.64	14.78
HsaEX7008782	100	85.22	14.78
HsaEX0017675	27.62	12.85	14.77
HsaEX0044824	97.89	83.12	14.77
HsaEX1000636	84.96	70.21	14.75
HsaEX0051252	100	85.28	14.72
HsaEX0063304	85.06	70.35	14.71
HsaEX0042656	17.26	2.55	14.71
HsaEX0030860	25.9	11.19	14.71
HsaEX0010150	32.13	17.43	14.7
HsaEX0029277	48.84	34.14	14.7
HsaEX0028969	61.19	46.49	14.7
HsaEX0030919	18.09	3.4	14.69
HsaEX1008474	14.69	0	14.69
HsaEX0057334	77.34	62.69	14.65
HsaEX0004267	71.17	56.52	14.65
HsaEX0061983	100	85.36	14.64
HsaEX1018629	20	5.36	14.64
HsaEX0034810	18.94	4.31	14.63
HsaEX0025214	17.95	3.33	14.62
HsaEX0064372	40.83	26.22	14.61
HsaEX1030542	15.01	0.41	14.6
HsaEX0008494	100	85.4	14.6
HsaEX0007739	92.79	78.21	14.58
HsaEX0010546	28.35	13.78	14.57
HsaEX0021916	23.44	8.87	14.57
HsaEX0028794	77.45	62.89	14.56
HsaEX0059385	97.65	83.09	14.56
HsaEX0043472	88.12	73.57	14.55
HsaEX0050449	18.45	3.9	14.55
HsaEX0039508	32.17	17.65	14.52
HsaEX0073469	25	10.5	14.5
HsaEX0074264	90.91	76.42	14.49
HsaEX0050329	20.86	6.38	14.48
HsaEX0073047	24.73	10.25	14.48
HsaEX0032131	70.73	56.26	14.47
HsaEX0049227	17.35	2.88	14.47
HsaEX0056663	16.98	2.52	14.46
HsaEX0034926	87.76	73.31	14.45
HsaEX0066670	88.03	73.58	14.45
HsaEX0067991	15	0.55	14.45
HsaEX0011635	90.27	75.83	14.44
HsaEX0048787	66.02	51.58	14.44
HsaEX1010813	17.31	2.88	14.43
HsaEX0055243	17.9	3.47	14.43
HsaEX0012173	15.53	1.11	14.42
HsaEX0012135	20.56	6.16	14.4
HsaEX1029512	62.23	47.84	14.39
HsaEX0053432	51.18	36.8	14.38
HsaEX0053177	22.47	8.09	14.38
HsaEX0019113	97.7	83.33	14.37
HsaEX0064129	31.56	17.19	14.37
HsaEX0072729	36.66	22.29	14.37
HsaEX0016820	95.57	81.2	14.37
HsaEX0067252	91.8	77.43	14.37
HsaEX1040267	16.13	1.78	14.35
HsaEX0009340	31.78	17.44	14.34
HsaEX0060265	22.57	8.25	14.32
HsaEX0067590	19.8	5.48	14.32
HsaEX0029965	100	85.68	14.32
HsaEX0066818	100	85.7	14.3
HsaEX7102054	96.83	82.53	14.3
HsaEX0002434	97.07	82.78	14.29
HsaEX0009527	86.52	72.23	14.29
HsaEX0055498	31.53	17.25	14.28
HsaEX0071170	73.22	58.94	14.28
HsaEX1036556	35.03	20.75	14.28
HsaEX1033039	33.33	19.05	14.28
HsaEX1001164	56.59	42.32	14.27
HsaEX0031994	20.03	5.76	14.27
HsaEX0072635	34.05	19.78	14.27
HsaEX1007990	100	85.73	14.27
HsaEX0057494	26.47	12.21	14.26
HsaEX0025530	81.49	67.23	14.26
HsaEX0013893	26.56	12.32	14.24
HsaEX0066944	75.55	61.31	14.24
HsaEX0046784	100	85.78	14.22
HsaEX0011223	87.28	73.07	14.21
HsaEX0013987	21.57	7.36	14.21
HsaEX1015945	16.11	1.9	14.21
HsaEX0069820	100	85.8	14.2
HsaEX0068748	15.52	1.32	14.2
HsaEX0027282	88.09	73.91	14.18
HsaEX0024361	26.61	12.43	14.18
HsaEX0037316	15.92	1.74	14.18
HsaEX0063347	47.81	33.64	14.17
HsaEX0045758	65.95	51.79	14.16
HsaEX0068612	95.64	81.49	14.15
HsaEX0011351	20.69	6.54	14.15
HsaEX0071444	43.84	29.69	14.15
HsaEX0034476	14.89	0.74	14.15
HsaEX0063381	15.26	1.11	14.15
HsaEX0000778	83.95	69.81	14.14
HsaEX0046120	20.36	6.22	14.14
HsaEX0064629	96.8	82.66	14.14
HsaEX0045506	83.08	68.95	14.13
HsaEX0065034	14.98	0.87	14.11
HsaEX0066769	74.77	60.66	14.11
HsaEX0030302	98.23	84.14	14.09
HsaEX0049907	100	85.91	14.09
HsaEX0030876	15.25	1.16	14.09
HsaEX1039737	15.42	1.33	14.09
HsaEX0019300	15.88	1.8	14.08
HsaEX0054525	14.08	0	14.08
HsaEX1008821	96.74	82.66	14.08
HsaEX1018311	56.18	42.11	14.07
HsaEX0010893	93.75	79.68	14.07
HsaEX0052288	94.85	80.78	14.07
HsaEX0008813	22.68	8.62	14.06
HsaEX0008430	99.35	85.29	14.06
HsaEX0045320	75.17	61.12	14.05
HsaEX0051988	65.08	51.03	14.05
HsaEX0001544	73.45	59.41	14.04
HsaEX0054526	96.39	82.36	14.03
HsaEX0059026	96.15	82.12	14.03
HsaEX0059045	20	5.97	14.03
HsaEX0020721	23.91	9.88	14.03
HsaEX0045789	37.62	23.59	14.03
HsaEX0072566	32.74	18.72	14.02
HsaEX0033666	82.97	68.95	14.02
HsaEX0000922	20.48	6.47	14.01
HsaEX0041682	15.01	1	14.01
HsaEX1002638	16.95	2.94	14.01
HsaEX0025946	18.16	4.16	14
HsaEX0067317	51.04	37.04	14
HsaEX0065340	100	86.02	13.98
HsaEX0067277	93.88	79.9	13.98
HsaEX1004534	15.15	1.18	13.97
HsaEX0057444	100	86.03	13.97
HsaEX0065517	76	62.03	13.97
HsaEX0024355	65.61	51.65	13.96
HsaEX0073108	71.43	57.48	13.95
HsaEX0022028	92.37	78.42	13.95
HsaEX0024460	16.61	2.67	13.94
HsaEX1011229	90.88	76.95	13.93
HsaEX1041793	15	1.08	13.92
HsaEX0017800	90.76	76.85	13.91
HsaEX0039566	18.34	4.43	13.91
HsaEX0046173	100	86.1	13.9
HsaEX0073849	66.2	52.3	13.9
HsaEX6017484	48.38	34.48	13.9
HsaEX0058552	100	86.11	13.89
HsaEX0035173	74.11	60.23	13.88
HsaEX0066458	14.48	0.61	13.87
HsaEX0007542	14.63	0.78	13.85
HsaEX0072725	16.99	3.14	13.85
HsaEX0000214	26.35	12.52	13.83
HsaEX0022221	87.8	73.97	13.83
HsaEX0003357	83.62	69.8	13.82
HsaEX0017172	18.37	4.55	13.82
HsaEX0028120	21.72	7.9	13.82
HsaEX0005851	96.74	82.92	13.82
HsaEX0015281	90.16	76.34	13.82
HsaEX0053238	100	86.18	13.82
HsaEX6085302	100	86.18	13.82
HsaEX0035123	90.06	76.25	13.81
HsaEX7106940	17.78	3.97	13.81
HsaEX0010350	95.35	81.54	13.81
HsaEX0073437	28.01	14.21	13.8
HsaEX0012088	16.88	3.08	13.8
HsaEX0063938	86.67	72.88	13.79
HsaEX0039347	14.58	0.8	13.78
HsaEX0058905	17.95	4.17	13.78
HsaEX0036195	97.73	83.96	13.77
HsaEX0050291	71.62	57.85	13.77
HsaEX0031004	55.51	41.75	13.76
HsaEX0046112	91.46	77.7	13.76
HsaEX0007143	15.81	2.07	13.74
HsaEX0001779	92	78.26	13.74
HsaEX0038040	100	86.26	13.74
HsaEX0040639	92.11	78.38	13.73
HsaEX0058104	74.29	60.56	13.73
HsaEX0066970	69.62	55.89	13.73
HsaEX0009286	15.25	1.52	13.73
HsaEX0038074	32.32	18.6	13.72
HsaEX0039136	33.8	20.08	13.72
HsaEX0029356	90.62	76.92	13.7
HsaEX0061285	83.75	70.06	13.69
HsaEX0042374	15.63	1.95	13.68
HsaEX0070281	72.22	58.54	13.68
HsaEX0024170	59.77	46.11	13.66
HsaEX0050262	42.08	28.42	13.66
HsaEX0071519	18.45	4.8	13.65
HsaEX0044026	100	86.36	13.64
HsaEX1002712	13.64	0	13.64
HsaEX0053657	13.63	0	13.63
HsaEX0043471	86.91	73.29	13.62
HsaEX0016828	31.58	17.97	13.61
HsaEX0053675	45.36	31.75	13.61
HsaEX0067291	35.14	21.53	13.61
HsaEX1046405	17.44	3.85	13.59
HsaEX0040624	17.22	3.63	13.59
HsaEX1040504	18.55	4.96	13.59
HsaEX0051112	15.6	2.02	13.58
HsaEX0044930	32.87	19.29	13.58
HsaEX0048135	87.42	73.84	13.58
HsaEX0065266	100	86.44	13.56
HsaEX0023834	16.67	3.12	13.55
HsaEX7109121	96.83	83.28	13.55
HsaEX0071036	24.92	11.38	13.54
HsaEX0053788	91.94	78.4	13.54
HsaEX0037916	19.07	5.55	13.52
HsaEX1044032	13.51	0	13.51
HsaEX0015792	89.13	75.62	13.51
[truncated: 9,759 more rows]
