# Supplementary material for: Silencing of SRRM4 suppresses microexon inclusion and promotes tumor growth across cancers
Source: PLoS Biol. 2021 Feb 23;19(2):e3001138. doi: 10.1371/journal.pbio.3001138 (PMC7935315; doi:10.1371/journal.pbio.3001138)
Supplement: S12 Data — SRRM4, Serine/Arginine Repetitive Matrix 4. (XLSX) [file pbio.3001138.s032.xlsx]

## Sheet: binom test summary
Binomial test results for associations of gene expression changes (fold-change ≥ 2) between MDA-MB-231 xenografts after SRRM4 induction and a neuronal differentiation dataset (mature neurons vs neuronal precursor cells).
Quadrant	number of genes
up (neurons) AND up (xenografts)	780
up (neurons) AND down (xenografts)	233
down (neurons) AND up (xenografts)	428
down (neurons) AND down (xenografts)	166
total	1607
p-value	6.11281e-13

## Sheet: neurons
Neuronal differentiation dataset (Blair et al. 2017)
ID	GENE	Mature neurons (50 days)	NPC	Fold-change (d50/NPC)
ENSG00000131095	GFAP	316.19	0.05	6323.8
ENSG00000135744	AGT	71.25	0.04	1781.25
ENSG00000164600	NEUROD6	17.12	0.02	856
ENSG00000281383	CH507-513H4.5	91.51	0.11	831.909
ENSG00000214216	IQCJ	7.1	0.01	710
ENSG00000147588	PMP2	13.56	0.02	678
ENSG00000156486	KCNS2	6.55	0.01	655
ENSG00000231213	PLSCR5	6.34	0.01	634
ENSG00000104879	CKM	6.24	0.01	624
ENSG00000133048	CHI3L1	39.39	0.07	562.714
ENSG00000171532	NEUROD2	4.82	0.01	482
ENSG00000260664	AC004158.3	4.35	0.01	435
ENSG00000187773	FAM69C	3.99	0.01	399
ENSG00000130598	TNNI2	3.95	0.01	395
ENSG00000233670	PIRT	3.91	0.01	391
ENSG00000129151	BBOX1	11.27	0.03	375.667
ENSG00000138379	MSTN	3.63	0.01	363
ENSG00000109846	CRYAB	83.11	0.23	361.348
ENSG00000176884	GRIN1	15.59	0.05	311.8
ENSG00000175206	NPPA	6.23	0.02	311.5
ENSG00000168530	MYL1	5.87	0.02	293.5
ENSG00000196136	SERPINA3	78.49	0.27	290.704
ENSG00000166979	EVA1C	5.15	0.02	257.5
ENSG00000106483	SFRP4	2.56	0.01	256
ENSG00000126861	OMG	2.51	0.01	251
ENSG00000188931	CFAP126	12.38	0.05	247.6
ENSG00000145864	GABRB2	9.88	0.04	247
ENSG00000172137	CALB2	82.22	0.34	241.824
ENSG00000139874	SSTR1	2.4	0.01	240
ENSG00000243902	ELFN2	2.28	0.01	228
ENSG00000168959	GRM5	15.78	0.07	225.429
ENSG00000058335	RASGRF1	6.61	0.03	220.333
ENSG00000107317	PTGDS	95.21	0.44	216.386
ENSG00000133321	RARRES3	14.8	0.07	211.429
ENSG00000128422	KRT17	2.06	0.01	206
ENSG00000213886	UBD	8.07	0.04	201.75
ENSG00000105509	HAS1	2	0.01	200
ENSG00000186377	CYP4X1	5.59	0.03	186.333
ENSG00000116254	CHD5	14.9	0.08	186.25
ENSG00000153820	SPHKAP	5.52	0.03	184
ENSG00000154478	GPR26	3.66	0.02	183
ENSG00000260244	RP11-588K22.2	1.82	0.01	182
ENSG00000182836	PLCXD3	1.78	0.01	178
ENSG00000147655	RSPO2	3.53	0.02	176.5
ENSG00000165309	ARMC3	1.75	0.01	175
ENSG00000172209	GPR22	1.73	0.01	173
ENSG00000140015	KCNH5	1.72	0.01	172
ENSG00000150361	KLHL1	29.1	0.17	171.176
ENSG00000131771	PPP1R1B	1.67	0.01	167
ENSG00000165478	HEPACAM	11.6	0.07	165.714
ENSG00000072315	TRPC5	3.29	0.02	164.5
ENSG00000113578	FGF1	9.58	0.06	159.667
ENSG00000152910	CNTNAP4	13.87	0.09	154.111
ENSG00000018236	CNTN1	78.87	0.52	151.673
ENSG00000225472	RP11-120J1.1	1.51	0.01	151
ENSG00000124749	COL21A1	5.97	0.04	149.25
ENSG00000133055	MYBPH	1.49	0.01	149
ENSG00000163288	GABRB1	1.47	0.01	147
ENSG00000185742	C11orf87	10.26	0.07	146.571
ENSG00000250358	LINC02200	2.9	0.02	145
ENSG00000177234	LINC01561	1.44	0.01	144
ENSG00000233452	STXBP5-AS1	4.18	0.03	139.333
ENSG00000273301	RP11-314B1.2	2.68	0.02	134
ENSG00000173210	ABLIM3	22.48	0.17	132.235
ENSG00000163032	VSNL1	27.49	0.21	130.905
ENSG00000132470	ITGB4	15.62	0.12	130.167
ENSG00000255916	RP13-895J2.7	2.56	0.02	128
ENSG00000154975	CA10	15.93	0.13	122.538
ENSG00000164128	NPY1R	4.88	0.04	122
ENSG00000275038	RP11-546B8.6	2.44	0.02	122
ENSG00000171885	AQP4	36.75	0.31	118.548
ENSG00000259964	THSD4-AS1	1.17	0.01	117
ENSG00000137473	TTC29	1.16	0.01	116
ENSG00000185055	EFCAB10	1.16	0.01	116
ENSG00000174332	GLIS1	1.13	0.01	113
ENSG00000168481	LGI3	4.5	0.04	112.5
ENSG00000224223	VSTM2A-OT1	2.23	0.02	111.5
ENSG00000162761	LMX1A	1.11	0.01	111
ENSG00000166006	KCNC2	3.33	0.03	111
ENSG00000169933	FRMPD4	5.5	0.05	110
ENSG00000157765	SLC34A2	3.26	0.03	108.667
ENSG00000146147	MLIP	1.08	0.01	108
ENSG00000117154	IGSF21	13.88	0.13	106.769
ENSG00000145451	GLRA3	4.26	0.04	106.5
ENSG00000181656	GPR88	1.06	0.01	106
ENSG00000165509	MAGEC3	1.05	0.01	105
ENSG00000182698	RESP18	1.05	0.01	105
ENSG00000041353	RAB27B	5.18	0.05	103.6
ENSG00000237949	LINC00844	2.07	0.02	103.5
ENSG00000136842	TMOD1	4.05	0.04	101.25
ENSG00000203685	STUM	8.03	0.08	100.375
ENSG00000136531	SCN2A	29.41	0.3	98.0333
ENSG00000166596	CFAP52	2.93	0.03	97.6667
ENSG00000165929	TC2N	3.9	0.04	97.5
ENSG00000224078	SNHG14	4.86	0.05	97.2
ENSG00000125384	PTGER2	1.94	0.02	97
ENSG00000162670	BRINP3	20.31	0.21	96.7143
ENSG00000064886	CHI3L2	1.9	0.02	95
ENSG00000147256	ARHGAP36	6.61	0.07	94.4286
ENSG00000151812	SLC35F4	3.76	0.04	94
ENSG00000113327	GABRG2	3.69	0.04	92.25
ENSG00000259957	RP11-491F9.8	0.92	0.01	92
ENSG00000113805	CNTN3	1.8	0.02	90
ENSG00000228789	HCG22	1.8	0.02	90
ENSG00000136928	GABBR2	31.41	0.35	89.7429
ENSG00000122254	HS3ST2	3.58	0.04	89.5
ENSG00000235448	LURAP1L-AS1	0.89	0.01	89
ENSG00000164188	RANBP3L	1.77	0.02	88.5
ENSG00000078725	BRINP1	34.09	0.39	87.4103
ENSG00000170577	SIX2	4.2	0.05	84
ENSG00000152583	SPARCL1	186.75	2.23	83.7444
ENSG00000144229	THSD7B	2.51	0.03	83.6667
ENSG00000070886	EPHA8	2.5	0.03	83.3333
ENSG00000125731	SH2D3A	0.83	0.01	83
ENSG00000145075	CCDC39	0.82	0.01	82
ENSG00000181072	CHRM2	4.07	0.05	81.4
ENSG00000256443	RP11-794G24.1	0.81	0.01	81
ENSG00000196639	HRH1	3.21	0.04	80.25
ENSG00000140519	RHCG	0.8	0.01	80
ENSG00000225988	LAMP5-AS1	2.39	0.03	79.6667
ENSG00000228400	AC079154.1	1.59	0.02	79.5
ENSG00000006116	CACNG3	3.96	0.05	79.2
ENSG00000173947	PIFO	11.87	0.15	79.1333
ENSG00000111344	RASAL1	0.79	0.01	79
ENSG00000112038	OPRM1	7.78	0.1	77.8
ENSG00000253974	NRG1-IT1	3.11	0.04	77.75
ENSG00000144290	SLC4A10	8.48	0.11	77.0909
ENSG00000137752	CASP1	0.77	0.01	77
ENSG00000171587	DSCAM	6.15	0.08	76.875
ENSG00000182348	ZNF804B	1.51	0.02	75.5
ENSG00000185774	KCNIP4	3.02	0.04	75.5
ENSG00000102924	CBLN1	16.6	0.22	75.4545
ENSG00000181215	C4orf50	1.49	0.02	74.5
ENSG00000155657	TTN	0.74	0.01	74
ENSG00000132692	BCAN	44.46	0.61	72.8852
ENSG00000196990	FAM163B	2.9	0.04	72.5
ENSG00000145888	GLRA1	4.32	0.06	72
ENSG00000164746	C7orf57	1.44	0.02	72
ENSG00000183662	FAM19A1	3.51	0.05	70.2
ENSG00000249307	LINC01088	3.4	0.05	68
ENSG00000145416	MARCH1	13.54	0.2	67.7
ENSG00000198785	GRIN3A	2.7	0.04	67.5
ENSG00000134121	CHL1	18.13	0.27	67.1481
ENSG00000272515	RP11-29P20.1	1.34	0.02	67
ENSG00000280650	KCNIP4-IT1	0.67	0.01	67
ENSG00000101977	MCF2	4.67	0.07	66.7143
ENSG00000152580	IGSF10	0.66	0.01	66
ENSG00000204323	SMIM5	1.97	0.03	65.6667
ENSG00000197322	C17orf102	1.31	0.02	65.5
ENSG00000174611	KY	0.65	0.01	65
ENSG00000165606	DRGX	2.59	0.04	64.75
ENSG00000235159	RP6-109B7.4	0.64	0.01	64
ENSG00000224389	C4B	6.39	0.1	63.9
ENSG00000162692	VCAM1	55.71	0.88	63.3068
ENSG00000180828	BHLHE22	6.32	0.1	63.2
ENSG00000154654	NCAM2	9.45	0.15	63
ENSG00000171476	HOPX	18.85	0.3	62.8333
ENSG00000130643	CALY	23.71	0.38	62.3947
ENSG00000245067	IGFBP7-AS1	0.62	0.01	62
ENSG00000178602	OTOS	3.66	0.06	61
ENSG00000137843	PAK6	6.66	0.11	60.5455
ENSG00000182255	KCNA4	4.83	0.08	60.375
ENSG00000265393	CTD-2517M22.17	1.81	0.03	60.3333
ENSG00000175874	CREG2	6.61	0.11	60.0909
ENSG00000185518	SV2B	8.4	0.14	60
ENSG00000175267	VWA3A	1.78	0.03	59.3333
ENSG00000122180	MYOG	0.59	0.01	59
ENSG00000261013	CTD-2050B12.1	0.59	0.01	59
ENSG00000129514	FOXA1	2.35	0.04	58.75
ENSG00000165970	SLC6A5	7.03	0.12	58.5833
ENSG00000186471	AKAP14	2.91	0.05	58.2
ENSG00000145242	EPHA5	8.13	0.14	58.0714
ENSG00000169429	CXCL8	0.58	0.01	58
ENSG00000004848	ARX	0.58	0.01	58
ENSG00000280780	JAKMIP2-AS1	2.32	0.04	58
ENSG00000137558	PI15	26.03	0.45	57.8444
ENSG00000060140	STYK1	1.15	0.02	57.5
ENSG00000108924	HLF	1.15	0.02	57.5
ENSG00000148482	SLC39A12	0.57	0.01	57
ENSG00000214711	CAPN14	1.14	0.02	57
ENSG00000159708	LRRC36	0.56	0.01	56
ENSG00000152214	RIT2	3.35	0.06	55.8333
ENSG00000107295	SH3GL2	23.39	0.42	55.6905
ENSG00000106078	COBL	3.31	0.06	55.1667
ENSG00000136235	GPNMB	3.3	0.06	55
ENSG00000198734	F5	0.54	0.01	54
ENSG00000122025	FLT3	0.54	0.01	54
ENSG00000246223	LINC01550	0.54	0.01	54
ENSG00000101958	GLRA2	58.59	1.1	53.2636
ENSG00000117600	PLPPR4	13.3	0.25	53.2
ENSG00000227128	LBX1-AS1	3.69	0.07	52.7143
ENSG00000164512	ANKRD55	2.63	0.05	52.6
ENSG00000172568	FNDC9	1.04	0.02	52
ENSG00000166448	TMEM130	47.71	0.92	51.8587
ENSG00000223516	AFF2-IT1	1.55	0.03	51.6667
ENSG00000156097	GPR61	4.6	0.09	51.1111
ENSG00000260769	RP11-491F9.5	0.51	0.01	51
ENSG00000169282	KCNAB1	3.54	0.07	50.5714
ENSG00000267522	LINC01864	1.01	0.02	50.5
ENSG00000177098	SCN4B	13.61	0.27	50.4074
ENSG00000184672	RALYL	14.51	0.29	50.0345
ENSG00000134533	RERG	4	0.08	50
ENSG00000234692	RP11-445L6.3	1.5	0.03	50
ENSG00000166603	MC4R	5.98	0.12	49.8333
ENSG00000258548	LINC00645	1.49	0.03	49.6667
ENSG00000074211	PPP2R2C	31.21	0.63	49.5397
ENSG00000162520	SYNC	4.95	0.1	49.5
ENSG00000074317	SNCB	24.25	0.5	48.5
ENSG00000259372	CTD-2240J17.1	1.93	0.04	48.25
ENSG00000275491	LINC01730	0.48	0.01	48
ENSG00000156564	LRFN2	5.26	0.11	47.8182
ENSG00000116745	RPE65	6.2	0.13	47.6923
ENSG00000255136	CTD-2562J17.4	0.95	0.02	47.5
ENSG00000229278	RP11-483F11.7	1.89	0.04	47.25
ENSG00000152137	HSPB8	37.32	0.79	47.2405
ENSG00000102468	HTR2A	0.94	0.02	47
ENSG00000153446	C16orf89	1.88	0.04	47
ENSG00000006128	TAC1	43.14	0.92	46.8913
ENSG00000146151	HMGCLL1	15.86	0.34	46.6471
ENSG00000183166	CALN1	8.38	0.18	46.5556
ENSG00000055813	CCDC85A	4.61	0.1	46.1
ENSG00000205632	LINC01310	0.46	0.01	46
ENSG00000147041	SYTL5	7.34	0.16	45.875
ENSG00000013293	SLC7A14	11	0.24	45.8333
ENSG00000253857	RP11-386G21.2	1.82	0.04	45.5
ENSG00000260001	TGFBR3L	0.91	0.02	45.5
ENSG00000164488	DACT2	2.72	0.06	45.3333
ENSG00000158258	CLSTN2	19.01	0.42	45.2619
ENSG00000170091	HMP19	293.58	6.5	45.1662
ENSG00000152315	KCNK13	0.45	0.01	45
ENSG00000127824	TUBA4A	4.94	0.11	44.9091
ENSG00000147036	LANCL3	0.89	0.02	44.5
ENSG00000237321	RP11-374A22.1	1.33	0.03	44.3333
ENSG00000165084	C8orf34	5.29	0.12	44.0833
ENSG00000156219	ART3	0.44	0.01	44
ENSG00000212766	EWSAT1	0.44	0.01	44
ENSG00000232903	LINC01166	0.43	0.01	43
ENSG00000174473	GALNTL6	5.57	0.13	42.8462
ENSG00000132872	SYT4	77.16	1.81	42.6298
ENSG00000131386	GALNT15	4.25	0.1	42.5
ENSG00000180209	MYLPF	14.78	0.35	42.2286
ENSG00000174948	GPR149	1.25	0.03	41.6667
ENSG00000180269	GPR139	0.83	0.02	41.5
ENSG00000279685	MAPT-IT1	1.66	0.04	41.5
ENSG00000270607	RP11-359E10.1	7.83	0.19	41.2105
ENSG00000169427	KCNK9	6.18	0.15	41.2
ENSG00000171435	KSR2	2.87	0.07	41
ENSG00000273287	CTA-268H5.14	2.05	0.05	41
ENSG00000120907	ADRA1A	4.91	0.12	40.9167
ENSG00000196277	GRM7	5.3	0.13	40.7692
ENSG00000166897	ELFN2	11.3	0.28	40.3571
ENSG00000164176	EDIL3	31.73	0.79	40.1646
ENSG00000070182	SPTB	5.6	0.14	40
ENSG00000179796	LRRC3B	6.38	0.16	39.875
ENSG00000150556	LYPD6B	1.19	0.03	39.6667
ENSG00000255178	RP11-686G23.2	0.79	0.02	39.5
ENSG00000156076	WIF1	1.18	0.03	39.3333
ENSG00000257999	RP11-61E11.2	1.18	0.03	39.3333
ENSG00000258175	RP11-412H8.2	1.18	0.03	39.3333
ENSG00000179915	NRXN1	43.1	1.1	39.1818
ENSG00000185352	HS6ST3	8.59	0.22	39.0455
ENSG00000185433	LINC00158	0.39	0.01	39
ENSG00000254768	CTD-2140G10.2	0.78	0.02	39
ENSG00000157087	ATP2B2	7.4	0.19	38.9474
ENSG00000196104	SPOCK3	11.28	0.29	38.8966
ENSG00000026508	CD44	23.25	0.6	38.75
ENSG00000235024	AC097468.7	0.77	0.02	38.5
ENSG00000250846	EPHA5-AS1	1.53	0.04	38.25
ENSG00000115155	OTOF	2.66	0.07	38
ENSG00000250107	CACNA1G-AS1	0.38	0.01	38
ENSG00000168081	PNOC	6.4	0.17	37.6471
ENSG00000151834	GABRA2	1.88	0.05	37.6
ENSG00000011677	GABRA3	20.08	0.54	37.1852
ENSG00000131730	CKMT2	0.37	0.01	37
ENSG00000167850	CD300C	0.37	0.01	37
ENSG00000081041	CXCL2	6.26	0.17	36.8235
ENSG00000121898	CPXM2	6.57	0.18	36.5
ENSG00000186047	DLEU7	1.46	0.04	36.5
ENSG00000174576	NPAS4	13.81	0.38	36.3421
ENSG00000262668	AJ003147.9	1.09	0.03	36.3333
ENSG00000079101	CLUL1	2.9	0.08	36.25
ENSG00000183715	OPCML	8.3	0.23	36.087
ENSG00000108576	SLC6A4	0.36	0.01	36
ENSG00000162645	GBP2	0.36	0.01	36
ENSG00000182450	KCNK4	1.79	0.05	35.8
ENSG00000145536	ADAMTS16	6.8	0.19	35.7895
ENSG00000168309	FAM107A	18.91	0.53	35.6792
ENSG00000104043	ATP8B4	0.71	0.02	35.5
ENSG00000260420	LINC02182	0.71	0.02	35.5
ENSG00000140945	CDH13	10.29	0.29	35.4828
ENSG00000144460	NYAP2	4.61	0.13	35.4615
ENSG00000261675	RP5-1119A7.17	6.72	0.19	35.3684
ENSG00000113100	CDH9	7.42	0.21	35.3333
ENSG00000150594	ADRA2A	1.41	0.04	35.25
ENSG00000179292	TMEM151A	7.75	0.22	35.2273
ENSG00000205856	C22orf42	7.39	0.21	35.1905
ENSG00000132975	GPR12	7.01	0.2	35.05
ENSG00000174521	TTC9B	29.41	0.84	35.0119
ENSG00000245750	DRAIC	0.35	0.01	35
ENSG00000136541	ERMN	0.35	0.01	35
ENSG00000157306	ZFHX2-AS1	0.7	0.02	35
ENSG00000278840	RP11-345N11.1	1.05	0.03	35
ENSG00000181541	MAB21L2	38.79	1.11	34.9459
ENSG00000176971	FIBIN	19.56	0.56	34.9286
ENSG00000131094	C1QL1	51.32	1.47	34.9116
ENSG00000178732	GP5	1.73	0.05	34.6
ENSG00000255929	RP11-867G2.8	0.69	0.02	34.5
ENSG00000259554	RP11-408J6.1	2.76	0.08	34.5
ENSG00000135218	CD36	2.41	0.07	34.4286
ENSG00000159248	GJD2	2.4	0.07	34.2857
ENSG00000135063	FAM189A2	4.1	0.12	34.1667
ENSG00000243649	CFB	0.68	0.02	34
ENSG00000253293	HOXA10	0.68	0.02	34
ENSG00000267082	CTC-510F12.2	0.68	0.02	34
ENSG00000198216	CACNA1E	23.08	0.68	33.9412
ENSG00000091664	SLC17A6	39.37	1.16	33.9397
ENSG00000149656	LINC00266-1	2.37	0.07	33.8571
ENSG00000267890	CTD-2126E3.4	45.72	1.36	33.6176
ENSG00000237289	CKMT1B	1.68	0.05	33.6
ENSG00000260614	RP11-491F9.1	1.68	0.05	33.6
ENSG00000100314	CABP7	7.38	0.22	33.5455
ENSG00000163331	DAPL1	0.67	0.02	33.5
ENSG00000251442	LINC01094	0.67	0.02	33.5
ENSG00000101438	SLC32A1	6.36	0.19	33.4737
ENSG00000273650	CTD-3193K9.11	1	0.03	33.3333
ENSG00000102452	NALCN	6.97	0.21	33.1905
ENSG00000186862	PDZD7	4.63	0.14	33.0714
ENSG00000109625	CPZ	0.99	0.03	33
ENSG00000170324	FRMPD2	0.33	0.01	33
ENSG00000214402	LCNL1	0.33	0.01	33
ENSG00000248927	CTD-2334D19.1	0.33	0.01	33
ENSG00000259345	RP11-624L4.1	0.66	0.02	33
ENSG00000259974	LINC00261	0.33	0.01	33
ENSG00000234511	C5orf58	1.97	0.06	32.8333
ENSG00000113763	UNC5A	5.24	0.16	32.75
ENSG00000272862	RP11-814H16.2	0.65	0.02	32.5
ENSG00000230223	ATXN8OS	0.65	0.02	32.5
ENSG00000236501	AC079305.11	0.65	0.02	32.5
ENSG00000258598	RP11-260M19.1	0.65	0.02	32.5
ENSG00000270147	RP11-646I6.6	0.65	0.02	32.5
ENSG00000273853	RP11-438D14.3	0.65	0.02	32.5
ENSG00000106819	ASPN	0.32	0.01	32
ENSG00000182050	MGAT4C	1.28	0.04	32
ENSG00000274993	RP11-395B7.2	0.32	0.01	32
ENSG00000249853	HS3ST5	3.78	0.12	31.5
ENSG00000260600	RP11-109D24.1	0.63	0.02	31.5
ENSG00000145526	CDH18	14.42	0.46	31.3478
ENSG00000133135	RNF128	1.56	0.05	31.2
ENSG00000198883	PNMA5	1.56	0.05	31.2
ENSG00000151623	NR3C2	2.49	0.08	31.125
ENSG00000163536	SERPINI1	19.29	0.62	31.1129
ENSG00000124785	NRN1	58.7	1.89	31.0582
ENSG00000180332	KCTD4	0.93	0.03	31
ENSG00000224204	PHEX-AS1	0.31	0.01	31
ENSG00000258642	RP11-219E7.2	0.31	0.01	31
ENSG00000265356	RP11-17M24.3	0.62	0.02	31
ENSG00000164690	SHH	2.75	0.09	30.5556
ENSG00000156395	SORCS3	7.59	0.25	30.36
ENSG00000135824	RGS8	9.36	0.31	30.1935
ENSG00000136750	GAD2	6.33	0.21	30.1429
ENSG00000122679	RAMP3	0.3	0.01	30
ENSG00000254226	LINC01933	0.6	0.02	30
ENSG00000117226	GBP3	0.6	0.02	30
ENSG00000196932	TMEM26	0.3	0.01	30
ENSG00000236197	AC002429.5	0.3	0.01	30
ENSG00000078295	ADCY2	19.74	0.66	29.9091
ENSG00000128253	RFPL2	2.09	0.07	29.8571
ENSG00000164438	TLX3	2.68	0.09	29.7778
ENSG00000147481	SNTG1	9.22	0.31	29.7419
ENSG00000234688	RP1-293L6.1	2.97	0.1	29.7
ENSG00000136944	LMX1B	14.83	0.5	29.66
ENSG00000160188	RSPH1	3.26	0.11	29.6364
ENSG00000168702	LRP1B	8.59	0.29	29.6207
ENSG00000260230	FRRS1L	21.85	0.74	29.527
ENSG00000079102	RUNX1T1	14.75	0.5	29.5
ENSG00000250686	RP1-240B8.3	12.68	0.43	29.4884
ENSG00000174453	VWC2L	4.12	0.14	29.4286
ENSG00000181291	TMEM132E	13.22	0.45	29.3778
ENSG00000259977	AL121578.2	1.76	0.06	29.3333
ENSG00000140285	FGF7	1.17	0.04	29.25
ENSG00000204022	LIPJ	0.29	0.01	29
ENSG00000169752	NRG4	0.58	0.02	29
ENSG00000164116	GUCY1A3	8.39	0.29	28.931
ENSG00000228397	LINC01635	1.73	0.06	28.8333
ENSG00000189056	RELN	14.99	0.52	28.8269
ENSG00000103534	TMC5	1.15	0.04	28.75
ENSG00000257842	NOVA1-AS1	1.15	0.04	28.75
ENSG00000119283	TRIM67	7.76	0.27	28.7407
ENSG00000174145	NWD2	1.71	0.06	28.5
ENSG00000107147	KCNT1	0.57	0.02	28.5
ENSG00000242880	RP11-190P13.2	0.57	0.02	28.5
ENSG00000204653	ASPDH	1.42	0.05	28.4
ENSG00000261790	AC005606.14	1.42	0.05	28.4
ENSG00000172995	ARPP21	5.67	0.2	28.35
ENSG00000184564	SLITRK6	2.26	0.08	28.25
ENSG00000252837	RN7SKP99	1.13	0.04	28.25
ENSG00000137203	TFAP2A	4.51	0.16	28.1875
ENSG00000140563	MCTP2	0.28	0.01	28
ENSG00000008441	NFIX	20.4	0.73	27.9452
ENSG00000058866	DGKG	1.67	0.06	27.8333
ENSG00000254656	RTL1	3.89	0.14	27.7857
ENSG00000110675	ELMOD1	21.29	0.77	27.6494
ENSG00000168743	NPNT	3.87	0.14	27.6429
ENSG00000271265	RP11-230C9.4	0.55	0.02	27.5
ENSG00000149972	CNTN5	4.12	0.15	27.4667
ENSG00000101000	PROCR	1.64	0.06	27.3333
ENSG00000186326	RGS9BP	0.82	0.03	27.3333
ENSG00000039068	CDH1	3.82	0.14	27.2857
ENSG00000180287	PLD5	2.18	0.08	27.25
ENSG00000139220	PPFIA2	29.12	1.07	27.215
ENSG00000141433	ADCYAP1	5.17	0.19	27.2105
ENSG00000165023	DIRAS2	25.84	0.95	27.2
ENSG00000261292	RP11-389G6.3	1.36	0.05	27.2
ENSG00000145244	CORIN	0.81	0.03	27
ENSG00000233695	GAS6-AS1	0.27	0.01	27
ENSG00000154227	CERS3	0.27	0.01	27
ENSG00000175766	EIF4E1B	0.27	0.01	27
ENSG00000271020	RP11-10C24.1	0.54	0.02	27
ENSG00000274002	RP11-66N24.6	0.27	0.01	27
ENSG00000175084	DES	3.51	0.13	27
ENSG00000126733	DACH2	6.47	0.24	26.9583
ENSG00000164129	NPY5R	0.8	0.03	26.6667
ENSG00000263635	RP11-805F19.2	0.53	0.02	26.5
ENSG00000163735	CXCL5	0.79	0.03	26.3333
ENSG00000188730	VWC2	3.16	0.12	26.3333
ENSG00000259946	RP11-490G2.2	0.79	0.03	26.3333
ENSG00000203805	PLPP4	6.27	0.24	26.125
ENSG00000149090	PAMR1	7.31	0.28	26.1071
ENSG00000221869	CEBPD	5.21	0.2	26.05
ENSG00000122733	PHF24	19.78	0.76	26.0263
ENSG00000237764	RP11-3B12.2	0.26	0.01	26
ENSG00000172789	HOXC5	0.26	0.01	26
ENSG00000243051	RN7SL269P	1.82	0.07	26
ENSG00000263146	LINC01896	0.52	0.02	26
ENSG00000049540	ELN	22.03	0.85	25.9176
ENSG00000222343	RN7SKP139	3.36	0.13	25.8462
ENSG00000058404	CAMK2B	27.57	1.07	25.7664
ENSG00000101489	CELF4	28.58	1.11	25.7477
ENSG00000187398	LUZP2	7.46	0.29	25.7241
ENSG00000119973	PRLHR	1.53	0.06	25.5
ENSG00000170396	ZNF804A	5.1	0.2	25.5
ENSG00000169181	GSG1L	4.57	0.18	25.3889
ENSG00000197106	SLC6A17	12.94	0.51	25.3725
ENSG00000139865	TTC6	0.76	0.03	25.3333
ENSG00000187634	SAMD11	3.04	0.12	25.3333
ENSG00000125355	TMEM255A	24.79	0.98	25.2959
ENSG00000124406	ATP8A1	13.4	0.53	25.283
ENSG00000198133	TMEM229B	9.32	0.37	25.1892
ENSG00000243629	LINC00880	1.51	0.06	25.1667
ENSG00000082929	LINC01587	0.25	0.01	25
ENSG00000166959	MS4A8	0.25	0.01	25
ENSG00000249362	CTD-2316B1.1	0.75	0.03	25
ENSG00000185477	GPRIN3	7.45	0.3	24.8333
ENSG00000157445	CACNA2D3	9.17	0.37	24.7838
ENSG00000186868	MAPT	188.5	7.61	24.77
ENSG00000039139	DNAH5	0.74	0.03	24.6667
ENSG00000080166	DCT	0.74	0.03	24.6667
ENSG00000238010	RP11-123K19.2	1.48	0.06	24.6667
ENSG00000283992	LYNX1	0.74	0.03	24.6667
ENSG00000162496	DHRS3	9.82	0.4	24.55
ENSG00000260918	RP11-731J8.2	0.49	0.02	24.5
ENSG00000165507	C10orf10	7.09	0.29	24.4483
ENSG00000164185	ZNF474	4.88	0.2	24.4
ENSG00000184261	KCNK12	1.22	0.05	24.4
ENSG00000107742	SPOCK2	121.85	5	24.37
ENSG00000172348	RCAN2	19.47	0.8	24.3375
ENSG00000186487	MYT1L	17.66	0.73	24.1918
ENSG00000153956	CACNA2D1	33.24	1.38	24.087
ENSG00000114698	PLSCR4	2.88	0.12	24
ENSG00000223561	AC003090.1	0.24	0.01	24
ENSG00000235688	AC116614.1	0.48	0.02	24
ENSG00000251391	RP11-305P14.1	0.48	0.02	24
ENSG00000278946	AC005609.20	0.48	0.02	24
ENSG00000108691	CCL2	73.18	3.05	23.9934
ENSG00000221866	PLXNA4	18.7	0.78	23.9744
ENSG00000242173	ARHGDIG	56.01	2.34	23.9359
ENSG00000198626	RYR2	3.35	0.14	23.9286
ENSG00000100346	CACNA1I	2.87	0.12	23.9167
ENSG00000184828	ZBTB7C	4.54	0.19	23.8947
ENSG00000165588	OTX2	1.43	0.06	23.8333
ENSG00000234233	KCNH1-IT1	0.71	0.03	23.6667
ENSG00000154153	FAM134B	12.53	0.53	23.6415
ENSG00000188848	BEND4	2.6	0.11	23.6364
ENSG00000120885	CLU	729.55	30.96	23.5643
ENSG00000248485	PCP4L1	32.25	1.37	23.5401
ENSG00000272341	RP1-151F17.2	1.41	0.06	23.5
ENSG00000259279	CTD-2033D15.1	0.94	0.04	23.5
ENSG00000264745	TTC39C-AS1	0.47	0.02	23.5
ENSG00000171817	ZNF540	6.81	0.29	23.4828
ENSG00000171962	DRC3	1.64	0.07	23.4286
ENSG00000185052	SLC24A3	8.66	0.37	23.4054
ENSG00000185681	MORN5	3.24	0.14	23.1429
ENSG00000162728	KCNJ9	7.61	0.33	23.0606
ENSG00000153233	PTPRR	4.61	0.2	23.05
ENSG00000113073	SLC4A9	0.23	0.01	23
ENSG00000230452	LINC01381	0.46	0.02	23
ENSG00000231015	RP5-860P4.2	0.23	0.01	23
ENSG00000272382	CTD-2035E11.4	0.23	0.01	23
ENSG00000170419	VSTM2A	9.83	0.43	22.8605
ENSG00000164398	ACSL6	9.81	0.43	22.814
ENSG00000134245	WNT2B	3.64	0.16	22.75
ENSG00000228824	MIR4500HG	0.91	0.04	22.75
ENSG00000169302	STK32A	5.2	0.23	22.6087
ENSG00000127561	SYNGR3	48.53	2.15	22.5721
ENSG00000166862	CACNG2	3.16	0.14	22.5714
ENSG00000165863	C10orf82	2.48	0.11	22.5455
ENSG00000124875	CXCL6	0.45	0.02	22.5
ENSG00000165553	NGB	0.9	0.04	22.5
ENSG00000206199	ANKUB1	0.45	0.02	22.5
ENSG00000053108	FSTL4	2.92	0.13	22.4615
ENSG00000144339	TMEFF2	20.66	0.92	22.4565
ENSG00000124493	GRM4	2.24	0.1	22.4
ENSG00000168843	FSTL5	16.98	0.76	22.3421
ENSG00000138136	LBX1	5.13	0.23	22.3043
ENSG00000181211	HECW1-IT1	0.89	0.04	22.25
ENSG00000173452	TMEM196	5.54	0.25	22.16
ENSG00000125730	C3	0.66	0.03	22
ENSG00000236377	AC084809.3	0.44	0.02	22
ENSG00000176927	EFCAB5	0.44	0.02	22
ENSG00000196408	NOXO1	0.22	0.01	22
ENSG00000235538	RP1-230L10.1	0.22	0.01	22
ENSG00000253653	CTC-248O19.1	0.44	0.02	22
ENSG00000260262	RP11-440L14.3	0.22	0.01	22
ENSG00000261404	AC009120.4	0.44	0.02	22
ENSG00000269814	CTC-273B12.10	1.54	0.07	22
ENSG00000120645	IQSEC3	4.17	0.19	21.9474
ENSG00000169884	WNT10B	2.85	0.13	21.9231
ENSG00000137261	KIAA0319	4.38	0.2	21.9
ENSG00000186288	PABPC1L2A	1.97	0.09	21.8889
ENSG00000184156	KCNQ3	9.62	0.44	21.8636
ENSG00000128604	IRF5	1.53	0.07	21.8571
ENSG00000206579	XKR4	7.18	0.33	21.7576
ENSG00000113319	RASGRF2	1.74	0.08	21.75
ENSG00000187416	LHFPL3	4.77	0.22	21.6818
ENSG00000068615	REEP1	77.15	3.56	21.6713
ENSG00000162951	LRRTM1	3.25	0.15	21.6667
ENSG00000144057	ST6GAL2	25.78	1.19	21.6639
ENSG00000213085	CFAP45	2.16	0.1	21.6
ENSG00000169618	PROKR1	2.59	0.12	21.5833
ENSG00000274156	RP11-407N8.6	0.43	0.02	21.5
ENSG00000101746	NOL4	11.97	0.56	21.375
ENSG00000047662	FAM184B	2.99	0.14	21.3571
ENSG00000158055	GRHL3	0.64	0.03	21.3333
ENSG00000165164	CFAP47	1.92	0.09	21.3333
ENSG00000171246	NPTX1	3.84	0.18	21.3333
ENSG00000117152	RGS4	19.56	0.92	21.2609
ENSG00000021461	CYP3A43	0.21	0.01	21
ENSG00000136244	IL6	0.21	0.01	21
ENSG00000164093	PITX2	0.42	0.02	21
ENSG00000260455	NBAT1	0.21	0.01	21
ENSG00000140873	ADAMTS18	1.47	0.07	21
ENSG00000165521	EML5	5.43	0.26	20.8846
ENSG00000162849	KIF26B	11.66	0.56	20.8214
ENSG00000138207	RBP4	2.07	0.1	20.7
ENSG00000166106	ADAMTS15	9.3	0.45	20.6667
ENSG00000179344	HLA-DQB1	3.1	0.15	20.6667
ENSG00000239474	KLHL41	1.65	0.08	20.625
ENSG00000135406	PRPH	15.46	0.75	20.6133
ENSG00000124140	SLC12A5	11.49	0.56	20.5179
ENSG00000138100	TRIM54	0.41	0.02	20.5
ENSG00000146374	RSPO3	0.82	0.04	20.5
ENSG00000139970	RTN1	104.48	5.11	20.4462
ENSG00000196139	AKR1C3	1.43	0.07	20.4286
ENSG00000259577	CERNA1	1.02	0.05	20.4
ENSG00000144583	MARCH4	8.56	0.42	20.381
ENSG00000164120	HPGD	0.61	0.03	20.3333
ENSG00000180660	MAB21L1	23.76	1.17	20.3077
ENSG00000019505	SYT13	72.07	3.55	20.3014
ENSG00000249335	CTC-340D7.1	0.81	0.04	20.25
ENSG00000162989	KCNJ3	2.81	0.14	20.0714
ENSG00000184408	KCND2	13.64	0.68	20.0588
ENSG00000139344	AMDHD1	0.2	0.01	20
ENSG00000141977	CIB3	0.2	0.01	20
ENSG00000163793	DNAJC5G	0.6	0.03	20
ENSG00000004948	CALCR	0.4	0.02	20
ENSG00000113263	ITK	0.2	0.01	20
ENSG00000142661	MYOM3	0.2	0.01	20
ENSG00000165370	GPR101	0.2	0.01	20
ENSG00000182798	MAGEB17	0.2	0.01	20
ENSG00000204291	COL15A1	1	0.05	20
ENSG00000231589	AC009110.1	0.8	0.04	20
ENSG00000234378	AC098828.2	0.2	0.01	20
ENSG00000258066	RP11-781A6.1	1.2	0.06	20
ENSG00000278499	RP11-457D20.2	0.2	0.01	20
ENSG00000139155	SLCO1C1	2.19	0.11	19.9091
ENSG00000188039	NWD1	1.19	0.06	19.8333
ENSG00000215217	C5orf49	4.56	0.23	19.8261
ENSG00000185053	SGCZ	2.18	0.11	19.8182
ENSG00000230303	RP11-213G2.2	0.79	0.04	19.75
ENSG00000118194	TNNT2	0.79	0.04	19.75
ENSG00000253006	RN7SKP283	0.79	0.04	19.75
ENSG00000229782	AC118754.4	1.18	0.06	19.6667
ENSG00000251858	SNORA31	2.36	0.12	19.6667
ENSG00000118733	OLFM3	8.65	0.44	19.6591
ENSG00000182132	KCNIP1	17.1	0.87	19.6552
ENSG00000163734	CXCL3	1.57	0.08	19.625
ENSG00000168490	PHYHIP	11.97	0.61	19.623
ENSG00000138769	CDKL2	11.54	0.59	19.5593
ENSG00000108684	ASIC2	6.64	0.34	19.5294
ENSG00000067842	ATP2B3	3.71	0.19	19.5263
ENSG00000065609	SNAP91	34.22	1.76	19.4432
ENSG00000138639	ARHGAP24	4.86	0.25	19.44
ENSG00000262655	SPON1	87.84	4.54	19.348
ENSG00000137766	UNC13C	0.58	0.03	19.3333
ENSG00000154080	CHST9	1.16	0.06	19.3333
ENSG00000104435	STMN2	492.97	25.53	19.3094
ENSG00000283886	RP11-204M4.3	4.62	0.24	19.25
ENSG00000235885	LINC01828	0.96	0.05	19.2
ENSG00000149575	SCN2B	3.07	0.16	19.1875
ENSG00000176919	C8G	0.38	0.02	19
ENSG00000228629	AC092295.4	0.38	0.02	19
ENSG00000086570	FAT2	0.19	0.01	19
ENSG00000102837	OLFM4	0.38	0.02	19
ENSG00000137699	TRIM29	0.19	0.01	19
ENSG00000145192	AHSG	0.19	0.01	19
ENSG00000164270	HTR4	0.19	0.01	19
ENSG00000182631	RXFP3	0.19	0.01	19
ENSG00000233304	LINC01346	0.19	0.01	19
ENSG00000233922	LINC01694	0.19	0.01	19
ENSG00000259274	CTD-2501E16.2	0.38	0.02	19
ENSG00000054356	PTPRN	37.14	1.96	18.949
ENSG00000185615	PDIA2	4.71	0.25	18.84
ENSG00000154162	CDH12	3.95	0.21	18.8095
ENSG00000151838	CCDC175	0.75	0.04	18.75
ENSG00000274845	uc_338	1.31	0.07	18.7143
ENSG00000231061	LINC00395	0.56	0.03	18.6667
ENSG00000273975	Metazoa_SRP	0.56	0.03	18.6667
ENSG00000163082	SGPP2	3.91	0.21	18.619
ENSG00000073756	PTGS2	0.37	0.02	18.5
ENSG00000144407	PTH2R	0.37	0.02	18.5
ENSG00000258068	RP11-328C8.5	0.37	0.02	18.5
ENSG00000267747	RP11-392O1.4	0.37	0.02	18.5
ENSG00000271730	RP11-787I22.3	0.37	0.02	18.5
ENSG00000277399	GPR179	0.74	0.04	18.5
ENSG00000183346	C10orf107	1.66	0.09	18.4444
ENSG00000124507	PACSIN1	8.1	0.44	18.4091
ENSG00000050628	PTGER3	0.92	0.05	18.4
ENSG00000078328	RBFOX1	7.91	0.43	18.3953
ENSG00000261478	RP11-429B14.4	2.57	0.14	18.3571
ENSG00000148357	HMCN2	0.55	0.03	18.3333
ENSG00000174844	DNAH12	0.55	0.03	18.3333
ENSG00000175077	RTP1	0.55	0.03	18.3333
ENSG00000265579	RP11-713C5.1	0.55	0.03	18.3333
ENSG00000163815	CLEC3B	1.28	0.07	18.2857
ENSG00000234165	AC114877.3	1.28	0.07	18.2857
ENSG00000152822	GRM1	2.74	0.15	18.2667
ENSG00000128872	TMOD2	59.89	3.28	18.2591
ENSG00000138678	GPAT3	0.73	0.04	18.25
ENSG00000184305	CCSER1	11.18	0.62	18.0323
ENSG00000152670	DDX4	0.18	0.01	18
ENSG00000277662	RP11-74J13.9	0.36	0.02	18
ENSG00000123342	MMP19	0.72	0.04	18
ENSG00000196811	CHRNG	0.18	0.01	18
ENSG00000224391	LINC01280	0.18	0.01	18
ENSG00000226496	LINC00323	0.18	0.01	18
ENSG00000255219	RP11-716H6.2	0.36	0.02	18
ENSG00000258274	RP11-887P2.5	0.18	0.01	18
ENSG00000261949	GFY	0.18	0.01	18
ENSG00000270124	RP11-118F19.1	0.9	0.05	18
ENSG00000282943	CTC-490G23.6	0.18	0.01	18
ENSG00000120251	GRIA2	36.59	2.04	17.9363
ENSG00000156298	TSPAN7	119.77	6.68	17.9296
ENSG00000112796	ENPP5	2.51	0.14	17.9286
ENSG00000145358	DDIT4L	2.33	0.13	17.9231
ENSG00000148053	NTRK2	134.44	7.52	17.8777
ENSG00000177570	SAMD12	2.31	0.13	17.7692
ENSG00000163273	NPPC	1.42	0.08	17.75
ENSG00000041982	TNC	91.71	5.18	17.7046
ENSG00000237928	NFIA-AS2	0.53	0.03	17.6667
ENSG00000261462	CTA-254O6.1	1.06	0.06	17.6667
ENSG00000185046	ANKS1B	13.51	0.77	17.5455
ENSG00000155052	CNTNAP5	16.63	0.95	17.5053
ENSG00000155754	ALS2CR11	0.35	0.02	17.5
ENSG00000272966	RP11-686O6.1	0.35	0.02	17.5
ENSG00000169116	PARM1	7.68	0.44	17.4545
ENSG00000271727	RP11-532F6.4	0.87	0.05	17.4
ENSG00000009950	MLXIPL	0.52	0.03	17.3333
ENSG00000125798	FOXA2	0.52	0.03	17.3333
ENSG00000233521	LINC01638	0.69	0.04	17.25
ENSG00000242614	RN7SL164P	0.69	0.04	17.25
ENSG00000171124	FUT3	1.72	0.1	17.2
ENSG00000002746	HECW1	7.36	0.43	17.1163
ENSG00000162599	NFIA	18.72	1.1	17.0182
ENSG00000101638	ST8SIA5	1.7	0.1	17
ENSG00000251191	LINC00589	0.17	0.01	17
ENSG00000042832	TG	0.17	0.01	17
ENSG00000107018	RLN1	0.17	0.01	17
ENSG00000109158	GABRA4	0.17	0.01	17
ENSG00000169218	RSPO1	0.34	0.02	17
ENSG00000184984	CHRM5	0.17	0.01	17
ENSG00000196660	SLC30A10	2.21	0.13	17
ENSG00000228113	AC003991.3	0.17	0.01	17
ENSG00000239923	RN7SL864P	0.68	0.04	17
ENSG00000263278	CH17-351M24.1	0.51	0.03	17
ENSG00000270000	RP3-449M8.9	0.34	0.02	17
ENSG00000272472	RP11-95G17.2	0.17	0.01	17
ENSG00000243444	PALM2	15.93	0.94	16.9468
ENSG00000118997	DNAH7	4.06	0.24	16.9167
ENSG00000118432	CNR1	31.03	1.84	16.8641
ENSG00000132481	TRIM47	9.7	0.58	16.7241
ENSG00000219435	TEX40	1.17	0.07	16.7143
ENSG00000151320	AKAP6	29.01	1.74	16.6724
ENSG00000249116	CTD-2194D22.3	0.5	0.03	16.6667
ENSG00000158560	DYNC1I1	11.81	0.71	16.6338
ENSG00000213424	KRT222	4.82	0.29	16.6207
ENSG00000135312	HTR1B	2.49	0.15	16.6
ENSG00000154099	DNAAF1	0.83	0.05	16.6
ENSG00000224842	RP11-123K19.1	1.66	0.1	16.6
ENSG00000233930	KRTAP5-AS1	6.14	0.37	16.5946
ENSG00000170011	MYRIP	2.82	0.17	16.5882
ENSG00000153563	CD8A	1.99	0.12	16.5833
ENSG00000239911	PRKAG2-AS1	2.32	0.14	16.5714
ENSG00000125869	LAMP5	37.68	2.28	16.5263
ENSG00000249690	RP11-1336O20.2	0.33	0.02	16.5
ENSG00000269053	CTD-2521M24.8	9.9	0.6	16.5
ENSG00000271761	XXbac-BPGBPG55C20.3	0.33	0.02	16.5
ENSG00000156475	PPP2R2B	46.35	2.81	16.4947
ENSG00000107864	CPEB3	7.07	0.43	16.4419
ENSG00000272232	RN7SL726P	1.97	0.12	16.4167
ENSG00000102287	GABRE	1.64	0.1	16.4
ENSG00000053524	MCF2L2	11.8	0.72	16.3889
ENSG00000267053	CTD-3162L10.1	24.5	1.5	16.3333
ENSG00000264589	MAPT-AS1	0.65	0.04	16.25
ENSG00000157368	IL34	1.94	0.12	16.1667
ENSG00000185666	SYN3	16.5	1.03	16.0194
ENSG00000156206	CFAP161	1.12	0.07	16
ENSG00000229203	AC103564.7	0.96	0.06	16
ENSG00000135549	PKIB	2.4	0.15	16
ENSG00000157388	CACNA1D	3.2	0.2	16
ENSG00000166592	RRAD	1.44	0.09	16
ENSG00000177409	SAMD9L	0.48	0.03	16
ENSG00000180549	FUT7	0.32	0.02	16
ENSG00000186710	CFAP73	0.48	0.03	16
ENSG00000214415	GNAT3	0.16	0.01	16
ENSG00000231272	RP4-799P18.4	0.32	0.02	16
ENSG00000272477	RP11-158G18.1	0.16	0.01	16
ENSG00000283073	RP11-834C11.15	0.16	0.01	16
ENSG00000183018	SPNS2	12.21	0.77	15.8571
ENSG00000118473	SGIP1	9.92	0.63	15.746
ENSG00000143632	ACTA1	5.98	0.38	15.7368
ENSG00000174567	GOLT1A	2.04	0.13	15.6923
ENSG00000102003	SYP	249.61	15.92	15.679
ENSG00000203801	LINC00222	0.47	0.03	15.6667
ENSG00000166960	CCDC178	0.47	0.03	15.6667
ENSG00000168658	VWA3B	0.47	0.03	15.6667
ENSG00000277621	RP11-597M12.2	0.47	0.03	15.6667
ENSG00000145708	CRHBP	5.63	0.36	15.6389
ENSG00000162631	NTNG1	2.97	0.19	15.6316
ENSG00000208022	MIR618	2.97	0.19	15.6316
ENSG00000223764	RP11-54O7.3	1.09	0.07	15.5714
ENSG00000179603	GRM8	3.11	0.2	15.55
ENSG00000089847	ANKRD24	3.57	0.23	15.5217
ENSG00000232415	CTB-51J22.1	0.31	0.02	15.5
ENSG00000230825	AC005532.5	0.31	0.02	15.5
ENSG00000237994	RP1-146A15.1	0.31	0.02	15.5
ENSG00000257545	RP11-144F15.1	0.31	0.02	15.5
ENSG00000184611	KCNH7	8.52	0.55	15.4909
ENSG00000178773	CPNE7	3.24	0.21	15.4286
ENSG00000124107	SLPI	0.77	0.05	15.4
ENSG00000210156	MT-TK	6.93	0.45	15.4
ENSG00000152192	POU4F1	6.76	0.44	15.3636
ENSG00000158683	PKD1L1	0.46	0.03	15.3333
ENSG00000182447	OTOL1	0.46	0.03	15.3333
ENSG00000189350	TOGARAM2	0.46	0.03	15.3333
ENSG00000264666	RP11-524F11.2	0.46	0.03	15.3333
ENSG00000144908	ALDH1L1	6.57	0.43	15.2791
ENSG00000105696	TMEM59L	65.8	4.31	15.2668
ENSG00000283417	RP11-118G23.3	0.61	0.04	15.25
ENSG00000021645	NRXN3	7.93	0.52	15.25
ENSG00000092054	MYH7	2.58	0.17	15.1765
ENSG00000170624	SGCD	1.51	0.1	15.1
ENSG00000182575	NXPH3	3.17	0.21	15.0952
ENSG00000101470	TNNC2	3.32	0.22	15.0909
ENSG00000252982	RN7SKP234	2.41	0.16	15.0625
ENSG00000176769	TCERG1L	2.86	0.19	15.0526
ENSG00000176840	MIR7-3HG	6.32	0.42	15.0476
ENSG00000168824	NSG1	64.26	4.28	15.014
ENSG00000107282	APBA1	28.81	1.92	15.0052
ENSG00000115665	SLC5A7	0.9	0.06	15
ENSG00000135577	NMBR	1.35	0.09	15
ENSG00000227083	L29074.3	0.6	0.04	15
ENSG00000144410	CPO	0.3	0.02	15
ENSG00000163739	CXCL1	0.15	0.01	15
ENSG00000167749	KLK4	0.15	0.01	15
ENSG00000183690	EFHC2	2.1	0.14	15
ENSG00000184388	PABPC1L2B	1.05	0.07	15
ENSG00000189127	ANKRD34B	0.15	0.01	15
ENSG00000197766	CFD	0.3	0.02	15
ENSG00000237380	HOXD-AS2	0.15	0.01	15
ENSG00000244342	LINC00698	0.15	0.01	15
ENSG00000260802	LINC00890	0.6	0.04	15
ENSG00000261037	CTC-471C19.1	0.15	0.01	15
ENSG00000151615	POU4F2	2.99	0.2	14.95
ENSG00000003987	MTMR7	8.67	0.58	14.9483
ENSG00000132938	MTUS2	1.64	0.11	14.9091
ENSG00000158089	GALNT14	2.98	0.2	14.9
ENSG00000186340	THBS2	12.06	0.81	14.8889
ENSG00000139973	SYT16	9.08	0.61	14.8852
ENSG00000102290	PCDH11X	5.2	0.35	14.8571
ENSG00000116675	DNAJC6	45.86	3.09	14.8414
ENSG00000215475	SIAH3	2.37	0.16	14.8125
ENSG00000256725	RP11-662M24.2	15.7	1.06	14.8113
ENSG00000116661	FBXO2	4.44	0.3	14.8
ENSG00000273369	RP11-700J17.1	0.74	0.05	14.8
ENSG00000166816	LDHD	1.33	0.09	14.7778
ENSG00000270672	MTRNR2L6	2.95	0.2	14.75
ENSG00000241570	PAQR9-AS1	0.59	0.04	14.75
ENSG00000140937	CDH11	18.22	1.24	14.6935
ENSG00000091482	SMPX	0.88	0.06	14.6667
ENSG00000080709	KCNN2	2.64	0.18	14.6667
ENSG00000261786	RP4-555D20.2	2.64	0.18	14.6667
ENSG00000273321	RP11-621L6.3	0.88	0.06	14.6667
ENSG00000188779	SKOR1	2.49	0.17	14.6471
ENSG00000158815	FGF17	2.49	0.17	14.6471
ENSG00000274588	DGKK	2.34	0.16	14.625
ENSG00000133110	POSTN	8.16	0.56	14.5714
ENSG00000172461	FUT9	9.17	0.63	14.5556
ENSG00000150394	CDH8	10.01	0.69	14.5072
ENSG00000144331	ZNF385B	1.45	0.1	14.5
ENSG00000153266	FEZF2	0.29	0.02	14.5
ENSG00000176563	CNTD1	0.29	0.02	14.5
ENSG00000226965	AC003088.1	0.29	0.02	14.5
ENSG00000164100	NDST3	5.07	0.35	14.4857
ENSG00000244731	C4A	15.03	1.04	14.4519
ENSG00000120262	CCDC170	1.44	0.1	14.4
ENSG00000215218	UBE2QL1	18.84	1.31	14.3817
ENSG00000180440	SERTM1	1.58	0.11	14.3636
ENSG00000152689	RASGRP3	0.43	0.03	14.3333
ENSG00000143318	CASQ1	1.29	0.09	14.3333
ENSG00000135472	FAIM2	26.19	1.83	14.3115
ENSG00000185559	DLK1	28.22	1.98	14.2525
ENSG00000267662	AC007796.1	0.57	0.04	14.25
ENSG00000152784	PRDM8	6.27	0.44	14.25
ENSG00000213023	SYT3	10.81	0.76	14.2237
ENSG00000260604	RP1-140K8.5	0.71	0.05	14.2
ENSG00000169330	KIAA1024	12.92	0.91	14.1978
ENSG00000132359	RAP1GAP2	8.06	0.57	14.1404
ENSG00000130720	FIBCD1	4.09	0.29	14.1034
ENSG00000176383	B3GNT4	2.81	0.2	14.05
ENSG00000154262	ABCA6	0.28	0.02	14
ENSG00000010030	ETV7	0.14	0.01	14
ENSG00000078098	FAP	0.28	0.02	14
ENSG00000133106	EPSTI1	0.14	0.01	14
ENSG00000140279	DUOX2	0.14	0.01	14
ENSG00000158022	TRIM63	0.14	0.01	14
ENSG00000176136	MC5R	0.14	0.01	14
ENSG00000221843	C2orf16	0.14	0.01	14
ENSG00000228495	LINC01013	0.28	0.02	14
ENSG00000251257	CTD-2263F21.1	0.28	0.02	14
ENSG00000258083	OR9A4	0.14	0.01	14
ENSG00000259508	RP11-661D19.3	0.28	0.02	14
ENSG00000261044	AP006547.3	0.14	0.01	14
ENSG00000269481	CTD-2521M24.6	0.14	0.01	14
ENSG00000283554	RP11-413N19.2	0.14	0.01	14
ENSG00000136297	MMD2	0.84	0.06	14
ENSG00000164483	SAMD3	0.98	0.07	14
ENSG00000196878	LAMB3	0.7	0.05	14
ENSG00000273524	Metazoa_SRP	0.7	0.05	14
ENSG00000266467	RN7SL220P	6	0.43	13.9535
ENSG00000186297	GABRA5	4.04	0.29	13.931
ENSG00000116981	NT5C1A	1.81	0.13	13.9231
ENSG00000276926	MIR6797	5.69	0.41	13.878
ENSG00000198915	RASGEF1A	3.33	0.24	13.875
ENSG00000207780	MIR648	2.91	0.21	13.8571
ENSG00000263764	SNORD43	8.73	0.63	13.8571
ENSG00000162552	WNT4	5.54	0.4	13.85
ENSG00000171303	KCNK3	9.68	0.7	13.8286
ENSG00000179399	GPC5	2.35	0.17	13.8235
ENSG00000105963	ADAP1	21.39	1.55	13.8
ENSG00000264834	MIR1273F	3.45	0.25	13.8
ENSG00000270557	RP11-546J1.1	1.38	0.1	13.8
ENSG00000202470	Y_RNA	2.62	0.19	13.7895
ENSG00000077009	NMRK2	0.55	0.04	13.75
ENSG00000164418	GRIK2	11.12	0.81	13.7284
ENSG00000145198	VWA5B2	2.47	0.18	13.7222
ENSG00000251774	RNU6-377P	2.47	0.18	13.7222
ENSG00000162374	ELAVL4	15.64	1.14	13.7193
ENSG00000156113	KCNMA1	5.62	0.41	13.7073
ENSG00000158104	HPD	0.41	0.03	13.6667
ENSG00000140623	SEPT12	0.41	0.03	13.6667
ENSG00000167434	CA4	0.41	0.03	13.6667
ENSG00000010278	CD9	25.54	1.87	13.6578
ENSG00000275810	MIR8082	4.09	0.3	13.6333
ENSG00000255156	RNY1P9	2.18	0.16	13.625
ENSG00000169758	TMEM266	4.08	0.3	13.6
ENSG00000213578	CPLX3	0.68	0.05	13.6
ENSG00000237604	AP001056.1	0.68	0.05	13.6
ENSG00000205279	CTXN3	1.36	0.1	13.6
ENSG00000138670	RASGEF1B	16.72	1.23	13.5935
ENSG00000157680	DGKI	15.63	1.15	13.5913
ENSG00000162630	B3GALT2	17.37	1.28	13.5703
ENSG00000206732	RNU6-936P	3.12	0.23	13.5652
ENSG00000241990	PRR34-AS1	2.17	0.16	13.5625
ENSG00000179520	SLC17A8	6.77	0.5	13.54
ENSG00000127743	IL17B	0.81	0.06	13.5
ENSG00000163352	LENEP	0.27	0.02	13.5
ENSG00000163394	CCKAR	0.27	0.02	13.5
ENSG00000258943	RP11-696D21.2	0.27	0.02	13.5
ENSG00000276092	RP11-734B5.2	0.27	0.02	13.5
ENSG00000166111	SVOP	14.13	1.05	13.4571
ENSG00000151917	BEND6	2.15	0.16	13.4375
ENSG00000250260	RP11-325L7.2	0.94	0.07	13.4286
ENSG00000186472	PCLO	13.39	1	13.39
ENSG00000197959	DNM3	16.94	1.27	13.3386
ENSG00000257829	RP11-845M18.6	0.4	0.03	13.3333
ENSG00000171189	GRIK1	3.33	0.25	13.32
ENSG00000166793	YPEL4	5.46	0.41	13.3171
ENSG00000165548	TMEM63C	7.99	0.6	13.3167
ENSG00000260740	AC026471.6	0.93	0.07	13.2857
ENSG00000231255	AC005009.1	0.53	0.04	13.25
ENSG00000254938	RP11-688I9.4	0.53	0.04	13.25
ENSG00000239268	RP11-384F7.2	22.58	1.71	13.2047
ENSG00000264400	RN7SL491P	1.45	0.11	13.1818
ENSG00000152954	NRSN1	9.08	0.69	13.1594
ENSG00000155966	AFF2	20.86	1.59	13.1195
ENSG00000207597	MIR490	3.13	0.24	13.0417
ENSG00000164796	CSMD3	12.91	0.99	13.0404
ENSG00000106688	SLC1A1	11.33	0.87	13.023
ENSG00000139985	ADAM21	0.26	0.02	13
ENSG00000189420	ZFP92	0.26	0.02	13
ENSG00000006016	CRLF1	1.69	0.13	13
ENSG00000115718	PROC	0.13	0.01	13
ENSG00000127951	FGL2	0.13	0.01	13
ENSG00000143412	ANXA9	0.13	0.01	13
ENSG00000146038	DCDC2	1.04	0.08	13
ENSG00000152207	CYSLTR2	0.13	0.01	13
ENSG00000160883	HK3	0.13	0.01	13
ENSG00000163406	SLC15A2	5.59	0.43	13
ENSG00000204740	MALRD1	0.13	0.01	13
ENSG00000235180	LINC00601	0.13	0.01	13
ENSG00000235989	MORC2-AS1	0.13	0.01	13
ENSG00000249150	CTC-472C24.1	0.26	0.02	13
ENSG00000253690	RP11-380I10.4	0.26	0.02	13
ENSG00000267052	CTB-30L5.1	0.26	0.02	13
ENSG00000282164	PEG13	5.06	0.39	12.9744
ENSG00000160460	SPTBN4	5.16	0.4	12.9
ENSG00000272746	RP11-53B2.6	1.29	0.1	12.9
ENSG00000146006	LRRTM2	13.28	1.03	12.8932
ENSG00000206052	DOK6	13.28	1.03	12.8932
ENSG00000137252	HCRTR2	4.88	0.38	12.8421
ENSG00000197580	BCO2	2.44	0.19	12.8421
ENSG00000122012	SV2C	8.71	0.68	12.8088
ENSG00000086967	MYBPC2	0.64	0.05	12.8
ENSG00000100604	CHGA	31.18	2.44	12.7787
ENSG00000187516	HYPM	0.51	0.04	12.75
ENSG00000077327	SPAG6	1.02	0.08	12.75
ENSG00000179083	FAM133A	2.42	0.19	12.7368
ENSG00000229931	RP1-151F17.1	1.65	0.13	12.6923
ENSG00000157890	MEGF11	3.92	0.31	12.6452
ENSG00000197748	CFAP43	2.65	0.21	12.619
ENSG00000123243	ITIH5	2.27	0.18	12.6111
ENSG00000105784	RUNDC3B	9.32	0.74	12.5946
ENSG00000268089	GABRQ	4.4	0.35	12.5714
ENSG00000177103	DSCAML1	3.89	0.31	12.5484
ENSG00000201297	Y_RNA	1.88	0.15	12.5333
ENSG00000135423	GLS2	5.38	0.43	12.5116
ENSG00000117228	GBP1	1	0.08	12.5
ENSG00000260100	RP11-220I1.5	0.25	0.02	12.5
ENSG00000269944	RP11-770J1.7	0.5	0.04	12.5
ENSG00000158748	HTR6	0.25	0.02	12.5
ENSG00000225127	LINC00237	0.25	0.02	12.5
ENSG00000232316	RP1-124C6.1	0.25	0.02	12.5
ENSG00000251075	HTT-AS	0.25	0.02	12.5
ENSG00000077080	ACTL6B	33.44	2.68	12.4776
ENSG00000101349	PAK5	12.96	1.04	12.4615
ENSG00000112139	MDGA1	10.21	0.82	12.4512
ENSG00000099960	SLC7A4	2.49	0.2	12.45
ENSG00000237852	RP4-630A11.3	0.62	0.05	12.4
ENSG00000069712	KIAA1107	22.94	1.86	12.3333
ENSG00000154175	ABI3BP	0.37	0.03	12.3333
ENSG00000155886	SLC24A2	1.48	0.12	12.3333
ENSG00000266368	RP11-1096G20.5	1.85	0.15	12.3333
ENSG00000273257	RP11-177J6.1	0.37	0.03	12.3333
ENSG00000172986	GXYLT2	3.57	0.29	12.3103
ENSG00000236166	RP3-523C21.2	3.93	0.32	12.2812
ENSG00000125966	MMP24	55.73	4.54	12.2753
ENSG00000197576	HOXA4	1.35	0.11	12.2727
ENSG00000188596	CFAP54	2.45	0.2	12.25
ENSG00000241223	RN7SL39P	0.49	0.04	12.25
ENSG00000258757	RP11-841O20.2	0.49	0.04	12.25
ENSG00000252034	RNY4P37	3.06	0.25	12.24
ENSG00000263063	RP11-388C12.1	1.34	0.11	12.1818
ENSG00000115194	SLC30A3	4.75	0.39	12.1795
ENSG00000089250	NOS1	0.73	0.06	12.1667
ENSG00000152932	RAB3C	28.45	2.36	12.0551
ENSG00000074410	CA12	17.35	1.44	12.0486
ENSG00000272034	SNORD14A	2.77	0.23	12.0435
ENSG00000246323	RP11-325L7.1	1.08	0.09	12
ENSG00000274759	5S_rRNA	2.16	0.18	12
ENSG00000163606	CD200R1	0.12	0.01	12
ENSG00000225555	AP000320.6	0.24	0.02	12
ENSG00000259661	AC068831.15	0.12	0.01	12
ENSG00000081985	IL12RB2	0.12	0.01	12
ENSG00000091181	IL5RA	0.12	0.01	12
ENSG00000100122	CRYBB1	0.12	0.01	12
ENSG00000100341	PNPLA5	0.12	0.01	12
ENSG00000108242	CYP2C18	0.12	0.01	12
ENSG00000112333	NR2E1	0.12	0.01	12
ENSG00000164122	ASB5	0.12	0.01	12
ENSG00000180787	ZFP3	0.12	0.01	12
ENSG00000227920	RP1-153P14.5	0.12	0.01	12
ENSG00000232930	AC083864.3	0.24	0.02	12
ENSG00000270302	RP11-461L13.4	0.36	0.03	12
ENSG00000117602	RCAN3	9.94	0.83	11.9759
ENSG00000203772	SPRN	12.54	1.05	11.9429
ENSG00000207231	Y_RNA	1.79	0.15	11.9333
ENSG00000067798	NAV3	15.86	1.33	11.9248
ENSG00000119922	IFIT2	4.16	0.35	11.8857
ENSG00000105499	PLA2G4C	5.11	0.43	11.8837
ENSG00000008517	IL32	2.97	0.25	11.88
ENSG00000270035	RP11-338N10.2	1.9	0.16	11.875
ENSG00000196581	AJAP1	10.27	0.87	11.8046
ENSG00000273179	RP11-20I20.4	0.59	0.05	11.8
ENSG00000102878	HSF4	5.42	0.46	11.7826
ENSG00000143469	SYT14	10.35	0.88	11.7614
ENSG00000134259	NGF	0.47	0.04	11.75
ENSG00000243544	RN7SL172P	0.47	0.04	11.75
ENSG00000166257	SCN3B	42.16	3.59	11.7437
ENSG00000163630	SYNPR	6.1	0.52	11.7308
ENSG00000188488	SERPINA5	4.79	0.41	11.6829
ENSG00000121905	HPCA	19.62	1.68	11.6786
ENSG00000140675	SLC5A2	0.35	0.03	11.6667
ENSG00000198774	RASSF9	1.4	0.12	11.6667
ENSG00000101282	RSPO4	0.7	0.06	11.6667
ENSG00000178171	AMER3	10.36	0.89	11.6404
ENSG00000110693	SOX6	4.19	0.36	11.6389
ENSG00000185633	NDUFA4L2	36.39	3.13	11.6262
ENSG00000256031	RP11-364C11.3	1.86	0.16	11.625
ENSG00000225206	MIR137HG	2.32	0.2	11.6
ENSG00000272121	RP4-555D20.4	1.16	0.1	11.6
ENSG00000132639	SNAP25	16.46	1.42	11.5915
ENSG00000267138	AC005954.3	0.81	0.07	11.5714
ENSG00000235026	DPP10-AS1	3.12	0.27	11.5556
ENSG00000182253	SYNM	17.44	1.51	11.5497
ENSG00000169242	EFNA1	8.53	0.74	11.527
ENSG00000149571	KIRREL3	10.02	0.87	11.5172
ENSG00000118160	SLC8A2	8.52	0.74	11.5135
ENSG00000152380	FAM151B	3.45	0.3	11.5
ENSG00000185467	KPNA7	0.23	0.02	11.5
ENSG00000198336	MYL4	1.61	0.14	11.5
ENSG00000231290	APCDD1L-AS1	0.23	0.02	11.5
ENSG00000227192	RP1-45I4.3	0.23	0.02	11.5
ENSG00000228616	RP11-66N11.7	0.23	0.02	11.5
ENSG00000236202	GRM7-AS1	0.23	0.02	11.5
ENSG00000240770	C21orf91-OT1	0.23	0.02	11.5
ENSG00000254921	RP11-236J17.6	0.23	0.02	11.5
ENSG00000255177	RP11-532E4.2	0.23	0.02	11.5
ENSG00000260750	RP11-482M8.1	0.92	0.08	11.5
ENSG00000267651	RP11-95O2.1	0.92	0.08	11.5
ENSG00000245864	CTC-467M3.1	1.72	0.15	11.4667
ENSG00000248690	HAS2-AS1	0.8	0.07	11.4286
ENSG00000169891	REPS2	6.17	0.54	11.4259
ENSG00000176641	RNF152	19.42	1.7	11.4235
ENSG00000184524	CEND1	13	1.14	11.4035
ENSG00000115290	GRB14	1.71	0.15	11.4
ENSG00000072818	ACAP1	1.36	0.12	11.3333
ENSG00000149380	P4HA3	0.34	0.03	11.3333
ENSG00000268683	CTD-2553L13.4	0.34	0.03	11.3333
ENSG00000120088	CRHR1	4.53	0.4	11.325
ENSG00000007264	MATK	3.28	0.29	11.3103
ENSG00000215474	SKOR2	0.79	0.07	11.2857
ENSG00000100593	ISM2	1.35	0.12	11.25
ENSG00000231407	RP11-576I22.2	0.45	0.04	11.25
ENSG00000235750	KIAA0040	0.45	0.04	11.25
ENSG00000151572	ANO4	2.92	0.26	11.2308
ENSG00000275638	RP11-16E23.5	1.01	0.09	11.2222
ENSG00000072201	LNX1	6.28	0.56	11.2143
ENSG00000108001	EBF3	44.74	3.99	11.213
ENSG00000152128	TMEM163	22.63	2.02	11.203
ENSG00000164683	HEY1	11.97	1.07	11.1869
ENSG00000201944	SNORA72	1.23	0.11	11.1818
ENSG00000184530	C6orf58	0.67	0.06	11.1667
ENSG00000258731	RP11-547D23.1	0.67	0.06	11.1667
ENSG00000161381	PLXDC1	3.01	0.27	11.1481
ENSG00000174469	CNTNAP2	19.83	1.78	11.1404
ENSG00000143171	RXRG	6.9	0.62	11.129
ENSG00000179869	ABCA13	0.89	0.08	11.125
ENSG00000222974	RN7SKP228	1.33	0.12	11.0833
ENSG00000047597	XK	2.21	0.2	11.05
ENSG00000169306	IL1RAPL1	6.61	0.6	11.0167
ENSG00000223548	AC034228.3	0.33	0.03	11
ENSG00000231298	LINC00704	0.11	0.01	11
ENSG00000251532	CTD-2245E15.3	0.11	0.01	11
ENSG00000135750	KCNK1	1.87	0.17	11
ENSG00000164089	ETNPPL	0.11	0.01	11
ENSG00000186118	TEX38	0.11	0.01	11
ENSG00000187783	TMEM72	0.11	0.01	11
ENSG00000223732	RP11-321C24.1	0.44	0.04	11
ENSG00000224789	AC012363.4	0.22	0.02	11
ENSG00000226746	SMCR5	0.11	0.01	11
ENSG00000231297	RP11-459F1.2	0.11	0.01	11
ENSG00000231612	RP11-522M21.3	0.22	0.02	11
ENSG00000234572	LINC01800	0.11	0.01	11
ENSG00000242512	LINC01206	0.11	0.01	11
ENSG00000250156	LINC02060	0.11	0.01	11
ENSG00000260464	RP4-561L24.3	2.09	0.19	11
ENSG00000262222	RP11-876N24.4	0.11	0.01	11
ENSG00000265752	RP11-403A21.1	0.11	0.01	11
ENSG00000266717	RP11-855A2.3	0.11	0.01	11
ENSG00000272702	RP11-44N22.3	0.55	0.05	11
ENSG00000179542	SLITRK4	6.03	0.55	10.9636
ENSG00000272230	MIR3666	1.64	0.15	10.9333
ENSG00000182902	SLC25A18	3.17	0.29	10.931
ENSG00000089199	CHGB	36.46	3.34	10.9162
ENSG00000123901	GPR83	2.18	0.2	10.9
ENSG00000172554	SNTG2	1.09	0.1	10.9
ENSG00000269883	RP11-463C8.7	0.76	0.07	10.8571
ENSG00000253457	SMIM18	5.1	0.47	10.8511
ENSG00000121764	HCRTR1	1.41	0.13	10.8462
ENSG00000070601	FRMPD1	0.65	0.06	10.8333
ENSG00000234494	SP2-AS1	1.3	0.12	10.8333
ENSG00000253839	RP11-431D12.1	0.65	0.06	10.8333
ENSG00000140092	FBLN5	15.92	1.47	10.8299
ENSG00000237512	UNC5B-AS1	0.54	0.05	10.8
ENSG00000156687	UNC5D	5.28	0.49	10.7755
ENSG00000221066	SNORD111	2.26	0.21	10.7619
ENSG00000170214	ADRA1B	3.98	0.37	10.7568
ENSG00000253374	RP11-257P3.3	0.43	0.04	10.75
ENSG00000223643	RP11-108M9.1	1.18	0.11	10.7273
ENSG00000154917	RAB6B	68.99	6.44	10.7127
ENSG00000121871	SLITRK3	8.88	0.83	10.6988
ENSG00000184838	PRR16	2.03	0.19	10.6842
ENSG00000207032	Y_RNA	95.6	8.96	10.6696
ENSG00000163012	ZSWIM2	0.32	0.03	10.6667
ENSG00000223821	RP11-505P4.6	0.32	0.03	10.6667
ENSG00000237763	AMY1A	0.64	0.06	10.6667
ENSG00000272418	RP11-762H8.4	0.32	0.03	10.6667
ENSG00000229544	NKX1-2	0.96	0.09	10.6667
ENSG00000139537	CCDC65	3.73	0.35	10.6571
ENSG00000111490	TBC1D30	5.95	0.56	10.625
ENSG00000164604	GPR85	7.75	0.73	10.6164
ENSG00000249937	RP11-454P21.1	2.76	0.26	10.6154
ENSG00000201208	Y_RNA	2.12	0.2	10.6
ENSG00000231863	RP3-428L16.1	0.53	0.05	10.6
ENSG00000269949	RP11-738E22.3	1.06	0.1	10.6
ENSG00000131370	SH3BP5	29.13	2.75	10.5927
ENSG00000272021	AC008592.8	0.74	0.07	10.5714
ENSG00000164125	FAM198B	8.03	0.76	10.5658
ENSG00000258334	RP11-161H23.9	0.21	0.02	10.5
ENSG00000062096	ARSF	0.42	0.04	10.5
ENSG00000115593	SMYD1	0.21	0.02	10.5
ENSG00000144119	C1QL2	0.42	0.04	10.5
ENSG00000164123	C4orf45	0.21	0.02	10.5
ENSG00000198821	CD247	0.21	0.02	10.5
ENSG00000226070	RP11-552E20.4	0.21	0.02	10.5
ENSG00000241413	RN7SL441P	0.42	0.04	10.5
ENSG00000254604	AP000487.6	0.21	0.02	10.5
ENSG00000272138	LINC01607	0.84	0.08	10.5
ENSG00000157152	SYN2	7.62	0.73	10.4384
ENSG00000165434	PGM2L1	37.86	3.63	10.4298
ENSG00000272425	RP11-363E6.4	0.73	0.07	10.4286
ENSG00000102174	PHEX	1.46	0.14	10.4286
ENSG00000163467	TSACC	0.52	0.05	10.4
ENSG00000171450	CDK5R2	3.83	0.37	10.3514
ENSG00000163046	ANKRD30BL	0.31	0.03	10.3333
ENSG00000184343	SRPK3	0.31	0.03	10.3333
ENSG00000234617	SNRK-AS1	0.93	0.09	10.3333
ENSG00000244493	SLC9A9-AS2	0.31	0.03	10.3333
ENSG00000267316	RP11-879F14.3	0.31	0.03	10.3333
ENSG00000272397	RP11-497D6.5	0.31	0.03	10.3333
ENSG00000143502	SUSD4	12.38	1.2	10.3167
ENSG00000125462	C1orf61	240.05	23.29	10.307
ENSG00000198944	SOWAHA	1.54	0.15	10.2667
ENSG00000255421	CTD-2011F17.2	0.82	0.08	10.25
ENSG00000165617	DACT1	13.41	1.31	10.2366
ENSG00000206337	HCP5	0.92	0.09	10.2222
ENSG00000251164	HULC	0.92	0.09	10.2222
ENSG00000279668	CTC-304I17.6	0.92	0.09	10.2222
ENSG00000075891	PAX2	2.76	0.27	10.2222
ENSG00000224383	PRR29	4.38	0.43	10.186
ENSG00000128482	RNF112	3.76	0.37	10.1622
ENSG00000238250	ST6GAL2-IT1	1.42	0.14	10.1429
ENSG00000112379	ARFGEF3	13.77	1.36	10.125
ENSG00000109063	MYH3	4.25	0.42	10.119
ENSG00000168306	ACOX2	1.21	0.12	10.0833
ENSG00000168779	SHOX2	2.72	0.27	10.0741
ENSG00000087085	ACHE	33.8	3.37	10.0297
ENSG00000157703	SVOPL	0.1	0.01	10
ENSG00000175894	TSPEAR	0.2	0.02	10
ENSG00000186198	SLC51B	0.1	0.01	10
ENSG00000270210	RP11-373D23.3	0.3	0.03	10
ENSG00000283839	RP11-363K21.1	0.1	0.01	10
ENSG00000081052	COL4A4	0.3	0.03	10
ENSG00000105122	RASAL3	0.2	0.02	10
ENSG00000132932	ATP8A2	12.2	1.22	10
ENSG00000133454	MYO18B	0.2	0.02	10
ENSG00000134242	PTPN22	0.1	0.01	10
ENSG00000136883	KIF12	0.5	0.05	10
ENSG00000155307	SAMSN1	0.1	0.01	10
ENSG00000165646	SLC18A2	0.1	0.01	10
ENSG00000166105	GLB1L3	0.1	0.01	10
ENSG00000167588	GPD1	0.8	0.08	10
ENSG00000172969	FRG2C	0.1	0.01	10
ENSG00000177788	RP5-1061H20.4	0.2	0.02	10
ENSG00000180113	TDRD6	0.2	0.02	10
ENSG00000183914	DNAH2	1.3	0.13	10
ENSG00000186777	ZNF732	0.1	0.01	10
ENSG00000229972	IQCF3	0.1	0.01	10
ENSG00000237923	XXbac-BPG27H4.8	0.1	0.01	10
ENSG00000246790	RP11-730K11.1	0.1	0.01	10
ENSG00000254039	RP11-304F15.6	0.5	0.05	10
ENSG00000256197	TSPAN9-IT1	0.2	0.02	10
ENSG00000259498	RP11-244F12.3	0.1	0.01	10
ENSG00000273172	LINC02091	0.1	0.01	10
ENSG00000231769	RP1-8B1.4	0.7	0.07	10
ENSG00000157005	SST	30.07	3.01	9.99003
ENSG00000078399	HOXA9	3.69	0.37	9.97297
ENSG00000077092	RARB	2.19	0.22	9.95455
ENSG00000272695	GAS6-AS2	1.59	0.16	9.9375
ENSG00000170961	HAS2	5.36	0.54	9.92593
ENSG00000274367	LA16c-380H5.6	2.68	0.27	9.92593
ENSG00000261498	LINC00566	1.19	0.12	9.91667
ENSG00000247970	RP11-543C4.1	1.98	0.2	9.9
ENSG00000147485	PXDNL	2.77	0.28	9.89286
ENSG00000256721	CACNA1C-IT3	0.69	0.07	9.85714
ENSG00000269998	LINC01930	1.28	0.13	9.84615
ENSG00000228624	RP3-399L15.3	1.18	0.12	9.83333
ENSG00000188674	C2orf80	12.97	1.32	9.82576
ENSG00000184515	BEX5	27.11	2.76	9.82246
ENSG00000110975	SYT10	1.08	0.11	9.81818
ENSG00000137573	SULF1	25.31	2.58	9.81008
ENSG00000231738	TSPAN19	0.49	0.05	9.8
ENSG00000233175	CTD-2020K17.3	1.76	0.18	9.77778
ENSG00000182901	RGS7	8.4	0.86	9.76744
ENSG00000203930	LINC00632	35.94	3.68	9.7663
ENSG00000276564	CTA-276F8.1	4.88	0.5	9.76
ENSG00000180176	TH	4.68	0.48	9.75
ENSG00000243004	AC005062.2	0.39	0.04	9.75
ENSG00000258857	RP11-247L20.3	0.39	0.04	9.75
ENSG00000162188	GNG3	154.91	15.91	9.73664
ENSG00000168875	SOX14	2.43	0.25	9.72
ENSG00000189058	APOD	0.97	0.1	9.7
ENSG00000151490	PTPRO	33.39	3.45	9.67826
ENSG00000074276	CDHR2	0.29	0.03	9.66667
ENSG00000153347	FAM81B	1.16	0.12	9.66667
ENSG00000131242	RAB11FIP4	17.48	1.81	9.65746
ENSG00000011201	ANOS1	36.19	3.75	9.65067
ENSG00000178235	SLITRK1	15.42	1.6	9.6375
ENSG00000228659	LINC01201	1.54	0.16	9.625
ENSG00000253726	RP11-313C15.1	0.77	0.08	9.625
ENSG00000244242	IFITM10	3.46	0.36	9.61111
ENSG00000152763	WDR78	8.32	0.87	9.56322
ENSG00000137198	GMPR	3.92	0.41	9.56098
ENSG00000182870	GALNT9	11.37	1.19	9.55462
ENSG00000149654	CDH22	3.15	0.33	9.54545
ENSG00000233540	DNM3-IT1	1.05	0.11	9.54545
ENSG00000165966	PDZRN4	7.06	0.74	9.54054
ENSG00000095637	SORBS1	30.12	3.16	9.53165
ENSG00000221946	FXYD7	17.2	1.81	9.50276
ENSG00000253695	RP11-177H2.2	0.19	0.02	9.5
ENSG00000144452	ABCA12	0.19	0.02	9.5
ENSG00000146530	VWDE	0.38	0.04	9.5
ENSG00000151789	ZNF385D	2.47	0.26	9.5
ENSG00000159871	LYPD5	0.38	0.04	9.5
ENSG00000237863	RP6-24A23.3	0.19	0.02	9.5
ENSG00000256262	USP30-AS1	0.19	0.02	9.5
ENSG00000257553	RP11-603J24.17	0.19	0.02	9.5
ENSG00000259663	CTD-2314G24.2	0.19	0.02	9.5
ENSG00000260907	AC008088.4	0.19	0.02	9.5
ENSG00000264933	RN7SL190P	0.76	0.08	9.5
ENSG00000276601	Metazoa_SRP	0.38	0.04	9.5
ENSG00000281832	LINC00602	0.38	0.04	9.5
ENSG00000170017	ALCAM	42.07	4.43	9.49661
ENSG00000104450	SPAG1	3.89	0.41	9.4878
ENSG00000236279	CLEC2L	4.45	0.47	9.46809
ENSG00000270141	TERC	0.85	0.09	9.44444
ENSG00000164742	ADCY1	39.99	4.24	9.4316
ENSG00000201942	RNA5SP363	1.32	0.14	9.42857
ENSG00000172346	CSDC2	21.47	2.28	9.41667
ENSG00000282022	RP11-259O18.5	0.47	0.05	9.4
ENSG00000153291	SLC25A27	6.48	0.69	9.3913
ENSG00000156959	LHFPL4	21.57	2.3	9.37826
ENSG00000116147	TNR	5.81	0.62	9.37097
ENSG00000077264	PAK3	62.59	6.68	9.36976
ENSG00000151690	MFSD6	8.14	0.87	9.35632
ENSG00000276314	SNORD107	30.77	3.29	9.35258
ENSG00000223942	RP11-252P19.2	0.28	0.03	9.33333
ENSG00000233052	RP11-398B16.2	0.56	0.06	9.33333
ENSG00000260131	LINC00556	0.28	0.03	9.33333
ENSG00000265091	RP11-835E18.5	0.28	0.03	9.33333
ENSG00000271882	KB-1410C5.5	0.28	0.03	9.33333
ENSG00000152760	TCTEX1D1	2.97	0.32	9.28125
ENSG00000139287	TPH2	1.67	0.18	9.27778
ENSG00000252585	Y_RNA	1.39	0.15	9.26667
ENSG00000146005	PSD2	20.36	2.2	9.25455
ENSG00000228614	RP13-476E20.1	0.37	0.04	9.25
ENSG00000253859	RP11-157I4.4	0.37	0.04	9.25
ENSG00000265840	AC010761.10	0.37	0.04	9.25
ENSG00000222932	RNU6-172P	3.97	0.43	9.23256
ENSG00000132911	NMUR2	0.83	0.09	9.22222
ENSG00000076864	RAP1GAP	26.64	2.89	9.21799
ENSG00000172020	GAP43	369.02	40.17	9.18646
ENSG00000122584	NXPH1	12.94	1.41	9.1773
ENSG00000145990	GFOD1	7.8	0.85	9.17647
ENSG00000183317	EPHA10	2.2	0.24	9.16667
ENSG00000161544	CYGB	10.53	1.15	9.15652
ENSG00000128285	MCHR1	10.14	1.11	9.13514
ENSG00000272636	DOC2B	18.89	2.07	9.1256
ENSG00000011347	SYT7	17.69	1.94	9.11856
ENSG00000233723	LINC01122	1.55	0.17	9.11765
ENSG00000117425	PTCH2	2.46	0.27	9.11111
ENSG00000060709	RIMBP2	9.74	1.07	9.1028
ENSG00000186479	RGS7BP	2.91	0.32	9.09375
ENSG00000171724	VAT1L	53.6	5.92	9.05405
ENSG00000266524	GDF10	2.17	0.24	9.04167
ENSG00000120820	GLT8D2	2.35	0.26	9.03846
ENSG00000167702	KIFC2	22.67	2.51	9.03187
ENSG00000251577	RP11-297P16.3	6.22	0.69	9.01449
ENSG00000154027	AK5	10.72	1.19	9.0084
ENSG00000176956	LY6H	88.91	9.87	9.00811
ENSG00000141574	SECTM1	0.27	0.03	9
ENSG00000159374	M1AP	0.27	0.03	9
ENSG00000166535	A2ML1	0.27	0.03	9
ENSG00000185303	SFTPA2	0.27	0.03	9
ENSG00000204625	HCG9	0.27	0.03	9
ENSG00000216921	AC131097.4	0.27	0.03	9
ENSG00000138347	MYPN	0.09	0.01	9
ENSG00000197653	DNAH10	0.45	0.05	9
ENSG00000246375	RP11-10L7.1	0.45	0.05	9
ENSG00000253505	CTA-398F10.1	1.89	0.21	9
ENSG00000010282	HHATL	0.09	0.01	9
ENSG00000074416	MGLL	4.59	0.51	9
ENSG00000104432	IL7	0.18	0.02	9
ENSG00000108846	ABCC3	0.09	0.01	9
ENSG00000116785	CFHR3	0.18	0.02	9
ENSG00000130561	SAG	0.09	0.01	9
ENSG00000137960	GIPC2	0.09	0.01	9
ENSG00000158553	POM121L2	0.09	0.01	9
ENSG00000159625	DRC7	0.99	0.11	9
ENSG00000165168	CYBB	0.09	0.01	9
ENSG00000183484	GPR132	0.45	0.05	9
ENSG00000187492	CDHR4	0.09	0.01	9
ENSG00000205882	DEFB134	0.09	0.01	9
ENSG00000231422	LINC01516	0.18	0.02	9
ENSG00000237013	LINC01812	0.09	0.01	9
ENSG00000239930	AP001625.4	0.18	0.02	9
ENSG00000242989	RN7SL332P	0.45	0.05	9
ENSG00000248079	DPH6-AS1	0.18	0.02	9
ENSG00000249631	RP11-281P23.2	0.09	0.01	9
ENSG00000251692	PTX4	0.09	0.01	9
ENSG00000270562	RP11-154H23.3	0.09	0.01	9
ENSG00000277634	Y_RNA	1.98	0.22	9
ENSG00000278385	RP11-89H19.2	0.09	0.01	9
ENSG00000283003	RP11-418I22.3	0.18	0.02	9
ENSG00000134207	SYT6	4.76	0.53	8.98113
ENSG00000182326	C1S	8.33	0.93	8.95699
ENSG00000172260	NEGR1	8.94	1	8.94
ENSG00000278012	RP1-310O13.13	5.87	0.66	8.89394
ENSG00000240692	RN7SL538P	1.33	0.15	8.86667
ENSG00000231764	DLX6-AS1	0.62	0.07	8.85714
ENSG00000256481	RP11-21A7A.4	0.62	0.07	8.85714
ENSG00000152402	GUCY1A2	10.36	1.17	8.8547
ENSG00000196090	PTPRT	1.77	0.2	8.85
ENSG00000222760	RNU4-53P	1.15	0.13	8.84615
ENSG00000103056	SMPD3	17.05	1.93	8.8342
ENSG00000196542	SPTSSB	1.06	0.12	8.83333
ENSG00000157330	C1orf158	1.5	0.17	8.82353
ENSG00000206344	HCG27	0.97	0.11	8.81818
ENSG00000255670	RP11-253I19.3	0.44	0.05	8.8
ENSG00000271148	RP11-401N18.1	0.44	0.05	8.8
ENSG00000006283	CACNA1G	4.83	0.55	8.78182
ENSG00000183036	PCP4	7.9	0.9	8.77778
ENSG00000261447	RP11-109D9.4	0.35	0.04	8.75
ENSG00000250303	RP11-356J5.12	5.51	0.63	8.74603
ENSG00000105649	RAB3A	64.12	7.34	8.73569
ENSG00000267034	RP11-384O8.1	3.23	0.37	8.72973
ENSG00000235010	RP11-140A10.3	0.61	0.07	8.71429
ENSG00000248371	LINC02056	0.61	0.07	8.71429
ENSG00000196482	ESRRG	7.4	0.85	8.70588
ENSG00000221818	EBF2	10.62	1.22	8.70492
ENSG00000144481	TRPM8	1.13	0.13	8.69231
ENSG00000109819	PPARGC1A	5.56	0.64	8.6875
ENSG00000057468	MSH4	0.26	0.03	8.66667
ENSG00000168350	DEGS2	0.52	0.06	8.66667
ENSG00000187210	GCNT1	0.52	0.06	8.66667
ENSG00000188452	CERKL	0.26	0.03	8.66667
ENSG00000189001	SBSN	0.26	0.03	8.66667
ENSG00000259631	RP11-557C18.4	0.26	0.03	8.66667
ENSG00000254027	RP11-363E6.3	1.99	0.23	8.65217
ENSG00000188385	JAKMIP3	3.11	0.36	8.63889
ENSG00000177459	ERICH5	0.69	0.08	8.625
ENSG00000197442	MAP3K5	1.55	0.18	8.61111
ENSG00000148798	INA	116.44	13.53	8.60606
ENSG00000153162	BMP6	1.29	0.15	8.6
ENSG00000079841	RIMS1	6.02	0.7	8.6
ENSG00000167779	IGFBP6	0.86	0.1	8.6
ENSG00000008056	SYN1	45.12	5.25	8.59429
ENSG00000163624	CDS1	4.64	0.54	8.59259
ENSG00000138669	PRKG2	2.06	0.24	8.58333
ENSG00000254598	CSNK2A3	0.6	0.07	8.57143
ENSG00000259460	RP11-128A17.1	0.6	0.07	8.57143
ENSG00000169213	RAB3B	15.68	1.83	8.56831
ENSG00000087250	MT3	63.61	7.43	8.56124
ENSG00000115361	ACADL	0.77	0.09	8.55556
ENSG00000175318	GRAMD2	0.77	0.09	8.55556
ENSG00000188011	RTP5	0.77	0.09	8.55556
ENSG00000231920	NEBL-AS1	1.71	0.2	8.55
ENSG00000175497	DPP10	10.51	1.23	8.54472
ENSG00000187164	SHTN1	11.79	1.38	8.54348
ENSG00000198797	BRINP2	9.82	1.15	8.53913
ENSG00000174460	ZCCHC12	109.44	12.83	8.53001
ENSG00000112530	PACRG	9.27	1.09	8.50459
ENSG00000017427	IGF1	0.68	0.08	8.5
ENSG00000133937	GSC	0.17	0.02	8.5
ENSG00000140107	SLC25A47	0.17	0.02	8.5
ENSG00000249000	CTD-2012I17.1	0.17	0.02	8.5
ENSG00000249609	RP11-635L1.3	0.17	0.02	8.5
ENSG00000253535	RP11-624C23.1	0.34	0.04	8.5
ENSG00000253796	RP11-1084E5.1	0.17	0.02	8.5
ENSG00000260756	RP11-609N14.1	0.17	0.02	8.5
ENSG00000267247	RP11-64C12.6	0.17	0.02	8.5
ENSG00000136052	SLC41A2	9.07	1.07	8.47664
ENSG00000169760	NLGN1	13.05	1.54	8.47403
ENSG00000163873	GRIK3	8.47	1	8.47
ENSG00000140090	SLC24A4	1.27	0.15	8.46667
ENSG00000180616	SSTR2	4.31	0.51	8.45098
ENSG00000175426	PCSK1	5.83	0.69	8.44928
ENSG00000145362	ANK2	137.82	16.34	8.43452
ENSG00000147724	FAM135B	3.71	0.44	8.43182
ENSG00000189108	IL1RAPL2	1.01	0.12	8.41667
ENSG00000188176	SMTNL2	2.44	0.29	8.41379
ENSG00000134138	MEIS2	47.94	5.71	8.3958
ENSG00000117525	F3	26.53	3.16	8.39557
ENSG00000257120	CTD-2503I6.1	1.09	0.13	8.38462
ENSG00000065833	ME1	7.21	0.86	8.38372
ENSG00000115107	STEAP3	2.85	0.34	8.38235
ENSG00000168675	LDLRAD4	15.92	1.9	8.37895
ENSG00000105376	ICAM5	4.52	0.54	8.37037
ENSG00000111670	GNPTAB	22.75	2.72	8.36397
ENSG00000172159	FRMD3	9.94	1.19	8.35294
ENSG00000160401	CFAP157	0.25	0.03	8.33333
ENSG00000228115	RP11-165F24.5	0.25	0.03	8.33333
ENSG00000232498	RP5-1011O1.2	0.25	0.03	8.33333
ENSG00000236556	RP11-443O13.3	0.25	0.03	8.33333
ENSG00000260711	RP11-747H7.3	0.25	0.03	8.33333
ENSG00000270457	RP11-467C18.1	0.25	0.03	8.33333
ENSG00000278746	RN7SL660P	1.25	0.15	8.33333
ENSG00000145335	SNCA	35.04	4.21	8.32304
ENSG00000158856	DMTN	18.46	2.22	8.31532
ENSG00000088992	TESC	5.82	0.7	8.31429
ENSG00000073670	ADAM11	7.31	0.88	8.30682
ENSG00000214688	C10orf105	1.74	0.21	8.28571
ENSG00000100276	RASL10A	1.16	0.14	8.28571
ENSG00000112309	B3GAT2	4.72	0.57	8.2807
ENSG00000165731	RET	1.49	0.18	8.27778
ENSG00000154678	PDE1C	4.47	0.54	8.27778
ENSG00000148680	HTR7	1.24	0.15	8.26667
ENSG00000133083	DCLK1	87.92	10.64	8.26316
ENSG00000250240	CTD-2154I11.2	0.33	0.04	8.25
ENSG00000267458	CTC-425F1.4	0.33	0.04	8.25
ENSG00000054179	ENTPD2	0.33	0.04	8.25
ENSG00000232079	LINC01697	0.33	0.04	8.25
ENSG00000232324	AC008440.10	0.33	0.04	8.25
ENSG00000273113	RP11-367H1.1	0.33	0.04	8.25
ENSG00000157856	DRC1	3.54	0.43	8.23256
ENSG00000164099	PRSS12	4.77	0.58	8.22414
ENSG00000162367	TAL1	0.74	0.09	8.22222
ENSG00000198598	MMP17	13.89	1.69	8.21893
ENSG00000166407	LMO1	10.68	1.3	8.21538
ENSG00000029534	ANK1	5.5	0.67	8.20896
ENSG00000260838	RP11-531A24.3	1.23	0.15	8.2
ENSG00000163803	PLB1	0.82	0.1	8.2
ENSG00000227042	RP6-1O2.1	0.41	0.05	8.2
ENSG00000258752	RP11-356K23.1	0.82	0.1	8.2
ENSG00000282572	RP11-482G13.1	0.41	0.05	8.2
ENSG00000116983	HPCAL4	50.99	6.23	8.18459
ENSG00000178104	PDE4DIP	34.91	4.27	8.17564
ENSG00000263720	RP11-389J22.1	0.49	0.06	8.16667
ENSG00000269935	RP11-482M8.3	0.49	0.06	8.16667
ENSG00000036530	CYP46A1	8.41	1.03	8.16505
ENSG00000072041	SLC6A15	9.71	1.19	8.15966
ENSG00000101098	RIMS4	37.86	4.64	8.15948
ENSG00000143669	LYST	10.51	1.29	8.14729
ENSG00000229102	RP11-360P21.2	0.57	0.07	8.14286
ENSG00000282965	RP11-683L23.7	0.57	0.07	8.14286
ENSG00000143153	ATP1B1	98.43	12.09	8.14144
ENSG00000125814	NAPB	37.9	4.66	8.13305
ENSG00000259415	RP11-7M10.2	0.65	0.08	8.125
ENSG00000267291	CTB-186G2.1	0.65	0.08	8.125
ENSG00000252759	Y_RNA	4.95	0.61	8.11475
ENSG00000225465	RFPL1S	12.64	1.56	8.10256
ENSG00000183023	SLC8A1	52.74	6.51	8.10138
ENSG00000273045	C2orf15	1.62	0.2	8.1
ENSG00000185008	ROBO2	42.61	5.28	8.07008
ENSG00000166863	TAC3	2.98	0.37	8.05405
ENSG00000124302	CHST8	4.97	0.62	8.01613
ENSG00000115956	PLEK	0.08	0.01	8
ENSG00000251339	RP11-506N2.1	0.32	0.04	8
ENSG00000271973	RP11-572O6.1	0.32	0.04	8
ENSG00000276633	AJ011931.1	0.16	0.02	8
ENSG00000073734	ABCB11	0.16	0.02	8
ENSG00000105428	ZNRF4	0.08	0.01	8
ENSG00000113722	CDX1	0.08	0.01	8
ENSG00000117009	KMO	0.08	0.01	8
ENSG00000121310	ECHDC2	0.88	0.11	8
ENSG00000122420	PTGFR	0.08	0.01	8
ENSG00000137959	IFI44L	3.04	0.38	8
ENSG00000151005	TKTL2	0.16	0.02	8
ENSG00000165215	CLDN3	0.16	0.02	8
ENSG00000167711	SERPINF2	0.24	0.03	8
ENSG00000172403	SYNPO2	0.8	0.1	8
ENSG00000174448	STARD6	0.08	0.01	8
ENSG00000174680	GRIK1-AS1	0.08	0.01	8
ENSG00000185056	C5orf47	0.24	0.03	8
ENSG00000185933	CALHM1	0.08	0.01	8
ENSG00000187185	CTD-2600O9.1	0.08	0.01	8
ENSG00000203942	C10orf62	0.08	0.01	8
ENSG00000229750	AC096649.2	0.16	0.02	8
ENSG00000229962	AP000221.1	0.32	0.04	8
ENSG00000233213	KCNJ6-AS1	0.24	0.03	8
ENSG00000233754	AP001628.7	0.08	0.01	8
ENSG00000236347	RP11-346D19.1	0.16	0.02	8
ENSG00000239513	LINC01210	0.4	0.05	8
ENSG00000248744	RP11-362I1.1	0.24	0.03	8
ENSG00000257327	RP11-650K20.3	0.16	0.02	8
ENSG00000258414	RP11-356O9.1	0.08	0.01	8
ENSG00000260197	RP11-424G14.1	0.08	0.01	8
ENSG00000267325	LINC01415	0.24	0.03	8
ENSG00000272440	RP11-379F4.6	0.88	0.11	8
ENSG00000272568	CTB-113D17.1	0.08	0.01	8
ENSG00000139211	AMIGO2	7.19	0.9	7.98889
ENSG00000117115	PADI2	2.31	0.29	7.96552
ENSG00000165379	LRFN5	23.08	2.9	7.95862
ENSG00000140284	SLC27A2	1.27	0.16	7.9375
ENSG00000166741	NNMT	2.54	0.32	7.9375
ENSG00000130558	OLFM1	116.49	14.7	7.92449
ENSG00000225361	PPP1R26-AS1	2.06	0.26	7.92308
ENSG00000125510	OPRL1	10.74	1.36	7.89706
ENSG00000152208	GRID2	6.47	0.82	7.89024
ENSG00000162643	WDR63	2.84	0.36	7.88889
ENSG00000270742	RP4-802A10.1	1.42	0.18	7.88889
ENSG00000102466	FGF14	17.6	2.24	7.85714
ENSG00000261244	RP11-114H24.7	0.55	0.07	7.85714
ENSG00000136828	RALGPS1	23.63	3.01	7.8505
ENSG00000048540	LMO3	13.81	1.76	7.84659
ENSG00000123570	RAB9B	19.2	2.45	7.83673
ENSG00000235385	LINC02154	0.39	0.05	7.8
ENSG00000146352	CLVS2	4.44	0.57	7.78947
ENSG00000271474	RP11-710C12.1	1.48	0.19	7.78947
ENSG00000086289	EPDR1	12.3	1.58	7.78481
ENSG00000163673	DCLK3	1.79	0.23	7.78261
ENSG00000250286	RP11-94C24.8	0.7	0.09	7.77778
ENSG00000275961	RN7SL210P	0.7	0.09	7.77778
ENSG00000113430	IRX4	2.02	0.26	7.76923
ENSG00000228031	AC078842.3	1.01	0.13	7.76923
ENSG00000183117	CSMD1	2.95	0.38	7.76316
ENSG00000179057	IGSF22	0.31	0.04	7.75
ENSG00000214694	ARHGEF33	0.62	0.08	7.75
ENSG00000109771	LRP2BP	2.17	0.28	7.75
ENSG00000144596	GRIP2	2.7	0.35	7.71429
ENSG00000111452	ADGRD1	0.54	0.07	7.71429
ENSG00000266513	RP11-874J12.3	0.54	0.07	7.71429
ENSG00000152969	JAKMIP1	12.95	1.68	7.70833
ENSG00000135973	GPR45	0.77	0.1	7.7
ENSG00000274055	CDKN2B-AS_3	0.77	0.1	7.7
ENSG00000207375	SNORD116-23	4.85	0.63	7.69841
ENSG00000064763	FAR2	3.54	0.46	7.69565
ENSG00000199933	RNY1P16	1.23	0.16	7.6875
ENSG00000144285	SCN1A	12.05	1.57	7.67516
ENSG00000229325	ACAP2-IT1	1.61	0.21	7.66667
ENSG00000235733	RP3-522P13.3	0.23	0.03	7.66667
ENSG00000237232	ZNF295-AS1	0.23	0.03	7.66667
ENSG00000232077	LINC01031	0.23	0.03	7.66667
ENSG00000233977	RP11-310H4.2	0.23	0.03	7.66667
ENSG00000237773	AC003075.4	0.23	0.03	7.66667
ENSG00000250102	RP11-314N14.1	0.23	0.03	7.66667
ENSG00000135917	SLC19A3	0.69	0.09	7.66667
ENSG00000203886	CYP17A1-AS1	0.69	0.09	7.66667
ENSG00000075429	CACNG5	9.5	1.24	7.66129
ENSG00000167037	SGSM1	7.66	1	7.66
ENSG00000198948	MFAP3L	3.6	0.47	7.65957
ENSG00000006071	ABCC8	2.68	0.35	7.65714
ENSG00000184905	TCEAL2	36.83	4.81	7.65696
ENSG00000252157	RNU6-479P	1.3	0.17	7.64706
ENSG00000275377	MIR1299	2.14	0.28	7.64286
ENSG00000229321	AC008269.2	1.68	0.22	7.63636
ENSG00000072657	TRHDE	1.45	0.19	7.63158
ENSG00000088538	DOCK3	14.04	1.84	7.63043
ENSG00000231212	RP11-111F5.3	4.04	0.53	7.62264
ENSG00000174939	ASPHD1	7.47	0.98	7.62245
ENSG00000145824	CXCL14	3.43	0.45	7.62222
ENSG00000106004	HOXA5	2.97	0.39	7.61538
ENSG00000187135	VSTM2B	1.98	0.26	7.61538
ENSG00000101463	SYNDIG1	14.44	1.9	7.6
ENSG00000019991	HGF	0.38	0.05	7.6
ENSG00000110786	PTPN5	24.81	3.27	7.58716
ENSG00000237807	RP11-400K9.4	0.91	0.12	7.58333
ENSG00000221227	MIR1305	1.97	0.26	7.57692
ENSG00000203326	ZNF525	3.03	0.4	7.575
ENSG00000119147	C2orf40	1.59	0.21	7.57143
ENSG00000104213	PDGFRL	1.36	0.18	7.55556
ENSG00000228444	RP11-173B14.4	0.83	0.11	7.54545
ENSG00000078114	NEBL	1.28	0.17	7.52941
ENSG00000252291	SNORA31	1.28	0.17	7.52941
ENSG00000163947	ARHGEF3	14.67	1.95	7.52308
ENSG00000198208	RPS6KL1	19.4	2.58	7.51938
ENSG00000015592	STMN4	76.21	10.14	7.51578
ENSG00000147408	CSGALNACT1	3.23	0.43	7.51163
ENSG00000004838	ZMYND10	8.18	1.09	7.50459
ENSG00000242866	STRC	0.9	0.12	7.5
ENSG00000038295	TLL1	0.6	0.08	7.5
ENSG00000135722	FBXL8	0.6	0.08	7.5
ENSG00000140465	CYP1A1	0.75	0.1	7.5
ENSG00000141434	MEP1B	0.15	0.02	7.5
ENSG00000163508	EOMES	0.15	0.02	7.5
ENSG00000205037	RP11-863P13.4	0.15	0.02	7.5
ENSG00000228961	AP000282.3	0.3	0.04	7.5
ENSG00000230735	RP11-413E1.4	0.15	0.02	7.5
ENSG00000236963	LINC01141	0.15	0.02	7.5
ENSG00000250806	CTC-293G12.1	0.15	0.02	7.5
ENSG00000251388	RP11-427M20.1	0.15	0.02	7.5
ENSG00000263207	RP11-26L20.4	0.15	0.02	7.5
ENSG00000268886	CTD-3099C6.7	0.15	0.02	7.5
ENSG00000269427	CTC-429P9.1	0.15	0.02	7.5
ENSG00000274797	RP11-407N8.5	0.15	0.02	7.5
ENSG00000123360	PDE1B	11.38	1.52	7.48684
ENSG00000163618	CADPS	51.04	6.84	7.46199
ENSG00000168398	BDKRB2	0.67	0.09	7.44444
ENSG00000182667	NTM	17.7	2.38	7.43697
ENSG00000241484	ARHGAP8	2.75	0.37	7.43243
ENSG00000164850	GPER1	0.52	0.07	7.42857
ENSG00000158816	VWA5B1	1.26	0.17	7.41176
ENSG00000204779	FOXD4L5	1.33	0.18	7.38889
ENSG00000091844	RGS17	5.54	0.75	7.38667
ENSG00000167653	PSCA	0.96	0.13	7.38462
ENSG00000100033	PRODH	0.96	0.13	7.38462
ENSG00000227811	FAM212B-AS1	1.77	0.24	7.375
ENSG00000254919	RP11-698N11.2	0.59	0.08	7.375
ENSG00000102678	FGF9	2.21	0.3	7.36667
ENSG00000115594	IL1R1	0.81	0.11	7.36364
ENSG00000185988	PLK5	1.03	0.14	7.35714
ENSG00000110436	SLC1A2	25.86	3.52	7.34659
ENSG00000166033	HTRA1	45.25	6.17	7.33387
ENSG00000110318	CEP126	3.52	0.48	7.33333
ENSG00000169715	MT1E	0.66	0.09	7.33333
ENSG00000173612	GPRC6A	0.22	0.03	7.33333
ENSG00000204612	FOXB2	0.22	0.03	7.33333
ENSG00000232855	AF131217.1	0.22	0.03	7.33333
ENSG00000261402	RP11-378I6.1	0.22	0.03	7.33333
ENSG00000276704	RP11-128N14.4	0.88	0.12	7.33333
ENSG00000223382	LINC01778	1.39	0.19	7.31579
ENSG00000118307	CASC1	2.78	0.38	7.31579
ENSG00000253596	CTD-2320G14.2	2.34	0.32	7.3125
ENSG00000257835	RP1-97G4.1	1.17	0.16	7.3125
ENSG00000184226	PCDH9	52.55	7.19	7.30876
ENSG00000271714	CTD-2377O17.1	0.73	0.1	7.3
ENSG00000272389	CTC-487M23.7	0.73	0.1	7.3
ENSG00000242759	LINC00882	2.48	0.34	7.29412
ENSG00000137941	TTLL7	8.75	1.2	7.29167
ENSG00000149527	PLCH2	3.93	0.54	7.27778
ENSG00000186310	NAP1L3	101.46	13.95	7.27312
ENSG00000197934	CYYR1-AS1	0.8	0.11	7.27273
ENSG00000128655	PDE11A	1.09	0.15	7.26667
ENSG00000178301	AQP11	3.34	0.46	7.26087
ENSG00000232618	RP11-439L18.1	0.29	0.04	7.25
ENSG00000257191	RP11-390N6.1	0.29	0.04	7.25
ENSG00000267193	RP11-116O18.3	0.29	0.04	7.25
ENSG00000241596	RP11-326J18.1	0.94	0.13	7.23077
ENSG00000137673	MMP7	3.47	0.48	7.22917
ENSG00000184347	SLIT3	5.2	0.72	7.22222
ENSG00000222663	RNU4-55P	2.31	0.32	7.21875
ENSG00000166159	LRTM2	1.66	0.23	7.21739
ENSG00000157168	NRG1	5.34	0.74	7.21622
ENSG00000277245	RP11-48G14.3	0.36	0.05	7.2
ENSG00000116396	KCNC4	10.63	1.48	7.18243
ENSG00000185739	SRL	0.79	0.11	7.18182
ENSG00000273079	GRIN2B	12.28	1.71	7.18129
ENSG00000228786	LINC00266-4P	1.22	0.17	7.17647
ENSG00000080224	EPHA6	8.96	1.25	7.168
ENSG00000146054	TRIM7	0.86	0.12	7.16667
ENSG00000121297	TSHZ3	8.17	1.14	7.16667
ENSG00000179148	ALOXE3	0.43	0.06	7.16667
ENSG00000278621	CTD-2033D15.3	0.43	0.06	7.16667
ENSG00000242220	TCP10L	2.22	0.31	7.16129
ENSG00000151632	AKR1C2	5.29	0.74	7.14865
ENSG00000175147	TMEM51-AS1	1	0.14	7.14286
ENSG00000233087	WTH3DI	0.5	0.07	7.14286
ENSG00000106089	STX1A	24.25	3.4	7.13235
ENSG00000125675	GRIA3	17.4	2.44	7.13115
ENSG00000238009	RP11-34P13.7	1.64	0.23	7.13043
ENSG00000197584	KCNMB2	6.77	0.95	7.12632
ENSG00000110148	CCKBR	1.28	0.18	7.11111
ENSG00000126950	TMEM35A	46.35	6.52	7.1089
ENSG00000146618	FERD3L	0.71	0.1	7.1
ENSG00000259548	RP11-38G5.2	0.71	0.1	7.1
ENSG00000188004	C1orf204	0.78	0.11	7.09091
ENSG00000261186	LINC01238	0.78	0.11	7.09091
ENSG00000089041	P2RX7	0.92	0.13	7.07692
ENSG00000253001	RN7SKP105	0.99	0.14	7.07143
ENSG00000124116	WFDC3	1.06	0.15	7.06667
ENSG00000243620	RP11-649A16.1	1.06	0.15	7.06667
ENSG00000163453	IGFBP7	14.2	2.01	7.06468
ENSG00000100433	KCNK10	7.48	1.06	7.0566
ENSG00000143036	SLC44A3	1.83	0.26	7.03846
ENSG00000206799	SNORA32	9.29	1.32	7.03788
ENSG00000170075	GPR37L1	2.18	0.31	7.03226
ENSG00000270171	RP11-338N10.1	2.46	0.35	7.02857
ENSG00000132164	SLC6A11	11.57	1.65	7.01212
ENSG00000087495	PHACTR3	17.03	2.43	7.00823
ENSG00000065320	NTN1	47.06	6.72	7.00298
ENSG00000075290	WNT8B	3.29	0.47	7
ENSG00000225806	RP1-309F20.3	0.07	0.01	7
ENSG00000275467	RP11-240G22.4	0.14	0.02	7
ENSG00000078898	BPIFB2	0.07	0.01	7
ENSG00000109193	SULT1E1	0.07	0.01	7
ENSG00000124557	BTN1A1	0.07	0.01	7
ENSG00000140254	DUOXA1	0.07	0.01	7
ENSG00000147570	DNAJC5B	0.14	0.02	7
ENSG00000159450	TCHH	0.07	0.01	7
ENSG00000161509	GRIN2C	0.28	0.04	7
ENSG00000169297	NR0B1	0.07	0.01	7
ENSG00000172116	CD8B	0.07	0.01	7
ENSG00000180347	CCDC129	0.14	0.02	7
ENSG00000186867	QRFPR	0.07	0.01	7
ENSG00000198610	AKR1C4	0.07	0.01	7
ENSG00000214842	RAD51AP2	0.07	0.01	7
ENSG00000223675	RP11-86H7.6	0.14	0.02	7
ENSG00000224153	LINC02054	0.07	0.01	7
ENSG00000242657	RN7SL581P	0.28	0.04	7
ENSG00000245293	RP11-286E11.1	0.07	0.01	7
ENSG00000249695	RP11-598F7.4	0.07	0.01	7
ENSG00000250159	RP11-381K20.2	0.07	0.01	7
ENSG00000258137	RP11-753H16.3	0.14	0.02	7
ENSG00000258983	RP11-507K2.2	0.07	0.01	7
ENSG00000261368	RP11-96B5.4	0.07	0.01	7
ENSG00000266261	RP11-640I15.1	0.14	0.02	7
ENSG00000267387	CTD-2240E14.4	0.07	0.01	7
ENSG00000273289	RP6-109B7.5	0.14	0.02	7
ENSG00000276399	FLJ36000	0.14	0.02	7
ENSG00000283259	ABC14-1188822O7.1	0.14	0.02	7
ENSG00000140009	ESR2	0.91	0.13	7
ENSG00000162779	AXDND1	0.42	0.06	7
ENSG00000143867	OSR1	0.63	0.09	7
ENSG00000174945	AMZ1	0.21	0.03	7
ENSG00000214575	CPEB1	8.75	1.25	7
ENSG00000249481	SPATS1	0.21	0.03	7
ENSG00000250472	TRIM36-IT1	0.21	0.03	7
ENSG00000235478	LINC01664	0.35	0.05	7
ENSG00000201640	RN7SKP28	0.35	0.05	7
ENSG00000233554	B4GALT1-AS1	0.49	0.07	7
ENSG00000237838	AC133680.1	0.98	0.14	7
ENSG00000261118	RP11-104N10.1	0.35	0.05	7
ENSG00000271725	RP11-761I4.4	0.35	0.05	7
ENSG00000069535	MAOB	9.15	1.31	6.98473
ENSG00000182379	NXPH4	15.84	2.27	6.97797
ENSG00000132832	LINC01260	2.58	0.37	6.97297
ENSG00000167642	SPINT2	42.73	6.15	6.94797
ENSG00000184922	FMNL1	0.97	0.14	6.92857
ENSG00000140853	NLRC5	0.9	0.13	6.92308
ENSG00000115267	IFIH1	0.76	0.11	6.90909
ENSG00000223859	AC007403.3	0.76	0.11	6.90909
ENSG00000240583	AQP1	3.66	0.53	6.90566
ENSG00000235072	AC012074.2	1.45	0.21	6.90476
ENSG00000250579	CTD-2297D10.2	0.69	0.1	6.9
ENSG00000231389	HLA-DPA1	0.62	0.09	6.88889
ENSG00000148541	FAM13C	9.22	1.34	6.8806
ENSG00000248714	RP11-1079K10.3	1.03	0.15	6.86667
ENSG00000111834	RSPH4A	4.53	0.66	6.86364
ENSG00000187479	C11orf96	3.02	0.44	6.86364
ENSG00000159173	TNNI1	1.44	0.21	6.85714
ENSG00000226650	KIF4B	0.48	0.07	6.85714
ENSG00000113657	DPYSL3	323.84	47.23	6.85666
ENSG00000150625	GPM6A	166.94	24.39	6.84461
ENSG00000171540	OTP	1.23	0.18	6.83333
ENSG00000224596	ZMIZ1-AS1	0.41	0.06	6.83333
ENSG00000263571	CTC-304I17.5	0.41	0.06	6.83333
ENSG00000178809	TRIM73	2.73	0.4	6.825
ENSG00000163491	NEK10	1.16	0.17	6.82353
ENSG00000148826	NKX6-2	1.84	0.27	6.81481
ENSG00000171033	PKIA	75.89	11.14	6.81239
ENSG00000230798	FOXD3-AS1	1.02	0.15	6.8
ENSG00000248954	RP11-304F15.4	0.34	0.05	6.8
ENSG00000269976	RP11-130L8.2	0.34	0.05	6.8
ENSG00000171877	FRMD5	9.11	1.34	6.79851
ENSG00000145721	LIX1	8.42	1.24	6.79032
ENSG00000155897	ADCY8	9.49	1.4	6.77857
ENSG00000271993	RP11-285J16.1	0.88	0.13	6.76923
ENSG00000002587	HS3ST1	1.08	0.16	6.75
ENSG00000223572	CKMT1A	0.27	0.04	6.75
ENSG00000112053	SLC26A8	0.27	0.04	6.75
ENSG00000224965	KCNC4-AS1	0.27	0.04	6.75
ENSG00000231217	RP11-1M18.1	0.54	0.08	6.75
ENSG00000172575	RASGRP1	4.45	0.66	6.74242
ENSG00000070729	CNGB1	1.55	0.23	6.73913
ENSG00000263597	MIR3936	15.74	2.34	6.7265
ENSG00000177807	KCNJ10	1.95	0.29	6.72414
ENSG00000185519	FAM131C	4.83	0.72	6.70833
ENSG00000108387	SEPT4	16.89	2.52	6.70238
ENSG00000256463	SALL3	0.87	0.13	6.69231
ENSG00000264515	CTC-525D6.1	0.2	0.03	6.66667
ENSG00000179468	OR9A2	0.2	0.03	6.66667
ENSG00000203325	RP11-277A4.4	0.2	0.03	6.66667
ENSG00000204397	CARD16	0.8	0.12	6.66667
ENSG00000224292	AF196972.9	0.6	0.09	6.66667
ENSG00000235335	AC016723.4	0.2	0.03	6.66667
ENSG00000260695	RP11-513N24.1	0.2	0.03	6.66667
ENSG00000261346	RP11-297C4.2	0.2	0.03	6.66667
ENSG00000277200	RP11-74E22.8	3.99	0.6	6.65
ENSG00000251748	RNU4ATAC11P	2.46	0.37	6.64865
ENSG00000275476	RP11-996F15.4	1.13	0.17	6.64706
ENSG00000095203	EPB41L4B	7.97	1.2	6.64167
ENSG00000280511	RP11-35J1.2	0.73	0.11	6.63636
ENSG00000205562	RP11-497E19.1	1.79	0.27	6.62963
ENSG00000053747	LAMA3	0.53	0.08	6.625
ENSG00000244327	RP11-383G6.3	0.53	0.08	6.625
ENSG00000102109	PCSK1N	56.08	8.47	6.62102
ENSG00000277586	NEFL	138.28	20.9	6.61627
ENSG00000214922	HLA-F-AS1	0.86	0.13	6.61538
ENSG00000266573	RP11-449D8.5	0.86	0.13	6.61538
ENSG00000140323	DISP2	10.65	1.61	6.61491
ENSG00000203727	SAMD5	4.63	0.7	6.61429
ENSG00000144681	STAC	3.57	0.54	6.61111
ENSG00000144619	CNTN4	6.28	0.95	6.61053
ENSG00000203797	DDO	0.33	0.05	6.6
ENSG00000267546	RP11-666A8.8	0.33	0.05	6.6
ENSG00000111262	KCNA1	0.33	0.05	6.6
ENSG00000134215	VAV3	3.82	0.58	6.58621
ENSG00000140538	NTRK3	9.22	1.4	6.58571
ENSG00000175161	CADM2	27.21	4.14	6.57246
ENSG00000273618	RP11-66N24.7	0.92	0.14	6.57143
ENSG00000173809	TDRD12	0.46	0.07	6.57143
ENSG00000177989	ODF3B	1.38	0.21	6.57143
ENSG00000259052	AL157871.2	1.84	0.28	6.57143
ENSG00000245526	LINC00461	28.91	4.4	6.57045
ENSG00000270071	AP001172.2	2.1	0.32	6.5625
ENSG00000105974	CAV1	12.4	1.89	6.56085
ENSG00000278733	RP11-425D17.1	0.59	0.09	6.55556
ENSG00000277268	RP11-445F12.1	4.52	0.69	6.55072
ENSG00000225292	RP11-57H14.3	14.13	2.16	6.54167
ENSG00000181585	TMIE	1.57	0.24	6.54167
ENSG00000260417	CTD-2542L18.1	0.85	0.13	6.53846
ENSG00000261131	RP11-93O14.2	0.98	0.15	6.53333
ENSG00000268041	CTD-2575K13.6	0.98	0.15	6.53333
ENSG00000171735	CAMTA1	24.9	3.82	6.51832
ENSG00000284020	MIR4697	25.58	3.93	6.50891
ENSG00000278075	RP11-248M19.1	0.39	0.06	6.5
ENSG00000261618	RP11-79H23.3	0.13	0.02	6.5
ENSG00000104783	KCNN4	0.13	0.02	6.5
ENSG00000104892	KLC3	0.26	0.04	6.5
ENSG00000109667	SLC2A9	0.13	0.02	6.5
ENSG00000135248	FAM71F1	0.26	0.04	6.5
ENSG00000151655	ITIH2	0.13	0.02	6.5
ENSG00000163885	CFAP100	0.26	0.04	6.5
ENSG00000167476	JSRP1	0.13	0.02	6.5
ENSG00000173212	MAB21L3	0.13	0.02	6.5
ENSG00000179111	HES7	0.26	0.04	6.5
ENSG00000218823	PAPOLB	0.26	0.04	6.5
ENSG00000257743	MGAM2	0.13	0.02	6.5
ENSG00000259439	LINC01833	0.13	0.02	6.5
ENSG00000265282	RP11-269G24.4	0.26	0.04	6.5
ENSG00000272103	CTD-2653M23.3	0.13	0.02	6.5
ENSG00000151025	GPR158	4.42	0.68	6.5
ENSG00000091622	PITPNM3	8.23	1.27	6.48031
ENSG00000169064	ZBBX	2.85	0.44	6.47727
ENSG00000267784	RP11-171I2.1	1.36	0.21	6.47619
ENSG00000151067	CACNA1C	4.79	0.74	6.47297
ENSG00000218416	PP14571	1.1	0.17	6.47059
ENSG00000259343	TMC3-AS1	2.65	0.41	6.46341
ENSG00000224050	RP1-90G24.6	2.58	0.4	6.45
ENSG00000254452	RP11-867G23.4	0.58	0.09	6.44444
ENSG00000272079	LA16c-380H5.5	0.9	0.14	6.42857
ENSG00000186994	KANK3	3.27	0.51	6.41176
ENSG00000283303	RP11-109E12.5	2.24	0.35	6.4
ENSG00000278716	LA16c-352F7.1	0.64	0.1	6.4
ENSG00000123240	OPTN	32.23	5.04	6.39484
ENSG00000253641	LINCR-0001	1.47	0.23	6.3913
ENSG00000269028	MTRNR2L12	42.99	6.73	6.38782
ENSG00000003096	KLHL13	75.12	11.8	6.3661
ENSG00000143603	KCNN3	6.87	1.08	6.36111
ENSG00000137502	RAB30	8.14	1.28	6.35938
ENSG00000171992	SYNPO	3.94	0.62	6.35484
ENSG00000201289	RN7SKP76	1.08	0.17	6.35294
ENSG00000261268	RP11-308D13.3	1.46	0.23	6.34783
ENSG00000173698	ADGRG2	1.65	0.26	6.34615
ENSG00000143340	FAM163A	0.38	0.06	6.33333
ENSG00000182585	EPGN	0.19	0.03	6.33333
ENSG00000229017	LINC01277	0.19	0.03	6.33333
ENSG00000056291	NPFFR2	0.38	0.06	6.33333
ENSG00000073146	MOV10L1	0.19	0.03	6.33333
ENSG00000129910	CDH15	0.19	0.03	6.33333
ENSG00000143882	ATP6V1C2	0.19	0.03	6.33333
ENSG00000234944	RP11-124O11.1	0.19	0.03	6.33333
ENSG00000237548	TTLL11-IT1	0.19	0.03	6.33333
ENSG00000243797	CTB-111H14.1	0.38	0.06	6.33333
ENSG00000258717	RP11-566J3.2	0.19	0.03	6.33333
ENSG00000273828	RP11-394O2.3	0.19	0.03	6.33333
ENSG00000277215	SPANXA2-OT1	0.38	0.06	6.33333
ENSG00000284280	MIR6843	0.57	0.09	6.33333
ENSG00000100302	RASD2	5.11	0.81	6.30864
ENSG00000152495	CAMK4	8.01	1.27	6.30709
ENSG00000238207	AC009312.1	1.45	0.23	6.30435
ENSG00000171951	SCG2	165.46	26.27	6.29844
ENSG00000197140	ADAM32	2.58	0.41	6.29268
ENSG00000213760	ATP6V1G2	44.95	7.15	6.28671
ENSG00000111110	PPM1H	7.92	1.26	6.28571
ENSG00000274173	RP4-568C11.4	0.44	0.07	6.28571
ENSG00000148408	CACNA1B	9.74	1.55	6.28387
ENSG00000139767	SRRM4	8.76	1.4	6.25714
ENSG00000107807	TLX1	2.44	0.39	6.25641
ENSG00000177675	CD163L1	0.5	0.08	6.25
ENSG00000199476	Y_RNA	1	0.16	6.25
ENSG00000234584	AC019186.1	0.5	0.08	6.25
ENSG00000248587	GDNF-AS1	0.25	0.04	6.25
ENSG00000254896	OPCML-IT1	0.25	0.04	6.25
ENSG00000259920	RP11-2E11.5	0.25	0.04	6.25
ENSG00000215196	AC091878.1	3.12	0.5	6.24
ENSG00000276505	CMB9-94B1.2	1.06	0.17	6.23529
ENSG00000252343	RNU2-34P	0.81	0.13	6.23077
ENSG00000263490	RN7SL155P	1.74	0.28	6.21429
ENSG00000212534	SNORD70	1.49	0.24	6.20833
ENSG00000163995	ABLIM2	5.4	0.87	6.2069
ENSG00000188859	FAM78B	1.55	0.25	6.2
ENSG00000197385	ZNF860	0.62	0.1	6.2
ENSG00000251807	RNU6-202P	1.24	0.2	6.2
ENSG00000256925	ADGRA1-AS1	1.3	0.21	6.19048
ENSG00000228956	SATB1-AS1	0.68	0.11	6.18182
ENSG00000000005	TNMD	8.51	1.38	6.16667
ENSG00000154736	ADAMTS5	0.37	0.06	6.16667
ENSG00000170909	OSCAR	0.37	0.06	6.16667
ENSG00000226747	AC007966.1	0.37	0.06	6.16667
ENSG00000250467	RP11-227F19.1	0.37	0.06	6.16667
ENSG00000163485	ADORA1	12.18	1.98	6.15152
ENSG00000075945	KIFAP3	68.76	11.18	6.15027
ENSG00000259377	CTD-2308G16.1	1.23	0.2	6.15
ENSG00000111907	TPD52L1	1.29	0.21	6.14286
ENSG00000248634	CTC-573M9.1	0.43	0.07	6.14286
ENSG00000179902	C1orf194	4.48	0.73	6.13699
ENSG00000134982	APC	60.56	9.87	6.13576
ENSG00000175772	LINC01106	0.92	0.15	6.13333
ENSG00000139174	PRICKLE1	4.66	0.76	6.13158
ENSG00000090339	ICAM1	6.86	1.12	6.125
ENSG00000154269	ENPP3	0.49	0.08	6.125
ENSG00000227681	RP11-307P5.1	0.98	0.16	6.125
ENSG00000158806	NPM2	6.97	1.14	6.11404
ENSG00000154102	C16orf74	3.24	0.53	6.11321
ENSG00000278636	Metazoa_SRP	0.55	0.09	6.11111
ENSG00000271924	RNA5SP108	1.71	0.28	6.10714
ENSG00000272541	XXbac-BPGBPG55C20.1	1.16	0.19	6.10526
ENSG00000234913	XXbac-B476C20.13	1.22	0.2	6.1
ENSG00000247950	SEC24B-AS1	0.61	0.1	6.1
ENSG00000269586	CT45A10	0.61	0.1	6.1
ENSG00000212027	MIR374B	5.06	0.83	6.09639
ENSG00000264616	MIR4755	5.06	0.83	6.09639
ENSG00000171462	DLK2	3.96	0.65	6.09231
ENSG00000264720	MIR3117	2.01	0.33	6.09091
ENSG00000129990	SYT5	14.13	2.32	6.09052
ENSG00000133101	CCNA1	5.48	0.9	6.08889
ENSG00000138028	CGREF1	9.68	1.59	6.08805
ENSG00000137571	SLCO5A1	4.01	0.66	6.07576
ENSG00000188523	CFAP77	1.64	0.27	6.07407
ENSG00000166501	PRKCB	15.73	2.59	6.07336
ENSG00000235568	NFAM1	0.91	0.15	6.06667
ENSG00000159387	IRX6	1.03	0.17	6.05882
ENSG00000197461	PDGFA	10.48	1.73	6.0578
ENSG00000151150	ANK3	33.86	5.59	6.05725
ENSG00000207622	MIR619	1.21	0.2	6.05
ENSG00000241745	RN7SL788P	1.39	0.23	6.04348
ENSG00000164841	TMEM74	2.89	0.48	6.02083
ENSG00000166900	STX3	6.38	1.06	6.01887
ENSG00000114670	NEK11	11.61	1.93	6.01554
ENSG00000138079	SLC3A1	0.12	0.02	6
ENSG00000154252	GAL3ST2	0.06	0.01	6
ENSG00000178015	GPR150	0.06	0.01	6
ENSG00000187950	OVCH1	0.18	0.03	6
ENSG00000233493	TMEM238	0.12	0.02	6
ENSG00000266958	AC006126.3	0.24	0.04	6
ENSG00000079337	RAPGEF3	1.02	0.17	6
ENSG00000112706	IMPG1	0.06	0.01	6
ENSG00000115604	IL18R1	0.12	0.02	6
ENSG00000128284	APOL3	0.12	0.02	6
ENSG00000130656	HBZ	0.06	0.01	6
ENSG00000141316	SPACA3	0.06	0.01	6
ENSG00000141448	GATA6	0.06	0.01	6
ENSG00000143217	NECTIN4	0.12	0.02	6
ENSG00000159650	UROC1	0.06	0.01	6
ENSG00000164181	ELOVL7	0.72	0.12	6
ENSG00000166796	LDHC	0.06	0.01	6
ENSG00000174125	TLR1	0.06	0.01	6
ENSG00000174808	BTC	0.06	0.01	6
ENSG00000178860	MSC	0.48	0.08	6
ENSG00000180264	ADGRD2	0.06	0.01	6
ENSG00000188163	FAM166A	0.12	0.02	6
ENSG00000201012	Y_RNA	1.02	0.17	6
ENSG00000203883	SOX18	0.06	0.01	6
ENSG00000203897	SPATA42	0.12	0.02	6
ENSG00000203963	C1orf141	0.06	0.01	6
ENSG00000227078	LINC02094	0.12	0.02	6
ENSG00000230500	MKX-AS1	0.18	0.03	6
ENSG00000231515	AC006003.3	0.18	0.03	6
ENSG00000233009	NALCN-AS1	0.06	0.01	6
ENSG00000233110	RP11-301L8.2	0.06	0.01	6
ENSG00000234484	RP1-55C23.7	0.12	0.02	6
ENSG00000236240	GPC5-IT1	0.12	0.02	6
ENSG00000236266	RP3-467L1.4	0.06	0.01	6
ENSG00000240527	RP11-429G19.3	0.24	0.04	6
ENSG00000240567	LINC02067	0.06	0.01	6
ENSG00000243276	RP11-384F7.1	0.06	0.01	6
ENSG00000246250	RP11-613D13.5	0.24	0.04	6
[truncated: 8,368 more rows]

## Sheet: xenografts
MDA-MB-231 Xenografts
ID	GENE	Induced tumor (I2)	Induced tumor (I14)	Induced tumor (Average)	Uninduced tumor (U19)	Ratio (Induced/Uninduced)
ENSG00000005102	MEOX1	0	0.01	0.005	0.01	0.5
ENSG00000005108	THSD7A	0.48	0.47	0.475	0.12	3.95833
ENSG00000006042	TMEM98	0.07	0.05	0.06	0.15	0.4
ENSG00000006283	CACNA1G	0.02	0.03	0.025	0.08	0.3125
ENSG00000006555	TTC22	0.08	0.15	0.115	0.03	3.83333
ENSG00000007312	CD79B	0	0.05	0.025	0.01	2.5
ENSG00000007314	SCN4A	0.02	0.03	0.025	0.01	2.5
ENSG00000007968	E2F2	0.79	0.83	0.81	0.3	2.7
ENSG00000008735	MAPK8IP2	0.23	0.3	0.265	0.02	13.25
ENSG00000009724	MASP2	0.02	0.03	0.025	0.01	2.5
ENSG00000009950	MLXIPL	0.11	0.08	0.095	0.04	2.375
ENSG00000010379	SLC6A13	0.1	0.1	0.1	0.03	3.33333
ENSG00000011347	SYT7	0.1	0.04	0.07	0.03	2.33333
ENSG00000011465	DCN	0.03	0.06	0.045	0.02	2.25
ENSG00000011638	TMEM159	19.58	20.68	20.13	9.99	2.01502
ENSG00000012504	NR1H4	0.03	0.03	0.03	0.01	3
ENSG00000013293	SLC7A14	0.07	0.05	0.06	0.02	3
ENSG00000015413	DPEP1	0	0.01	0.005	0.02	0.25
ENSG00000015520	NPC1L1	0.09	0.11	0.1	0.05	2
ENSG00000018280	SLC11A1	0.07	0.04	0.055	0.02	2.75
ENSG00000019169	MARCO	0	0.04	0.02	0.01	2
ENSG00000021461	CYP3A43	0.01	0	0.005	0.03	0.166667
ENSG00000021645	NRXN3	0.07	0.07	0.07	0.14	0.5
ENSG00000023171	GRAMD1B	0.18	0.22	0.2	0.46	0.434783
ENSG00000023445	BIRC3	14.6	15.53	15.065	6.84	2.20249
ENSG00000030304	MUSK	0.04	0.1	0.07	0.03	2.33333
ENSG00000037280	FLT4	0.03	0.03	0.03	0.07	0.428571
ENSG00000038295	TLL1	0.02	0.03	0.025	0.01	2.5
ENSG00000042062	FAM65C	0.02	0.03	0.025	0.01	2.5
ENSG00000042832	TG	0	0.01	0.005	0.02	0.25
ENSG00000042980	ADAM28	0.12	0.1	0.11	0.04	2.75
ENSG00000043462	LCP2	0.2	0.09	0.145	0.05	2.9
ENSG00000047662	FAM184B	0.01	0.03	0.02	0.01	2
ENSG00000048052	HDAC9	7.49	7.99	7.74	3.37	2.29674
ENSG00000048540	LMO3	0.02	0	0.01	0.19	0.0526316
ENSG00000049130	KITLG	3.21	4.04	3.625	1.77	2.04802
ENSG00000049249	TNFRSF9	0.19	0.27	0.23	0.1	2.3
ENSG00000050730	TNIP3	0.13	0.15	0.14	0.03	4.66667
ENSG00000051341	POLQ	3.71	3.99	3.85	1.65	2.33333
ENSG00000053328	METTL24	0.02	0	0.01	0.03	0.333333
ENSG00000053438	NNAT	0.07	0.11	0.09	0.01	9
ENSG00000053747	LAMA3	9.41	9.25	9.33	3.76	2.48138
ENSG00000053918	KCNQ1	0.01	0	0.005	0.01	0.5
ENSG00000054179	ENTPD2	0.01	0	0.005	0.01	0.5
ENSG00000054793	ATP9A	0.56	1.22	0.89	0.38	2.34211
ENSG00000056291	NPFFR2	1.19	1.71	1.45	0.35	4.14286
ENSG00000056736	IL17RB	0.16	0.09	0.125	0.05	2.5
ENSG00000058404	CAMK2B	0.13	0.11	0.12	0.03	4
ENSG00000058866	DGKG	0.22	0.3	0.26	0.04	6.5
ENSG00000059915	PSD	0.68	0.82	0.75	0.04	18.75
ENSG00000061337	LZTS1	0.01	0	0.005	0.01	0.5
ENSG00000064195	DLX3	0.01	0.02	0.015	0.03	0.5
ENSG00000064886	CHI3L2	0.19	0.14	0.165	0.05	3.3
ENSG00000065413	ANKRD44	3.18	3.32	3.25	1.39	2.33813
ENSG00000067606	PRKCZ	0.86	0.56	0.71	3.64	0.195055
ENSG00000067798	NAV3	20.37	20.15	20.26	9.26	2.1879
ENSG00000067840	PDZD4	0	0.04	0.02	0.08	0.25
ENSG00000068615	REEP1	0.18	0.21	0.195	0.55	0.354545
ENSG00000069188	SDK2	0	0.01	0.005	0.01	0.5
ENSG00000071909	MYO3B	0.05	0.01	0.03	0.01	3
ENSG00000072133	RPS6KA6	0.02	0.02	0.02	0.16	0.125
ENSG00000072182	ASIC4	0.01	0	0.005	0.01	0.5
ENSG00000073350	LLGL2	0.64	0.57	0.605	1.26	0.480159
ENSG00000074211	PPP2R2C	12.74	12.91	12.825	5.88	2.18112
ENSG00000074317	SNCB	0.04	0.03	0.035	0.01	3.5
ENSG00000076770	MBNL3	1.83	2.3	2.065	0.88	2.34659
ENSG00000076826	CAMSAP3	0.02	0.03	0.025	0.01	2.5
ENSG00000076864	RAP1GAP	0.1	0.1	0.1	0.05	2
ENSG00000077063	CTTNBP2	0.03	0.06	0.045	0.01	4.5
ENSG00000077264	PAK3	0.02	0.03	0.025	0.01	2.5
ENSG00000077274	CAPN6	0.02	0	0.01	0.02	0.5
ENSG00000077522	ACTN2	0.02	0	0.01	0.02	0.5
ENSG00000077942	FBLN1	0.33	0.31	0.32	0.75	0.426667
ENSG00000078053	AMPH	0.14	0.02	0.08	0.32	0.25
ENSG00000078081	LAMP3	0.23	0.14	0.185	0.09	2.05556
ENSG00000078098	FAP	19.13	27.43	23.28	11.17	2.08415
ENSG00000078295	ADCY2	0.01	0.01	0.01	0.02	0.5
ENSG00000078399	HOXA9	0.01	0.09	0.05	0.13	0.384615
ENSG00000078549	ADCYAP1R1	0.03	0.01	0.02	0.04	0.5
ENSG00000078725	BRINP1	0.01	0	0.005	0.02	0.25
ENSG00000079393	DUSP13	0.02	0	0.01	0.03	0.333333
ENSG00000080031	PTPRH	2.97	2.08	2.525	0.76	3.32237
ENSG00000080166	DCT	0.41	0.09	0.25	0.1	2.5
ENSG00000080644	CHRNA3	0	0.02	0.01	0.03	0.333333
ENSG00000081041	CXCL2	10.47	12.77	11.62	5.15	2.25631
ENSG00000082397	EPB41L3	0.13	0.07	0.1	0.31	0.322581
ENSG00000082438	COBLL1	0.29	0.3	0.295	0.63	0.468254
ENSG00000082482	KCNK2	0.95	1.06	1.005	0.44	2.28409
ENSG00000082684	SEMA5B	0	0.01	0.005	0.01	0.5
ENSG00000084110	HAL	0.22	0.22	0.22	0.11	2
ENSG00000085563	ABCB1	0.16	0.19	0.175	0.08	2.1875
ENSG00000086205	FOLH1	0.16	0.01	0.085	0.02	4.25
ENSG00000087076	HSD17B14	0.05	0.13	0.09	0.04	2.25
ENSG00000087495	PHACTR3	0.08	0.01	0.045	0.47	0.0957447
ENSG00000088882	CPXM1	1.05	0.9	0.975	3.03	0.321782
ENSG00000089127	OAS1	5.29	4.57	4.93	1.34	3.6791
ENSG00000091128	LAMB4	0.03	0.01	0.02	0.04	0.5
ENSG00000091490	SEL1L3	0.2	0.18	0.19	0.41	0.463415
ENSG00000091513	TF	0.03	0	0.015	0.04	0.375
ENSG00000091656	ZFHX4	1.38	0.88	1.13	0.38	2.97368
ENSG00000091844	RGS17	13.16	11.94	12.55	5.15	2.43689
ENSG00000092621	PHGDH	1.49	7.72	4.605	2.12	2.17217
ENSG00000095587	TLL2	0.1	0.19	0.145	0.02	7.25
ENSG00000095752	IL11	5.66	5.21	5.435	15.52	0.350193
ENSG00000095932	SMIM24	0.03	0.07	0.05	0.21	0.238095
ENSG00000099260	PALMD	0.49	0.41	0.45	0.17	2.64706
ENSG00000099284	H2AFY2	0.05	0.12	0.085	0.02	4.25
ENSG00000099810	MTAP	0.04	0.05	0.045	0.02	2.25
ENSG00000099822	HCN2	0.5	0.48	0.49	0.13	3.76923
ENSG00000099866	MADCAM1	0.03	0.03	0.03	0.01	3
ENSG00000099954	CECR2	0.01	0.01	0.01	0.02	0.5
ENSG00000099958	DERL3	0.11	0.08	0.095	0.19	0.5
ENSG00000100033	PRODH	0	0.01	0.005	0.01	0.5
ENSG00000100276	RASL10A	0.06	0.05	0.055	0.02	2.75
ENSG00000100314	CABP7	0.04	0.02	0.03	0.01	3
ENSG00000100341	PNPLA5	0.01	0	0.005	0.01	0.5
ENSG00000100473	COCH	0.1	0.07	0.085	0.24	0.354167
ENSG00000100593	ISM2	0.03	0.01	0.02	0.01	2
ENSG00000100968	NFATC4	0.1	0.12	0.11	0.3	0.366667
ENSG00000100985	MMP9	0.12	0.18	0.15	0.06	2.5
ENSG00000101115	SALL4	0.05	0.11	0.08	0.02	4
ENSG00000101188	NTSR1	0.62	0.6	0.61	0.2	3.05
ENSG00000101203	COL20A1	0.06	0.11	0.085	0.02	4.25
ENSG00000101210	EEF1A2	1.22	0.56	0.89	0.43	2.06977
ENSG00000101276	SLC52A3	0.02	0.04	0.03	0.25	0.12
ENSG00000101307	SIRPB1	0.14	0.09	0.115	0.04	2.875
ENSG00000101443	WFDC2	0.05	0.05	0.05	0.22	0.227273
ENSG00000101445	PPP1R16B	0.03	0.02	0.025	0.01	2.5
ENSG00000101470	TNNC2	0.05	0.16	0.105	0.05	2.1
ENSG00000101489	CELF4	0.18	0.19	0.185	0.08	2.3125
ENSG00000101638	ST8SIA5	0.26	0.14	0.2	0.1	2
ENSG00000101680	LAMA1	0.14	0.12	0.13	0.31	0.419355
ENSG00000101745	ANKRD12	13.34	15.72	14.53	6.55	2.21832
ENSG00000101746	NOL4	0.01	0.03	0.02	0.04	0.5
ENSG00000101850	GPR143	0.01	0.04	0.025	0.07	0.357143
ENSG00000101892	ATP1B4	0.07	0.08	0.075	0.02	3.75
ENSG00000102003	SYP	15.06	13.49	14.275	0.64	22.3047
ENSG00000102189	EEA1	30.69	33.37	32.03	13.49	2.37435
ENSG00000102195	GPR50	0.1	0.21	0.155	0.04	3.875
ENSG00000102287	GABRE	2.67	1.35	2.01	0.72	2.79167
ENSG00000102934	PLLP	0.53	0.48	0.505	1.77	0.285311
ENSG00000103067	ESRP2	0.31	0.24	0.275	0.64	0.429688
ENSG00000103154	NECAB2	0.04	0.05	0.045	0.02	2.25
ENSG00000103184	SEC14L5	0.14	0.11	0.125	0.05	2.5
ENSG00000103310	ZP2	0.01	0	0.005	0.01	0.5
ENSG00000103316	CRYM	0.09	0.12	0.105	0.01	10.5
ENSG00000103723	AP3B2	1.29	1.29	1.29	0.01	129
ENSG00000103888	CEMIP	0.14	0.08	0.11	0.04	2.75
ENSG00000103995	CEP152	7.68	8.38	8.03	3.91	2.05371
ENSG00000104267	CA2	0.24	0.21	0.225	0.81	0.277778
ENSG00000104371	DKK4	0.02	0	0.01	0.02	0.5
ENSG00000104953	TLE6	0	0.01	0.005	0.01	0.5
ENSG00000105122	RASAL3	0.01	0	0.005	0.01	0.5
ENSG00000105409	ATP1A3	3.02	1.84	2.43	0.97	2.50515
ENSG00000105499	PLA2G4C	3.05	2.9	2.975	0.7	4.25
ENSG00000105639	JAK3	0.31	0.11	0.21	0.04	5.25
ENSG00000105699	LSR	0.14	0.05	0.095	0.93	0.102151
ENSG00000105784	RUNDC3B	0.22	0.28	0.25	0.08	3.125
ENSG00000105997	HOXA3	0.02	0.04	0.03	0.01	3
ENSG00000106006	HOXA6	0.22	0.07	0.145	0.06	2.41667
ENSG00000106078	COBL	0.08	0.05	0.065	0.03	2.16667
ENSG00000106089	STX1A	159.36	121.65	140.505	19.91	7.05701
ENSG00000106384	MOGAT3	0.06	0.03	0.045	0.01	4.5
ENSG00000106436	MYL10	0.35	0.25	0.3	0.1	3
ENSG00000106483	SFRP4	0.06	0.01	0.035	0.08	0.4375
ENSG00000106689	LHX2	0	0.01	0.005	0.01	0.5
ENSG00000106714	CNTNAP3	7.18	6.26	6.72	3.35	2.00597
ENSG00000106772	PRUNE2	0.22	0.08	0.15	0.05	3
ENSG00000107187	LHX3	0.17	0.12	0.145	0.01	14.5
ENSG00000107249	GLIS3	0.59	1.17	0.88	0.25	3.52
ENSG00000107282	APBA1	0.27	0.28	0.275	0.72	0.381944
ENSG00000107742	SPOCK2	0.1	0.15	0.125	0.02	6.25
ENSG00000108176	DNAJC12	0.03	0.05	0.04	0.12	0.333333
ENSG00000108242	CYP2C18	0.01	0.04	0.025	0.05	0.5
ENSG00000108309	RUNDC3A	0.82	0.81	0.815	0.04	20.375
ENSG00000108375	RNF43	0.04	0.01	0.025	0.13	0.192308
ENSG00000108511	HOXB6	0.13	0.35	0.24	0.12	2
ENSG00000108798	ABI3	0.69	0.8	0.745	2.82	0.264184
ENSG00000108813	DLX4	0.09	0.01	0.05	0.18	0.277778
ENSG00000108924	HLF	0.05	0.03	0.04	0.02	2
ENSG00000108950	FAM20A	0.02	0.05	0.035	0.09	0.388889
ENSG00000109255	NMU	1.91	1.76	1.835	4.23	0.433806
ENSG00000109758	HGFAC	0.1	0.08	0.09	0.03	3
ENSG00000110002	VWA5A	1.27	1.31	1.29	0.62	2.08065
ENSG00000110169	HPX	0.17	0.08	0.125	0.04	3.125
ENSG00000110786	PTPN5	0	0.01	0.005	0.01	0.5
ENSG00000111305	GSG1	0	0.04	0.02	0.01	2
ENSG00000111405	ENDOU	0.12	0.1	0.11	0.05	2.2
ENSG00000111834	RSPH4A	0.44	0.18	0.31	0.13	2.38462
ENSG00000111913	FAM65B	0.05	0.01	0.03	0.01	3
ENSG00000112053	SLC26A8	0.14	0.16	0.15	0.04	3.75
ENSG00000112139	MDGA1	2.21	2.03	2.12	0.56	3.78571
ENSG00000112232	KHDRBS2	0.03	0.02	0.025	0.06	0.416667
ENSG00000112333	NR2E1	0.02	0.03	0.025	0.01	2.5
ENSG00000112486	CCR6	0.2	0.17	0.185	0.05	3.7
ENSG00000112559	MDFI	0.05	0.14	0.095	0.04	2.375
ENSG00000113263	ITK	0.26	0.56	0.41	0.09	4.55556
ENSG00000113555	PCDH12	0.01	0.01	0.01	0.02	0.5
ENSG00000113924	HGD	0.07	0.07	0.07	0.02	3.5
ENSG00000114204	SERPINI2	0.03	0.01	0.02	0.04	0.5
ENSG00000114405	C3orf14	29.2	31.27	30.235	11.47	2.63601
ENSG00000114631	PODXL2	5.05	5.11	5.08	1.8	2.82222
ENSG00000114757	PEX5L	0.72	0.46	0.59	0.15	3.93333
ENSG00000114812	VIPR1	0.31	0.1	0.205	0.96	0.213542
ENSG00000114854	TNNC1	0.14	0.2	0.17	0.4	0.425
ENSG00000114923	SLC4A3	1.17	0.71	0.94	0.38	2.47368
ENSG00000115085	ZAP70	0.06	0.06	0.06	0.01	6
ENSG00000115290	GRB14	0.13	0.02	0.075	0.25	0.3
ENSG00000115380	EFEMP1	5.61	4.58	5.095	12.46	0.408909
ENSG00000115457	IGFBP2	0.01	0.04	0.025	0.08	0.3125
ENSG00000115604	IL18R1	0.08	0.08	0.08	0.26	0.307692
ENSG00000115616	SLC9A2	0.2	0.23	0.215	0.08	2.6875
ENSG00000115738	ID2	5.07	4.29	4.68	2.15	2.17674
ENSG00000116031	CD207	0.02	0.04	0.03	0.01	3
ENSG00000116254	CHD5	0.28	0.27	0.275	0.05	5.5
ENSG00000116663	FBXO6	0.46	0.86	0.66	0.31	2.12903
ENSG00000116678	LEPR	1.17	1.27	1.22	0.45	2.71111
ENSG00000116852	KIF21B	0.23	0.27	0.25	0.12	2.08333
ENSG00000117215	PLA2G2D	0.06	0.03	0.045	0.02	2.25
ENSG00000117400	MPL	0	0.01	0.005	0.05	0.1
ENSG00000117971	CHRNB4	0	0.01	0.005	0.01	0.5
ENSG00000118137	APOA1	0.16	0.16	0.16	1.63	0.0981595
ENSG00000118402	ELOVL4	0	0.01	0.005	0.01	0.5
ENSG00000118407	FILIP1	0.07	0.05	0.06	0.03	2
ENSG00000118557	PMFBP1	0.03	0.02	0.025	0.05	0.5
ENSG00000118777	ABCG2	0.2	0.16	0.18	0.44	0.409091
ENSG00000118898	PPL	1.79	1.19	1.49	0.65	2.29231
ENSG00000118997	DNAH7	0.1	0.22	0.16	0.08	2
ENSG00000119411	BSPRY	0	0.01	0.005	0.03	0.166667
ENSG00000119698	PPP4R4	0.48	0.41	0.445	0.14	3.17857
ENSG00000119865	CNRIP1	0.06	0.09	0.075	0.15	0.5
ENSG00000119913	TECTB	0	0.01	0.005	0.03	0.166667
ENSG00000119973	PRLHR	0.04	0.03	0.035	0.01	3.5
ENSG00000120251	GRIA2	0.01	0	0.005	0.01	0.5
ENSG00000120337	TNFSF18	0.06	0.39	0.225	0.04	5.625
ENSG00000120594	PLXDC2	0.24	0.28	0.26	0.57	0.45614
ENSG00000120738	EGR1	29.76	37.88	33.82	8.67	3.90081
ENSG00000120913	PDLIM2	1.83	1.39	1.61	3.47	0.463977
ENSG00000121101	TEX14	0.29	0.19	0.24	0.08	3
ENSG00000121318	TAS2R10	0.21	0.59	0.4	0.13	3.07692
ENSG00000121380	BCL2L14	0.01	0	0.005	0.03	0.166667
ENSG00000121570	DPPA4	0.05	0.04	0.045	0.01	4.5
ENSG00000121933	TMIGD3	0.1	0.09	0.095	0.29	0.327586
ENSG00000122420	PTGFR	4.46	5.28	4.87	1.84	2.64674
ENSG00000122877	EGR2	1.72	2.64	2.18	0.32	6.8125
ENSG00000123095	BHLHE41	3.08	4.92	4	1.39	2.8777
ENSG00000123243	ITIH5	0.01	0.01	0.01	0.05	0.2
ENSG00000123496	IL13RA2	6.72	1.22	3.97	0.27	14.7037
ENSG00000123500	COL10A1	0	0.04	0.02	0.01	2
ENSG00000123572	NRK	0.21	0	0.105	1.36	0.0772059
ENSG00000123610	TNFAIP6	0.08	0.01	0.045	0.21	0.214286
ENSG00000123700	KCNJ2	0.09	0.01	0.05	0.16	0.3125
ENSG00000124107	SLPI	0.27	0.21	0.24	0.06	4
ENSG00000124159	MATN4	0.05	0.03	0.04	0.02	2
ENSG00000124215	CDH26	0.02	0	0.01	0.03	0.333333
ENSG00000124249	KCNK15	0.01	0	0.005	0.03	0.166667
ENSG00000124302	CHST8	0	0.01	0.005	0.01	0.5
ENSG00000124334	IL9R	0.16	0.15	0.155	0.06	2.58333
ENSG00000124469	CEACAM8	0.06	0.04	0.05	0.12	0.416667
ENSG00000124507	PACSIN1	0.01	0.01	0.01	0.03	0.333333
ENSG00000124721	DNAH8	0.01	0	0.005	0.01	0.5
ENSG00000124731	TREM1	1.93	1.56	1.745	0.76	2.29605
ENSG00000124785	NRN1	0.08	0.02	0.05	0.29	0.172414
ENSG00000125046	SSUH2	0.16	0.23	0.195	0.01	19.5
ENSG00000125731	SH2D3A	0.55	0.47	0.51	1.93	0.264249
ENSG00000125804	FAM182A	0.04	0.01	0.025	0.01	2.5
ENSG00000125810	CD93	0.01	0.03	0.02	0.01	2
ENSG00000125814	NAPB	14.15	12.99	13.57	6.77	2.00443
ENSG00000125895	TMEM74B	0.1	0.03	0.065	0.14	0.464286
ENSG00000125966	MMP24	1.45	1.82	1.635	0.06	27.25
ENSG00000126264	HCST	0	0.03	0.015	0.09	0.166667
ENSG00000126368	NR1D1	12.14	15.18	13.66	6.1	2.23934
ENSG00000126878	AIF1L	0.54	0.87	0.705	2.23	0.316143
ENSG00000126950	TMEM35A	0.38	0.08	0.23	0.04	5.75
ENSG00000127578	WFIKKN1	0.04	0.06	0.05	0.01	5
ENSG00000127743	IL17B	0.03	0	0.015	0.03	0.5
ENSG00000127914	AKAP9	7.31	9.07	8.19	3.59	2.28134
ENSG00000127951	FGL2	0.34	0.06	0.2	0.08	2.5
ENSG00000128011	LRFN1	0.06	0.09	0.075	0.01	7.5
ENSG00000128218	VPREB3	0.03	0.1	0.065	0.13	0.5
ENSG00000128266	GNAZ	0.02	0.01	0.015	0.04	0.375
ENSG00000128346	C22orf23	0.3	0.58	0.44	0.97	0.453608
ENSG00000128604	IRF5	0.28	0.1	0.19	0.08	2.375
ENSG00000128872	TMOD2	1.93	2.05	1.99	0.96	2.07292
ENSG00000129173	E2F8	6.05	6.23	6.14	2.9	2.11724
ENSG00000129221	AIPL1	0.05	0.05	0.05	0.02	2.5
ENSG00000129354	AP1M2	4.15	3.69	3.92	7.96	0.492462
ENSG00000129437	KLK14	0.11	0	0.055	0.02	2.75
ENSG00000129474	AJUBA	17.13	17.94	17.535	35.53	0.493527
ENSG00000129538	RNASE1	0.03	0.01	0.02	0.05	0.4
ENSG00000129910	CDH15	0.01	0	0.005	0.03	0.166667
ENSG00000129990	SYT5	0.05	0.04	0.045	0.01	4.5
ENSG00000130055	GDPD2	0.07	0.07	0.07	0.01	7
ENSG00000130433	CACNG6	0.15	0.14	0.145	0.06	2.41667
ENSG00000130513	GDF15	1.33	2.57	1.95	0.52	3.75
ENSG00000130675	MNX1	0.03	0.13	0.08	0.17	0.470588
ENSG00000130751	NPAS1	0.32	0.26	0.29	0.12	2.41667
ENSG00000130768	SMPDL3B	0.1	0.02	0.06	0.17	0.352941
ENSG00000130988	RGN	1.23	1.33	1.28	0.37	3.45946
ENSG00000131096	PYY	0.22	0.3	0.26	0.11	2.36364
ENSG00000131386	GALNT15	0.05	0.06	0.055	0.01	5.5
ENSG00000131398	KCNC3	0.54	0.58	0.56	0.17	3.29412
ENSG00000131482	G6PC	0.07	0.01	0.04	0.02	2
ENSG00000131771	PPP1R1B	0.07	0.09	0.08	0.03	2.66667
ENSG00000131848	ZSCAN5A	0.49	0.44	0.465	1.52	0.305921
ENSG00000131914	LIN28A	0.09	0.09	0.09	0.03	3
ENSG00000132026	RTBDN	1.15	1.42	1.285	0.41	3.13415
ENSG00000132698	RAB25	0.09	0.13	0.11	0.05	2.2
ENSG00000132702	HAPLN2	0.01	0	0.005	0.05	0.1
ENSG00000132938	MTUS2	0.01	0	0.005	0.01	0.5
ENSG00000133019	CHRM3	0.12	0.1	0.11	0.5	0.22
ENSG00000133026	MYH10	2.03	2.9	2.465	5.31	0.464218
ENSG00000133055	MYBPH	0.03	0.05	0.04	0.28	0.142857
ENSG00000133067	LGR6	0.04	0.09	0.065	0.13	0.5
ENSG00000133135	RNF128	15.23	8.49	11.86	4.73	2.5074
ENSG00000133454	MYO18B	0.04	0.05	0.045	0.01	4.5
ENSG00000134020	PEBP4	0	0.02	0.01	0.02	0.5
ENSG00000134121	CHL1	0.04	0.01	0.025	0.01	2.5
ENSG00000134245	WNT2B	2.53	2.32	2.425	0.75	3.23333
ENSG00000134317	GRHL1	0.27	0.58	0.425	0.13	3.26923
ENSG00000134339	SAA2	0.15	0	0.075	0.02	3.75
ENSG00000134709	HOOK1	0.08	0.17	0.125	0.36	0.347222
ENSG00000135116	HRK	0.05	0.09	0.07	0.02	3.5
ENSG00000135144	DTX1	0.01	0	0.005	0.01	0.5
ENSG00000135248	FAM71F1	0.1	0.09	0.095	0.01	9.5
ENSG00000135447	PPP1R1A	0.01	0	0.005	0.01	0.5
ENSG00000135517	MIP	0.01	0	0.005	0.02	0.25
ENSG00000135549	PKIB	14.92	14.88	14.9	6.91	2.1563
ENSG00000135625	EGR4	0.41	0.4	0.405	0.08	5.0625
ENSG00000135835	KIAA1614	0.03	0.01	0.02	0.01	2
ENSG00000135917	SLC19A3	0.04	0.09	0.065	0.03	2.16667
ENSG00000135976	ANKRD36	4.34	4.23	4.285	0.93	4.60753
ENSG00000136267	DGKB	0.03	0.02	0.025	0.01	2.5
ENSG00000136383	ALPK3	0.29	0.2	0.245	0.1	2.45
ENSG00000136531	SCN2A	0.03	0.01	0.02	0.07	0.285714
ENSG00000136688	IL36G	0.1	0	0.05	0.02	2.5
ENSG00000136895	GARNL3	1.64	1.37	1.505	0.67	2.24627
ENSG00000136944	LMX1B	0.05	0	0.025	0.05	0.5
ENSG00000137101	CD72	0.1	0.05	0.075	0.19	0.394737
ENSG00000137142	IGFBPL1	0.98	1.26	1.12	2.8	0.4
ENSG00000137507	LRRC32	0.01	0.04	0.025	0.01	2.5
ENSG00000137558	PI15	0.69	0.5	0.595	0.25	2.38
ENSG00000137642	SORL1	1.58	1.33	1.455	0.61	2.38525
ENSG00000137672	TRPC6	0.1	0.09	0.095	0.23	0.413043
ENSG00000137673	MMP7	0.1	0.44	0.27	0.03	9
ENSG00000138061	CYP1B1	0.16	0.22	0.19	0.52	0.365385
ENSG00000138079	SLC3A1	0.08	0.05	0.065	0.18	0.361111
ENSG00000138100	TRIM54	0.03	0.02	0.025	0.01	2.5
ENSG00000138395	CDK15	0.06	0.06	0.06	0.15	0.4
ENSG00000138615	CILP	0.09	0.07	0.08	0.19	0.421053
ENSG00000138653	NDST4	0.01	0.01	0.01	0.02	0.5
ENSG00000138669	PRKG2	0.74	0.68	0.71	0.25	2.84
ENSG00000138670	RASGEF1B	0.86	1.24	1.05	0.46	2.28261
ENSG00000138778	CENPE	15.48	19.94	17.71	6.3	2.81111
ENSG00000138798	EGF	0.07	0.16	0.115	0.04	2.875
ENSG00000138821	SLC39A8	8.55	8.98	8.765	18.78	0.46672
ENSG00000139287	TPH2	0	0.02	0.01	0.02	0.5
ENSG00000139329	LUM	0.05	0.25	0.15	0.05	3
ENSG00000139352	ASCL1	0.01	0.01	0.01	0.03	0.333333
ENSG00000139679	LPAR6	0.86	1.58	1.22	0.13	9.38462
ENSG00000139767	SRRM4	36.12	34.28	35.2	0.19	185.263
ENSG00000139865	TTC6	0.01	0	0.005	0.03	0.166667
ENSG00000140022	STON2	0.04	0.05	0.045	0.02	2.25
ENSG00000140284	SLC27A2	0.07	0.02	0.045	0.21	0.214286
ENSG00000140287	HDC	0.22	0.21	0.215	0.09	2.38889
ENSG00000140323	DISP2	1.9	2.06	1.98	0.47	4.21277
ENSG00000140459	CYP11A1	0.19	0.25	0.22	0.5	0.44
ENSG00000140465	CYP1A1	0.05	0.07	0.06	0.23	0.26087
ENSG00000140563	MCTP2	0	0.01	0.005	0.05	0.1
ENSG00000140932	CMTM2	0.02	0	0.01	0.02	0.5
ENSG00000140986	RPL3L	0.11	0.06	0.085	0.03	2.83333
ENSG00000141371	C17orf64	0	0.02	0.01	0.04	0.25
ENSG00000141434	MEP1B	0.09	0.1	0.095	0.02	4.75
ENSG00000141469	SLC14A1	6.26	10.51	8.385	3.4	2.46618
ENSG00000141506	PIK3R5	0.14	0.04	0.09	0.02	4.5
ENSG00000141750	STAC2	0.08	0.04	0.06	0.03	2
ENSG00000142530	FAM71E1	0	0.02	0.01	0.09	0.111111
ENSG00000142661	MYOM3	0.23	0.27	0.25	0.07	3.57143
ENSG00000142694	EVA1B	0.04	0.08	0.06	0.02	3
ENSG00000142698	C1orf94	0.02	0	0.01	0.05	0.2
ENSG00000143107	FNDC7	0.03	0.05	0.04	0.01	4
ENSG00000143171	RXRG	0.06	0.01	0.035	0.01	3.5
ENSG00000143226	FCGR2A	0.58	0.74	0.66	0.23	2.86957
ENSG00000143318	CASQ1	0	0.03	0.015	0.03	0.5
ENSG00000143333	RGS16	0.36	0.55	0.455	0.18	2.52778
ENSG00000143340	FAM163A	0.01	0	0.005	0.01	0.5
ENSG00000143341	HMCN1	1.05	1.44	1.245	0.58	2.14655
ENSG00000143469	SYT14	0.02	0.04	0.03	0.01	3
ENSG00000144057	ST6GAL2	0.01	0.03	0.02	0.01	2
ENSG00000144426	NBEAL1	1.96	2.99	2.475	1.06	2.33491
ENSG00000144481	TRPM8	0.11	0.15	0.13	0.05	2.6
ENSG00000144619	CNTN4	0.04	0.04	0.04	0.01	4
ENSG00000144821	MYH15	4.17	3.63	3.9	1.65	2.36364
ENSG00000144847	IGSF11	0.01	0.04	0.025	0.01	2.5
ENSG00000144868	TMEM108	0.03	0.06	0.045	0.09	0.5
ENSG00000145244	CORIN	0.02	0.02	0.02	0.04	0.5
ENSG00000145248	SLC10A4	0.06	0.07	0.065	0.03	2.16667
ENSG00000145283	SLC10A6	0.09	0.16	0.125	0.06	2.08333
ENSG00000145335	SNCA	0	0.01	0.005	0.03	0.166667
ENSG00000145358	DDIT4L	3.33	2.15	2.74	1.01	2.71287
ENSG00000145362	ANK2	2.58	2.48	2.53	0.98	2.58163
ENSG00000145384	FABP2	0.05	0.02	0.035	0.01	3.5
ENSG00000145423	SFRP2	1.17	0.79	0.98	4.49	0.218263
ENSG00000145451	GLRA3	0.01	0.03	0.02	0.01	2
ENSG00000145700	ANKRD31	0.07	0.04	0.055	0.01	5.5
ENSG00000145721	LIX1	0	0.02	0.01	0.03	0.333333
ENSG00000145861	C1QTNF2	0.03	0.06	0.045	0.09	0.5
ENSG00000146005	PSD2	0.02	0	0.01	0.02	0.5
ENSG00000146006	LRRTM2	0.02	0	0.01	0.02	0.5
ENSG00000146070	PLA2G7	0.05	0.01	0.03	0.01	3
ENSG00000146197	SCUBE3	7.59	5.07	6.33	2.19	2.89041
ENSG00000146221	TCTE1	0.01	0.03	0.02	0.01	2
ENSG00000146285	SCML4	0.03	0.01	0.02	0.01	2
ENSG00000146904	EPHA1	0.01	0	0.005	0.02	0.25
ENSG00000147113	CXorf36	0.01	0.03	0.02	0.01	2
ENSG00000147234	FRMPD3	0.1	0.05	0.075	0.02	3.75
ENSG00000147408	CSGALNACT1	0.31	0.28	0.295	0.08	3.6875
ENSG00000147655	RSPO2	0	0.01	0.005	0.01	0.5
ENSG00000148482	SLC39A12	0.01	0.07	0.04	0.01	4
ENSG00000148948	LRRC4C	0.05	0.02	0.035	0.01	3.5
ENSG00000149527	PLCH2	0.91	1.14	1.025	0.1	10.25
ENSG00000149927	DOC2A	0.53	0.5	0.515	0.21	2.45238
ENSG00000150594	ADRA2A	0.03	0.03	0.03	0.07	0.428571
ENSG00000150625	GPM6A	0.08	0.1	0.09	0.02	4.5
ENSG00000150627	WDR17	2.55	2.64	2.595	0.91	2.85165
ENSG00000151025	GPR158	0.18	0.24	0.21	0.06	3.5
ENSG00000151136	BTBD11	0.03	0.04	0.035	0.01	3.5
ENSG00000151490	PTPRO	0.06	0.04	0.05	0.02	2.5
ENSG00000151632	AKR1C2	0.46	0.38	0.42	0.08	5.25
ENSG00000151834	GABRA2	0.05	0.02	0.035	0.01	3.5
ENSG00000152128	TMEM163	2.1	5.62	3.86	1.36	2.83824
ENSG00000152207	CYSLTR2	0.08	0.16	0.12	0.02	6
ENSG00000152578	GRIA4	0.05	0.06	0.055	0.02	2.75
ENSG00000152969	JAKMIP1	0.01	0	0.005	0.01	0.5
ENSG00000153294	ADGRF4	0.07	0.13	0.1	0.03	3.33333
ENSG00000153495	TEX29	0.21	0.15	0.18	0.09	2
ENSG00000153822	KCNJ16	0.06	0.01	0.035	0.01	3.5
ENSG00000154096	THY1	0	0.01	0.005	0.01	0.5
ENSG00000154258	ABCA9	0.05	0.03	0.04	0.02	2
ENSG00000154330	PGM5	1.69	1.03	1.36	3.93	0.346056
ENSG00000154485	MMP21	0.14	0.1	0.12	0.04	3
ENSG00000154654	NCAM2	0.08	0.05	0.065	0.2	0.325
ENSG00000154655	L3MBTL4	0.06	0.1	0.08	0.02	4
ENSG00000154736	ADAMTS5	0.04	0.02	0.03	0.07	0.428571
ENSG00000154930	ACSS1	1.21	1.22	1.215	0.58	2.09483
ENSG00000155011	DKK2	0.03	0.01	0.02	0.04	0.5
ENSG00000155085	AK9	0.43	0.33	0.38	0.18	2.11111
ENSG00000155265	GOLGA7B	5.68	4.92	5.3	0.53	10
ENSG00000155307	SAMSN1	0.68	0.34	0.51	0.24	2.125
ENSG00000155657	TTN	0.21	0.27	0.24	0.03	8
ENSG00000155980	KIF5A	0.04	0.03	0.035	0.01	3.5
ENSG00000156206	CFAP161	0.14	0.01	0.075	0.02	3.75
ENSG00000156265	MAP3K7CL	20.86	24.43	22.645	9.6	2.35885
ENSG00000156395	SORCS3	0.06	0	0.03	0.34	0.0882353
ENSG00000156453	PCDH1	6.93	10.33	8.63	1.69	5.10651
ENSG00000156510	HKDC1	1.97	3.26	2.615	0.97	2.69588
ENSG00000156959	LHFPL4	1.36	1.42	1.39	0.59	2.35593
ENSG00000157303	SUSD3	0.19	0.55	0.37	1.16	0.318966
ENSG00000157388	CACNA1D	0.06	0.07	0.065	0.02	3.25
ENSG00000157423	HYDIN	0.25	0.47	0.36	0.17	2.11765
ENSG00000157542	KCNJ6	0.01	0.01	0.01	0.02	0.5
ENSG00000157578	LCA5L	0.16	0.24	0.2	0.08	2.5
ENSG00000157703	SVOPL	0.04	0.06	0.05	0.1	0.5
ENSG00000157856	DRC1	0.02	0.02	0.02	0.01	2
ENSG00000158050	DUSP2	0.55	0.8	0.675	0.13	5.19231
ENSG00000158055	GRHL3	0.02	0.01	0.015	0.03	0.5
ENSG00000158220	ESYT3	0.14	0.17	0.155	0.06	2.58333
ENSG00000158258	CLSTN2	0	0.02	0.01	0.02	0.5
ENSG00000158352	SHROOM4	0.68	0.57	0.625	0.29	2.15517
ENSG00000158406	HIST1H4H	6.53	11.39	8.96	3.4	2.63529
ENSG00000158458	NRG2	0.62	0.45	0.535	0.16	3.34375
ENSG00000158473	CD1D	0.03	0.02	0.025	0.01	2.5
ENSG00000158525	CPA5	0.01	0	0.005	0.05	0.1
ENSG00000158683	PKD1L1	0.07	0.04	0.055	0.01	5.5
ENSG00000158815	FGF17	0.08	0	0.04	0.02	2
ENSG00000159164	SV2A	0.01	0	0.005	0.01	0.5
ENSG00000159173	TNNI1	0.05	0.03	0.04	0.02	2
ENSG00000159337	PLA2G4D	0.14	0.04	0.09	0.2	0.45
ENSG00000159625	DRC7	0	0.01	0.005	0.01	0.5
ENSG00000159640	ACE	0.3	0.19	0.245	0.52	0.471154
ENSG00000159708	LRRC36	0.08	0.04	0.06	0.14	0.428571
ENSG00000159871	LYPD5	0.06	0.06	0.06	0.02	3
ENSG00000159915	ZNF233	0.11	0.1	0.105	0.05	2.1
ENSG00000160255	ITGB2	3.47	2	2.735	6	0.455833
ENSG00000160282	FTCD	0.09	0.04	0.065	0.03	2.16667
ENSG00000160460	SPTBN4	0.11	0.06	0.085	0.03	2.83333
ENSG00000160472	TMEM190	0.03	0.11	0.07	0.16	0.4375
ENSG00000160716	CHRNB2	0.74	0.91	0.825	0.01	82.5
ENSG00000160808	MYL3	0	0.02	0.01	0.04	0.25
ENSG00000160862	AZGP1	0.06	0.08	0.07	0.03	2.33333
ENSG00000160883	HK3	0.28	0.03	0.155	0.05	3.1
ENSG00000161610	HCRT	0.04	0.04	0.04	0.13	0.307692
ENSG00000161647	MPP3	13.99	11.85	12.92	5.61	2.30303
ENSG00000161798	AQP5	0.01	0.03	0.02	0.01	2
ENSG00000162374	ELAVL4	0	0.01	0.005	0.02	0.25
ENSG00000162618	ADGRL4	0.02	0.1	0.06	0.02	3
ENSG00000162630	B3GALT2	0.05	0	0.025	0.01	2.5
ENSG00000162631	NTNG1	0.2	0.3	0.25	0.03	8.33333
ENSG00000162639	HENMT1	0.12	0.13	0.125	0.06	2.08333
ENSG00000162643	WDR63	0.05	0.08	0.065	0.02	3.25
ENSG00000162670	BRINP3	0.05	0.08	0.065	0.22	0.295455
ENSG00000162692	VCAM1	0.26	0.07	0.165	0.07	2.35714
ENSG00000162878	PKDCC	0.39	0.35	0.37	0.14	2.64286
ENSG00000162951	LRRTM1	0.04	0.01	0.025	0.01	2.5
ENSG00000162975	KCNF1	0.12	0.25	0.185	0.02	9.25
ENSG00000163121	NEURL3	0.14	0.22	0.18	0.06	3
ENSG00000163132	MSX1	0.01	0.05	0.03	0.08	0.375
ENSG00000163283	ALPP	0	0.01	0.005	0.05	0.1
ENSG00000163440	PDCL2	0.02	0	0.01	0.04	0.25
ENSG00000163467	TSACC	0.61	1.07	0.84	0.41	2.04878
ENSG00000163492	CCDC141	0.39	0.3	0.345	0.08	4.3125
ENSG00000163501	IHH	0.01	0.01	0.01	0.02	0.5
ENSG00000163606	CD200R1	0.07	0.14	0.105	0.01	10.5
ENSG00000163630	SYNPR	0.01	0	0.005	0.02	0.25
ENSG00000163734	CXCL3	4.39	6.56	5.475	2.48	2.20766
ENSG00000163793	DNAJC5G	0.02	0.04	0.03	0.01	3
ENSG00000163864	NMNAT3	0.59	0.59	0.59	0.24	2.45833
ENSG00000164007	CLDN19	0	0.01	0.005	0.01	0.5
ENSG00000164061	BSN	1.65	1.66	1.655	0.04	41.375
ENSG00000164093	PITX2	0.01	0	0.005	0.02	0.25
ENSG00000164116	GUCY1A3	0.01	0.01	0.01	0.02	0.5
ENSG00000164120	HPGD	0.1	0.06	0.08	0.24	0.333333
ENSG00000164122	ASB5	0.05	0.05	0.05	0.02	2.5
ENSG00000164176	EDIL3	22.52	20.17	21.345	44.53	0.47934
ENSG00000164220	F2RL2	2.12	1.81	1.965	4.91	0.400204
ENSG00000164362	TERT	1.65	1.59	1.62	0.78	2.07692
ENSG00000164483	SAMD3	0.01	0	0.005	0.02	0.25
ENSG00000164488	DACT2	0.01	0.04	0.025	0.01	2.5
ENSG00000164532	TBX20	0.34	0.26	0.3	0.1	3
ENSG00000164626	KCNK5	0.03	0.04	0.035	0.01	3.5
ENSG00000164683	HEY1	4.96	7.16	6.06	1.86	3.25806
ENSG00000164761	TNFRSF11B	3.3	2.7	3	6.01	0.499168
ENSG00000164776	PHKG1	0.25	0.24	0.245	0.12	2.04167
ENSG00000164794	KCNV1	0.02	0.04	0.03	0.01	3
ENSG00000165078	CPA6	0.82	0.46	0.64	0.18	3.55556
ENSG00000165084	C8orf34	0.03	0	0.015	0.05	0.3
ENSG00000165140	FBP1	6.01	6.77	6.39	14.46	0.441909
ENSG00000165182	CXorf58	0.01	0.03	0.02	0.08	0.25
ENSG00000165300	SLITRK5	0.09	0.15	0.12	0.4	0.3
ENSG00000165462	PHOX2A	0	0.08	0.04	0.01	4
ENSG00000165509	MAGEC3	0.1	0	0.05	0.02	2.5
ENSG00000165606	DRGX	0.16	0.07	0.115	0.05	2.3
ENSG00000165633	VSTM4	0.06	0.05	0.055	0.02	2.75
ENSG00000165731	RET	0.01	0.01	0.01	0.02	0.5
ENSG00000165805	C12orf50	0.6	0.63	0.615	0.27	2.27778
ENSG00000165929	TC2N	0.12	0.06	0.09	0.18	0.5
ENSG00000165935	SMCO2	2.32	1.75	2.035	0.97	2.09794
ENSG00000166126	AMN	0.03	0.03	0.03	0.06	0.5
ENSG00000166323	C11orf65	0.34	0.52	0.43	0.21	2.04762
ENSG00000166349	RAG1	0.09	0.12	0.105	0.02	5.25
ENSG00000166402	TUB	0.08	0.1	0.09	0.03	3
ENSG00000166407	LMO1	0.24	0.28	0.26	0.01	26
ENSG00000166523	CLEC4E	0.04	0.08	0.06	0.01	6
ENSG00000166596	CFAP52	0.02	0.03	0.025	0.01	2.5
ENSG00000166762	CATSPER2	0.98	0.82	0.9	0.43	2.09302
ENSG00000166796	LDHC	0.06	0.06	0.06	0.03	2
ENSG00000166927	MS4A7	0.07	0.02	0.045	0.13	0.346154
ENSG00000166960	CCDC178	0	0.01	0.005	0.01	0.5
ENSG00000166963	MAP1A	0.38	0.44	0.41	0.1	4.1
ENSG00000167011	NAT16	0.12	0.04	0.08	0.04	2
ENSG00000167103	PIP5KL1	0.3	0.12	0.21	0.45	0.466667
ENSG00000167483	FAM129C	0.05	0.03	0.04	0.01	4
ENSG00000167723	TRPV3	1.51	0.68	1.095	0.26	4.21154
ENSG00000167755	KLK6	0	0.04	0.02	0.01	2
ENSG00000167964	RAB26	0.1	0.07	0.085	0.24	0.354167
ENSG00000167994	RAB3IL1	0.31	0.61	0.46	0.15	3.06667
ENSG00000168016	TRANK1	2.88	2.86	2.87	1.21	2.3719
ENSG00000168453	HR	0.03	0.01	0.02	0.01	2
ENSG00000168481	LGI3	0	0.03	0.015	0.04	0.375
ENSG00000168497	SDPR	9.76	8.19	8.975	20.56	0.436527
ENSG00000168528	SERINC2	2.68	2.01	2.345	5.16	0.454457
ENSG00000168658	VWA3B	0	0.01	0.005	0.01	0.5
ENSG00000168679	SLC16A4	0.33	1.07	0.7	0.3	2.33333
ENSG00000168743	NPNT	0.03	0.01	0.02	0.04	0.5
ENSG00000168961	LGALS9	0.04	0.12	0.08	0.03	2.66667
ENSG00000169064	ZBBX	0.03	0.04	0.035	0.01	3.5
ENSG00000169083	AR	0.21	0	0.105	0.01	10.5
ENSG00000169213	RAB3B	0.43	0.28	0.355	0.76	0.467105
ENSG00000169429	CXCL8	68.2	99.73	83.965	36.45	2.30357
ENSG00000169594	BNC1	0.02	0.08	0.05	0.02	2.5
ENSG00000169618	PROKR1	0.01	0.04	0.025	0.01	2.5
ENSG00000169918	OTUD7A	0.09	0.07	0.08	0.03	2.66667
ENSG00000169933	FRMPD4	0.11	0.02	0.065	0.2	0.325
ENSG00000170011	MYRIP	0.04	0	0.02	0.01	2
ENSG00000170091	HMP19	0.02	0.04	0.03	0.01	3
ENSG00000170236	USP50	0.04	0	0.02	0.04	0.5
ENSG00000170476	MZB1	0.09	0.07	0.08	0.03	2.66667
ENSG00000170500	LONRF2	0.12	0.17	0.145	0.06	2.41667
ENSG00000170561	IRX2	0.15	0.05	0.1	0.2	0.5
ENSG00000170624	SGCD	0.04	0.04	0.04	0.02	2
ENSG00000171119	NRTN	0.19	0.18	0.185	0.38	0.486842
ENSG00000171124	FUT3	0.03	0.03	0.03	0.08	0.375
ENSG00000171234	UGT2B7	2.84	3.18	3.01	1.22	2.46721
ENSG00000171316	CHD7	3.28	3.39	3.335	1.51	2.20861
ENSG00000171435	KSR2	0.01	0	0.005	0.01	0.5
ENSG00000171450	CDK5R2	0.47	0.41	0.44	0.17	2.58824
ENSG00000171502	COL24A1	0.02	0	0.01	0.02	0.5
ENSG00000171540	OTP	0	0.01	0.005	0.01	0.5
ENSG00000171643	S100Z	0.17	0.16	0.165	0.05	3.3
ENSG00000171714	ANO5	0.63	0.66	0.645	0.21	3.07143
ENSG00000171724	VAT1L	0.07	0.11	0.09	0.04	2.25
ENSG00000171747	LGALS4	0.16	0.26	0.21	0.07	3
ENSG00000171811	CFAP46	0.06	0.06	0.06	0.03	2
ENSG00000171812	COL8A2	0.05	0.14	0.095	0.22	0.431818
ENSG00000171885	AQP4	0.47	0	0.235	0.01	23.5
ENSG00000171931	FBXW10	0.4	0.21	0.305	0.15	2.03333
ENSG00000171951	SCG2	17.25	23.3	20.275	0.49	41.3776
ENSG00000172264	MACROD2	0.12	0.05	0.085	0.03	2.83333
ENSG00000172348	RCAN2	0.05	0.1	0.075	0.2	0.375
ENSG00000172349	IL16	0.11	0.06	0.085	0.02	4.25
ENSG00000172404	DNAJB7	0.01	0.04	0.025	0.01	2.5
ENSG00000172476	RAB40A	0.25	0.18	0.215	0.08	2.6875
ENSG00000172508	CARNS1	0	0.03	0.015	0.03	0.5
ENSG00000172568	FNDC9	0.04	0.02	0.03	0.08	0.375
ENSG00000172572	PDE3A	0.1	0.15	0.125	0.04	3.125
ENSG00000172782	FADS6	0.11	0.02	0.065	0.03	2.16667
ENSG00000172789	HOXC5	0.18	0.24	0.21	0.05	4.2
ENSG00000172803	SNX32	0.01	0.01	0.01	0.02	0.5
ENSG00000172818	OVOL1	0	0.01	0.005	0.01	0.5
ENSG00000172901	LVRN	0.3	0.39	0.345	0.09	3.83333
ENSG00000172969	FRG2C	0.27	0.03	0.15	0.07	2.14286
ENSG00000172995	ARPP21	0.07	0.1	0.085	0.03	2.83333
ENSG00000173208	ABCD2	0.06	0.03	0.045	0.01	4.5
ENSG00000173212	MAB21L3	0.06	0.06	0.06	0.01	6
ENSG00000173262	SLC2A14	0.01	0	0.005	0.01	0.5
ENSG00000173838	40238	0.01	0.02	0.015	0.05	0.3
ENSG00000173930	SLCO4C1	0.15	0.18	0.165	0.44	0.375
ENSG00000174332	GLIS1	0.01	0	0.005	0.01	0.5
ENSG00000174343	CHRNA9	0.1	0.13	0.115	0.01	11.5
ENSG00000174403	C20orf166-AS1	0.05	0.03	0.04	0.02	2
ENSG00000174448	STARD6	0.04	0.06	0.05	0.12	0.416667
ENSG00000174460	ZCCHC12	0.26	0.43	0.345	0.09	3.83333
ENSG00000174469	CNTNAP2	0	0.01	0.005	0.01	0.5
ENSG00000174501	ANKRD36C	4.75	5.67	5.21	2.13	2.44601
ENSG00000174521	TTC9B	0.09	0.12	0.105	0.04	2.625
ENSG00000174567	GOLT1A	0.07	0.14	0.105	0.02	5.25
ENSG00000174576	NPAS4	0.01	0.02	0.015	0.08	0.1875
ENSG00000174680	GRIK1-AS1	0.17	0.17	0.17	0.02	8.5
ENSG00000174807	CD248	0.13	0.07	0.1	0.04	2.5
ENSG00000175147	TMEM51-AS1	0.05	0.02	0.035	0.01	3.5
ENSG00000175161	CADM2	0.01	0	0.005	0.06	0.0833333
ENSG00000175189	INHBC	0.04	0.01	0.025	0.06	0.416667
ENSG00000175352	NRIP3	0.9	0.86	0.88	0.29	3.03448
ENSG00000175445	LPL	0.18	0.08	0.13	0.06	2.16667
ENSG00000175489	LRRC25	0.02	0.03	0.025	0.01	2.5
ENSG00000175513	TSGA10IP	0.1	0.1	0.1	0.24	0.416667
ENSG00000175728	C11orf44	0.1	0.07	0.085	0.17	0.5
ENSG00000175874	CREG2	0.2	0.17	0.185	0.04	4.625
ENSG00000175920	DOK7	0.01	0	0.005	0.01	0.5
ENSG00000176092	AIM1L	0.01	0.02	0.015	0.06	0.25
ENSG00000176160	HSF5	0.01	0.04	0.025	0.01	2.5
ENSG00000176490	DIRAS1	0.21	0.12	0.165	0.04	4.125
ENSG00000176771	NCKAP5	0.24	0.29	0.265	0.08	3.3125
ENSG00000176840	MIR7-3HG	0	0.14	0.07	0.03	2.33333
ENSG00000176887	SOX11	0	0.01	0.005	0.02	0.25
ENSG00000176919	C8G	0.29	0.45	0.37	0.14	2.64286
ENSG00000176945	MUC20	0.35	0.48	0.415	0.07	5.92857
ENSG00000177025	C19orf18	1.18	1.47	1.325	0.59	2.24576
ENSG00000177182	CLVS1	0	0.01	0.005	0.01	0.5
ENSG00000177380	PPFIA3	0.47	0.26	0.365	0.16	2.28125
ENSG00000177596	RP11-512C24.3	0	0.01	0.005	0.02	0.25
ENSG00000177679	SRRM3	1.5	1.38	1.44	0.05	28.8
ENSG00000177699	RP11-16K12.1	0.04	0.02	0.03	0.07	0.428571
ENSG00000177788	RP5-1061H20.4	0.18	0.21	0.195	0.06	3.25
ENSG00000177989	ODF3B	0.84	0.46	0.65	0.3	2.16667
ENSG00000178404	CEP295NL	0.23	0.28	0.255	0.12	2.125
ENSG00000178538	CA8	0.02	0	0.01	0.02	0.5
ENSG00000178568	ERBB4	0.01	0	0.005	0.01	0.5
ENSG00000178947	SMIM10L2A	0.05	0.03	0.04	0.02	2
ENSG00000179057	IGSF22	0.04	0.05	0.045	0.01	4.5
ENSG00000179136	LINC00670	0.14	0.15	0.145	0.06	2.41667
ENSG00000179141	MTUS2-AS1	0.09	0.05	0.07	0.03	2.33333
ENSG00000179148	ALOXE3	0.18	0.25	0.215	0.05	4.3
ENSG00000179253	RP11-429E11.3	0.03	0.04	0.035	0.01	3.5
ENSG00000179388	EGR3	0.66	0.72	0.69	0.19	3.63158
ENSG00000179564	LSMEM2	0.09	0.11	0.1	0.04	2.5
ENSG00000179583	CIITA	0.15	0.14	0.145	0.07	2.07143
ENSG00000179603	GRM8	0.01	0.1	0.055	0.01	5.5
ENSG00000179869	ABCA13	0.16	0.33	0.245	0.08	3.0625
ENSG00000179915	NRXN1	0.13	0.07	0.1	0.02	5
ENSG00000179921	GPBAR1	0.02	0	0.01	0.04	0.25
ENSG00000180176	TH	0.01	0.01	0.01	0.04	0.25
ENSG00000180251	SLC9A4	0.04	0.06	0.05	0.02	2.5
ENSG00000180287	PLD5	0.98	0.96	0.97	3.19	0.304075
ENSG00000180316	PNPLA1	0.17	0.12	0.145	0.07	2.07143
ENSG00000180332	KCTD4	0.36	0.04	0.2	0.09	2.22222
ENSG00000180447	GAS1	0.02	0.01	0.015	0.09	0.166667
ENSG00000180660	MAB21L1	0	0.03	0.015	0.05	0.3
ENSG00000180739	S1PR5	0.17	0.18	0.175	0.35	0.5
ENSG00000180787	ZFP3	0.3	0.55	0.425	0.17	2.5
ENSG00000180921	FAM83H	0.07	0.1	0.085	0.45	0.188889
ENSG00000181085	MAPK15	0.12	0.13	0.125	0.25	0.5
ENSG00000181322	NME9	0	0.02	0.01	0.02	0.5
ENSG00000181577	C6orf223	0.07	0.05	0.06	0.17	0.352941
ENSG00000181585	TMIE	0.07	0.05	0.06	0.01	6
ENSG00000181722	ZBTB20	0.22	0.31	0.265	0.06	4.41667
ENSG00000181804	SLC9A9	0.07	0.09	0.08	0.03	2.66667
ENSG00000182183	FAM159A	0.08	0.09	0.085	0.04	2.125
ENSG00000182575	NXPH3	0.11	0.05	0.08	0.03	2.66667
ENSG00000182580	EPHB3	0.11	0.14	0.125	0.06	2.08333
ENSG00000182585	EPGN	0.06	0.1	0.08	0.02	4
ENSG00000182667	NTM	0.14	0.1	0.12	0.4	0.3
ENSG00000182687	GALR2	0.01	0	0.005	0.01	0.5
ENSG00000182752	PAPPA	1.34	1.54	1.44	0.7	2.05714
ENSG00000182759	MAFA	0.04	0.07	0.055	0.02	2.75
ENSG00000182836	PLCXD3	4.03	3.95	3.99	1.69	2.36095
ENSG00000182901	RGS7	1.83	2.61	2.22	0.6	3.7
ENSG00000182950	ODF3L1	0.11	0.03	0.07	0.02	3.5
ENSG00000183018	SPNS2	32.07	31.47	31.77	10.37	3.06365
ENSG00000183032	SLC25A21	0.13	0.13	0.13	0.5	0.26
ENSG00000183134	PTGDR2	0	0.04	0.02	0.07	0.285714
ENSG00000183230	CTNNA3	0	0.01	0.005	0.02	0.25
ENSG00000183307	CECR6	0.3	0.37	0.335	0.1	3.35
ENSG00000183317	EPHA10	0.04	0.03	0.035	0.08	0.4375
ENSG00000183354	KIAA2026	6.61	6.17	6.39	2.82	2.26596
ENSG00000183423	LRIT3	0.41	0.44	0.425	0.18	2.36111
ENSG00000183454	GRIN2A	0.04	0.02	0.03	0.01	3
ENSG00000183486	MX2	0.99	0.72	0.855	0.39	2.19231
ENSG00000183570	PCBP3	0.64	0.73	0.685	0.21	3.2619
ENSG00000183580	FBXL7	1.91	2.84	2.375	1.17	2.02991
ENSG00000183783	KCTD8	0.01	0	0.005	0.01	0.5
ENSG00000183831	ANKRD45	0.01	0.01	0.01	0.06	0.166667
ENSG00000183833	MAATS1	0.04	0.03	0.035	0.01	3.5
ENSG00000183844	FAM3B	0.05	0.04	0.045	0.27	0.166667
ENSG00000183850	ZNF730	0.11	0.09	0.1	0.04	2.5
ENSG00000183876	ARSI	0.07	0.14	0.105	0.21	0.5
ENSG00000184012	TMPRSS2	0.09	0.07	0.08	0.03	2.66667
ENSG00000184156	KCNQ3	0.3	0.11	0.205	0.49	0.418367
ENSG00000184185	KCNJ12	0.01	0.01	0.01	0.04	0.25
ENSG00000184270	HIST2H2AB	0	0.15	0.075	0.28	0.267857
ENSG00000184343	SRPK3	0	0.04	0.02	0.01	2
ENSG00000184361	SPATA32	0.01	0.08	0.045	0.01	4.5
ENSG00000184374	COLEC10	0.09	0.09	0.09	0.04	2.25
ENSG00000184530	C6orf58	0.12	0	0.06	0.23	0.26087
ENSG00000184564	SLITRK6	0.41	0.49	0.45	5.3	0.0849057
ENSG00000184613	NELL2	1.08	0.84	0.96	0.29	3.31034
ENSG00000184697	CLDN6	0.08	0.13	0.105	0.02	5.25
ENSG00000184792	OSBP2	4.46	4.06	4.26	1.34	3.1791
ENSG00000185052	SLC24A3	0.02	0.03	0.025	0.01	2.5
ENSG00000185053	SGCZ	0.08	0.08	0.08	0.02	4
ENSG00000185100	ADSSL1	0.18	0.14	0.16	0.07	2.28571
ENSG00000185274	WBSCR17	0.01	0	0.005	0.03	0.166667
ENSG00000185386	MAPK11	5.07	4.98	5.025	0.84	5.98214
ENSG00000185499	MUC1	0.84	0.43	0.635	2.64	0.24053
ENSG00000185519	FAM131C	0.08	0.09	0.085	0.01	8.5
ENSG00000185565	LSAMP	0.22	0.2	0.21	0.1	2.1
ENSG00000185742	C11orf87	0	0.01	0.005	0.03	0.166667
ENSG00000185960	SHOX	0.44	0.22	0.33	0.14	2.35714
ENSG00000186051	TAL2	0.06	0.22	0.14	0.03	4.66667
ENSG00000186326	RGS9BP	0.01	0.02	0.015	0.09	0.166667
ENSG00000186377	CYP4X1	0.01	0	0.005	0.02	0.25
ENSG00000186451	SPATA12	0.02	0.06	0.04	0.08	0.5
ENSG00000186462	NAP1L2	0.1	0.12	0.11	0.04	2.75
ENSG00000186472	PCLO	1.26	1.64	1.45	0.58	2.5
ENSG00000186523	FAM86B1	0.12	0.31	0.215	0.06	3.58333
ENSG00000186648	CARMIL3	0.24	0.24	0.24	0.02	12
ENSG00000186912	P2RY4	0.12	0.23	0.175	0.08	2.1875
ENSG00000186960	LINC01551	0.01	0	0.005	0.01	0.5
ENSG00000186998	EMID1	0.01	0.05	0.03	0.14	0.214286
ENSG00000187105	HEATR4	0.03	0.01	0.02	0.07	0.285714
ENSG00000187479	C11orf96	0.5	0.64	0.57	0.17	3.35294
ENSG00000187533	PRR27	0.04	0.01	0.025	0.01	2.5
ENSG00000187556	NANOS3	0.07	0.11	0.09	0.03	3
ENSG00000187634	SAMD11	0.02	0.02	0.02	0.01	2
ENSG00000187726	DNAJB13	0.12	0.03	0.075	0.03	2.5
ENSG00000187796	CARD9	0.26	0.29	0.275	0.12	2.29167
ENSG00000187951	ARHGAP11B	8.2	8.23	8.215	3.23	2.54334
ENSG00000187959	CPSF4L	0.02	0.05	0.035	0.01	3.5
ENSG00000188050	RNF133	0.09	0.05	0.07	0.14	0.5
ENSG00000188095	MESP2	0	0.01	0.005	0.06	0.0833333
ENSG00000188163	FAM166A	0	0.05	0.025	0.05	0.5
ENSG00000188242	PP7080	0.1	0.14	0.12	0.35	0.342857
ENSG00000188385	JAKMIP3	0.01	0	0.005	0.01	0.5
ENSG00000188394	GPR21	0.13	0.05	0.09	0.02	4.5
ENSG00000188488	SERPINA5	0	0.22	0.11	0.23	0.478261
ENSG00000188596	CFAP54	0.71	0.75	0.73	0.3	2.43333
ENSG00000188649	CC2D2B	0.04	0.01	0.025	0.01	2.5
ENSG00000188659	SAXO2	0.01	0.03	0.02	0.01	2
ENSG00000188677	PARVB	0.06	0.12	0.09	0.02	4.5
ENSG00000188783	PRELP	0.01	0.02	0.015	0.04	0.375
ENSG00000188800	TMCO2	0.08	0	0.04	2.13	0.0187793
ENSG00000188833	ENTPD8	0	0.02	0.01	0.03	0.333333
ENSG00000188848	BEND4	0.05	0.32	0.185	0.06	3.08333
ENSG00000188916	FAM196A	0.37	0.39	0.38	0.11	3.45455
ENSG00000188921	HACD4	0.01	0.01	0.01	0.02	0.5
ENSG00000188993	LRRC66	0.19	0.11	0.15	0.04	3.75
ENSG00000189056	RELN	1.28	1.34	1.31	0.26	5.03846
ENSG00000189057	FAM111B	11.2	15.82	13.51	6.54	2.06575
ENSG00000189058	APOD	0.21	0.07	0.14	0.53	0.264151
ENSG00000189269	DRICH1	0.07	0.02	0.045	0.12	0.375
ENSG00000189367	KIAA0408	9.63	11.47	10.55	0.98	10.7653
ENSG00000196096	AC079610.2	0.64	0.62	0.63	0.2	3.15
ENSG00000196189	SEMA4A	0.31	0.08	0.195	0.09	2.16667
ENSG00000196263	ZNF471	0.16	0.25	0.205	0.07	2.92857
ENSG00000196353	CPNE4	0.29	0.19	0.24	0.03	8
ENSG00000196358	NTNG2	0.7	0.49	0.595	0.23	2.58696
ENSG00000196460	RFX8	0.87	0.87	0.87	0.22	3.95455
ENSG00000196482	ESRRG	0.18	0.17	0.175	0.08	2.1875
ENSG00000196668	LINC00173	0.38	0.25	0.315	0.14	2.25
ENSG00000196747	HIST1H2AI	0.31	0.48	0.395	1.63	0.242331
ENSG00000196844	PATE2	0.06	0.02	0.04	0.1	0.4
ENSG00000196873	CBWD3	0.69	0.66	0.675	0.19	3.55263
ENSG00000196912	ANKRD36B	3.42	4.16	3.79	1.62	2.33951
ENSG00000197099	RP11-573D15.8	0.03	0	0.015	0.03	0.5
ENSG00000197106	SLC6A17	0.02	0	0.01	0.02	0.5
ENSG00000197140	ADAM32	0.41	0.37	0.39	0.17	2.29412
ENSG00000197165	SULT1A2	0.04	0	0.02	0.15	0.133333
ENSG00000197210	KB-1592A4.15	0.04	0.05	0.045	0.02	2.25
ENSG00000197213	ZSCAN5B	0.01	0.04	0.025	0.01	2.5
ENSG00000197406	DIO3	0	0.02	0.01	0.03	0.333333
ENSG00000197442	MAP3K5	10.8	11.05	10.925	5.27	2.07306
ENSG00000197585	AC107218.3	0.04	0.04	0.04	0.16	0.25
ENSG00000197644	AC106870.2	0	0.21	0.105	0.39	0.269231
ENSG00000197921	HES5	0.07	0	0.035	0.01	3.5
ENSG00000198513	ATL1	16.42	16.55	16.485	3.5	4.71
ENSG00000198576	ARC	0.47	0.85	0.66	0.09	7.33333
ENSG00000198598	MMP17	0.02	0.01	0.015	0.04	0.375
ENSG00000198670	LPA	0.32	0.32	0.32	0.14	2.28571
ENSG00000198729	PPP1R14C	0.03	0.04	0.035	0.13	0.269231
ENSG00000198732	SMOC1	0.04	0.01	0.025	0.2	0.125
ENSG00000198734	F5	0.01	0	0.005	0.01	0.5
ENSG00000198794	SCAMP5	7.84	7.69	7.765	3.48	2.23132
ENSG00000198885	ITPRIPL1	0.04	0.02	0.03	0.01	3
ENSG00000198910	L1CAM	35.92	29.3	32.61	15.54	2.09846
ENSG00000198932	GPRASP1	2.61	2.22	2.415	0.97	2.48969
ENSG00000199363	SNORA63	2.48	1.39	1.935	0.87	2.22414
ENSG00000200816	SNORA38	1.34	0.92	1.13	0.21	5.38095
ENSG00000201208	Y_RNA	0.77	0	0.385	1.11	0.346847
ENSG00000201659	RNU12-2P	0.64	0	0.32	0.82	0.390244
ENSG00000201944	SNORA72	0.22	0.69	0.455	1.07	0.425234
ENSG00000203280	CTA-221G9.12	0.05	0.08	0.065	0.2	0.325
ENSG00000203325	RP11-277A4.4	0	0.26	0.13	0.05	2.6
ENSG00000203506	RBMS3-AS2	0.1	0.11	0.105	0.05	2.1
ENSG00000203688	RP11-351J23.1	0.07	0.08	0.075	0.01	7.5
ENSG00000203711	C6orf99	0.41	0.34	0.375	0.17	2.20588
ENSG00000203734	ECT2L	0.05	0.05	0.05	0.02	2.5
ENSG00000203739	RP11-296O14.3	0.18	0.15	0.165	0.34	0.485294
ENSG00000203883	SOX18	0.08	0.04	0.06	0.15	0.4
ENSG00000203886	CYP17A1-AS1	0.29	0.09	0.19	0.04	4.75
ENSG00000203930	LINC00632	3.43	2.41	2.92	0.94	3.10638
ENSG00000203963	C1orf141	0	0.01	0.005	0.01	0.5
ENSG00000204022	LIPJ	0.01	0.04	0.025	0.17	0.147059
ENSG00000204052	LRRC73	0.15	0.1	0.125	0.25	0.5
ENSG00000204099	NEU4	0.02	0.02	0.02	0.01	2
ENSG00000204118	NAP1L6	0.06	0.06	0.06	0.02	3
ENSG00000204131	NHSL2	0.48	0.73	0.605	0.15	4.03333
ENSG00000204323	SMIM5	0.01	0	0.005	0.02	0.25
ENSG00000204362	RP11-380J14.1	0.76	0.46	0.61	0.3	2.03333
ENSG00000204420	MPIG6B	0.03	0.1	0.065	0.02	3.25
ENSG00000204482	LST1	0.08	0.27	0.175	0.07	2.5
ENSG00000204588	LINC01123	1.6	0.94	1.27	2.63	0.48289
ENSG00000204642	HLA-F	0.51	0.43	0.47	0.17	2.76471
ENSG00000204666	CTD-2126E3.1	0.01	0.12	0.065	0.01	6.5
ENSG00000204740	MALRD1	0.01	0	0.005	0.01	0.5
ENSG00000204860	FAM201A	0.96	0.87	0.915	1.86	0.491935
ENSG00000204929	AC074391.1	0.14	0.1	0.12	0.03	4
ENSG00000204960	BLACE	0.02	0.02	0.02	0.01	2
ENSG00000205056	RP11-693J15.5	0.03	0.01	0.02	0.01	2
ENSG00000205085	FAM71F2	1.17	1.25	1.21	0.25	4.84
ENSG00000205089	CCNI2	0.06	0.07	0.065	0.25	0.26
ENSG00000205111	CDKL4	0.1	0.08	0.09	0.01	9
ENSG00000205325	AC005863.1	0.04	0.04	0.04	0.01	4
ENSG00000205488	CALML3-AS1	0.05	0.04	0.045	0.02	2.25
ENSG00000205669	ACOT6	0	0.02	0.01	0.04	0.25
ENSG00000205740	RP11-363N22.3	0.06	0.2	0.13	0.05	2.6
ENSG00000205832	C16orf96	0.01	0.01	0.01	0.02	0.5
ENSG00000206052	DOK6	0.15	0.35	0.25	0.12	2.08333
ENSG00000206062	RP13-212L9.1	0.08	0.08	0.08	0.03	2.66667
ENSG00000206249	CTD-2308N23.2	0.03	0.34	0.185	0.37	0.5
ENSG00000206262	FOXL2NB	0.07	0.05	0.06	0.02	3
ENSG00000206567	AC022007.5	0.25	0.13	0.19	0.09	2.11111
ENSG00000206579	XKR4	0.02	0.02	0.02	0.01	2
ENSG00000206633	SNORA80B	2.28	1.04	1.66	0.24	6.91667
ENSG00000206754	SNORD101	12.34	15.09	13.715	4.43	3.09594
ENSG00000206885	SNORA75	1.91	1.12	1.515	3.65	0.415068
ENSG00000206897	SNORA9	2.2	1.13	1.665	3.59	0.463788
ENSG00000207003	RNU6-611P	3.09	1.59	2.34	1.11	2.10811
ENSG00000207047	SNORD51	1.32	0.68	1	2.53	0.395257
ENSG00000207195	Y_RNA	0.3	0	0.15	0.86	0.174419
ENSG00000207313	SNORA2B	1.12	0.58	0.85	0.27	3.14815
ENSG00000207773	MIR642A	0.39	0	0.195	0.74	0.263514
ENSG00000210195	MT-TT	10.89	5.61	8.25	27.13	0.304091
ENSG00000213316	LTC4S	0.03	0.03	0.03	0.06	0.5
ENSG00000213471	TTLL13P	0.09	0.08	0.085	0.04	2.125
ENSG00000213886	UBD	0.18	0.02	0.1	0.02	5
ENSG00000213988	ZNF90	5.28	4.56	4.92	2.39	2.05858
ENSG00000214102	WEE2	0.02	0	0.01	0.02	0.5
ENSG00000214140	PRCD	0.09	0.13	0.11	0.02	5.5
ENSG00000214188	ST7-OT4	0.09	0.09	0.09	0.04	2.25
ENSG00000214305	Metazoa_SRP	3.87	6.21	5.04	1.65	3.05455
ENSG00000214338	SOGA3	4.11	4.56	4.335	0.47	9.2234
ENSG00000214559	RP11-323J4.1	0.23	0.83	0.53	0.22	2.40909
ENSG00000214842	RAD51AP2	0.07	0.08	0.075	0.02	3.75
ENSG00000214922	HLA-F-AS1	0.25	0.36	0.305	0.13	2.34615
ENSG00000214942	AC113167.1	0.13	0.32	0.225	0.04	5.625
ENSG00000214954	LRRC69	0.62	1.02	0.82	0.27	3.03704
ENSG00000215018	COL28A1	0.05	0.05	0.05	0.01	5
ENSG00000215196	AC091878.1	0.09	0.14	0.115	0.04	2.875
ENSG00000215218	UBE2QL1	0.01	0.01	0.01	0.02	0.5
ENSG00000215271	HOMEZ	0.11	0.12	0.115	0.05	2.3
ENSG00000215374	FAM66B	0.15	0	0.075	0.29	0.258621
ENSG00000221491	SNORA2C	1.19	0	0.595	0.29	2.05172
ENSG00000221890	NPTXR	0.73	0.67	0.7	0.29	2.41379
ENSG00000222005	LINC01118	0.06	0.1	0.08	0.04	2
ENSG00000222044	RP5-1039K5.16	0.04	0.06	0.05	0.11	0.454545
ENSG00000222489	SNORA79	0.75	0.19	0.47	1.43	0.328671
ENSG00000223006	RN7SKP137	0.08	0	0.04	0.08	0.5
ENSG00000223573	TINCR	0.09	0.03	0.06	0.03	2
ENSG00000223597	LINC02142	0.54	0.37	0.455	0.13	3.5
ENSG00000223643	RP11-108M9.1	0.21	0.06	0.135	0.05	2.7
ENSG00000223695	RP4-633O19__A.1	0.08	0	0.04	0.12	0.333333
ENSG00000223764	RP11-54O7.3	0	0.01	0.005	0.01	0.5
ENSG00000223784	LINP1	2.03	1.78	1.905	4.39	0.433941
ENSG00000223821	RP11-505P4.6	0.06	0	0.03	0.11	0.272727
ENSG00000223949	ROR1-AS1	0.93	1.11	1.02	0.47	2.17021
ENSG00000224259	LINC01133	0.11	0	0.055	0.26	0.211538
ENSG00000224559	LINC01087	0	0.02	0.01	0.02	0.5
ENSG00000224707	E2F3-IT1	0.16	0.27	0.215	0.05	4.3
ENSG00000224822	THRB-IT1	0.06	0.11	0.085	0.04	2.125
ENSG00000224924	LINC00320	0.04	0.06	0.05	0.01	5
ENSG00000224940	PRRT4	0.01	0.04	0.025	0.01	2.5
ENSG00000224965	KCNC4-AS1	0.05	0.08	0.065	0.03	2.16667
ENSG00000225087	RP4-660H19.1	0.33	0.34	0.335	0.16	2.09375
ENSG00000225163	LINC00618	0.6	0.06	0.33	0.16	2.0625
ENSG00000225335	XXbac-B476C20.9	0.24	0.25	0.245	0.07	3.5
ENSG00000225511	LINC00475	0.14	0.21	0.175	0.07	2.5
ENSG00000225535	LINC01393	0.03	0	0.015	0.03	0.5
ENSG00000225554	RP11-527D7.1	6.06	11.44	8.75	0.78	11.2179
ENSG00000225555	AP000320.6	0	0.05	0.025	0.08	0.3125
ENSG00000225649	AC064875.2	0.04	0	0.02	0.01	2
ENSG00000225675	LINC01771	0.11	0.11	0.11	0.03	3.66667
ENSG00000225930	DKFZP434L187	0.08	0.07	0.075	0.03	2.5
ENSG00000226026	RP11-57H12.3	0.3	0.7	0.5	0.21	2.38095
ENSG00000226051	ZNF503-AS1	0.01	0.01	0.01	0.11	0.0909091
ENSG00000226149	RP1-69D17.4	0.6	0.48	0.54	0.18	3
ENSG00000226308	RP4-813D12.3	0.14	0.05	0.095	0.02	4.75
ENSG00000226397	C12orf77	0.25	0.11	0.18	0.07	2.57143
ENSG00000226453	RP11-379B8.1	0.14	0.07	0.105	0.02	5.25
ENSG00000226497	RP11-406O16.1	0	0.03	0.015	0.03	0.5
ENSG00000226650	KIF4B	0.16	0.15	0.155	0.01	15.5
ENSG00000226674	TEX41	0.04	0.16	0.1	0.04	2.5
ENSG00000226803	RP11-203B9.4	0	0.07	0.035	0.17	0.205882
ENSG00000226854	RP11-212D3.4	0.34	0.23	0.285	0.14	2.03571
ENSG00000226983	LINC01692	0.04	0.01	0.025	0.01	2.5
ENSG00000226996	AP000477.3	0.1	0	0.05	0.02	2.5
ENSG00000227078	LINC02094	0.08	0.4	0.24	0.04	6
ENSG00000227195	MIR663AHG	0.12	0.16	0.14	0.02	7
ENSG00000227198	C6orf47-AS1	0.03	0	0.015	0.14	0.107143
ENSG00000227248	FAM155A-IT1	0.1	0.07	0.085	0.02	4.25
ENSG00000227375	DLG1-AS1	0.14	0.27	0.205	0.09	2.27778
ENSG00000227463	RP11-158D2.2	0.12	0.14	0.13	0.03	4.33333
ENSG00000227492	RP11-316M21.6	0.11	0.25	0.18	0.08	2.25
ENSG00000227502	LINC01268	0.25	0.48	0.365	0.17	2.14706
ENSG00000227617	CERS6-AS1	0.1	0.08	0.09	0.03	3
ENSG00000228010	AC073343.13	0.27	0.09	0.18	0.09	2
ENSG00000228031	AC078842.3	0.04	0	0.02	0.25	0.08
ENSG00000228063	LYPLAL1-AS1	0.08	0.25	0.165	0.08	2.0625
ENSG00000228065	LINC01515	0.12	0.08	0.1	0.05	2
ENSG00000228126	FALEC	0.26	0.31	0.285	0.14	2.03571
ENSG00000228170	RP1-40E16.11	0	0.03	0.015	0.06	0.25
ENSG00000228192	RP11-342M1.3	0.1	0.03	0.065	0.03	2.16667
ENSG00000228222	AC074363.1	0.09	0.14	0.115	0.04	2.875
ENSG00000228397	LINC01635	0.11	0.35	0.23	0.11	2.09091
ENSG00000228427	RP5-1091N2.9	0.07	0.04	0.055	0.16	0.34375
ENSG00000228436	RP5-864K19.4	0.35	0.49	0.42	0.15	2.8
ENSG00000228540	AC073326.3	0.07	0	0.035	0.1	0.35
ENSG00000228623	ZNF883	0.32	0.15	0.235	0.08	2.9375
ENSG00000228956	SATB1-AS1	0	0.06	0.03	0.1	0.3
ENSG00000229245	RP11-542K23.7	0.59	0.87	0.73	0.2	3.65
ENSG00000229321	AC008269.2	0.03	0	0.015	0.03	0.5
ENSG00000229325	ACAP2-IT1	3.67	3.27	3.47	0.64	5.42187
ENSG00000229414	KCNQ1-AS1	0.02	0	0.01	0.02	0.5
ENSG00000229474	PATL2	0.77	0.75	0.76	0.38	2
ENSG00000229521	MYCBP2-AS2	0	0.05	0.025	0.05	0.5
ENSG00000229544	NKX1-2	0.01	0	0.005	0.02	0.25
ENSG00000229569	RP11-481G8.2	0.01	0	0.005	0.02	0.25
ENSG00000229618	AC011288.2	0	0.12	0.06	0.15	0.4
ENSG00000229649	RP11-107I14.4	0.07	0.14	0.105	0.03	3.5
ENSG00000229666	MAST4-AS1	0.99	1.07	1.03	0.49	2.10204
ENSG00000229694	LINC00484	0.14	0.89	0.515	0.13	3.96154
ENSG00000229739	RP11-295K2.3	0.14	0.29	0.215	0.47	0.457447
ENSG00000229782	AC118754.4	0.98	0.24	0.61	0.22	2.77273
ENSG00000229873	OGFR-AS1	0.27	0.18	0.225	0.09	2.5
ENSG00000230105	RP11-431N15.2	0.17	0.03	0.1	0.05	2
ENSG00000230215	LINC01840	0.11	0.12	0.115	0.27	0.425926
ENSG00000230289	RP11-334J6.6	0.04	0.04	0.04	0.17	0.235294
ENSG00000230303	RP11-213G2.2	0	0.04	0.02	0.25	0.08
ENSG00000230310	CTD-2192J16.11	0.07	0.08	0.075	0.29	0.258621
ENSG00000230424	RP1-43E13.2	0.04	0.21	0.125	0.39	0.320513
ENSG00000230498	RP4-564M11.2	0.5	0.34	0.42	0.08	5.25
ENSG00000230542	LINC00102	0.03	0.03	0.03	0.01	3
ENSG00000230628	RP4-781K5.6	0.01	0	0.005	0.01	0.5
ENSG00000230709	AC104024.1	0.09	0.03	0.06	0.02	3
ENSG00000230732	AC127904.2	0.64	0.66	0.65	0.23	2.82609
ENSG00000230825	AC005532.5	0.44	0.54	0.49	0.04	12.25
ENSG00000230937	MIR205HG	0	0.01	0.005	0.01	0.5
ENSG00000230939	RP11-314C16.1	0.13	0.04	0.085	0.32	0.265625
ENSG00000231212	RP11-111F5.3	8.23	13.76	10.995	2.96	3.71453
ENSG00000231249	ITPR1-AS1	0.94	0.92	0.93	0.46	2.02174
ENSG00000231389	HLA-DPA1	0.29	0.12	0.205	0.06	3.41667
ENSG00000231407	RP11-576I22.2	0.1	0.05	0.075	0.03	2.5
ENSG00000231419	LINC00689	0.01	0.01	0.01	0.02	0.5
ENSG00000231422	LINC01516	0	0.01	0.005	0.02	0.25
ENSG00000231496	RP1-251M9.2	0.04	0	0.02	0.04	0.5
ENSG00000231532	LINC01249	0.01	0	0.005	0.01	0.5
ENSG00000231652	RP11-553A21.3	0	0.01	0.005	0.02	0.25
ENSG00000231738	TSPAN19	0.45	0.96	0.705	0.19	3.71053
ENSG00000231760	RP11-350J20.5	0.2	0.28	0.24	0.11	2.18182
ENSG00000231769	RP1-8B1.4	0	0.05	0.025	0.13	0.192308
ENSG00000231842	RP11-527F13.1	0.28	0.32	0.3	0.1	3
ENSG00000231903	AC079354.5	0.07	0.29	0.18	0.07	2.57143
ENSG00000231948	HS1BP3-IT1	0.2	0.07	0.135	0.32	0.421875
ENSG00000232311	RP1-249I4.2	0.93	0.46	0.695	0.17	4.08824
ENSG00000232415	CTB-51J22.1	0.79	0.77	0.78	0.38	2.05263
ENSG00000232684	ATP11A-AS1	0.1	0	0.05	0.01	5
ENSG00000232987	LINC01219	0.08	0	0.04	0.13	0.307692
ENSG00000233009	NALCN-AS1	0.05	0.07	0.06	0.02	3
ENSG00000233198	RNF224	0.01	0	0.005	0.03	0.166667
ENSG00000233251	AC007743.1	0.15	0.13	0.14	0.35	0.4
ENSG00000233521	LINC01638	0.11	0	0.055	0.32	0.171875
ENSG00000233547	RP11-57H14.2	0.9	1.16	1.03	0.17	6.05882
ENSG00000233639	LINC01158	0	0.03	0.015	0.03	0.5
ENSG00000233723	LINC01122	0.04	0.05	0.045	0.02	2.25
ENSG00000233766	AC098617.1	0.07	0.1	0.085	0.04	2.125
ENSG00000233785	RP13-314C10.5	0.17	0.5	0.335	0.13	2.57692
ENSG00000233817	RP11-168K11.3	0.01	0	0.005	0.02	0.25
ENSG00000233922	LINC01694	0	0.07	0.035	0.07	0.5
ENSG00000233926	RP11-154D17.1	0.04	0.08	0.06	0.03	2
ENSG00000233973	LINC01360	0	0.01	0.005	0.02	0.25
ENSG00000234182	RP11-118K6.2	0.03	0	0.015	0.03	0.5
ENSG00000234225	RP4-704D21.2	1.98	1.51	1.745	0.74	2.35811
ENSG00000234378	AC098828.2	0.09	0.15	0.12	0.03	4
ENSG00000234469	CLDN34	0.02	0	0.01	0.02	0.5
ENSG00000234572	LINC01800	0.08	0	0.04	0.01	4
ENSG00000234584	AC019186.1	0.07	0	0.035	0.43	0.0813953
ENSG00000234684	SDCBP2-AS1	0.95	0.88	0.915	0.28	3.26786
ENSG00000234692	RP11-445L6.3	0.1	0.1	0.1	0.28	0.357143
ENSG00000234753	FOXP4-AS1	0.39	0.25	0.32	0.13	2.46154
ENSG00000234754	C1orf140	0.09	0.07	0.08	0.03	2.66667
ENSG00000234840	LINC01239	0.12	0.12	0.12	0.03	4
ENSG00000234902	AC007879.2	0.2	0.15	0.175	0.08	2.1875
ENSG00000234998	RP11-439A17.10	0.1	0.75	0.425	0.19	2.23684
ENSG00000235033	RP11-61I13.3	0.44	0.49	0.465	0.06	7.75
ENSG00000235072	AC012074.2	0.05	0	0.025	0.05	0.5
ENSG00000235169	SMIM1	0.04	0	0.02	0.11	0.181818
ENSG00000235244	DANT2	0.56	0.33	0.445	0.15	2.96667
ENSG00000235385	LINC02154	1.38	1.03	1.205	0.59	2.04237
ENSG00000235488	JARID2-AS1	0	0.05	0.025	0.09	0.277778
ENSG00000235513	RP4-756G23.5	0.2	0.07	0.135	0.04	3.375
ENSG00000235532	LINC00402	0.09	0.05	0.07	0.02	3.5
ENSG00000235568	NFAM1	0.04	0.02	0.03	0.01	3
ENSG00000235631	RNF148	0.04	0.06	0.05	0.11	0.454545
ENSG00000235663	SAPCD1-AS1	0.09	0.19	0.14	0.86	0.162791
ENSG00000235885	LINC01828	0.39	0.84	0.615	0.12	5.125
ENSG00000235888	AF064858.8	0.03	0.01	0.02	0.01	2
ENSG00000236166	RP3-523C21.2	0.13	0.09	0.11	0.04	2.75
ENSG00000236499	LINC00896	0.06	0.03	0.045	0.13	0.346154
ENSG00000236641	CTA-221G9.7	0.13	0.26	0.195	0.04	4.875
ENSG00000236700	LINC01010	0.1	0.19	0.145	0.04	3.625
ENSG00000236953	ZDHHC20-IT1	0.28	0.29	0.285	0.05	5.7
ENSG00000236963	LINC01141	0.01	0	0.005	0.02	0.25
ENSG00000237353	PATE4	0	0.01	0.005	0.02	0.25
ENSG00000237356	AL163953.3	0.04	0.16	0.1	0.04	2.5
ENSG00000237473	RP11-324C10.1	0.18	0.14	0.16	0.34	0.470588
ENSG00000237548	TTLL11-IT1	0.22	0.11	0.165	0.5	0.33
ENSG00000237605	RP11-343H5.6	0.06	0.06	0.06	0.17	0.352941
ENSG00000237764	RP11-3B12.2	0.01	0	0.005	0.03	0.166667
ENSG00000237773	AC003075.4	0.1	0.1	0.1	0.05	2
ENSG00000237851	RP1-67K17.4	0.23	0.06	0.145	0.06	2.41667
ENSG00000237886	NALT1	0.13	0.22	0.175	0.36	0.486111
ENSG00000237927	RP3-393E18.2	0.12	0.09	0.105	0.01	10.5
ENSG00000237928	NFIA-AS2	0.05	0	0.025	0.06	0.416667
ENSG00000237945	LINC00649	0.1	0.08	0.09	0.04	2.25
ENSG00000237950	RP11-7O11.3	1.57	0.7	1.135	0.45	2.52222
ENSG00000238133	MAP3K20-AS1	0.03	0.06	0.045	0.01	4.5
ENSG00000238197	PAXBP1-AS1	0.26	0.5	0.38	0.11	3.45455
ENSG00000238260	RP11-46F15.2	0.26	0.33	0.295	0.12	2.45833
ENSG00000238266	LINC00707	1.2	0.24	0.72	3.11	0.231511
ENSG00000238793	SNORD124	4.04	1.39	2.715	1.29	2.10465
ENSG00000239219	RP11-379K17.4	0	0.01	0.005	0.02	0.25
ENSG00000239415	AP001469.9	0.07	0	0.035	0.14	0.25
ENSG00000239419	RN7SL535P	0.31	0.08	0.195	0.59	0.330508
ENSG00000239440	LINC02008	0.11	0.15	0.13	0.06	2.16667
ENSG00000239791	AC002310.7	0.09	0.07	0.08	0.02	4
ENSG00000239801	DENND6A-AS1	0.24	0	0.12	0.06	2
ENSG00000239887	C1orf226	4.05	3.85	3.95	1.39	2.84173
ENSG00000239908	RN7SL75P	0.24	0.25	0.245	0.08	3.0625
ENSG00000239911	PRKAG2-AS1	0.5	0.57	0.535	1.07	0.5
ENSG00000239922	RP11-71N10.1	0.02	0.03	0.025	0.08	0.3125
ENSG00000239953	RN7SL273P	0.52	0	0.26	0.07	3.71429
ENSG00000240106	RN7SL146P	0.38	0.47	0.425	0.07	6.07143
ENSG00000240240	RP11-146D12.2	0.65	0.97	0.81	0.37	2.18919
ENSG00000240449	RP4-584D14.5	0	0.04	0.02	0.2	0.1
ENSG00000240567	LINC02067	0.01	0	0.005	0.03	0.166667
ENSG00000241168	RP11-10O22.1	0.96	1.12	1.04	0.5	2.08
ENSG00000241213	LINC02024	0.14	0	0.07	0.18	0.388889
ENSG00000241313	WWTR1-AS1	0.02	0.06	0.04	0.08	0.5
ENSG00000241357	RP11-758P17.2	0.13	0.34	0.235	0.56	0.419643
ENSG00000241413	RN7SL441P	0.39	0.24	0.315	0.07	4.5
ENSG00000241475	RP4-781K5.5	0.16	0.34	0.25	0.04	6.25
ENSG00000241593	RP11-520D19.2	0.27	0	0.135	0.04	3.375
ENSG00000241886	RP11-242C19.2	0.72	0.63	0.675	0.1	6.75
ENSG00000241956	CTC-340A15.2	0.05	0.06	0.055	0.02	2.75
ENSG00000241983	RN7SL566P	1.26	0.43	0.845	0.3	2.81667
ENSG00000242242	PVRL3-AS1	1.29	0.36	0.825	0.39	2.11538
ENSG00000242474	AC093627.9	0.45	0.56	0.505	0.23	2.19565
ENSG00000242578	RP11-469J4.3	0.09	0	0.045	0.12	0.375
ENSG00000242593	RP5-921G16.1	0.01	0	0.005	0.01	0.5
ENSG00000242657	RN7SL581P	0.07	0	0.035	0.07	0.5
ENSG00000242808	SOX2-OT	0.04	0	0.02	0.1	0.2
ENSG00000242865	RN7SL244P	0.82	0.67	0.745	1.65	0.451515
ENSG00000242866	STRC	0.05	0.04	0.045	0.02	2.25
ENSG00000242889	RN7SL449P	0.08	0.72	0.4	0.15	2.66667
ENSG00000243051	RN7SL269P	0.14	0.45	0.295	0.07	4.21429
ENSG00000243069	ARHGEF26-AS1	0.5	0.45	0.475	0.17	2.79412
ENSG00000243389	AC012442.5	0	0.1	0.05	0.19	0.263158
ENSG00000243444	PALM2	2.61	3.74	3.175	1.18	2.69068
ENSG00000243738	RN7SL181P	0.45	0.37	0.41	0.09	4.55556
ENSG00000244063	AC024704.2	0.15	0.26	0.205	0.1	2.05
ENSG00000244268	RP11-529G21.2	0.09	0	0.045	0.09	0.5
ENSG00000244356	RN7SL398P	0	0.08	0.04	0.23	0.173913
ENSG00000244558	KCNK15-AS1	0.15	0.04	0.095	0.22	0.431818
ENSG00000245025	RP11-875O11.1	0.37	0.19	0.28	0.12	2.33333
ENSG00000245067	IGFBP7-AS1	0.1	0.07	0.085	0.17	0.5
ENSG00000245293	RP11-286E11.1	0.04	0	0.02	0.01	2
ENSG00000246223	LINC01550	0.08	0.04	0.06	0.03	2
ENSG00000246323	RP11-325L7.1	0.06	0.11	0.085	0.04	2.125
ENSG00000246731	MGC16275	0.04	0.12	0.08	0.03	2.66667
ENSG00000247130	RP11-366H4.3	0.46	0.14	0.3	0.06	5
ENSG00000247199	RP11-373N22.3	0.13	0.06	0.095	0.04	2.375
ENSG00000247400	DNAJC3-AS1	0.55	0.72	0.635	0.28	2.26786
ENSG00000247416	RP11-629G13.1	0	0.03	0.015	0.07	0.214286
ENSG00000247675	LRP4-AS1	0.03	0.04	0.035	0.09	0.388889
ENSG00000247950	SEC24B-AS1	0.11	0.08	0.095	0.03	3.16667
ENSG00000247970	RP11-543C4.1	0.11	0.06	0.085	0.02	4.25
ENSG00000248131	LINC01194	0	0.03	0.015	0.03	0.5
ENSG00000248176	RP11-472K22.1	0.44	0.1	0.27	0.09	3
ENSG00000248323	LUCAT1	11.91	10.65	11.28	5.62	2.00712
ENSG00000248360	LINC00504	9.75	14.37	12.06	4.94	2.4413
ENSG00000248458	RP4-598P13.1	3.82	5.65	4.735	1.88	2.51862
ENSG00000248494	LNX1-AS2	0.03	0.03	0.03	0.15	0.2
ENSG00000248528	LINC02058	0	0.12	0.06	0.03	2
ENSG00000248668	OXCT1-AS1	0.12	0.12	0.12	0.32	0.375
ENSG00000248719	RP11-377G16.2	0.18	0.33	0.255	0.07	3.64286
ENSG00000248730	EGFLAM-AS4	0.03	0.04	0.035	0.01	3.5
ENSG00000248746	ACTN3	0.01	0.01	0.01	0.03	0.333333
ENSG00000248773	RP11-231L11.3	0.86	0.83	0.845	0.15	5.63333
ENSG00000248954	RP11-304F15.4	0.05	0.11	0.08	0.04	2
ENSG00000249167	SEMA6A-AS2	0	0.04	0.02	0.04	0.5
ENSG00000249258	RP11-468H14.2	0.36	0.19	0.275	0.05	5.5
ENSG00000249307	LINC01088	0.13	0	0.065	0.03	2.16667
ENSG00000249310	APOBEC3B-AS1	0.2	0.12	0.16	0.03	5.33333
ENSG00000249464	LINC01091	0.04	0.03	0.035	0.07	0.5
ENSG00000249476	CTD-2587M2.1	0.51	0.53	0.52	0.22	2.36364
ENSG00000249614	RP11-703G6.1	5.87	7.75	6.81	3.32	2.0512
ENSG00000249679	RP11-279O9.4	0.05	0	0.025	0.1	0.25
ENSG00000249731	RP11-259O2.3	8.11	9.32	8.715	2.39	3.64644
ENSG00000249738	AC008697.1	0.1	0.2	0.15	0.03	5
ENSG00000249790	RP11-20D14.6	2.28	3.6	2.94	0.68	4.32353
ENSG00000249996	RP11-359P5.1	0.18	0.22	0.2	0.1	2
ENSG00000250012	RP11-124N2.1	0	0.21	0.105	0.32	0.328125
ENSG00000250033	SLC7A11-AS1	0.42	0.42	0.42	0.03	14
ENSG00000250166	RP11-268P4.5	0.05	0.16	0.105	0.05	2.1
ENSG00000250260	RP11-325L7.2	0.19	0.03	0.11	0.03	3.66667
ENSG00000250305	KIAA1456	0.06	0.02	0.04	0.02	2
ENSG00000250365	CTD-2213F21.2	0.03	0.05	0.04	0.09	0.444444
ENSG00000250490	LINC02145	0.09	0.07	0.08	0.02	4
ENSG00000250670	AC004063.1	0.16	0	0.08	0.04	2
ENSG00000250803	CTC-441N14.4	0.04	0.03	0.035	0.01	3.5
ENSG00000250842	CTC-806A22.1	0.23	0.16	0.195	0.07	2.78571
ENSG00000250846	EPHA5-AS1	0.48	0.2	0.34	0.13	2.61538
ENSG00000250850	RP11-297B17.3	0.08	0.06	0.07	0.03	2.33333
ENSG00000250920	RP11-297P16.4	0.98	0.45	0.715	0.34	2.10294
ENSG00000250948	RP11-1079K10.2	0.38	0.39	0.385	0.18	2.13889
ENSG00000250969	RP11-364L4.3	0.03	0.1	0.065	0.03	2.16667
ENSG00000251034	RP11-582J16.4	0.01	0.01	0.01	0.02	0.5
ENSG00000251131	CTD-2035E11.3	0.05	0.05	0.05	0.15	0.333333
ENSG00000251164	HULC	0.06	0	0.03	0.28	0.107143
ENSG00000251258	RFPL4B	0.01	0.06	0.035	0.01	3.5
ENSG00000251298	RP11-425A23.1	0.16	0.04	0.1	0.04	2.5
ENSG00000251339	RP11-506N2.1	0	0.04	0.02	0.12	0.166667
ENSG00000251364	CTD-2516F10.2	0.4	0.21	0.305	0.09	3.38889
ENSG00000251379	RP11-484O2.1	3.41	5.13	4.27	1.08	3.9537
ENSG00000251388	RP11-427M20.1	0.03	0.13	0.08	0.03	2.66667
ENSG00000251586	TET2-AS1	0.13	0.13	0.13	0.04	3.25
ENSG00000251611	RP11-610P16.1	0.3	0.19	0.245	0.06	4.08333
ENSG00000251739	RNU6-1053P	2.14	0.73	1.435	0.34	4.22059
ENSG00000251774	RNU6-377P	0	0.36	0.18	0.67	0.268657
ENSG00000251791	SCARNA6	1.2	0.71	0.955	0.25	3.82
ENSG00000252157	RNU6-479P	0.33	0	0.165	1.58	0.10443
ENSG00000253092	SNORA81	1.8	1.56	1.68	0.66	2.54545
ENSG00000253133	RP11-360L9.4	0.29	0.45	0.37	0.1	3.7
ENSG00000253206	RP11-738G5.2	0.12	0.3	0.21	0.06	3.5
ENSG00000253214	RP11-1149M10.2	0.44	1.01	0.725	0.33	2.19697
ENSG00000253256	CTB-11I22.1	0.03	0	0.015	0.03	0.5
ENSG00000253288	RP11-238K6.1	0	0.01	0.005	0.01	0.5
ENSG00000253307	RP11-10J21.4	1.99	0.61	1.3	0.19	6.84211
ENSG00000253331	CTC-207P7.1	0.06	0.15	0.105	0.03	3.5
ENSG00000253424	CTC-436K13.3	0.46	0.56	0.51	0.22	2.31818
ENSG00000253500	AF121898.3	0.88	0.7	0.79	0.28	2.82143
ENSG00000253604	RP11-489E7.1	0	0.04	0.02	0.08	0.25
ENSG00000253616	RP11-875O11.3	1.11	1.76	1.435	0.58	2.47414
ENSG00000253799	LINC01030	0.28	0.06	0.17	0.08	2.125
ENSG00000253831	ETV3L	0.07	0.02	0.045	0.1	0.45
ENSG00000253898	LINC01419	0.15	0.52	0.335	0.04	8.375
ENSG00000253901	RP11-122C21.1	0.24	0.29	0.265	0.08	3.3125
ENSG00000253917	AC226119.5	0.41	0.07	0.24	0.66	0.363636
ENSG00000254006	RP11-1D12.2	0.05	0.14	0.095	0.02	4.75
ENSG00000254027	RP11-363E6.3	0.06	0.07	0.065	0.03	2.16667
ENSG00000254033	RP11-431M3.2	0.05	0	0.025	0.19	0.131579
ENSG00000254034	RP11-662B19.2	0.3	0	0.15	0.04	3.75
ENSG00000254226	LINC01933	0.05	0.08	0.065	0.02	3.25
ENSG00000254254	RP11-17A4.2	0.54	0.57	0.555	0.18	3.08333
ENSG00000254337	RP11-865I6.2	1.04	0.61	0.825	0.21	3.92857
ENSG00000254338	MAFA-AS1	0.05	0.05	0.05	0.19	0.263158
ENSG00000254340	RP11-10A14.3	0.06	0.09	0.075	0.03	2.5
ENSG00000254343	RP11-760H22.2	0.04	0.43	0.235	0.8	0.29375
ENSG00000254416	RP11-347E10.1	0.03	0.2	0.115	0.03	3.83333
ENSG00000254440	PBOV1	0.03	0.04	0.035	0.01	3.5
ENSG00000254461	RP11-755F10.3	0	0.08	0.04	0.18	0.222222
ENSG00000254467	RP11-634B22.4	0.03	0.03	0.03	0.17	0.176471
ENSG00000254477	AP000640.10	0.16	0.12	0.14	0.02	7
ENSG00000254480	RP11-23F23.2	0.72	0.69	0.705	0.34	2.07353
ENSG00000254488	RP11-65G9.1	1.72	1.05	1.385	0.56	2.47321
ENSG00000254528	RP11-728F11.4	0.08	0	0.04	0.02	2
ENSG00000254605	RP11-626H12.2	0.28	0.65	0.465	0.06	7.75
ENSG00000254620	RP5-907D15.3	1.98	1.79	1.885	0.85	2.21765
ENSG00000254653	RP11-702F3.1	0.15	0.15	0.15	0.07	2.14286
ENSG00000254665	RP11-152H18.3	0.08	0.03	0.055	0.13	0.423077
ENSG00000254907	RP11-484D2.2	0.18	0.03	0.105	0.05	2.1
ENSG00000254971	RP11-313I2.11	0.05	0.14	0.095	0.22	0.431818
ENSG00000254973	RP11-429J17.7	0.09	0.05	0.07	0.02	3.5
ENSG00000255020	AF131216.5	0.06	0.06	0.06	0.02	3
ENSG00000255028	RP11-708B6.2	1.81	2.13	1.97	0.94	2.09574
ENSG00000255146	RP11-659P15.1	0.04	0.11	0.075	0.02	3.75
ENSG00000255337	RP11-315O6.1	0.46	0.47	0.465	0.14	3.32143
ENSG00000255343	RP11-299M14.2	0.35	0	0.175	0.08	2.1875
ENSG00000255372	CTD-3064C13.1	0.69	0.85	0.77	0.35	2.2
ENSG00000255421	CTD-2011F17.2	0.08	0	0.04	0.38	0.105263
ENSG00000255470	RP11-113D6.6	0.02	0	0.01	0.02	0.5
ENSG00000255498	RP11-618K13.2	0.05	0.16	0.105	0.05	2.1
ENSG00000255650	FAM222A-AS1	0.47	0.49	0.48	0.15	3.2
ENSG00000255727	LINC01489	0.03	0	0.015	0.13	0.115385
ENSG00000255864	RP11-444D3.1	0.03	0.12	0.075	0.17	0.441176
ENSG00000255867	DENND5B-AS1	0.11	0.05	0.08	0.03	2.66667
ENSG00000255921	RP11-662I13.2	2.31	3.04	2.675	1.06	2.52358
ENSG00000256045	MTRNR2L10	0.02	0.07	0.045	0.09	0.5
ENSG00000256262	USP30-AS1	0.18	0.13	0.155	0.32	0.484375
ENSG00000256299	RP11-989F5.3	0.62	0.28	0.45	0.13	3.46154
ENSG00000256596	RP11-522N14.2	0.01	0	0.005	0.01	0.5
ENSG00000256897	RP11-17G12.2	0.03	0	0.015	0.06	0.25
ENSG00000256973	RP11-359J14.2	2.39	3.24	2.815	0.81	3.47531
ENSG00000256977	LIMS3	0.49	0.07	0.28	0.13	2.15385
ENSG00000257022	RP11-729I10.2	0.08	0.08	0.08	0.19	0.421053
ENSG00000257120	CTD-2503I6.1	0.19	0.07	0.13	0.06	2.16667
ENSG00000257242	LINC01619	1.07	0.92	0.995	0.47	2.11702
ENSG00000257259	RP11-767I20.1	0.02	0	0.01	0.02	0.5
ENSG00000257285	RP11-298I3.1	0	0.15	0.075	0.35	0.214286
ENSG00000257335	MGAM	0.06	0.06	0.06	0.02	3
ENSG00000257431	RP11-263K4.3	0.03	0.01	0.02	0.01	2
ENSG00000257433	RP1-197B17.3	0	0.01	0.005	0.01	0.5
ENSG00000257595	RP3-473L9.4	0	0.22	0.11	0.33	0.333333
ENSG00000257605	RP11-680A11.5	0.66	0.99	0.825	1.66	0.496988
ENSG00000257607	RP11-449P15.1	0.05	0.04	0.045	0.02	2.25
ENSG00000257746	RP11-202G11.2	0.05	0.08	0.065	0.15	0.433333
ENSG00000257809	RP11-603J24.14	0.19	0.08	0.135	0.04	3.375
ENSG00000257829	RP11-845M18.6	0	0.13	0.065	0.03	2.16667
ENSG00000257835	RP1-97G4.1	0	0.14	0.07	0.03	2.33333
ENSG00000257839	RP11-290L1.2	0.38	0.37	0.375	0.17	2.20588
ENSG00000257910	RP11-461F16.3	0.07	0	0.035	0.1	0.35
ENSG00000258101	RP11-977B10.2	0.17	0.23	0.2	0.1	2
ENSG00000258169	LINC00485	0.01	0.01	0.01	0.02	0.5
ENSG00000258355	RP11-651L5.2	0.35	0.14	0.245	0.07	3.5
ENSG00000258670	RP11-1042B17.3	0.43	0.16	0.295	0.04	7.375
ENSG00000258730	ITPK1-AS1	0.01	0.02	0.015	0.06	0.25
ENSG00000258757	RP11-841O20.2	0.11	0.19	0.15	0.04	3.75
ENSG00000258765	RP11-692C24.2	8.21	7.66	7.935	2.8	2.83393
ENSG00000258777	HIF1A-AS1	0.03	0.03	0.03	0.15	0.2
ENSG00000258851	RP11-894P9.2	0.04	0.17	0.105	0.04	2.625
ENSG00000258857	RP11-247L20.3	0.08	0.04	0.06	0.16	0.375
ENSG00000258876	RP11-270M14.5	0.1	0.18	0.14	0.07	2
ENSG00000258909	RP11-164C12.2	0.2	0.13	0.165	0.04	4.125
ENSG00000258940	RP11-407N17.5	0.04	0.23	0.135	0.04	3.375
ENSG00000258943	RP11-696D21.2	0.19	0.05	0.12	0.02	6
ENSG00000258983	RP11-507K2.2	0.06	0	0.03	0.12	0.25
ENSG00000259039	RP11-409I10.2	0.17	0.32	0.245	0.08	3.0625
ENSG00000259215	RP11-253M7.4	0.06	0.12	0.09	0.22	0.409091
ENSG00000259248	USP3-AS1	0.12	0.22	0.17	0.06	2.83333
ENSG00000259331	RP11-57P19.1	0.3	0.1	0.2	0.03	6.66667
ENSG00000259334	LINC00596	0.12	0.05	0.085	0.02	4.25
ENSG00000259377	CTD-2308G16.1	0.1	0.04	0.07	0.03	2.33333
ENSG00000259380	RP11-346D14.1	25.8	30.51	28.155	12.33	2.28345
ENSG00000259396	RP11-16O9.2	0	0.09	0.045	0.17	0.264706
ENSG00000259478	RP11-753A21.1	0.01	0.01	0.01	0.02	0.5
ENSG00000259498	RP11-244F12.3	0.1	0.13	0.115	0.04	2.875
ENSG00000259519	RP11-519G16.2	0.4	0.1	0.25	0.1	2.5
ENSG00000259527	LINC00052	0	0.01	0.005	0.03	0.166667
ENSG00000259536	RP11-111A22.1	0.01	0	0.005	0.01	0.5
ENSG00000259631	RP11-557C18.4	0.6	0.28	0.44	0.19	2.31579
ENSG00000259641	PCAT29	0.08	0.09	0.085	0.02	4.25
ENSG00000259685	CTD-2315E11.1	0.12	0	0.06	0.12	0.5
ENSG00000259735	RP11-356M20.3	0.48	0.11	0.295	0.05	5.9
ENSG00000259773	RP11-507J18.2	0.51	0.21	0.36	0.78	0.461538
ENSG00000259774	RP11-182J1.13	0.39	0.33	0.36	0.15	2.4
ENSG00000259786	LINC02109	0.08	0.03	0.055	0.14	0.392857
ENSG00000259797	RP11-96D1.3	0.22	0.17	0.195	0.05	3.9
ENSG00000260021	RP11-480I12.10	0.03	0	0.015	0.07	0.214286
ENSG00000260100	RP11-220I1.5	0.06	0.04	0.05	0.02	2.5
ENSG00000260121	RP5-1142A6.9	0.01	0.01	0.01	0.03	0.333333
ENSG00000260141	RP11-19N8.4	1.29	1.28	1.285	0.55	2.33636
ENSG00000260193	RP11-83N9.5	0.33	0.45	0.39	0.1	3.9
ENSG00000260239	RP11-274H24.1	0.18	0.26	0.22	0.09	2.44444
ENSG00000260271	RP1-45N11.1	0.13	0.05	0.09	0.04	2.25
ENSG00000260351	RP11-382A20.6	0	0.04	0.02	0.04	0.5
ENSG00000260352	CTD-2288F12.1	0.05	0.19	0.12	0.04	3
ENSG00000260412	RP11-438B23.2	0.06	0.07	0.065	0.01	6.5
ENSG00000260417	CTD-2542L18.1	0.02	0.03	0.025	0.01	2.5
ENSG00000260430	RP11-626G11.4	0.34	0.6	0.47	0.12	3.91667
ENSG00000260436	RP11-20I23.7	0.32	0	0.16	0.41	0.390244
ENSG00000260487	RP11-297C4.3	0.04	0	0.02	0.13	0.153846
ENSG00000260528	FAM157C	5.13	3.82	4.475	1.8	2.48611
ENSG00000260585	RP13-192B19.2	0.02	0.05	0.035	0.01	3.5
ENSG00000260588	RP11-930P14.2	0.12	0.04	0.08	0.02	4
ENSG00000260592	CTA-363E6.6	0.33	0.15	0.24	0.1	2.4
ENSG00000260693	AC026150.8	0.22	0.67	0.445	0.15	2.96667
ENSG00000260750	RP11-482M8.1	0.07	0	0.035	0.14	0.25
ENSG00000260830	RP11-524O1.4	0.03	0.03	0.03	0.06	0.5
ENSG00000260838	RP11-531A24.3	0.07	0.05	0.06	0.02	3
ENSG00000260910	LINC00565	0.67	0.94	0.805	0.1	8.05
ENSG00000260913	LINC01254	0.08	0.07	0.075	0.02	3.75
ENSG00000260955	RP11-30L15.6	0.05	0.1	0.075	0.32	0.234375
ENSG00000260979	RP11-77H9.8	0	0.05	0.025	0.09	0.277778
ENSG00000261033	RP11-209D14.2	0.02	0.1	0.06	0.03	2
ENSG00000261118	RP11-104N10.1	0.16	0.02	0.09	0.26	0.346154
ENSG00000261175	LINC02188	0.41	0.04	0.225	0.04	5.625
ENSG00000261229	RP11-38G5.4	0.05	0.22	0.135	0.03	4.5
ENSG00000261292	RP11-389G6.3	0.06	0.1	0.08	0.02	4
ENSG00000261304	CTD-2125J1.1	0.31	0.23	0.27	0.13	2.07692
ENSG00000261342	AC006538.1	0.52	0.54	0.53	0.26	2.03846
ENSG00000261364	RP11-59E19.4	0.09	0.23	0.16	0.08	2
ENSG00000261437	RP11-22C11.2	0.11	0.09	0.1	0.04	2.5
ENSG00000261441	RP11-217B1.2	0.53	0.68	0.605	0.19	3.18421
ENSG00000261451	RP11-981G7.1	0.04	0.05	0.045	0.1	0.45
ENSG00000261468	RP11-1024P17.1	1.88	2.58	2.23	1.1	2.02727
ENSG00000261642	RP11-309H21.3	0.1	0.17	0.135	0.06	2.25
ENSG00000261669	CTD-2515A14.1	0	0.04	0.02	0.11	0.181818
ENSG00000261763	RP11-442N1.2	0	0.03	0.015	0.03	0.5
ENSG00000261770	CTC-459F4.1	0.31	0.53	0.42	0.21	2
ENSG00000261838	RP11-303E16.6	0.1	0.4	0.25	0.09	2.77778
ENSG00000261873	RP11-515E23.1	0	0.04	0.02	0.07	0.285714
ENSG00000261888	AC144831.1	0.03	0.01	0.02	0.01	2
ENSG00000261916	RP11-235E17.4	0.92	0.58	0.75	0.15	5
ENSG00000262039	RP11-81K2.1	0.55	0.63	0.59	0.2	2.95
ENSG00000262160	RP11-96D1.11	0.12	0.08	0.1	0.2	0.5
ENSG00000262165	RP11-81A22.5	0.25	0.04	0.145	0.03	4.83333
ENSG00000262362	LA16c-380H5.2	0.5	0.24	0.37	0.16	2.3125
ENSG00000262412	RP11-85G18.6	0.55	0.74	0.645	0.31	2.08065
ENSG00000263063	RP11-388C12.1	0.11	0.07	0.09	0.04	2.25
ENSG00000263096	RP11-515O17.2	0.06	0.02	0.04	0.02	2
ENSG00000263338	RP11-235E17.3	0.81	0.38	0.595	0.27	2.2037
ENSG00000263360	RN7SL134P	0	0.14	0.07	0.26	0.269231
ENSG00000263412	RP5-890E16.2	0.38	1.09	0.735	0.25	2.94
ENSG00000263477	RP11-338L22.2	0.03	0.08	0.055	0.02	2.75
ENSG00000263683	RP4-777O23.1	0.1	0.4	0.25	0.05	5
ENSG00000263961	C1orf186	0.09	0.08	0.085	0.04	2.125
ENSG00000264030	RN7SL66P	0	0.13	0.065	0.24	0.270833
ENSG00000264275	RN7SL753P	0.09	0.09	0.09	0.41	0.219512
ENSG00000264346	SNORA77	4.05	1.49	2.77	1.11	2.4955
ENSG00000264705	RP11-674P19.2	0.03	0	0.015	0.04	0.375
ENSG00000264964	RP11-888D10.3	1.2	0.95	1.075	0.49	2.19388
ENSG00000265112	MIR3153	7.29	10.97	9.13	2.15	4.24651
ENSG00000265355	MIR3136	1.92	5.26	3.59	0.61	5.88525
ENSG00000265393	CTD-2517M22.17	0.26	0.2	0.23	0.55	0.418182
ENSG00000265806	MIR4292	1.03	3.18	2.105	5.91	0.356176
ENSG00000265813	RN7SL300P	0.08	0.24	0.16	0.07	2.28571
ENSG00000265943	RP11-739L10.1	0.32	0.15	0.235	0.07	3.35714
ENSG00000266538	RP11-385D13.3	0.76	0.43	0.595	0.08	7.4375
ENSG00000266680	RP5-1148A21.3	0.05	0.03	0.04	0.1	0.4
ENSG00000266947	RP11-799D4.4	0.23	0.19	0.21	0.1	2.1
ENSG00000266958	AC006126.3	0.15	0.08	0.115	0.04	2.875
ENSG00000266965	RP11-712P20.2	0.01	0	0.005	0.01	0.5
ENSG00000266976	AC079466.1	0.07	0.1	0.085	0.02	4.25
ENSG00000266985	CTD-2329C7.2	0.03	0.01	0.02	0.05	0.4
ENSG00000267034	RP11-384O8.1	0.03	0.06	0.045	0.13	0.346154
ENSG00000267044	AC005757.6	0.14	0.29	0.215	0.09	2.38889
ENSG00000267070	RP11-10K17.6	0.07	0	0.035	0.12	0.291667
ENSG00000267077	RP11-127I20.5	0.09	0.15	0.12	0.03	4
ENSG00000267114	CTB-129P6.11	0.3	0.49	0.395	0.17	2.32353
ENSG00000267144	AC067968.3	0.04	0	0.02	0.1	0.2
ENSG00000267193	RP11-116O18.3	0.11	0.23	0.17	0.07	2.42857
ENSG00000267205	AC005954.4	0.65	0.61	0.63	0.06	10.5
ENSG00000267284	RP11-397A16.1	0.26	0.89	0.575	0.04	14.375
ENSG00000267452	LINC02073	0.02	0.03	0.025	0.01	2.5
ENSG00000267467	APOC4	0	0.03	0.015	0.03	0.5
ENSG00000267470	ZNF571-AS1	0	0.02	0.01	0.02	0.5
ENSG00000268041	CTD-2575K13.6	0.2	0.17	0.185	0.09	2.05556
ENSG00000268066	FMR1-AS1	0.01	0.03	0.02	0.01	2
ENSG00000268262	CTC-246B18.8	0	0.1	0.05	0.19	0.263158
ENSG00000268287	CTB-60B18.18	0.1	0.14	0.12	0.06	2
ENSG00000268886	CTD-3099C6.7	0.03	0	0.015	0.06	0.25
ENSG00000269028	MTRNR2L12	0.64	1.13	0.885	2.37	0.373418
ENSG00000269068	RP11-256I23.2	0.49	0.5	0.495	0.07	7.07143
ENSG00000269113	TRABD2B	0.05	0.07	0.06	0.02	3
ENSG00000269235	ZNF350-AS1	0.12	0.06	0.09	0.03	3
ENSG00000269446	RP4-639J15.3	0.04	0.02	0.03	0.11	0.272727
ENSG00000269814	CTC-273B12.10	0.14	0.14	0.14	0.04	3.5
ENSG00000269887	RP11-477H21.2	0.06	0.11	0.085	0.03	2.83333
ENSG00000269888	RP11-3P17.5	37.02	171.53	104.275	35.48	2.93898
ENSG00000269902	RP6-99M1.3	1.28	1.19	1.235	0.3	4.11667
ENSG00000269934	RP5-1139B12.3	0	0.04	0.02	0.04	0.5
ENSG00000269938	RP11-214K3.20	0.87	0.98	0.925	0.42	2.20238
ENSG00000269946	RP11-2B6.3	0.9	1.13	1.015	0.48	2.11458
ENSG00000269968	RP5-940J5.9	0.15	1.23	0.69	1.57	0.43949
ENSG00000270021	CTC-203F4.2	0.27	0.2	0.235	0.09	2.61111
ENSG00000270031	RP3-426I6.6	1.43	0.55	0.99	0.17	5.82353
ENSG00000270048	RP11-214K3.22	1.04	1.07	1.055	0.5	2.11
ENSG00000270059	RP11-88H12.2	5.08	3.56	4.32	0.66	6.54545
ENSG00000270071	AP001172.2	0.23	0.04	0.135	0.04	3.375
ENSG00000270076	AF131215.8	0.23	0.26	0.245	0.57	0.429825
ENSG00000270090	RP11-529E10.7	0.07	0	0.035	0.14	0.25
ENSG00000270130	RP11-214K3.23	0.5	0.64	0.57	0.26	2.19231
ENSG00000270171	RP11-338N10.1	0.12	0.08	0.1	0.04	2.5
ENSG00000270210	RP11-373D23.3	0.59	0.42	0.505	0.24	2.10417
ENSG00000270457	RP11-467C18.1	0.06	0.07	0.065	0.68	0.0955882
ENSG00000270462	RP11-342K6.3	0.41	0.26	0.335	0.1	3.35
ENSG00000270557	RP11-546J1.1	0.31	0.14	0.225	0.04	5.625
ENSG00000270672	MTRNR2L6	0.05	0.03	0.04	0.09	0.444444
ENSG00000270742	RP4-802A10.1	0.04	0	0.02	0.04	0.5
ENSG00000270816	LINC00221	0.07	0.04	0.055	0.01	5.5
ENSG00000270820	RP11-355B11.2	0.16	0.46	0.31	0.04	7.75
ENSG00000271141	RP11-171I2.4	1.39	1.47	1.43	0.68	2.10294
ENSG00000271151	RP11-394I13.2	0.35	0.3	0.325	0.09	3.61111
ENSG00000271265	RP11-230C9.4	0.23	0.29	0.26	0.04	6.5
ENSG00000271367	RP3-483K16.4	0	0.04	0.02	0.04	0.5
ENSG00000271401	RP11-171I2.3	0.27	0.23	0.25	0.09	2.77778
ENSG00000271420	RP5-1057J7.7	0.6	0.21	0.405	0.1	4.05
ENSG00000271551	RP11-230C9.2	0.23	0.53	0.38	0.13	2.92308
ENSG00000271649	LINC00904	0.18	0.05	0.115	0.04	2.875
ENSG00000271653	RP11-259K5.1	0	0.02	0.01	0.02	0.5
ENSG00000271717	CTD-3020H12.4	0.07	0	0.035	0.13	0.269231
ENSG00000271727	RP11-532F6.4	0.37	0.16	0.265	1.77	0.149718
ENSG00000271761	XXbac-BPGBPG55C20.3	0.19	0.23	0.21	0.54	0.388889
ENSG00000271811	RP1-79C4.4	0.07	0.04	0.055	0.01	5.5
ENSG00000271815	CTD-2235C13.3	0.43	0.13	0.28	0.12	2.33333
ENSG00000271828	CTD-2310F14.1	0.09	0.19	0.14	0.07	2
ENSG00000271856	LINC01215	0.12	0.14	0.13	0.02	6.5
ENSG00000271871	AC005740.6	0.43	0.21	0.32	0.12	2.66667
ENSG00000271924	RNA5SP108	1.91	0.84	1.375	0.52	2.64423
ENSG00000271937	RP11-424N24.2	0	0.03	0.015	0.06	0.25
ENSG00000271938	RP11-589C21.6	0.15	0.24	0.195	0.07	2.78571
ENSG00000271973	RP11-572O6.1	0.08	0	0.04	0.23	0.173913
ENSG00000271991	RP11-79O8.1	0.37	0.42	0.395	0.11	3.59091
ENSG00000272137	RP11-177G23.2	0.09	0.09	0.09	0.04	2.25
ENSG00000272138	LINC01607	0.52	0.73	0.625	0.31	2.01613
ENSG00000272158	RP11-840I19.5	0.33	0.24	0.285	0.68	0.419118
ENSG00000272159	RP11-350N15.6	0.92	1.42	1.17	0.55	2.12727
ENSG00000272217	XXbac-BPG157A10.21	0.92	0.52	0.72	0.36	2
ENSG00000272299	RP11-394A14.4	0.08	0.03	0.055	0.29	0.189655
ENSG00000272361	GS1-166A23.2	0.24	0.87	0.555	0.19	2.92105
ENSG00000272382	CTD-2035E11.4	0	0.02	0.01	0.08	0.125
ENSG00000272389	CTC-487M23.7	0.12	0.44	0.28	0.06	4.66667
ENSG00000272402	RP1-30M3.6	0.05	0.05	0.05	0.2	0.25
ENSG00000272405	RP11-284F21.10	0.42	0.53	0.475	0.19	2.5
ENSG00000272440	RP11-379F4.6	0.11	0	0.055	0.64	0.0859375
ENSG00000272457	RP11-1070A24.2	0.41	0.55	0.48	0.16	3
ENSG00000272502	RP11-713M15.2	0	0.03	0.015	0.08	0.1875
ENSG00000272515	RP11-29P20.1	0.03	0.09	0.06	0.01	6
ENSG00000272516	RP11-573G6.9	0.1	0.18	0.14	0.07	2
ENSG00000272568	CTB-113D17.1	0.16	0.24	0.2	0.05	4
ENSG00000272627	RP11-354E23.5	0.29	0	0.145	0.4	0.3625
ENSG00000272636	DOC2B	0.11	0.05	0.08	0.16	0.5
ENSG00000272701	MESTIT1	0.01	0.01	0.01	0.02	0.5
ENSG00000272707	RP11-534C12.1	0.67	0.69	0.68	0.16	4.25
ENSG00000272717	RP11-342I1.2	0.05	0	0.025	0.16	0.15625
ENSG00000272733	KB-208E9.1	0.14	0.04	0.09	0.02	4.5
ENSG00000272788	RP11-674N23.4	0.37	0.29	0.33	0.06	5.5
ENSG00000272797	RP11-368I23.3	0.33	0.29	0.31	0.04	7.75
ENSG00000272848	RP1-137D17.2	0.03	0.06	0.045	0.15	0.3
ENSG00000272858	CTA-292E10.8	0.03	0.11	0.07	0.03	2.33333
ENSG00000272941	RP11-134L10.1	0.14	0.14	0.14	0.03	4.66667
ENSG00000273027	LL21NC02-1C16.1	0.23	0.05	0.14	0.35	0.4
ENSG00000273035	RP11-449G16.1	0.91	1.38	1.145	0.54	2.12037
ENSG00000273064	RP11-474G23.3	0.72	0.41	0.565	0.23	2.45652
ENSG00000273106	RP11-559M23.1	0.02	0.02	0.02	0.06	0.333333
ENSG00000273145	CITF22-92A6.1	0.35	0.23	0.29	0.13	2.23077
ENSG00000273151	RP11-449P15.2	0.1	0.13	0.115	0.05	2.3
ENSG00000273172	LINC02091	0.08	0.08	0.08	0.17	0.470588
ENSG00000273181	RP11-778D9.13	0.13	0.2	0.165	0.06	2.75
ENSG00000273209	RP11-107N15.1	0.08	0.11	0.095	0.02	4.75
ENSG00000273213	RP5-998N21.10	4.98	3.67	4.325	1.36	3.18015
ENSG00000273264	RP11-131L23.2	0.06	0.24	0.15	0.06	2.5
ENSG00000273265	RP11-353K11.1	0.05	0.26	0.155	0.34	0.455882
ENSG00000273301	RP11-314B1.2	0	0.01	0.005	0.01	0.5
ENSG00000273302	RP11-493E12.2	0.08	0.13	0.105	0.02	5.25
ENSG00000273365	RP11-466F5.10	0.08	0	0.04	0.08	0.5
ENSG00000273367	RP5-827C21.6	1.28	0.79	1.035	2.21	0.468326
ENSG00000273381	RP11-305L7.7	0.04	0.01	0.025	0.01	2.5
ENSG00000273473	LL09NC01-139C3.1	0.11	0.29	0.2	0.07	2.85714
ENSG00000273489	RP11-180C16.1	1.01	1.11	1.06	0.4	2.65
ENSG00000273492	AP000230.1	0.16	0.17	0.165	0.07	2.35714
ENSG00000273566	Metazoa_SRP	0.1	0.2	0.15	0.46	0.326087
ENSG00000273584	RP11-861L17.4	0.04	0.19	0.115	0.04	2.875
ENSG00000273618	RP11-66N24.7	0.04	0.05	0.045	0.01	4.5
ENSG00000273706	LHX1	0.01	0.01	0.01	0.02	0.5
ENSG00000273747	RP11-90B9.3	0.29	0	0.145	0.06	2.41667
ENSG00000273771	RP11-236L14.2	0.22	0.12	0.17	0.05	3.4
ENSG00000273973	RP11-973D8.5	0.07	0.11	0.09	0.28	0.321429
ENSG00000273980	RP13-49I15.6	0.21	0.27	0.24	0.69	0.347826
ENSG00000273989	RP11-425D17.2	0.33	0.1	0.215	0.06	3.58333
ENSG00000274023	RP11-732M18.4	0.29	0.4	0.345	0.09	3.83333
ENSG00000274204	RP11-272L14.2	0.12	0.31	0.215	0.66	0.325758
ENSG00000274248	AJ011932.1	0	0.05	0.025	0.13	0.192308
ENSG00000274253	RP11-566K19.6	0.16	0.1	0.13	0.06	2.16667
ENSG00000274259	XXbac-BPG294E21.9	0.3	0.1	0.2	0.52	0.384615
ENSG00000274286	ADRA2B	0.01	0	0.005	0.01	0.5
ENSG00000274354	RP11-1151B14.5	0	0.03	0.015	0.03	0.5
ENSG00000274391	TPTE	1.22	2.65	1.935	0.93	2.08065
ENSG00000274400	RP11-294N21.3	0	0.04	0.02	0.12	0.166667
ENSG00000274427	RP11-972P1.10	0.3	0.81	0.555	0.09	6.16667
ENSG00000274444	RP11-128A17.2	0.05	0.05	0.05	0.15	0.333333
ENSG00000274475	RN7SL650P	0.38	0.79	0.585	0.28	2.08929
ENSG00000274620	MIR378J	1.23	0.32	0.775	0.3	2.58333
ENSG00000274641	HIST1H2BO	1.47	1.35	1.41	3.14	0.449045
ENSG00000274698	RP11-71L14.4	0.3	0.15	0.225	0.04	5.625
ENSG00000274883	Metazoa_SRP	0.1	0	0.05	0.38	0.131579
ENSG00000274898	AC001226.7	0.15	0.08	0.115	0.04	2.875
ENSG00000274997	HIST1H2AH	1.42	0.83	1.125	0.48	2.34375
ENSG00000275072	SNORD50B	2.64	1.82	2.23	0.84	2.65476
ENSG00000275091	CTB-55O6.13	0.06	0.13	0.095	0.29	0.327586
ENSG00000275092	LA16c-329F2.2	0.17	0.42	0.295	0.13	2.26923
ENSG00000275221	HIST1H2AK	0.52	0.53	0.525	0.2	2.625
ENSG00000275226	LINC00547	0.2	0.23	0.215	0.08	2.6875
ENSG00000275263	RP11-1072A3.4	0	0.14	0.07	0.19	0.368421
ENSG00000275479	RP11-334C17.6	0.15	0.15	0.15	0.72	0.208333
ENSG00000275484	CTC-1337H24.4	0.08	0.16	0.12	0.04	3
ENSG00000275557	RP11-353N4.6	0.38	0.15	0.265	0.09	2.94444
ENSG00000275576	RP5-836N17.4	0.5	0.74	0.62	0.26	2.38462
ENSG00000275580	RP11-295H24.4	0.62	0.32	0.47	1.1	0.427273
ENSG00000275642	Metazoa_SRP	0.11	0	0.055	0.3	0.183333
ENSG00000275645	RP11-817O13.9	1.15	0.93	1.04	0.43	2.4186
ENSG00000275665	CTB-58E17.9	0	0.07	0.035	0.1	0.35
ENSG00000275703	U47924.32	0.22	0.69	0.455	0.22	2.06818
ENSG00000275714	HIST1H3A	0.32	0.33	0.325	0.05	6.5
ENSG00000275788	Metazoa_SRP	0.47	0.16	0.315	0.15	2.1
ENSG00000275857	AC009133.21	0.25	0.22	0.235	0.03	7.83333
ENSG00000275901	Metazoa_SRP	0	0.96	0.48	0.22	2.18182
ENSG00000275936	RP1-278C19.8	0	0.03	0.015	0.03	0.5
ENSG00000276026	RP4-545L17.11	0.23	0.83	0.53	0.11	4.81818
ENSG00000276047	RN7SL711P	0.17	0.18	0.175	0.41	0.426829
ENSG00000276250	CTD-2349P21.12	0.59	0.86	0.725	0.33	2.19697
ENSG00000276272	RP11-121C6.5	0.03	0.02	0.025	0.01	2.5
ENSG00000276411	RP11-494G9.1	0.83	0.48	0.655	0.17	3.85294
ENSG00000276573	RP11-128N14.5	0.53	0.11	0.32	1.33	0.240602
ENSG00000276712	MIR7111	0.8	0.83	0.815	3.08	0.26461
ENSG00000276744	CTD-2562G15.3	0.06	0.1	0.08	0.02	4
ENSG00000276754	RP11-461A8.5	0	0.23	0.115	0.05	2.3
ENSG00000276771	HOTAIRM1_2	0.22	0.69	0.455	0.11	4.13636
ENSG00000276786	WI2-8325B5.1	0.08	0.02	0.05	0.02	2.5
ENSG00000276984	LA16c-359F1.1	0.07	0.08	0.075	0.21	0.357143
ENSG00000277199	LINC01632	0.46	0.91	0.685	0.2	3.425
ENSG00000277215	SPANXA2-OT1	0.11	0.04	0.075	0.4	0.1875
ENSG00000277250	Metazoa_SRP	0.62	0.75	0.685	0.2	3.425
ENSG00000277368	RP11-380N8.7	0.18	0.05	0.115	0.04	2.875
ENSG00000277386	RP11-141M1.4	0.08	0.25	0.165	0.08	2.0625
ENSG00000277728	RP11-143K11.7	0.71	1.19	0.95	0.34	2.79412
ENSG00000277757	RP11-285G1.15	0	0.03	0.015	0.03	0.5
ENSG00000277855	RP11-154H23.4	0.07	0.02	0.045	0.09	0.5
ENSG00000278151	FAM13A-AS1_1	2.38	0.54	1.46	0.51	2.86275
ENSG00000278177	RP11-632L2.2	0.11	0.06	0.085	0.27	0.314815
ENSG00000278206	RP1-20N2.8	0.4	0.32	0.36	0.14	2.57143
ENSG00000278463	HIST1H2AB	0.06	0.06	0.06	0.17	0.352941
ENSG00000278472	RP11-74D7.3	0.05	0	0.025	0.22	0.113636
ENSG00000278526	ST7-OT3_2	0.84	0.43	0.635	0.2	3.175
ENSG00000278570	NR2E3	0.52	0.35	0.435	0.15	2.9
ENSG00000278621	CTD-2033D15.3	0.04	0	0.02	0.04	0.5
ENSG00000278637	HIST1H4A	0	0.29	0.145	0.07	2.07143
ENSG00000278700	Metazoa_SRP	0	0.08	0.04	0.21	0.190476
ENSG00000278703	RP11-706P11.2	0.58	0.7	0.64	0.3	2.13333
ENSG00000278769	CTD-2036P10.5	0.46	0.67	0.565	0.25	2.26
ENSG00000278903	CH507-145C22.1	0.33	0.51	0.42	0.16	2.625
ENSG00000278981	RP11-9N12.2	0.01	0	0.005	0.05	0.1
ENSG00000279064	CH507-39O4.2	0.09	0.33	0.21	0.09	2.33333
ENSG00000279151	RP1-163M9.7	0.08	0.25	0.165	0.39	0.423077
ENSG00000279184	RP3-323A16.1	0.31	0.36	0.335	0.14	2.39286
ENSG00000279516	FAM230C	0.1	0.17	0.135	0.02	6.75
ENSG00000279623	RP11-399C16.3	0.03	0.14	0.085	0.03	2.83333
ENSG00000279762	RP11-227G15.12	0.03	0.01	0.02	0.06	0.333333
ENSG00000280241	RP11-290O12.2	0.1	0.02	0.06	0.15	0.4
ENSG00000280511	RP11-35J1.2	0.93	1.18	1.055	0.31	3.40323
ENSG00000280707	RP11-568A7.4	0.08	0.04	0.06	0.14	0.428571
ENSG00000280719	PCAT5	0.08	0.06	0.07	0.02	3.5
ENSG00000281106	LINC00282	0	0.01	0.005	0.01	0.5
ENSG00000281183	NPTN-IT1	4.33	3.67	4	1.4	2.85714
ENSG00000281508	CDR1-AS	0.44	0.23	0.335	0.1	3.35
ENSG00000281641	SAMD12-AS1	0.42	0.14	0.28	0.11	2.54545
ENSG00000282041	CTA-286B10.8	0.23	0.37	0.3	0.05	6
ENSG00000282381	RP11-328P23.4	0.14	0.07	0.105	0.03	3.5
ENSG00000282943	CTC-490G23.6	0.22	0.25	0.235	0.09	2.61111
ENSG00000282965	RP11-683L23.7	0	0.07	0.035	0.07	0.5
ENSG00000283001	RP11-317C20.9	0.1	0.11	0.105	0.04	2.625
ENSG00000283052	RP11-210L7.3	0.02	0.02	0.02	0.04	0.5
ENSG00000283632	EXOC3L2	0.12	0.06	0.09	0.04	2.25
ENSG00000283667	RP11-793J2.1	0.18	0.27	0.225	0.09	2.5
ENSG00000283828	RP11-98F14.12	0.03	0.03	0.03	0.06	0.5
ENSG00000283839	RP11-363K21.1	0.1	0.05	0.075	0.17	0.441176
ENSG00000283969	MIR6838	15.87	0	7.935	2.53	3.13636
ENSG00000283971	MIR4442	1.03	0	0.515	2.96	0.173986
ENSG00000002745	WNT16	0	0.01	0.005	0.02	0.25
ENSG00000004799	PDK4	9.17	6.84	8.005	3.37	2.37537
ENSG00000004809	SLC22A16	0.02	0.08	0.05	0.01	5
ENSG00000005844	ITGAL	0.07	0.02	0.045	0.01	4.5
ENSG00000006210	CX3CL1	0.12	0.16	0.14	0.06	2.33333
ENSG00000008710	PKD1	11	7.97	9.485	3.48	2.72557
ENSG00000009765	IYD	0.06	0.04	0.05	0.02	2.5
ENSG00000009790	TRAF3IP3	0.11	0.01	0.06	0.02	3
ENSG00000011083	SLC6A7	0.05	0.04	0.045	0.02	2.25
ENSG00000012124	CD22	1.27	1.56	1.415	0.32	4.42188
ENSG00000012223	LTF	0.08	0.03	0.055	0.01	5.5
ENSG00000012779	ALOX5	0.09	0.08	0.085	0.04	2.125
ENSG00000014257	ACPP	0.01	0.01	0.01	0.03	0.333333
ENSG00000016402	IL20RA	0.27	0.41	0.34	0.15	2.26667
ENSG00000029363	BCLAF1	71.59	75.74	73.665	36.62	2.01161
ENSG00000034053	APBA2	2.45	3.08	2.765	0.6	4.60833
ENSG00000036828	CASR	0.05	0.03	0.04	0.02	2
ENSG00000044524	EPHA3	0.02	0.03	0.025	0.09	0.277778
ENSG00000048545	GUCA1A	0.01	0	0.005	0.01	0.5
ENSG00000054938	CHRDL2	0.01	0.03	0.02	0.01	2
ENSG00000055118	KCNH2	0.01	0.03	0.02	0.01	2
ENSG00000056998	GYG2	0.01	0.03	0.02	0.01	2
ENSG00000060566	CREB3L3	0.15	0.08	0.115	0.02	5.75
ENSG00000063438	AHRR	0.13	0.11	0.12	0.04	3
ENSG00000064989	CALCRL	0.18	0.26	0.22	0.07	3.14286
ENSG00000067646	ZFY	0.01	0.01	0.01	0.02	0.5
ENSG00000068831	RASGRP2	0.04	0.04	0.04	0.02	2
ENSG00000069431	ABCC9	1.15	1.21	1.18	0.32	3.6875
ENSG00000070193	FGF10	0.03	0.03	0.03	0.01	3
ENSG00000071242	RPS6KA2	2.79	3.63	3.21	0.96	3.34375
ENSG00000072952	MRVI1	0.02	0.02	0.02	0.01	2
ENSG00000073067	CYP2W1	0.03	0.09	0.06	0.02	3
ENSG00000073605	GSDMB	3.09	2.03	2.56	1.16	2.2069
ENSG00000073737	DHRS9	0.16	0.21	0.185	0.09	2.05556
ENSG00000074706	IPCEF1	0.31	0.21	0.26	0.08	3.25
ENSG00000075884	ARHGAP15	0.69	0.28	0.485	0.24	2.02083
ENSG00000077498	TYR	0	0.02	0.01	0.02	0.5
ENSG00000077616	NAALAD2	0.26	0.16	0.21	0.06	3.5
ENSG00000077984	CST7	0	0.02	0.01	0.08	0.125
ENSG00000078401	EDN1	33.66	28.97	31.315	63.62	0.492219
ENSG00000078589	P2RY10	0	0.01	0.005	0.01	0.5
ENSG00000079385	CEACAM1	0.02	0.06	0.04	0.02	2
ENSG00000080572	PIH1D3	0.04	0	0.02	0.06	0.333333
ENSG00000081051	AFP	0.05	0.03	0.04	0.01	4
ENSG00000082293	COL19A1	0.09	0.09	0.09	0.03	3
ENSG00000083097	DOPEY1	3.57	4.83	4.2	1.27	3.30709
ENSG00000083223	ZCCHC6	23.58	28.37	25.975	12.02	2.16098
ENSG00000084628	NKAIN1	0.28	0.31	0.295	0.04	7.375
ENSG00000086548	CEACAM6	0	0.01	0.005	0.01	0.5
ENSG00000087589	CASS4	0.07	0.11	0.09	0.01	9
ENSG00000087842	PIR	0.44	0.49	0.465	0.19	2.44737
ENSG00000089048	ESF1	30.19	31.86	31.025	15.44	2.00939
ENSG00000089472	HEPH	0.02	0	0.01	0.02	0.5
ENSG00000089682	RBM41	12.7	12.6	12.65	5.77	2.19237
ENSG00000090104	RGS1	0.01	0.08	0.045	0.21	0.214286
ENSG00000090530	P3H2	1.2	1.62	1.41	3.8	0.371053
ENSG00000090539	CHRD	0.01	0.03	0.02	0.01	2
ENSG00000090932	DLL3	0.02	0.02	0.02	0.01	2
ENSG00000095585	BLNK	0.05	0.03	0.04	0.01	4
ENSG00000095777	MYO3A	0.01	0	0.005	0.01	0.5
ENSG00000095917	TPSD1	0	0.02	0.01	0.02	0.5
ENSG00000096088	PGC	0	0.01	0.005	0.01	0.5
ENSG00000099812	MISP	1.53	1.26	1.395	3.28	0.425305
ENSG00000099864	PALM	0.5	0.19	0.345	0.91	0.379121
ENSG00000099957	P2RX6	0.1	0.13	0.115	0.03	3.83333
ENSG00000099985	OSM	0.04	0	0.02	0.01	2
ENSG00000099994	SUSD2	0.06	0.1	0.08	0.01	8
ENSG00000100290	BIK	0.06	0.04	0.05	0.33	0.151515
ENSG00000100298	APOBEC3H	0.02	0.1	0.06	0.02	3
ENSG00000100505	TRIM9	1.12	1.35	1.235	0.13	9.5
ENSG00000100626	GALNT16	0.16	0.11	0.135	0.05	2.7
ENSG00000101280	ANGPT4	0.05	0.08	0.065	0.03	2.16667
ENSG00000101883	RHOXF1	0.1	0.05	0.075	0.02	3.75
ENSG00000102010	BMX	0	0.02	0.01	0.03	0.333333
ENSG00000102057	KCND1	1.94	1.72	1.83	0.74	2.47297
ENSG00000102128	RAB40AL	0.08	0.65	0.365	0.08	4.5625
ENSG00000102230	PCYT1B	0	0.02	0.01	0.02	0.5
ENSG00000102245	CD40LG	0.01	0	0.005	0.01	0.5
ENSG00000102409	BEX4	0.31	0.29	0.3	0.06	5
ENSG00000102962	CCL22	0.06	0.07	0.065	0.14	0.464286
ENSG00000103089	FA2H	0.06	0.08	0.07	0.03	2.33333
ENSG00000103375	AQP8	0.1	0.01	0.055	0.01	5.5
ENSG00000103489	XYLT1	0.03	0.03	0.03	0.06	0.5
ENSG00000104055	TGM5	0.03	0.08	0.055	0.16	0.34375
ENSG00000104237	RP1	0.36	0.25	0.305	0.04	7.625
ENSG00000104381	GDAP1	15.65	13.6	14.625	3.95	3.70253
ENSG00000104490	NCALD	0.14	0.12	0.13	0.42	0.309524
ENSG00000104814	MAP4K1	0.13	0.07	0.1	0.04	2.5
ENSG00000104848	KCNA7	0.11	0.08	0.095	0.03	3.16667
ENSG00000104894	CD37	0.3	0.06	0.18	0.06	3
ENSG00000104938	CLEC4M	0	0.03	0.015	0.03	0.5
ENSG00000104967	NOVA2	0.02	0.02	0.02	0.01	2
ENSG00000105198	LGALS13	0.04	0	0.02	0.07	0.285714
ENSG00000105219	CNTD2	0.17	0.09	0.13	0.06	2.16667
ENSG00000105392	CRX	0.08	0.04	0.06	0.02	3
ENSG00000105472	CLEC11A	0	0.06	0.03	0.01	3
ENSG00000105605	CACNG7	1.28	0.96	1.12	0.13	8.61538
ENSG00000105679	GAPDHS	0	0.01	0.005	0.01	0.5
ENSG00000105707	HPN	0.02	0	0.01	0.02	0.5
ENSG00000105737	GRIK5	0.07	0.05	0.06	0.03	2
ENSG00000105996	HOXA2	0.03	0	0.015	0.03	0.5
ENSG00000106013	ANKRD7	0	0.06	0.03	0.01	3
ENSG00000106018	VIPR2	0.01	0.03	0.02	0.01	2
ENSG00000106258	CYP3A5	0.57	0.24	0.405	0.04	10.125
ENSG00000106278	PTPRZ1	1.37	0.74	1.055	0.24	4.39583
ENSG00000106328	FSCN3	0.02	0	0.01	0.02	0.5
ENSG00000106809	OGN	0.07	0.01	0.04	0.01	4
ENSG00000106823	ECM2	0.02	0.03	0.025	0.06	0.416667
ENSG00000107731	UNC5B	0.19	1.04	0.615	0.26	2.36538
ENSG00000107831	FGF8	0	0.02	0.01	0.05	0.2
ENSG00000108405	P2RX1	0.01	0	0.005	0.02	0.25
ENSG00000108823	SGCA	0.01	0.03	0.02	0.05	0.4
ENSG00000109943	CRTAM	0.2	0.1	0.15	0.06	2.5
ENSG00000110203	FOLR3	0.09	0	0.045	0.02	2.25
ENSG00000110427	KIAA1549L	0.08	0.06	0.07	0.02	3.5
ENSG00000110799	VWF	0	0.01	0.005	0.03	0.166667
ENSG00000110852	CLEC2B	7.98	8.39	8.185	3.26	2.51074
ENSG00000110934	BIN2	0.35	0.09	0.22	0.11	2
ENSG00000111249	CUX2	0.04	0.01	0.025	0.01	2.5
ENSG00000111291	GPRC5D	0.06	0.02	0.04	0.11	0.363636
ENSG00000111404	RERGL	1.57	1.22	1.395	0.69	2.02174
ENSG00000111713	GYS2	0.16	0.1	0.13	0.03	4.33333
ENSG00000111783	RFX4	0.01	0.01	0.01	0.02	0.5
ENSG00000111850	SMIM8	5.59	6.33	5.96	2.87	2.07666
ENSG00000111863	ADTRP	97.97	108.95	103.46	50.76	2.03822
ENSG00000111886	GABRR2	2.45	2.25	2.35	0.96	2.44792
ENSG00000112077	RHAG	0.05	0.05	0.05	0.01	5
ENSG00000112159	MDN1	1.85	4.72	3.285	1.16	2.8319
ENSG00000112182	BACH2	0.36	0.57	0.465	0.09	5.16667
ENSG00000112214	FHL5	0.01	0.01	0.01	0.05	0.2
ENSG00000112299	VNN1	0.75	0.79	0.77	0.34	2.26471
ENSG00000112319	EYA4	0.65	0.99	0.82	0.34	2.41176
ENSG00000112320	SOBP	0.15	0.23	0.19	0.07	2.71429
ENSG00000112852	PCDHB2	0.53	0.92	0.725	2.24	0.323661
ENSG00000113083	LOX	34.47	22.1	28.285	57.65	0.490633
ENSG00000113088	GZMK	0.23	0.01	0.12	0.47	0.255319
ENSG00000113296	THBS4	0.24	0.14	0.19	0.98	0.193878
ENSG00000113302	IL12B	0.02	0.08	0.05	0.01	5
ENSG00000113303	BTNL8	0.03	0.02	0.025	0.01	2.5
ENSG00000113361	CDH6	0	0.01	0.005	0.01	0.5
ENSG00000114124	GRK7	0.03	0.08	0.055	0.02	2.75
ENSG00000114251	WNT5A	0.14	0.15	0.145	0.35	0.414286
ENSG00000114374	USP9Y	0.08	0.06	0.07	0.03	2.33333
ENSG00000114455	HHLA2	0.11	0.09	0.1	0.04	2.5
ENSG00000114771	AADAC	1.84	2.24	2.04	0.95	2.14737
ENSG00000114857	NKTR	56.12	49.81	52.965	26.14	2.02621
ENSG00000115008	IL1A	3.54	6.82	5.18	0.65	7.96923
ENSG00000115009	CCL20	0.8	1.69	1.245	0.4	3.1125
ENSG00000115165	CYTIP	0.08	0.19	0.135	0.03	4.5
ENSG00000115232	ITGA4	0.07	0.01	0.04	0.02	2
ENSG00000115252	PDE1A	0.03	0.07	0.05	0.02	2.5
ENSG00000115263	GCG	0.01	0	0.005	0.03	0.166667
ENSG00000115590	IL1R2	0.01	0.01	0.01	0.02	0.5
ENSG00000115602	IL1RL1	1.24	2.78	2.01	0.18	11.1667
ENSG00000115919	KYNU	1.12	1.66	1.39	0.68	2.04412
ENSG00000115934	RP11-153K16.2	0	0.03	0.015	0.04	0.375
ENSG00000116014	KISS1R	0	0.04	0.02	0.01	2
ENSG00000116183	PAPPA2	0.02	0.04	0.03	0.01	3
ENSG00000116748	AMPD1	0.01	0.02	0.015	0.04	0.375
ENSG00000116991	SIPA1L2	0.37	0.59	0.48	0.13	3.69231
ENSG00000117148	ACTL8	0	0.01	0.005	0.01	0.5
ENSG00000117281	CD160	0.01	0.01	0.01	0.03	0.333333
ENSG00000117477	CCDC181	0.16	0.06	0.11	0.02	5.5
ENSG00000117601	SERPINC1	0.13	0.1	0.115	0.01	11.5
ENSG00000118412	CASP8AP2	9.37	9.68	9.525	4.5	2.11667
ENSG00000118514	ALDH8A1	0.9	0.55	0.725	0.32	2.26563
ENSG00000118849	RARRES1	0.09	0.08	0.085	0.03	2.83333
ENSG00000119227	PIGZ	0.09	0.05	0.07	0.14	0.5
ENSG00000119547	ONECUT2	0.8	0.92	0.86	0.29	2.96552
ENSG00000119915	ELOVL3	1.09	1.2	1.145	0.54	2.12037
ENSG00000119946	CNNM1	0.01	0	0.005	0.01	0.5
ENSG00000120049	KCNIP2	1.57	1.2	1.385	0.45	3.07778
ENSG00000120055	C10orf95	0.04	0.04	0.04	0.08	0.5
ENSG00000120279	MYCT1	3.19	1.53	2.36	0.71	3.32394
ENSG00000120280	CXorf21	0.01	0.03	0.02	0.01	2
ENSG00000120664	SPG20-AS1	0.47	0.15	0.31	0.14	2.21429
ENSG00000120899	PTK2B	2.01	1.75	1.88	0.81	2.32099
ENSG00000121753	ADGRB2	0.01	0.04	0.025	0.01	2.5
ENSG00000122133	PAEP	23.04	96.49	59.765	23.02	2.59622
ENSG00000122728	TAF1L	0.24	0.34	0.29	0.12	2.41667
ENSG00000122852	SFTPA1	0.04	0	0.02	0.21	0.0952381
ENSG00000123171	CCDC70	0.03	0.02	0.025	0.08	0.3125
ENSG00000123405	NFE2	0.01	0.01	0.01	0.04	0.25
ENSG00000123454	DBH	0	0.01	0.005	0.02	0.25
ENSG00000123560	PLP1	0.13	0.08	0.105	0.05	2.1
ENSG00000123636	BAZ2B	5.79	5.83	5.81	2.77	2.09747
ENSG00000124089	MC3R	1.09	1.2	1.145	0.39	2.9359
ENSG00000124102	PI3	0.53	0.4	0.465	0.03	15.5
ENSG00000124103	FAM209A	0.39	0.69	0.54	0.07	7.71429
ENSG00000124134	KCNS1	0.1	0.05	0.075	0.15	0.5
ENSG00000124196	GTSF1L	0.12	0.39	0.255	0.02	12.75
ENSG00000124253	PCK1	0.04	0	0.02	0.01	2
ENSG00000124256	ZBP1	0.01	0.08	0.045	0.02	2.25
ENSG00000124429	POF1B	0.02	0.01	0.015	0.03	0.5
ENSG00000124467	PSG8	0	0.04	0.02	0.08	0.25
ENSG00000124491	F13A1	1.15	0.8	0.975	2.85	0.342105
ENSG00000124678	TCP11	0.49	0.34	0.415	0.15	2.76667
ENSG00000124701	APOBEC2	0.02	0	0.01	0.06	0.166667
ENSG00000124882	EREG	4.16	5.25	4.705	1.62	2.90432
ENSG00000124915	DKFZP434K028	0.08	0.09	0.085	0.02	4.25
ENSG00000125538	IL1B	2.46	2.57	2.515	1.14	2.20614
ENSG00000125551	PLGLB2	18.51	41.29	29.9	11.83	2.52747
ENSG00000125744	RTN2	15.52	14	14.76	6.67	2.21289
ENSG00000125787	GNRH2	0.25	0.05	0.15	0.05	3
ENSG00000125788	DEFB126	0	0.03	0.015	0.09	0.166667
ENSG00000125872	LRRN4	0.34	0.25	0.295	0.74	0.398649
ENSG00000125965	GDF5	0.03	0.02	0.025	0.07	0.357143
ENSG00000125998	FAM83C	0.02	0.08	0.05	0.01	5
ENSG00000126353	CCR7	0.08	0.04	0.06	0.15	0.4
ENSG00000126545	CSN1S1	0.14	0.24	0.19	0.02	9.5
ENSG00000126550	HTN1	0.99	1.63	1.31	0.25	5.24
ENSG00000126583	PRKCG	0.45	0.27	0.36	0.06	6
ENSG00000126895	AVPR2	0.01	0	0.005	0.03	0.166667
ENSG00000126952	NXF5	0.03	0.02	0.025	0.01	2.5
ENSG00000127129	EDN2	0.31	0.1	0.205	1.07	0.191589
ENSG00000127324	TSPAN8	0.03	0.06	0.045	0.02	2.25
ENSG00000127362	TAS2R3	0.07	0.27	0.17	0.03	5.66667
ENSG00000127533	F2RL3	0.06	0.07	0.065	0.33	0.19697
ENSG00000127954	STEAP4	0.07	0.06	0.065	0.02	3.25
ENSG00000128815	WDFY4	0.02	0.02	0.02	0.01	2
ENSG00000128918	ALDH1A2	0.03	0.07	0.05	0.01	5
ENSG00000129250	KIF1C	10.32	9.42	9.87	22.74	0.434037
ENSG00000129596	CDO1	0.09	0.01	0.05	0.13	0.384615
ENSG00000129673	AANAT	0.03	0	0.015	0.06	0.25
ENSG00000130283	GDF1	0.01	0.07	0.04	0.02	2
ENSG00000130307	USHBP1	0.19	0.18	0.185	0.07	2.64286
ENSG00000130529	TRPM4	2.41	1.77	2.09	0.97	2.15464
ENSG00000130595	TNNT3	0.02	0	0.01	0.06	0.166667
ENSG00000130600	H19	0.18	0.17	0.175	0.07	2.5
ENSG00000130822	PNCK	0.09	0	0.045	0.01	4.5
ENSG00000130881	LRP3	0.22	0.38	0.3	0.06	5
ENSG00000131016	AKAP12	126.53	146.84	136.685	63.6	2.14914
ENSG00000131183	SLC34A1	0.01	0	0.005	0.01	0.5
ENSG00000131203	IDO1	0.21	0.08	0.145	0.04	3.625
ENSG00000131233	GJA9	0.04	0.03	0.035	0.07	0.5
ENSG00000131650	KREMEN2	0.11	0.05	0.08	0.01	8
ENSG00000131738	KRT33B	0	0.15	0.075	0.03	2.5
ENSG00000132185	FCRLA	0.01	0.04	0.025	0.01	2.5
ENSG00000132259	CNGA4	0.01	0	0.005	0.01	0.5
ENSG00000132386	SERPINF1	4.98	8.29	6.635	3.01	2.20432
ENSG00000132437	DDC	0	0.01	0.005	0.05	0.1
ENSG00000132840	BHMT2	0.06	0.11	0.085	0.03	2.83333
ENSG00000133105	RXFP2	0.03	0.01	0.02	0.01	2
ENSG00000133710	SPINK5	0.01	0.02	0.015	0.03	0.5
ENSG00000134061	CD180	0.1	0.05	0.075	0.03	2.5
ENSG00000134201	GSTM5	0.03	0.02	0.025	0.08	0.3125
ENSG00000134247	PTGFRN	0.16	0.3	0.23	0.7	0.328571
ENSG00000134256	CD101	0	0.01	0.005	0.01	0.5
ENSG00000134460	IL2RA	0	0.01	0.005	0.03	0.166667
ENSG00000134532	SOX5	0.51	0.37	0.44	0.16	2.75
ENSG00000134548	SPX	0.39	0.44	0.415	0.08	5.1875
ENSG00000134551	PRH2	0.97	0.86	0.915	0.45	2.03333
ENSG00000134588	USP26	0	0.01	0.005	0.02	0.25
ENSG00000134765	DSC1	0.03	0.02	0.025	0.01	2.5
ENSG00000134853	PDGFRA	0.28	0.2	0.24	0.48	0.5
ENSG00000135111	TBX3	0	0.02	0.01	0.03	0.333333
ENSG00000135315	CEP162	3.19	3.7	3.445	1.69	2.03846
ENSG00000135365	PHF21A	19.57	13.8	16.685	7.99	2.08824
ENSG00000135925	WNT10A	0.01	0.03	0.02	0.01	2
ENSG00000136155	SCEL	0.49	0.07	0.28	1.75	0.16
ENSG00000136237	RAPGEF5	1.07	0.81	0.94	0.36	2.61111
ENSG00000136352	NKX2-1	0.54	0.01	0.275	5.03	0.054672
ENSG00000136425	CIB2	0.08	0.14	0.11	0.02	5.5
ENSG00000136514	RTP4	0.57	0.49	0.53	0.26	2.03846
ENSG00000136546	SCN7A	0.03	0.01	0.02	0.01	2
ENSG00000136573	BLK	0.01	0	0.005	0.01	0.5
ENSG00000137033	IL33	0	0.01	0.005	0.01	0.5
ENSG00000137090	DMRT1	0.05	0.08	0.065	0.02	3.25
ENSG00000137251	TINAG	0.03	0.03	0.03	0.01	3
ENSG00000137266	SLC22A23	0.05	0.06	0.055	0.01	5.5
ENSG00000137460	FHDC1	0.13	0.16	0.145	0.04	3.625
ENSG00000137561	TTPA	0.59	0.86	0.725	0.33	2.19697
ENSG00000137648	TMPRSS4	0.01	0	0.005	0.01	0.5
ENSG00000137726	FXYD6	0.01	0.01	0.01	0.03	0.333333
ENSG00000137745	MMP13	2.16	5.15	3.655	9.54	0.383124
ENSG00000137869	CYP19A1	0	0.01	0.005	0.01	0.5
ENSG00000137880	GCHFR	0.58	1.02	0.8	1.71	0.467836
ENSG00000138075	ABCG5	0	0.01	0.005	0.03	0.166667
ENSG00000138316	ADAMTS14	0.91	0.49	0.7	0.21	3.33333
ENSG00000138606	SHF	0.09	0.04	0.065	0.22	0.295455
ENSG00000138622	HCN4	0.08	0.06	0.07	0.01	7
ENSG00000138756	BMP2K	12.17	13.78	12.975	6.35	2.04331
ENSG00000139055	ERP27	0.03	0.16	0.095	0.22	0.431818
ENSG00000139187	KLRG1	0.02	0.03	0.025	0.11	0.227273
ENSG00000139194	RBP5	0.02	0	0.01	0.02	0.5
ENSG00000139438	FAM222A	0.78	1.03	0.905	0.3	3.01667
ENSG00000139626	ITGB7	0.01	0	0.005	0.02	0.25
ENSG00000139914	FITM1	0.1	0.15	0.125	0.33	0.378788
ENSG00000139988	RDH12	0.04	0.17	0.105	0.04	2.625
ENSG00000140093	SERPINA10	0.16	0.16	0.16	0.07	2.28571
ENSG00000140297	GCNT3	0.06	0.06	0.06	0.03	2
ENSG00000140450	ARRDC4	3.81	4.36	4.085	1.98	2.06313
ENSG00000140678	ITGAX	0.11	0.05	0.08	0.03	2.66667
ENSG00000140835	CHST4	0	0.12	0.06	0.02	3
ENSG00000141314	RHBDL3	0	0.01	0.005	0.01	0.5
ENSG00000141576	RNF157	0.1	0.1	0.1	0.05	2
ENSG00000141622	RNF165	0.05	0.02	0.035	0.08	0.4375
ENSG00000142185	TRPM2	0.07	0.06	0.065	0.2	0.325
ENSG00000142233	NTN5	0.06	0.05	0.055	0.02	2.75
ENSG00000142494	SLC47A1	0.02	0.03	0.025	0.01	2.5
ENSG00000142619	PADI3	0.02	0.06	0.04	0.02	2
ENSG00000142910	TINAGL1	3.14	2.32	2.73	7.89	0.346008
ENSG00000143110	C1orf162	0.17	0.54	0.355	0.07	5.07143
ENSG00000143365	RORC	0.04	0.02	0.03	0.06	0.5
ENSG00000143520	FLG2	0.03	0.01	0.02	0.01	2
ENSG00000143536	CRNN	0.03	0	0.015	0.03	0.5
ENSG00000143630	HCN3	2.74	2.07	2.405	1.15	2.0913
ENSG00000143994	ABHD1	0.05	0.06	0.055	0.01	5.5
ENSG00000144015	TRIM43	0	0.05	0.025	0.05	0.5
ENSG00000144191	CNGA3	0	0.01	0.005	0.01	0.5
ENSG00000144674	GOLGA4	35.5	39.99	37.745	17.4	2.16925
ENSG00000144712	CAND2	0.02	0.02	0.02	0.01	2
ENSG00000145107	TM4SF19	14.5	12.91	13.705	6.23	2.19984
ENSG00000145348	TBCK	2.93	2.86	2.895	1.42	2.03873
ENSG00000145390	USP53	34.15	38.18	36.165	13.65	2.64945
ENSG00000145734	BDP1	4.96	9.12	7.04	3.26	2.15951
ENSG00000145911	N4BP3	0.03	0.06	0.045	0.02	2.25
ENSG00000145934	TENM2	0.13	0.52	0.325	2.13	0.152582
ENSG00000145936	KCNMB1	0.06	0.03	0.045	0.02	2.25
ENSG00000145945	FAM50B	0.25	0.31	0.28	0.82	0.341463
ENSG00000146021	KLHL3	1.84	0.7	1.27	0.58	2.18966
ENSG00000146192	FGD2	1	0.26	0.63	0.12	5.25
ENSG00000146233	CYP39A1	0.86	0.76	0.81	0.31	2.6129
ENSG00000146469	VIP	0.31	0.21	0.26	0.08	3.25
ENSG00000146755	TRIM50	0.03	0.04	0.035	0.07	0.5
ENSG00000146966	DENND2A	1.16	1.13	1.145	2.47	0.463563
ENSG00000147174	GCNA	3.81	7.29	5.55	0.8	6.9375
ENSG00000147206	NXF3	0.21	0.08	0.145	0.02	7.25
ENSG00000147231	CXorf57	1.51	1.2	1.355	0.63	2.15079
ENSG00000147251	DOCK11	5.76	6.86	6.31	3.01	2.09635
ENSG00000147437	GNRH1	5.69	5.05	5.37	1.97	2.72589
ENSG00000147443	DOK2	0.01	0.01	0.01	0.04	0.25
ENSG00000148346	LCN2	0	0.02	0.01	0.05	0.2
ENSG00000148483	TMEM236	0.37	0.27	0.32	0.16	2
ENSG00000148655	C10orf11	0.02	0.02	0.02	0.08	0.25
ENSG00000148942	SLC5A12	0.06	0.12	0.09	0.04	2.25
ENSG00000148965	SAA4	0.05	0	0.025	0.05	0.5
ENSG00000149043	SYT8	0.04	0.01	0.025	0.01	2.5
ENSG00000149050	ZNF214	1.69	2.25	1.97	0.92	2.1413
ENSG00000149256	TENM4	0.06	0.06	0.06	0.03	2
ENSG00000149311	ATM	3.55	8.99	6.27	2.32	2.70259
ENSG00000149346	SLX4IP	0.27	0.63	0.45	0.13	3.46154
ENSG00000149507	OOSP2	0.39	0.1	0.245	0.08	3.0625
ENSG00000149633	KIAA1755	0.06	0.04	0.05	0.1	0.5
ENSG00000149926	FAM57B	0.21	0.02	0.115	0.02	5.75
ENSG00000149968	MMP3	0.98	1.05	1.015	0.21	4.83333
ENSG00000150551	LYPD1	0.42	0.53	0.475	1.24	0.383065
ENSG00000150873	C2orf50	0.05	0.07	0.06	0.03	2
ENSG00000151322	NPAS3	0.07	0.04	0.055	0.02	2.75
ENSG00000151475	SLC25A31	0.05	0.03	0.04	0.01	4
ENSG00000151650	VENTX	0.1	0.04	0.07	0.02	3.5
ENSG00000151948	GLT1D1	0.01	0	0.005	0.01	0.5
ENSG00000151962	RBM46	0.1	0.09	0.095	0.03	3.16667
ENSG00000152463	OLAH	0.56	0.84	0.7	0.1	7
ENSG00000152785	BMP3	0.51	0.35	0.43	0.16	2.6875
ENSG00000152953	STK32B	0.01	0	0.005	0.01	0.5
ENSG00000153012	LGI2	0.03	0.03	0.03	0.07	0.428571
ENSG00000153093	ACOXL	0.01	0.01	0.01	0.02	0.5
ENSG00000153292	ADGRF1	0.09	0.02	0.055	0.16	0.34375
ENSG00000153303	FRMD1	0.05	0.01	0.03	0.01	3
ENSG00000154274	C4orf19	0.26	0.21	0.235	1.14	0.20614
ENSG00000154310	TNIK	1.47	1.12	1.295	0.52	2.49038
ENSG00000154451	GBP5	0.16	0.28	0.22	0.04	5.5
ENSG00000154545	MAGED4	1.94	3.32	2.63	0.62	4.24194
ENSG00000154734	ADAMTS1	23.06	10.11	16.585	41.22	0.402353
ENSG00000155269	GPR78	0.05	0.01	0.03	0.01	3
ENSG00000155380	SLC16A1	0.16	0.26	0.21	0.09	2.33333
ENSG00000155495	MAGEC1	3.16	1.69	2.425	7.59	0.319499
ENSG00000155622	XAGE2	0.97	3.47	2.22	0.4	5.55
ENSG00000155714	PDZD9	0.03	0.12	0.075	0.01	7.5
ENSG00000155719	OTOA	0.09	0.19	0.14	0.06	2.33333
ENSG00000155926	SLA	0.04	0	0.02	0.01	2
ENSG00000156127	BATF	1.05	0.96	1.005	0.4	2.5125
ENSG00000156269	NAA11	0.01	0.01	0.01	0.02	0.5
ENSG00000156427	FGF18	0.16	0.24	0.2	0.05	4
ENSG00000157502	MUM1L1	0	0.01	0.005	0.01	0.5
ENSG00000157766	ACAN	0.02	0.03	0.025	0.01	2.5
ENSG00000158113	LRRC43	0.02	0.04	0.03	0.01	3
ENSG00000158423	RIBC1	0.44	0.27	0.355	0.08	4.4375
ENSG00000158639	PAGE5	25.15	51.03	38.09	14.83	2.56844
ENSG00000158887	MPZ	0.04	0.02	0.03	0.08	0.375
ENSG00000159261	CLDN14	0.46	0.42	0.44	0.13	3.38462
ENSG00000159307	SCUBE1	0.02	0.02	0.02	0.01	2
ENSG00000159674	SPON2	0.04	0.13	0.085	0.02	4.25
ENSG00000160179	ABCG1	0.26	0.16	0.21	0.1	2.1
ENSG00000160181	TFF2	0	0.03	0.015	0.03	0.5
ENSG00000160224	AIRE	0	0.01	0.005	0.03	0.166667
ENSG00000160229	ZNF66	0.53	0.86	0.695	0.34	2.04412
ENSG00000160318	CLDND2	0.02	0.06	0.04	0.02	2
ENSG00000160349	LCN1	0.31	0.34	0.325	0.1	3.25
ENSG00000160791	CCR5	0.01	0	0.005	0.01	0.5
[truncated: 1,748 more rows]
