# Supplementary material for: Silencing of SRRM4 suppresses microexon inclusion and promotes tumor growth across cancers
Source: PLoS Biol. 2021 Feb 23;19(2):e3001138. doi: 10.1371/journal.pbio.3001138 (PMC7935315; doi:10.1371/journal.pbio.3001138)
Supplement: S13 Data — SRRM4, Serine/Arginine Repetitive Matrix 4. (XLSX) [file pbio.3001138.s033.xlsx]

## Sheet: binom test summary
Binomial test results for associations of gene expression changes (fold-change ≥ 2) between cell lines with SRRM4 overexpression and an SH-SY5Y differentiation dataset.
MDA-MB-231 - 7d induction			SH-SY5Y - 7d induction
Quadrant	number of genes		Quadrant	number of genes
up (neurons) AND up (cell line)	743		up (neurons) AND up (cell line)	524
up (neurons) AND down (cell line)	259		up (neurons) AND down (cell line)	161
down (neurons) AND up (cell line)	337		down (neurons) AND up (cell line)	275
down (neurons) AND down (cell line)	148		down (neurons) AND down (cell line)	94
total	1487		total	1054
p-value	1.0134e-14		p-value	1.1447e-08

## Sheet: SH-SY5Y differentiation
SH-SY5Y differentiation dataset (Li et al. 2015)
ID	GENE	Differentiated	Undifferentiated	Fold-change (D/U)
ENSG00000162496	DHRS3	3.74	0.02	187
ENSG00000072657	TRHDE	2.3	0.02	115
ENSG00000110786	PTPN5	1.05	0.01	105
ENSG00000282024	RP3-467D16.3	7.22	0.08	90.25
ENSG00000157445	CACNA2D3	8.06	0.09	89.5556
ENSG00000130600	H19	452.84	5.08	89.1417
ENSG00000143858	SYT2	7.9	0.09	87.7778
ENSG00000210140	MT-TC	178.09	2.03	87.7291
ENSG00000221288	MIR663B	400.52	4.86	82.4115
ENSG00000198216	CACNA1E	0.74	0.01	74
ENSG00000210107	MT-TQ	327.31	4.51	72.5743
ENSG00000166736	HTR3A	2.16	0.03	72
ENSG00000276308	RP11-116D17.4	3.42	0.05	68.4
ENSG00000089847	ANKRD24	0.63	0.01	63
ENSG00000104892	KLC3	1.21	0.02	60.5
ENSG00000255234	RP11-727A23.10	4.62	0.08	57.75
ENSG00000082929	LINC01587	2.09	0.04	52.25
ENSG00000122574	WIPF3	0.52	0.01	52
ENSG00000108771	DHX58	0.49	0.01	49
ENSG00000238184	CD81-AS1	1.46	0.03	48.6667
ENSG00000188277	C15orf62	0.42	0.01	42
ENSG00000248099	INSL3	2.03	0.05	40.6
ENSG00000272341	RP1-151F17.2	1.56	0.04	39
ENSG00000166863	TAC3	5.28	0.14	37.7143
ENSG00000183248	PRR36	1.08	0.03	36
ENSG00000130700	GATA5	0.36	0.01	36
ENSG00000259395	RP11-475A13.2	0.36	0.01	36
ENSG00000198515	CNGA1	0.35	0.01	35
ENSG00000267121	CTD-2020K17.1	0.69	0.02	34.5
ENSG00000089250	NOS1	8.95	0.26	34.4231
ENSG00000210194	MT-TE	59.32	1.73	34.289
ENSG00000261572	RP11-384L8.1	1.35	0.04	33.75
ENSG00000102934	PLLP	0.67	0.02	33.5
ENSG00000155367	PPM1J	1.33	0.04	33.25
ENSG00000019505	SYT13	4.98	0.15	33.2
ENSG00000175426	PCSK1	0.33	0.01	33
ENSG00000230516	RP11-555J4.3	2.9	0.09	32.2222
ENSG00000198732	SMOC1	1.54	0.05	30.8
ENSG00000214188	ST7-OT4	1.21	0.04	30.25
ENSG00000159784	FAM131B	4.22	0.14	30.1429
ENSG00000131386	GALNT15	0.3	0.01	30
ENSG00000175264	CHST1	1.5	0.05	30
ENSG00000275216	RP11-54H7.4	2.69	0.09	29.8889
ENSG00000274080	CTA-315H11.2	0.59	0.02	29.5
ENSG00000253596	CTD-2320G14.2	1.74	0.06	29
ENSG00000058866	DGKG	0.58	0.02	29
ENSG00000210135	MT-TN	291.51	10.09	28.891
ENSG00000272970	RP11-329B9.4	1.44	0.05	28.8
ENSG00000242522	KLHL6-AS1	3.12	0.11	28.3636
ENSG00000169495	HTRA4	0.84	0.03	28
ENSG00000260158	RP11-67H24.2	3.91	0.14	27.9286
ENSG00000254488	RP11-65G9.1	1.1	0.04	27.5
ENSG00000231512	LINC01347	2.72	0.1	27.2
ENSG00000229433	LINC02069	0.27	0.01	27
ENSG00000130513	GDF15	5.44	0.21	25.9048
ENSG00000225649	AC064875.2	1.02	0.04	25.5
ENSG00000113578	FGF1	16.98	0.67	25.3433
ENSG00000125355	TMEM255A	2.02	0.08	25.25
ENSG00000148053	NTRK2	12.28	0.49	25.0612
ENSG00000249267	LINC00939	0.5	0.02	25
ENSG00000163082	SGPP2	2.21	0.09	24.5556
ENSG00000122728	TAF1L	0.49	0.02	24.5
ENSG00000015592	STMN4	23.76	0.99	24
ENSG00000213145	CRIP1	1.43	0.06	23.8333
ENSG00000249275	RP11-364P22.2	2.14	0.09	23.7778
ENSG00000260677	RP11-546O6.4	0.95	0.04	23.75
ENSG00000130518	KIAA1683	1.42	0.06	23.6667
ENSG00000282535	AC092192.1	1.65	0.07	23.5714
ENSG00000132938	MTUS2	0.47	0.02	23.5
ENSG00000265992	ESRG	2.57	0.11	23.3636
ENSG00000003400	CASP10	0.23	0.01	23
ENSG00000187546	AGMO	0.23	0.01	23
ENSG00000213265	TSGA13	0.46	0.02	23
ENSG00000251292	ERVH-1	2.5	0.11	22.7273
ENSG00000235688	AC116614.1	1.59	0.07	22.7143
ENSG00000138615	CILP	1.55	0.07	22.1429
ENSG00000074966	TXK	0.44	0.02	22
ENSG00000108684	ASIC2	0.22	0.01	22
ENSG00000221963	APOL6	0.22	0.01	22
ENSG00000233198	RNF224	0.44	0.02	22
ENSG00000241186	TDGF1	0.22	0.01	22
ENSG00000267204	LINC01782	0.22	0.01	22
ENSG00000269570	CMB9-55A18.1	0.44	0.02	22
ENSG00000281832	LINC00602	1.1	0.05	22
ENSG00000163293	NIPAL1	0.65	0.03	21.6667
ENSG00000169218	RSPO1	4.54	0.21	21.619
ENSG00000172247	C1QTNF4	0.43	0.02	21.5
ENSG00000159648	TEPP	0.64	0.03	21.3333
ENSG00000118432	CNR1	1.89	0.09	21
ENSG00000147481	SNTG1	0.21	0.01	21
ENSG00000156395	SORCS3	0.84	0.04	21
ENSG00000173404	INSM1	0.21	0.01	21
ENSG00000182348	ZNF804B	0.21	0.01	21
ENSG00000232100	LINC01653	0.42	0.02	21
ENSG00000248319	RP11-205M3.3	0.21	0.01	21
ENSG00000258010	RP11-210M15.1	0.42	0.02	21
ENSG00000263961	C1orf186	0.42	0.02	21
ENSG00000267128	RNF157-AS1	0.42	0.02	21
ENSG00000105499	PLA2G4C	1.44	0.07	20.5714
ENSG00000082126	MPP4	1.85	0.09	20.5556
ENSG00000261200	RP11-989E6.10	0.41	0.02	20.5
ENSG00000282851	BISPR	0.61	0.03	20.3333
ENSG00000171551	ECEL1	16.21	0.8	20.2625
ENSG00000162188	GNG3	81.04	4.03	20.1092
ENSG00000131471	AOC3	0.2	0.01	20
ENSG00000136059	VILL	0.2	0.01	20
ENSG00000188693	CYP51A1-AS1	0.2	0.01	20
ENSG00000176383	B3GNT4	0.39	0.02	19.5
ENSG00000188107	EYS	0.78	0.04	19.5
ENSG00000204754	LINC01951	0.39	0.02	19.5
ENSG00000226482	ADIPOQ-AS1	0.39	0.02	19.5
ENSG00000260777	CTD-2008P7.1	0.39	0.02	19.5
ENSG00000270061	RP11-214K3.19	2.14	0.11	19.4545
ENSG00000163630	SYNPR	1.75	0.09	19.4444
ENSG00000179363	TMEM31	0.96	0.05	19.2
ENSG00000260620	RP11-883G14.4	3.07	0.16	19.1875
ENSG00000100033	PRODH	1.34	0.07	19.1429
ENSG00000077092	RARB	18.56	0.97	19.134
ENSG00000250371	RP11-22A3.2	0.19	0.01	19
ENSG00000283632	EXOC3L2	0.19	0.01	19
ENSG00000284247	MIR2682	10.73	0.57	18.8246
ENSG00000259048	CTD-2058B24.2	11.37	0.61	18.6393
ENSG00000101049	SGK2	0.37	0.02	18.5
ENSG00000214279	SCART1	0.73	0.04	18.25
ENSG00000182472	CAPN12	1.43	0.08	17.875
ENSG00000245598	DACT3-AS1	0.53	0.03	17.6667
ENSG00000104972	LILRB1	0.35	0.02	17.5
ENSG00000197753	LHFPL5	0.7	0.04	17.5
ENSG00000259697	RP11-299H22.1	0.35	0.02	17.5
ENSG00000269935	RP11-482M8.3	0.35	0.02	17.5
ENSG00000272568	CTB-113D17.1	0.7	0.04	17.5
ENSG00000253799	LINC01030	0.87	0.05	17.4
ENSG00000261002	RP11-546B15.1	0.69	0.04	17.25
ENSG00000270673	YTHDF3-AS1	0.86	0.05	17.2
ENSG00000154175	ABI3BP	0.34	0.02	17
ENSG00000162641	AKNAD1	0.17	0.01	17
ENSG00000173406	DAB1	0.17	0.01	17
ENSG00000225572	DOCK4-AS1	0.17	0.01	17
ENSG00000246363	RP11-13A1.1	0.17	0.01	17
ENSG00000249584	RP11-478P10.1	0.17	0.01	17
ENSG00000276890	Metazoa_SRP	3.01	0.18	16.7222
ENSG00000102452	NALCN	0.33	0.02	16.5
ENSG00000226091	LINC00937	0.49	0.03	16.3333
ENSG00000275454	CTD-2026K11.4	0.49	0.03	16.3333
ENSG00000105398	SULT2A1	0.32	0.02	16
ENSG00000115155	OTOF	0.16	0.01	16
ENSG00000127954	STEAP4	0.16	0.01	16
ENSG00000155974	GRIP1	4.16	0.26	16
ENSG00000167117	LINC00483	0.16	0.01	16
ENSG00000174567	GOLT1A	1.28	0.08	16
ENSG00000175874	CREG2	0.16	0.01	16
ENSG00000198768	APCDD1L	0.16	0.01	16
ENSG00000212710	CTAGE1	0.16	0.01	16
ENSG00000232825	RP5-896L10.1	0.16	0.01	16
ENSG00000265194	RP11-70L8.4	0.16	0.01	16
ENSG00000272182	RP11-802O23.3	1.12	0.07	16
ENSG00000275552	CH17-302M23.1	0.16	0.01	16
ENSG00000105639	JAK3	1.57	0.1	15.7
ENSG00000130598	TNNI2	2.35	0.15	15.6667
ENSG00000139679	LPAR6	0.47	0.03	15.6667
ENSG00000189045	ANKDD1B	2.18	0.14	15.5714
ENSG00000283303	RP11-109E12.5	6.06	0.39	15.5385
ENSG00000172995	ARPP21	0.62	0.04	15.5
ENSG00000182183	FAM159A	0.31	0.02	15.5
ENSG00000203446	AC004988.1	0.31	0.02	15.5
ENSG00000205363	C15orf59	0.31	0.02	15.5
ENSG00000215196	AC091878.1	0.31	0.02	15.5
ENSG00000260091	RP11-33B1.4	0.62	0.04	15.5
ENSG00000277840	RP11-103B5.4	0.77	0.05	15.4
ENSG00000261761	RP11-103J17.2	0.46	0.03	15.3333
ENSG00000184613	NELL2	16.56	1.08	15.3333
ENSG00000160471	COX6B2	2.6	0.17	15.2941
ENSG00000273901	CTD-2619J13.27	0.91	0.06	15.1667
ENSG00000106070	GRB10	0.15	0.01	15
ENSG00000127249	ATP13A4	0.15	0.01	15
ENSG00000135077	HAVCR2	0.15	0.01	15
ENSG00000161509	GRIN2C	0.15	0.01	15
ENSG00000164035	EMCN	0.15	0.01	15
ENSG00000197587	DMBX1	0.15	0.01	15
ENSG00000236333	TRHDE-AS1	0.6	0.04	15
ENSG00000259810	AC002519.8	0.15	0.01	15
ENSG00000260583	AP000223.42	1.05	0.07	15
ENSG00000262468	LINC01569	0.3	0.02	15
ENSG00000283415	RP11-413N10.3	0.15	0.01	15
ENSG00000249859	PVT1	1.76	0.12	14.6667
ENSG00000245317	CTC-241N9.1	1.02	0.07	14.5714
ENSG00000278224	PRICKLE4	1.31	0.09	14.5556
ENSG00000120332	TNN	0.29	0.02	14.5
ENSG00000196972	SMIM10L2B	0.29	0.02	14.5
ENSG00000223387	LINC02068	0.29	0.02	14.5
ENSG00000245468	RP11-367J11.3	0.29	0.02	14.5
ENSG00000114626	ABTB1	1.3	0.09	14.4444
ENSG00000117148	ACTL8	1.15	0.08	14.375
ENSG00000176293	ZNF135	1.15	0.08	14.375
ENSG00000108242	CYP2C18	0.43	0.03	14.3333
ENSG00000128383	APOBEC3A	0.57	0.04	14.25
ENSG00000237435	RP11-147C23.1	1.14	0.08	14.25
ENSG00000158555	GDPD5	1.28	0.09	14.2222
ENSG00000101384	JAG1	11.66	0.82	14.2195
ENSG00000128285	MCHR1	1.55	0.11	14.0909
ENSG00000120279	MYCT1	0.14	0.01	14
ENSG00000134240	HMGCS2	0.14	0.01	14
ENSG00000167281	RBFOX3	0.14	0.01	14
ENSG00000168594	ADAM29	0.14	0.01	14
ENSG00000198723	C19orf45	0.28	0.02	14
ENSG00000230269	RP1-40E16.9	0.28	0.02	14
ENSG00000232748	RP11-196G11.6	0.14	0.01	14
ENSG00000260440	LINC01544	0.14	0.01	14
ENSG00000269890	RP5-1139B12.2	0.14	0.01	14
ENSG00000281103	TRG-AS1	0.14	0.01	14
ENSG00000273335	RP11-61L19.2	0.84	0.06	14
ENSG00000274929	RP11-165D7.5	0.84	0.06	14
ENSG00000204950	LRRC10B	0.83	0.06	13.8333
ENSG00000229797	AC140481.8	0.69	0.05	13.8
ENSG00000233806	LINC01237	1.24	0.09	13.7778
ENSG00000251379	RP11-484O2.1	35.08	2.55	13.7569
ENSG00000281591	DBET	1.1	0.08	13.75
ENSG00000251396	LINC01301	0.41	0.03	13.6667
ENSG00000279072	RP13-580B18.4	0.41	0.03	13.6667
ENSG00000087085	ACHE	6.28	0.46	13.6522
ENSG00000173641	HSPB7	1.35	0.1	13.5
ENSG00000272219	CTB-181H17.1	0.27	0.02	13.5
ENSG00000273139	XXbac-B444P24.14	1.08	0.08	13.5
ENSG00000134121	CHL1	1.87	0.14	13.3571
ENSG00000062096	ARSF	0.4	0.03	13.3333
ENSG00000215023	AC114730.5	1.6	0.12	13.3333
ENSG00000255031	RP11-802E16.3	0.8	0.06	13.3333
ENSG00000139194	RBP5	0.93	0.07	13.2857
ENSG00000123685	BATF3	1.98	0.15	13.2
ENSG00000186231	KLHL32	0.66	0.05	13.2
ENSG00000206062	RP13-212L9.1	0.66	0.05	13.2
ENSG00000267474	CTC-548K16.6	1.32	0.1	13.2
ENSG00000275441	RP11-666O2.2	1.18	0.09	13.1111
ENSG00000277127	Metazoa_SRP	3.66	0.28	13.0714
ENSG00000184515	BEX5	6.13	0.47	13.0426
ENSG00000265740	RN7SL339P	3.13	0.24	13.0417
ENSG00000203876	ADD3-AS1	6.11	0.47	13
ENSG00000250397	RP11-1391J7.1	0.78	0.06	13
ENSG00000007174	DNAH9	0.13	0.01	13
ENSG00000106078	COBL	0.13	0.01	13
ENSG00000126785	RHOJ	0.13	0.01	13
ENSG00000136573	BLK	0.13	0.01	13
ENSG00000163563	MNDA	0.26	0.02	13
ENSG00000174776	WDR49	0.13	0.01	13
ENSG00000177738	CTD-2201E18.3	0.26	0.02	13
ENSG00000204706	MAMDC2-AS1	0.26	0.02	13
ENSG00000232190	LINC02181	0.13	0.01	13
ENSG00000258545	RHOXF1-AS1	0.65	0.05	13
ENSG00000064300	NGFR	5.84	0.45	12.9778
ENSG00000263847	RP11-143J12.3	1.42	0.11	12.9091
ENSG00000130203	APOE	10.77	0.84	12.8214
ENSG00000250407	CTB-99A3.1	0.64	0.05	12.8
ENSG00000205857	NANOGNB	0.51	0.04	12.75
ENSG00000224717	RP11-576D8.4	0.38	0.03	12.6667
ENSG00000281852	LINC00891	1.14	0.09	12.6667
ENSG00000267034	RP11-384O8.1	12.01	0.96	12.5104
ENSG00000010610	CD4	0.25	0.02	12.5
ENSG00000128346	C22orf23	0.25	0.02	12.5
ENSG00000165617	DACT1	0.5	0.04	12.5
ENSG00000205744	DENND1C	0.5	0.04	12.5
ENSG00000227375	DLG1-AS1	0.25	0.02	12.5
ENSG00000267452	LINC02073	0.25	0.02	12.5
ENSG00000187957	DNER	8.59	0.69	12.4493
ENSG00000152818	UTRN	2.86	0.23	12.4348
ENSG00000258123	RP11-314D7.2	10.32	0.83	12.4337
ENSG00000224799	RP11-445O16.3	4.47	0.36	12.4167
ENSG00000125851	PCSK2	0.62	0.05	12.4
ENSG00000254339	RP11-267L5.1	1.24	0.1	12.4
ENSG00000272540	XXbac-BPG252P9.9	0.62	0.05	12.4
ENSG00000100234	TIMP3	71.06	5.76	12.3368
ENSG00000182257	PRR34	0.37	0.03	12.3333
ENSG00000204060	FOXO6	0.37	0.03	12.3333
ENSG00000278899	RP11-350J20.13	0.37	0.03	12.3333
ENSG00000241484	ARHGAP8	1.22	0.1	12.2
ENSG00000262655	SPON1	0.61	0.05	12.2
ENSG00000143502	SUSD4	0.73	0.06	12.1667
ENSG00000263280	LA16c-325D7.2	0.73	0.06	12.1667
ENSG00000213121	RP11-306O13.1	21.79	1.8	12.1056
ENSG00000100302	RASD2	0.24	0.02	12
ENSG00000105664	COMP	0.36	0.03	12
ENSG00000124429	POF1B	0.12	0.01	12
ENSG00000138271	GPR87	0.24	0.02	12
ENSG00000164764	SBSPON	0.72	0.06	12
ENSG00000165970	SLC6A5	0.12	0.01	12
ENSG00000186265	BTLA	0.12	0.01	12
ENSG00000188112	C6orf132	0.12	0.01	12
ENSG00000196639	HRH1	0.12	0.01	12
ENSG00000224363	RP11-289H16.1	0.24	0.02	12
ENSG00000231782	LINC00575	0.48	0.04	12
ENSG00000232006	AC005537.2	0.24	0.02	12
ENSG00000248309	MEF2C-AS1	0.24	0.02	12
ENSG00000254440	PBOV1	0.12	0.01	12
ENSG00000259776	RP11-544D21.2	0.12	0.01	12
ENSG00000271858	CYB561D2	0.48	0.04	12
ENSG00000173068	BNC2	2.39	0.2	11.95
ENSG00000259007	RP11-463J10.3	0.95	0.08	11.875
ENSG00000227210	AC079145.4	0.83	0.07	11.8571
ENSG00000108387	2004-09-01	25.4	2.15	11.814
ENSG00000066248	NGEF	0.59	0.05	11.8
ENSG00000275978	Metazoa_SRP	5.42	0.46	11.7826
ENSG00000239542	RN7SL399P	2	0.17	11.7647
ENSG00000271151	RP11-394I13.2	0.47	0.04	11.75
ENSG00000134259	NGF	0.82	0.07	11.7143
ENSG00000231249	ITPR1-AS1	1.52	0.13	11.6923
ENSG00000120088	CRHR1	1.4	0.12	11.6667
ENSG00000174279	EVX2	0.35	0.03	11.6667
ENSG00000249346	LINC01016	0.35	0.03	11.6667
ENSG00000250303	RP11-356J5.12	0.7	0.06	11.6667
ENSG00000258765	RP11-692C24.2	51.63	4.43	11.6546
ENSG00000099338	CATSPERG	1.28	0.11	11.6364
ENSG00000146005	PSD2	2.79	0.24	11.625
ENSG00000152214	RIT2	2.67	0.23	11.6087
ENSG00000120055	C10orf95	0.58	0.05	11.6
ENSG00000230565	ZNF32-AS2	1.39	0.12	11.5833
ENSG00000011201	ANOS1	0.69	0.06	11.5
ENSG00000156206	CFAP161	0.23	0.02	11.5
ENSG00000166927	MS4A7	0.23	0.02	11.5
ENSG00000225546	LVCAT5	0.23	0.02	11.5
ENSG00000070748	CHAT	0.8	0.07	11.4286
ENSG00000249599	BMPR1B-AS1	0.8	0.07	11.4286
ENSG00000249722	CTC-430J12.2	0.8	0.07	11.4286
ENSG00000142621	FHAD1	1.71	0.15	11.4
ENSG00000198221	AFDN-AS1	0.57	0.05	11.4
ENSG00000266680	RP5-1148A21.3	0.57	0.05	11.4
ENSG00000271755	RP1-153G14.4	0.57	0.05	11.4
ENSG00000224050	RP1-90G24.6	0.68	0.06	11.3333
ENSG00000253686	LINC01484	0.34	0.03	11.3333
ENSG00000272068	RP11-284F21.9	0.34	0.03	11.3333
ENSG00000102032	RENBP	1.13	0.1	11.3
ENSG00000062038	CDH3	0.79	0.07	11.2857
ENSG00000267291	CTB-186G2.1	0.79	0.07	11.2857
ENSG00000248458	RP4-598P13.1	49.07	4.35	11.2805
ENSG00000162728	KCNJ9	2.59	0.23	11.2609
ENSG00000068831	RASGRP2	2.25	0.2	11.25
ENSG00000123358	NR4A1	0.9	0.08	11.25
ENSG00000228288	PCAT6	2.22	0.2	11.1
ENSG00000268635	RP11-739B23.1	0.33	0.03	11
ENSG00000021645	NRXN3	0.22	0.02	11
ENSG00000076258	FMO4	0.22	0.02	11
ENSG00000103647	CORO2B	0.55	0.05	11
ENSG00000110665	C11orf21	0.11	0.01	11
ENSG00000114654	EFCC1	0.11	0.01	11
ENSG00000132357	CARD6	0.11	0.01	11
ENSG00000152580	IGSF10	0.11	0.01	11
ENSG00000154099	DNAAF1	0.22	0.02	11
ENSG00000154645	CHODL	0.11	0.01	11
ENSG00000166573	GALR1	0.11	0.01	11
ENSG00000169508	GPR183	0.22	0.02	11
ENSG00000196878	LAMB3	0.11	0.01	11
ENSG00000197467	COL13A1	0.11	0.01	11
ENSG00000198569	SLC34A3	0.22	0.02	11
ENSG00000219438	FAM19A5	0.77	0.07	11
ENSG00000223573	TINCR	0.22	0.02	11
ENSG00000224536	RP11-134G8.7	0.22	0.02	11
ENSG00000233008	LINC01725	0.11	0.01	11
ENSG00000237975	FLG-AS1	0.11	0.01	11
ENSG00000260698	RP11-439E19.9	0.22	0.02	11
ENSG00000267107	PCAT19	0.11	0.01	11
ENSG00000274554	RP11-240G22.5	0.11	0.01	11
ENSG00000277715	RP11-651L5.3	0.22	0.02	11
ENSG00000197568	HHLA3	1.75	0.16	10.9375
ENSG00000188672	RHCE	1.53	0.14	10.9286
ENSG00000188958	UTS2B	0.98	0.09	10.8889
ENSG00000224822	THRB-IT1	0.98	0.09	10.8889
ENSG00000250061	RP11-541P9.3	0.98	0.09	10.8889
ENSG00000186453	FAM228A	1.52	0.14	10.8571
ENSG00000275494	RP11-266L9.8	1.52	0.14	10.8571
ENSG00000234546	LINC01759	1.62	0.15	10.8
ENSG00000260992	DOCK9-AS2	1.94	0.18	10.7778
ENSG00000253679	KB-1410C5.2	0.43	0.04	10.75
ENSG00000226572	SNORD57	16.01	1.5	10.6733
ENSG00000204779	FOXD4L5	2.56	0.24	10.6667
ENSG00000261758	RP11-102M11.2	0.32	0.03	10.6667
ENSG00000264589	MAPT-AS1	0.32	0.03	10.6667
ENSG00000224790	AP000704.5	0.96	0.09	10.6667
ENSG00000260975	RP11-142G1.3	45.52	4.27	10.6604
ENSG00000065618	COL17A1	1.49	0.14	10.6429
ENSG00000102996	MMP15	18.78	1.77	10.6102
ENSG00000223525	RABGAP1L-IT1	3.92	0.37	10.5946
ENSG00000080031	PTPRH	4.44	0.42	10.5714
ENSG00000242154	RP4-778K6.3	0.74	0.07	10.5714
ENSG00000281904	CH17-132F21.5	1.69	0.16	10.5625
ENSG00000250067	YJEFN3	1.9	0.18	10.5556
ENSG00000104059	FAM189A1	0.42	0.04	10.5
ENSG00000105963	ADAP1	0.42	0.04	10.5
ENSG00000110042	DTX4	0.21	0.02	10.5
ENSG00000124602	UNC5CL	0.21	0.02	10.5
ENSG00000132837	DMGDH	0.21	0.02	10.5
ENSG00000137473	TTC29	0.21	0.02	10.5
ENSG00000170345	FOS	4.62	0.44	10.5
ENSG00000172164	SNTB1	0.21	0.02	10.5
ENSG00000184451	CCR10	0.21	0.02	10.5
ENSG00000228308	LINC01209	0.21	0.02	10.5
ENSG00000228686	RP11-492I21.1	0.63	0.06	10.5
ENSG00000230876	LINC00486	0.21	0.02	10.5
ENSG00000273618	RP11-66N24.7	0.21	0.02	10.5
ENSG00000282997	RP11-95C14.1	0.21	0.02	10.5
ENSG00000260253	RP4-676L2.1	1.57	0.15	10.4667
ENSG00000179008	C14orf39	1.36	0.13	10.4615
ENSG00000248905	FMN1	2.09	0.2	10.45
ENSG00000108231	LGI1	2.61	0.25	10.44
ENSG00000228031	AC078842.3	0.73	0.07	10.4286
ENSG00000236617	RP11-46H11.12	0.73	0.07	10.4286
ENSG00000152377	SPOCK1	12.85	1.24	10.3629
ENSG00000272138	LINC01607	6.94	0.67	10.3582
ENSG00000101292	PROKR2	2.17	0.21	10.3333
ENSG00000237512	UNC5B-AS1	0.62	0.06	10.3333
ENSG00000261065	RP11-74C13.4	0.93	0.09	10.3333
ENSG00000090539	CHRD	0.41	0.04	10.25
ENSG00000271387	RP11-382D12.2	0.41	0.04	10.25
ENSG00000274225	KB-68A7.1	3.58	0.35	10.2286
ENSG00000106733	NMRK1	0.61	0.06	10.1667
ENSG00000273249	LL09NC01-251B2.3	0.61	0.06	10.1667
ENSG00000282012	LL22NC03-N95F10.1	2.03	0.2	10.15
ENSG00000224559	LINC01087	0.71	0.07	10.1429
ENSG00000231172	AC007099.1	1.62	0.16	10.125
ENSG00000005187	ACSM3	0.1	0.01	10
ENSG00000092068	SLC7A8	0.1	0.01	10
ENSG00000105675	ATP4A	0.1	0.01	10
ENSG00000156414	TDRD9	0.1	0.01	10
ENSG00000171804	WDR87	0.1	0.01	10
ENSG00000186188	FFAR4	0.2	0.02	10
ENSG00000198133	TMEM229B	0.3	0.03	10
ENSG00000203797	DDO	0.2	0.02	10
ENSG00000221845	C7orf65	0.1	0.01	10
ENSG00000229153	EPHA1-AS1	0.2	0.02	10
ENSG00000230366	DSCR9	0.5	0.05	10
ENSG00000236197	AC002429.5	0.1	0.01	10
ENSG00000250423	KIAA1210	0.1	0.01	10
ENSG00000255366	RP11-1134I14.8	0.1	0.01	10
ENSG00000257870	RP11-616L12.1	0.6	0.06	10
ENSG00000261439	DKFZP434H168	0.2	0.02	10
ENSG00000267764	RP11-484L8.1	0.4	0.04	10
ENSG00000280025	CTA-992D9.8	0.2	0.02	10
ENSG00000143217	NECTIN4	0.7	0.07	10
ENSG00000250284	CTB-1I21.1	4.79	0.48	9.97917
ENSG00000273320	RP11-22N19.2	1.69	0.17	9.94118
ENSG00000135919	SERPINE2	4.37	0.44	9.93182
ENSG00000160963	COL26A1	2.58	0.26	9.92308
ENSG00000189143	CLDN4	0.99	0.1	9.9
ENSG00000028277	POU2F2	0.89	0.09	9.88889
ENSG00000232533	AC093673.5	6.59	0.67	9.83582
ENSG00000278071	RP11-736N17.10	0.59	0.06	9.83333
ENSG00000170324	FRMPD2	0.49	0.05	9.8
ENSG00000162148	PPP1R32	0.88	0.09	9.77778
ENSG00000225806	RP1-309F20.3	0.39	0.04	9.75
ENSG00000244327	RP11-383G6.3	0.97	0.1	9.7
ENSG00000249994	CTD-2383I20.1	2.23	0.23	9.69565
ENSG00000116819	TFAP2E	0.29	0.03	9.66667
ENSG00000165197	VEGFD	0.29	0.03	9.66667
ENSG00000273362	KB-67B5.17	2.41	0.25	9.64
ENSG00000114270	COL7A1	0.48	0.05	9.6
ENSG00000279278	CH17-264L24.1	0.96	0.1	9.6
ENSG00000152779	SLC16A12	1.34	0.14	9.57143
ENSG00000237356	AL163953.3	1.34	0.14	9.57143
ENSG00000273549	Metazoa_SRP	3.72	0.39	9.53846
ENSG00000058335	RASGRF1	0.19	0.02	9.5
ENSG00000122733	PHF24	0.38	0.04	9.5
ENSG00000134070	IRAK2	0.57	0.06	9.5
ENSG00000187642	PERM1	0.19	0.02	9.5
ENSG00000249816	LINC00964	0.19	0.02	9.5
ENSG00000258050	RP11-698F20.3	0.76	0.08	9.5
ENSG00000275437	RP5-908M14.10	0.19	0.02	9.5
ENSG00000237357	RP11-475I24.3	2.75	0.29	9.48276
ENSG00000284152	MIR6758	23.38	2.47	9.46559
ENSG00000197208	SLC22A4	0.85	0.09	9.44444
ENSG00000173597	SULT1B1	4.14	0.44	9.40909
ENSG00000176697	BDNF	2.54	0.27	9.40741
ENSG00000249731	RP11-259O2.3	146.19	15.55	9.40129
ENSG00000280341	LA16c-60D12.1	1.88	0.2	9.4
ENSG00000174498	IGDCC3	1.78	0.19	9.36842
ENSG00000125895	TMEM74B	4.77	0.51	9.35294
ENSG00000164326	CARTPT	15.31	1.64	9.33537
ENSG00000215475	SIAH3	0.28	0.03	9.33333
ENSG00000245059	RP11-303E16.7	0.28	0.03	9.33333
ENSG00000122420	PTGFR	5.12	0.55	9.30909
ENSG00000262692	CTD-3195I5.3	1.86	0.2	9.3
ENSG00000144550	CPNE9	0.65	0.07	9.28571
ENSG00000176840	MIR7-3HG	6.31	0.68	9.27941
ENSG00000225950	NTF4	0.37	0.04	9.25
ENSG00000257588	RP11-469H8.6	0.37	0.04	9.25
ENSG00000266718	RP11-466A19.1	0.37	0.04	9.25
ENSG00000272155	RP11-707M3.3	0.83	0.09	9.22222
ENSG00000127124	HIVEP3	0.46	0.05	9.2
ENSG00000281548	LINC00895	0.46	0.05	9.2
ENSG00000257556	RP11-44N21.1	1.01	0.11	9.18182
ENSG00000278627	RP11-506H21.5	2.1	0.23	9.13043
ENSG00000270265	RP11-731D1.4	0.73	0.08	9.125
ENSG00000163377	FAM19A4	0.82	0.09	9.11111
ENSG00000224897	POT1-AS1	2.18	0.24	9.08333
ENSG00000159387	IRX6	0.27	0.03	9
ENSG00000178130	FAM27E5	0.54	0.06	9
ENSG00000260239	RP11-274H24.1	0.27	0.03	9
ENSG00000261080	RP1-166H4.2	0.27	0.03	9
ENSG00000070729	CNGB1	0.18	0.02	9
ENSG00000112379	ARFGEF3	0.09	0.01	9
ENSG00000118596	SLC16A7	0.09	0.01	9
ENSG00000122787	AKR1D1	0.18	0.02	9
ENSG00000130943	PKDREJ	0.09	0.01	9
ENSG00000150394	CDH8	0.09	0.01	9
ENSG00000160161	CILP2	0.9	0.1	9
ENSG00000181690	PLAG1	0.18	0.02	9
ENSG00000197670	RP4-724E16.2	0.09	0.01	9
ENSG00000214106	PAXIP1-AS2	0.18	0.02	9
ENSG00000232855	AF131217.1	0.09	0.01	9
ENSG00000237505	PKN2-AS1	0.09	0.01	9
ENSG00000248746	ACTN3	0.09	0.01	9
ENSG00000271931	RP11-63L7.5	0.72	0.08	9
ENSG00000232160	RAP2C-AS1	2.06	0.23	8.95652
ENSG00000183671	GPR1	5.28	0.59	8.94915
ENSG00000174521	TTC9B	8.91	1	8.91
ENSG00000175097	RAG2	0.8	0.09	8.88889
ENSG00000272342	LINC01115	0.62	0.07	8.85714
ENSG00000276570	CTD-2587H24.14	0.62	0.07	8.85714
ENSG00000214650	RP11-83B20.1	0.53	0.06	8.83333
ENSG00000234350	AC007405.4	0.53	0.06	8.83333
ENSG00000258422	RP11-486O13.2	1.76	0.2	8.8
ENSG00000267248	CTD-2319I12.4	3.34	0.38	8.78947
ENSG00000283317	RP11-122G18.11	1.23	0.14	8.78571
ENSG00000260077	RP11-254F7.2	1.58	0.18	8.77778
ENSG00000261105	LMO7-AS1	2.45	0.28	8.75
ENSG00000102362	SYTL4	5.5	0.63	8.73016
ENSG00000138769	CDKL2	2.79	0.32	8.71875
ENSG00000253837	RP11-177H13.2	0.61	0.07	8.71429
ENSG00000121454	LHX4	0.26	0.03	8.66667
ENSG00000214946	TBC1D26	0.26	0.03	8.66667
ENSG00000259219	CTD-3076O17.2	0.26	0.03	8.66667
ENSG00000269927	RP6-91H8.3	0.78	0.09	8.66667
ENSG00000253505	CTA-398F10.1	3.29	0.38	8.65789
ENSG00000198695	MT-ND6	136.49	15.77	8.65504
ENSG00000197093	GAL3ST4	1.21	0.14	8.64286
ENSG00000129535	NRL	0.43	0.05	8.6
ENSG00000230448	LINC00276	0.43	0.05	8.6
ENSG00000235221	RP11-459J23.1	0.43	0.05	8.6
ENSG00000197580	BCO2	0.6	0.07	8.57143
ENSG00000064692	SNCAIP	2.14	0.25	8.56
ENSG00000041353	RAB27B	17.46	2.04	8.55882
ENSG00000178690	DYNAP	0.77	0.09	8.55556
ENSG00000271228	CTC-336P14.1	1.11	0.13	8.53846
ENSG00000146151	HMGCLL1	3.07	0.36	8.52778
ENSG00000119698	PPP4R4	0.17	0.02	8.5
ENSG00000139549	DHH	0.17	0.02	8.5
ENSG00000146521	LINC01558	0.17	0.02	8.5
ENSG00000221843	C2orf16	0.17	0.02	8.5
ENSG00000223910	ZNF32-AS3	0.17	0.02	8.5
ENSG00000229867	STEAP3-AS1	0.17	0.02	8.5
ENSG00000262585	LINC01979	0.17	0.02	8.5
ENSG00000273706	LHX1	0.17	0.02	8.5
ENSG00000279685	MAPT-IT1	0.17	0.02	8.5
ENSG00000240373	SEC62-AS1	1.19	0.14	8.5
ENSG00000106484	MEST	1.95	0.23	8.47826
ENSG00000164106	SCRG1	1.1	0.13	8.46154
ENSG00000249409	RP11-501E14.1	26.97	3.19	8.45455
ENSG00000233954	UQCRHL	0.76	0.09	8.44444
ENSG00000174460	ZCCHC12	16.84	2	8.42
ENSG00000260394	LA16c-313D11.9	0.84	0.1	8.4
ENSG00000145198	VWA5B2	0.67	0.08	8.375
ENSG00000179921	GPBAR1	0.67	0.08	8.375
ENSG00000263916	RP11-110H1.4	0.67	0.08	8.375
ENSG00000236154	RP11-343J3.2	5.77	0.69	8.36232
ENSG00000124762	CDKN1A	52.09	6.23	8.36116
ENSG00000003436	TFPI	0.25	0.03	8.33333
ENSG00000163749	CCDC158	0.25	0.03	8.33333
ENSG00000223356	RP11-66D17.5	0.75	0.09	8.33333
ENSG00000226854	RP11-212D3.4	0.25	0.03	8.33333
ENSG00000253313	C1orf210	0.25	0.03	8.33333
ENSG00000272954	KB-1440D3.13	0.75	0.09	8.33333
ENSG00000269987	RP3-430N8.11	0.58	0.07	8.28571
ENSG00000274848	Metazoa_SRP	2.89	0.35	8.25714
ENSG00000171608	PIK3CD	1.98	0.24	8.25
ENSG00000171798	KNDC1	0.33	0.04	8.25
ENSG00000185664	PMEL	12.54	1.52	8.25
ENSG00000237686	RP5-1120P11.1	1.07	0.13	8.23077
ENSG00000163645	ERICH6	0.74	0.09	8.22222
ENSG00000166510	CCDC68	1.48	0.18	8.22222
ENSG00000149599	DUSP15	1.15	0.14	8.21429
ENSG00000279375	CH17-140K24.6	0.82	0.1	8.2
ENSG00000281205	LINC00950	0.41	0.05	8.2
ENSG00000278527	SNORD22	3.77	0.46	8.19565
ENSG00000130812	ANGPTL6	0.49	0.06	8.16667
ENSG00000264015	RP11-176N18.2	0.98	0.12	8.16667
ENSG00000269680	CTD-3128G10.6	0.49	0.06	8.16667
ENSG00000165023	DIRAS2	2.69	0.33	8.15152
ENSG00000146285	SCML4	1.14	0.14	8.14286
ENSG00000163637	PRICKLE2	1.22	0.15	8.13333
ENSG00000175206	NPPA	30	3.69	8.13008
ENSG00000196581	AJAP1	0.65	0.08	8.125
ENSG00000266985	CTD-2329C7.2	0.65	0.08	8.125
ENSG00000110628	SLC22A18	0.73	0.09	8.11111
ENSG00000170745	KCNS3	1.7	0.21	8.09524
ENSG00000261487	AC135048.13	8.06	1	8.06
ENSG00000277352	KB-68A7.2	1.37	0.17	8.05882
ENSG00000066185	ZMYND12	1.45	0.18	8.05556
ENSG00000009765	IYD	0.08	0.01	8
ENSG00000103888	CEMIP	0.08	0.01	8
ENSG00000124140	SLC12A5	0.16	0.02	8
ENSG00000124493	GRM4	0.08	0.01	8
ENSG00000150938	CRIM1	0.08	0.01	8
ENSG00000154258	ABCA9	0.4	0.05	8
ENSG00000163833	FBXO40	0.08	0.01	8
ENSG00000166682	TMPRSS5	0.24	0.03	8
ENSG00000171502	COL24A1	0.08	0.01	8
ENSG00000183230	CTNNA3	0.08	0.01	8
ENSG00000183908	LRRC55	0.08	0.01	8
ENSG00000184860	SDR42E1	0.08	0.01	8
ENSG00000188981	MSANTD1	0.16	0.02	8
ENSG00000198685	LINC01565	0.08	0.01	8
ENSG00000204446	C9orf170	0.08	0.01	8
ENSG00000215045	GRID2IP	0.48	0.06	8
ENSG00000215244	RP11-563J2.2	0.08	0.01	8
ENSG00000230628	RP4-781K5.6	0.08	0.01	8
ENSG00000234766	LINC01496	0.72	0.09	8
ENSG00000238755	LINC02006	0.4	0.05	8
ENSG00000240086	RP11-657O9.1	0.56	0.07	8
ENSG00000244588	RAD21L1	0.88	0.11	8
ENSG00000253967	RP11-333A23.4	0.24	0.03	8
ENSG00000260205	RP11-108B14.5	0.08	0.01	8
ENSG00000260597	AC012531.25	0.08	0.01	8
ENSG00000273151	RP11-449P15.2	0.24	0.03	8
ENSG00000279949	RP11-10A14.9	0.56	0.07	8
ENSG00000276075	CTD-2012K14.8	3.67	0.46	7.97826
ENSG00000255443	RP1-68D18.4	3.11	0.39	7.97436
ENSG00000237819	AC002454.1	16.56	2.08	7.96154
ENSG00000131650	KREMEN2	1.83	0.23	7.95652
ENSG00000274281	RP11-326N17.2	10.32	1.3	7.93846
ENSG00000151136	BTBD11	3.72	0.47	7.91489
ENSG00000108370	RGS9	8.07	1.02	7.91176
ENSG00000242950	ERVW-1	0.71	0.09	7.88889
ENSG00000269038	AP001462.6	0.71	0.09	7.88889
ENSG00000135423	GLS2	3.31	0.42	7.88095
ENSG00000248671	ALG1L9P	0.63	0.08	7.875
ENSG00000270419	CAHM	1.26	0.16	7.875
ENSG00000131831	RAI2	1.1	0.14	7.85714
ENSG00000135407	AVIL	0.55	0.07	7.85714
ENSG00000273394	RP11-255E6.6	0.55	0.07	7.85714
ENSG00000197934	CYYR1-AS1	0.47	0.06	7.83333
ENSG00000126500	FLRT1	2.42	0.31	7.80645
ENSG00000232542	DPYD-IT1	6.31	0.81	7.79012
ENSG00000275645	RP11-817O13.9	3.66	0.47	7.78723
ENSG00000270048	RP11-214K3.22	2.49	0.32	7.78125
ENSG00000272323	CTD-2517O10.6	0.7	0.09	7.77778
ENSG00000157388	CACNA1D	5.35	0.69	7.75362
ENSG00000080166	DCT	0.31	0.04	7.75
ENSG00000172350	ABCG4	0.31	0.04	7.75
ENSG00000233175	CTD-2020K17.3	0.31	0.04	7.75
ENSG00000259185	RP11-56B16.4	0.62	0.08	7.75
ENSG00000237414	RP11-321L2.2	61.45	7.94	7.73929
ENSG00000116661	FBXO2	4.09	0.53	7.71698
ENSG00000139112	GABARAPL1	24.4	3.17	7.69716
ENSG00000227388	RP11-112J3.16	3.77	0.49	7.69388
ENSG00000161681	SHANK1	1	0.13	7.69231
ENSG00000185633	NDUFA4L2	11.53	1.5	7.68667
ENSG00000272695	GAS6-AS2	1.46	0.19	7.68421
ENSG00000132170	PPARG	1.61	0.21	7.66667
ENSG00000161653	NAGS	0.23	0.03	7.66667
ENSG00000163958	ZDHHC19	0.23	0.03	7.66667
ENSG00000233695	GAS6-AS1	0.92	0.12	7.66667
ENSG00000234387	RP11-340I6.1	0.46	0.06	7.66667
ENSG00000129990	SYT5	5.65	0.74	7.63514
ENSG00000228980	LINC01205	1.22	0.16	7.625
ENSG00000214360	EFCAB9	0.38	0.05	7.6
ENSG00000256538	RP11-847H18.3	0.38	0.05	7.6
ENSG00000263276	RP11-96D1.10	0.76	0.1	7.6
ENSG00000264546	RP11-464D20.6	0.38	0.05	7.6
ENSG00000243477	NAT6	1.67	0.22	7.59091
ENSG00000132958	TPTE2	1.29	0.17	7.58824
ENSG00000237212	RP11-569G13.2	0.53	0.07	7.57143
ENSG00000283633	AC005301.9	2.12	0.28	7.57143
ENSG00000236385	RP11-114M1.2	0.83	0.11	7.54545
ENSG00000118785	SPP1	1.81	0.24	7.54167
ENSG00000274216	Metazoa_SRP	6.32	0.84	7.52381
ENSG00000173175	ADCY5	1.88	0.25	7.52
ENSG00000101955	SRPX	3.68	0.49	7.5102
ENSG00000203772	SPRN	0.9	0.12	7.5
ENSG00000213793	ZNF888	1.35	0.18	7.5
ENSG00000151364	KCTD14	0.15	0.02	7.5
ENSG00000162706	CADM3	0.15	0.02	7.5
ENSG00000165917	RAPSN	0.15	0.02	7.5
ENSG00000168918	INPP5D	0.6	0.08	7.5
ENSG00000182050	MGAT4C	0.15	0.02	7.5
ENSG00000183914	DNAH2	0.15	0.02	7.5
ENSG00000184999	SLC22A10	0.15	0.02	7.5
ENSG00000204183	GDF5OS	0.15	0.02	7.5
ENSG00000247363	RP11-637A17.2	0.15	0.02	7.5
ENSG00000261407	RP11-326A19.3	0.6	0.08	7.5
ENSG00000261646	RP11-489G11.3	0.15	0.02	7.5
ENSG00000280660	RP11-437J2.3	0.15	0.02	7.5
ENSG00000280927	CTBP1-AS	0.15	0.02	7.5
ENSG00000210176	MT-TH	38.87	5.19	7.4894
ENSG00000164398	ACSL6	1.42	0.19	7.47368
ENSG00000205683	DPF3	9.77	1.32	7.40152
ENSG00000105289	TJP3	0.37	0.05	7.4
ENSG00000204219	TCEA3	5.39	0.73	7.38356
ENSG00000261645	DISC1FP1	1.62	0.22	7.36364
ENSG00000104901	DKKL1	2.79	0.38	7.34211
ENSG00000158683	PKD1L1	0.22	0.03	7.33333
ENSG00000187902	SHISA7	0.22	0.03	7.33333
ENSG00000227912	RP11-69C17.3	0.22	0.03	7.33333
ENSG00000229727	AC013460.1	0.22	0.03	7.33333
ENSG00000234492	RPL34-AS1	0.22	0.03	7.33333
ENSG00000264635	RP11-769O8.3	0.22	0.03	7.33333
ENSG00000257891	CTD-2311B13.1	2.42	0.33	7.33333
ENSG00000183186	C2CD4C	3.73	0.51	7.31373
ENSG00000225226	LINC01795	0.73	0.1	7.3
ENSG00000181444	ZNF467	1.24	0.17	7.29412
ENSG00000259737	RP11-475A13.1	0.51	0.07	7.28571
ENSG00000112562	SMOC2	0.8	0.11	7.27273
ENSG00000213714	FAM209B	0.8	0.11	7.27273
ENSG00000270016	RP11-932O9.8	1.09	0.15	7.26667
ENSG00000127863	TNFRSF19	14.17	1.95	7.26667
ENSG00000139289	PHLDA1	9	1.24	7.25806
ENSG00000121075	TBX4	0.29	0.04	7.25
ENSG00000135363	LMO2	0.58	0.08	7.25
ENSG00000196167	COLCA1	0.58	0.08	7.25
ENSG00000198671	RP11-168J19.2	0.29	0.04	7.25
ENSG00000204282	TNRC6C-AS1	0.58	0.08	7.25
ENSG00000164318	EGFLAM	3.91	0.54	7.24074
ENSG00000183569	SERHL2	5.28	0.73	7.23288
ENSG00000177106	EPS8L2	0.94	0.13	7.23077
ENSG00000254578	CTD-2517M22.16	0.65	0.09	7.22222
ENSG00000237484	LINC01684	8.43	1.17	7.20513
ENSG00000214999	AC129492.6	0.72	0.1	7.2
ENSG00000237886	NALT1	0.36	0.05	7.2
ENSG00000101448	EPPIN	1.87	0.26	7.19231
ENSG00000254302	RP11-431M3.1	1.51	0.21	7.19048
ENSG00000258303	RP11-887P2.6	1.15	0.16	7.1875
ENSG00000125531	FNDC11	6.54	0.91	7.18681
ENSG00000128394	APOBEC3F	0.43	0.06	7.16667
ENSG00000257595	RP3-473L9.4	0.93	0.13	7.15385
ENSG00000269296	AC005614.3	0.93	0.13	7.15385
ENSG00000100060	MFNG	0.5	0.07	7.14286
ENSG00000235934	AC007405.8	0.5	0.07	7.14286
ENSG00000090382	LYZ	0.57	0.08	7.125
ENSG00000237870	AC073130.1	0.64	0.09	7.11111
ENSG00000269050	CTC-360G5.6	0.64	0.09	7.11111
ENSG00000284553	MIR6886	20.46	2.88	7.10417
ENSG00000242398	RN7SL800P	2.13	0.3	7.1
ENSG00000255136	CTD-2562J17.4	2.2	0.31	7.09677
ENSG00000229407	RP11-12M5.3	1.49	0.21	7.09524
ENSG00000224383	PRR29	0.78	0.11	7.09091
ENSG00000196096	AC079610.2	2.34	0.33	7.09091
ENSG00000271732	RP5-1182A14.5	0.85	0.12	7.08333
ENSG00000256299	RP11-989F5.3	0.92	0.13	7.07692
ENSG00000143847	PPFIA4	4.74	0.67	7.07463
ENSG00000242441	GTF2A1L	1.06	0.15	7.06667
ENSG00000259577	CERNA1	1.13	0.16	7.0625
ENSG00000047597	XK	0.07	0.01	7
ENSG00000069399	BCL3	0.14	0.02	7
ENSG00000074706	IPCEF1	0.07	0.01	7
ENSG00000082482	KCNK2	0.28	0.04	7
ENSG00000111961	SASH1	0.07	0.01	7
ENSG00000117013	KCNQ4	0.14	0.02	7
ENSG00000133138	TBC1D8B	0.07	0.01	7
ENSG00000135063	FAM189A2	0.14	0.02	7
ENSG00000157423	HYDIN	0.14	0.02	7
ENSG00000162873	KLHDC8A	0.14	0.02	7
ENSG00000162877	PM20D1	0.14	0.02	7
ENSG00000164049	FBXW12	0.28	0.04	7
ENSG00000164385	LINC01600	0.07	0.01	7
ENSG00000168418	KCNG4	0.07	0.01	7
ENSG00000171115	GIMAP8	0.07	0.01	7
ENSG00000177807	KCNJ10	0.07	0.01	7
ENSG00000183715	OPCML	0.14	0.02	7
ENSG00000188659	SAXO2	0.28	0.04	7
ENSG00000198673	FAM19A2	0.07	0.01	7
ENSG00000206579	XKR4	0.14	0.02	7
ENSG00000236780	LINC01829	0.56	0.08	7
ENSG00000241666	RP3-455J7.4	0.07	0.01	7
ENSG00000258851	RP11-894P9.2	0.56	0.08	7
ENSG00000259555	RP11-335K5.2	0.56	0.08	7
ENSG00000263432	RN7SL689P	1.12	0.16	7
ENSG00000269404	SPIB	0.14	0.02	7
ENSG00000272669	RP3-508I15.21	0.56	0.08	7
ENSG00000279261	RP11-400F1.1	0.07	0.01	7
ENSG00000283025	RP11-477N12.5	0.07	0.01	7
ENSG00000107562	CXCL12	1.61	0.23	7
ENSG00000136383	ALPK3	0.21	0.03	7
ENSG00000140297	GCNT3	0.21	0.03	7
ENSG00000144045	DQX1	0.91	0.13	7
ENSG00000184363	PKP3	0.21	0.03	7
ENSG00000197734	C14orf178	0.91	0.13	7
ENSG00000248485	PCP4L1	0.21	0.03	7
ENSG00000264954	PRR29-AS1	0.21	0.03	7
ENSG00000278611	CTC-543D15.8	0.77	0.11	7
ENSG00000177752	YIPF7	0.35	0.05	7
ENSG00000232618	RP11-439L18.1	0.49	0.07	7
ENSG00000272416	CTD-2081C10.7	0.35	0.05	7
ENSG00000225914	XXbac-BPG154L12.4	5.08	0.73	6.9589
ENSG00000177706	FAM20C	1.18	0.17	6.94118
ENSG00000196353	CPNE4	0.9	0.13	6.92308
ENSG00000155011	DKK2	24.68	3.57	6.91317
ENSG00000269313	MAGIX	0.76	0.11	6.90909
ENSG00000272402	RP1-30M3.6	0.69	0.1	6.9
ENSG00000234690	AC073283.4	0.62	0.09	6.88889
ENSG00000154917	RAB6B	9.57	1.39	6.88489
ENSG00000163531	NFASC	2.75	0.4	6.875
ENSG00000246451	RP11-894P9.1	0.55	0.08	6.875
ENSG00000115919	KYNU	0.96	0.14	6.85714
ENSG00000140986	RPL3L	0.48	0.07	6.85714
ENSG00000172345	STARD5	0.48	0.07	6.85714
ENSG00000242686	RP11-1191J2.2	0.48	0.07	6.85714
ENSG00000275910	RP11-680G24.6	0.48	0.07	6.85714
ENSG00000115257	PCSK4	0.89	0.13	6.84615
ENSG00000076706	MCAM	17.24	2.52	6.84127
ENSG00000184611	KCNH7	3.01	0.44	6.84091
ENSG00000272973	KB-1125A3.11	1.23	0.18	6.83333
ENSG00000134343	ANO3	3.28	0.48	6.83333
ENSG00000224292	AF196972.9	0.41	0.06	6.83333
ENSG00000226846	LINC00348	0.82	0.12	6.83333
ENSG00000235098	ANKRD65	0.41	0.06	6.83333
ENSG00000236334	PPIAL4G	0.41	0.06	6.83333
ENSG00000198626	RYR2	1.16	0.17	6.82353
ENSG00000120594	PLXDC2	1.5	0.22	6.81818
ENSG00000128645	HOXD1	0.34	0.05	6.8
ENSG00000263938	RP11-579O24.3	0.34	0.05	6.8
ENSG00000243709	LEFTY1	0.61	0.09	6.77778
ENSG00000186329	TMEM212	29.18	4.31	6.7703
ENSG00000123243	ITIH5	0.27	0.04	6.75
ENSG00000163235	TGFA	0.27	0.04	6.75
ENSG00000164007	CLDN19	0.27	0.04	6.75
ENSG00000258904	RP11-638I2.2	0.54	0.08	6.75
ENSG00000274315	RP11-996F15.5	0.54	0.08	6.75
ENSG00000173930	SLCO4C1	2.62	0.39	6.71795
ENSG00000130595	TNNT3	2.82	0.42	6.71429
ENSG00000162595	DIRAS3	0.94	0.14	6.71429
ENSG00000251381	LINC00958	0.67	0.1	6.7
ENSG00000276266	CH17-80A12.1	1.34	0.2	6.7
ENSG00000103184	SEC14L5	0.2	0.03	6.66667
ENSG00000130383	FUT5	0.2	0.03	6.66667
ENSG00000161381	PLXDC1	0.2	0.03	6.66667
ENSG00000163273	NPPC	1	0.15	6.66667
ENSG00000168071	CCDC88B	0.2	0.03	6.66667
ENSG00000169347	GP2	0.2	0.03	6.66667
ENSG00000228265	RALY-AS1	0.4	0.06	6.66667
ENSG00000234817	RP3-400B16.1	0.2	0.03	6.66667
ENSG00000235042	AC098820.2	0.4	0.06	6.66667
ENSG00000265666	RARA-AS1	2.66	0.4	6.65
ENSG00000249348	UGDH-AS1	49.31	7.42	6.64555
ENSG00000234478	ACBD3-AS1	0.93	0.14	6.64286
ENSG00000186326	RGS9BP	0.86	0.13	6.61538
ENSG00000260360	RP11-533E19.5	1.32	0.2	6.6
ENSG00000270130	RP11-214K3.23	1.45	0.22	6.59091
ENSG00000269106	CTD-2619J13.23	1.25	0.19	6.57895
ENSG00000116717	GADD45A	47.16	7.17	6.57741
ENSG00000143110	C1orf162	0.46	0.07	6.57143
ENSG00000154080	CHST9	0.46	0.07	6.57143
ENSG00000169247	SH3TC2	0.59	0.09	6.55556
ENSG00000075213	SEMA3A	11.79	1.8	6.55
ENSG00000251637	RP11-119D9.1	0.85	0.13	6.53846
ENSG00000225783	MIAT	5.49	0.84	6.53571
ENSG00000244230	RN7SL151P	2.94	0.45	6.53333
ENSG00000147509	RGS20	2.61	0.4	6.525
ENSG00000169213	RAB3B	4.24	0.65	6.52308
ENSG00000198786	MT-ND5	104.41	16.03	6.51341
ENSG00000162552	WNT4	0.39	0.06	6.5
ENSG00000177098	SCN4B	0.78	0.12	6.5
ENSG00000013619	MAMLD1	0.13	0.02	6.5
ENSG00000073754	CD5L	0.13	0.02	6.5
ENSG00000073792	IGF2BP2	0.13	0.02	6.5
ENSG00000078814	MYH7B	0.13	0.02	6.5
ENSG00000126562	WNK4	0.13	0.02	6.5
ENSG00000127578	WFIKKN1	0.13	0.02	6.5
ENSG00000130649	CYP2E1	0.13	0.02	6.5
ENSG00000156509	FBXO43	0.13	0.02	6.5
ENSG00000163072	NOSTRIN	0.13	0.02	6.5
ENSG00000167769	ACER1	0.52	0.08	6.5
ENSG00000179253	RP11-429E11.3	0.13	0.02	6.5
ENSG00000203585	RP11-542B15.1	0.13	0.02	6.5
ENSG00000214708	AC090616.2	0.13	0.02	6.5
ENSG00000227741	RP11-536C5.7	0.13	0.02	6.5
ENSG00000228925	AC016722.4	0.26	0.04	6.5
ENSG00000235831	BHLHE40-AS1	0.13	0.02	6.5
ENSG00000237927	RP3-393E18.2	0.13	0.02	6.5
ENSG00000237945	LINC00649	0.13	0.02	6.5
ENSG00000248599	FLJ42969	0.13	0.02	6.5
ENSG00000249500	LINC01179	0.13	0.02	6.5
ENSG00000259536	RP11-111A22.1	0.13	0.02	6.5
ENSG00000260505	RP11-410C4.5	0.13	0.02	6.5
ENSG00000266714	MYO15B	0.65	0.1	6.5
ENSG00000284547	MIR2861	10.98	1.69	6.49704
ENSG00000164181	ELOVL7	1.81	0.28	6.46429
ENSG00000250069	CTB-131B5.2	1.81	0.28	6.46429
ENSG00000157368	IL34	0.71	0.11	6.45455
ENSG00000281392	LINC00506	20.65	3.2	6.45312
ENSG00000272121	RP4-555D20.4	3.29	0.51	6.45098
ENSG00000169302	STK32A	1.29	0.2	6.45
ENSG00000105376	ICAM5	0.58	0.09	6.44444
ENSG00000159713	TPPP3	62.04	9.64	6.43568
ENSG00000260235	CTD-2026K11.3	1.48	0.23	6.43478
ENSG00000179141	MTUS2-AS1	0.32	0.05	6.4
ENSG00000233073	AC005009.2	0.32	0.05	6.4
ENSG00000280594	AP000432.1	1.79	0.28	6.39286
ENSG00000172554	SNTG2	0.51	0.08	6.375
ENSG00000177993	ZNRF3-AS1	0.51	0.08	6.375
ENSG00000228421	AC005013.5	1.21	0.19	6.36842
ENSG00000259071	RP11-247L20.4	3.3	0.52	6.34615
ENSG00000050730	TNIP3	0.19	0.03	6.33333
ENSG00000100253	MIOX	0.19	0.03	6.33333
ENSG00000131044	TTLL9	0.76	0.12	6.33333
ENSG00000138823	MTTP	0.38	0.06	6.33333
ENSG00000143365	RORC	0.19	0.03	6.33333
ENSG00000167588	GPD1	0.19	0.03	6.33333
ENSG00000185332	TMEM105	0.19	0.03	6.33333
ENSG00000263787	RP11-456D7.1	0.38	0.06	6.33333
ENSG00000272701	MESTIT1	0.19	0.03	6.33333
ENSG00000176204	LRRTM4	2.4	0.38	6.31579
ENSG00000105641	SLC5A5	1.01	0.16	6.3125
ENSG00000270028	RP11-380L11.4	2.64	0.42	6.28571
ENSG00000232645	LINC01431	0.44	0.07	6.28571
ENSG00000129355	CDKN2D	9.36	1.49	6.28188
ENSG00000104970	KIR3DX1	0.5	0.08	6.25
ENSG00000163440	PDCL2	0.25	0.04	6.25
ENSG00000231953	RP4-706G24.1	0.25	0.04	6.25
ENSG00000282961	PRNCR1	0.25	0.04	6.25
ENSG00000137198	GMPR	1.93	0.31	6.22581
ENSG00000173210	ABLIM3	0.56	0.09	6.22222
ENSG00000226761	TAS2R46	0.56	0.09	6.22222
ENSG00000274372	RP11-94I2.4	0.56	0.09	6.22222
ENSG00000184905	TCEAL2	6.02	0.97	6.20619
ENSG00000199363	SNORA63	10.48	1.69	6.20118
ENSG00000180720	CHRM4	0.31	0.05	6.2
ENSG00000246366	LACTB2-AS1	0.31	0.05	6.2
ENSG00000134198	TSPAN2	11.46	1.85	6.19459
ENSG00000157322	CLEC18A	0.74	0.12	6.16667
ENSG00000164442	CITED2	0.37	0.06	6.16667
ENSG00000255727	LINC01489	0.37	0.06	6.16667
ENSG00000273374	RP11-383I23.2	0.74	0.12	6.16667
ENSG00000236714	LINC01844	0.8	0.13	6.15385
ENSG00000269068	RP11-256I23.2	2.15	0.35	6.14286
ENSG00000065361	ERBB3	0.43	0.07	6.14286
ENSG00000130643	CALY	6.45	1.05	6.14286
ENSG00000157890	MEGF11	0.43	0.07	6.14286
ENSG00000231674	LINC00410	0.43	0.07	6.14286
ENSG00000258553	RP11-16B13.1	1.9	0.31	6.12903
ENSG00000149295	DRD2	10.05	1.64	6.12805
ENSG00000116299	KIAA1324	1.1	0.18	6.11111
ENSG00000233296	AC092159.2	0.55	0.09	6.11111
ENSG00000142235	LMTK3	1.22	0.2	6.1
ENSG00000279932	RP11-349F21.2	0.67	0.11	6.09091
ENSG00000124440	HIF3A	1.46	0.24	6.08333
ENSG00000235725	AC007389.3	0.73	0.12	6.08333
ENSG00000274667	RP11-31H5.3	0.97	0.16	6.0625
ENSG00000149043	SYT8	1.09	0.18	6.05556
ENSG00000144583	2004-03-01	3.63	0.6	6.05
ENSG00000226026	RP11-57H12.3	4.96	0.82	6.04878
ENSG00000276353	Metazoa_SRP	1.27	0.21	6.04762
ENSG00000127561	SYNGR3	6.87	1.14	6.02632
ENSG00000183813	CCR4	0.54	0.09	6
ENSG00000255992	RP11-417L19.4	0.54	0.09	6
ENSG00000036828	CASR	0.18	0.03	6
ENSG00000077943	ITGA8	0.06	0.01	6
ENSG00000102359	SRPX2	0.06	0.01	6
ENSG00000106031	HOXA13	0.06	0.01	6
ENSG00000111087	GLI1	0.06	0.01	6
ENSG00000114812	VIPR1	0.06	0.01	6
ENSG00000119125	GDA	0.06	0.01	6
ENSG00000125804	FAM182A	0.18	0.03	6
ENSG00000135605	TEC	1.44	0.24	6
ENSG00000135925	WNT10A	0.18	0.03	6
ENSG00000136869	TLR4	0.12	0.02	6
ENSG00000140030	GPR65	0.06	0.01	6
ENSG00000144410	CPO	0.18	0.03	6
ENSG00000146039	SLC17A4	0.06	0.01	6
ENSG00000149654	CDH22	0.06	0.01	6
ENSG00000151322	NPAS3	0.18	0.03	6
ENSG00000151632	AKR1C2	1.5	0.25	6
ENSG00000152785	BMP3	0.06	0.01	6
ENSG00000154783	FGD5	0.06	0.01	6
ENSG00000157103	SLC6A1	0.06	0.01	6
ENSG00000157542	KCNJ6	0.06	0.01	6
ENSG00000163435	ELF3	0.06	0.01	6
ENSG00000163624	CDS1	0.06	0.01	6
ENSG00000165566	AMER2	0.06	0.01	6
ENSG00000168743	NPNT	0.12	0.02	6
ENSG00000170684	ZNF296	0.12	0.02	6
ENSG00000171786	NHLH1	0.24	0.04	6
ENSG00000171864	PRND	0.12	0.02	6
ENSG00000176165	FOXG1	0.06	0.01	6
ENSG00000179388	EGR3	0.12	0.02	6
ENSG00000180549	FUT7	0.06	0.01	6
ENSG00000181013	C17orf47	0.12	0.02	6
ENSG00000183091	NEB	0.06	0.01	6
ENSG00000184735	DDX53	0.06	0.01	6
ENSG00000187955	COL14A1	0.06	0.01	6
ENSG00000197301	RP11-366L20.2	0.06	0.01	6
ENSG00000197558	SSPO	0.18	0.03	6
ENSG00000205143	ARID3C	0.78	0.13	6
ENSG00000206337	HCP5	0.06	0.01	6
ENSG00000213203	GIMAP1	0.12	0.02	6
ENSG00000228215	RP11-541F9.2	0.18	0.03	6
ENSG00000242049	DNAJB8-AS1	0.12	0.02	6
ENSG00000242866	STRC	0.12	0.02	6
ENSG00000246548	RP11-7F17.5	0.24	0.04	6
ENSG00000248109	CTC-295J13.3	0.18	0.03	6
ENSG00000248771	LINC01207	0.18	0.03	6
ENSG00000250493	RP11-640N11.2	0.06	0.01	6
ENSG00000256339	RP11-233G1.4	0.66	0.11	6
ENSG00000259867	RP11-525K10.3	0.18	0.03	6
ENSG00000259895	RP11-715J22.2	0.24	0.04	6
ENSG00000260118	RP6-201G10.2	0.18	0.03	6
ENSG00000260786	RP11-112L7.1	0.06	0.01	6
ENSG00000261826	RP11-691G17.1	0.78	0.13	6
ENSG00000262966	RP11-85B7.2	0.06	0.01	6
ENSG00000267651	RP11-95O2.1	0.18	0.03	6
ENSG00000267724	RP11-49K24.8	0.18	0.03	6
ENSG00000267934	CTB-176F20.3	0.06	0.01	6
ENSG00000274317	RP11-93G5.1	0.18	0.03	6
ENSG00000280739	EIF1B-AS1	0.36	0.06	6
ENSG00000131914	LIN28A	0.3	0.05	6
ENSG00000136235	GPNMB	0.42	0.07	6
ENSG00000187609	EXD3	1.2	0.2	6
ENSG00000226676	RP11-589B3.6	0.42	0.07	6
ENSG00000256967	RP11-273B20.1	0.3	0.05	6
ENSG00000267586	LINC00907	0.3	0.05	6
ENSG00000271751	RP11-110I1.14	1.68	0.28	6
ENSG00000272668	RP11-190A12.8	0.3	0.05	6
ENSG00000258670	RP11-1042B17.3	2.75	0.46	5.97826
ENSG00000253168	RP11-326L2.1	1.49	0.25	5.96
ENSG00000070182	SPTB	6.58	1.11	5.92793
ENSG00000140832	MARVELD3	0.71	0.12	5.91667
ENSG00000119699	TGFB3	8.69	1.47	5.91156
ENSG00000259735	RP11-356M20.3	1.18	0.2	5.9
ENSG00000226644	RP11-128M1.1	1.12	0.19	5.89474
ENSG00000260101	RP11-568N6.1	0.53	0.09	5.88889
ENSG00000279064	CH507-39O4.2	1	0.17	5.88235
ENSG00000161835	GRASP	3.47	0.59	5.88136
ENSG00000278794	Metazoa_SRP	3.47	0.59	5.88136
ENSG00000274860	Metazoa_SRP	4.35	0.74	5.87838
ENSG00000206140	TMEM191C	0.47	0.08	5.875
ENSG00000260896	LINC02170	0.47	0.08	5.875
ENSG00000261795	RP11-90P13.1	0.47	0.08	5.875
ENSG00000241370	RPP21	1.29	0.22	5.86364
ENSG00000259380	RP11-346D14.1	301.4	51.44	5.85925
ENSG00000109099	PMP22	75.09	12.82	5.85725
ENSG00000130876	SLC7A10	0.41	0.07	5.85714
ENSG00000271503	CCL5	0.41	0.07	5.85714
ENSG00000272754	AL133245.2	0.41	0.07	5.85714
ENSG00000114646	CSPG5	2.63	0.45	5.84444
ENSG00000119411	BSPRY	0.7	0.12	5.83333
ENSG00000135424	ITGA7	1.4	0.24	5.83333
ENSG00000162779	AXDND1	0.35	0.06	5.83333
ENSG00000251311	LINC02214	0.35	0.06	5.83333
ENSG00000266569	RN7SL377P	1.34	0.23	5.82609
ENSG00000242436	RN7SL789P	0.99	0.17	5.82353
ENSG00000234776	C11orf94	0.64	0.11	5.81818
ENSG00000259783	RP11-1006G14.2	0.64	0.11	5.81818
ENSG00000106789	CORO2A	7.21	1.24	5.81452
ENSG00000263727	RP11-806L2.5	0.93	0.16	5.8125
ENSG00000134438	RAX	0.87	0.15	5.8
ENSG00000178199	ZC3H12D	0.29	0.05	5.8
ENSG00000203335	AC006019.3	0.29	0.05	5.8
ENSG00000234185	RP5-1132H15.1	0.58	0.1	5.8
ENSG00000241983	RN7SL566P	1.16	0.2	5.8
ENSG00000259448	RP11-16E12.1	0.29	0.05	5.8
ENSG00000263588	RP11-595B24.2	0.58	0.1	5.8
ENSG00000267289	CTD-2623N2.11	0.58	0.1	5.8
ENSG00000161040	FBXL13	3.13	0.54	5.7963
ENSG00000101144	BMP7	29.89	5.16	5.79264
ENSG00000007384	RHBDF1	0.81	0.14	5.78571
ENSG00000259929	CTA-481E9.4	0.52	0.09	5.77778
ENSG00000263335	AF001548.5	0.52	0.09	5.77778
ENSG00000110324	IL10RA	0.46	0.08	5.75
ENSG00000147576	ADHFE1	0.23	0.04	5.75
ENSG00000205209	SCGB2B2	0.23	0.04	5.75
ENSG00000272662	RP11-190C22.8	0.46	0.08	5.75
ENSG00000130558	OLFM1	40.75	7.1	5.73944
ENSG00000275672	GATM-AS1	0.86	0.15	5.73333
ENSG00000235099	RP1-23E21.2	0.4	0.07	5.71429
ENSG00000260750	RP11-482M8.1	0.4	0.07	5.71429
ENSG00000274104	CTD-2553L13.10	5.25	0.92	5.70652
ENSG00000183206	POTEC	0.57	0.1	5.7
ENSG00000205740	RP11-363N22.3	0.57	0.1	5.7
ENSG00000251131	CTD-2035E11.3	0.57	0.1	5.7
ENSG00000278869	CITF22-49E9.3	0.74	0.13	5.69231
ENSG00000178796	RIIAD1	2.73	0.48	5.6875
ENSG00000162946	DISC1	13.38	2.36	5.66949
ENSG00000010278	CD9	73.02	12.88	5.66925
ENSG00000062282	DGAT2	1.36	0.24	5.66667
ENSG00000066382	MPPED2	1.19	0.21	5.66667
ENSG00000111732	AICDA	0.17	0.03	5.66667
ENSG00000123901	GPR83	0.17	0.03	5.66667
ENSG00000128242	GAL3ST1	0.68	0.12	5.66667
ENSG00000135406	PRPH	2.89	0.51	5.66667
ENSG00000135502	SLC26A10	1.7	0.3	5.66667
ENSG00000168878	SFTPB	0.17	0.03	5.66667
ENSG00000225855	RUSC1-AS1	0.68	0.12	5.66667
ENSG00000231877	RP11-177F15.1	0.17	0.03	5.66667
ENSG00000236447	ATG10-IT1	0.51	0.09	5.66667
ENSG00000236961	RP1-261G23.5	0.68	0.12	5.66667
ENSG00000267365	KCNJ2-AS1	0.17	0.03	5.66667
ENSG00000270504	RP11-420L9.5	0.17	0.03	5.66667
ENSG00000282021	CTD-2336O2.3	0.34	0.06	5.66667
ENSG00000101331	CCM2L	0.96	0.17	5.64706
ENSG00000137261	KIAA0319	1.75	0.31	5.64516
ENSG00000134107	BHLHE40	4.12	0.73	5.64384
ENSG00000145075	CCDC39	2.65	0.47	5.6383
ENSG00000178947	SMIM10L2A	1.24	0.22	5.63636
ENSG00000163618	CADPS	5.24	0.93	5.63441
ENSG00000188385	JAKMIP3	0.45	0.08	5.625
ENSG00000168528	SERINC2	18.63	3.32	5.61145
ENSG00000130529	TRPM4	2.97	0.53	5.60377
ENSG00000100433	KCNK10	0.28	0.05	5.6
ENSG00000165794	SLC39A2	0.28	0.05	5.6
ENSG00000224157	HCG14	0.56	0.1	5.6
ENSG00000269054	CTD-2619J13.3	0.28	0.05	5.6
ENSG00000174403	C20orf166-AS1	1.23	0.22	5.59091
ENSG00000180881	CAPS2	3.41	0.61	5.59016
ENSG00000170379	TCAF2	1.9	0.34	5.58824
ENSG00000177459	ERICH5	1.34	0.24	5.58333
ENSG00000267112	RP11-839G9.1	0.39	0.07	5.57143
ENSG00000249614	RP11-703G6.1	27.05	4.87	5.55441
ENSG00000276047	RN7SL711P	2.66	0.48	5.54167
ENSG00000255306	RP5-901A4.1	0.83	0.15	5.53333
ENSG00000266524	GDF10	4.53	0.82	5.52439
ENSG00000165805	C12orf50	1.49	0.27	5.51852
ENSG00000224810	RP11-538D16.2	4.69	0.85	5.51765
ENSG00000235813	RP11-308B5.2	1.6	0.29	5.51724
ENSG00000078098	FAP	0.33	0.06	5.5
ENSG00000185650	ZFP36L1	0.33	0.06	5.5
ENSG00000246339	EXTL3-AS1	0.66	0.12	5.5
ENSG00000261150	EPPK1	0.33	0.06	5.5
ENSG00000266554	LINC01443	0.33	0.06	5.5
ENSG00000270332	SMC2-AS1	0.33	0.06	5.5
ENSG00000275582	RP4-681N20.5	0.33	0.06	5.5
ENSG00000120729	MYOT	0.11	0.02	5.5
ENSG00000125430	HS3ST3B1	0.11	0.02	5.5
ENSG00000162782	TDRD5	0.11	0.02	5.5
ENSG00000168350	DEGS2	0.44	0.08	5.5
ENSG00000169224	GCSAML	0.11	0.02	5.5
ENSG00000174370	C11orf45	0.22	0.04	5.5
ENSG00000176907	C8orf4	0.11	0.02	5.5
ENSG00000185873	TMPRSS11B	0.22	0.04	5.5
ENSG00000198774	RASSF9	0.11	0.02	5.5
ENSG00000224074	LINC00691	0.11	0.02	5.5
ENSG00000226051	ZNF503-AS1	0.11	0.02	5.5
ENSG00000247867	CTD-2530H12.1	0.11	0.02	5.5
ENSG00000248801	C8orf34-AS1	0.11	0.02	5.5
ENSG00000258735	LINC00637	0.11	0.02	5.5
ENSG00000259321	RP11-468E2.5	0.55	0.1	5.5
ENSG00000261888	AC144831.1	0.44	0.08	5.5
ENSG00000272914	RP11-330O11.3	0.11	0.02	5.5
ENSG00000240583	AQP1	33.51	6.1	5.49344
ENSG00000105696	TMEM59L	10.03	1.83	5.48087
ENSG00000162755	KLHDC9	2.52	0.46	5.47826
ENSG00000167995	BEST1	1.31	0.24	5.45833
ENSG00000157379	DHRS1	4.2	0.77	5.45455
ENSG00000196189	SEMA4A	0.6	0.11	5.45455
ENSG00000075826	SEC31B	0.49	0.09	5.44444
ENSG00000224661	AC010907.5	0.49	0.09	5.44444
ENSG00000235478	LINC01664	0.98	0.18	5.44444
ENSG00000270996	RP11-342K6.4	0.49	0.09	5.44444
ENSG00000254815	RP11-496I9.1	0.87	0.16	5.4375
ENSG00000159761	C16orf86	2.39	0.44	5.43182
ENSG00000152463	OLAH	0.76	0.14	5.42857
ENSG00000180481	GLIPR1L2	0.38	0.07	5.42857
ENSG00000187556	NANOS3	0.38	0.07	5.42857
ENSG00000205336	ADGRG1	0.38	0.07	5.42857
ENSG00000259377	CTD-2308G16.1	0.38	0.07	5.42857
ENSG00000262251	RP11-199F11.2	1.14	0.21	5.42857
ENSG00000144749	LRIG1	2.71	0.5	5.42
ENSG00000275512	RP11-322E11.2	6.44	1.19	5.41176
ENSG00000280156	AC006548.28	2.27	0.42	5.40476
ENSG00000113924	HGD	0.27	0.05	5.4
ENSG00000131126	TEX101	0.27	0.05	5.4
ENSG00000179954	SSC5D	0.27	0.05	5.4
ENSG00000237753	AC079922.3	0.27	0.05	5.4
ENSG00000243629	LINC00880	0.27	0.05	5.4
ENSG00000265684	RN7SL378P	1.62	0.3	5.4
ENSG00000255145	STX17-AS1	4.1	0.76	5.39474
ENSG00000021300	PLEKHB1	3.83	0.71	5.39437
ENSG00000224944	CASC6	1.4	0.26	5.38462
ENSG00000136274	NACAD	6.99	1.3	5.37692
ENSG00000129194	SOX15	0.43	0.08	5.375
ENSG00000267872	RP11-157B13.7	0.43	0.08	5.375
ENSG00000137463	MGARP	4.03	0.75	5.37333
ENSG00000231969	AC144449.1	0.59	0.11	5.36364
ENSG00000108001	EBF3	2.84	0.53	5.35849
ENSG00000118307	CASC1	1.5	0.28	5.35714
ENSG00000272195	RP11-156E8.1	0.75	0.14	5.35714
ENSG00000185046	ANKS1B	3.8	0.71	5.35211
ENSG00000230873	STMND1	2.03	0.38	5.34211
ENSG00000277250	Metazoa_SRP	4.11	0.77	5.33766
ENSG00000095587	TLL2	0.32	0.06	5.33333
ENSG00000117215	PLA2G2D	0.16	0.03	5.33333
ENSG00000163012	ZSWIM2	0.16	0.03	5.33333
ENSG00000171885	AQP4	0.16	0.03	5.33333
ENSG00000177324	BEND2	0.16	0.03	5.33333
ENSG00000230133	LINC01721	0.16	0.03	5.33333
ENSG00000242759	LINC00882	0.32	0.06	5.33333
ENSG00000260377	RP11-646E18.4	0.16	0.03	5.33333
ENSG00000279714	CTA-212A2.2	0.32	0.06	5.33333
ENSG00000281131	SCHLAP1	0.32	0.06	5.33333
ENSG00000227278	RP11-656D10.5	0.96	0.18	5.33333
ENSG00000233665	RP11-523O18.5	0.48	0.09	5.33333
ENSG00000119283	TRIM67	1.65	0.31	5.32258
ENSG00000135902	CHRND	1.17	0.22	5.31818
ENSG00000188452	CERKL	1.17	0.22	5.31818
ENSG00000263963	MIR4461	14.73	2.77	5.31769
ENSG00000261692	RP1-168P16.1	1.01	0.19	5.31579
ENSG00000278153	RP4-585I14.3	1.01	0.19	5.31579
ENSG00000100344	PNPLA3	0.69	0.13	5.30769
ENSG00000187260	WDR86	3.71	0.7	5.3
ENSG00000234617	SNRK-AS1	0.53	0.1	5.3
ENSG00000254991	RP13-631K18.3	0.53	0.1	5.3
ENSG00000274124	RP11-474C8.8	1.43	0.27	5.2963
ENSG00000238009	RP11-34P13.7	0.9	0.17	5.29412
ENSG00000088899	LZTS3	5.71	1.08	5.28704
ENSG00000276054	RP11-378E13.3	3.17	0.6	5.28333
ENSG00000203356	LINC01562	0.58	0.11	5.27273
ENSG00000271447	MMP28	0.79	0.15	5.26667
ENSG00000156298	TSPAN7	18.08	3.44	5.25581
ENSG00000156194	PPEF2	0.21	0.04	5.25
ENSG00000255545	RP11-627G23.1	0.21	0.04	5.25
ENSG00000259104	PTCSC3	0.84	0.16	5.25
ENSG00000260612	RP11-432I5.4	0.21	0.04	5.25
ENSG00000267749	CTC-265F19.1	0.63	0.12	5.25
ENSG00000137103	TMEM8B	3.62	0.69	5.24638
ENSG00000053524	MCF2L2	2.57	0.49	5.2449
ENSG00000153291	SLC25A27	1.31	0.25	5.24
ENSG00000181085	MAPK15	0.68	0.13	5.23077
ENSG00000152527	PLEKHH2	2.09	0.4	5.225
ENSG00000177369	FLJ40194	0.47	0.09	5.22222
ENSG00000071246	VASH1	12.31	2.36	5.2161
ENSG00000212659	KRTAP9-6	0.73	0.14	5.21429
ENSG00000273639	RP11-597A11.11	3.96	0.76	5.21053
ENSG00000231999	FLJ27354	1.25	0.24	5.20833
ENSG00000239482	RP11-90K6.1	1.51	0.29	5.2069
ENSG00000186417	GLDN	0.26	0.05	5.2
ENSG00000265043	RP11-728E14.3	0.26	0.05	5.2
ENSG00000281881	SPRY4-IT1	0.26	0.05	5.2
ENSG00000279442	LA16c-60D12.2	2.39	0.46	5.19565
ENSG00000272688	RP13-270P17.3	0.83	0.16	5.1875
ENSG00000120885	CLU	43.26	8.34	5.18705
ENSG00000259111	RP11-280K24.1	1.4	0.27	5.18519
ENSG00000128422	KRT17	0.57	0.11	5.18182
ENSG00000196338	NLGN3	3.42	0.66	5.18182
ENSG00000230105	RP11-431N15.2	0.57	0.11	5.18182
ENSG00000224616	RTCA-AS1	3.83	0.74	5.17568
ENSG00000064787	BCAS1	0.31	0.06	5.16667
ENSG00000145721	LIX1	0.31	0.06	5.16667
ENSG00000182352	C17orf77	0.31	0.06	5.16667
ENSG00000184545	DUSP8	1.86	0.36	5.16667
ENSG00000228906	RP13-216E22.4	1.55	0.3	5.16667
ENSG00000235448	LURAP1L-AS1	0.93	0.18	5.16667
ENSG00000237714	P4HA2-AS1	0.93	0.18	5.16667
ENSG00000276417	RP11-266K4.13	0.93	0.18	5.16667
ENSG00000283696	RP11-122G18.12	0.98	0.19	5.15789
ENSG00000056972	TRAF3IP2	5.26	1.02	5.15686
ENSG00000257398	RP11-554D14.6	1.08	0.21	5.14286
ENSG00000089692	LAG3	0.72	0.14	5.14286
ENSG00000100024	UPB1	0.77	0.15	5.13333
ENSG00000099330	OCEL1	3.13	0.61	5.13115
ENSG00000260448	LCMT1-AS1	2.36	0.46	5.13043
ENSG00000129951	PLPPR3	18.62	3.63	5.12948
ENSG00000267053	CTD-3162L10.1	27.99	5.46	5.12637
ENSG00000120645	IQSEC3	0.82	0.16	5.125
ENSG00000124249	KCNK15	0.41	0.08	5.125
ENSG00000260070	RP11-182J23.1	0.82	0.16	5.125
ENSG00000129991	TNNI3	25.09	4.9	5.12041
ENSG00000078114	NEBL	1.33	0.26	5.11538
ENSG00000206680	SNORD21	11.56	2.26	5.11504
ENSG00000122432	SPATA1	0.46	0.09	5.11111
ENSG00000140465	CYP1A1	0.46	0.09	5.11111
ENSG00000270457	RP11-467C18.1	1.84	0.36	5.11111
ENSG00000260552	RP11-49I11.1	4.75	0.93	5.10753
ENSG00000128604	IRF5	0.51	0.1	5.1
ENSG00000280165	PCDH20	4.58	0.9	5.08889
ENSG00000260735	RP11-72I8.1	2.34	0.46	5.08696
ENSG00000237054	PRMT5-AS1	0.61	0.12	5.08333
ENSG00000128710	HOXD10	4.98	0.98	5.08163
ENSG00000179136	LINC00670	0.66	0.13	5.07692
ENSG00000104689	TNFRSF10A	2.13	0.42	5.07143
ENSG00000242220	TCP10L	0.81	0.16	5.0625
ENSG00000166455	C16orf46	2.58	0.51	5.05882
ENSG00000272927	RP11-1191J2.5	1.01	0.2	5.05
ENSG00000112981	NME5	5.45	1.08	5.0463
ENSG00000196220	SRGAP3	2.22	0.44	5.04545
ENSG00000230825	AC005532.5	1.26	0.25	5.04
ENSG00000178821	TMEM52	4.18	0.83	5.03614
ENSG00000214336	FOXI3	1.41	0.28	5.03571
ENSG00000270681	RP11-372K14.2	1.46	0.29	5.03448
ENSG00000258748	CTD-2223O18.1	2.97	0.59	5.0339
ENSG00000120306	CYSTM1	14.34	2.85	5.03158
ENSG00000231721	LINC-PINT	1.61	0.32	5.03125
ENSG00000028137	TNFRSF1B	0.15	0.03	5
ENSG00000069122	ADGRF5	0.15	0.03	5
ENSG00000070808	CAMK2A	0.05	0.01	5
ENSG00000074410	CA12	0.8	0.16	5
ENSG00000082397	EPB41L3	0.05	0.01	5
ENSG00000090376	IRAK3	0.05	0.01	5
ENSG00000099954	CECR2	0.05	0.01	5
ENSG00000101230	ISM1	0.05	0.01	5
ENSG00000117115	PADI2	0.05	0.01	5
ENSG00000130032	PRRG3	0.05	0.01	5
ENSG00000134242	PTPN22	0.05	0.01	5
ENSG00000135272	MDFIC	0.1	0.02	5
ENSG00000136160	EDNRB	0.45	0.09	5
ENSG00000138435	CHRNA1	0.55	0.11	5
ENSG00000138792	ENPEP	0.05	0.01	5
ENSG00000145681	HAPLN1	0.05	0.01	5
ENSG00000146221	TCTE1	0.1	0.02	5
ENSG00000158008	EXTL1	0.15	0.03	5
ENSG00000162510	MATN1	0.05	0.01	5
ENSG00000163806	SPDYA	0.1	0.02	5
ENSG00000164879	CA3	0.1	0.02	5
ENSG00000166750	SLFN5	0.1	0.02	5
ENSG00000167741	GGT6	0.3	0.06	5
ENSG00000169903	TM4SF4	0.1	0.02	5
ENSG00000170801	HTRA3	0.15	0.03	5
ENSG00000170959	DCDC1	0.2	0.04	5
ENSG00000172139	SLC9C1	0.05	0.01	5
ENSG00000174844	DNAH12	0.1	0.02	5
ENSG00000177553	RP11-56N19.5	0.1	0.02	5
ENSG00000177994	C2orf73	0.2	0.04	5
ENSG00000178722	C5orf64	0.05	0.01	5
ENSG00000180785	OR51E1	0.1	0.02	5
ENSG00000184113	CLDN5	0.05	0.01	5
ENSG00000184261	KCNK12	0.05	0.01	5
ENSG00000185522	LMNTD2	0.1	0.02	5
ENSG00000187054	TMPRSS11A	0.05	0.01	5
ENSG00000187980	PLA2G2C	0.15	0.03	5
ENSG00000188596	CFAP54	0.2	0.04	5
ENSG00000196834	POTEI	1.05	0.21	5
ENSG00000198959	TGM2	0.15	0.03	5
ENSG00000203734	ECT2L	0.1	0.02	5
ENSG00000226476	LINC01748	0.1	0.02	5
ENSG00000227964	LINC01429	0.15	0.03	5
ENSG00000234177	LINC01114	0.15	0.03	5
ENSG00000235277	AF127577.8	0.25	0.05	5
ENSG00000236268	LINC01361	0.15	0.03	5
ENSG00000243978	RGAG1	0.05	0.01	5
ENSG00000246250	RP11-613D13.5	0.15	0.03	5
ENSG00000248339	RP11-717H13.1	0.05	0.01	5
ENSG00000250280	RP11-305O6.3	0.2	0.04	5
ENSG00000254303	RP11-398G24.2	0.25	0.05	5
ENSG00000259362	RP11-307C19.1	0.05	0.01	5
ENSG00000259417	LINC01314	0.05	0.01	5
ENSG00000259921	AC022819.3	0.3	0.06	5
ENSG00000261104	RP11-734K21.5	0.05	0.01	5
ENSG00000261924	CTD-2561B21.5	0.05	0.01	5
ENSG00000261971	MMP25-AS1	1.2	0.24	5
ENSG00000267147	LINC01842	0.25	0.05	5
ENSG00000273989	RP11-425D17.2	0.3	0.06	5
ENSG00000275576	RP5-836N17.4	0.4	0.08	5
ENSG00000275759	RP11-131L12.3	0.3	0.06	5
ENSG00000276772	CTD-2515H24.2	0.2	0.04	5
ENSG00000277425	RP5-1116H23.3	0.3	0.06	5
ENSG00000279954	WI2-85898F10.2	0.05	0.01	5
ENSG00000280543	ASAP1-IT2	0.2	0.04	5
ENSG00000284237	RP11-328D5.4	0.05	0.01	5
ENSG00000188687	SLC4A5	0.7	0.14	5
ENSG00000228548	ITPKB-AS1	0.35	0.07	5
ENSG00000266951	AD000091.2	0.35	0.07	5
ENSG00000260126	RP11-14N9.2	6.82	1.37	4.9781
ENSG00000244041	LINC01011	1.64	0.33	4.9697
ENSG00000249637	CTC-329D1.2	1.39	0.28	4.96429
ENSG00000167244	IGF2	298.14	60.06	4.96404
ENSG00000186868	MAPT	20.3	4.09	4.96333
ENSG00000204052	LRRC73	1.24	0.25	4.96
ENSG00000182459	TEX19	2.43	0.49	4.95918
ENSG00000106633	GCK	1.14	0.23	4.95652
ENSG00000174951	FUT1	1.88	0.38	4.94737
ENSG00000110436	SLC1A2	0.89	0.18	4.94444
ENSG00000165973	NELL1	8.85	1.79	4.94413
ENSG00000187714	SLC18A3	7.71	1.56	4.94231
ENSG00000198727	MT-CYB	147.39	29.9	4.92943
ENSG00000160460	SPTBN4	3.94	0.8	4.925
ENSG00000128683	GAD1	1.28	0.26	4.92308
ENSG00000270022	RNU12	0.64	0.13	4.92308
ENSG00000123240	OPTN	76.17	15.51	4.91103
ENSG00000213889	PPM1N	8.64	1.76	4.90909
ENSG00000128849	CGNL1	5.78	1.18	4.89831
ENSG00000133985	TTC9	1.91	0.39	4.89744
ENSG00000270030	RP11-326C3.13	5.58	1.14	4.89474
ENSG00000125775	SDCBP2	0.44	0.09	4.88889
ENSG00000189129	PLAC9	0.44	0.09	4.88889
ENSG00000277463	CTD-3035K23.6	0.44	0.09	4.88889
ENSG00000134996	OSTF1	0.39	0.08	4.875
ENSG00000267391	RP11-1151B14.3	0.39	0.08	4.875
ENSG00000167964	RAB26	3.02	0.62	4.87097
ENSG00000232859	LYRM9	1.85	0.38	4.86842
ENSG00000180269	GPR139	0.73	0.15	4.86667
ENSG00000095370	SH2D3C	3.6	0.74	4.86486
ENSG00000128165	ADM2	0.68	0.14	4.85714
ENSG00000234640	RP11-264E18.1	0.68	0.14	4.85714
ENSG00000260626	RP11-23E10.3	0.34	0.07	4.85714
ENSG00000065621	GSTO2	0.58	0.12	4.83333
ENSG00000183018	SPNS2	0.29	0.06	4.83333
ENSG00000219445	RP11-3B12.3	0.29	0.06	4.83333
ENSG00000223720	RP5-1024N4.2	0.29	0.06	4.83333
ENSG00000249992	TMEM158	0.58	0.12	4.83333
ENSG00000272576	RP11-365H22.2	0.29	0.06	4.83333
ENSG00000135116	HRK	3.67	0.76	4.82895
ENSG00000130066	SAT1	43.05	8.92	4.82623
ENSG00000026559	KCNG1	8.2	1.7	4.82353
ENSG00000279232	CTC-463N11.4	1.35	0.28	4.82143
ENSG00000226445	XXyac-YX65C7_A.2	0.53	0.11	4.81818
ENSG00000128713	HOXD11	2.26	0.47	4.80851
ENSG00000203780	FANK1	4.66	0.97	4.80412
ENSG00000092969	TGFB2	0.24	0.05	4.8
ENSG00000100342	APOL1	0.24	0.05	4.8
ENSG00000236053	LINC01067	0.48	0.1	4.8
ENSG00000237174	RP11-415D17.3	0.72	0.15	4.8
ENSG00000260913	LINC01254	0.24	0.05	4.8
ENSG00000122254	HS3ST2	13.17	2.75	4.78909
ENSG00000230319	AL022476.2	0.43	0.09	4.77778
ENSG00000233907	LINC01761	0.86	0.18	4.77778
ENSG00000261204	AC004449.6	0.43	0.09	4.77778
ENSG00000265801	RP11-720N19.2	0.86	0.18	4.77778
ENSG00000134013	LOXL2	9.54	2	4.77
ENSG00000139547	RDH16	0.62	0.13	4.76923
ENSG00000205517	RGL3	2.86	0.6	4.76667
ENSG00000143434	SEMA6C	2.19	0.46	4.76087
ENSG00000274799	Metazoa_SRP	1.38	0.29	4.75862
ENSG00000206897	SNORA9	3.9	0.82	4.7561
ENSG00000104863	LIN7B	10.03	2.11	4.75355
ENSG00000091704	CPA1	0.57	0.12	4.75
ENSG00000164619	BMPER	0.19	0.04	4.75
ENSG00000225230	AC008937.3	0.38	0.08	4.75
ENSG00000226397	C12orf77	1.14	0.24	4.75
ENSG00000233791	LINC01136	0.19	0.04	4.75
ENSG00000240005	RP11-293A21.1	0.38	0.08	4.75
ENSG00000250616	RP11-455F5.3	0.76	0.16	4.75
ENSG00000251513	LIX1-AS1	0.19	0.04	4.75
ENSG00000253519	AC106801.1	0.19	0.04	4.75
ENSG00000269318	AC007292.3	0.19	0.04	4.75
ENSG00000281344	HELLPAR	1.33	0.28	4.75
ENSG00000274528	CTD-2650P22.2	1.9	0.4	4.75
ENSG00000272780	RP11-822E23.8	4.7	0.99	4.74747
ENSG00000120051	CFAP58	1.09	0.23	4.73913
ENSG00000267547	RP11-686D22.4	1.09	0.23	4.73913
ENSG00000116663	FBXO6	0.9	0.19	4.73684
ENSG00000222345	SNORD19	12.12	2.56	4.73438
ENSG00000233048	LINC01722	1.42	0.3	4.73333
ENSG00000254665	RP11-152H18.3	0.71	0.15	4.73333
ENSG00000278791	MIR6723	69.55	14.7	4.73129
ENSG00000049192	ADAMTS6	4.92	1.04	4.73077
ENSG00000210196	MT-TP	8.61	1.82	4.73077
ENSG00000090006	LTBP4	1.84	0.39	4.71795
ENSG00000149633	KIAA1755	0.33	0.07	4.71429
ENSG00000236452	AC123023.1	0.33	0.07	4.71429
ENSG00000240996	RP11-80H5.7	1.32	0.28	4.71429
ENSG00000269275	CTD-2105E13.15	0.33	0.07	4.71429
ENSG00000280029	CH17-140K24.2	0.33	0.07	4.71429
ENSG00000284149	MIR4784	5.84	1.24	4.70968
ENSG00000147883	CDKN2B	0.47	0.1	4.7
ENSG00000203896	LIME1	0.94	0.2	4.7
ENSG00000213420	GPC2	15.13	3.22	4.69876
ENSG00000259445	RP11-276M12.1	1.08	0.23	4.69565
ENSG00000101605	MYOM1	0.61	0.13	4.69231
ENSG00000186907	RTN4RL2	0.61	0.13	4.69231
ENSG00000277383	CTD-3001H11.2	0.61	0.13	4.69231
ENSG00000282876	RP1-138B7.7	0.61	0.13	4.69231
ENSG00000277385	Metazoa_SRP	1.36	0.29	4.68966
ENSG00000281189	GHET1	5.44	1.16	4.68966
ENSG00000267011	CTB-50L17.16	2.11	0.45	4.68889
ENSG00000243069	ARHGEF26-AS1	1.59	0.34	4.67647
ENSG00000112320	SOBP	15.41	3.3	4.6697
ENSG00000135378	PRRG4	0.14	0.03	4.66667
ENSG00000141404	GNAL	0.14	0.03	4.66667
ENSG00000162444	RBP7	0.56	0.12	4.66667
ENSG00000163132	MSX1	0.28	0.06	4.66667
ENSG00000182795	C1orf116	0.14	0.03	4.66667
ENSG00000230015	RP11-80B9.4	0.42	0.09	4.66667
ENSG00000234647	RP11-503C24.4	0.14	0.03	4.66667
ENSG00000253656	KB-1568E2.1	0.14	0.03	4.66667
ENSG00000257613	LINC01481	0.28	0.06	4.66667
ENSG00000260081	RP11-66N11.8	0.7	0.15	4.66667
ENSG00000258045	Metazoa_SRP	1.35	0.29	4.65517
ENSG00000185559	DLK1	785.82	168.87	4.6534
ENSG00000136404	TM6SF1	0.79	0.17	4.64706
ENSG00000274516	FAM74A6	0.79	0.17	4.64706
ENSG00000010310	GIPR	0.65	0.14	4.64286
ENSG00000243260	RN7SL558P	0.65	0.14	4.64286
ENSG00000265967	AC100830.4	0.65	0.14	4.64286
ENSG00000272430	RP11-38L15.8	0.65	0.14	4.64286
ENSG00000258818	RNASE4	0.51	0.11	4.63636
ENSG00000143507	DUSP10	9.64	2.08	4.63462
ENSG00000227463	RP11-158D2.2	1.39	0.3	4.63333
ENSG00000225945	RP3-441A12.1	0.88	0.19	4.63158
ENSG00000283959	KB-1042C11.5	1.25	0.27	4.62963
ENSG00000228434	AC004951.6	5.97	1.29	4.62791
ENSG00000076716	GPC4	0.37	0.08	4.625
ENSG00000204758	CTC-308K20.1	0.37	0.08	4.625
ENSG00000256672	RP11-218M22.2	0.37	0.08	4.625
ENSG00000271109	CTC-523E23.11	0.37	0.08	4.625
ENSG00000276255	RP5-881P19.7	0.37	0.08	4.625
ENSG00000131459	GFPT2	2.45	0.53	4.62264
ENSG00000176720	BOK	4.39	0.95	4.62105
ENSG00000267278	MAP3K14-AS1	4.11	0.89	4.61798
ENSG00000267649	CTD-2587H24.10	3.14	0.68	4.61765
ENSG00000179915	NRXN1	4.34	0.94	4.61702
ENSG00000139629	GALNT6	20.52	4.45	4.61124
ENSG00000157110	RBPMS	0.83	0.18	4.61111
ENSG00000125520	SLC2A4RG	2.58	0.56	4.60714
ENSG00000165140	FBP1	3.36	0.73	4.60274
ENSG00000188931	CFAP126	0.23	0.05	4.6
ENSG00000253317	RP11-142A23.1	0.23	0.05	4.6
ENSG00000262580	RP11-334C17.5	0.23	0.05	4.6
ENSG00000265802	RN7SL49P	0.69	0.15	4.6
ENSG00000267493	CIRBP-AS1	0.69	0.15	4.6
ENSG00000273998	RP4-777L9.2	0.23	0.05	4.6
ENSG00000276842	RP11-713N11.6	0.23	0.05	4.6
ENSG00000175938	ORAI3	9.24	2.01	4.59701
ENSG00000090013	BLVRB	29.1	6.34	4.58991
ENSG00000118898	PPL	1.33	0.29	4.58621
ENSG00000251517	RP11-109E24.1	0.87	0.19	4.57895
ENSG00000129682	FGF13	0.32	0.07	4.57143
ENSG00000145757	SPATA9	0.32	0.07	4.57143
ENSG00000260941	LINC00622	0.32	0.07	4.57143
ENSG00000067842	ATP2B3	4.25	0.93	4.56989
ENSG00000186952	TMEM232	2.97	0.65	4.56923
ENSG00000267348	CTB-179K24.3	1.37	0.3	4.56667
ENSG00000281358	RASSF1-AS1	1.05	0.23	4.56522
ENSG00000153237	CCDC148	0.73	0.16	4.5625
ENSG00000141524	TMC6	3.01	0.66	4.56061
ENSG00000232448	RP11-416N4.1	0.41	0.09	4.55556
ENSG00000268182	SMIM17	1.23	0.27	4.55556
ENSG00000268896	RP11-256I23.1	0.41	0.09	4.55556
ENSG00000281333	RP11-900F13.3	0.41	0.09	4.55556
ENSG00000091490	SEL1L3	7.65	1.68	4.55357
ENSG00000255568	BRWD1-AS2	0.5	0.11	4.54545
ENSG00000072954	TMEM38A	10.54	2.32	4.5431
ENSG00000240240	RP11-146D12.2	17.24	3.8	4.53684
ENSG00000157510	AFAP1L1	5.8	1.28	4.53125
ENSG00000267065	LINC02080	1.63	0.36	4.52778
ENSG00000120738	EGR1	4.12	0.91	4.52747
ENSG00000101460	MAP1LC3A	5.16	1.14	4.52632
ENSG00000277767	RP11-365P13.5	0.95	0.21	4.52381
ENSG00000130584	ZBTB46	2.71	0.6	4.51667
ENSG00000162344	FGF19	0.27	0.06	4.5
ENSG00000183036	PCP4	0.27	0.06	4.5
ENSG00000243710	CFAP57	0.27	0.06	4.5
ENSG00000276408	RP11-490B18.5	0.27	0.06	4.5
ENSG00000010327	STAB1	0.18	0.04	4.5
ENSG00000061455	PRDM6	0.09	0.02	4.5
ENSG00000113389	NPR3	0.09	0.02	4.5
ENSG00000126860	EVI2A	0.09	0.02	4.5
ENSG00000132000	PODNL1	0.09	0.02	4.5
ENSG00000132470	ITGB4	0.09	0.02	4.5
ENSG00000135519	KCNH3	0.45	0.1	4.5
ENSG00000137960	GIPC2	0.09	0.02	4.5
ENSG00000138395	CDK15	0.18	0.04	4.5
ENSG00000145692	BHMT	0.09	0.02	4.5
ENSG00000159674	SPON2	0.09	0.02	4.5
ENSG00000162896	PIGR	0.09	0.02	4.5
ENSG00000167601	AXL	0.09	0.02	4.5
ENSG00000176076	KCNE5	0.09	0.02	4.5
ENSG00000177453	NIM1K	0.09	0.02	4.5
ENSG00000178222	RNF212	0.09	0.02	4.5
ENSG00000187554	TLR5	0.09	0.02	4.5
ENSG00000204335	SP5	0.09	0.02	4.5
ENSG00000205056	RP11-693J15.5	0.09	0.02	4.5
ENSG00000223776	LGALS8-AS1	0.09	0.02	4.5
ENSG00000230894	RP11-67K19.3	0.09	0.02	4.5
ENSG00000236366	RP11-440G9.1	0.09	0.02	4.5
ENSG00000238078	LINC01352	0.18	0.04	4.5
ENSG00000246477	AF131216.6	0.09	0.02	4.5
ENSG00000250626	RP11-756P10.2	0.09	0.02	4.5
ENSG00000264113	RN7SL784P	4.86	1.08	4.5
ENSG00000269887	RP11-477H21.2	1.17	0.26	4.5
ENSG00000276651	AC007950.2	0.09	0.02	4.5
ENSG00000279652	RP1-78B3.1	0.18	0.04	4.5
ENSG00000280587	LINC01348	0.09	0.02	4.5
ENSG00000145632	PLK2	15.95	3.55	4.49296
ENSG00000275532	CTB-58E17.3	3.18	0.71	4.47887
ENSG00000183150	GPR19	9.09	2.03	4.47783
ENSG00000079101	CLUL1	3.58	0.8	4.475
ENSG00000243660	ZNF487	2.68	0.6	4.46667
ENSG00000268218	AC137932.4	0.67	0.15	4.46667
ENSG00000271830	RP11-1C8.7	2.01	0.45	4.46667
ENSG00000154654	NCAM2	9.82	2.2	4.46364
ENSG00000150907	FOXO1	0.58	0.13	4.46154
ENSG00000235100	RP11-80H5.9	0.49	0.11	4.45455
ENSG00000236209	AC104135.2	0.98	0.22	4.45455
ENSG00000226758	DISC1-IT1	8.15	1.83	4.45355
ENSG00000177989	ODF3B	3.74	0.84	4.45238
ENSG00000150628	SPATA4	0.4	0.09	4.44444
ENSG00000267666	AC004156.3	0.4	0.09	4.44444
ENSG00000249087	ZNF436-AS1	5.01	1.13	4.43363
ENSG00000255850	TMEM5-AS1	0.93	0.21	4.42857
ENSG00000225937	PCA3	0.31	0.07	4.42857
ENSG00000233393	AP000688.29	0.31	0.07	4.42857
ENSG00000260367	RP11-264B17.4	0.31	0.07	4.42857
ENSG00000272817	RP11-402D21.2	0.31	0.07	4.42857
ENSG00000151067	CACNA1C	0.84	0.19	4.42105
ENSG00000133101	CCNA1	7.51	1.7	4.41765
ENSG00000261437	RP11-22C11.2	0.53	0.12	4.41667
ENSG00000186842	LINC00846	0.97	0.22	4.40909
ENSG00000105366	SIGLEC8	0.22	0.05	4.4
ENSG00000139971	C14orf37	0.22	0.05	4.4
ENSG00000161921	CXCL16	0.22	0.05	4.4
ENSG00000186335	SLC36A2	0.22	0.05	4.4
ENSG00000198074	AKR1B10	0.88	0.2	4.4
ENSG00000013293	SLC7A14	7.06	1.61	4.38509
ENSG00000232196	MTRNR2L4	0.57	0.13	4.38462
ENSG00000171462	DLK2	2.1	0.48	4.375
ENSG00000260986	RP11-854K16.3	0.35	0.08	4.375
ENSG00000272405	RP11-284F21.10	0.35	0.08	4.375
ENSG00000125746	EML2	8.98	2.06	4.35922
ENSG00000223745	CCDC18-AS1	4.75	1.09	4.3578
ENSG00000167011	NAT16	0.74	0.17	4.35294
ENSG00000212402	SNORA74B	2.96	0.68	4.35294
ENSG00000247675	LRP4-AS1	1.48	0.34	4.35294
ENSG00000269911	FAM226B	0.74	0.17	4.35294
ENSG00000203952	CCDC160	0.87	0.2	4.35
ENSG00000249228	RP11-769N22.1	1.13	0.26	4.34615
ENSG00000104814	MAP4K1	0.13	0.03	4.33333
ENSG00000145113	MUC4	0.13	0.03	4.33333
ENSG00000145287	PLAC8	0.13	0.03	4.33333
ENSG00000148734	NPFFR1	0.26	0.06	4.33333
ENSG00000155962	CLIC2	0.39	0.09	4.33333
ENSG00000158816	VWA5B1	0.13	0.03	4.33333
ENSG00000162745	OLFML2B	0.13	0.03	4.33333
ENSG00000197181	PIWIL2	0.39	0.09	4.33333
ENSG00000205500	AC013472.3	0.26	0.06	4.33333
ENSG00000214381	LINC00488	0.13	0.03	4.33333
ENSG00000224066	RP4-622L5.7	0.39	0.09	4.33333
ENSG00000236404	VLDLR-AS1	0.78	0.18	4.33333
ENSG00000237588	RP11-66D17.3	0.26	0.06	4.33333
ENSG00000248712	CCDC153	0.26	0.06	4.33333
ENSG00000249604	RP11-286E11.2	0.39	0.09	4.33333
ENSG00000254235	RP11-115J16.1	0.13	0.03	4.33333
ENSG00000257391	MIR3180-4	1.3	0.3	4.33333
ENSG00000261728	RP11-307O13.1	0.13	0.03	4.33333
ENSG00000267077	RP11-127I20.5	0.26	0.06	4.33333
ENSG00000272449	RP3-395M20.12	0.65	0.15	4.33333
ENSG00000283213	CTC-591M7.1	0.13	0.03	4.33333
ENSG00000198929	NOS1AP	2.34	0.54	4.33333
ENSG00000131037	EPS8L1	4.2	0.97	4.3299
ENSG00000228526	MIR34AHG	2.38	0.55	4.32727
ENSG00000223949	ROR1-AS1	7.57	1.75	4.32571
ENSG00000260563	RP13-516M14.1	2.55	0.59	4.32203
ENSG00000234695	AC002076.10	0.95	0.22	4.31818
ENSG00000260428	SCX	0.95	0.22	4.31818
ENSG00000135127	BICDL1	9.5	2.2	4.31818
ENSG00000249699	RP11-415C15.2	0.82	0.19	4.31579
ENSG00000114656	KIAA1257	0.69	0.16	4.3125
ENSG00000279184	RP3-323A16.1	2.76	0.64	4.3125
ENSG00000119227	PIGZ	0.56	0.13	4.30769
ENSG00000150672	DLG2	4.09	0.95	4.30526
ENSG00000237515	SHISA9	1.42	0.33	4.30303
ENSG00000203930	LINC00632	1.29	0.3	4.3
ENSG00000159314	ARHGAP27	0.43	0.1	4.3
ENSG00000231233	CFAP58-AS1	3.78	0.88	4.29545
ENSG00000154975	CA10	0.3	0.07	4.28571
ENSG00000197210	KB-1592A4.15	0.3	0.07	4.28571
ENSG00000237529	RP11-439K3.3	0.6	0.14	4.28571
ENSG00000267394	CTB-175E5.7	0.6	0.14	4.28571
ENSG00000235890	TSPEAR-AS1	2.74	0.64	4.28125
ENSG00000174307	PHLDA3	8.64	2.02	4.27723
ENSG00000158445	KCNB1	2.01	0.47	4.2766
ENSG00000198763	MT-ND2	122.53	28.67	4.27381
ENSG00000206028	CTA-373H7.7	0.47	0.11	4.27273
ENSG00000246130	RP11-875O11.2	0.64	0.15	4.26667
ENSG00000147256	ARHGAP36	352.01	82.54	4.26472
ENSG00000273212	AC000068.10	1.79	0.42	4.2619
ENSG00000110675	ELMOD1	2	0.47	4.25532
ENSG00000111254	AKAP3	0.34	0.08	4.25
ENSG00000114854	TNNC1	0.68	0.16	4.25
ENSG00000144645	OSBPL10	0.68	0.16	4.25
ENSG00000171435	KSR2	0.17	0.04	4.25
ENSG00000197826	C4orf22	0.34	0.08	4.25
ENSG00000204619	PPP1R11	0.17	0.04	4.25
ENSG00000236008	LINC01814	0.51	0.12	4.25
ENSG00000236682	AC068282.3	0.17	0.04	4.25
ENSG00000248747	RP11-586L23.1	0.34	0.08	4.25
ENSG00000254602	AP000662.4	0.51	0.12	4.25
ENSG00000261449	RP11-589C21.5	0.17	0.04	4.25
ENSG00000269959	SPACA6P-AS	0.17	0.04	4.25
ENSG00000273026	RP11-422P24.10	4.59	1.08	4.25
ENSG00000198886	MT-ND4	177.72	41.83	4.24863
ENSG00000027075	PRKCH	3.61	0.85	4.24706
ENSG00000107796	ACTA2	11.29	2.66	4.24436
ENSG00000250127	LINC02108	15.4	3.63	4.24242
ENSG00000188487	INSC	0.72	0.17	4.23529
ENSG00000166046	TCP11L2	7.24	1.71	4.23392
ENSG00000124212	PTGIS	0.93	0.22	4.22727
ENSG00000250159	RP11-381K20.2	1.31	0.31	4.22581
ENSG00000205334	LINC01460	0.38	0.09	4.22222
ENSG00000267246	RP11-798G7.7	0.76	0.18	4.22222
ENSG00000165828	PRAP1	14.3	3.39	4.21829
ENSG00000158292	GPR153	7.96	1.89	4.21164
ENSG00000230438	SERPINB9P1	0.8	0.19	4.21053
ENSG00000129595	EPB41L4A	5.68	1.35	4.20741
ENSG00000225880	LINC00115	1.43	0.34	4.20588
ENSG00000143355	LHX9	4.62	1.1	4.2
ENSG00000147246	HTR2C	0.21	0.05	4.2
ENSG00000163817	SLC6A20	0.21	0.05	4.2
ENSG00000164309	CMYA5	0.21	0.05	4.2
ENSG00000227165	WDR11-AS1	0.42	0.1	4.2
ENSG00000229921	KIF25-AS1	0.21	0.05	4.2
ENSG00000130813	C19orf66	4.57	1.09	4.19266
ENSG00000251791	SCARNA6	412.92	98.49	4.19251
ENSG00000146592	CREB5	5.45	1.3	4.19231
ENSG00000233718	MYCNOS	3.8	0.91	4.17582
ENSG00000243701	DUBR	1.71	0.41	4.17073
ENSG00000070731	ST6GALNAC2	0.25	0.06	4.16667
ENSG00000095752	IL11	0.25	0.06	4.16667
ENSG00000283422	RP11-256L6.5	0.25	0.06	4.16667
ENSG00000275345	RP11-697E2.11	0.79	0.19	4.15789
ENSG00000250091	DNAH10OS	1.37	0.33	4.15152
ENSG00000248367	CTB-129O4.1	0.83	0.2	4.15
ENSG00000272791	RP11-464F9.22	0.83	0.2	4.15
ENSG00000100314	CABP7	5.02	1.21	4.14876
ENSG00000223305	RN7SKP30	3.07	0.74	4.14865
ENSG00000249429	CTD-2050E21.1	0.87	0.21	4.14286
ENSG00000165312	OTUD1	3.19	0.77	4.14286
ENSG00000168356	SCN11A	0.29	0.07	4.14286
ENSG00000187664	HAPLN4	0.29	0.07	4.14286
ENSG00000205362	MT1A	1.16	0.28	4.14286
ENSG00000267259	CTD-2008P7.9	0.29	0.07	4.14286
ENSG00000281708	ERC2-IT1	0.29	0.07	4.14286
ENSG00000159409	CELF3	18.72	4.52	4.14159
ENSG00000202538	RNU4-2	45.82	11.07	4.13911
ENSG00000183023	SLC8A1	11.79	2.85	4.13684
ENSG00000133083	DCLK1	6.12	1.48	4.13514
ENSG00000262410	RP11-388C12.8	5.58	1.35	4.13333
ENSG00000256064	RP11-117L5.4	1.57	0.38	4.13158
ENSG00000264071	RN7SL531P	4.21	1.02	4.12745
ENSG00000202125	RNU1-100P	2.6	0.63	4.12698
ENSG00000228672	PROB1	0.33	0.08	4.125
ENSG00000257475	RP11-983P16.2	2.64	0.64	4.125
ENSG00000260719	AC009133.17	0.66	0.16	4.125
ENSG00000271133	CTA-293F17.1	2.68	0.65	4.12308
ENSG00000214967	NPIPA7	2.47	0.6	4.11667
ENSG00000116544	DLGAP3	1.07	0.26	4.11538
ENSG00000205129	C4orf47	3.66	0.89	4.11236
ENSG00000225194	LINC00092	0.37	0.09	4.11111
ENSG00000229847	EMX2OS	0.37	0.09	4.11111
ENSG00000263924	RP11-210K20.2	1.11	0.27	4.11111
ENSG00000271978	RP11-428J1.4	0.37	0.09	4.11111
ENSG00000278829	RP11-358B23.7	0.37	0.09	4.11111
ENSG00000267571	AC104532.4	1.52	0.37	4.10811
ENSG00000275213	Metazoa_SRP	1.52	0.37	4.10811
ENSG00000203279	RP11-498P14.5	3.9	0.95	4.10526
ENSG00000260577	RP11-615I2.2	0.78	0.19	4.10526
ENSG00000205090	TMEM240	2.75	0.67	4.10448
ENSG00000254835	RNF185-AS1	0.94	0.23	4.08696
ENSG00000242021	RP11-268G12.3	0.49	0.12	4.08333
ENSG00000185811	IKZF1	2.08	0.51	4.07843
ENSG00000273356	LINC02019	0.53	0.13	4.07692
ENSG00000253696	KBTBD11-OT1	4.97	1.22	4.07377
ENSG00000270108	RP11-73M18.6	0.57	0.14	4.07143
ENSG00000233509	ZNF197-AS1	1.22	0.3	4.06667
ENSG00000204044	RP11-465L10.10	0.65	0.16	4.0625
ENSG00000105270	CLIP3	3.29	0.81	4.06173
ENSG00000264920	RP11-6N17.4	3.33	0.82	4.06098
ENSG00000167702	KIFC2	10.15	2.5	4.06
ENSG00000234318	RP4-771M4.3	0.73	0.18	4.05556
ENSG00000260955	RP11-30L15.6	0.73	0.18	4.05556
ENSG00000251152	RP11-281P23.1	0.85	0.21	4.04762
ENSG00000092096	SLC22A17	26.91	6.65	4.04662
ENSG00000235652	RP11-545I5.3	1.78	0.44	4.04545
ENSG00000253878	RP11-347C18.3	3.6	0.89	4.04494
ENSG00000116031	CD207	1.01	0.25	4.04
ENSG00000221803	SNORD23	11.4	2.84	4.01408
ENSG00000006747	SCIN	0.08	0.02	4
ENSG00000073150	PANX2	0.32	0.08	4
ENSG00000074660	SCARF1	0.04	0.01	4
ENSG00000087494	PTHLH	0.08	0.02	4
ENSG00000102837	OLFM4	0.04	0.01	4
ENSG00000109163	GNRHR	0.08	0.02	4
ENSG00000114455	HHLA2	0.16	0.04	4
ENSG00000118298	CA14	0.12	0.03	4
ENSG00000125735	TNFSF14	0.32	0.08	4
ENSG00000130045	NXNL2	0.24	0.06	4
ENSG00000134531	EMP1	0.04	0.01	4
ENSG00000135114	OASL	0.08	0.02	4
ENSG00000135636	DYSF	0.04	0.01	4
ENSG00000137310	TCF19	0.08	0.02	4
ENSG00000139151	PLCZ1	0.08	0.02	4
ENSG00000139304	PTPRQ	0.04	0.01	4
ENSG00000140945	CDH13	0.04	0.01	4
ENSG00000154133	ROBO4	0.04	0.01	4
ENSG00000156920	ADGRG4	0.04	0.01	4
ENSG00000157782	CABP1	0.76	0.19	4
ENSG00000159173	TNNI1	0.04	0.01	4
ENSG00000161649	CD300LG	0.16	0.04	4
ENSG00000163814	CDCP1	0.08	0.02	4
ENSG00000166535	A2ML1	0.04	0.01	4
ENSG00000168032	ENTPD3	0.04	0.01	4
ENSG00000170579	DLGAP1	0.04	0.01	4
ENSG00000170775	GPR37	6.92	1.73	4
ENSG00000172752	COL6A5	0.04	0.01	4
ENSG00000179869	ABCA13	0.04	0.01	4
ENSG00000184343	SRPK3	0.68	0.17	4
ENSG00000184434	LRRC19	0.12	0.03	4
ENSG00000185610	DBX2	0.04	0.01	4
ENSG00000185933	CALHM1	0.04	0.01	4
ENSG00000186407	CD300E	0.08	0.02	4
ENSG00000186994	KANK3	0.04	0.01	4
ENSG00000187569	DPPA3	0.12	0.03	4
ENSG00000188783	PRELP	0.04	0.01	4
ENSG00000189134	NKAPL	0.16	0.04	4
ENSG00000196090	PTPRT	0.04	0.01	4
ENSG00000198547	C20orf203	0.12	0.03	4
ENSG00000198835	GJC2	0.32	0.08	4
ENSG00000198838	RYR3	0.08	0.02	4
ENSG00000204283	LINC01973	0.08	0.02	4
ENSG00000204568	MRPS18B	0.08	0.02	4
ENSG00000204584	RP11-304F15.3	0.12	0.03	4
ENSG00000205678	TECRL	0.08	0.02	4
ENSG00000205832	C16orf96	0.16	0.04	4
ENSG00000214300	SPDYE3	0.12	0.03	4
ENSG00000214773	RP11-717D12.1	0.12	0.03	4
ENSG00000224687	RASAL2-AS1	0.52	0.13	4
ENSG00000227674	LINC00355	0.16	0.04	4
ENSG00000227716	AP000459.7	0.16	0.04	4
ENSG00000230510	PPP5D1	0.08	0.02	4
ENSG00000232057	AC093390.1	0.04	0.01	4
ENSG00000232084	LINC01104	0.04	0.01	4
ENSG00000233436	BTBD18	0.04	0.01	4
ENSG00000233821	ENOX1-AS1	0.04	0.01	4
ENSG00000234754	C1orf140	0.08	0.02	4
ENSG00000235143	RP1-65J11.5	0.08	0.02	4
ENSG00000237301	RP4-680D5.2	0.28	0.07	4
ENSG00000243323	PTPRVP	0.2	0.05	4
ENSG00000244617	ASPRV1	0.12	0.03	4
ENSG00000246877	DNM1P35	0.12	0.03	4
ENSG00000247287	RP11-902B17.1	0.08	0.02	4
ENSG00000251138	RP11-81H3.2	0.48	0.12	4
ENSG00000255390	RP11-732A19.5	0.16	0.04	4
ENSG00000257335	MGAM	0.08	0.02	4
ENSG00000258168	RP11-588H23.3	0.16	0.04	4
ENSG00000258729	RP11-404P21.6	0.08	0.02	4
ENSG00000258744	RP11-80A15.1	0.44	0.11	4
ENSG00000260249	RP11-401P9.5	0.04	0.01	4
ENSG00000261403	RP11-114H24.3	0.8	0.2	4
ENSG00000271032	CTD-2527I21.14	0.64	0.16	4
ENSG00000274020	LINC01138	0.28	0.07	4
ENSG00000275223	RP1-63M2.7	0.64	0.16	4
ENSG00000280356	RP1-101G11.3	0.16	0.04	4
ENSG00000282885	RP11-596C23.6	0.28	0.07	4
ENSG00000283667	RP11-793J2.1	0.16	0.04	4
ENSG00000153982	GDPD1	10.59	2.65	3.99623
ENSG00000241168	RP11-10O22.1	9.13	2.29	3.9869
ENSG00000198075	SULT1C4	33.87	8.5	3.98471
ENSG00000010318	PHF7	6.29	1.58	3.98101
ENSG00000277662	RP11-74J13.9	2.74	0.69	3.97101
ENSG00000141854	MISP3	1.07	0.27	3.96296
ENSG00000116254	CHD5	2.06	0.52	3.96154
ENSG00000166016	ABTB2	2.97	0.75	3.96
ENSG00000137474	MYO7A	0.91	0.23	3.95652
ENSG00000206559	ZCWPW2	0.91	0.23	3.95652
ENSG00000168811	IL12A	3.36	0.85	3.95294
ENSG00000267939	CTD-2325M2.1	2.45	0.62	3.95161
ENSG00000233058	LINC00884	0.79	0.2	3.95
ENSG00000130304	SLC27A1	2.09	0.53	3.9434
ENSG00000169629	RGPD8	0.67	0.17	3.94118
ENSG00000187994	RINL	1.34	0.34	3.94118
ENSG00000236337	FMR1-IT1	1.93	0.49	3.93878
ENSG00000185269	NOTUM	0.59	0.15	3.93333
ENSG00000148908	RGS10	32.57	8.29	3.92883
ENSG00000132510	KDM6B	2.75	0.7	3.92857
ENSG00000130822	PNCK	3.22	0.82	3.92683
ENSG00000162976	PQLC3	9.53	2.43	3.92181
ENSG00000065923	SLC9A7	5.41	1.38	3.92029
ENSG00000163046	ANKRD30BL	0.47	0.12	3.91667
ENSG00000236830	CBR3-AS1	1.41	0.36	3.91667
ENSG00000185614	FAM212A	4.38	1.12	3.91071
ENSG00000131398	KCNC3	0.43	0.11	3.90909
ENSG00000196951	SCOC-AS1	0.82	0.21	3.90476
ENSG00000238197	PAXBP1-AS1	7.34	1.88	3.90426
ENSG00000278743	RP11-707G18.1	1.56	0.4	3.9
ENSG00000080845	DLGAP4	3.62	0.93	3.89247
ENSG00000254258	RP11-398H6.1	10.12	2.6	3.89231
ENSG00000155980	KIF5A	18.75	4.82	3.89004
ENSG00000235501	RP4-639F20.1	8.79	2.26	3.88938
ENSG00000186675	MAGEE2	0.35	0.09	3.88889
ENSG00000188070	C11orf95	1.4	0.36	3.88889
ENSG00000149970	CNKSR2	6.41	1.65	3.88485
ENSG00000258789	RP11-507K2.3	2.02	0.52	3.88462
ENSG00000177875	CCDC184	3.34	0.86	3.88372
ENSG00000260805	RP11-61J19.5	0.66	0.17	3.88235
ENSG00000112769	LAMA4	4.5	1.16	3.87931
ENSG00000186594	MIR22HG	6.71	1.73	3.87861
ENSG00000088053	GP6	0.31	0.08	3.875
ENSG00000122861	PLAU	0.31	0.08	3.875
ENSG00000125409	TEKT3	0.31	0.08	3.875
ENSG00000151892	GFRA1	0.62	0.16	3.875
ENSG00000205959	RP11-689P11.2	0.31	0.08	3.875
ENSG00000221995	TIAF1	0.31	0.08	3.875
ENSG00000253880	RP11-124B13.1	1.24	0.32	3.875
ENSG00000152763	WDR78	6	1.55	3.87097
ENSG00000269921	RP11-646I6.5	0.85	0.22	3.86364
ENSG00000255690	TRIL	23.92	6.2	3.85806
ENSG00000172346	CSDC2	0.54	0.14	3.85714
ENSG00000273141	RP11-820I16.4	0.27	0.07	3.85714
ENSG00000154127	UBASH3B	1.04	0.27	3.85185
ENSG00000245573	BDNF-AS	0.77	0.2	3.85
ENSG00000269834	ZNF528-AS1	3.85	1	3.85
ENSG00000145819	ARHGAP26	9.8	2.55	3.84314
ENSG00000141505	ASGR1	2.19	0.57	3.84211
ENSG00000204334	ERICH2	3.11	0.81	3.83951
ENSG00000068971	PPP2R5B	14.81	3.86	3.83679
ENSG00000163932	PRKCD	0.92	0.24	3.83333
ENSG00000173546	CSPG4	0.46	0.12	3.83333
ENSG00000176092	AIM1L	0.23	0.06	3.83333
ENSG00000184068	RP5-821D11.7	0.23	0.06	3.83333
ENSG00000197406	DIO3	0.92	0.24	3.83333
ENSG00000233785	RP13-314C10.5	0.23	0.06	3.83333
ENSG00000011638	TMEM159	3.14	0.82	3.82927
ENSG00000234160	RP11-613M10.6	2.22	0.58	3.82759
ENSG00000253426	RP11-10A14.4	1.53	0.4	3.825
ENSG00000172201	ID4	18.09	4.73	3.82452
ENSG00000247121	CTD-2260A17.2	1.49	0.39	3.82051
ENSG00000137269	LRRC1	2.1	0.55	3.81818
ENSG00000144847	IGSF11	0.42	0.11	3.81818
ENSG00000236673	RP11-69I8.2	1.87	0.49	3.81633
ENSG00000250041	CTD-2003C8.2	1.45	0.38	3.81579
ENSG00000219435	TEX40	0.61	0.16	3.8125
ENSG00000145284	SCD5	19.9	5.22	3.81226
ENSG00000159214	CCDC24	5.87	1.54	3.81169
ENSG00000221968	FADS3	22.63	5.94	3.80976
ENSG00000099785	2002-03-01	8.15	2.14	3.80841
ENSG00000265263	RP11-135L13.4	0.99	0.26	3.80769
ENSG00000167733	HSD11B1L	7.12	1.87	3.80749
ENSG00000112182	BACH2	9.92	2.61	3.80077
ENSG00000110693	SOX6	0.57	0.15	3.8
ENSG00000174123	TLR10	0.19	0.05	3.8
ENSG00000205922	ONECUT3	0.19	0.05	3.8
ENSG00000205923	CEMP1	0.19	0.05	3.8
ENSG00000227695	DNMBP-AS1	0.57	0.15	3.8
ENSG00000256588	RP11-613F22.8	0.95	0.25	3.8
ENSG00000273261	RP11-531F16.4	0.19	0.05	3.8
ENSG00000273447	AC004067.5	0.19	0.05	3.8
ENSG00000243836	WDR86-AS1	3.38	0.89	3.79775
ENSG00000244694	PTCHD4	2.24	0.59	3.79661
ENSG00000200379	RN7SKP45	2.96	0.78	3.79487
ENSG00000179292	TMEM151A	3.45	0.91	3.79121
ENSG00000229368	AC090587.4	1.63	0.43	3.7907
ENSG00000165646	SLC18A2	2.35	0.62	3.79032
ENSG00000272720	CTA-228A9.3	0.72	0.19	3.78947
ENSG00000278324	PVT1_3	14.23	3.76	3.78457
ENSG00000157343	ARMC12	2.08	0.55	3.78182
ENSG00000157168	NRG1	1.7	0.45	3.77778
ENSG00000054356	PTPRN	14.19	3.76	3.77394
ENSG00000272444	RP11-1017G21.6	1.66	0.44	3.77273
ENSG00000137843	PAK6	0.49	0.13	3.76923
ENSG00000269889	RP11-816J6.3	0.98	0.26	3.76923
ENSG00000131981	LGALS3	41.1	10.91	3.76719
ENSG00000229539	RP11-119B16.2	2.07	0.55	3.76364
ENSG00000099337	KCNK6	1.43	0.38	3.76316
ENSG00000131484	RP11-798G7.5	1.43	0.38	3.76316
ENSG00000253661	ZFHX4-AS1	0.79	0.21	3.7619
ENSG00000278740	RP11-147L13.14	1.58	0.42	3.7619
ENSG00000160753	RUSC1	19.22	5.11	3.76125
ENSG00000283674	RP11-419I17.1	0.94	0.25	3.76
ENSG00000230368	FAM41C	1.24	0.33	3.75758
ENSG00000263234	CTD-2135D7.3	2.29	0.61	3.7541
ENSG00000264028	RN7SL744P	7.62	2.03	3.75369
ENSG00000149557	FEZ1	34.68	9.24	3.75325
ENSG00000213904	LIPE-AS1	0.45	0.12	3.75
ENSG00000214212	C19orf38	0.45	0.12	3.75
ENSG00000055955	ITIH4	0.3	0.08	3.75
ENSG00000100767	PAPLN	0.15	0.04	3.75
ENSG00000107014	RLN2	0.6	0.16	3.75
ENSG00000121764	HCRTR1	0.15	0.04	3.75
ENSG00000130176	CNN1	0.75	0.2	3.75
ENSG00000137877	SPTBN5	0.15	0.04	3.75
ENSG00000168676	KCTD19	0.3	0.08	3.75
ENSG00000185974	GRK1	0.15	0.04	3.75
ENSG00000188064	WNT7B	0.3	0.08	3.75
ENSG00000198650	TAT	0.15	0.04	3.75
ENSG00000224982	TMEM233	0.15	0.04	3.75
ENSG00000226717	PTPRD-AS2	0.15	0.04	3.75
ENSG00000228223	HCG11	1.05	0.28	3.75
ENSG00000234428	RP11-666F17.1	0.15	0.04	3.75
ENSG00000239922	RP11-71N10.1	0.15	0.04	3.75
ENSG00000254477	AP000640.10	0.15	0.04	3.75
ENSG00000273319	RP11-138A9.2	0.3	0.08	3.75
ENSG00000172382	PRSS27	7.3	1.95	3.74359
ENSG00000101298	SNPH	2.88	0.77	3.74026
ENSG00000155265	GOLGA7B	1.87	0.5	3.74
ENSG00000228084	RP5-884G6.2	1.12	0.3	3.73333
ENSG00000070540	WIPI1	19.33	5.18	3.73166
ENSG00000130429	ARPC1B	90.41	24.23	3.73132
ENSG00000255495	AC145124.2	7.74	2.08	3.72115
ENSG00000198932	GPRASP1	12.34	3.32	3.71687
ENSG00000273045	C2orf15	3.12	0.84	3.71429
ENSG00000182111	ZNF716	0.26	0.07	3.71429
ENSG00000189149	CRYM-AS1	0.52	0.14	3.71429
ENSG00000224614	TNK2-AS1	0.26	0.07	3.71429
ENSG00000227477	STK4-AS1	0.26	0.07	3.71429
ENSG00000244502	HDAC11-AS1	0.26	0.07	3.71429
ENSG00000251048	RP11-608B3.1	0.26	0.07	3.71429
ENSG00000257023	RP11-268P4.4	1.11	0.3	3.7
ENSG00000097096	SYDE2	0.37	0.1	3.7
ENSG00000215595	C20orf202	0.37	0.1	3.7
ENSG00000227260	LINC01985	0.37	0.1	3.7
ENSG00000269463	RP11-727F15.13	0.37	0.1	3.7
ENSG00000232164	LINC01873	98.15	26.53	3.69959
ENSG00000103145	HCFC1R1	43.59	11.82	3.68782
ENSG00000262222	RP11-876N24.4	0.59	0.16	3.6875
ENSG00000254431	RP11-550A5.2	1.4	0.38	3.68421
ENSG00000099849	RASSF7	6.15	1.67	3.68263
ENSG00000281357	ARRDC3-AS1	0.92	0.25	3.68
[truncated: 17,520 more rows]

## Sheet: MDA-MB-231 7d
MDA-MB-231 - 7d induction (1 μg/mL doxycycline)
ID	NAME	SRRM4 DM	SRRM4 WT	Fold-change (WT/DM)
ENSG00000103723	AP3B2	0.005	1.09	218
ENSG00000164061	BSN	0.03	1.205	40.1667
ENSG00000102003	SYP	0.365	13.66	37.4247
ENSG00000179331	RAB39A	0.15	5.135	34.2333
ENSG00000186648	CARMIL3	0.005	0.135	27
ENSG00000168993	CPLX1	0.09	2.31	25.6667
ENSG00000171951	SCG2	2.995	76.11	25.4124
ENSG00000167619	TMEM145	0.04	0.875	21.875
ENSG00000105467	SYNGR4	0.005	0.105	21
ENSG00000108309	RUNDC3A	0.025	0.47	18.8
ENSG00000184361	SPATA32	0.005	0.09	18
ENSG00000008735	MAPK8IP2	0.055	0.935	17
ENSG00000270190	RP11-803D5.4	0.01	0.165	16.5
ENSG00000135127	BICDL1	0.045	0.725	16.1111
ENSG00000261090	RP11-20G6.2	0.005	0.08	16
ENSG00000269480	CTD-3032J10.3	0.015	0.23	15.3333
ENSG00000125910	S1PR4	0.005	0.075	15
ENSG00000100312	ACR	0.005	0.07	14
ENSG00000153495	TEX29	0.01	0.135	13.5
ENSG00000215196	AC091878.1	0.005	0.065	13
ENSG00000222044	RP5-1039K5.16	0.005	0.065	13
ENSG00000185130	HIST1H2BL	0.06	0.775	12.9167
ENSG00000155265	GOLGA7B	0.095	1.2	12.6316
ENSG00000232788	AC078883.3	0.015	0.185	12.3333
ENSG00000237738	RNF216-IT1	0.02	0.245	12.25
ENSG00000139679	LPAR6	0.005	0.06	12
ENSG00000277352	KB-68A7.2	0.01	0.12	12
ENSG00000267577	CTD-2587H24.5	0.005	0.06	12
ENSG00000272950	RP11-307C18.1	0.015	0.175	11.6667
ENSG00000274210	U1	0.09	1.04	11.5556
ENSG00000260177	RP4-536B24.3	0.01	0.115	11.5
ENSG00000257475	RP11-983P16.2	0.02	0.23	11.5
ENSG00000135625	EGR4	0.01	0.11	11
ENSG00000166793	YPEL4	0.005	0.055	11
ENSG00000176040	TMPRSS7	0.005	0.055	11
ENSG00000267101	RP11-846C15.2	0.01	0.11	11
ENSG00000206698	RNU1-73P	0.055	0.58	10.5455
ENSG00000059915	PSD	0.035	0.36	10.2857
ENSG00000223923	AC010136.2	0.015	0.15	10
ENSG00000229025	AP001595.1	0.015	0.15	10
ENSG00000236514	RP11-162G10.5	0.01	0.1	10
ENSG00000272389	CTC-487M23.7	0.02	0.2	10
ENSG00000197046	SIGLEC15	0.005	0.05	10
ENSG00000125966	MMP24	0.795	7.9	9.93711
ENSG00000232524	RP11-332K15.1	0.035	0.345	9.85714
ENSG00000274156	RP11-407N8.6	0.015	0.145	9.66667
ENSG00000277250	Metazoa_SRP	0.035	0.335	9.57143
ENSG00000167653	PSCA	0.01	0.095	9.5
ENSG00000221946	FXYD7	0.01	0.095	9.5
ENSG00000278236	uc_338	0.06	0.565	9.41667
ENSG00000257831	RP11-596D21.1	0.015	0.14	9.33333
ENSG00000235663	SAPCD1-AS1	0.03	0.28	9.33333
ENSG00000188760	TMEM198	0.36	3.245	9.01389
ENSG00000230498	RP4-564M11.2	0.015	0.135	9
ENSG00000243801	RN7SL461P	0.03	0.27	9
ENSG00000256248	RP11-123O10.4	0.045	0.405	9
ENSG00000121905	HPCA	0.005	0.045	9
ENSG00000130054	FAM155B	0.005	0.045	9
ENSG00000149131	SERPING1	0.005	0.045	9
ENSG00000246662	LINC00535	0.005	0.045	9
ENSG00000250371	RP11-22A3.2	0.005	0.045	9
ENSG00000262999	CTD-3088G3.6	0.005	0.045	9
ENSG00000266985	CTD-2329C7.2	0.005	0.045	9
ENSG00000141371	C17orf64	0.005	0.045	9
ENSG00000204595	DPRX	0.01	0.09	9
ENSG00000280870	MIR325HG	0.005	0.045	9
ENSG00000196353	CPNE4	0.015	0.13	8.66667
ENSG00000256564	RP11-424M22.3	0.015	0.13	8.66667
ENSG00000266521	RP11-650P15.1	0.015	0.13	8.66667
ENSG00000232600	TONSL-AS1	0.035	0.3	8.57143
ENSG00000215481	BCRP3	0.03	0.255	8.5
ENSG00000185863	TMEM210	0.01	0.085	8.5
ENSG00000267272	LINC01140	0.015	0.125	8.33333
ENSG00000230790	AC012456.4	0.015	0.125	8.33333
ENSG00000198520	C1orf228	0.02	0.165	8.25
ENSG00000228817	BACH1-IT2	0.02	0.165	8.25
ENSG00000251031	CTC-367F4.1	0.015	0.12	8
ENSG00000122735	DNAI1	0.005	0.04	8
ENSG00000134873	CLDN10	0.005	0.04	8
ENSG00000170959	DCDC1	0.005	0.04	8
ENSG00000274184	RP11-158H5.8	0.005	0.04	8
ENSG00000118491	ZC2HC1B	0.005	0.04	8
ENSG00000179817	MRGPRX4	0.005	0.04	8
ENSG00000184374	COLEC10	0.005	0.04	8
ENSG00000228100	LINC01820	0.01	0.08	8
ENSG00000265121	RP11-285E9.5	0.01	0.08	8
ENSG00000267193	RP11-116O18.3	0.015	0.12	8
ENSG00000231210	LINC01510	0.02	0.16	8
ENSG00000114115	RBP1	0.015	0.115	7.66667
ENSG00000250616	RP11-455F5.3	0.015	0.115	7.66667
ENSG00000255395	CTD-2562J17.2	0.015	0.115	7.66667
ENSG00000232874	RP11-135A1.2	0.015	0.115	7.66667
ENSG00000248206	RP11-739P1.2	0.015	0.115	7.66667
ENSG00000183018	SPNS2	1.155	8.68	7.51515
ENSG00000165828	PRAP1	0.01	0.075	7.5
ENSG00000268220	RP11-379K17.12	0.01	0.075	7.5
ENSG00000272635	LLNLF-65H9.1	0.01	0.075	7.5
ENSG00000223511	RP13-297E16.4	0.015	0.11	7.33333
ENSG00000234678	ELF3-AS1	0.015	0.11	7.33333
ENSG00000270052	WI2-80269A6.1	0.015	0.11	7.33333
ENSG00000173261	PLAC8L1	0.02	0.145	7.25
ENSG00000254990	RP11-108O10.2	0.04	0.29	7.25
ENSG00000259775	RP11-45P15.4	0.05	0.355	7.1
ENSG00000114757	PEX5L	0.005	0.035	7
ENSG00000161835	GRASP	0.005	0.035	7
ENSG00000203434	RP11-163F15.1	0.015	0.105	7
ENSG00000224559	LINC01087	0.005	0.035	7
ENSG00000226648	PLCG1-AS1	0.01	0.07	7
ENSG00000133055	MYBPH	0.005	0.035	7
ENSG00000147160	AWAT2	0.005	0.035	7
ENSG00000159337	PLA2G4D	0.005	0.035	7
ENSG00000164334	FAM170A	0.005	0.035	7
ENSG00000165841	CYP2C19	0.005	0.035	7
ENSG00000178734	LMO7DN	0.005	0.035	7
ENSG00000205682	RP11-798L4.1	0.01	0.07	7
ENSG00000215458	AATBC	0.005	0.035	7
ENSG00000259868	RP11-1012E15.2	0.005	0.035	7
ENSG00000261368	RP11-96B5.4	0.005	0.035	7
ENSG00000227698	AP001619.2	0.015	0.105	7
ENSG00000227773	ASH1L-IT1	0.015	0.105	7
ENSG00000257228	RP11-413B19.2	0.015	0.105	7
ENSG00000263410	RN7SL460P	0.045	0.315	7
ENSG00000273232	RP11-370A5.2	0.015	0.105	7
ENSG00000118495	PLAGL1	0.005	0.035	7
ENSG00000283757	RP5-981L23.7	0.005	0.035	7
ENSG00000272510	RP4-680D5.8	0.04	0.275	6.875
ENSG00000267348	CTB-179K24.3	0.02	0.135	6.75
ENSG00000204279	PAGE3	0.02	0.135	6.75
ENSG00000237763	AMY1A	0.04	0.27	6.75
ENSG00000264345	LINC01894	0.02	0.135	6.75
ENSG00000258919	RP11-1029J19.4	0.015	0.1	6.66667
ENSG00000283389	Metazoa_SRP	0.07	0.465	6.64286
ENSG00000212163	SNORD91A	0.05	0.33	6.6
ENSG00000223382	LINC01778	0.035	0.23	6.57143
ENSG00000232311	RP1-249I4.2	0.045	0.295	6.55556
ENSG00000243709	LEFTY1	0.01	0.065	6.5
ENSG00000249171	RP11-767N15.1	0.01	0.065	6.5
ENSG00000263466	RP1-56K13.2	0.02	0.13	6.5
ENSG00000271334	LINC02104	0.01	0.065	6.5
ENSG00000273454	RP11-797D24.3	0.01	0.065	6.5
ENSG00000272034	SNORD14A	1.18	7.525	6.37712
ENSG00000207561	MIR635	0.53	3.365	6.34906
ENSG00000261117	RP11-333O1.1	0.015	0.095	6.33333
ENSG00000273464	RP11-313P22.1	0.015	0.095	6.33333
ENSG00000236838	AC090617.1	0.02	0.125	6.25
ENSG00000261898	RP11-314A20.5	0.02	0.125	6.25
ENSG00000100505	TRIM9	0.075	0.465	6.2
ENSG00000253712	RP11-697M17.2	0.03	0.185	6.16667
ENSG00000226434	RP11-1L9.1	0.09	0.555	6.16667
ENSG00000264317	RN7SL154P	0.055	0.335	6.09091
ENSG00000175175	PPM1E	0.465	2.8	6.02151
ENSG00000005108	THSD7A	0.005	0.03	6
ENSG00000078114	NEBL	0.015	0.09	6
ENSG00000100253	MIOX	0.005	0.03	6
ENSG00000113209	PCDHB5	0.01	0.06	6
ENSG00000133256	PDE6B	0.005	0.03	6
ENSG00000135298	ADGRB3	0.005	0.03	6
ENSG00000142694	EVA1B	0.005	0.03	6
ENSG00000152402	GUCY1A2	0.005	0.03	6
ENSG00000189420	ZFP92	0.005	0.03	6
ENSG00000228925	AC016722.4	0.005	0.03	6
ENSG00000230461	PROX1-AS1	0.005	0.03	6
ENSG00000232082	RPS6KA2-IT1	0.01	0.06	6
ENSG00000124089	MC3R	0.03	0.18	6
ENSG00000140798	ABCC12	0.005	0.03	6
ENSG00000199804	RNA5SP383	0.085	0.51	6
ENSG00000215533	LINC00189	0.005	0.03	6
ENSG00000230526	RP11-472G21.2	0.015	0.09	6
ENSG00000233866	LA16c-4G1.3	0.01	0.06	6
ENSG00000236272	Z82214.3	0.015	0.09	6
ENSG00000251680	CTC-575N7.1	0.01	0.06	6
ENSG00000258713	C20orf141	0.01	0.06	6
ENSG00000264673	RP11-92B11.3	0.01	0.06	6
ENSG00000276702	RP11-3D4.4	0.01	0.06	6
ENSG00000278200	LINC01971	0.005	0.03	6
ENSG00000280095	CH507-42P11.7	0.03	0.18	6
ENSG00000283095	ABC11-4932300O16.1	0.005	0.03	6
ENSG00000274391	TPTE	0.025	0.15	6
ENSG00000284154	MIR3605	0.245	1.465	5.97959
ENSG00000272457	RP11-1070A24.2	0.055	0.325	5.90909
ENSG00000240963	RP11-518L10.5	0.045	0.265	5.88889
ENSG00000166111	SVOP	0.025	0.145	5.8
ENSG00000254033	RP11-431M3.2	0.02	0.115	5.75
ENSG00000272209	RP3-500L14.2	0.02	0.115	5.75
ENSG00000231714	RP11-476H20.1	0.04	0.23	5.75
ENSG00000163121	NEURL3	0.035	0.2	5.71429
ENSG00000103056	SMPD3	0.075	0.425	5.66667
ENSG00000243260	RN7SL558P	0.03	0.17	5.66667
ENSG00000273308	RP11-496H1.2	0.045	0.255	5.66667
ENSG00000169885	CALML6	0.015	0.085	5.66667
ENSG00000236069	RP5-1011O1.3	0.015	0.085	5.66667
ENSG00000255474	RP11-234B24.2	0.015	0.085	5.66667
ENSG00000272334	RP11-129K12.1	0.03	0.17	5.66667
ENSG00000254028	AC083843.2	0.015	0.085	5.66667
ENSG00000234446	AC068489.1	0.06	0.34	5.66667
ENSG00000271344	RP11-274B21.9	0.03	0.17	5.66667
ENSG00000253182	RP11-486M23.2	0.04	0.225	5.625
ENSG00000238832	snoU109	0.26	1.445	5.55769
ENSG00000155749	ALS2CR12	0.01	0.055	5.5
ENSG00000144227	NXPH2	0.01	0.055	5.5
ENSG00000149926	FAM57B	0.01	0.055	5.5
ENSG00000238184	CD81-AS1	0.01	0.055	5.5
ENSG00000247844	CCAT1	0.01	0.055	5.5
ENSG00000258744	RP11-80A15.1	0.01	0.055	5.5
ENSG00000269067	ZNF728	0.01	0.055	5.5
ENSG00000273989	RP11-425D17.2	0.01	0.055	5.5
ENSG00000184697	CLDN6	0.01	0.055	5.5
ENSG00000243486	RP11-217E22.5	0.02	0.11	5.5
ENSG00000261318	RP11-653J6.1	0.01	0.055	5.5
ENSG00000261327	RP11-863P13.3	0.01	0.055	5.5
ENSG00000265374	LINC01908	0.01	0.055	5.5
ENSG00000272707	RP11-534C12.1	0.11	0.6	5.45455
ENSG00000224441	AC068831.3	0.025	0.135	5.4
ENSG00000260927	RP11-459F6.3	0.025	0.135	5.4
ENSG00000105289	TJP3	0.015	0.08	5.33333
ENSG00000179921	GPBAR1	0.015	0.08	5.33333
ENSG00000230613	HM13-AS1	0.015	0.08	5.33333
ENSG00000240219	RP11-430C7.5	0.015	0.08	5.33333
ENSG00000185101	ANO9	0.015	0.08	5.33333
ENSG00000230310	CTD-2192J16.11	0.015	0.08	5.33333
ENSG00000234949	AC104667.3	0.015	0.08	5.33333
ENSG00000254231	CTD-2284J15.1	0.015	0.08	5.33333
ENSG00000271897	RP11-679B17.2	0.015	0.08	5.33333
ENSG00000275345	RP11-697E2.11	0.035	0.185	5.28571
ENSG00000258081	RP11-384J4.2	0.02	0.105	5.25
ENSG00000252473	SNORA67	0.145	0.75	5.17241
ENSG00000278472	RP11-74D7.3	0.06	0.31	5.16667
ENSG00000227088	AC084149.2	0.03	0.155	5.16667
ENSG00000214338	SOGA3	0.325	1.66	5.10769
ENSG00000274933	TBC1D3I	0.14	0.715	5.10714
ENSG00000248474	LINC02122	0.06	0.305	5.08333
ENSG00000276282	RP11-210K20.5	0.12	0.61	5.08333
ENSG00000266235	MIR3176	0.3	1.52	5.06667
ENSG00000197444	OGDHL	0.105	0.53	5.04762
ENSG00000244575	IGKV1-27	0.11	0.555	5.04545
ENSG00000253409	TRBV7-4	0.115	0.58	5.04348
ENSG00000254343	RP11-760H22.2	0.015	0.075	5
ENSG00000104808	DHDH	0.02	0.1	5
ENSG00000131398	KCNC3	0.06	0.3	5
ENSG00000135406	PRPH	0.005	0.025	5
ENSG00000156113	KCNMA1	0.01	0.05	5
ENSG00000156194	PPEF2	0.005	0.025	5
ENSG00000163645	ERICH6	0.01	0.05	5
ENSG00000168939	SPRY3	0.02	0.1	5
ENSG00000171115	GIMAP8	0.015	0.075	5
ENSG00000171847	FAM90A1	0.02	0.1	5
ENSG00000234006	DDX39B-AS1	0.02	0.1	5
ENSG00000236754	AC004019.13	0.01	0.05	5
ENSG00000246366	LACTB2-AS1	0.005	0.025	5
ENSG00000255438	CTD-2653D5.1	0.025	0.125	5
ENSG00000259616	RP11-507B12.2	0.005	0.025	5
ENSG00000259818	RP5-1024G6.7	0.005	0.025	5
ENSG00000262655	SPON1	0.005	0.025	5
ENSG00000267665	RP11-13K12.2	0.005	0.025	5
ENSG00000268104	SLC6A14	0.005	0.025	5
ENSG00000270589	RP11-348N5.7	0.005	0.025	5
ENSG00000279914	CTA-992D9.10	0.005	0.025	5
ENSG00000087589	CASS4	0.01	0.05	5
ENSG00000096264	NCR2	0.005	0.025	5
ENSG00000135248	FAM71F1	0.01	0.05	5
ENSG00000143107	FNDC7	0.005	0.025	5
ENSG00000155719	OTOA	0.005	0.025	5
ENSG00000159224	GIP	0.05	0.25	5
ENSG00000167483	FAM129C	0.005	0.025	5
ENSG00000172940	SLC22A13	0.01	0.05	5
ENSG00000174015	SPERT	0.01	0.05	5
ENSG00000187492	CDHR4	0.005	0.025	5
ENSG00000189196	LINC00994	0.005	0.025	5
ENSG00000214290	COLCA2	0.005	0.025	5
ENSG00000221836	OR2A5	0.01	0.05	5
ENSG00000226352	PSPC1-AS2	0.055	0.275	5
ENSG00000231530	RP11-187A9.3	0.045	0.225	5
ENSG00000233852	AC005304.1	0.02	0.1	5
ENSG00000251455	RP11-164P12.3	0.005	0.025	5
ENSG00000265113	RP11-70O5.2	0.015	0.075	5
ENSG00000268655	CTB-60B18.10	0.02	0.1	5
ENSG00000272141	RP11-465B22.8	0.005	0.025	5
ENSG00000272911	RP11-74E22.6	0.055	0.275	5
ENSG00000280241	RP11-290O12.2	0.01	0.05	5
ENSG00000134532	SOX5	0.01	0.05	5
ENSG00000248479	RP11-807H7.2	0.14	0.7	5
ENSG00000269444	CTB-180A7.6	0.035	0.175	5
ENSG00000164266	SPINK1	0.12	0.595	4.95833
ENSG00000199266	SNORA60	0.085	0.42	4.94118
ENSG00000258122	RP11-61A14.1	0.08	0.395	4.9375
ENSG00000155622	XAGE2	0.07	0.345	4.92857
ENSG00000106089	STX1A	16.635	81.75	4.91434
ENSG00000207741	MIR590	0.26	1.255	4.82692
ENSG00000214772	RP11-174G6.1	0.055	0.265	4.81818
ENSG00000105499	PLA2G4C	0.245	1.18	4.81633
ENSG00000167618	LAIR2	0.155	0.745	4.80645
ENSG00000225173	XXbac-BPG308K3.5	0.025	0.12	4.8
ENSG00000255507	RP11-535A19.2	0.025	0.12	4.8
ENSG00000224903	AC005534.8	0.135	0.645	4.77778
ENSG00000135077	HAVCR2	0.02	0.095	4.75
ENSG00000205085	FAM71F2	0.08	0.38	4.75
ENSG00000264963	RN7SL440P	0.04	0.19	4.75
ENSG00000189367	KIAA0408	0.575	2.72	4.73043
ENSG00000177614	PGBD5	0.03	0.14	4.66667
ENSG00000240535	CTD-2313F11.1	0.015	0.07	4.66667
ENSG00000248516	RP11-265O12.1	0.015	0.07	4.66667
ENSG00000261407	RP11-326A19.3	0.03	0.14	4.66667
ENSG00000271787	RP11-254F7.3	0.015	0.07	4.66667
ENSG00000272308	RP11-231G3.1	0.075	0.35	4.66667
ENSG00000241868	RN7SL434P	0.03	0.14	4.66667
ENSG00000207047	SNORD51	0.22	1.025	4.65909
ENSG00000103154	NECAB2	0.04	0.185	4.625
ENSG00000274686	Metazoa_SRP	0.04	0.185	4.625
ENSG00000251992	SCARNA17	0.065	0.3	4.61538
ENSG00000258479	LINC00640	0.025	0.115	4.6
ENSG00000229299	RP4-583P15.10	0.595	2.72	4.57143
ENSG00000272440	RP11-379F4.6	0.035	0.16	4.57143
ENSG00000203565	RP13-259N13.2	0.045	0.205	4.55556
ENSG00000264438	RN7SL560P	0.06	0.27	4.5
ENSG00000073067	CYP2W1	0.01	0.045	4.5
ENSG00000100024	UPB1	0.01	0.045	4.5
ENSG00000104972	LILRB1	0.01	0.045	4.5
ENSG00000139351	SYCP3	0.01	0.045	4.5
ENSG00000162373	BEND5	0.01	0.045	4.5
ENSG00000162510	MATN1	0.01	0.045	4.5
ENSG00000214711	CAPN14	0.01	0.045	4.5
ENSG00000225968	ELFN1	0.01	0.045	4.5
ENSG00000228192	RP11-342M1.3	0.05	0.225	4.5
ENSG00000235042	AC098820.2	0.01	0.045	4.5
ENSG00000241156	RN7SL582P	0.15	0.675	4.5
ENSG00000251152	RP11-281P23.1	0.01	0.045	4.5
ENSG00000256116	RP11-783K16.14	0.04	0.18	4.5
ENSG00000256436	TAS2R31	0.02	0.09	4.5
ENSG00000261202	RP3-496C20.1	0.01	0.045	4.5
ENSG00000267412	CTC-265F19.2	0.01	0.045	4.5
ENSG00000273747	RP11-90B9.3	0.01	0.045	4.5
ENSG00000135547	HEY2	0.01	0.045	4.5
ENSG00000177291	GJD4	0.01	0.045	4.5
ENSG00000181323	SPEM1	0.01	0.045	4.5
ENSG00000224409	RP11-114B7.6	0.02	0.09	4.5
ENSG00000233611	AC079135.1	0.01	0.045	4.5
ENSG00000259334	LINC00596	0.01	0.045	4.5
ENSG00000267755	AC004623.2	0.02	0.09	4.5
ENSG00000268531	RP11-32B5.8	0.01	0.045	4.5
ENSG00000267429	AC006116.15	0.025	0.11	4.4
ENSG00000226761	TAS2R46	0.04	0.175	4.375
ENSG00000264250	RN7SL835P	0.04	0.175	4.375
ENSG00000263940	RN7SL275P	0.1	0.435	4.35
ENSG00000104381	GDAP1	1.375	5.98	4.34909
ENSG00000202444	RNU5E-6P	0.115	0.5	4.34783
ENSG00000275915	NPPA-AS1_3	0.525	2.28	4.34286
ENSG00000185837	CECR5-AS1	0.015	0.065	4.33333
ENSG00000188095	MESP2	0.015	0.065	4.33333
ENSG00000246363	RP11-13A1.1	0.015	0.065	4.33333
ENSG00000261447	RP11-109D9.4	0.015	0.065	4.33333
ENSG00000226609	RP11-276E15.4	0.015	0.065	4.33333
ENSG00000234707	RP11-745C15.2	0.015	0.065	4.33333
ENSG00000242042	LINC01743	0.015	0.065	4.33333
ENSG00000259345	RP11-624L4.1	0.015	0.065	4.33333
ENSG00000263080	RP11-485G7.5	0.045	0.195	4.33333
ENSG00000244357	RN7SL145P	0.065	0.28	4.30769
ENSG00000283969	MIR6838	2.805	12.045	4.29412
ENSG00000228573	RP11-279N8.1	0.035	0.15	4.28571
ENSG00000233080	LINC01399	0.02	0.085	4.25
ENSG00000264083	RP11-227G15.9	0.1	0.425	4.25
ENSG00000273133	RP11-799M12.2	0.04	0.17	4.25
ENSG00000180720	CHRM4	0.045	0.19	4.22222
ENSG00000122877	EGR2	0.095	0.4	4.21053
ENSG00000144410	CPO	0.025	0.105	4.2
ENSG00000273032	DGCR9	0.025	0.105	4.2
ENSG00000229901	RP11-399E6.4	0.1	0.42	4.2
ENSG00000240915	RP11-659E9.2	0.055	0.23	4.18182
ENSG00000266754	RN7SL524P	0.11	0.46	4.18182
ENSG00000205810	KLRC3	0.145	0.605	4.17241
ENSG00000275557	RP11-353N4.6	0.1	0.415	4.15
ENSG00000188488	SERPINA5	0.035	0.145	4.14286
ENSG00000273289	RP6-109B7.5	0.035	0.145	4.14286
ENSG00000268051	CTC-244M17.1	0.04	0.165	4.125
ENSG00000260955	RP11-30L15.6	0.08	0.33	4.125
ENSG00000250551	MIR583HG	0.04	0.165	4.125
ENSG00000238363	SNORA13	0.445	1.83	4.11236
ENSG00000273659	RP11-58C22.2	0.045	0.185	4.11111
ENSG00000275287	Metazoa_SRP	0.045	0.185	4.11111
ENSG00000263300	RP5-1029F21.4	0.05	0.205	4.1
ENSG00000147485	PXDNL	0.015	0.06	4
ENSG00000251396	LINC01301	0.015	0.06	4
ENSG00000107187	LHX3	0.015	0.06	4
ENSG00000179673	RPRML	0.03	0.12	4
ENSG00000183067	IGSF5	0.015	0.06	4
ENSG00000005421	PON1	0.015	0.06	4
ENSG00000050030	KIAA2022	0.005	0.02	4
ENSG00000078814	MYH7B	0.005	0.02	4
ENSG00000104413	ESRP1	0.015	0.06	4
ENSG00000104814	MAP4K1	0.005	0.02	4
ENSG00000108176	DNAJC12	0.01	0.04	4
ENSG00000118160	SLC8A2	0.005	0.02	4
ENSG00000118432	CNR1	0.005	0.02	4
ENSG00000122367	LDB3	0.01	0.04	4
ENSG00000123119	NECAB1	0.005	0.02	4
ENSG00000125046	SSUH2	0.01	0.04	4
ENSG00000135097	MSI1	0.005	0.02	4
ENSG00000135333	EPHA7	0.005	0.02	4
ENSG00000154721	JAM2	0.01	0.04	4
ENSG00000157330	C1orf158	0.005	0.02	4
ENSG00000160862	AZGP1	0.005	0.02	4
ENSG00000162344	FGF19	0.005	0.02	4
ENSG00000163499	CRYBA2	0.02	0.08	4
ENSG00000163793	DNAJC5G	0.005	0.02	4
ENSG00000164185	ZNF474	0.03	0.12	4
ENSG00000164532	TBX20	0.01	0.04	4
ENSG00000176746	MAGEB6	0.005	0.02	4
ENSG00000177669	MBOAT4	0.005	0.02	4
ENSG00000181036	FCRL6	0.005	0.02	4
ENSG00000186529	CYP4F3	0.005	0.02	4
ENSG00000187122	SLIT1	0.005	0.02	4
ENSG00000196109	ZNF676	0.015	0.06	4
ENSG00000196166	C8orf86	0.015	0.06	4
ENSG00000196220	SRGAP3	0.005	0.02	4
ENSG00000212128	TAS2R13	0.005	0.02	4
ENSG00000213512	GBP7	0.025	0.1	4
ENSG00000214575	CPEB1	0.01	0.04	4
ENSG00000226581	RP11-340I6.8	0.01	0.04	4
ENSG00000227716	AP000459.7	0.01	0.04	4
ENSG00000229433	LINC02069	0.005	0.02	4
ENSG00000233515	LINC01518	0.06	0.24	4
ENSG00000235303	RP1-79C4.1	0.005	0.02	4
ENSG00000242550	SERPINB10	0.005	0.02	4
ENSG00000245870	LINC00682	0.01	0.04	4
ENSG00000247970	RP11-543C4.1	0.015	0.06	4
ENSG00000248719	RP11-377G16.2	0.04	0.16	4
ENSG00000250241	RP11-9G1.3	0.01	0.04	4
ENSG00000253706	RP11-758M4.4	0.005	0.02	4
ENSG00000254587	RP11-360K13.1	0.005	0.02	4
ENSG00000259219	CTD-3076O17.2	0.015	0.06	4
ENSG00000261924	CTD-2561B21.5	0.005	0.02	4
ENSG00000273483	RP4-671G15.2	0.02	0.08	4
ENSG00000277448	RP11-538C21.2	0.005	0.02	4
ENSG00000283117	CTD-2060L22.1	0.01	0.04	4
ENSG00000012504	NR1H4	0.005	0.02	4
ENSG00000039600	SOX30	0.01	0.04	4
ENSG00000100365	NCF4	0.01	0.04	4
ENSG00000101203	COL20A1	0.01	0.04	4
ENSG00000107099	DOCK8	0.005	0.02	4
ENSG00000108405	P2RX1	0.005	0.02	4
ENSG00000124251	TP53TG5	0.005	0.02	4
ENSG00000129048	ACKR4	0.005	0.02	4
ENSG00000129988	LBP	0.01	0.04	4
ENSG00000145794	MEGF10	0.01	0.04	4
ENSG00000147647	DPYS	0.005	0.02	4
ENSG00000156535	CD109	0.005	0.02	4
ENSG00000158055	GRHL3	0.01	0.04	4
ENSG00000163217	BMP10	0.01	0.04	4
ENSG00000163530	DPPA2	0.005	0.02	4
ENSG00000167910	CYP7A1	0.005	0.02	4
ENSG00000171234	UGT2B7	0.025	0.1	4
ENSG00000182327	GLTPD2	0.005	0.02	4
ENSG00000186081	KRT5	0.005	0.02	4
ENSG00000227172	AC011290.4	0.015	0.06	4
ENSG00000229782	AC118754.4	0.135	0.54	4
ENSG00000231023	LINC00326	0.015	0.06	4
ENSG00000235052	RP1-150O5.3	0.02	0.08	4
ENSG00000239440	LINC02008	0.005	0.02	4
ENSG00000248461	LINC02119	0.005	0.02	4
ENSG00000254756	RP11-867G23.12	0.015	0.06	4
ENSG00000256894	RP11-283G6.3	0.035	0.14	4
ENSG00000257890	RP11-114F10.2	0.04	0.16	4
ENSG00000260322	RP11-339A11.2	0.005	0.02	4
ENSG00000261235	RP11-510J16.5	0.07	0.28	4
ENSG00000272382	CTD-2035E11.4	0.005	0.02	4
ENSG00000282048	RP4-590F24.2	0.005	0.02	4
ENSG00000275894	RP3-453C12.14	0.11	0.44	4
ENSG00000274705	MIR486-1	0.38	1.51	3.97368
ENSG00000221044	U3	0.26	1.03	3.96154
ENSG00000252639	RNU2-24P	0.095	0.375	3.94737
ENSG00000234997	AC016745.3	0.17	0.67	3.94118
ENSG00000272217	XXbac-BPG157A10.21	0.125	0.49	3.92
ENSG00000261216	RP11-166B2.5	0.055	0.215	3.90909
ENSG00000177181	RIMKLA	0.055	0.215	3.90909
ENSG00000248925	CTD-2083E4.6	0.135	0.525	3.88889
ENSG00000196668	LINC00173	0.085	0.325	3.82353
ENSG00000180861	LINC01559	0.055	0.21	3.81818
ENSG00000277402	MIR6891	0.165	0.63	3.81818
ENSG00000278356	RP11-372B4.3	0.19	0.725	3.81579
ENSG00000238317	SNORD11	0.53	2.02	3.81132
ENSG00000137440	FGFBP1	0.05	0.19	3.8
ENSG00000268069	RP5-1057I20.4	0.025	0.095	3.8
ENSG00000254985	RSF1-IT2	0.025	0.095	3.8
ENSG00000263257	RP11-65J21.4	0.025	0.095	3.8
ENSG00000268108	CTB-60B18.12	0.025	0.095	3.8
ENSG00000167617	CDC42EP5	0.07	0.265	3.78571
ENSG00000281920	RP11-418H16.1	0.045	0.17	3.77778
ENSG00000236453	AC003092.1	0.29	1.095	3.77586
ENSG00000270059	RP11-88H12.2	0.22	0.83	3.77273
ENSG00000231948	HS1BP3-IT1	0.065	0.245	3.76923
ENSG00000273059	XXyac-YX155B6.7	0.065	0.245	3.76923
ENSG00000248079	DPH6-AS1	0.02	0.075	3.75
ENSG00000257530	RP11-843B15.2	0.02	0.075	3.75
ENSG00000260239	RP11-274H24.1	0.02	0.075	3.75
ENSG00000203321	C9orf41-AS1	0.02	0.075	3.75
ENSG00000272100	RP11-155O18.6	0.02	0.075	3.75
ENSG00000087076	HSD17B14	0.02	0.075	3.75
ENSG00000183145	RIPPLY3	0.02	0.075	3.75
ENSG00000255372	CTD-3064C13.1	0.02	0.075	3.75
ENSG00000234181	RP11-182N22.8	0.02	0.075	3.75
ENSG00000234943	AC092839.4	0.02	0.075	3.75
ENSG00000254267	KB-1458E12.1	0.02	0.075	3.75
ENSG00000268621	IGFL2-AS1	0.16	0.595	3.71875
ENSG00000269814	CTC-273B12.10	0.035	0.13	3.71429
ENSG00000231840	AC073342.12	0.035	0.13	3.71429
ENSG00000278000	AC139100.4	0.37	1.37	3.7027
ENSG00000238961	SNORA47	0.08	0.295	3.6875
ENSG00000232448	RP11-416N4.1	0.095	0.35	3.68421
ENSG00000259793	RP11-400N9.1	0.015	0.055	3.66667
ENSG00000231297	RP11-459F1.2	0.015	0.055	3.66667
ENSG00000115252	PDE1A	0.015	0.055	3.66667
ENSG00000163376	KBTBD8	0.03	0.11	3.66667
ENSG00000173976	RAX2	0.015	0.055	3.66667
ENSG00000230319	AL022476.2	0.015	0.055	3.66667
ENSG00000260971	RP11-504A18.1	0.03	0.11	3.66667
ENSG00000269353	AC092071.1	0.015	0.055	3.66667
ENSG00000271011	RP11-171I2.5	0.12	0.435	3.625
ENSG00000258873	DUXA	0.065	0.235	3.61538
ENSG00000271555	CTD-3214K23.1	0.065	0.235	3.61538
ENSG00000225329	LHFPL3-AS2	0.025	0.09	3.6
ENSG00000274750	HIST1H3E	0.025	0.09	3.6
ENSG00000147223	RIPPLY1	0.025	0.09	3.6
ENSG00000236242	MYO16-AS1	0.025	0.09	3.6
ENSG00000267177	RP11-756J15.3	0.305	1.095	3.59016
ENSG00000272509	RP11-347C18.5	0.06	0.215	3.58333
ENSG00000224194	AC008278.3	0.035	0.125	3.57143
ENSG00000255007	CTD-2589M5.4	0.07	0.25	3.57143
ENSG00000273450	RP11-76P2.4	0.07	0.25	3.57143
ENSG00000276353	Metazoa_SRP	0.045	0.16	3.55556
ENSG00000229862	RP11-505P4.7	0.055	0.195	3.54545
ENSG00000243738	RN7SL181P	0.15	0.53	3.53333
ENSG00000033122	LRRC7	0.01	0.035	3.5
ENSG00000102466	FGF14	0.03	0.105	3.5
ENSG00000111181	SLC6A12	0.01	0.035	3.5
ENSG00000116981	NT5C1A	0.01	0.035	3.5
ENSG00000139269	INHBE	0.01	0.035	3.5
ENSG00000165695	AK8	0.01	0.035	3.5
ENSG00000171517	LPAR3	0.01	0.035	3.5
ENSG00000204655	MOG	0.01	0.035	3.5
ENSG00000226891	LINC01359	0.01	0.035	3.5
ENSG00000260091	RP11-33B1.4	0.03	0.105	3.5
ENSG00000261504	LINC01686	0.01	0.035	3.5
ENSG00000261616	RP11-6O2.3	0.02	0.07	3.5
ENSG00000261826	RP11-691G17.1	0.01	0.035	3.5
ENSG00000262815	RP11-565F19.4	0.02	0.07	3.5
ENSG00000270885	RASL10B	0.02	0.07	3.5
ENSG00000281538	RP4-669P10.20	0.06	0.21	3.5
ENSG00000115221	ITGB6	0.01	0.035	3.5
ENSG00000143452	HORMAD1	0.01	0.035	3.5
ENSG00000167656	LY6D	0.01	0.035	3.5
ENSG00000182902	SLC25A18	0.01	0.035	3.5
ENSG00000196711	ALKAL1	0.01	0.035	3.5
ENSG00000197993	KEL	0.01	0.035	3.5
ENSG00000231355	AP000302.58	0.03	0.105	3.5
ENSG00000232749	RP11-15B24.4	0.01	0.035	3.5
ENSG00000235209	CTA-150C2.13	0.01	0.035	3.5
ENSG00000260832	CTD-3253I12.1	0.02	0.07	3.5
ENSG00000262979	CTD-2047H16.2	0.01	0.035	3.5
ENSG00000272279	RP11-157J24.2	0.01	0.035	3.5
ENSG00000273361	RP11-378A13.2	0.03	0.105	3.5
ENSG00000258045	Metazoa_SRP	0.06	0.21	3.5
ENSG00000103313	MEFV	0.01	0.035	3.5
ENSG00000163606	CD200R1	0.01	0.035	3.5
ENSG00000224822	THRB-IT1	0.01	0.035	3.5
ENSG00000230699	RP11-54O7.1	0.01	0.035	3.5
ENSG00000231252	RP11-436K8.1	0.01	0.035	3.5
ENSG00000248837	RP11-412P11.1	0.01	0.035	3.5
ENSG00000282977	PCBP2-OT1	0.13	0.455	3.5
ENSG00000280639	LINC02204	0.01	0.035	3.5
ENSG00000207067	SNORA72	0.78	2.72	3.48718
ENSG00000141469	SLC14A1	0.135	0.47	3.48148
ENSG00000274799	Metazoa_SRP	0.105	0.365	3.47619
ENSG00000250237	CTC-498J12.1	0.075	0.26	3.46667
ENSG00000253526	RP11-152P17.3	0.075	0.26	3.46667
ENSG00000259087	RP11-356O9.2	0.11	0.38	3.45455
ENSG00000166670	MMP10	0.035	0.12	3.42857
ENSG00000204482	LST1	0.035	0.12	3.42857
ENSG00000173918	C1QTNF1	0.06	0.205	3.41667
ENSG00000207609	MIR491	0.355	1.21	3.40845
ENSG00000235126	AC128709.3	0.075	0.255	3.4
ENSG00000256188	TAS2R30	0.025	0.085	3.4
ENSG00000272068	RP11-284F21.9	0.025	0.085	3.4
ENSG00000140505	CYP1A2	0.025	0.085	3.4
ENSG00000228613	AC144450.1	0.025	0.085	3.4
ENSG00000187474	FPR3	0.025	0.085	3.4
ENSG00000249655	CTC-325J23.2	0.185	0.625	3.37838
ENSG00000257022	RP11-729I10.2	0.04	0.135	3.375
ENSG00000265445	RP11-849N15.1	0.04	0.135	3.375
ENSG00000276411	RP11-494G9.1	0.04	0.135	3.375
ENSG00000125744	RTN2	2.68	9.035	3.37127
ENSG00000207110	RNU1-106P	0.345	1.16	3.36232
ENSG00000260011	RP13-20L14.1	0.125	0.42	3.36
ENSG00000199631	SNORD33	0.515	1.73	3.35922
ENSG00000100033	PRODH	0.015	0.05	3.33333
ENSG00000105398	SULT2A1	0.015	0.05	3.33333
ENSG00000134245	WNT2B	0.06	0.2	3.33333
ENSG00000137473	TTC29	0.015	0.05	3.33333
ENSG00000140986	RPL3L	0.015	0.05	3.33333
ENSG00000168702	LRP1B	0.015	0.05	3.33333
ENSG00000222724	RNU2-63P	0.045	0.15	3.33333
ENSG00000236714	LINC01844	0.015	0.05	3.33333
ENSG00000241149	RP11-561N12.2	0.015	0.05	3.33333
ENSG00000254302	RP11-431M3.1	0.03	0.1	3.33333
ENSG00000260807	RP11-161M6.2	0.015	0.05	3.33333
ENSG00000270171	RP11-338N10.1	0.015	0.05	3.33333
ENSG00000272115	GS1-393G12.14	0.015	0.05	3.33333
ENSG00000276509	CH17-353B19.1	0.015	0.05	3.33333
ENSG00000092529	CAPN3	0.03	0.1	3.33333
ENSG00000198821	CD247	0.015	0.05	3.33333
ENSG00000227237	AL672294.1	0.015	0.05	3.33333
ENSG00000228420	LINC01768	0.03	0.1	3.33333
ENSG00000243284	VSIG8	0.015	0.05	3.33333
ENSG00000246526	RP11-539L10.2	0.015	0.05	3.33333
ENSG00000248514	CTC-338M12.1	0.015	0.05	3.33333
ENSG00000258332	RP11-711C17.2	0.015	0.05	3.33333
ENSG00000258343	RP11-536G4.2	0.06	0.2	3.33333
ENSG00000258646	RP11-950C14.3	0.015	0.05	3.33333
ENSG00000260487	RP11-297C4.3	0.015	0.05	3.33333
ENSG00000277247	RP11-785D18.3	0.015	0.05	3.33333
ENSG00000183092	BEGAIN	0.015	0.05	3.33333
ENSG00000259804	CTD-2012K14.7	0.03	0.1	3.33333
ENSG00000108691	CCL2	0.47	1.56	3.31915
ENSG00000276988	Metazoa_SRP	0.08	0.265	3.3125
ENSG00000120937	NPPB	0.065	0.215	3.30769
ENSG00000275646	SMAD5-AS1_2	0.165	0.545	3.30303
ENSG00000205861	PCOTH	0.085	0.28	3.29412
ENSG00000267852	CTB-133G6.2	0.085	0.28	3.29412
ENSG00000125409	TEKT3	0.035	0.115	3.28571
ENSG00000255690	TRIL	0.035	0.115	3.28571
ENSG00000238197	PAXBP1-AS1	0.07	0.23	3.28571
ENSG00000248144	ADH1C	0.07	0.23	3.28571
ENSG00000270031	RP3-426I6.6	0.06	0.195	3.25
ENSG00000161270	NPHS1	0.02	0.065	3.25
ENSG00000241217	RN7SL809P	0.08	0.26	3.25
ENSG00000247746	USP51	0.04	0.13	3.25
ENSG00000249892	RP11-525J21.1	0.04	0.13	3.25
ENSG00000258670	RP11-1042B17.3	0.04	0.13	3.25
ENSG00000261065	RP11-74C13.4	0.02	0.065	3.25
ENSG00000274598	RP11-423G4.10	0.04	0.13	3.25
ENSG00000095932	SMIM24	0.04	0.13	3.25
ENSG00000136327	NKX2-8	0.02	0.065	3.25
ENSG00000154451	GBP5	0.06	0.195	3.25
ENSG00000181781	ODF3L2	0.02	0.065	3.25
ENSG00000279047	CTC-270D5.1	0.02	0.065	3.25
ENSG00000270095	RP11-214K3.18	0.305	0.99	3.2459
ENSG00000272405	RP11-284F21.10	0.065	0.21	3.23077
ENSG00000264569	RP13-650J16.1	0.065	0.21	3.23077
ENSG00000273363	RP11-285G1.14	0.045	0.145	3.22222
ENSG00000257294	RP11-316A16.1	0.045	0.145	3.22222
ENSG00000253865	RP11-394O4.3	0.045	0.145	3.22222
ENSG00000154529	CNTNAP3B	0.26	0.835	3.21154
ENSG00000106686	SPATA6L	0.025	0.08	3.2
ENSG00000131386	GALNT15	0.025	0.08	3.2
ENSG00000242021	RP11-268G12.3	0.025	0.08	3.2
ENSG00000229848	RP13-766D20.2	0.025	0.08	3.2
ENSG00000256603	RP11-667M19.2	0.025	0.08	3.2
ENSG00000268873	RP11-138H11.1	0.025	0.08	3.2
ENSG00000207003	RNU6-611P	0.28	0.895	3.19643
ENSG00000132026	RTBDN	0.105	0.335	3.19048
ENSG00000273565	CTD-3075F15.1	0.08	0.255	3.1875
ENSG00000254550	OMP	0.055	0.175	3.18182
ENSG00000253505	CTA-398F10.1	0.055	0.175	3.18182
ENSG00000242668	RN7SL317P	0.115	0.365	3.17391
ENSG00000248443	RP11-284A20.3	0.03	0.095	3.16667
ENSG00000254162	RP11-48B3.3	0.03	0.095	3.16667
ENSG00000274080	CTA-315H11.2	0.03	0.095	3.16667
ENSG00000263154	RP11-1055B8.2	0.03	0.095	3.16667
ENSG00000267927	CTD-2525I3.2	0.03	0.095	3.16667
ENSG00000271420	RP5-1057J7.7	0.06	0.19	3.16667
ENSG00000284149	MIR4784	0.48	1.515	3.15625
ENSG00000272638	GS1-114I9.1	0.065	0.205	3.15385
ENSG00000253519	AC106801.1	0.035	0.11	3.14286
ENSG00000251199	RP11-400D2.2	0.035	0.11	3.14286
ENSG00000142583	SLC2A5	0.04	0.125	3.125
ENSG00000280710	RP11-214F16.8	0.085	0.265	3.11765
ENSG00000174938	SEZ6L2	2.695	8.395	3.11503
ENSG00000185352	HS6ST3	0.045	0.14	3.11111
ENSG00000278097	AC131056.5	0.045	0.14	3.11111
ENSG00000150627	WDR17	0.315	0.98	3.11111
ENSG00000179388	EGR3	0.05	0.155	3.1
ENSG00000224251	RP11-499O7.7	0.05	0.155	3.1
ENSG00000278740	RP11-147L13.14	0.05	0.155	3.1
ENSG00000149571	KIRREL3	0.055	0.17	3.09091
ENSG00000272459	RP11-1277A3.3	0.055	0.17	3.09091
ENSG00000275586	Metazoa_SRP	0.11	0.34	3.09091
ENSG00000182557	SPNS3	0.055	0.17	3.09091
ENSG00000196275	GTF2IRD2	0.12	0.37	3.08333
ENSG00000226355	RP11-65J3.2	0.065	0.2	3.07692
ENSG00000284364	MIR6824	2.285	7.005	3.06565
ENSG00000183308	AC005037.3	0.13	0.395	3.03846
ENSG00000278469	Metazoa_SRP	0.205	0.62	3.02439
ENSG00000203446	AC004988.1	0.035	0.105	3
ENSG00000105492	SIGLEC6	0.015	0.045	3
ENSG00000214510	SPINK13	0.015	0.045	3
ENSG00000272625	RP11-737O24.5	0.085	0.255	3
ENSG00000003096	KLHL13	0.015	0.045	3
ENSG00000006740	ARHGAP44	0.02	0.06	3
ENSG00000014257	ACPP	0.005	0.015	3
ENSG00000077264	PAK3	0.005	0.015	3
ENSG00000077522	ACTN2	0.005	0.015	3
ENSG00000079689	SCGN	0.005	0.015	3
ENSG00000080572	PIH1D3	0.005	0.015	3
ENSG00000089199	CHGB	0.005	0.015	3
ENSG00000091536	MYO15A	0.005	0.015	3
ENSG00000092850	TEKT2	0.01	0.03	3
ENSG00000101082	SLA2	0.005	0.015	3
ENSG00000104833	TUBB4A	0.005	0.015	3
ENSG00000105538	RASIP1	0.01	0.03	3
ENSG00000110324	IL10RA	0.005	0.015	3
ENSG00000110427	KIAA1549L	0.005	0.015	3
ENSG00000122188	LAX1	0.005	0.015	3
ENSG00000128918	ALDH1A2	0.015	0.045	3
ENSG00000137270	GCM1	0.01	0.03	3
ENSG00000138435	CHRNA1	0.005	0.015	3
ENSG00000138829	FBN2	0.01	0.03	3
ENSG00000143365	RORC	0.005	0.015	3
ENSG00000144481	TRPM8	0.02	0.06	3
ENSG00000144847	IGSF11	0.005	0.015	3
ENSG00000148053	NTRK2	0.005	0.015	3
ENSG00000151322	NPAS3	0.005	0.015	3
ENSG00000151640	DPYSL4	0.005	0.015	3
ENSG00000160183	TMPRSS3	0.01	0.03	3
ENSG00000162998	FRZB	0.01	0.03	3
ENSG00000168398	BDKRB2	0.01	0.03	3
ENSG00000172404	DNAJB7	0.005	0.015	3
ENSG00000174514	MFSD4A	0.005	0.015	3
ENSG00000177994	C2orf73	0.015	0.045	3
ENSG00000178015	GPR150	0.005	0.015	3
ENSG00000179603	GRM8	0.01	0.03	3
ENSG00000179761	PIPOX	0.02	0.06	3
ENSG00000180871	CXCR2	0.005	0.015	3
ENSG00000184564	SLITRK6	0.005	0.015	3
ENSG00000185482	STAC3	0.065	0.195	3
ENSG00000187824	TMEM220	0.01	0.03	3
ENSG00000188897	CTD-3088G3.8	0.005	0.015	3
ENSG00000204365	C10orf126	0.005	0.015	3
ENSG00000205212	CCDC144NL	0.005	0.015	3
ENSG00000206579	XKR4	0.005	0.015	3
ENSG00000213265	TSGA13	0.01	0.03	3
ENSG00000215386	MIR99AHG	0.015	0.045	3
ENSG00000222035	AC079354.3	0.01	0.03	3
ENSG00000223387	LINC02068	0.01	0.03	3
ENSG00000223704	LINC01422	0.01	0.03	3
ENSG00000227630	LINC01132	0.005	0.015	3
ENSG00000228302	RP11-186N15.3	0.005	0.015	3
ENSG00000229839	AC018462.2	0.01	0.03	3
ENSG00000230651	RGPD4-AS1	0.005	0.015	3
ENSG00000233723	LINC01122	0.005	0.015	3
ENSG00000234690	AC073283.4	0.005	0.015	3
ENSG00000235121	RP11-90L20.2	0.015	0.045	3
ENSG00000237017	AC012314.8	0.015	0.045	3
ENSG00000237928	NFIA-AS2	0.005	0.015	3
ENSG00000249326	CTD-2194D22.4	0.005	0.015	3
ENSG00000249669	CARMN	0.005	0.015	3
ENSG00000250280	RP11-305O6.3	0.02	0.06	3
ENSG00000253925	CTB-178M22.1	0.005	0.015	3
ENSG00000255394	C8orf49	0.015	0.045	3
ENSG00000255470	RP11-113D6.6	0.005	0.015	3
ENSG00000258169	LINC00485	0.005	0.015	3
ENSG00000259448	RP11-16E12.1	0.04	0.12	3
ENSG00000260398	RP11-594N15.3	0.01	0.03	3
ENSG00000260417	CTD-2542L18.1	0.005	0.015	3
ENSG00000260470	RP11-834C11.11	0.015	0.045	3
ENSG00000260500	CTD-3193O13.1	0.015	0.045	3
ENSG00000262298	RP5-1107A17.3	0.03	0.09	3
ENSG00000262772	LINC01977	0.005	0.015	3
ENSG00000265194	RP11-70L8.4	0.005	0.015	3
ENSG00000267767	LINC01801	0.005	0.015	3
ENSG00000271933	RP11-338I21.1	0.015	0.045	3
ENSG00000272425	RP11-363E6.4	0.01	0.03	3
ENSG00000272970	RP11-329B9.4	0.04	0.12	3
ENSG00000274654	CTD-3247H4.2	0.02	0.06	3
ENSG00000276772	CTD-2515H24.2	0.005	0.015	3
ENSG00000284240	RP5-1043L3.1	0.015	0.045	3
ENSG00000284430	LLNLR-263F3.1	0.005	0.015	3
ENSG00000015520	NPC1L1	0.005	0.015	3
ENSG00000066405	CLDN18	0.005	0.015	3
ENSG00000077800	FKBP6	0.005	0.015	3
ENSG00000081277	PKP1	0.005	0.015	3
ENSG00000101470	TNNC2	0.035	0.105	3
ENSG00000108950	FAM20A	0.005	0.015	3
ENSG00000109193	SULT1E1	0.005	0.015	3
ENSG00000112195	TREML2	0.005	0.015	3
ENSG00000113263	ITK	0.035	0.105	3
ENSG00000116996	ZP4	0.005	0.015	3
ENSG00000124731	TREM1	0.005	0.015	3
ENSG00000135253	KCP	0.01	0.03	3
ENSG00000138136	LBX1	0.005	0.015	3
ENSG00000144115	THNSL2	0.005	0.015	3
ENSG00000148655	C10orf11	0.01	0.03	3
ENSG00000151365	THRSP	0.005	0.015	3
ENSG00000151704	KCNJ1	0.01	0.03	3
ENSG00000163762	TM4SF18	0.01	0.03	3
ENSG00000165188	RNF183	0.005	0.015	3
ENSG00000165899	OTOGL	0.01	0.03	3
ENSG00000170423	KRT78	0.005	0.015	3
ENSG00000170848	PSG6	0.055	0.165	3
ENSG00000171446	KRT27	0.01	0.03	3
ENSG00000176945	MUC20	0.07	0.21	3
ENSG00000178562	CD28	0.01	0.03	3
ENSG00000179709	NLRP8	0.005	0.015	3
ENSG00000180279	LINC01869	0.01	0.03	3
ENSG00000182177	ASB18	0.005	0.015	3
ENSG00000183379	SYNDIG1L	0.005	0.015	3
ENSG00000187258	NPSR1	0.005	0.015	3
ENSG00000187775	DNAH17	0.005	0.015	3
ENSG00000204475	NCR3	0.005	0.015	3
ENSG00000223813	AC007255.8	0.03	0.09	3
ENSG00000224652	LINC00885	0.01	0.03	3
ENSG00000224714	RP11-179K3.2	0.005	0.015	3
ENSG00000228427	RP5-1091N2.9	0.015	0.045	3
ENSG00000233143	DIRC3-AS1	0.01	0.03	3
ENSG00000233705	SLC26A4-AS1	0.01	0.03	3
ENSG00000236091	RP3-473B4.3	0.015	0.045	3
ENSG00000236531	RP5-945F2.2	0.02	0.06	3
ENSG00000240922	LSAMP-AS1	0.015	0.045	3
ENSG00000248713	RP11-766F14.2	0.005	0.015	3
ENSG00000248839	RP11-227H4.5	0.02	0.06	3
ENSG00000250509	CTC-573N18.1	0.01	0.03	3
ENSG00000253123	RP11-527N22.1	0.015	0.045	3
ENSG00000255171	LINC01499	0.015	0.045	3
ENSG00000255240	RP11-142C4.6	0.005	0.015	3
ENSG00000256249	RP11-324E6.6	0.01	0.03	3
ENSG00000256694	RP11-598F7.5	0.005	0.015	3
ENSG00000257194	RP11-567C2.1	0.005	0.015	3
ENSG00000257894	RP1-78O14.1	0.015	0.045	3
ENSG00000259436	CTC-378H22.2	0.015	0.045	3
ENSG00000259883	EHD4-AS1	0.01	0.03	3
ENSG00000260510	AC004381.7	0.02	0.06	3
ENSG00000261734	RP11-669C19.1	0.005	0.015	3
ENSG00000264078	RP11-73M7.9	0.015	0.045	3
ENSG00000269155	RP3-431P23.5	0.01	0.03	3
ENSG00000269826	RP11-158I3.3	0.005	0.015	3
ENSG00000275850	RP11-543P15.3	0.005	0.015	3
ENSG00000276867	CTD-2358C21.5	0.015	0.045	3
ENSG00000280767	RP13-465B17.5	0.015	0.045	3
ENSG00000142530	FAM71E1	0.075	0.225	3
ENSG00000214776	RP11-726G1.1	0.025	0.075	3
ENSG00000236194	AC003104.1	0.035	0.105	3
ENSG00000258582	RP11-44L9.1	0.025	0.075	3
ENSG00000268804	LINC02132	0.035	0.105	3
ENSG00000232896	RP11-410K21.2	0.05	0.15	3
ENSG00000264755	MIR3131	0.515	1.54	2.99029
ENSG00000185386	MAPK11	1.88	5.61	2.98404
ENSG00000162415	ZSWIM5	0.175	0.52	2.97143
ENSG00000271503	CCL5	0.155	0.46	2.96774
ENSG00000237491	RP11-206L10.9	0.13	0.385	2.96154
ENSG00000205809	KLRC2	0.23	0.68	2.95652
ENSG00000276261	RP11-1060J15.9	0.095	0.28	2.94737
ENSG00000177453	NIM1K	0.075	0.22	2.93333
ENSG00000257239	RP11-630C16.2	0.15	0.44	2.93333
ENSG00000278467	RP11-504P24.9	0.27	0.79	2.92593
ENSG00000284585	MIR4722	0.565	1.65	2.92035
ENSG00000207051	SNORA27	1.39	4.04	2.90647
ENSG00000281904	CH17-132F21.5	0.05	0.145	2.9
ENSG00000221740	SNORD93	0.25	0.725	2.9
ENSG00000234640	RP11-264E18.1	0.05	0.145	2.9
ENSG00000262050	RP11-74E22.3	0.05	0.145	2.9
ENSG00000278071	RP11-736N17.10	0.05	0.145	2.9
ENSG00000243854	RN7SL67P	0.05	0.145	2.9
ENSG00000251679	RP11-669M16.2	0.05	0.145	2.9
ENSG00000149527	PLCH2	0.045	0.13	2.88889
ENSG00000140323	DISP2	0.85	2.455	2.88824
ENSG00000204706	MAMDC2-AS1	0.04	0.115	2.875
ENSG00000253898	LINC01419	0.04	0.115	2.875
ENSG00000223714	RP5-1172N10.2	0.04	0.115	2.875
ENSG00000115008	IL1A	0.355	1.02	2.87324
ENSG00000235119	RP11-9M16.2	0.31	0.89	2.87097
ENSG00000274818	RP1-292L20.3	0.34	0.975	2.86765
ENSG00000248693	LINC02100	0.075	0.215	2.86667
ENSG00000236337	FMR1-IT1	0.145	0.415	2.86207
ENSG00000109927	TECTA	0.035	0.1	2.85714
ENSG00000265625	RP11-68I3.11	0.07	0.2	2.85714
ENSG00000125650	PSPN	0.1	0.285	2.85
ENSG00000211714	TRBV7-3	0.165	0.47	2.84848
ENSG00000276203	ANKRD20A3	0.395	1.125	2.8481
ENSG00000264483	MIR5008	0.415	1.18	2.84337
ENSG00000271447	MMP28	0.03	0.085	2.83333
ENSG00000100298	APOBEC3H	0.03	0.085	2.83333
ENSG00000232810	TNF	0.03	0.085	2.83333
ENSG00000188163	FAM166A	0.03	0.085	2.83333
ENSG00000188505	NCCRP1	0.03	0.085	2.83333
ENSG00000253978	CTB-178M22.2	0.03	0.085	2.83333
ENSG00000182107	TMEM30B	0.03	0.085	2.83333
ENSG00000258172	RP11-1105G2.4	0.03	0.085	2.83333
ENSG00000273129	PACERR	0.03	0.085	2.83333
ENSG00000277423	RP11-173P15.9	0.285	0.805	2.82456
ENSG00000235781	XXbac-BPG249D20.9	0.085	0.24	2.82353
ENSG00000258902	CTD-2128A3.2	0.055	0.155	2.81818
ENSG00000109758	HGFAC	0.055	0.155	2.81818
ENSG00000090382	LYZ	0.53	1.485	2.80189
ENSG00000102053	ZC3H12B	0.025	0.07	2.8
ENSG00000152766	ANKRD22	0.05	0.14	2.8
ENSG00000157152	SYN2	0.025	0.07	2.8
ENSG00000179059	ZFP42	0.025	0.07	2.8
ENSG00000205129	C4orf47	0.05	0.14	2.8
ENSG00000233048	LINC01722	0.025	0.07	2.8
ENSG00000260683	CTD-2076M15.1	0.025	0.07	2.8
ENSG00000261501	RP11-63B13.1	0.025	0.07	2.8
ENSG00000271771	RP11-1250I15.3	0.025	0.07	2.8
ENSG00000130948	HSD17B3	0.05	0.14	2.8
ENSG00000273063	RP11-334G22.1	0.025	0.07	2.8
ENSG00000274079	Metazoa_SRP	0.125	0.35	2.8
ENSG00000197457	STMN3	16.165	45.205	2.79647
ENSG00000274206	Metazoa_SRP	0.41	1.145	2.79268
ENSG00000222898	RN7SKP97	0.14	0.39	2.78571
ENSG00000265112	MIR3153	1.125	3.12	2.77333
ENSG00000255145	STX17-AS1	0.065	0.18	2.76923
ENSG00000271828	CTD-2310F14.1	0.04	0.11	2.75
ENSG00000175946	KLHL38	0.02	0.055	2.75
ENSG00000179292	TMEM151A	0.02	0.055	2.75
ENSG00000224675	AC009227.2	0.02	0.055	2.75
ENSG00000266980	RP11-552F3.4	0.1	0.275	2.75
ENSG00000226833	AC097724.3	0.02	0.055	2.75
ENSG00000230751	AC007036.4	0.08	0.22	2.75
ENSG00000272428	RP11-704J17.5	0.02	0.055	2.75
ENSG00000281831	HCP5B	0.02	0.055	2.75
ENSG00000099822	HCN2	0.155	0.425	2.74194
ENSG00000275142	RP5-999L4.2	0.135	0.37	2.74074
ENSG00000114405	C3orf14	6.95	19.04	2.73957
ENSG00000183570	PCBP3	0.895	2.445	2.73184
ENSG00000270084	GAS5-AS1	0.145	0.395	2.72414
ENSG00000251819	RNU6-322P	0.675	1.835	2.71852
ENSG00000138944	KIAA1644	0.035	0.095	2.71429
ENSG00000172318	B3GALT1	0.035	0.095	2.71429
ENSG00000275070	Metazoa_SRP	0.035	0.095	2.71429
ENSG00000268204	CTD-3214H19.6	0.035	0.095	2.71429
ENSG00000207716	MIR572	0.155	0.42	2.70968
ENSG00000266569	RN7SL377P	0.27	0.73	2.7037
ENSG00000125787	GNRH2	0.15	0.405	2.7
ENSG00000179044	EXOC3L1	0.065	0.175	2.69231
ENSG00000163501	IHH	0.08	0.215	2.6875
ENSG00000261765	RP11-498D10.3	0.16	0.43	2.6875
ENSG00000186832	KRT16	0.08	0.215	2.6875
ENSG00000206878	SNORA51	0.175	0.47	2.68571
ENSG00000196136	SERPINA3	0.095	0.255	2.68421
ENSG00000104953	TLE6	0.015	0.04	2.66667
ENSG00000137101	CD72	0.015	0.04	2.66667
ENSG00000141437	SLC25A52	0.03	0.08	2.66667
ENSG00000144045	DQX1	0.045	0.12	2.66667
ENSG00000146047	HIST1H2BA	0.015	0.04	2.66667
ENSG00000147255	IGSF1	0.015	0.04	2.66667
ENSG00000148734	NPFFR1	0.015	0.04	2.66667
ENSG00000167216	KATNAL2	0.03	0.08	2.66667
ENSG00000172403	SYNPO2	0.015	0.04	2.66667
ENSG00000172476	RAB40A	0.015	0.04	2.66667
ENSG00000174567	GOLT1A	0.015	0.04	2.66667
ENSG00000231877	RP11-177F15.1	0.015	0.04	2.66667
ENSG00000245970	KB-1208A12.3	0.015	0.04	2.66667
ENSG00000248174	RP11-148L24.1	0.015	0.04	2.66667
ENSG00000249592	RP11-440L14.1	0.075	0.2	2.66667
ENSG00000255983	RP11-1038A11.1	0.015	0.04	2.66667
ENSG00000257809	RP11-603J24.14	0.015	0.04	2.66667
ENSG00000261602	CTD-2033A16.1	0.015	0.04	2.66667
ENSG00000267432	DNAH17-AS1	0.015	0.04	2.66667
ENSG00000269058	CALR3	0.045	0.12	2.66667
ENSG00000269954	RP11-148O21.6	0.015	0.04	2.66667
ENSG00000272102	RP3-355L5.5	0.03	0.08	2.66667
ENSG00000273035	RP11-449G16.1	0.045	0.12	2.66667
ENSG00000281691	RBM5-AS1	0.015	0.04	2.66667
ENSG00000129910	CDH15	0.015	0.04	2.66667
ENSG00000158104	HPD	0.015	0.04	2.66667
ENSG00000226510	UPK1A-AS1	0.015	0.04	2.66667
ENSG00000227050	RP11-460I13.2	0.015	0.04	2.66667
ENSG00000227502	LINC01268	0.015	0.04	2.66667
ENSG00000239732	TLR9	0.03	0.08	2.66667
ENSG00000249099	RP11-351N6.1	0.015	0.04	2.66667
ENSG00000249328	RP11-26J3.1	0.015	0.04	2.66667
ENSG00000259925	CTA-363E6.2	0.015	0.04	2.66667
ENSG00000261298	RP11-309M7.1	0.015	0.04	2.66667
ENSG00000262079	RP11-515O17.3	0.015	0.04	2.66667
ENSG00000265399	RP13-270P17.2	0.015	0.04	2.66667
ENSG00000267247	RP11-64C12.6	0.015	0.04	2.66667
ENSG00000229498	AC105053.3	0.03	0.08	2.66667
ENSG00000250410	RP11-714G18.1	0.105	0.28	2.66667
ENSG00000275703	U47924.32	0.045	0.12	2.66667
ENSG00000251666	ZNF346-IT1	0.16	0.425	2.65625
ENSG00000269752	CTD-3149D2.3	0.16	0.425	2.65625
ENSG00000270048	RP11-214K3.22	0.13	0.345	2.65385
ENSG00000250284	CTB-1I21.1	0.085	0.225	2.64706
ENSG00000168477	TNXB	0.255	0.675	2.64706
ENSG00000269482	Z69720.2	0.155	0.41	2.64516
ENSG00000204103	MAFB	0.07	0.185	2.64286
ENSG00000244491	RP3-508I15.18	0.07	0.185	2.64286
ENSG00000254477	AP000640.10	0.07	0.185	2.64286
ENSG00000084628	NKAIN1	0.125	0.33	2.64
ENSG00000258422	RP11-486O13.2	0.055	0.145	2.63636
ENSG00000270133	CTC-303L1.2	0.11	0.29	2.63636
ENSG00000228470	RP11-176D17.3	0.205	0.54	2.63415
ENSG00000170373	CST1	130.505	342.635	2.62545
ENSG00000132204	LINC00470	0.08	0.21	2.625
ENSG00000164082	GRM2	0.08	0.21	2.625
ENSG00000180113	TDRD6	0.04	0.105	2.625
ENSG00000185267	CDNF	0.065	0.17	2.61538
ENSG00000177380	PPFIA3	0.345	0.9	2.6087
ENSG00000270115	RP11-415J8.7	0.23	0.6	2.6087
ENSG00000177984	LCN15	0.025	0.065	2.6
ENSG00000237301	RP4-680D5.2	0.025	0.065	2.6
ENSG00000241229	RN7SL443P	0.05	0.13	2.6
ENSG00000257275	RP11-164H13.1	0.025	0.065	2.6
ENSG00000168309	FAM107A	0.05	0.13	2.6
ENSG00000207622	MIR619	0.3	0.78	2.6
ENSG00000220702	RP1-32I10.10	0.025	0.065	2.6
ENSG00000230943	RP11-367G18.1	0.05	0.13	2.6
ENSG00000235910	APOA1-AS	0.025	0.065	2.6
ENSG00000258410	RP11-173D3.1	0.175	0.455	2.6
ENSG00000283805	MIR636	0.25	0.65	2.6
ENSG00000272668	RP11-190A12.8	0.185	0.48	2.59459
ENSG00000273443	RP11-54O7.18	0.085	0.22	2.58824
ENSG00000229325	ACAP2-IT1	0.315	0.815	2.5873
ENSG00000270020	RP11-463O9.9	0.06	0.155	2.58333
ENSG00000278869	CITF22-49E9.3	0.06	0.155	2.58333
ENSG00000232542	DPYD-IT1	0.215	0.555	2.5814
ENSG00000149634	SPATA25	0.235	0.605	2.57447
ENSG00000256906	RP11-474D1.2	0.035	0.09	2.57143
ENSG00000185467	KPNA7	0.07	0.18	2.57143
ENSG00000196503	ARL9	0.035	0.09	2.57143
ENSG00000273687	RP5-837J1.6	0.07	0.18	2.57143
ENSG00000275024	CTB-1144G6.6	0.07	0.18	2.57143
ENSG00000169248	CXCL11	0.195	0.5	2.5641
ENSG00000273368	RP11-376P6.3	0.08	0.205	2.5625
ENSG00000278151	FAM13A-AS1_1	0.65	1.665	2.56154
ENSG00000224349	RP11-462G2.2	0.045	0.115	2.55556
ENSG00000156395	SORCS3	0.045	0.115	2.55556
ENSG00000162496	DHRS3	0.365	0.93	2.54795
ENSG00000277965	Metazoa_SRP	0.165	0.42	2.54545
ENSG00000284079	MIR4775	0.475	1.205	2.53684
ENSG00000206914	Y_RNA	0.41	1.04	2.53659
ENSG00000123496	IL13RA2	0.075	0.19	2.53333
ENSG00000268536	AC005523.3	0.075	0.19	2.53333
ENSG00000212309	SNORD70	0.86	2.175	2.52907
ENSG00000222849	RNA5SP21	0.18	0.455	2.52778
ENSG00000223597	LINC02142	0.095	0.24	2.52632
ENSG00000231483	RP11-336A10.5	0.285	0.72	2.52632
ENSG00000131650	KREMEN2	0.155	0.39	2.51613
ENSG00000212493	SNORD19	0.38	0.955	2.51316
ENSG00000225450	RP3-508I15.14	0.255	0.64	2.5098
ENSG00000119547	ONECUT2	0.365	0.915	2.50685
ENSG00000271858	CYB561D2	0.06	0.15	2.5
ENSG00000011677	GABRA3	0.02	0.05	2.5
ENSG00000091879	ANGPT2	0.01	0.025	2.5
ENSG00000101280	ANGPT4	0.01	0.025	2.5
ENSG00000121075	TBX4	0.01	0.025	2.5
ENSG00000125804	FAM182A	0.02	0.05	2.5
ENSG00000134007	ADAM20	0.01	0.025	2.5
ENSG00000140945	CDH13	0.01	0.025	2.5
ENSG00000145075	CCDC39	0.04	0.1	2.5
ENSG00000145936	KCNMB1	0.01	0.025	2.5
ENSG00000147041	SYTL5	0.01	0.025	2.5
ENSG00000179477	ALOX12B	0.04	0.1	2.5
ENSG00000179935	LINC00652	0.01	0.025	2.5
ENSG00000180336	MEIOC	0.01	0.025	2.5
ENSG00000184343	SRPK3	0.01	0.025	2.5
ENSG00000188848	BEND4	0.01	0.025	2.5
ENSG00000196376	SLC35F1	0.01	0.025	2.5
ENSG00000226203	LINC01733	0.01	0.025	2.5
ENSG00000230366	DSCR9	0.03	0.075	2.5
ENSG00000234377	RNF219-AS1	0.01	0.025	2.5
ENSG00000235072	AC012074.2	0.02	0.05	2.5
ENSG00000235770	LINC00607	0.02	0.05	2.5
ENSG00000236383	LINC00854	0.02	0.05	2.5
ENSG00000249413	RP11-25H12.1	0.01	0.025	2.5
ENSG00000258136	RP11-864J10.4	0.02	0.05	2.5
ENSG00000258561	RP11-72M17.1	0.04	0.1	2.5
ENSG00000259577	CERNA1	0.02	0.05	2.5
ENSG00000259810	AC002519.8	0.02	0.05	2.5
ENSG00000260645	RP11-250B2.5	0.05	0.125	2.5
ENSG00000263477	RP11-338L22.2	0.01	0.025	2.5
ENSG00000263711	RP11-169F17.1	0.02	0.05	2.5
ENSG00000264956	RP11-1109M24.5	0.01	0.025	2.5
ENSG00000271199	RP13-216E22.5	0.03	0.075	2.5
ENSG00000272037	KB-431C1.5	0.01	0.025	2.5
ENSG00000272567	RP11-73K9.3	0.09	0.225	2.5
ENSG00000273106	RP11-559M23.1	0.02	0.05	2.5
ENSG00000273394	RP11-255E6.6	0.04	0.1	2.5
ENSG00000273478	RP11-465N4.5	0.01	0.025	2.5
ENSG00000274340	RP11-435J9.2	0.01	0.025	2.5
ENSG00000277245	RP11-48G14.3	0.01	0.025	2.5
ENSG00000100249	C22orf31	0.01	0.025	2.5
ENSG00000105707	HPN	0.01	0.025	2.5
ENSG00000111052	LIN7A	0.01	0.025	2.5
ENSG00000120471	TP53AIP1	0.02	0.05	2.5
ENSG00000133107	TRPC4	0.01	0.025	2.5
ENSG00000139610	CELA1	0.01	0.025	2.5
ENSG00000143341	HMCN1	0.09	0.225	2.5
ENSG00000146453	PNLDC1	0.02	0.05	2.5
ENSG00000154025	SLC5A10	0.01	0.025	2.5
ENSG00000170890	PLA2G1B	0.01	0.025	2.5
ENSG00000174175	SELP	0.01	0.025	2.5
ENSG00000178395	CCDC185	0.01	0.025	2.5
ENSG00000179178	TMEM125	0.01	0.025	2.5
ENSG00000179580	RNF151	0.02	0.05	2.5
ENSG00000182366	FAM87A	0.01	0.025	2.5
ENSG00000184560	C17orf74	0.01	0.025	2.5
ENSG00000189316	RP11-797H7.5	0.01	0.025	2.5
ENSG00000214097	SMCO1	0.01	0.025	2.5
ENSG00000214803	RP11-37N22.1	0.04	0.1	2.5
ENSG00000215529	EFCAB8	0.02	0.05	2.5
ENSG00000224228	RP1-15D23.2	0.01	0.025	2.5
ENSG00000226308	RP4-813D12.3	0.01	0.025	2.5
ENSG00000228798	AP000473.5	0.01	0.025	2.5
ENSG00000229544	NKX1-2	0.01	0.025	2.5
ENSG00000229751	RP11-142M10.2	0.01	0.025	2.5
ENSG00000230400	LINC01747	0.01	0.025	2.5
ENSG00000235200	LINC01702	0.02	0.05	2.5
ENSG00000254338	MAFA-AS1	0.04	0.1	2.5
ENSG00000258302	RP11-981P6.1	0.01	0.025	2.5
ENSG00000262714	RP11-44F14.8	0.01	0.025	2.5
ENSG00000263338	RP11-235E17.3	0.05	0.125	2.5
ENSG00000267052	CTB-30L5.1	0.05	0.125	2.5
ENSG00000268818	CITF22-62D4.1	0.01	0.025	2.5
ENSG00000273125	LINC01990	0.01	0.025	2.5
ENSG00000276110	RP4-790G17.7	0.01	0.025	2.5
ENSG00000279141	LINC01451	0.01	0.025	2.5
ENSG00000109832	DDX25	0.02	0.05	2.5
ENSG00000226445	XXyac-YX65C7_A.2	0.04	0.1	2.5
ENSG00000261064	RP11-1000B6.3	0.09	0.225	2.5
ENSG00000162643	WDR63	0.02	0.05	2.5
ENSG00000273733	CTC-510F12.7	0.17	0.425	2.5
ENSG00000197734	C14orf178	0.165	0.41	2.48485
ENSG00000207697	MIR573	0.27	0.67	2.48148
ENSG00000228033	AC010967.2	0.135	0.335	2.48148
ENSG00000089127	OAS1	0.645	1.6	2.48062
ENSG00000202310	Y_RNA	0.125	0.31	2.48
ENSG00000167371	PRRT2	0.095	0.235	2.47368
ENSG00000222726	RNU2-7P	0.095	0.235	2.47368
ENSG00000230732	AC127904.2	0.18	0.445	2.47222
ENSG00000182326	C1S	0.085	0.21	2.47059
ENSG00000250577	RP11-577B7.1	0.085	0.21	2.47059
ENSG00000202058	RN7SKP80	0.065	0.16	2.46154
ENSG00000273045	C2orf15	0.12	0.295	2.45833
ENSG00000007237	GAS7	0.055	0.135	2.45455
ENSG00000213420	GPC2	0.055	0.135	2.45455
ENSG00000075461	CACNG4	0.145	0.355	2.44828
ENSG00000136449	MYCBPAP	0.045	0.11	2.44444
ENSG00000225721	RP11-269F19.2	0.045	0.11	2.44444
ENSG00000264577	AC010761.8	0.045	0.11	2.44444
ENSG00000273342	KB-1440D3.14	0.045	0.11	2.44444
ENSG00000254166	CASC19	0.045	0.11	2.44444
ENSG00000250917	RP4-785G19.5	0.215	0.525	2.44186
ENSG00000120738	EGR1	2.225	5.43	2.44045
ENSG00000261101	RP4-545K15.5	0.16	0.39	2.4375
ENSG00000268154	Metazoa_SRP	0.08	0.195	2.4375
ENSG00000205959	RP11-689P11.2	0.035	0.085	2.42857
ENSG00000254757	RP13-726E6.1	0.035	0.085	2.42857
ENSG00000112486	CCR6	0.035	0.085	2.42857
ENSG00000251323	RP11-452H21.4	0.035	0.085	2.42857
ENSG00000230679	ENO1-AS1	0.035	0.085	2.42857
ENSG00000225611	LINC02158	0.165	0.4	2.42424
ENSG00000273866	Metazoa_SRP	0.845	2.045	2.42012
ENSG00000278627	RP11-506H21.5	0.06	0.145	2.41667
ENSG00000105479	CCDC114	0.12	0.29	2.41667
ENSG00000243902	ELFN2	0.06	0.145	2.41667
ENSG00000236345	RP11-59D5__B.2	0.06	0.145	2.41667
ENSG00000111199	TRPV4	0.12	0.29	2.41667
ENSG00000253509	CTD-3080F16.3	0.06	0.145	2.41667
ENSG00000249790	RP11-20D14.6	0.325	0.785	2.41538
ENSG00000259083	RP11-407N17.4	0.085	0.205	2.41176
ENSG00000170231	FABP6	0.22	0.53	2.40909
ENSG00000262227	RP5-1050D4.5	0.33	0.795	2.40909
ENSG00000204540	PSORS1C1	1.26	3.025	2.40079
ENSG00000126583	PRKCG	0.3	0.72	2.4
ENSG00000130812	ANGPTL6	0.05	0.12	2.4
ENSG00000142405	NLRP12	0.025	0.06	2.4
ENSG00000167100	SAMD14	0.025	0.06	2.4
ENSG00000173988	LRRC63	0.025	0.06	2.4
ENSG00000182912	TSPEAR-AS2	0.025	0.06	2.4
ENSG00000205740	RP11-363N22.3	0.025	0.06	2.4
ENSG00000232196	MTRNR2L4	0.025	0.06	2.4
ENSG00000234832	RP3-322G13.7	0.05	0.12	2.4
ENSG00000260388	LINC00562	0.025	0.06	2.4
ENSG00000261080	RP1-166H4.2	0.025	0.06	2.4
ENSG00000261116	RP3-523K23.2	0.025	0.06	2.4
ENSG00000272381	RP11-192P3.4	0.05	0.12	2.4
ENSG00000274987	RP11-295I5.3	0.025	0.06	2.4
ENSG00000158516	CPA2	0.025	0.06	2.4
ENSG00000224259	LINC01133	0.025	0.06	2.4
ENSG00000265885	RN7SL783P	0.025	0.06	2.4
ENSG00000269980	RP11-282O18.7	0.025	0.06	2.4
ENSG00000175928	LRRN1	0.075	0.18	2.4
ENSG00000064886	CHI3L2	0.075	0.18	2.4
ENSG00000248846	LINC02065	0.075	0.18	2.4
ENSG00000241322	CDRT1	0.405	0.97	2.39506
ENSG00000263786	RP11-649A18.4	0.585	1.4	2.39316
ENSG00000234147	RP3-460G2.2	0.255	0.61	2.39216
ENSG00000134326	CMPK2	0.09	0.215	2.38889
ENSG00000227953	LINC01341	0.195	0.465	2.38462
ENSG00000235319	AC012360.4	0.065	0.155	2.38462
ENSG00000115009	CCL20	0.065	0.155	2.38462
ENSG00000198513	ATL1	4.675	11.135	2.38182
ENSG00000069535	MAOB	0.605	1.44	2.38017
ENSG00000116254	CHD5	0.04	0.095	2.375
ENSG00000142621	FHAD1	0.04	0.095	2.375
ENSG00000175003	SLC22A1	0.08	0.19	2.375
ENSG00000239415	AP001469.9	0.04	0.095	2.375
ENSG00000272699	RP11-145M9.5	0.04	0.095	2.375
ENSG00000268707	RP11-247A12.7	0.04	0.095	2.375
ENSG00000283209	RP11-347L15.1	0.04	0.095	2.375
ENSG00000099937	SERPIND1	0.24	0.57	2.375
ENSG00000255067	RP11-47J17.1	0.215	0.51	2.37209
ENSG00000264672	SEPT4-AS1	0.175	0.415	2.37143
ENSG00000124602	UNC5CL	0.095	0.225	2.36842
ENSG00000197334	Metazoa_SRP	0.285	0.675	2.36842
ENSG00000276934	RP11-231E4.5	0.095	0.225	2.36842
ENSG00000187944	C2orf66	0.055	0.13	2.36364
ENSG00000243650	RN7SL834P	0.055	0.13	2.36364
ENSG00000277001	Metazoa_SRP	0.265	0.625	2.35849
ENSG00000233912	AC026202.3	0.07	0.165	2.35714
ENSG00000132718	SYT11	0.155	0.365	2.35484
ENSG00000255644	RP11-59N23.1	1.015	2.39	2.35468
ENSG00000130821	SLC6A8	0.92	2.165	2.35326
ENSG00000207975	MIR181B1	0.1	0.235	2.35
ENSG00000107731	UNC5B	0.13	0.305	2.34615
ENSG00000272574	RP11-359K18.4	0.32	0.75	2.34375
ENSG00000198794	SCAMP5	3.405	7.98	2.34361
ENSG00000223284	RNU6-195P	0.205	0.48	2.34146
ENSG00000080709	KCNN2	0.03	0.07	2.33333
ENSG00000088002	SULT2B1	0.045	0.105	2.33333
ENSG00000131914	LIN28A	0.03	0.07	2.33333
ENSG00000140279	DUOX2	0.015	0.035	2.33333
ENSG00000144668	ITGA9	0.015	0.035	2.33333
ENSG00000179165	PXT1	0.03	0.07	2.33333
ENSG00000185974	GRK1	0.015	0.035	2.33333
ENSG00000186417	GLDN	0.015	0.035	2.33333
ENSG00000198673	FAM19A2	0.045	0.105	2.33333
ENSG00000205838	TTC23L	0.015	0.035	2.33333
ENSG00000212743	RP11-563J2.3	0.015	0.035	2.33333
ENSG00000234766	LINC01496	0.015	0.035	2.33333
ENSG00000254100	RP11-675F6.4	0.075	0.175	2.33333
ENSG00000258725	PRC1-AS1	0.06	0.14	2.33333
ENSG00000260339	HEXA-AS1	0.015	0.035	2.33333
ENSG00000260620	RP11-883G14.4	0.03	0.07	2.33333
ENSG00000261008	LINC01572	0.12	0.28	2.33333
ENSG00000267801	RP11-552F3.9	0.015	0.035	2.33333
ENSG00000280169	RP11-151A6.6	0.015	0.035	2.33333
ENSG00000129451	KLK10	0.015	0.035	2.33333
ENSG00000180316	PNPLA1	0.015	0.035	2.33333
ENSG00000184599	FAM19A3	0.015	0.035	2.33333
ENSG00000206549	PRSS50	0.015	0.035	2.33333
ENSG00000239705	RP11-65N13.8	0.015	0.035	2.33333
ENSG00000250751	RP11-613C6.2	0.015	0.035	2.33333
ENSG00000250993	RP11-404J23.1	0.015	0.035	2.33333
ENSG00000257671	KRT7-AS	0.03	0.07	2.33333
ENSG00000257910	RP11-461F16.3	0.03	0.07	2.33333
ENSG00000259275	RP11-522B15.3	0.03	0.07	2.33333
ENSG00000260123	RP11-326A19.4	0.015	0.035	2.33333
ENSG00000260271	RP1-45N11.1	0.015	0.035	2.33333
ENSG00000261329	CTD-2049O4.1	0.03	0.07	2.33333
ENSG00000272255	CTD-3224K15.3	0.015	0.035	2.33333
ENSG00000274341	RP11-227G15.10	0.03	0.07	2.33333
ENSG00000175336	APOF	0.015	0.035	2.33333
ENSG00000261242	CTD-2302E22.4	0.015	0.035	2.33333
ENSG00000112232	KHDRBS2	0.015	0.035	2.33333
ENSG00000255160	RP11-428C19.5	0.03	0.07	2.33333
ENSG00000260337	RP11-386M24.6	0.015	0.035	2.33333
ENSG00000143847	PPFIA4	0.17	0.395	2.32353
ENSG00000209042	SNORD12C	0.155	0.36	2.32258
ENSG00000281195	ZNF638-IT1	0.095	0.22	2.31579
ENSG00000227726	AP001271.3	0.08	0.185	2.3125
ENSG00000247498	RP11-392P7.6	0.13	0.3	2.30769
ENSG00000267723	CTD-2189E23.1	0.065	0.15	2.30769
ENSG00000238300	SNORD121B	0.195	0.45	2.30769
ENSG00000253092	SNORA81	0.26	0.6	2.30769
ENSG00000266258	LINC01909	0.41	0.945	2.30488
ENSG00000234740	RP11-272P10.2	0.23	0.53	2.30435
ENSG00000199024	MIR103A2	0.43	0.99	2.30233
ENSG00000183044	ABAT	0.05	0.115	2.3
ENSG00000187904	AC097382.5	0.1	0.23	2.3
ENSG00000227634	LINC01714	0.15	0.345	2.3
ENSG00000240541	TM4SF1-AS1	0.05	0.115	2.3
ENSG00000267284	RP11-397A16.1	0.05	0.115	2.3
ENSG00000283413	CTB-76P12.1	0.05	0.115	2.3
ENSG00000184792	OSBP2	0.815	1.87	2.29448
ENSG00000145949	MYLK4	0.085	0.195	2.29412
ENSG00000249931	GOLGA8K	0.715	1.635	2.28671
ENSG00000108387	SEPT4	0.855	1.955	2.28655
ENSG00000167701	GPT	0.035	0.08	2.28571
ENSG00000139714	MORN3	0.035	0.08	2.28571
ENSG00000157087	ATP2B2	0.035	0.08	2.28571
ENSG00000254180	AB015752.3	0.035	0.08	2.28571
ENSG00000260698	RP11-439E19.9	0.07	0.16	2.28571
ENSG00000267397	RP11-873E20.1	0.035	0.08	2.28571
ENSG00000271815	CTD-2235C13.3	0.035	0.08	2.28571
ENSG00000231720	RP11-568A7.3	0.035	0.08	2.28571
ENSG00000257900	RP11-454K7.1	0.195	0.445	2.28205
ENSG00000173557	C2orf70	0.16	0.365	2.28125
ENSG00000260350	RP11-152P23.2	0.09	0.205	2.27778
ENSG00000273174	RP11-434H6.6	0.09	0.205	2.27778
ENSG00000255650	FAM222A-AS1	0.255	0.58	2.27451
ENSG00000129991	TNNI3	0.055	0.125	2.27273
ENSG00000226913	BSN-AS2	0.055	0.125	2.27273
ENSG00000146250	PRSS35	0.13	0.295	2.26923
ENSG00000259038	CTD-2325P2.4	0.205	0.465	2.26829
ENSG00000266495	RP11-17J14.2	0.075	0.17	2.26667
ENSG00000277744	CTC-435M10.12	0.15	0.34	2.26667
ENSG00000258603	RP3-414A15.10	0.265	0.6	2.26415
ENSG00000267219	AC010504.2	0.115	0.26	2.26087
ENSG00000255248	MIR100HG	0.135	0.305	2.25926
ENSG00000125814	NAPB	4	9.035	2.25875
ENSG00000272282	LINC02084	0.155	0.35	2.25806
ENSG00000271109	CTC-523E23.11	0.12	0.27	2.25
ENSG00000205436	EXOC3L4	0.06	0.135	2.25
ENSG00000046653	GPM6B	0.04	0.09	2.25
ENSG00000117266	CDK18	0.08	0.18	2.25
ENSG00000171790	SLFNL1	0.02	0.045	2.25
ENSG00000173338	KCNK7	0.04	0.09	2.25
ENSG00000179954	SSC5D	0.02	0.045	2.25
ENSG00000183888	C1orf64	0.02	0.045	2.25
ENSG00000187116	LILRA5	0.02	0.045	2.25
ENSG00000204624	DISP3	0.02	0.045	2.25
ENSG00000223571	DHRSX-IT1	0.06	0.135	2.25
ENSG00000261159	RP11-723O4.9	0.44	0.99	2.25
ENSG00000263961	C1orf186	0.02	0.045	2.25
ENSG00000264015	RP11-176N18.2	0.02	0.045	2.25
ENSG00000264464	RP11-110H1.8	0.04	0.09	2.25
ENSG00000277363	SRCIN1	0.02	0.045	2.25
ENSG00000278214	LINC02139	0.02	0.045	2.25
ENSG00000073737	DHRS9	0.02	0.045	2.25
ENSG00000154864	PIEZO2	0.02	0.045	2.25
ENSG00000180532	ZSCAN4	0.02	0.045	2.25
ENSG00000233985	LINC01681	0.02	0.045	2.25
ENSG00000244203	FOXP1-AS1	0.04	0.09	2.25
ENSG00000257137	C12orf80	0.02	0.045	2.25
ENSG00000259298	RP11-562A8.4	0.02	0.045	2.25
ENSG00000260364	RP11-256I9.3	0.02	0.045	2.25
ENSG00000267567	CTD-2538C1.3	0.04	0.09	2.25
ENSG00000271715	CTD-2256P15.5	0.08	0.18	2.25
ENSG00000272046	RP11-471M2.3	0.02	0.045	2.25
ENSG00000277999	RP11-426C22.8	0.04	0.09	2.25
ENSG00000283755	CPHXL	0.02	0.045	2.25
ENSG00000237595	RP11-112L6.3	0.165	0.37	2.24242
ENSG00000225292	RP11-57H14.3	0.145	0.325	2.24138
ENSG00000266627	RN7SL202P	0.125	0.28	2.24
ENSG00000143512	HHIPL2	0.105	0.235	2.2381
ENSG00000167046	RP11-93B14.6	0.105	0.235	2.2381
ENSG00000278492	RP11-15A1.9	0.105	0.235	2.2381
ENSG00000069667	RORA	0.085	0.19	2.23529
ENSG00000230021	RP5-857K21.4	0.17	0.38	2.23529
ENSG00000009950	MLXIPL	0.15	0.335	2.23333
ENSG00000236153	AC104076.3	0.065	0.145	2.23077
ENSG00000253678	RP11-981G7.3	0.065	0.145	2.23077
ENSG00000131096	PYY	0.065	0.145	2.23077
ENSG00000160179	ABCG1	0.155	0.345	2.22581
ENSG00000203280	CTA-221G9.12	0.045	0.1	2.22222
ENSG00000266579	RP1-71H19.2	0.045	0.1	2.22222
ENSG00000240996	RP11-80H5.7	0.135	0.3	2.22222
ENSG00000135697	BCO1	0.045	0.1	2.22222
ENSG00000242348	RN7SL561P	0.07	0.155	2.21429
ENSG00000188906	LRRK2	0.07	0.155	2.21429
ENSG00000230184	SMYD3-IT1	0.07	0.155	2.21429
ENSG00000246777	RP11-61A14.4	0.07	0.155	2.21429
ENSG00000266111	RP11-296K13.4	0.07	0.155	2.21429
ENSG00000182533	CAV3	0.07	0.155	2.21429
ENSG00000274135	Metazoa_SRP	0.33	0.73	2.21212
ENSG00000236673	RP11-69I8.2	0.095	0.21	2.21053
ENSG00000253426	RP11-10A14.4	0.095	0.21	2.21053
ENSG00000101670	LIPG	0.695	1.535	2.20863
ENSG00000206948	SNORA36A	1.035	2.285	2.20773
ENSG00000236358	RP5-827C21.2	0.29	0.64	2.2069
ENSG00000169551	CT55	0.05	0.11	2.2
ENSG00000267239	RP11-794M8.1	0.025	0.055	2.2
ENSG00000111341	MGP	0.025	0.055	2.2
ENSG00000118557	PMFBP1	0.025	0.055	2.2
ENSG00000120322	PCDHB8	0.275	0.605	2.2
ENSG00000128917	DLL4	0.05	0.11	2.2
ENSG00000137868	STRA6	0.05	0.11	2.2
ENSG00000169282	KCNAB1	0.025	0.055	2.2
ENSG00000225891	RP3-476K8.3	0.05	0.11	2.2
ENSG00000256560	LINC01486	0.025	0.055	2.2
ENSG00000257225	RP11-328C8.4	0.025	0.055	2.2
ENSG00000257285	RP11-298I3.1	0.1	0.22	2.2
ENSG00000115423	DNAH6	0.025	0.055	2.2
ENSG00000235051	RP11-637O19.2	0.025	0.055	2.2
ENSG00000237087	AC068134.6	0.025	0.055	2.2
ENSG00000245864	CTC-467M3.1	0.05	0.11	2.2
ENSG00000260740	AC026471.6	0.025	0.055	2.2
ENSG00000267654	LINC01882	0.025	0.055	2.2
ENSG00000273305	RP11-440D17.4	0.735	1.615	2.19728
ENSG00000238923	RNU7-1	1.33	2.915	2.19173
ENSG00000266236	NARF-IT1	0.105	0.23	2.19048
ENSG00000278571	MIR7161	1.77	3.875	2.18927
ENSG00000254610	RP5-903G2.2	0.055	0.12	2.18182
ENSG00000132915	PDE6A	0.055	0.12	2.18182
ENSG00000244265	SIAH2-AS1	0.055	0.12	2.18182
ENSG00000276278	RP11-182J1.3	0.165	0.36	2.18182
ENSG00000259843	RP11-429P3.3	0.055	0.12	2.18182
ENSG00000145362	ANK2	0.83	1.81	2.18072
ENSG00000049249	TNFRSF9	0.195	0.425	2.17949
ENSG00000166046	TCP11L2	0.955	2.08	2.17801
ENSG00000176753	C15orf56	0.085	0.185	2.17647
ENSG00000168679	SLC16A4	0.54	1.175	2.17593
ENSG00000102962	CCL22	0.03	0.065	2.16667
ENSG00000186472	PCLO	0.36	0.78	2.16667
ENSG00000187010	RHD	0.03	0.065	2.16667
ENSG00000187479	C11orf96	0.06	0.13	2.16667
ENSG00000204277	LINC01993	0.03	0.065	2.16667
ENSG00000233954	UQCRHL	0.03	0.065	2.16667
ENSG00000255139	AP000442.1	0.06	0.13	2.16667
ENSG00000261124	AC135050.5	0.03	0.065	2.16667
ENSG00000266921	RP11-15A1.7	0.03	0.065	2.16667
ENSG00000276047	RN7SL711P	0.03	0.065	2.16667
ENSG00000244091	RN7SL483P	0.03	0.065	2.16667
ENSG00000247877	CTD-2001C12.1	0.03	0.065	2.16667
ENSG00000254031	RP11-326E22.1	0.03	0.065	2.16667
ENSG00000123560	PLP1	0.03	0.065	2.16667
ENSG00000174992	ZG16	0.03	0.065	2.16667
ENSG00000183091	NEB	0.03	0.065	2.16667
ENSG00000227603	RP11-165J3.6	0.12	0.26	2.16667
ENSG00000261761	RP11-103J17.2	0.03	0.065	2.16667
ENSG00000251221	LINC01337	0.185	0.4	2.16216
ENSG00000284595	MIR6785	0.805	1.74	2.16149
ENSG00000065609	SNAP91	0.25	0.54	2.16
ENSG00000200788	Y_RNA	0.095	0.205	2.15789
ENSG00000271040	RP5-933K21.3	0.095	0.205	2.15789
ENSG00000277610	RNVU1-4	0.83	1.79	2.15663
ENSG00000278007	Metazoa_SRP	0.16	0.345	2.15625
ENSG00000163734	CXCL3	0.42	0.905	2.15476
ENSG00000212443	SNORA53	0.55	1.185	2.15455
ENSG00000263531	RP13-753N3.1	0.065	0.14	2.15385
ENSG00000278390	RP11-74J13.8	0.065	0.14	2.15385
ENSG00000142619	PADI3	0.065	0.14	2.15385
ENSG00000168772	CXXC4	0.1	0.215	2.15
ENSG00000281530	DGCR12	0.1	0.215	2.15
ENSG00000283199	ABC13-47488600E17.1	0.17	0.365	2.14706
ENSG00000161647	MPP3	7.19	15.435	2.14673
ENSG00000200084	SNORD68	2.655	5.695	2.14501
ENSG00000265489	RP11-1090M7.1	0.035	0.075	2.14286
ENSG00000135407	AVIL	0.14	0.3	2.14286
ENSG00000185055	EFCAB10	0.035	0.075	2.14286
ENSG00000256812	CAPNS2	0.035	0.075	2.14286
ENSG00000263884	RP11-705O1.8	0.07	0.15	2.14286
ENSG00000275056	RP11-127I20.8	0.07	0.15	2.14286
ENSG00000079385	CEACAM1	0.035	0.075	2.14286
ENSG00000131620	ANO1	0.035	0.075	2.14286
ENSG00000223799	IL10RB-AS1	0.035	0.075	2.14286
ENSG00000223855	HRAT92	0.035	0.075	2.14286
ENSG00000228629	AC092295.4	0.07	0.15	2.14286
ENSG00000234199	LINC01191	0.035	0.075	2.14286
ENSG00000241313	WWTR1-AS1	0.035	0.075	2.14286
ENSG00000256988	RP11-234B24.4	0.035	0.075	2.14286
ENSG00000261466	RP11-23E10.2	0.035	0.075	2.14286
ENSG00000277310	RP11-699C17.1	0.035	0.075	2.14286
ENSG00000184226	PCDH9	0.25	0.535	2.14
ENSG00000235643	LINC01647	0.18	0.385	2.13889
ENSG00000105409	ATP1A3	1.2	2.565	2.1375
ENSG00000260035	CTD-2651B20.6	0.11	0.235	2.13636
ENSG00000196208	GREB1	0.075	0.16	2.13333
ENSG00000264404	RP11-342C24.8	0.075	0.16	2.13333
ENSG00000268670	CTD-2622I13.3	0.3	0.64	2.13333
ENSG00000237693	IRGM	0.075	0.16	2.13333
ENSG00000170369	CST2	8.08	17.22	2.13119
ENSG00000143994	ABHD1	0.04	0.085	2.125
ENSG00000224950	RP5-1086K13.1	0.08	0.17	2.125
ENSG00000253477	RP11-1C8.4	0.04	0.085	2.125
ENSG00000257614	RP11-116N8.2	0.12	0.255	2.125
ENSG00000157315	TMED6	0.04	0.085	2.125
ENSG00000234622	RP13-297E16.5	0.04	0.085	2.125
ENSG00000177989	ODF3B	0.08	0.17	2.125
ENSG00000257114	RP11-25I15.3	0.08	0.17	2.125
ENSG00000281852	LINC00891	0.04	0.085	2.125
ENSG00000131471	AOC3	0.165	0.35	2.12121
ENSG00000273965	RP11-378E13.4	0.165	0.35	2.12121
ENSG00000277034	SNORA71	1.05	2.225	2.11905
ENSG00000283406	DGCR5	0.76	1.61	2.11842
ENSG00000182600	C2orf82	0.26	0.55	2.11538
ENSG00000224376	AC017104.6	0.13	0.275	2.11538
ENSG00000239908	RN7SL75P	0.175	0.37	2.11429
ENSG00000162654	GBP4	0.925	1.955	2.11351
ENSG00000284410	MIR6733	2.24	4.73	2.11161
ENSG00000095587	TLL2	0.045	0.095	2.11111
ENSG00000162849	KIF26B	0.09	0.19	2.11111
ENSG00000229278	RP11-483F11.7	0.225	0.475	2.11111
ENSG00000238622	SNORD97	0.945	1.995	2.11111
ENSG00000273275	RP11-474G23.2	0.225	0.475	2.11111
ENSG00000135638	EMX1	0.045	0.095	2.11111
ENSG00000250334	LINC00989	0.045	0.095	2.11111
ENSG00000259761	RP11-138H10.2	0.045	0.095	2.11111
ENSG00000273137	RP3-402G11.28	0.045	0.095	2.11111
ENSG00000226661	RP5-1139I1.2	0.045	0.095	2.11111
ENSG00000255458	RP11-539G18.3	0.235	0.495	2.10638
ENSG00000262691	CTC-277H1.7	0.095	0.2	2.10526
ENSG00000273335	RP11-61L19.2	0.095	0.2	2.10526
ENSG00000254526	RP11-466I1.1	0.475	1	2.10526
ENSG00000247081	BAALC-AS1	0.24	0.505	2.10417
ENSG00000231010	RP6-109B7.2	0.05	0.105	2.1
ENSG00000255546	RP11-168K9.1	0.05	0.105	2.1
ENSG00000139914	FITM1	0.05	0.105	2.1
ENSG00000254802	AC022182.3	0.1	0.21	2.1
ENSG00000081189	MEF2C	0.515	1.08	2.09709
ENSG00000260975	RP11-142G1.3	0.155	0.325	2.09677
ENSG00000102349	KLF8	0.155	0.325	2.09677
ENSG00000197978	GOLGA6L9	1.085	2.275	2.09677
ENSG00000237167	AC128709.2	0.155	0.325	2.09677
ENSG00000101188	NTSR1	0.105	0.22	2.09524
ENSG00000275638	RP11-16E23.5	0.105	0.22	2.09524
ENSG00000279442	LA16c-60D12.2	0.105	0.22	2.09524
ENSG00000237611	Metazoa_SRP	0.69	1.445	2.0942
ENSG00000198929	NOS1AP	0.8	1.675	2.09375
ENSG00000099194	SCD	21.835	45.67	2.0916
ENSG00000228750	LINC01672	0.055	0.115	2.09091
ENSG00000272844	RP11-484K9.4	0.055	0.115	2.09091
ENSG00000231367	AC016995.3	0.055	0.115	2.09091
ENSG00000237852	RP4-630A11.3	0.055	0.115	2.09091
ENSG00000261573	RP11-553K8.5	0.055	0.115	2.09091
ENSG00000254339	RP11-267L5.1	0.225	0.47	2.08889
ENSG00000101463	SYNDIG1	0.115	0.24	2.08696
ENSG00000272745	RP5-1007H16.1	0.115	0.24	2.08696
ENSG00000172785	CBWD1	0.175	0.365	2.08571
ENSG00000092758	COL9A3	0.06	0.125	2.08333
ENSG00000159958	TNFRSF13C	0.06	0.125	2.08333
ENSG00000226520	KIRREL-IT1	0.06	0.125	2.08333
ENSG00000271367	RP3-483K16.4	0.06	0.125	2.08333
ENSG00000224940	PRRT4	0.06	0.125	2.08333
ENSG00000260735	RP11-72I8.1	0.06	0.125	2.08333
ENSG00000278226	Metazoa_SRP	0.19	0.395	2.07895
ENSG00000128482	RNF112	0.13	0.27	2.07692
ENSG00000240401	AC012358.8	0.065	0.135	2.07692
ENSG00000272411	RP11-44B19.1	0.195	0.405	2.07692
ENSG00000114631	PODXL2	3.525	7.315	2.07518
ENSG00000170873	MTSS1	0.27	0.56	2.07407
ENSG00000272054	RP11-423P10.2	0.135	0.28	2.07407
ENSG00000260425	LA16c-316G12.2	0.07	0.145	2.07143
ENSG00000142611	PRDM16	0.07	0.145	2.07143
ENSG00000239653	PSMD6-AS2	0.355	0.735	2.07042
ENSG00000241359	SYNPR-AS1	0.215	0.445	2.06977
ENSG00000284310	MIR939	0.815	1.685	2.06748
ENSG00000171587	DSCAM	0.075	0.155	2.06667
ENSG00000258123	RP11-314D7.2	0.15	0.31	2.06667
ENSG00000271427	RP11-188D8.1	0.225	0.465	2.06667
ENSG00000183307	CECR6	0.155	0.32	2.06452
ENSG00000130529	TRPM4	0.39	0.805	2.0641
ENSG00000136928	GABBR2	0.08	0.165	2.0625
ENSG00000171049	FPR2	0.16	0.33	2.0625
ENSG00000183979	NPB	0.085	0.175	2.05882
ENSG00000247728	RP11-932O9.7	0.175	0.36	2.05714
ENSG00000255197	RP11-750H9.5	0.09	0.185	2.05556
ENSG00000101441	CST4	59.855	122.875	2.05288
ENSG00000275072	SNORD50B	0.985	2.02	2.05076
ENSG00000130433	CACNG6	0.1	0.205	2.05
ENSG00000273096	RP3-508I15.20	0.1	0.205	2.05
ENSG00000196296	ATP2A1	0.11	0.225	2.04545
ENSG00000255306	RP5-901A4.1	0.11	0.225	2.04545
ENSG00000179674	ARL14	0.22	0.45	2.04545
ENSG00000251603	RP11-164P12.4	0.33	0.675	2.04545
ENSG00000252835	SCARNA21	0.23	0.47	2.04348
ENSG00000156453	PCDH1	1.965	4.005	2.03817
ENSG00000274772	Metazoa_SRP	0.415	0.845	2.03614
ENSG00000110002	VWA5A	0.14	0.285	2.03571
ENSG00000267147	LINC01842	0.325	0.66	2.03077
ENSG00000080031	PTPRH	0.4	0.81	2.025
ENSG00000238142	RP11-108M9.4	1.725	3.485	2.02029
ENSG00000065621	GSTO2	0.305	0.615	2.01639
ENSG00000272182	RP11-802O23.3	0.67	1.35	2.01493
ENSG00000148541	FAM13C	0.34	0.685	2.01471
ENSG00000254539	RP4-791M13.3	2.065	4.16	2.01453
ENSG00000113108	APBB3	2.02	4.065	2.01238
ENSG00000105613	MAST1	0.685	1.375	2.0073
ENSG00000111704	NANOG	0.07	0.14	2
ENSG00000131044	TTLL9	0.015	0.03	2
ENSG00000135517	MIP	0.015	0.03	2
ENSG00000168907	PLA2G4F	0.015	0.03	2
ENSG00000181908	AP003774.4	0.015	0.03	2
ENSG00000203618	GP1BB	0.03	0.06	2
ENSG00000230510	PPP5D1	0.03	0.06	2
ENSG00000236366	RP11-440G9.1	0.015	0.03	2
ENSG00000245112	SMARCA5-AS1	0.015	0.03	2
ENSG00000263069	CTD-2047H16.4	0.03	0.06	2
ENSG00000275678	RP4-547N15.3	0.015	0.03	2
ENSG00000104888	SLC17A7	0.015	0.03	2
ENSG00000143167	GPA33	0.03	0.06	2
ENSG00000146755	TRIM50	0.015	0.03	2
ENSG00000220575	HTR5A-AS1	0.015	0.03	2
ENSG00000234290	AC116366.6	0.015	0.03	2
ENSG00000250131	RP11-130F10.1	0.015	0.03	2
ENSG00000260954	LA16c-425C2.1	0.06	0.12	2
ENSG00000277135	RP11-327J17.9	0.015	0.03	2
ENSG00000006283	CACNA1G	0.005	0.01	2
ENSG00000013293	SLC7A14	0.015	0.03	2
ENSG00000021488	SLC7A9	0.07	0.14	2
ENSG00000066468	FGFR2	0.01	0.02	2
ENSG00000072952	MRVI1	0.025	0.05	2
ENSG00000075290	WNT8B	0.005	0.01	2
ENSG00000080166	DCT	0.005	0.01	2
ENSG00000080854	IGSF9B	0.005	0.01	2
ENSG00000089041	P2RX7	0.01	0.02	2
ENSG00000099869	IGF2-AS	0.005	0.01	2
ENSG00000099954	CECR2	0.005	0.01	2
ENSG00000100206	DMC1	0.035	0.07	2
ENSG00000101746	NOL4	0.01	0.02	2
ENSG00000102032	RENBP	0.005	0.01	2
ENSG00000105388	CEACAM5	0.01	0.02	2
ENSG00000105609	LILRB5	0.02	0.04	2
ENSG00000105696	TMEM59L	0.01	0.02	2
ENSG00000106624	AEBP1	0.005	0.01	2
ENSG00000111732	AICDA	0.01	0.02	2
ENSG00000112280	COL9A1	0.005	0.01	2
ENSG00000112320	SOBP	0.01	0.02	2
ENSG00000113248	PCDHB15	0.125	0.25	2
ENSG00000113924	HGD	0.025	0.05	2
ENSG00000116329	OPRD1	0.01	0.02	2
ENSG00000117560	FASLG	0.01	0.02	2
ENSG00000117707	PROX1	0.045	0.09	2
ENSG00000118004	COLEC11	0.01	0.02	2
ENSG00000119973	PRLHR	0.005	0.01	2
ENSG00000123612	ACVR1C	0.03	0.06	2
ENSG00000130224	LRCH2	0.01	0.02	2
ENSG00000132164	SLC6A11	0.005	0.01	2
ENSG00000132840	BHMT2	0.025	0.05	2
ENSG00000133636	NTS	0.015	0.03	2
ENSG00000134258	VTCN1	0.005	0.01	2
ENSG00000136267	DGKB	0.005	0.01	2
ENSG00000143199	ADCY10	0.01	0.02	2
ENSG00000144488	ESPNL	0.005	0.01	2
ENSG00000144596	GRIP2	0.005	0.01	2
ENSG00000145681	HAPLN1	0.005	0.01	2
ENSG00000152672	CLEC4F	0.01	0.02	2
ENSG00000154080	CHST9	0.005	0.01	2
ENSG00000154258	ABCA9	0.005	0.01	2
ENSG00000155849	ELMO1	0.09	0.18	2
ENSG00000157890	MEGF11	0.01	0.02	2
ENSG00000158683	PKD1L1	0.01	0.02	2
ENSG00000159164	SV2A	0.005	0.01	2
ENSG00000163492	CCDC141	0.005	0.01	2
ENSG00000164283	ESM1	0.06	0.12	2
ENSG00000164794	KCNV1	0.005	0.01	2
ENSG00000164972	C9orf24	0.04	0.08	2
ENSG00000166825	ANPEP	0.005	0.01	2
ENSG00000170075	GPR37L1	0.01	0.02	2
ENSG00000171126	KCNG3	0.005	0.01	2
ENSG00000172572	PDE3A	0.005	0.01	2
ENSG00000173826	KCNH6	0.005	0.01	2
ENSG00000174123	TLR10	0.025	0.05	2
ENSG00000176563	CNTD1	0.015	0.03	2
ENSG00000178460	MCMDC2	0.025	0.05	2
ENSG00000179148	ALOXE3	0.075	0.15	2
ENSG00000179915	NRXN1	0.005	0.01	2
ENSG00000181092	ADIPOQ	0.01	0.02	2
ENSG00000181409	AATK	0.01	0.02	2
ENSG00000181652	ATG9B	0.005	0.01	2
ENSG00000182256	GABRG3	0.025	0.05	2
ENSG00000184434	LRRC19	0.005	0.01	2
ENSG00000185155	MIXL1	0.01	0.02	2
ENSG00000185633	NDUFA4L2	0.01	0.02	2
ENSG00000186367	KIAA1024L	0.02	0.04	2
ENSG00000186487	MYT1L	0.005	0.01	2
ENSG00000186777	ZNF732	0.005	0.01	2
ENSG00000187533	PRR27	0.01	0.02	2
ENSG00000188921	HACD4	0.005	0.01	2
ENSG00000189375	TBC1D28	0.005	0.01	2
ENSG00000197210	KB-1592A4.15	0.01	0.02	2
ENSG00000197859	ADAMTSL2	0.1	0.2	2
ENSG00000197928	ZNF677	0.02	0.04	2
ENSG00000198570	RD3	0.005	0.01	2
ENSG00000203472	RP11-77K12.4	0.075	0.15	2
ENSG00000205832	C16orf96	0.005	0.01	2
ENSG00000205978	NYNRIN	0.005	0.01	2
ENSG00000206557	TRIM71	0.005	0.01	2
ENSG00000212766	EWSAT1	0.005	0.01	2
ENSG00000221843	C2orf16	0.01	0.02	2
ENSG00000223358	EHHADH-AS1	0.005	0.01	2
ENSG00000224944	CASC6	0.065	0.13	2
ENSG00000227115	LINC01630	0.01	0.02	2
ENSG00000228013	RP11-350G8.5	0.005	0.01	2
ENSG00000229807	XIST	0.005	0.01	2
ENSG00000230393	AC092667.2	0.01	0.02	2
ENSG00000230565	ZNF32-AS2	0.035	0.07	2
ENSG00000230894	RP11-67K19.3	0.005	0.01	2
ENSG00000231177	LINC00852	0.25	0.5	2
ENSG00000232229	LINC00865	0.065	0.13	2
ENSG00000232628	RP11-365O16.3	0.01	0.02	2
ENSG00000232748	RP11-196G11.6	0.01	0.02	2
ENSG00000235221	RP11-459J23.1	0.025	0.05	2
ENSG00000235568	NFAM1	0.01	0.02	2
ENSG00000237057	LINC02087	0.01	0.02	2
ENSG00000237271	AC009498.1	0.025	0.05	2
ENSG00000238123	MID1IP1-AS1	0.04	0.08	2
ENSG00000244356	RN7SL398P	0.105	0.21	2
ENSG00000244968	LIFR-AS1	0.16	0.32	2
ENSG00000247199	RP11-373N22.3	0.035	0.07	2
ENSG00000250365	CTD-2213F21.2	0.005	0.01	2
ENSG00000251493	FOXD1	0.005	0.01	2
ENSG00000253967	RP11-333A23.4	0.005	0.01	2
ENSG00000254656	RTL1	0.005	0.01	2
ENSG00000255537	AP000708.1	0.005	0.01	2
ENSG00000255545	RP11-627G23.1	0.005	0.01	2
ENSG00000256040	PAPPA-AS1	0.005	0.01	2
ENSG00000256637	LINC01965	0.01	0.02	2
ENSG00000256690	RP11-727F15.9	0.025	0.05	2
ENSG00000258402	RP11-516J2.1	0.035	0.07	2
ENSG00000258800	CTD-2302E22.2	0.025	0.05	2
ENSG00000258957	RP11-363J20.1	0.02	0.04	2
ENSG00000258998	RP11-398E10.1	0.015	0.03	2
ENSG00000259293	LIPC-AS1	0.025	0.05	2
ENSG00000259737	RP11-475A13.1	0.1	0.2	2
ENSG00000260126	RP11-14N9.2	0.065	0.13	2
ENSG00000260423	RP13-735L24.1	0.005	0.01	2
ENSG00000260569	RP11-669I1.1	0.01	0.02	2
ENSG00000260913	LINC01254	0.025	0.05	2
ENSG00000260986	RP11-854K16.3	0.04	0.08	2
ENSG00000261028	AC012322.1	0.02	0.04	2
ENSG00000261308	FIGNL2	0.01	0.02	2
ENSG00000261476	RP11-77K12.3	0.015	0.03	2
ENSG00000261759	RP11-626G11.3	0.005	0.01	2
ENSG00000262514	RP11-96D1.9	0.035	0.07	2
ENSG00000262528	LA16c-349E10.1	0.005	0.01	2
ENSG00000265100	RP11-147L13.2	0.03	0.06	2
ENSG00000265263	RP11-135L13.4	0.1	0.2	2
ENSG00000267510	CTC-325H20.4	0.02	0.04	2
ENSG00000273618	RP11-66N24.7	0.02	0.04	2
ENSG00000274008	Metazoa_SRP	0.11	0.22	2
ENSG00000274259	XXbac-BPG294E21.9	0.35	0.7	2
ENSG00000275236	AC009120.11	0.005	0.01	2
ENSG00000275769	RP11-771K4.3	0.28	0.56	2
ENSG00000276368	HIST1H2AJ	0.36	0.72	2
ENSG00000279932	RP11-349F21.2	0.01	0.02	2
ENSG00000280660	RP11-437J2.3	0.005	0.01	2
ENSG00000281103	TRG-AS1	0.005	0.01	2
ENSG00000283175	RP11-208N14.5	0.01	0.02	2
ENSG00000009724	MASP2	0.005	0.01	2
ENSG00000009790	TRAF3IP3	0.005	0.01	2
ENSG00000010030	ETV7	0.42	0.84	2
ENSG00000011083	SLC6A7	0.005	0.01	2
ENSG00000036530	CYP46A1	0.01	0.02	2
ENSG00000054179	ENTPD2	0.015	0.03	2
ENSG00000078295	ADCY2	0.01	0.02	2
ENSG00000079112	CDH17	0.015	0.03	2
ENSG00000092067	CEBPE	0.005	0.01	2
ENSG00000100351	GRAP2	0.02	0.04	2
ENSG00000104941	RSPH6A	0.005	0.01	2
ENSG00000115616	SLC9A2	0.085	0.17	2
ENSG00000121807	CCR2	0.015	0.03	2
ENSG00000122548	KIAA0087	0.005	0.01	2
ENSG00000125740	FOSB	0.215	0.43	2
ENSG00000129654	FOXJ1	0.005	0.01	2
ENSG00000132464	ENAM	0.01	0.02	2
ENSG00000143536	CRNN	0.005	0.01	2
ENSG00000146192	FGD2	0.01	0.02	2
ENSG00000147443	DOK2	0.005	0.01	2
ENSG00000147488	ST18	0.005	0.01	2
ENSG00000158486	DNAH3	0.01	0.02	2
ENSG00000162897	FCAMR	0.01	0.02	2
ENSG00000163288	GABRB1	0.005	0.01	2
ENSG00000164037	SLC9B1	0.01	0.02	2
ENSG00000164451	FAM26D	0.02	0.04	2
ENSG00000166035	LIPC	0.005	0.01	2
ENSG00000168621	GDNF	0.005	0.01	2
ENSG00000169896	ITGAM	0.01	0.02	2
ENSG00000171401	KRT13	0.005	0.01	2
ENSG00000176659	C20orf197	0.005	0.01	2
ENSG00000177294	FBXO39	0.02	0.04	2
ENSG00000177300	CLDN22	0.005	0.01	2
ENSG00000178772	CPN2	0.005	0.01	2
ENSG00000179593	ALOX15B	0.005	0.01	2
ENSG00000184221	OLIG1	0.015	0.03	2
ENSG00000185168	LINC00482	0.055	0.11	2
ENSG00000187889	C1orf168	0.005	0.01	2
ENSG00000188306	LRRIQ4	0.02	0.04	2
ENSG00000197123	ZNF679	0.015	0.03	2
ENSG00000204323	SMIM5	0.02	0.04	2
ENSG00000205562	RP11-497E19.1	0.005	0.01	2
ENSG00000205777	GAGE1	0.005	0.01	2
ENSG00000205835	GMNC	0.025	0.05	2
ENSG00000207234	RNU6-125P	0.105	0.21	2
ENSG00000214102	WEE2	0.005	0.01	2
ENSG00000221643	SNORA77	0.095	0.19	2
ENSG00000223198	RNU2-22P	0.075	0.15	2
ENSG00000223764	RP11-54O7.3	0.01	0.02	2
ENSG00000224031	TCEAL3-AS1	0.04	0.08	2
ENSG00000224514	LINC00620	0.01	0.02	2
ENSG00000224814	AC114812.8	0.01	0.02	2
ENSG00000224939	LINC00184	0.02	0.04	2
ENSG00000225092	RP11-405O10.2	0.01	0.02	2
ENSG00000225498	AC002064.5	0.01	0.02	2
ENSG00000225708	RP13-379L11.1	0.01	0.02	2
ENSG00000227094	RP11-565P22.2	0.015	0.03	2
ENSG00000229162	RP11-84D1.1	0.03	0.06	2
ENSG00000229331	GK-IT1	0.04	0.08	2
ENSG00000229491	RP11-342D14.1	0.02	0.04	2
ENSG00000231542	TAB3-AS1	0.04	0.08	2
ENSG00000231971	RP11-557H15.3	0.005	0.01	2
ENSG00000232633	CTD-2201G3.1	0.005	0.01	2
ENSG00000233215	LINC01687	0.005	0.01	2
ENSG00000233864	TTTY15	0.005	0.01	2
ENSG00000241211	IQCJ-SCHIP1-AS1	0.015	0.03	2
ENSG00000243550	LINC01214	0.05	0.1	2
ENSG00000245832	MIR4300HG	0.005	0.01	2
ENSG00000247950	SEC24B-AS1	0.01	0.02	2
ENSG00000248228	SLIT2-IT1	0.025	0.05	2
ENSG00000249085	CTD-2631K10.1	0.015	0.03	2
ENSG00000249899	CTD-2175A23.1	0.09	0.18	2
ENSG00000250075	RP11-584P21.2	0.005	0.01	2
ENSG00000250208	FZD10-AS1	0.005	0.01	2
ENSG00000251307	RP11-506H20.1	0.33	0.66	2
ENSG00000251556	RP11-118M9.3	0.015	0.03	2
ENSG00000253535	RP11-624C23.1	0.02	0.04	2
ENSG00000253647	CTD-2270F17.1	0.005	0.01	2
ENSG00000254006	RP11-1D12.2	0.01	0.02	2
ENSG00000254080	RP11-730G20.1	0.01	0.02	2
ENSG00000254415	SIGLEC14	0.01	0.02	2
ENSG00000254605	RP11-626H12.2	0.095	0.19	2
ENSG00000254654	AC068858.1	0.005	0.01	2
ENSG00000256443	RP11-794G24.1	0.005	0.01	2
ENSG00000257279	RP11-231I16.1	0.005	0.01	2
ENSG00000257373	RP11-547C5.2	0.015	0.03	2
ENSG00000257507	RP11-956E11.1	0.02	0.04	2
ENSG00000258602	LINC01629	0.05	0.1	2
ENSG00000258791	LINC00520	0.02	0.04	2
ENSG00000259135	RP11-671J11.4	0.01	0.02	2
ENSG00000259764	PCSK6-AS1	0.015	0.03	2
ENSG00000259954	IL21R-AS1	0.005	0.01	2
ENSG00000260454	RP11-367F23.2	0.01	0.02	2
ENSG00000261055	RP11-195M16.3	0.01	0.02	2
ENSG00000261411	RP11-268G13.1	0.025	0.05	2
ENSG00000261773	WI2-89031B12.1	0.065	0.13	2
ENSG00000263096	RP11-515O17.2	0.02	0.04	2
ENSG00000263639	MSMB	0.015	0.03	2
ENSG00000264735	RP11-498C9.17	0.005	0.01	2
ENSG00000267337	LINC01478	0.04	0.08	2
ENSG00000268352	AC007228.5	0.015	0.03	2
ENSG00000271743	CTD-2541M15.3	0.07	0.14	2
ENSG00000271959	CTD-3064M3.7	0.005	0.01	2
ENSG00000272057	CTB-40H15.4	0.02	0.04	2
ENSG00000272347	RP11-43F13.4	0.005	0.01	2
ENSG00000272834	RP5-1042K10.13	0.015	0.03	2
ENSG00000272940	CTA-384D8.33	0.055	0.11	2
ENSG00000274331	RP11-403A3.1	0.005	0.01	2
ENSG00000276768	RP5-1116H23.5	0.03	0.06	2
ENSG00000278057	TEX28	0.005	0.01	2
ENSG00000282943	CTC-490G23.6	0.02	0.04	2
ENSG00000111834	RSPH4A	0.05	0.1	2
ENSG00000117477	CCDC181	0.03	0.06	2
ENSG00000259048	CTD-2058B24.2	0.12	0.24	2
ENSG00000260352	CTD-2288F12.1	0.085	0.17	2
ENSG00000272566	RP11-462G22.2	0.23	0.46	2
ENSG00000214188	ST7-OT4	0.09	0.045	0.5
ENSG00000258593	CTD-3051D23.4	0.1	0.05	0.5
ENSG00000183625	CCR3	0.05	0.025	0.5
ENSG00000229195	AC009495.4	0.22	0.11	0.5
ENSG00000006016	CRLF1	0.04	0.02	0.5
ENSG00000036828	CASR	0.01	0.005	0.5
ENSG00000071909	MYO3B	0.01	0.005	0.5
ENSG00000075884	ARHGAP15	0.02	0.01	0.5
ENSG00000090539	CHRD	0.02	0.01	0.5
ENSG00000108242	CYP2C18	0.01	0.005	0.5
ENSG00000112936	C7	0.02	0.01	0.5
ENSG00000114654	EFCC1	0.01	0.005	0.5
ENSG00000115956	PLEK	0.01	0.005	0.5
ENSG00000120215	MLANA	0.09	0.045	0.5
ENSG00000128594	LRRC4	0.02	0.01	0.5
ENSG00000129990	SYT5	0.01	0.005	0.5
ENSG00000133665	DYDC2	0.01	0.005	0.5
ENSG00000136286	MYO1G	0.06	0.03	0.5
ENSG00000139537	CCDC65	0.01	0.005	0.5
ENSG00000139908	TSSK4	0.01	0.005	0.5
ENSG00000140090	SLC24A4	0.03	0.015	0.5
ENSG00000144868	TMEM108	0.02	0.01	0.5
ENSG00000149557	FEZ1	0.01	0.005	0.5
ENSG00000150275	PCDH15	0.03	0.015	0.5
ENSG00000151136	BTBD11	0.01	0.005	0.5
ENSG00000151360	ALLC	0.01	0.005	0.5
ENSG00000156414	TDRD9	0.01	0.005	0.5
ENSG00000158321	AUTS2	0.01	0.005	0.5
ENSG00000158748	HTR6	0.01	0.005	0.5
ENSG00000161905	ALOX15	0.01	0.005	0.5
ENSG00000161940	BCL6B	0.01	0.005	0.5
ENSG00000167741	GGT6	0.03	0.015	0.5
ENSG00000168418	KCNG4	0.01	0.005	0.5
ENSG00000169347	GP2	0.03	0.015	0.5
ENSG00000171502	COL24A1	0.02	0.01	0.5
ENSG00000172782	FADS6	0.01	0.005	0.5
ENSG00000172935	MRGPRF	0.04	0.02	0.5
ENSG00000174498	IGDCC3	0.02	0.01	0.5
ENSG00000176907	C8orf4	0.01	0.005	0.5
ENSG00000178187	ZNF454	0.04	0.02	0.5
ENSG00000179141	MTUS2-AS1	0.01	0.005	0.5
ENSG00000180389	ATP5EP2	0.11	0.055	0.5
ENSG00000180432	CYP8B1	0.01	0.005	0.5
ENSG00000180458	CTD-3064H18.4	0.01	0.005	0.5
ENSG00000181626	ANKRD62	0.02	0.01	0.5
ENSG00000182667	NTM	0.01	0.005	0.5
ENSG00000183134	PTGDR2	0.01	0.005	0.5
ENSG00000185739	SRL	0.03	0.015	0.5
ENSG00000187867	PALM3	0.01	0.005	0.5
ENSG00000189051	RNF222	0.04	0.02	0.5
ENSG00000196209	SIRPB2	0.01	0.005	0.5
ENSG00000197134	ZNF257	0.03	0.015	0.5
ENSG00000197653	DNAH10	0.01	0.005	0.5
ENSG00000198838	RYR3	0.01	0.005	0.5
ENSG00000198848	CES1	0.01	0.005	0.5
ENSG00000214513	NOTO	0.01	0.005	0.5
ENSG00000214797	RP11-1036E20.9	0.01	0.005	0.5
ENSG00000214842	RAD51AP2	0.01	0.005	0.5
ENSG00000225930	DKFZP434L187	0.03	0.015	0.5
ENSG00000227964	LINC01429	0.01	0.005	0.5
ENSG00000230023	RP11-10N16.2	0.01	0.005	0.5
ENSG00000234864	AL022344.5	0.01	0.005	0.5
ENSG00000235016	SEMA3F-AS1	0.01	0.005	0.5
ENSG00000235927	NEXN-AS1	0.29	0.145	0.5
ENSG00000237339	LINC01502	0.03	0.015	0.5
ENSG00000237489	LINC00959	0.03	0.015	0.5
ENSG00000237940	LINC01238	0.01	0.005	0.5
ENSG00000242094	FOXP1-IT1	0.01	0.005	0.5
ENSG00000245059	RP11-303E16.7	0.02	0.01	0.5
ENSG00000247699	CTB-127C13.1	0.02	0.01	0.5
ENSG00000248339	RP11-717H13.1	0.01	0.005	0.5
ENSG00000249222	ATP5L2	0.1	0.05	0.5
ENSG00000249635	RP11-710F7.3	0.01	0.005	0.5
ENSG00000250986	AC141928.1	0.01	0.005	0.5
ENSG00000254235	RP11-115J16.1	0.01	0.005	0.5
ENSG00000254440	PBOV1	0.02	0.01	0.5
ENSG00000255097	RP11-5L12.1	0.1	0.05	0.5
ENSG00000255256	RP5-916O11.2	0.03	0.015	0.5
ENSG00000256596	RP11-522N14.2	0.02	0.01	0.5
ENSG00000259915	RP11-410E4.1	0.01	0.005	0.5
ENSG00000259941	RP11-48G14.2	0.04	0.02	0.5
ENSG00000260440	LINC01544	0.01	0.005	0.5
ENSG00000261693	RP13-467H17.1	0.01	0.005	0.5
ENSG00000264044	RP11-192H23.7	0.01	0.005	0.5
ENSG00000264125	RP11-354P11.4	0.02	0.01	0.5
ENSG00000264578	RP11-360L9.8	0.02	0.01	0.5
ENSG00000266979	LINC01180	0.03	0.015	0.5
ENSG00000267222	RP11-194N12.2	0.02	0.01	0.5
ENSG00000267598	CTC-250I14.6	0.03	0.015	0.5
ENSG00000267607	CTD-2369P2.8	0.04	0.02	0.5
ENSG00000267734	RP4-604K5.3	0.02	0.01	0.5
ENSG00000268931	RP11-886P16.6	0.07	0.035	0.5
ENSG00000269998	LINC01930	0.01	0.005	0.5
ENSG00000272017	RP1-199J3.7	0.08	0.04	0.5
ENSG00000273381	RP11-305L7.7	0.03	0.015	0.5
ENSG00000274124	RP11-474C8.8	0.05	0.025	0.5
ENSG00000274554	RP11-240G22.5	0.01	0.005	0.5
ENSG00000274718	RP11-346C4.3	0.01	0.005	0.5
ENSG00000275846	RP11-457M11.7	0.01	0.005	0.5
ENSG00000275857	AC009133.21	0.09	0.045	0.5
ENSG00000275898	RP11-497G19.7	0.02	0.01	0.5
ENSG00000276436	RP11-195L15.2	0.04	0.02	0.5
ENSG00000277013	CTC-526N19.1	0.01	0.005	0.5
ENSG00000278002	RP11-596C23.2	0.02	0.01	0.5
ENSG00000278338	VWA8-AS1	0.01	0.005	0.5
ENSG00000278344	RP11-18C24.8	0.08	0.04	0.5
ENSG00000279494	RP11-494O16.4	0.13	0.065	0.5
ENSG00000281264	SALRNA3	0.03	0.015	0.5
ENSG00000282390	RP11-29A19.2	0.01	0.005	0.5
ENSG00000283415	RP11-413N10.3	0.08	0.04	0.5
ENSG00000101342	TLDC2	0.01	0.005	0.5
ENSG00000105549	THEG	0.01	0.005	0.5
ENSG00000108798	ABI3	0.01	0.005	0.5
ENSG00000109047	RCVRN	0.01	0.005	0.5
ENSG00000112494	UNC93A	0.02	0.01	0.5
ENSG00000115263	GCG	0.01	0.005	0.5
ENSG00000116748	AMPD1	0.01	0.005	0.5
ENSG00000122223	CD244	0.01	0.005	0.5
ENSG00000127241	MASP1	0.01	0.005	0.5
ENSG00000128313	APOL5	0.01	0.005	0.5
ENSG00000131686	CA6	0.01	0.005	0.5
ENSG00000132832	LINC01260	0.01	0.005	0.5
ENSG00000136275	C7orf69	0.05	0.025	0.5
ENSG00000136352	NKX2-1	0.01	0.005	0.5
ENSG00000137869	CYP19A1	0.01	0.005	0.5
ENSG00000142319	SLC6A3	0.01	0.005	0.5
ENSG00000142698	C1orf94	0.02	0.01	0.5
ENSG00000150783	TEX12	0.14	0.07	0.5
ENSG00000157093	LYZL4	0.07	0.035	0.5
ENSG00000158113	LRRC43	0.01	0.005	0.5
ENSG00000159251	ACTC1	0.02	0.01	0.5
ENSG00000163751	CPA3	0.07	0.035	0.5
ENSG00000165496	RPL10L	0.02	0.01	0.5
ENSG00000166428	PLD4	0.01	0.005	0.5
ENSG00000168334	XIRP1	0.01	0.005	0.5
ENSG00000168955	TM4SF20	0.01	0.005	0.5
ENSG00000170178	HOXD12	0.01	0.005	0.5
ENSG00000177464	GPR4	0.01	0.005	0.5
ENSG00000179772	FOXS1	0.02	0.01	0.5
ENSG00000180929	GPR62	0.01	0.005	0.5
ENSG00000183153	GJD3	0.01	0.005	0.5
ENSG00000185958	FAM186A	0.01	0.005	0.5
ENSG00000187912	CLEC17A	0.01	0.005	0.5
ENSG00000198483	ANKRD35	0.02	0.01	0.5
ENSG00000204361	NXPE2	0.01	0.005	0.5
ENSG00000204539	CDSN	0.01	0.005	0.5
ENSG00000204544	MUC21	0.01	0.005	0.5
ENSG00000204614	TRIM40	0.01	0.005	0.5
ENSG00000204960	BLACE	0.02	0.01	0.5
ENSG00000212930	RP11-414H23.2	0.03	0.015	0.5
ENSG00000223401	RP11-211G3.2	0.02	0.01	0.5
ENSG00000223631	LINC01120	0.01	0.005	0.5
ENSG00000224328	MDC1-AS1	0.02	0.01	0.5
ENSG00000224992	RP11-295G24.5	0.02	0.01	0.5
ENSG00000225655	RP11-58A12.3	0.55	0.275	0.5
ENSG00000225953	SATB2-AS1	0.01	0.005	0.5
ENSG00000226239	RP1-310O13.7	0.01	0.005	0.5
ENSG00000226996	AP000477.3	0.04	0.02	0.5
ENSG00000229750	AC096649.2	0.03	0.015	0.5
ENSG00000230065	AC010974.3	0.04	0.02	0.5
ENSG00000231175	LINC01720	0.01	0.005	0.5
ENSG00000231393	RP11-331F9.3	0.02	0.01	0.5
ENSG00000232010	AP001059.5	0.03	0.015	0.5
ENSG00000232518	AC074366.3	0.12	0.06	0.5
ENSG00000232629	HLA-DQB2	0.03	0.015	0.5
[truncated: 864 more rows]

## Sheet: SH-SY5Y 7d
SH-SY5Y - 7d induction (1 μg/mL doxycycline)
ID	NAME	SRRM4 DM	SRRM4 WT	Fold-change (WT/DM)
ENSG00000278012	RP1-310O13.13	0.015	0.71	47.3333
ENSG00000130054	FAM155B	0.005	0.22	44
ENSG00000104327	CALB1	0.005	0.2	40
ENSG00000260903	XKR7	0.095	2.94	30.9474
ENSG00000196353	CPNE4	0.005	0.12	24
ENSG00000261678	SCRT1	0.03	0.695	23.1667
ENSG00000170419	VSTM2A	0.01	0.23	23
ENSG00000077080	ACTL6B	0.36	8.13	22.5833
ENSG00000155265	GOLGA7B	0.045	0.905	20.1111
ENSG00000267498	CTB-32O4.2	0.01	0.195	19.5
ENSG00000145920	CPLX2	0.055	1.04	18.9091
ENSG00000177511	ST8SIA3	0.13	2.38	18.3077
ENSG00000107147	KCNT1	0.06	1.095	18.25
ENSG00000196092	PAX5	0.055	0.985	17.9091
ENSG00000168993	CPLX1	0.06	1.035	17.25
ENSG00000056487	PHF21B	0.39	6.495	16.6538
ENSG00000215397	SCRT2	0.005	0.08	16
ENSG00000232529	RP1-257I9.2	0.015	0.24	16
ENSG00000155093	PTPRN2	0.09	1.43	15.8889
ENSG00000170091	HMP19	2.65	41.05	15.4906
ENSG00000125966	MMP24	0.23	3.545	15.413
ENSG00000152954	NRSN1	0.13	1.96	15.0769
ENSG00000112038	OPRM1	0.26	3.68	14.1538
ENSG00000063015	SEZ6	0.03	0.39	13
ENSG00000116147	TNR	0.005	0.065	13
ENSG00000274421	RP11-386J22.3	0.005	0.065	13
ENSG00000054356	PTPRN	0.73	8.64	11.8356
ENSG00000130477	UNC13A	0.545	6.35	11.6514
ENSG00000101331	CCM2L	0.01	0.115	11.5
ENSG00000230922	RP4-753M9.1	0.01	0.115	11.5
ENSG00000129159	KCNC1	0.085	0.96	11.2941
ENSG00000120645	IQSEC3	0.02	0.22	11
ENSG00000130226	DPP6	0.005	0.055	11
ENSG00000214773	RP11-717D12.1	0.005	0.055	11
ENSG00000133958	UNC79	0.2	2.16	10.8
ENSG00000130287	NCAN	0.015	0.16	10.6667
ENSG00000124194	GDAP1L1	0.105	1.105	10.5238
ENSG00000144583	MARCH4	0.05	0.525	10.5
ENSG00000162105	SHANK2	0.01	0.105	10.5
ENSG00000147168	IL2RG	0.01	0.105	10.5
ENSG00000100604	CHGA	5.09	52.875	10.388
ENSG00000222179	RN7SKP26	0.03	0.31	10.3333
ENSG00000176840	MIR7-3HG	0.035	0.36	10.2857
ENSG00000155052	CNTNAP5	0.035	0.35	10
ENSG00000273123	RP11-9N20.3	0.015	0.15	10
ENSG00000105246	EBI3	0.005	0.05	10
ENSG00000272282	LINC02084	0.005	0.05	10
ENSG00000105409	ATP1A3	1.335	13.3	9.96255
ENSG00000166206	GABRB3	0.12	1.175	9.79167
ENSG00000281005	LINC00921	0.04	0.39	9.75
ENSG00000089169	RPH3A	0.25	2.405	9.62
ENSG00000277250	Metazoa_SRP	0.045	0.42	9.33333
ENSG00000170236	USP50	0.005	0.045	9
ENSG00000188909	BSX	0.01	0.09	9
ENSG00000101489	CELF4	0.095	0.825	8.68421
ENSG00000101180	HRH3	0.015	0.13	8.66667
ENSG00000264809	Metazoa_SRP	0.035	0.3	8.57143
ENSG00000234884	CTA-407F11.8	0.02	0.17	8.5
ENSG00000244203	FOXP1-AS1	0.01	0.085	8.5
ENSG00000223635	RP4-613A2.1	0.015	0.125	8.33333
ENSG00000008056	SYN1	0.295	2.44	8.27119
ENSG00000148408	CACNA1B	0.055	0.445	8.09091
ENSG00000284410	MIR6733	0.62	5	8.06452
ENSG00000253604	RP11-489E7.1	0.015	0.12	8
ENSG00000021488	SLC7A9	0.005	0.04	8
ENSG00000261873	RP11-515E23.1	0.015	0.12	8
ENSG00000104951	IL4I1	0.005	0.04	8
ENSG00000111404	RERGL	0.005	0.04	8
ENSG00000211899	IGHM	0.005	0.04	8
ENSG00000248428	CTC-551A13.1	0.01	0.08	8
ENSG00000253133	RP11-360L9.4	0.015	0.12	8
ENSG00000277215	SPANXA2-OT1	0.005	0.04	8
ENSG00000254418	RP11-21L19.1	0.04	0.315	7.875
ENSG00000157064	NMNAT2	0.375	2.895	7.72
ENSG00000174521	TTC9B	0.08	0.615	7.6875
ENSG00000130598	TNNI2	0.01	0.075	7.5
ENSG00000132164	SLC6A11	0.02	0.15	7.5
ENSG00000079689	SCGN	0.44	3.275	7.44318
ENSG00000275586	Metazoa_SRP	0.135	1	7.40741
ENSG00000255374	TAS2R43	0.02	0.145	7.25
ENSG00000236140	RP11-89F3.2	0.11	0.785	7.13636
ENSG00000277200	RP11-74E22.8	0.34	2.425	7.13235
ENSG00000054803	CBLN4	0.05	0.355	7.1
ENSG00000120729	MYOT	0.005	0.035	7
ENSG00000122986	HVCN1	0.005	0.035	7
ENSG00000260721	AF067845.1	0.005	0.035	7
ENSG00000262877	RP11-1055B8.4	0.01	0.07	7
ENSG00000004809	SLC22A16	0.005	0.035	7
ENSG00000187942	LDLRAD2	0.005	0.035	7
ENSG00000236065	RP1-117O3.2	0.005	0.035	7
ENSG00000266922	CTC-499B15.6	0.02	0.14	7
ENSG00000172232	AZU1	0.015	0.105	7
ENSG00000240718	RN7SL851P	0.03	0.21	7
ENSG00000116544	DLGAP3	0.04	0.275	6.875
ENSG00000173826	KCNH6	0.17	1.15	6.76471
ENSG00000132639	SNAP25	0.255	1.715	6.72549
ENSG00000151025	GPR158	0.035	0.235	6.71429
ENSG00000172296	SPTLC3	0.015	0.1	6.66667
ENSG00000013293	SLC7A14	0.065	0.43	6.61538
ENSG00000125878	TCF15	0.01	0.065	6.5
ENSG00000237954	RP11-14O19.2	0.02	0.13	6.5
ENSG00000171840	NINJ2	0.01	0.065	6.5
ENSG00000232869	TRBV29-1	0.02	0.13	6.5
ENSG00000171303	KCNK3	0.155	1.005	6.48387
ENSG00000229227	RP11-38L15.2	0.085	0.545	6.41176
ENSG00000164082	GRM2	0.04	0.255	6.375
ENSG00000277749	RP11-60L3.6	0.015	0.095	6.33333
ENSG00000204624	DISP3	0.055	0.345	6.27273
ENSG00000265094	RP11-178F10.1	0.04	0.25	6.25
ENSG00000120251	GRIA2	0.195	1.215	6.23077
ENSG00000281859	SNORD38B	3.73	22.55	6.04558
ENSG00000283836	MIR6734	0.395	2.38	6.02532
ENSG00000238423	SNORD42B	0.415	2.495	6.01205
ENSG00000100095	SEZ6L	0.04	0.24	6
ENSG00000187569	DPPA3	0.015	0.09	6
ENSG00000228614	RP13-476E20.1	0.02	0.12	6
ENSG00000233644	ARHGEF7-IT1	0.01	0.06	6
ENSG00000010379	SLC6A13	0.005	0.03	6
ENSG00000180532	ZSCAN4	0.005	0.03	6
ENSG00000225092	RP11-405O10.2	0.005	0.03	6
ENSG00000249241	AC195454.1	0.01	0.06	6
ENSG00000253399	AC078852.2	0.02	0.12	6
ENSG00000266237	RP11-25D3.1	0.01	0.06	6
ENSG00000272646	RP11-188P17.2	0.02	0.12	6
ENSG00000278462	RP11-165D6.1	0.035	0.21	6
ENSG00000200376	RNU5E-10P	0.11	0.655	5.95455
ENSG00000266957	RP11-49K24.4	0.1	0.595	5.95
ENSG00000261594	TPBGL	0.06	0.355	5.91667
ENSG00000089558	KCNH4	0.045	0.265	5.88889
ENSG00000207110	RNU1-106P	0.08	0.465	5.8125
ENSG00000284152	MIR6758	0.555	3.22	5.8018
ENSG00000272798	CTA-390C10.9	0.02	0.115	5.75
ENSG00000268896	RP11-256I23.1	0.04	0.23	5.75
ENSG00000135127	BICDL1	0.125	0.715	5.72
ENSG00000270059	RP11-88H12.2	0.395	2.25	5.6962
ENSG00000231217	RP11-1M18.1	0.015	0.085	5.66667
ENSG00000261736	AC002551.1	0.055	0.31	5.63636
ENSG00000148798	INA	1.81	10.035	5.5442
ENSG00000267053	CTD-3162L10.1	0.785	4.35	5.5414
ENSG00000119283	TRIM67	0.345	1.91	5.53623
ENSG00000172425	TTC36	0.01	0.055	5.5
ENSG00000256481	RP11-21A7A.4	0.01	0.055	5.5
ENSG00000176884	GRIN1	0.02	0.11	5.5
ENSG00000100298	APOBEC3H	0.01	0.055	5.5
ENSG00000203321	C9orf41-AS1	0.01	0.055	5.5
ENSG00000240654	C1QTNF9	0.02	0.11	5.5
ENSG00000252916	RNU6-762P	0.285	1.56	5.47368
ENSG00000234690	AC073283.4	0.035	0.19	5.42857
ENSG00000104112	SCG3	8.215	44.44	5.40962
ENSG00000275853	Metazoa_SRP	0.275	1.485	5.4
ENSG00000251298	RP11-425A23.1	0.015	0.08	5.33333
ENSG00000269303	CTD-2527I21.7	0.015	0.08	5.33333
ENSG00000229750	AC096649.2	0.015	0.08	5.33333
ENSG00000259279	CTD-2033D15.1	0.03	0.16	5.33333
ENSG00000260558	RP11-63M22.1	0.015	0.08	5.33333
ENSG00000235026	DPP10-AS1	0.045	0.24	5.33333
ENSG00000243051	RN7SL269P	0.06	0.32	5.33333
ENSG00000273361	RP11-378A13.2	0.02	0.105	5.25
ENSG00000103723	AP3B2	1.825	9.545	5.23014
ENSG00000261384	RP11-60L3.2	0.065	0.335	5.15385
ENSG00000200788	Y_RNA	0.115	0.585	5.08696
ENSG00000265137	MIR3192	0.265	1.345	5.07547
ENSG00000160460	SPTBN4	0.125	0.63	5.04
ENSG00000019582	CD74	0.01	0.05	5
ENSG00000101160	CTSZ	0.01	0.05	5
ENSG00000144331	ZNF385B	0.01	0.05	5
ENSG00000156959	LHFPL4	0.955	4.775	5
ENSG00000198223	CSF2RA	0.005	0.025	5
ENSG00000226676	RP11-589B3.6	0.015	0.075	5
ENSG00000231674	LINC00410	0.01	0.05	5
ENSG00000249898	MCPH1-AS1	0.01	0.05	5
ENSG00000261460	RP11-106M3.3	0.005	0.025	5
ENSG00000270522	RP11-168P13.1	0.035	0.175	5
ENSG00000007350	TKTL1	0.005	0.025	5
ENSG00000079112	CDH17	0.005	0.025	5
ENSG00000122180	MYOG	0.005	0.025	5
ENSG00000122194	PLG	0.005	0.025	5
ENSG00000124827	GCM2	0.005	0.025	5
ENSG00000135625	EGR4	0.005	0.025	5
ENSG00000170476	MZB1	0.005	0.025	5
ENSG00000177340	FLJ13224	0.005	0.025	5
ENSG00000186765	FSCN2	0.005	0.025	5
ENSG00000227877	MRLN	0.02	0.1	5
ENSG00000231114	AC078842.4	0.005	0.025	5
ENSG00000237579	LINC01514	0.015	0.075	5
ENSG00000237640	RP4-604G5.1	0.01	0.05	5
ENSG00000253506	NACA2	0.02	0.1	5
ENSG00000259055	RP11-1140I5.1	0.005	0.025	5
ENSG00000268536	AC005523.3	0.02	0.1	5
ENSG00000284070	KB-1995A5.5	0.005	0.025	5
ENSG00000163531	NFASC	0.085	0.425	5
ENSG00000225292	RP11-57H14.3	0.035	0.175	5
ENSG00000200742	Y_RNA	0.56	2.785	4.97321
ENSG00000200879	SNORD14E	0.42	2.085	4.96429
ENSG00000244414	CFHR1	0.055	0.27	4.90909
ENSG00000109832	DDX25	0.05	0.245	4.9
ENSG00000171450	CDK5R2	0.4	1.955	4.8875
ENSG00000262265	RP5-867C24.4	0.04	0.195	4.875
ENSG00000274582	SNORA16A	3.875	18.765	4.84258
ENSG00000258809	CTD-2555O16.1	0.03	0.145	4.83333
ENSG00000259783	RP11-1006G14.2	0.025	0.12	4.8
ENSG00000259687	LINC01220	0.025	0.12	4.8
ENSG00000260894	CTD-2012K14.4	0.05	0.24	4.8
ENSG00000164175	SLC45A2	0.02	0.095	4.75
ENSG00000230131	RP11-282I1.1	0.02	0.095	4.75
ENSG00000239930	AP001625.4	0.02	0.095	4.75
ENSG00000254946	RP11-531H8.1	0.02	0.095	4.75
ENSG00000270140	RP5-1021I20.6	0.05	0.235	4.7
ENSG00000177614	PGBD5	0.1	0.47	4.7
ENSG00000135902	CHRND	0.015	0.07	4.66667
ENSG00000259331	RP11-57P19.1	0.015	0.07	4.66667
ENSG00000268287	CTB-60B18.18	0.015	0.07	4.66667
ENSG00000276462	BX255923.3	0.03	0.14	4.66667
ENSG00000257452	RP1-71H24.1	0.085	0.395	4.64706
ENSG00000171094	ALK	0.125	0.57	4.56
ENSG00000253477	RP11-1C8.4	0.125	0.57	4.56
ENSG00000111249	CUX2	0.1	0.455	4.55
ENSG00000273035	RP11-449G16.1	0.085	0.385	4.52941
ENSG00000144596	GRIP2	0.03	0.135	4.5
ENSG00000265217	RP11-775G23.1	0.03	0.135	4.5
ENSG00000177182	CLVS1	0.01	0.045	4.5
ENSG00000236194	AC003104.1	0.01	0.045	4.5
ENSG00000258458	CTD-2555K7.2	0.01	0.045	4.5
ENSG00000259111	RP11-280K24.1	0.04	0.18	4.5
ENSG00000268220	RP11-379K17.12	0.01	0.045	4.5
ENSG00000105697	HAMP	0.01	0.045	4.5
ENSG00000182366	FAM87A	0.01	0.045	4.5
ENSG00000223865	HLA-DPB1	0.01	0.045	4.5
ENSG00000241219	RP11-572M11.1	0.01	0.045	4.5
ENSG00000258526	RP11-111A21.1	0.02	0.09	4.5
ENSG00000230747	AC021188.4	0.11	0.49	4.45455
ENSG00000112137	PHACTR1	0.025	0.11	4.4
ENSG00000132832	LINC01260	0.025	0.11	4.4
ENSG00000247402	CTD-2340E1.2	0.075	0.33	4.4
ENSG00000187730	GABRD	0.04	0.175	4.375
ENSG00000164061	BSN	0.285	1.245	4.36842
ENSG00000261823	RP11-48G14.1	0.055	0.24	4.36364
ENSG00000225945	RP3-441A12.1	0.06	0.26	4.33333
ENSG00000278829	RP11-358B23.7	0.03	0.13	4.33333
ENSG00000204140	CLPSL1	0.015	0.065	4.33333
ENSG00000251450	RASGRF2-AS1	0.06	0.26	4.33333
ENSG00000257022	RP11-729I10.2	0.015	0.065	4.33333
ENSG00000257890	RP11-114F10.2	0.015	0.065	4.33333
ENSG00000263033	RP11-396B14.2	0.015	0.065	4.33333
ENSG00000278052	RP11-379L18.3	0.015	0.065	4.33333
ENSG00000118160	SLC8A2	0.225	0.975	4.33333
ENSG00000273221	RP5-1180E21.5	0.035	0.15	4.28571
ENSG00000228485	GRK5-IT1	0.02	0.085	4.25
ENSG00000231955	AC007383.4	0.02	0.085	4.25
ENSG00000173557	C2orf70	0.04	0.17	4.25
ENSG00000189167	ZAR1L	0.02	0.085	4.25
ENSG00000222044	RP5-1039K5.16	0.02	0.085	4.25
ENSG00000149295	DRD2	0.245	1.035	4.22449
ENSG00000129990	SYT5	0.2	0.835	4.175
ENSG00000203364	RP11-370F5.4	0.03	0.125	4.16667
ENSG00000253404	AC034243.1	0.03	0.125	4.16667
ENSG00000231173	AC116609.3	0.035	0.145	4.14286
ENSG00000166111	SVOP	0.08	0.33	4.125
ENSG00000237473	RP11-324C10.1	0.04	0.165	4.125
ENSG00000242375	RP11-498P14.3	0.085	0.35	4.11765
ENSG00000154118	JPH3	0.055	0.225	4.09091
ENSG00000263490	RN7SL155P	0.055	0.225	4.09091
ENSG00000250917	RP4-785G19.5	0.09	0.365	4.05556
ENSG00000275924	MIR6807	0.345	1.395	4.04348
ENSG00000201208	Y_RNA	0.155	0.625	4.03226
ENSG00000265321	MIR4263	0.22	0.885	4.02273
ENSG00000100302	RASD2	0.015	0.06	4
ENSG00000117215	PLA2G2D	0.005	0.02	4
ENSG00000122679	RAMP3	0.005	0.02	4
ENSG00000144852	NR1I2	0.005	0.02	4
ENSG00000146166	LGSN	0.005	0.02	4
ENSG00000147588	PMP2	0.005	0.02	4
ENSG00000151948	GLT1D1	0.005	0.02	4
ENSG00000164512	ANKRD55	0.005	0.02	4
ENSG00000169551	CT55	0.005	0.02	4
ENSG00000174844	DNAH12	0.01	0.04	4
ENSG00000184611	KCNH7	0.01	0.04	4
ENSG00000186529	CYP4F3	0.01	0.04	4
ENSG00000198848	CES1	0.005	0.02	4
ENSG00000227248	FAM155A-IT1	0.01	0.04	4
ENSG00000227716	AP000459.7	0.01	0.04	4
ENSG00000241772	AC092620.2	0.025	0.1	4
ENSG00000243150	RP11-538P18.2	0.005	0.02	4
ENSG00000243260	RN7SL558P	0.03	0.12	4
ENSG00000243349	RP11-445N18.7	0.01	0.04	4
ENSG00000248309	MEF2C-AS1	0.005	0.02	4
ENSG00000249584	RP11-478P10.1	0.005	0.02	4
ENSG00000259498	RP11-244F12.3	0.005	0.02	4
ENSG00000274976	RP11-8P13.5	0.02	0.08	4
ENSG00000281376	ABALON	0.005	0.02	4
ENSG00000072315	TRPC5	0.005	0.02	4
ENSG00000106689	LHX2	0.005	0.02	4
ENSG00000125378	BMP4	0.005	0.02	4
ENSG00000137975	CLCA2	0.005	0.02	4
ENSG00000173080	RXFP4	0.005	0.02	4
ENSG00000174326	SLC16A11	0.01	0.04	4
ENSG00000180176	TH	0.005	0.02	4
ENSG00000182687	GALR2	0.01	0.04	4
ENSG00000204092	LINC00951	0.015	0.06	4
ENSG00000224099	AC064834.1	0.01	0.04	4
ENSG00000225334	RP11-449J1.1	0.02	0.08	4
ENSG00000227496	RP11-145A3.1	0.005	0.02	4
ENSG00000227502	LINC01268	0.005	0.02	4
ENSG00000230928	RP11-34A14.3	0.005	0.02	4
ENSG00000232633	CTD-2201G3.1	0.005	0.02	4
ENSG00000235888	AF064858.8	0.015	0.06	4
ENSG00000238273	AC012360.6	0.005	0.02	4
ENSG00000240173	RN7SL771P	0.035	0.14	4
ENSG00000242339	LINC02025	0.025	0.1	4
ENSG00000244091	RN7SL483P	0.035	0.14	4
ENSG00000247950	SEC24B-AS1	0.01	0.04	4
ENSG00000249352	LINC02198	0.015	0.06	4
ENSG00000249532	RP11-148B6.1	0.025	0.1	4
ENSG00000249959	RP11-252I13.2	0.01	0.04	4
ENSG00000251367	RP11-231G15.2	0.03	0.12	4
ENSG00000255343	RP11-299M14.2	0.035	0.14	4
ENSG00000256739	RP11-45F15.1	0.015	0.06	4
ENSG00000257138	TAS2R38	0.005	0.02	4
ENSG00000259711	CTD-3032H12.2	0.025	0.1	4
ENSG00000259887	RP11-923I11.5	0.02	0.08	4
ENSG00000260198	RP11-441F2.2	0.005	0.02	4
ENSG00000263683	RP4-777O23.1	0.02	0.08	4
ENSG00000268677	CTB-33G10.6	0.02	0.08	4
ENSG00000271605	MILR1	0.015	0.06	4
ENSG00000272109	CTD-2260A17.3	0.02	0.08	4
ENSG00000274996	CTB-58E17.2	0.015	0.06	4
ENSG00000276282	RP11-210K20.5	0.125	0.5	4
ENSG00000278590	RN7SL113P	0.07	0.28	4
ENSG00000278700	Metazoa_SRP	0.03	0.12	4
ENSG00000282041	CTA-286B10.8	0.02	0.08	4
ENSG00000283408	RP1-242N11.1	0.01	0.04	4
ENSG00000271555	CTD-3214K23.1	0.12	0.475	3.95833
ENSG00000266368	RP11-1096G20.5	0.05	0.195	3.9
ENSG00000167654	ATCAY	0.625	2.43	3.888
ENSG00000271787	RP11-254F7.3	0.04	0.155	3.875
ENSG00000239398	RN7SL342P	0.07	0.27	3.85714
ENSG00000207336	RNU6-658P	0.325	1.25	3.84615
ENSG00000232335	RP11-435D7.3	0.06	0.23	3.83333
ENSG00000254744	CTD-3076O17.1	0.06	0.23	3.83333
ENSG00000230825	AC005532.5	0.075	0.285	3.8
ENSG00000255992	RP11-417L19.4	0.1	0.38	3.8
ENSG00000271973	RP11-572O6.1	0.13	0.49	3.76923
ENSG00000166257	SCN3B	1.025	3.845	3.75122
ENSG00000116132	PRRX1	0.02	0.075	3.75
ENSG00000254281	KB-1507C5.4	0.16	0.6	3.75
ENSG00000268678	CTC-444N24.13	0.02	0.075	3.75
ENSG00000237604	AP001056.1	0.02	0.075	3.75
ENSG00000272128	KB-1836B5.4	0.02	0.075	3.75
ENSG00000184144	CNTN2	0.035	0.13	3.71429
ENSG00000276601	Metazoa_SRP	0.035	0.13	3.71429
ENSG00000198910	L1CAM	7.76	28.815	3.71327
ENSG00000235119	RP11-9M16.2	0.18	0.665	3.69444
ENSG00000183307	CECR6	0.22	0.81	3.68182
ENSG00000059915	PSD	0.515	1.895	3.67961
ENSG00000163645	ERICH6	0.015	0.055	3.66667
ENSG00000230898	RP11-9L18.3	0.015	0.055	3.66667
ENSG00000237057	LINC02087	0.015	0.055	3.66667
ENSG00000222005	LINC01118	0.015	0.055	3.66667
ENSG00000226526	RP1-37C10.3	0.015	0.055	3.66667
ENSG00000256980	KHDC1L	0.015	0.055	3.66667
ENSG00000255571	MIR9-3HG	0.235	0.86	3.65957
ENSG00000145087	STXBP5L	0.115	0.42	3.65217
ENSG00000273913	Metazoa_SRP	0.235	0.855	3.6383
ENSG00000228886	RP11-290D2.3	0.055	0.2	3.63636
ENSG00000264313	RN7SL644P	0.215	0.78	3.62791
ENSG00000106089	STX1A	2.725	9.885	3.62752
ENSG00000266824	RP11-599B13.7	0.04	0.145	3.625
ENSG00000211957	IGHV3-35	0.105	0.38	3.61905
ENSG00000178796	RIIAD1	0.165	0.595	3.60606
ENSG00000255160	RP11-428C19.5	0.06	0.215	3.58333
ENSG00000231521	RP11-244N9.4	0.035	0.125	3.57143
ENSG00000243103	RN7SL452P	0.035	0.125	3.57143
ENSG00000167619	TMEM145	1.235	4.41	3.57085
ENSG00000211952	IGHV4-28	0.235	0.825	3.51064
ENSG00000101438	SLC32A1	0.01	0.035	3.5
ENSG00000176746	MAGEB6	0.02	0.07	3.5
ENSG00000229727	AC013460.1	0.01	0.035	3.5
ENSG00000235786	ZNRF3-IT1	0.01	0.035	3.5
ENSG00000236508	ATP13A5-AS1	0.02	0.07	3.5
ENSG00000238755	LINC02006	0.02	0.07	3.5
ENSG00000248385	TARM1	0.01	0.035	3.5
ENSG00000250280	RP11-305O6.3	0.01	0.035	3.5
ENSG00000146678	IGFBP1	0.01	0.035	3.5
ENSG00000147434	CHRNA6	0.01	0.035	3.5
ENSG00000153802	TMPRSS11D	0.01	0.035	3.5
ENSG00000176728	TTTY14	0.01	0.035	3.5
ENSG00000179564	LSMEM2	0.01	0.035	3.5
ENSG00000183662	FAM19A1	0.01	0.035	3.5
ENSG00000203685	STUM	0.01	0.035	3.5
ENSG00000236497	LINC01744	0.01	0.035	3.5
ENSG00000237734	RP11-298E2.2	0.01	0.035	3.5
ENSG00000260773	RP11-352G18.2	0.04	0.14	3.5
ENSG00000264745	TTC39C-AS1	0.02	0.07	3.5
ENSG00000266335	RP11-25O3.1	0.01	0.035	3.5
ENSG00000271715	CTD-2256P15.5	0.04	0.14	3.5
ENSG00000264530	RN7SL25P	0.09	0.315	3.5
ENSG00000272911	RP11-74E22.6	0.06	0.21	3.5
ENSG00000235989	MORC2-AS1	0.01	0.035	3.5
ENSG00000004948	CALCR	0.13	0.455	3.5
ENSG00000179673	RPRML	0.01	0.035	3.5
ENSG00000174672	BRSK2	0.135	0.47	3.48148
ENSG00000185090	MANEAL	5.85	20.285	3.46752
ENSG00000263080	RP11-485G7.5	0.065	0.225	3.46154
ENSG00000235077	AC073842.19	0.055	0.19	3.45455
ENSG00000278344	RP11-18C24.8	0.1	0.345	3.45
ENSG00000230751	AC007036.4	0.045	0.155	3.44444
ENSG00000273104	CMP21-97G8.1	0.045	0.155	3.44444
ENSG00000186487	MYT1L	0.135	0.465	3.44444
ENSG00000253917	AC226119.5	0.17	0.585	3.44118
ENSG00000249492	RP11-159F24.3	0.035	0.12	3.42857
ENSG00000254287	RP11-44K6.4	0.035	0.12	3.42857
ENSG00000158445	KCNB1	0.07	0.24	3.42857
ENSG00000273733	CTC-510F12.7	0.105	0.36	3.42857
ENSG00000263307	RP11-166B2.8	0.06	0.205	3.41667
ENSG00000268756	AC104534.2	0.06	0.205	3.41667
ENSG00000204044	RP11-465L10.10	0.085	0.29	3.41176
ENSG00000162728	KCNJ9	0.025	0.085	3.4
ENSG00000204706	MAMDC2-AS1	0.025	0.085	3.4
ENSG00000232828	AF196970.3	0.025	0.085	3.4
ENSG00000256006	AC084117.3	0.2	0.68	3.4
ENSG00000164076	CAMKV	0.625	2.115	3.384
ENSG00000029534	ANK1	0.045	0.15	3.33333
ENSG00000091704	CPA1	0.015	0.05	3.33333
ENSG00000213373	LINC00671	0.015	0.05	3.33333
ENSG00000215910	C1orf167	0.015	0.05	3.33333
ENSG00000260468	LINC01290	0.015	0.05	3.33333
ENSG00000264272	CTD-2514K5.4	0.015	0.05	3.33333
ENSG00000100312	ACR	0.015	0.05	3.33333
ENSG00000147596	PRDM14	0.015	0.05	3.33333
ENSG00000165182	CXorf58	0.015	0.05	3.33333
ENSG00000225948	RP11-554I8.1	0.015	0.05	3.33333
ENSG00000234577	SYNE1-AS1	0.045	0.15	3.33333
ENSG00000235024	AC097468.7	0.045	0.15	3.33333
ENSG00000240063	RP11-225N10.1	0.015	0.05	3.33333
ENSG00000260337	RP11-386M24.6	0.015	0.05	3.33333
ENSG00000270120	RP11-327F22.6	0.03	0.1	3.33333
ENSG00000271584	RP11-89C3.4	0.015	0.05	3.33333
ENSG00000279317	AC006994.2	0.015	0.05	3.33333
ENSG00000202314	SNORD6	1.88	6.26	3.32979
ENSG00000266627	RN7SL202P	0.155	0.515	3.32258
ENSG00000270178	RP11-494H4.3	0.115	0.38	3.30435
ENSG00000251292	ERVH-1	0.07	0.23	3.28571
ENSG00000252010	SCARNA5	0.07	0.23	3.28571
ENSG00000131398	KCNC3	0.29	0.95	3.27586
ENSG00000142549	IGLON5	0.42	1.37	3.2619
ENSG00000261403	RP11-114H24.3	0.06	0.195	3.25
ENSG00000251095	RP11-115D19.1	0.06	0.195	3.25
ENSG00000163440	PDCL2	0.02	0.065	3.25
ENSG00000231236	AP001604.3	0.02	0.065	3.25
ENSG00000145103	ILDR1	0.02	0.065	3.25
ENSG00000168062	BATF2	0.02	0.065	3.25
ENSG00000234676	IFT74-AS1	0.02	0.065	3.25
ENSG00000234707	RP11-745C15.2	0.02	0.065	3.25
ENSG00000234787	LINC00458	0.02	0.065	3.25
ENSG00000160716	CHRNB2	4.415	14.275	3.2333
ENSG00000270462	RP11-342K6.3	0.065	0.21	3.23077
ENSG00000257999	RP11-61E11.2	0.09	0.29	3.22222
ENSG00000102003	SYP	4.515	14.53	3.21816
ENSG00000156453	PCDH1	0.185	0.595	3.21622
ENSG00000250501	RP11-98O2.1	0.095	0.305	3.21053
ENSG00000108878	CACNG1	0.025	0.08	3.2
ENSG00000238297	U3	0.05	0.16	3.2
ENSG00000259336	RP11-323I15.5	0.025	0.08	3.2
ENSG00000225328	LINC01594	0.025	0.08	3.2
ENSG00000235661	MIR670HG	0.025	0.08	3.2
ENSG00000272619	RP11-563K23.1	0.025	0.08	3.2
ENSG00000243801	RN7SL461P	0.11	0.35	3.18182
ENSG00000205018	RP11-830F9.6	0.03	0.095	3.16667
ENSG00000103056	SMPD3	0.065	0.205	3.15385
ENSG00000234362	LINC01914	0.065	0.205	3.15385
ENSG00000116254	CHD5	0.1	0.315	3.15
ENSG00000236437	LINC02151	0.035	0.11	3.14286
ENSG00000224477	RP1-81D8.3	0.035	0.11	3.14286
ENSG00000275294	RP11-428O18.6	0.035	0.11	3.14286
ENSG00000237289	CKMT1B	0.21	0.66	3.14286
ENSG00000272172	RP13-582O9.7	0.22	0.69	3.13636
ENSG00000274772	Metazoa_SRP	0.57	1.785	3.13158
ENSG00000157087	ATP2B2	0.04	0.125	3.125
ENSG00000261115	TMEM178B	0.04	0.125	3.125
ENSG00000262429	RP5-1050D4.3	0.04	0.125	3.125
ENSG00000278172	Metazoa_SRP	0.04	0.125	3.125
ENSG00000227481	RP11-89N17.2	0.055	0.17	3.09091
ENSG00000263293	THCAT158	0.06	0.185	3.08333
ENSG00000207327	RNU6-883P	0.205	0.63	3.07317
ENSG00000254396	RP11-56F10.3	0.075	0.23	3.06667
ENSG00000159409	CELF3	3.535	10.83	3.06365
ENSG00000242797	GLYCTK-AS1	0.1	0.305	3.05
ENSG00000277049	5S_rRNA	3.73	11.295	3.02815
ENSG00000284268	MIR1181	1.49	4.495	3.01678
ENSG00000276926	MIR6797	0.325	0.98	3.01538
ENSG00000207750	MIR553	0.395	1.19	3.01266
ENSG00000072832	CRMP1	10.525	31.67	3.00903
ENSG00000277681	MIR6739	0.575	1.73	3.0087
ENSG00000182759	MAFA	0.015	0.045	3
ENSG00000206755	SNORA30	0.095	0.285	3
ENSG00000222515	RN7SKP240	0.05	0.15	3
ENSG00000226375	RP3-395P12.2	0.025	0.075	3
ENSG00000227591	RP1-28O10.1	0.045	0.135	3
ENSG00000266579	RP1-71H19.2	0.025	0.075	3
ENSG00000273082	LL22NC03-32F9.1	0.025	0.075	3
ENSG00000278840	RP11-345N11.1	0.025	0.075	3
ENSG00000282816	AC000035.3	0.025	0.075	3
ENSG00000039068	CDH1	0.005	0.015	3
ENSG00000070915	SLC12A3	0.005	0.015	3
ENSG00000089250	NOS1	0.005	0.015	3
ENSG00000092068	SLC7A8	0.015	0.045	3
ENSG00000104972	LILRB1	0.005	0.015	3
ENSG00000114757	PEX5L	0.01	0.03	3
ENSG00000131126	TEX101	0.005	0.015	3
ENSG00000141469	SLC14A1	0.005	0.015	3
ENSG00000144460	NYAP2	0.02	0.06	3
ENSG00000145451	GLRA3	0.005	0.015	3
ENSG00000145934	TENM2	0.005	0.015	3
ENSG00000146521	LINC01558	0.04	0.12	3
ENSG00000156395	SORCS3	0.005	0.015	3
ENSG00000160321	ZNF208	0.03	0.09	3
ENSG00000163235	TGFA	0.01	0.03	3
ENSG00000163624	CDS1	0.005	0.015	3
ENSG00000173406	DAB1	0.005	0.015	3
ENSG00000173714	WFIKKN2	0.005	0.015	3
ENSG00000174611	KY	0.005	0.015	3
ENSG00000175003	SLC22A1	0.02	0.06	3
ENSG00000176092	AIM1L	0.01	0.03	3
ENSG00000176160	HSF5	0.005	0.015	3
ENSG00000183914	DNAH2	0.005	0.015	3
ENSG00000196431	CRYBA4	0.01	0.03	3
ENSG00000224057	EGFR-AS1	0.005	0.015	3
ENSG00000226363	HAGLROS	0.005	0.015	3
ENSG00000227487	NCAM1-AS1	0.005	0.015	3
ENSG00000234832	RP3-322G13.7	0.03	0.09	3
ENSG00000244265	SIAH2-AS1	0.02	0.06	3
ENSG00000248339	RP11-717H13.1	0.005	0.015	3
ENSG00000249174	RP11-124N3.3	0.015	0.045	3
ENSG00000251048	RP11-608B3.1	0.015	0.045	3
ENSG00000258735	LINC00637	0.01	0.03	3
ENSG00000259928	RP11-218M11.1	0.02	0.06	3
ENSG00000261535	CTA-305I2.1	0.02	0.06	3
ENSG00000261713	SSTR5-AS1	0.005	0.015	3
ENSG00000264589	MAPT-AS1	0.005	0.015	3
ENSG00000266900	RP11-173A16.2	0.015	0.045	3
ENSG00000267136	RP11-53B2.3	0.005	0.015	3
ENSG00000269289	CTB-92J24.3	0.005	0.015	3
ENSG00000269292	CTB-12A17.3	0.03	0.09	3
ENSG00000271911	RP11-532F6.5	0.005	0.015	3
ENSG00000275552	CH17-302M23.1	0.005	0.015	3
ENSG00000276509	CH17-353B19.1	0.005	0.015	3
ENSG00000276772	CTD-2515H24.2	0.01	0.03	3
ENSG00000283923	MIR6132	0.125	0.375	3
ENSG00000010282	HHATL	0.005	0.015	3
ENSG00000067798	NAV3	0.01	0.03	3
ENSG00000099812	MISP	0.005	0.015	3
ENSG00000100593	ISM2	0.005	0.015	3
ENSG00000107187	LHX3	0.005	0.015	3
ENSG00000111713	GYS2	0.01	0.03	3
ENSG00000112175	BMP5	0.005	0.015	3
ENSG00000130487	KLHDC7B	0.01	0.03	3
ENSG00000147873	IFNA5	0.01	0.03	3
ENSG00000150656	CNDP1	0.005	0.015	3
ENSG00000151475	SLC25A31	0.005	0.015	3
ENSG00000154227	CERS3	0.005	0.015	3
ENSG00000158055	GRHL3	0.005	0.015	3
ENSG00000159216	RUNX1	0.005	0.015	3
ENSG00000164123	C4orf45	0.005	0.015	3
ENSG00000167895	TMC8	0.005	0.015	3
ENSG00000169245	CXCL10	0.005	0.015	3
ENSG00000169548	ZNF280A	0.005	0.015	3
ENSG00000170381	SEMA3E	0.005	0.015	3
ENSG00000178734	LMO7DN	0.005	0.015	3
ENSG00000186960	LINC01551	0.005	0.015	3
ENSG00000196136	SERPINA3	0.005	0.015	3
ENSG00000198610	AKR1C4	0.005	0.015	3
ENSG00000199545	RNA5SP195	0.13	0.39	3
ENSG00000203688	RP11-351J23.1	0.01	0.03	3
ENSG00000204475	NCR3	0.01	0.03	3
ENSG00000207168	SNORA15	0.535	1.605	3
ENSG00000223652	AC106786.1	0.015	0.045	3
ENSG00000226828	RP11-278H7.1	0.005	0.015	3
ENSG00000227313	RP11-309N24.1	0.01	0.03	3
ENSG00000228496	AC106875.1	0.005	0.015	3
ENSG00000231485	RP4-535B20.1	0.03	0.09	3
ENSG00000231892	AC073316.2	0.04	0.12	3
ENSG00000232194	RP1-313L4.3	0.02	0.06	3
ENSG00000232874	RP11-135A1.2	0.06	0.18	3
ENSG00000233221	AC133785.1	0.005	0.015	3
ENSG00000233338	TLR8-AS1	0.005	0.015	3
ENSG00000233358	RP1-209A6.1	0.01	0.03	3
ENSG00000233878	AC073133.1	0.005	0.015	3
ENSG00000235410	RP11-397C18.2	0.02	0.06	3
ENSG00000235881	AC114776.3	0.01	0.03	3
ENSG00000236106	AC010729.2	0.005	0.015	3
ENSG00000237412	PRSS56	0.005	0.015	3
ENSG00000241767	LINC01324	0.01	0.03	3
ENSG00000243902	ELFN2	0.005	0.015	3
ENSG00000244671	RN7SL280P	0.075	0.225	3
ENSG00000246790	RP11-730K11.1	0.005	0.015	3
ENSG00000248150	LINC02150	0.005	0.015	3
ENSG00000249825	CTD-2201I18.1	0.01	0.03	3
ENSG00000250786	SNHG18	0.005	0.015	3
ENSG00000251629	RP11-774D14.1	0.01	0.03	3
ENSG00000254420	RP11-452H21.1	0.02	0.06	3
ENSG00000256185	RP11-612B6.2	0.17	0.51	3
ENSG00000258390	RP11-1070N10.4	0.005	0.015	3
ENSG00000258425	CTD-2207P18.1	0.015	0.045	3
ENSG00000258847	CTD-2014B16.3	0.01	0.03	3
ENSG00000259527	LINC00052	0.005	0.015	3
ENSG00000259967	RP11-2E17.2	0.015	0.045	3
ENSG00000260197	RP11-424G14.1	0.005	0.015	3
ENSG00000261687	RP11-473C18.3	0.015	0.045	3
ENSG00000264666	RP11-524F11.2	0.02	0.06	3
ENSG00000266114	RP11-963H4.5	0.015	0.045	3
ENSG00000267117	AC010525.4	0.02	0.06	3
ENSG00000267530	LINC01836	0.02	0.06	3
ENSG00000267658	RP11-358B23.1	0.02	0.06	3
ENSG00000267747	RP11-392O1.4	0.015	0.045	3
ENSG00000267898	CTD-2639E6.9	0.02	0.06	3
ENSG00000270640	RP11-373D23.2	0.03	0.09	3
ENSG00000271860	RP11-436D23.1	0.01	0.03	3
ENSG00000272274	LINC00551	0.01	0.03	3
ENSG00000273059	XXyac-YX155B6.7	0.12	0.36	3
ENSG00000273096	RP3-508I15.20	0.055	0.165	3
ENSG00000273368	RP11-376P6.3	0.015	0.045	3
ENSG00000273424	CTA-223H9.9	0.02	0.06	3
ENSG00000273958	RP11-219B17.3	0.02	0.06	3
ENSG00000274461	RP11-323P17.2	0.02	0.06	3
ENSG00000275332	CTD-2017F17.1	0.02	0.06	3
ENSG00000276029	MIR4477A	0.235	0.705	3
ENSG00000277583	ST7-AS1_2	0.12	0.36	3
ENSG00000279784	CH507-39O4.1	0.03	0.09	3
ENSG00000280707	RP11-568A7.4	0.015	0.045	3
ENSG00000282048	RP4-590F24.2	0.005	0.015	3
ENSG00000087258	GNAO1	0.57	1.71	3
ENSG00000269504	AC003973.4	0.025	0.075	3
ENSG00000168843	FSTL5	2.585	7.745	2.99613
ENSG00000274641	HIST1H2BO	0.405	1.2	2.96296
ENSG00000200953	Y_RNA	0.125	0.37	2.96
ENSG00000235643	LINC01647	0.09	0.265	2.94444
ENSG00000149527	PLCH2	0.175	0.515	2.94286
ENSG00000206914	Y_RNA	0.145	0.425	2.93103
ENSG00000251791	SCARNA6	0.285	0.835	2.92982
ENSG00000226276	AC093382.1	0.07	0.205	2.92857
ENSG00000229931	RP1-151F17.1	0.07	0.205	2.92857
ENSG00000242020	RN7SL68P	0.06	0.175	2.91667
ENSG00000237512	UNC5B-AS1	0.06	0.175	2.91667
ENSG00000206941	SNORD15A	0.235	0.685	2.91489
ENSG00000283744	MIR6755	0.91	2.65	2.91209
ENSG00000283518	RP11-53A1.3	0.055	0.16	2.90909
ENSG00000201988	Y_RNA	0.37	1.075	2.90541
ENSG00000243795	LINC02044	0.05	0.145	2.9
ENSG00000253764	RP11-439C15.4	0.15	0.435	2.9
ENSG00000159197	KCNE2	0.05	0.145	2.9
ENSG00000199601	RNU6-562P	0.2	0.58	2.9
ENSG00000251730	SNORA4	0.09	0.26	2.88889
ENSG00000268499	CTB-102L5.8	0.045	0.13	2.88889
ENSG00000260253	RP4-676L2.1	0.045	0.13	2.88889
ENSG00000222267	RNU6-892P	0.17	0.49	2.88235
ENSG00000200502	Y_RNA	0.15	0.43	2.86667
ENSG00000265388	RN7SL391P	0.075	0.215	2.86667
ENSG00000139445	FOXN4	0.11	0.315	2.86364
ENSG00000196361	ELAVL3	3.13	8.955	2.86102
ENSG00000260796	RP11-1348G14.5	0.035	0.1	2.85714
ENSG00000284240	RP5-1043L3.1	0.035	0.1	2.85714
ENSG00000260084	RP11-615I2.1	0.035	0.1	2.85714
ENSG00000222881	Y_RNA	0.815	2.32	2.84663
ENSG00000223930	RP11-33A14.1	0.03	0.085	2.83333
ENSG00000249894	RP11-434D9.2	0.15	0.425	2.83333
ENSG00000253888	RP11-521M14.1	0.03	0.085	2.83333
ENSG00000257545	RP11-144F15.1	0.03	0.085	2.83333
ENSG00000240535	CTD-2313F11.1	0.06	0.17	2.83333
ENSG00000273245	RP11-434P11.2	0.06	0.17	2.83333
ENSG00000206549	PRSS50	0.03	0.085	2.83333
ENSG00000283406	DGCR5	0.205	0.58	2.82927
ENSG00000110076	NRXN2	0.085	0.24	2.82353
ENSG00000207864	MIR27B	1.11	3.13	2.81982
ENSG00000152932	RAB3C	1.245	3.5	2.81124
ENSG00000135144	DTX1	0.36	1.01	2.80556
ENSG00000132837	DMGDH	0.025	0.07	2.8
ENSG00000262533	RP11-667K14.4	0.1	0.28	2.8
ENSG00000125657	TNFSF9	0.025	0.07	2.8
ENSG00000231156	AC093702.1	0.05	0.14	2.8
ENSG00000240057	RP11-572M11.4	0.05	0.14	2.8
ENSG00000261543	RP11-665J16.1	0.15	0.42	2.8
ENSG00000008735	MAPK8IP2	2.685	7.47	2.78212
ENSG00000273828	RP11-394O2.3	0.045	0.125	2.77778
ENSG00000258689	LINC01269	0.045	0.125	2.77778
ENSG00000240750	RN7SL559P	0.13	0.36	2.76923
ENSG00000198929	NOS1AP	0.15	0.415	2.76667
ENSG00000277677	Metazoa_SRP	0.19	0.525	2.76316
ENSG00000140323	DISP2	0.355	0.98	2.76056
ENSG00000253535	RP11-624C23.1	0.02	0.055	2.75
ENSG00000254689	RP11-354A14.1	0.02	0.055	2.75
ENSG00000255947	RP11-855O10.3	0.02	0.055	2.75
ENSG00000267224	AC005498.4	0.02	0.055	2.75
ENSG00000261124	AC135050.5	0.04	0.11	2.75
ENSG00000276410	HIST1H2BB	0.04	0.11	2.75
ENSG00000282840	GS1-590J6.3	0.02	0.055	2.75
ENSG00000260517	RP11-426C22.5	0.04	0.11	2.75
ENSG00000277420	CH17-408M7.1	0.02	0.055	2.75
ENSG00000263393	RP11-53I6.4	0.06	0.165	2.75
ENSG00000275636	RP11-521C20.5	0.06	0.165	2.75
ENSG00000242398	RN7SL800P	0.13	0.355	2.73077
ENSG00000228956	SATB1-AS1	0.22	0.6	2.72727
ENSG00000271199	RP13-216E22.5	0.09	0.245	2.72222
ENSG00000243854	RN7SL67P	0.09	0.245	2.72222
ENSG00000272609	RP11-461M2.2	0.09	0.245	2.72222
ENSG00000177108	ZDHHC22	0.105	0.285	2.71429
ENSG00000122254	HS3ST2	0.035	0.095	2.71429
ENSG00000272719	CTB-161C1.1	0.035	0.095	2.71429
ENSG00000184613	NELL2	0.43	1.165	2.7093
ENSG00000198523	PLN	0.36	0.975	2.70833
ENSG00000228323	AC008753.6	0.085	0.23	2.70588
ENSG00000154975	CA10	0.05	0.135	2.7
ENSG00000249335	CTC-340D7.1	0.05	0.135	2.7
ENSG00000223935	AC008074.3	0.18	0.485	2.69444
ENSG00000095713	CRTAC1	0.11	0.295	2.68182
ENSG00000213600	XXcos-LUCA16.1	0.14	0.375	2.67857
ENSG00000108309	RUNDC3A	5.005	13.4	2.67732
ENSG00000207631	MIR641	1.35	3.61	2.67407
ENSG00000126895	AVPR2	0.015	0.04	2.66667
ENSG00000163380	LMOD3	0.015	0.04	2.66667
ENSG00000188693	CYP51A1-AS1	0.015	0.04	2.66667
ENSG00000205089	CCNI2	0.015	0.04	2.66667
ENSG00000242550	SERPINB10	0.015	0.04	2.66667
ENSG00000272770	RP11-74E22.5	0.015	0.04	2.66667
ENSG00000120337	TNFSF18	0.015	0.04	2.66667
ENSG00000173626	TRAPPC3L	0.015	0.04	2.66667
ENSG00000225742	LINC02036	0.015	0.04	2.66667
ENSG00000226370	LINC00375	0.015	0.04	2.66667
ENSG00000228135	LINC01494	0.015	0.04	2.66667
ENSG00000228512	RP11-281A20.2	0.03	0.08	2.66667
ENSG00000248115	RP11-752D24.2	0.015	0.04	2.66667
ENSG00000259005	RP3-449M8.6	0.015	0.04	2.66667
ENSG00000259133	RP11-1085N6.3	0.03	0.08	2.66667
ENSG00000259631	RP11-557C18.4	0.03	0.08	2.66667
ENSG00000267101	RP11-846C15.2	0.015	0.04	2.66667
ENSG00000267480	RP11-703I16.1	0.015	0.04	2.66667
ENSG00000267627	RP11-905K4.1	0.015	0.04	2.66667
ENSG00000277863	RP11-282A11.4	0.015	0.04	2.66667
ENSG00000283585	CTB-133P21.1	0.015	0.04	2.66667
ENSG00000273321	RP11-621L6.3	0.045	0.12	2.66667
ENSG00000274364	RP3-324O17.7	0.045	0.12	2.66667
ENSG00000251365	RP11-332J15.3	0.165	0.44	2.66667
ENSG00000222365	SNORD12B	1.075	2.86	2.66047
ENSG00000199237	RNU6-834P	0.37	0.98	2.64865
ENSG00000265542	RP11-60A24.3	0.055	0.145	2.63636
ENSG00000125409	TEKT3	0.04	0.105	2.625
ENSG00000225173	XXbac-BPG308K3.5	0.04	0.105	2.625
ENSG00000277157	HIST1H4D	0.16	0.42	2.625
ENSG00000223382	LINC01778	0.08	0.21	2.625
ENSG00000271503	CCL5	0.105	0.275	2.61905
ENSG00000165606	DRGX	1.17	3.06	2.61538
ENSG00000271670	RP11-95I16.4	0.13	0.34	2.61538
ENSG00000179915	NRXN1	0.165	0.43	2.60606
ENSG00000140481	CCDC33	0.415	1.08	2.60241
ENSG00000007171	NOS2	0.025	0.065	2.6
ENSG00000156414	TDRD9	0.025	0.065	2.6
ENSG00000214946	TBC1D26	0.025	0.065	2.6
ENSG00000268889	CTD-2616J11.14	0.075	0.195	2.6
ENSG00000239577	RN7SL388P	0.05	0.13	2.6
ENSG00000188760	TMEM198	1.915	4.965	2.59269
ENSG00000125744	RTN2	4	10.355	2.58875
ENSG00000179292	TMEM151A	0.485	1.255	2.58763
ENSG00000125814	NAPB	3.645	9.39	2.57613
ENSG00000140932	CMTM2	0.035	0.09	2.57143
ENSG00000223597	LINC02142	0.07	0.18	2.57143
ENSG00000138356	AOX1	0.115	0.295	2.56522
ENSG00000271817	U3	0.31	0.795	2.56452
ENSG00000182901	RGS7	0.08	0.205	2.5625
ENSG00000249667	LINC01259	0.045	0.115	2.55556
ENSG00000267144	AC067968.3	0.045	0.115	2.55556
ENSG00000120341	SEC16B	0.09	0.23	2.55556
ENSG00000131096	PYY	0.055	0.14	2.54545
ENSG00000247498	RP11-392P7.6	0.085	0.215	2.52941
ENSG00000273183	RP11-5C23.2	0.155	0.39	2.51613
ENSG00000275773	RP11-343D24.2	0.42	1.055	2.5119
ENSG00000264810	MIR4441	0.295	0.74	2.50847
ENSG00000036473	OTC	0.01	0.025	2.5
ENSG00000083454	P2RX5	0.01	0.025	2.5
ENSG00000111962	UST	0.01	0.025	2.5
ENSG00000122733	PHF24	0.02	0.05	2.5
ENSG00000166523	CLEC4E	0.01	0.025	2.5
ENSG00000177800	TMEM78	0.03	0.075	2.5
ENSG00000188916	FAM196A	0.01	0.025	2.5
ENSG00000197815	RP1-253P7.4	0.1	0.25	2.5
ENSG00000225839	TRMT2B-AS1	0.12	0.3	2.5
ENSG00000231290	APCDD1L-AS1	0.02	0.05	2.5
ENSG00000237435	RP11-147C23.1	0.05	0.125	2.5
ENSG00000248176	RP11-472K22.1	0.04	0.1	2.5
ENSG00000248730	EGFLAM-AS4	0.01	0.025	2.5
ENSG00000253967	RP11-333A23.4	0.01	0.025	2.5
ENSG00000254734	CTD-3138F19.1	0.03	0.075	2.5
ENSG00000257342	RP11-571M6.7	0.02	0.05	2.5
ENSG00000259219	CTD-3076O17.2	0.03	0.075	2.5
ENSG00000259445	RP11-276M12.1	0.05	0.125	2.5
ENSG00000263938	RP11-579O24.3	0.05	0.125	2.5
ENSG00000272733	KB-208E9.1	0.2	0.5	2.5
ENSG00000273507	RP11-50D16.4	0.01	0.025	2.5
ENSG00000275665	CTB-58E17.9	0.03	0.075	2.5
ENSG00000057468	MSH4	0.01	0.025	2.5
ENSG00000081237	PTPRC	0.01	0.025	2.5
ENSG00000122548	KIAA0087	0.01	0.025	2.5
ENSG00000135094	SDS	0.01	0.025	2.5
ENSG00000140379	BCL2A1	0.01	0.025	2.5
ENSG00000145824	CXCL14	0.01	0.025	2.5
ENSG00000147606	SLC26A7	0.02	0.05	2.5
ENSG00000164393	ADGRF2	0.01	0.025	2.5
ENSG00000169429	CXCL8	0.01	0.025	2.5
ENSG00000173838	MARCH10	0.01	0.025	2.5
ENSG00000178467	P4HTM	0.01	0.025	2.5
ENSG00000182057	OGFRP1	0.02	0.05	2.5
ENSG00000182329	KIAA2012	0.01	0.025	2.5
ENSG00000184350	MRGPRE	0.01	0.025	2.5
ENSG00000185905	C16orf54	0.01	0.025	2.5
ENSG00000187833	C2orf78	0.01	0.025	2.5
ENSG00000225870	LINC00368	0.01	0.025	2.5
ENSG00000226312	CFLAR-AS1	0.03	0.075	2.5
ENSG00000226486	LINC01035	0.02	0.05	2.5
ENSG00000231612	RP11-522M21.3	0.06	0.15	2.5
ENSG00000232504	ST3GAL5-AS1	0.02	0.05	2.5
ENSG00000232629	HLA-DQB2	0.01	0.025	2.5
ENSG00000232896	RP11-410K21.2	0.03	0.075	2.5
ENSG00000234807	LINC01135	0.01	0.025	2.5
ENSG00000235209	CTA-150C2.13	0.01	0.025	2.5
ENSG00000236678	LINC00347	0.01	0.025	2.5
ENSG00000237718	AC009095.4	0.01	0.025	2.5
ENSG00000249392	RP11-725D20.1	0.02	0.05	2.5
ENSG00000251072	RP11-434D11.4	0.06	0.15	2.5
ENSG00000251586	TET2-AS1	0.02	0.05	2.5
ENSG00000254300	LINC01111	0.01	0.025	2.5
ENSG00000254653	RP11-702F3.1	0.03	0.075	2.5
ENSG00000256234	RP11-283G6.4	0.01	0.025	2.5
ENSG00000256747	RP11-860B13.1	0.01	0.025	2.5
ENSG00000259135	RP11-671J11.4	0.02	0.05	2.5
ENSG00000259761	RP11-138H10.2	0.02	0.05	2.5
ENSG00000266088	RP5-1028K7.2	0.01	0.025	2.5
ENSG00000269353	AC092071.1	0.02	0.05	2.5
ENSG00000272343	RP11-140I16.3	0.02	0.05	2.5
ENSG00000274624	RP11-49G2.3	0.02	0.05	2.5
ENSG00000276691	RP5-1057I20.5	0.03	0.075	2.5
ENSG00000279325	RP11-24H2.3	0.03	0.075	2.5
ENSG00000214559	RP11-323J4.1	0.28	0.7	2.5
ENSG00000269570	CMB9-55A18.1	0.03	0.075	2.5
ENSG00000276404	MIR6835	1.01	2.51	2.48515
ENSG00000284310	MIR939	0.46	1.14	2.47826
ENSG00000274845	uc_338	0.115	0.285	2.47826
ENSG00000277440	RP11-295D4.5	0.095	0.235	2.47368
ENSG00000186051	TAL2	0.085	0.21	2.47059
ENSG00000268650	AC068499.10	0.14	0.345	2.46429
ENSG00000253230	LINC00599	0.065	0.16	2.46154
ENSG00000244236	RN7SL604P	0.13	0.32	2.46154
ENSG00000257337	RP11-983P16.4	0.175	0.43	2.45714
ENSG00000267649	CTD-2587H24.10	0.2	0.49	2.45
ENSG00000237819	AC002454.1	0.2	0.49	2.45
ENSG00000268603	RP11-316O14.1	0.09	0.22	2.44444
ENSG00000257696	RP11-175P13.2	0.045	0.11	2.44444
ENSG00000242668	RN7SL317P	0.17	0.415	2.44118
ENSG00000197360	ZNF98	0.15	0.365	2.43333
ENSG00000240065	PSMB9	0.105	0.255	2.42857
ENSG00000282998	RP11-152D8.1	0.035	0.085	2.42857
ENSG00000241484	ARHGAP8	0.035	0.085	2.42857
ENSG00000214338	SOGA3	3.235	7.83	2.4204
ENSG00000283969	MIR6838	2.215	5.36	2.41986
ENSG00000271824	AC009014.3	0.12	0.29	2.41667
ENSG00000275162	LLNLR-260G6.1	0.06	0.145	2.41667
ENSG00000206532	RP11-553A10.1	0.06	0.145	2.41667
ENSG00000234614	AL450992.2	0.265	0.64	2.41509
ENSG00000119973	PRLHR	0.395	0.95	2.40506
ENSG00000124140	SLC12A5	0.025	0.06	2.4
ENSG00000186919	ZACN	0.025	0.06	2.4
ENSG00000244791	RP11-65D17.1	0.025	0.06	2.4
ENSG00000273301	RP11-314B1.2	0.025	0.06	2.4
ENSG00000274598	RP11-423G4.10	0.025	0.06	2.4
ENSG00000186458	DEFB132	0.025	0.06	2.4
ENSG00000199977	SNORA73	0.1	0.24	2.4
ENSG00000228208	C1orf143	0.1	0.24	2.4
ENSG00000249094	RP1-7G5.6	0.025	0.06	2.4
ENSG00000272915	RP11-62J1.4	0.05	0.12	2.4
ENSG00000222489	SNORA79	0.92	2.205	2.39674
ENSG00000243960	RP11-552M11.4	0.46	1.1	2.3913
ENSG00000272389	CTC-487M23.7	0.23	0.55	2.3913
ENSG00000183150	GPR19	1.345	3.21	2.38662
ENSG00000226899	RP11-298J20.3	0.105	0.25	2.38095
ENSG00000112486	CCR6	0.185	0.44	2.37838
ENSG00000158296	SLC13A3	0.04	0.095	2.375
ENSG00000245275	SAP30L-AS1	0.08	0.19	2.375
ENSG00000260086	RP11-42I10.1	0.215	0.51	2.37209
ENSG00000254461	RP11-755F10.3	0.11	0.26	2.36364
ENSG00000252835	SCARNA21	0.495	1.17	2.36364
ENSG00000261292	RP11-389G6.3	0.11	0.26	2.36364
ENSG00000075043	KCNQ2	0.35	0.825	2.35714
ENSG00000159753	CARMIL2	0.595	1.4	2.35294
ENSG00000251161	RP11-540O11.1	0.085	0.2	2.35294
ENSG00000267786	AF038458.3	0.085	0.2	2.35294
ENSG00000199691	RN7SKP173	0.57	1.34	2.35088
ENSG00000186642	PDE2A	0.68	1.595	2.34559
ENSG00000127954	STEAP4	0.015	0.035	2.33333
ENSG00000137270	GCM1	0.015	0.035	2.33333
ENSG00000180869	LINC01555	0.015	0.035	2.33333
ENSG00000198547	C20orf203	0.015	0.035	2.33333
ENSG00000205683	DPF3	0.03	0.07	2.33333
ENSG00000224707	E2F3-IT1	0.045	0.105	2.33333
ENSG00000232860	SMG7-AS1	0.06	0.14	2.33333
ENSG00000232973	CYP1B1-AS1	0.03	0.07	2.33333
ENSG00000233791	LINC01136	0.015	0.035	2.33333
ENSG00000257831	RP11-596D21.1	0.06	0.14	2.33333
ENSG00000258561	RP11-72M17.1	0.03	0.07	2.33333
ENSG00000259134	LINC00924	0.015	0.035	2.33333
ENSG00000261646	RP11-489G11.3	0.015	0.035	2.33333
ENSG00000268030	AC005253.2	0.015	0.035	2.33333
ENSG00000274510	Metazoa_SRP	0.12	0.28	2.33333
ENSG00000283122	HYMAI	0.03	0.07	2.33333
ENSG00000154493	C10orf90	0.015	0.035	2.33333
ENSG00000157306	ZFHX2-AS1	0.015	0.035	2.33333
ENSG00000169291	SHE	0.015	0.035	2.33333
ENSG00000224349	RP11-462G2.2	0.075	0.175	2.33333
ENSG00000228139	LINC01402	0.03	0.07	2.33333
ENSG00000228791	THRB-AS1	0.015	0.035	2.33333
ENSG00000233866	LA16c-4G1.3	0.03	0.07	2.33333
ENSG00000239732	TLR9	0.03	0.07	2.33333
ENSG00000254428	RP11-110I1.11	0.015	0.035	2.33333
ENSG00000261773	WI2-89031B12.1	0.06	0.14	2.33333
ENSG00000267064	UXT-AS1	0.075	0.175	2.33333
ENSG00000271963	CTD-2140B24.6	0.045	0.105	2.33333
ENSG00000280080	TBC1D22A-AS1	0.015	0.035	2.33333
ENSG00000237928	NFIA-AS2	0.015	0.035	2.33333
ENSG00000272933	RP11-47A8.5	0.015	0.035	2.33333
ENSG00000264092	RN7SL474P	0.135	0.315	2.33333
ENSG00000261052	SULT1A3	0.395	0.92	2.32911
ENSG00000205085	FAM71F2	0.17	0.395	2.32353
ENSG00000236714	LINC01844	0.125	0.29	2.32
ENSG00000186648	CARMIL3	0.83	1.92	2.31325
ENSG00000228350	CELSR3-AS1	0.31	0.715	2.30645
ENSG00000234446	AC068489.1	0.23	0.53	2.30435
ENSG00000074211	PPP2R2C	0.05	0.115	2.3
ENSG00000174498	IGDCC3	0.15	0.345	2.3
ENSG00000237422	RP11-305L7.3	0.05	0.115	2.3
ENSG00000267698	AC002116.7	0.205	0.47	2.29268
ENSG00000271788	CTD-2201E18.5	0.12	0.275	2.29167
ENSG00000231212	RP11-111F5.3	1.275	2.92	2.2902
ENSG00000207331	RNU6-1263P	0.605	1.385	2.28926
ENSG00000278276	RP3-324O17.8	0.105	0.24	2.28571
ENSG00000279714	CTA-212A2.2	0.07	0.16	2.28571
ENSG00000242268	LINC02082	0.035	0.08	2.28571
ENSG00000274400	RP11-294N21.3	0.07	0.16	2.28571
ENSG00000276398	RMST_9	0.16	0.365	2.28125
ENSG00000255851	Metazoa_SRP	0.34	0.775	2.27941
ENSG00000250390	RP11-338H14.1	0.09	0.205	2.27778
ENSG00000259485	CTD-2147F2.1	0.505	1.15	2.27723
ENSG00000239494	RN7SL333P	0.415	0.945	2.27711
ENSG00000253047	SNORA40	0.385	0.875	2.27273
ENSG00000105650	PDE4C	0.13	0.295	2.26923
ENSG00000100285	NEFH	5.78	13.1	2.26644
ENSG00000257702	LBX2-AS1	0.25	0.565	2.26
ENSG00000199631	SNORD33	0.83	1.875	2.25904
ENSG00000107105	ELAVL2	0.605	1.365	2.2562
ENSG00000149926	FAM57B	1.73	3.9	2.25434
ENSG00000272574	RP11-359K18.4	0.22	0.495	2.25
ENSG00000078795	PKD2L2	0.02	0.045	2.25
ENSG00000106538	RARRES2	0.02	0.045	2.25
ENSG00000167769	ACER1	0.04	0.09	2.25
ENSG00000172250	SERHL	0.02	0.045	2.25
ENSG00000235143	RP1-65J11.5	0.02	0.045	2.25
ENSG00000235295	LINC01634	0.02	0.045	2.25
ENSG00000248359	CTC-537E7.2	0.08	0.18	2.25
ENSG00000251213	RP11-248N22.2	0.08	0.18	2.25
ENSG00000280739	EIF1B-AS1	0.02	0.045	2.25
ENSG00000164112	TMEM155	0.02	0.045	2.25
ENSG00000185681	MORN5	0.06	0.135	2.25
ENSG00000204323	SMIM5	0.02	0.045	2.25
ENSG00000204909	SPINK9	0.04	0.09	2.25
ENSG00000225399	RP11-3B7.1	0.02	0.045	2.25
ENSG00000248576	RP11-834C11.8	0.02	0.045	2.25
ENSG00000261156	LINC01989	0.02	0.045	2.25
ENSG00000264739	RP11-138I1.2	0.02	0.045	2.25
ENSG00000273659	RP11-58C22.2	0.1	0.225	2.25
ENSG00000269998	LINC01930	1.01	2.27	2.24752
ENSG00000278324	PVT1_3	3.125	7.02	2.2464
ENSG00000278702	Metazoa_SRP	0.165	0.37	2.24242
ENSG00000256588	RP11-613F22.8	0.085	0.19	2.23529
ENSG00000273032	DGCR9	0.15	0.335	2.23333
ENSG00000225077	LINC00337	0.11	0.245	2.22727
ENSG00000254153	CTA-398F10.2	0.11	0.245	2.22727
ENSG00000263050	RP11-667K14.3	0.155	0.345	2.22581
ENSG00000274206	Metazoa_SRP	0.965	2.145	2.2228
ENSG00000015592	STMN4	0.18	0.4	2.22222
ENSG00000184984	CHRM5	0.09	0.2	2.22222
ENSG00000213471	TTLL13P	0.045	0.1	2.22222
ENSG00000257595	RP3-473L9.4	0.09	0.2	2.22222
ENSG00000206878	SNORA51	2.8	6.22	2.22143
ENSG00000235100	RP11-80H5.9	0.115	0.255	2.21739
ENSG00000241570	PAQR9-AS1	0.115	0.255	2.21739
ENSG00000214652	ZNF727	0.14	0.31	2.21429
ENSG00000270589	RP11-348N5.7	0.07	0.155	2.21429
ENSG00000239887	C1orf226	0.41	0.905	2.20732
ENSG00000076864	RAP1GAP	1.135	2.5	2.20264
ENSG00000189367	KIAA0408	6.855	15.09	2.20131
ENSG00000127249	ATP13A4	0.025	0.055	2.2
ENSG00000260394	LA16c-313D11.9	0.025	0.055	2.2
ENSG00000028277	POU2F2	0.025	0.055	2.2
ENSG00000147883	CDKN2B	0.025	0.055	2.2
ENSG00000248516	RP11-265O12.1	0.025	0.055	2.2
ENSG00000263063	RP11-388C12.1	0.05	0.11	2.2
ENSG00000231901	RP11-281A20.1	0.025	0.055	2.2
ENSG00000250490	LINC02145	0.075	0.165	2.2
ENSG00000184302	SIX6	0.38	0.835	2.19737
ENSG00000243173	RN7SL861P	0.13	0.285	2.19231
ENSG00000267108	RP11-861E21.1	0.365	0.8	2.19178
ENSG00000284534	RP11-340I6.13	0.08	0.175	2.1875
ENSG00000265452	MIR3682	1.765	3.86	2.18697
ENSG00000199024	MIR103A2	1.305	2.85	2.18391
ENSG00000207031	SNORD59A	1.72	3.755	2.18314
ENSG00000274015	CTD-2302E22.6	0.165	0.36	2.18182
ENSG00000270061	RP11-214K3.19	0.44	0.96	2.18182
ENSG00000266983	CTC-232P5.1	0.14	0.305	2.17857
ENSG00000254419	RP11-261P9.4	0.085	0.185	2.17647
ENSG00000167889	MGAT5B	1.11	2.415	2.17568
ENSG00000254363	CTB-131B5.5	0.115	0.25	2.17391
ENSG00000134438	RAX	0.03	0.065	2.16667
ENSG00000147724	FAM135B	0.03	0.065	2.16667
ENSG00000215244	RP11-563J2.2	0.03	0.065	2.16667
ENSG00000240219	RP11-430C7.5	0.03	0.065	2.16667
ENSG00000242863	RN7SL677P	0.03	0.065	2.16667
ENSG00000251339	RP11-506N2.1	0.03	0.065	2.16667
ENSG00000272158	RP11-840I19.5	0.06	0.13	2.16667
ENSG00000237101	RP11-365O16.6	0.03	0.065	2.16667
ENSG00000163618	CADPS	0.62	1.34	2.16129
ENSG00000255487	RP11-513D5.5	0.22	0.475	2.15909
ENSG00000275996	SNORD27	7.57	16.34	2.15852
ENSG00000058866	DGKG	0.095	0.205	2.15789
ENSG00000201684	RN7SKP239	0.035	0.075	2.14286
ENSG00000237978	KCNMB2-AS1	0.07	0.15	2.14286
ENSG00000261411	RP11-268G13.1	0.035	0.075	2.14286
ENSG00000236975	RP5-1065P14.2	0.11	0.235	2.13636
ENSG00000203411	Metazoa_SRP	0.56	1.195	2.13393
ENSG00000234917	RP5-994D16.3	0.19	0.405	2.13158
ENSG00000249526	CTB-35F21.1	0.19	0.405	2.13158
ENSG00000241770	RP11-555M1.3	0.195	0.415	2.12821
ENSG00000183036	PCP4	0.04	0.085	2.125
ENSG00000266074	BAHCC1	0.04	0.085	2.125
ENSG00000254760	CTD-2616J11.3	0.12	0.255	2.125
ENSG00000274093	RP11-140H17.2	0.215	0.455	2.11628
ENSG00000011347	SYT7	0.22	0.465	2.11364
ENSG00000251176	RP11-97E7.1	0.045	0.095	2.11111
ENSG00000182950	ODF3L1	0.045	0.095	2.11111
ENSG00000229672	RP11-184A2.3	0.09	0.19	2.11111
ENSG00000177181	RIMKLA	0.275	0.58	2.10909
ENSG00000251151	HOXC-AS3	0.145	0.305	2.10345
ENSG00000253641	LINCR-0001	0.15	0.315	2.1
ENSG00000207563	MIR23B	1.265	2.655	2.09881
ENSG00000078549	ADCYAP1R1	0.85	1.78	2.09412
ENSG00000197977	ELOVL2	1.195	2.5	2.09205
ENSG00000100342	APOL1	0.055	0.115	2.09091
ENSG00000213512	GBP7	0.055	0.115	2.09091
ENSG00000253799	LINC01030	0.055	0.115	2.09091
ENSG00000229671	LINC01150	0.055	0.115	2.09091
ENSG00000231840	AC073342.12	0.115	0.24	2.08696
ENSG00000260896	LINC02170	0.06	0.125	2.08333
ENSG00000267731	RP11-147L13.8	0.06	0.125	2.08333
ENSG00000264451	RP11-433M22.2	0.06	0.125	2.08333
ENSG00000283001	RP11-317C20.9	0.06	0.125	2.08333
ENSG00000275696	Metazoa_SRP	0.675	1.405	2.08148
ENSG00000258515	RP11-203M5.7	0.19	0.395	2.07895
ENSG00000224239	AC090044.2	0.13	0.27	2.07692
ENSG00000146005	PSD2	0.265	0.55	2.07547
ENSG00000269886	RP11-266J6.2	0.215	0.445	2.06977
ENSG00000143365	RORC	0.365	0.755	2.06849
ENSG00000279064	CH507-39O4.2	0.15	0.31	2.06667
ENSG00000226756	AC007365.3	0.075	0.155	2.06667
ENSG00000263669	RN7SL470P	0.075	0.155	2.06667
ENSG00000247311	CTC-441N14.2	0.08	0.165	2.0625
ENSG00000276523	RP11-490B18.6	0.08	0.165	2.0625
ENSG00000163630	SYNPR	0.165	0.34	2.06061
ENSG00000231081	RP4-760C5.3	0.17	0.35	2.05882
ENSG00000280336	CH17-140K24.3	0.085	0.175	2.05882
ENSG00000223572	CKMT1A	0.46	0.945	2.05435
ENSG00000233941	RP11-404H14.1	0.385	0.79	2.05195
ENSG00000255395	CTD-2562J17.2	0.1	0.205	2.05
ENSG00000266651	RP11-138I1.3	0.1	0.205	2.05
ENSG00000122584	NXPH1	0.435	0.89	2.04598
ENSG00000256436	TAS2R31	0.11	0.225	2.04545
ENSG00000273951	RP4-620E11.8	0.11	0.225	2.04545
ENSG00000211578	MIR766	0.12	0.245	2.04167
ENSG00000225807	RP11-44M6.1	0.125	0.255	2.04
ENSG00000263727	RP11-806L2.5	0.135	0.275	2.03704
ENSG00000236536	AC003986.7	0.425	0.865	2.03529
ENSG00000208002	MIR643	0.155	0.315	2.03226
ENSG00000207997	MIR644A	0.165	0.335	2.0303
ENSG00000273333	XXbac-BPG300A18.13	0.165	0.335	2.0303
ENSG00000109956	B3GAT1	0.86	1.745	2.02907
ENSG00000259319	RP11-293M10.6	0.175	0.355	2.02857
ENSG00000080031	PTPRH	0.36	0.73	2.02778
ENSG00000266075	RN7SL574P	0.18	0.365	2.02778
ENSG00000276292	RP11-33N14.5	0.18	0.365	2.02778
ENSG00000260420	LINC02182	0.19	0.385	2.02632
ENSG00000276641	MIR6769A	0.31	0.625	2.01613
ENSG00000200623	SNORD18A	0.325	0.655	2.01538
ENSG00000284250	MIR6516	5.595	11.255	2.01162
ENSG00000114124	GRK7	0.015	0.03	2
ENSG00000128346	C22orf23	0.085	0.17	2
ENSG00000234352	AC009264.1	0.05	0.1	2
ENSG00000250371	RP11-22A3.2	0.015	0.03	2
ENSG00000260585	RP13-192B19.2	0.03	0.06	2
ENSG00000267082	CTC-510F12.2	0.105	0.21	2
ENSG00000278002	RP11-596C23.2	0.035	0.07	2
ENSG00000231718	RP11-382E9.1	0.015	0.03	2
ENSG00000248152	RP11-650J17.1	0.015	0.03	2
ENSG00000273792	RP11-554D20.2	0.015	0.03	2
ENSG00000002746	HECW1	0.005	0.01	2
ENSG00000008226	DLEC1	0.01	0.02	2
ENSG00000047457	CP	0.015	0.03	2
ENSG00000074803	SLC12A1	0.01	0.02	2
ENSG00000080709	KCNN2	0.005	0.01	2
ENSG00000092607	TBX15	0.005	0.01	2
ENSG00000100314	CABP7	0.005	0.01	2
ENSG00000104321	TRPA1	0.005	0.01	2
ENSG00000110436	SLC1A2	0.01	0.02	2
ENSG00000114455	HHLA2	0.005	0.01	2
ENSG00000117115	PADI2	0.005	0.01	2
ENSG00000117148	ACTL8	0.01	0.02	2
ENSG00000118156	ZNF541	0.01	0.02	2
ENSG00000119698	PPP4R4	0.005	0.01	2
ENSG00000121236	TRIM6	0.005	0.01	2
ENSG00000121454	LHX4	0.005	0.01	2
ENSG00000121895	TMEM156	0.015	0.03	2
ENSG00000127533	F2RL3	0.01	0.02	2
ENSG00000130595	TNNT3	0.02	0.04	2
ENSG00000133392	MYH11	0.005	0.01	2
ENSG00000134115	CNTN6	0.03	0.06	2
ENSG00000136928	GABBR2	0.005	0.01	2
ENSG00000136944	LMX1B	0.005	0.01	2
ENSG00000137960	GIPC2	0.015	0.03	2
ENSG00000139908	TSSK4	0.005	0.01	2
ENSG00000140009	ESR2	0.015	0.03	2
ENSG00000143552	NUP210L	0.005	0.01	2
ENSG00000146859	TMEM140	0.01	0.02	2
ENSG00000150625	GPM6A	0.025	0.05	2
ENSG00000151376	ME3	0.005	0.01	2
ENSG00000152580	IGSF10	0.005	0.01	2
ENSG00000153283	CD96	0.005	0.01	2
ENSG00000155465	SLC7A7	0.04	0.08	2
ENSG00000156049	GNA14	0.07	0.14	2
ENSG00000158813	EDA	0.005	0.01	2
ENSG00000160973	FOXH1	0.045	0.09	2
ENSG00000161681	SHANK1	0.015	0.03	2
ENSG00000162711	NLRP3	0.025	0.05	2
ENSG00000164458	T	0.005	0.01	2
ENSG00000165194	PCDH19	0.01	0.02	2
ENSG00000165548	TMEM63C	0.69	1.38	2
ENSG00000168907	PLA2G4F	0.01	0.02	2
ENSG00000169064	ZBBX	0.02	0.04	2
ENSG00000169347	GP2	0.025	0.05	2
ENSG00000169508	GPR183	0.045	0.09	2
ENSG00000171596	NMUR1	0.015	0.03	2
ENSG00000172818	OVOL1	0.005	0.01	2
ENSG00000172935	MRGPRF	0.015	0.03	2
ENSG00000174403	C20orf166-AS1	0.03	0.06	2
ENSG00000174776	WDR49	0.005	0.01	2
ENSG00000175874	CREG2	0.005	0.01	2
ENSG00000176563	CNTD1	0.045	0.09	2
ENSG00000177354	C10orf71	0.005	0.01	2
ENSG00000178175	ZNF366	0.01	0.02	2
ENSG00000179165	PXT1	0.005	0.01	2
ENSG00000179869	ABCA13	0.005	0.01	2
ENSG00000181690	PLAG1	0.005	0.01	2
ENSG00000182132	KCNIP1	0.005	0.01	2
ENSG00000183091	NEB	0.01	0.02	2
ENSG00000184058	TBX1	0.005	0.01	2
ENSG00000188394	GPR21	0.01	0.02	2
ENSG00000196660	SLC30A10	0.025	0.05	2
ENSG00000197408	CYP2B6	0.01	0.02	2
ENSG00000197465	GYPE	0.005	0.01	2
ENSG00000198673	FAM19A2	0.015	0.03	2
ENSG00000205277	MUC12	0.005	0.01	2
ENSG00000213186	TRIM59	0.01	0.02	2
ENSG00000224008	LINC01441	0.015	0.03	2
ENSG00000224363	RP11-289H16.1	0.005	0.01	2
ENSG00000224397	SMIM25	0.01	0.02	2
ENSG00000224675	AC009227.2	0.03	0.06	2
ENSG00000225393	RP11-218L14.4	0.135	0.27	2
ENSG00000225532	XX-C2158C6.3	0.02	0.04	2
ENSG00000226717	PTPRD-AS2	0.005	0.01	2
ENSG00000227218	RP11-203J24.8	0.005	0.01	2
ENSG00000227848	SUCLA2-AS1	0.03	0.06	2
ENSG00000227912	RP11-69C17.3	0.01	0.02	2
ENSG00000229111	MED4-AS1	0.015	0.03	2
ENSG00000229569	RP11-481G8.2	0.005	0.01	2
ENSG00000229896	RP11-456H18.2	0.01	0.02	2
ENSG00000230023	RP11-10N16.2	0.005	0.01	2
ENSG00000233542	RP11-547D24.1	0.005	0.01	2
ENSG00000233559	LINC00513	0.045	0.09	2
ENSG00000234141	AC009473.1	0.165	0.33	2
ENSG00000235834	RP1-60N8.1	0.005	0.01	2
ENSG00000235865	GSN-AS1	0.01	0.02	2
ENSG00000237927	RP3-393E18.2	0.02	0.04	2
ENSG00000239745	RN7SL790P	0.035	0.07	2
ENSG00000240571	RP11-775D22.3	0.015	0.03	2
ENSG00000241666	RP3-455J7.4	0.01	0.02	2
ENSG00000241956	CTC-340A15.2	0.02	0.04	2
ENSG00000243710	CFAP57	0.065	0.13	2
ENSG00000246662	LINC00535	0.055	0.11	2
ENSG00000247228	RP11-296I10.3	0.005	0.01	2
ENSG00000247287	RP11-902B17.1	0.005	0.01	2
ENSG00000248112	RP11-78C3.1	0.075	0.15	2
ENSG00000248550	OTX2-AS1	0.025	0.05	2
ENSG00000248599	FLJ42969	0.02	0.04	2
ENSG00000249722	CTC-430J12.2	0.03	0.06	2
ENSG00000249771	RP11-457P14.5	0.01	0.02	2
ENSG00000250366	TUNAR	0.005	0.01	2
ENSG00000251350	LVCAT1	0.015	0.03	2
ENSG00000253849	RP11-759A9.1	0.02	0.04	2
ENSG00000255256	RP5-916O11.2	0.035	0.07	2
ENSG00000255390	RP11-732A19.5	0.01	0.02	2
ENSG00000256690	RP11-727F15.9	0.015	0.03	2
ENSG00000257612	MIR4307HG	0.04	0.08	2
ENSG00000258474	RP11-187E13.1	0.03	0.06	2
ENSG00000258554	RP11-973D8.4	0.015	0.03	2
ENSG00000258982	RP11-638I2.4	0.28	0.56	2
ENSG00000259356	RP11-90E5.1	0.02	0.04	2
ENSG00000260209	RP11-680F20.10	0.015	0.03	2
ENSG00000260325	HSPB9	0.01	0.02	2
ENSG00000260423	RP13-735L24.1	0.005	0.01	2
ENSG00000260569	RP11-669I1.1	0.03	0.06	2
ENSG00000261028	AC012322.1	0.03	0.06	2
ENSG00000261505	LA16c-358B7.3	0.005	0.01	2
ENSG00000262117	BCAR4	0.01	0.02	2
ENSG00000262298	RP5-1107A17.3	0.02	0.04	2
ENSG00000262966	RP11-85B7.2	0.005	0.01	2
ENSG00000263089	RP11-166P13.4	0.015	0.03	2
ENSG00000265727	RN7SL648P	0.03	0.06	2
ENSG00000267062	CTD-2659N19.10	0.03	0.06	2
ENSG00000267121	CTD-2020K17.1	0.035	0.07	2
ENSG00000267128	RNF157-AS1	0.01	0.02	2
ENSG00000267432	DNAH17-AS1	0.025	0.05	2
ENSG00000268104	SLC6A14	0.01	0.02	2
ENSG00000271730	RP11-787I22.3	0.015	0.03	2
ENSG00000271732	RP5-1182A14.5	0.025	0.05	2
ENSG00000271981	RP11-573G6.8	0.02	0.04	2
ENSG00000272264	RP11-92K15.3	0.055	0.11	2
ENSG00000273188	RP3-402G11.25	0.13	0.26	2
ENSG00000274554	RP11-240G22.5	0.005	0.01	2
ENSG00000274904	CTD-2515O10.5	0.015	0.03	2
ENSG00000276603	RP11-425M5.7	0.425	0.85	2
ENSG00000277170	RP11-295D4.4	0.18	0.36	2
ENSG00000278588	HIST1H2BI	0.11	0.22	2
ENSG00000279232	CTC-463N11.4	0.015	0.03	2
ENSG00000281196	LINC00934	0.005	0.01	2
ENSG00000281264	SALRNA3	0.02	0.04	2
ENSG00000281832	LINC00602	0.005	0.01	2
ENSG00000007001	UPP2	0.005	0.01	2
ENSG00000007952	NOX1	0.005	0.01	2
ENSG00000060558	GNA15	0.005	0.01	2
ENSG00000064270	ATP2C2	0.005	0.01	2
ENSG00000073861	TBX21	0.005	0.01	2
ENSG00000080493	SLC4A4	0.005	0.01	2
ENSG00000091592	NLRP1	0.01	0.02	2
ENSG00000095596	CYP26A1	0.01	0.02	2
ENSG00000099866	MADCAM1	0.005	0.01	2
ENSG00000102245	CD40LG	0.005	0.01	2
ENSG00000105974	CAV1	0.01	0.02	2
ENSG00000105976	MET	0.005	0.01	2
ENSG00000107242	PIP5K1B	0.005	0.01	2
ENSG00000108823	SGCA	0.02	0.04	2
ENSG00000109684	CLNK	0.01	0.02	2
ENSG00000115844	DLX2	0.01	0.02	2
ENSG00000124721	DNAH8	0.005	0.01	2
ENSG00000125780	TGM3	0.02	0.04	2
ENSG00000126353	CCR7	0.005	0.01	2
ENSG00000129673	AANAT	0.02	0.04	2
ENSG00000130720	FIBCD1	0.005	0.01	2
ENSG00000131620	ANO1	0.005	0.01	2
ENSG00000136457	CHAD	0.005	0.01	2
ENSG00000136883	KIF12	0.01	0.02	2
ENSG00000137561	TTPA	0.005	0.01	2
ENSG00000142677	IL22RA1	0.02	0.04	2
ENSG00000144290	SLC4A10	0.005	0.01	2
ENSG00000146809	ASB15	0.005	0.01	2
ENSG00000149742	SLC22A9	0.005	0.01	2
ENSG00000151846	PABPC3	0.02	0.04	2
ENSG00000153234	NR4A2	0.005	0.01	2
ENSG00000153446	C16orf89	0.025	0.05	2
ENSG00000156486	KCNS2	0.005	0.01	2
ENSG00000163254	CRYGC	0.015	0.03	2
ENSG00000164900	GBX1	0.025	0.05	2
ENSG00000165623	UCMA	0.01	0.02	2
ENSG00000166159	LRTM2	0.01	0.02	2
ENSG00000166268	MYRFL	0.005	0.01	2
ENSG00000166796	LDHC	0.005	0.01	2
ENSG00000166866	MYO1A	0.005	0.01	2
ENSG00000167077	MEI1	0.005	0.01	2
ENSG00000167094	TTC16	0.01	0.02	2
ENSG00000170482	SLC23A1	0.01	0.02	2
ENSG00000170890	PLA2G1B	0.015	0.03	2
ENSG00000171124	FUT3	0.01	0.02	2
ENSG00000172348	RCAN2	0.005	0.01	2
ENSG00000174944	P2RY14	0.005	0.01	2
ENSG00000175772	LINC01106	0.06	0.12	2
ENSG00000176692	FOXC2	0.005	0.01	2
ENSG00000177301	KCNA2	0.015	0.03	2
ENSG00000179709	NLRP8	0.01	0.02	2
ENSG00000182162	P2RY8	0.015	0.03	2
ENSG00000183682	BMP8A	0.015	0.03	2
ENSG00000185028	LRRC14B	0.005	0.01	2
ENSG00000185860	CCDC190	0.02	0.04	2
ENSG00000186652	PRG2	0.005	0.01	2
ENSG00000186854	TRABD2A	0.01	0.02	2
ENSG00000186867	QRFPR	0.025	0.05	2
ENSG00000187210	GCNT1	0.01	0.02	2
ENSG00000187922	LCN10	0.01	0.02	2
ENSG00000188425	NANOS2	0.005	0.01	2
ENSG00000188910	GJB3	0.01	0.02	2
ENSG00000189120	SP6	0.015	0.03	2
ENSG00000196188	CTSE	0.01	0.02	2
ENSG00000198771	RCSD1	0.04	0.08	2
ENSG00000200959	SNORA74A	0.155	0.31	2
ENSG00000201659	RNU12-2P	0.085	0.17	2
ENSG00000204960	BLACE	0.01	0.02	2
ENSG00000205359	SLCO6A1	0.01	0.02	2
ENSG00000207951	MIR561	0.155	0.31	2
ENSG00000213931	HBE1	0.02	0.04	2
ENSG00000217702	RP11-287D1.4	0.01	0.02	2
ENSG00000221216	RNU6ATAC27P	0.125	0.25	2
ENSG00000221520	MIR1285-1	0.215	0.43	2
ENSG00000223403	MEG9	0.005	0.01	2
ENSG00000224184	MIR3681HG	0.005	0.01	2
ENSG00000224441	AC068831.3	0.095	0.19	2
ENSG00000224746	AC015987.1	0.01	0.02	2
ENSG00000225446	LINC01763	0.005	0.01	2
ENSG00000225637	AP001046.6	0.005	0.01	2
ENSG00000226240	LINC00381	0.015	0.03	2
ENSG00000227172	AC011290.4	0.02	0.04	2
ENSG00000227432	AC053503.11	0.015	0.03	2
ENSG00000227773	ASH1L-IT1	0.02	0.04	2
ENSG00000228035	RP4-663N10.1	0.005	0.01	2
ENSG00000228793	RP1-223B1.1	0.01	0.02	2
ENSG00000229257	RP11-229P13.22	0.03	0.06	2
ENSG00000229941	AC012499.1	0.01	0.02	2
ENSG00000230109	RP11-275N1.1	0.16	0.32	2
ENSG00000230115	TPRG1-AS2	0.02	0.04	2
ENSG00000230300	STARD13-IT1	0.035	0.07	2
ENSG00000230345	RP13-455A7.1	0.045	0.09	2
ENSG00000231194	FARP1-AS1	0.11	0.22	2
ENSG00000231768	LINC01354	0.005	0.01	2
ENSG00000231992	RP11-57H12.2	0.04	0.08	2
ENSG00000232912	RP5-1115A15.1	0.04	0.08	2
ENSG00000233179	RP11-536P6.3	0.03	0.06	2
ENSG00000233354	LINC00028	0.015	0.03	2
ENSG00000233452	STXBP5-AS1	0.025	0.05	2
ENSG00000233478	RP1-187B23.1	0.005	0.01	2
ENSG00000233611	AC079135.1	0.02	0.04	2
ENSG00000233864	TTTY15	0.005	0.01	2
ENSG00000233903	Z83851.4	0.105	0.21	2
ENSG00000234173	RP11-257I14.1	0.01	0.02	2
ENSG00000234698	RP11-112L6.2	0.02	0.04	2
ENSG00000235021	RP11-439E19.7	0.03	0.06	2
ENSG00000235118	AC010731.4	0.02	0.04	2
ENSG00000235152	RP5-865N13.2	0.01	0.02	2
ENSG00000235760	HCG2040054	0.02	0.04	2
ENSG00000235774	AC023347.1	0.03	0.06	2
ENSG00000236095	RP11-49O14.2	0.03	0.06	2
ENSG00000236687	RP11-323H21.3	0.01	0.02	2
ENSG00000237402	CAMTA1-IT1	0.025	0.05	2
ENSG00000238133	MAP3K20-AS1	0.005	0.01	2
ENSG00000238272	RP3-436N22.3	0.015	0.03	2
ENSG00000239377	RP4-584D14.6	0.02	0.04	2
ENSG00000240692	RN7SL538P	0.03	0.06	2
ENSG00000242147	RP13-463N16.6	0.035	0.07	2
ENSG00000244063	AC024704.2	0.06	0.12	2
ENSG00000244642	RN7SL396P	0.055	0.11	2
ENSG00000244926	ALKBH3-AS1	0.005	0.01	2
ENSG00000245719	RP11-34F13.2	0.005	0.01	2
ENSG00000249916	CTD-2280E9.1	0.015	0.03	2
ENSG00000249982	RP11-1018N14.3	0.015	0.03	2
ENSG00000250331	LINC01340	0.01	0.02	2
ENSG00000251511	RP11-171N4.1	0.025	0.05	2
ENSG00000251692	PTX4	0.01	0.02	2
ENSG00000252130	RNU6-1045P	0.13	0.26	2
ENSG00000253236	LINC02143	0.015	0.03	2
ENSG00000253603	CTA-397H3.3	0.03	0.06	2
ENSG00000253702	RP11-567J20.1	0.015	0.03	2
ENSG00000253766	RP11-804N13.1	0.01	0.02	2
ENSG00000253836	RP11-731N10.1	0.01	0.02	2
ENSG00000253965	CTC-329D1.3	0.03	0.06	2
ENSG00000254094	AC078852.1	0.015	0.03	2
ENSG00000254416	RP11-347E10.1	0.01	0.02	2
ENSG00000254554	RP11-351I24.1	0.02	0.04	2
ENSG00000254605	RP11-626H12.2	0.04	0.08	2
ENSG00000254636	ARMS2	0.01	0.02	2
ENSG00000255345	CTD-2337I7.1	0.015	0.03	2
ENSG00000255355	AP000640.2	0.015	0.03	2
ENSG00000256249	RP11-324E6.6	0.005	0.01	2
ENSG00000256469	RP11-856F16.2	0.015	0.03	2
ENSG00000256504	RP11-1060J15.7	0.02	0.04	2
ENSG00000256955	RP11-417L19.2	0.01	0.02	2
ENSG00000257517	RP4-601P9.1	0.02	0.04	2
ENSG00000257657	RP11-352M15.1	0.015	0.03	2
ENSG00000258068	RP11-328C8.5	0.02	0.04	2
ENSG00000258520	RP11-363J20.2	0.015	0.03	2
ENSG00000258573	RP11-14J7.6	0.005	0.01	2
ENSG00000258673	LINC01397	0.03	0.06	2
ENSG00000258983	RP11-507K2.2	0.01	0.02	2
ENSG00000259023	LINC00524	0.02	0.04	2
ENSG00000259062	ACTN1-AS1	0.015	0.03	2
ENSG00000259422	RP11-593F23.1	0.01	0.02	2
ENSG00000259504	RP11-352D13.5	0.03	0.06	2
ENSG00000259756	RP11-625H11.2	0.04	0.08	2
ENSG00000259821	RP11-169E6.4	0.01	0.02	2
ENSG00000259883	EHD4-AS1	0.01	0.02	2
ENSG00000260151	RP11-748L13.6	0.005	0.01	2
ENSG00000260436	RP11-20I23.7	0.045	0.09	2
ENSG00000260541	LA16c-429E7.1	0.06	0.12	2
ENSG00000260834	RP11-256I9.2	0.04	0.08	2
ENSG00000260838	RP11-531A24.3	0.01	0.02	2
ENSG00000260953	RP11-426C22.6	0.015	0.03	2
ENSG00000260979	RP11-77H9.8	0.02	0.04	2
ENSG00000261318	RP11-653J6.1	0.015	0.03	2
ENSG00000261409	RP6-24A23.7	0.005	0.01	2
ENSG00000261430	LA16c-390E6.3	0.03	0.06	2
ENSG00000261434	CTD-2083E4.7	0.015	0.03	2
ENSG00000261520	DLGAP1-AS5	0.005	0.01	2
ENSG00000261623	LINC02179	0.005	0.01	2
ENSG00000261669	CTD-2515A14.1	0.03	0.06	2
ENSG00000262874	C19orf84	0.005	0.01	2
ENSG00000263627	PPP4R1-AS1	0.09	0.18	2
ENSG00000263988	RN7SL147P	0.035	0.07	2
ENSG00000264735	RP11-498C9.17	0.025	0.05	2
ENSG00000265185	SNORD3B-1	0.12	0.24	2
ENSG00000265407	MIR4324	0.325	0.65	2
ENSG00000265443	CTD-2349P21.6	0.02	0.04	2
ENSG00000266527	RP11-138P22.1	0.005	0.01	2
ENSG00000266958	AC006126.3	0.015	0.03	2
ENSG00000267044	AC005757.6	0.02	0.04	2
ENSG00000267201	LINC01775	0.025	0.05	2
ENSG00000267535	LINC00868	0.02	0.04	2
ENSG00000267662	AC007796.1	0.075	0.15	2
ENSG00000267757	EML2-AS1	0.02	0.04	2
ENSG00000267852	CTB-133G6.2	0.05	0.1	2
ENSG00000268324	LRRC2-AS1	0.025	0.05	2
ENSG00000270000	RP3-449M8.9	0.02	0.04	2
ENSG00000271970	RP3-337H4.10	0.015	0.03	2
ENSG00000273198	GS1-304P7.3	0.015	0.03	2
ENSG00000274251	CTC-1337H24.3	0.015	0.03	2
ENSG00000274252	GGTLC3	0.155	0.31	2
ENSG00000274459	Metazoa_SRP	0.035	0.07	2
ENSG00000274719	RP11-86K22.2	0.04	0.08	2
ENSG00000275228	RP11-370I10.10	0.015	0.03	2
ENSG00000275588	RN7SL341P	0.03	0.06	2
ENSG00000276096	Metazoa_SRP	0.04	0.08	2
ENSG00000276984	LA16c-359F1.1	0.03	0.06	2
ENSG00000277235	RP4-550H1.7	0.055	0.11	2
ENSG00000278333	uc_338	0.06	0.12	2
ENSG00000278907	AC005609.19	0.015	0.03	2
ENSG00000279141	LINC01451	0.005	0.01	2
ENSG00000280207	RP11-423H2.4	0.02	0.04	2
ENSG00000280809	LINC00836	0.005	0.01	2
ENSG00000282608	ADORA3	0.005	0.01	2
ENSG00000282890	RP11-460M2.1	0.005	0.01	2
ENSG00000283726	MIR5193	0.125	0.25	2
ENSG00000283849	RP11-331G2.7	0.005	0.01	2
ENSG00000284435	MIR4691	0.415	0.83	2
ENSG00000074317	SNCB	0.055	0.11	2
ENSG00000163499	CRYBA2	0.115	0.23	2
ENSG00000206062	RP13-212L9.1	0.06	0.12	2
ENSG00000226861	RP5-1119O21.2	0.045	0.09	2
ENSG00000260633	RP11-375I20.6	0.06	0.12	2
ENSG00000274204	RP11-272L14.2	0.06	0.12	2
ENSG00000234928	LINC01659	0.035	0.07	2
ENSG00000235319	AC012360.4	0.035	0.07	2
ENSG00000249693	THEGL	0.24	0.12	0.5
ENSG00000251381	LINC00958	0.05	0.025	0.5
ENSG00000273986	Metazoa_SRP	0.56	0.28	0.5
ENSG00000181656	GPR88	0.12	0.06	0.5
ENSG00000198821	CD247	0.06	0.03	0.5
ENSG00000260886	TAT-AS1	0.12	0.06	0.5
ENSG00000069122	ADGRF5	0.02	0.01	0.5
ENSG00000070190	DAPP1	0.01	0.005	0.5
ENSG00000072657	TRHDE	0.02	0.01	0.5
ENSG00000075884	ARHGAP15	0.02	0.01	0.5
ENSG00000082397	EPB41L3	0.01	0.005	0.5
ENSG00000104059	FAM189A1	0.01	0.005	0.5
ENSG00000105388	CEACAM5	0.02	0.01	0.5
ENSG00000105971	CAV2	0.05	0.025	0.5
ENSG00000115112	TFCP2L1	0.02	0.01	0.5
ENSG00000120055	C10orf95	0.01	0.005	0.5
ENSG00000124429	POF1B	0.07	0.035	0.5
ENSG00000138472	GUCA1C	0.04	0.02	0.5
ENSG00000138944	KIAA1644	0.01	0.005	0.5
ENSG00000139151	PLCZ1	0.05	0.025	0.5
ENSG00000139219	COL2A1	0.02	0.01	0.5
ENSG00000145113	MUC4	0.01	0.005	0.5
ENSG00000147138	GPR174	0.01	0.005	0.5
ENSG00000152208	GRID2	0.02	0.01	0.5
ENSG00000153303	FRMD1	0.03	0.015	0.5
ENSG00000155886	SLC24A2	0.01	0.005	0.5
ENSG00000163606	CD200R1	0.13	0.065	0.5
ENSG00000163958	ZDHHC19	0.03	0.015	0.5
ENSG00000164161	HHIP	0.01	0.005	0.5
ENSG00000166535	A2ML1	0.03	0.015	0.5
ENSG00000166947	EPB42	0.01	0.005	0.5
ENSG00000168484	SFTPC	0.12	0.06	0.5
ENSG00000175202	HIGD2B	0.01	0.005	0.5
ENSG00000180730	SHISA2	0.17	0.085	0.5
ENSG00000180815	MAP3K15	0.07	0.035	0.5
ENSG00000186009	ATP4B	0.03	0.015	0.5
ENSG00000186326	RGS9BP	0.1	0.05	0.5
ENSG00000187033	SAMD7	0.01	0.005	0.5
ENSG00000187475	HIST1H1T	0.02	0.01	0.5
ENSG00000188039	NWD1	0.01	0.005	0.5
ENSG00000198626	RYR2	0.02	0.01	0.5
ENSG00000202503	SNORD34	0.68	0.34	0.5
ENSG00000203585	RP11-542B15.1	0.03	0.015	0.5
ENSG00000203727	SAMD5	0.03	0.015	0.5
ENSG00000205056	RP11-693J15.5	0.02	0.01	0.5
ENSG00000205857	NANOGNB	0.02	0.01	0.5
ENSG00000206337	HCP5	0.02	0.01	0.5
ENSG00000213203	GIMAP1	0.02	0.01	0.5
ENSG00000214212	C19orf38	0.13	0.065	0.5
ENSG00000223776	LGALS8-AS1	0.05	0.025	0.5
ENSG00000223843	EFCAB6-AS1	0.02	0.01	0.5
ENSG00000225746	SNHG23	0.02	0.01	0.5
ENSG00000226482	ADIPOQ-AS1	0.01	0.005	0.5
ENSG00000227544	AC018647.3	0.25	0.125	0.5
ENSG00000229308	AC010084.1	0.36	0.18	0.5
ENSG00000230102	LINC02028	0.01	0.005	0.5
ENSG00000230651	RGPD4-AS1	0.01	0.005	0.5
ENSG00000231680	AP003774.6	0.13	0.065	0.5
ENSG00000233008	LINC01725	0.02	0.01	0.5
ENSG00000234147	RP3-460G2.2	0.16	0.08	0.5
ENSG00000237361	TUSC8	0.02	0.01	0.5
ENSG00000239183	SNORA84	0.33	0.165	0.5
ENSG00000240401	AC012358.8	0.07	0.035	0.5
ENSG00000242094	FOXP1-IT1	0.02	0.01	0.5
ENSG00000242853	RN7SL749P	0.06	0.03	0.5
ENSG00000244337	AJ239322.3	0.03	0.015	0.5
ENSG00000247011	RP11-700H6.1	0.01	0.005	0.5
ENSG00000249326	CTD-2194D22.4	0.02	0.01	0.5
ENSG00000250033	SLC7A11-AS1	0.02	0.01	0.5
ENSG00000250073	RP11-677M14.3	0.13	0.065	0.5
ENSG00000252213	SNORA74	0.16	0.08	0.5
ENSG00000253288	RP11-238K6.1	0.02	0.01	0.5
ENSG00000254477	AP000640.10	0.09	0.045	0.5
ENSG00000254501	AP003068.9	0.06	0.03	0.5
ENSG00000255946	RP11-173P15.7	0.03	0.015	0.5
ENSG00000256705	CTD-2017C7.1	0.1	0.05	0.5
ENSG00000259607	CTD-2647L4.5	0.03	0.015	0.5
ENSG00000259834	RP11-284N8.3	0.01	0.005	0.5
ENSG00000259952	AC009133.15	0.06	0.03	0.5
ENSG00000260278	RP11-109G23.3	0.02	0.01	0.5
ENSG00000261186	LINC01238	0.27	0.135	0.5
ENSG00000261407	RP11-326A19.3	0.04	0.02	0.5
ENSG00000261634	RP11-352D13.6	0.02	0.01	0.5
ENSG00000262222	RP11-876N24.4	0.01	0.005	0.5
ENSG00000264558	RP11-138C9.1	0.14	0.07	0.5
ENSG00000264578	RP11-360L9.8	0.02	0.01	0.5
ENSG00000267092	CTB-25B13.9	0.11	0.055	0.5
ENSG00000268734	CTB-61M7.2	0.02	0.01	0.5
ENSG00000269427	CTC-429P9.1	0.04	0.02	0.5
ENSG00000269604	AC005523.2	0.02	0.01	0.5
ENSG00000270765	GAS2L2	0.03	0.015	0.5
ENSG00000270894	AC015849.13	0.05	0.025	0.5
ENSG00000272304	RP11-19C24.1	0.03	0.015	0.5
ENSG00000272533	SNORA28	0.78	0.39	0.5
ENSG00000273335	RP11-61L19.2	0.14	0.07	0.5
ENSG00000273451	RP4-569M23.4	0.12	0.06	0.5
ENSG00000275120	RP11-182J1.18	0.05	0.025	0.5
ENSG00000275489	C17orf98	0.03	0.015	0.5
ENSG00000278849	RP11-327I22.5	0.04	0.02	0.5
ENSG00000281530	DGCR12	0.26	0.13	0.5
ENSG00000281664	LINC00538	0.18	0.09	0.5
ENSG00000282851	BISPR	0.18	0.09	0.5
ENSG00000282987	RP11-901H12.1	0.08	0.04	0.5
ENSG00000283098	RP11-964E11.3	0.01	0.005	0.5
ENSG00000283380	RP11-274G22.1	0.01	0.005	0.5
ENSG00000000938	FGR	0.01	0.005	0.5
ENSG00000102854	MSLN	0.01	0.005	0.5
ENSG00000103449	SALL1	0.01	0.005	0.5
ENSG00000105707	HPN	0.01	0.005	0.5
ENSG00000113073	SLC4A9	0.02	0.01	0.5
ENSG00000113749	HRH2	0.01	0.005	0.5
ENSG00000122375	OPN4	0.01	0.005	0.5
ENSG00000123338	NCKAP1L	0.01	0.005	0.5
ENSG00000128284	APOL3	0.01	0.005	0.5
ENSG00000129451	KLK10	0.01	0.005	0.5
ENSG00000131730	CKMT2	0.01	0.005	0.5
ENSG00000133067	LGR6	0.03	0.015	0.5
ENSG00000135540	NHSL1	0.01	0.005	0.5
ENSG00000135577	NMBR	0.01	0.005	0.5
ENSG00000137225	CAPN11	0.01	0.005	0.5
ENSG00000139211	AMIGO2	0.01	0.005	0.5
ENSG00000142609	CFAP74	0.01	0.005	0.5
ENSG00000148795	CYP17A1	0.01	0.005	0.5
ENSG00000149488	TMC2	0.01	0.005	0.5
ENSG00000151418	ATP6V1G3	0.03	0.015	0.5
ENSG00000154760	SLFN13	0.01	0.005	0.5
ENSG00000156222	SLC28A1	0.01	0.005	0.5
ENSG00000159212	CLIC6	0.02	0.01	0.5
ENSG00000159261	CLDN14	0.04	0.02	0.5
ENSG00000164935	DCSTAMP	0.01	0.005	0.5
ENSG00000166118	SPATA19	0.02	0.01	0.5
ENSG00000167880	EVPL	0.02	0.01	0.5
ENSG00000168329	CX3CR1	0.01	0.005	0.5
ENSG00000169884	WNT10B	0.05	0.025	0.5
ENSG00000170209	ANKK1	0.08	0.04	0.5
ENSG00000171819	ANGPTL7	0.01	0.005	0.5
ENSG00000172123	SLFN12	0.03	0.015	0.5
ENSG00000172367	PDZD3	0.01	0.005	0.5
ENSG00000172717	FAM71D	0.04	0.02	0.5
ENSG00000174332	GLIS1	0.01	0.005	0.5
ENSG00000175877	WBSCR28	0.06	0.03	0.5
ENSG00000178226	PRSS36	0.11	0.055	0.5
ENSG00000179528	LBX2	0.01	0.005	0.5
ENSG00000179674	ARL14	0.01	0.005	0.5
ENSG00000180210	F2	0.02	0.01	0.5
ENSG00000180279	LINC01869	0.02	0.01	0.5
ENSG00000186462	NAP1L2	0.01	0.005	0.5
ENSG00000187823	ZCCHC16	0.01	0.005	0.5
ENSG00000187889	C1orf168	0.01	0.005	0.5
ENSG00000188032	C19orf67	0.01	0.005	0.5
ENSG00000188626	GOLGA8M	0.44	0.22	0.5
ENSG00000189316	RP11-797H7.5	0.01	0.005	0.5
ENSG00000196131	VN1R2	0.04	0.02	0.5
ENSG00000196274	Metazoa_SRP	0.1	0.05	0.5
ENSG00000197971	MBP	0.02	0.01	0.5
ENSG00000199572	RNA5SP174	0.22	0.11	0.5
ENSG00000203886	CYP17A1-AS1	0.07	0.035	0.5
ENSG00000204006	C1orf185	0.1	0.05	0.5
ENSG00000205639	MFSD2B	0.01	0.005	0.5
ENSG00000205861	PCOTH	0.09	0.045	0.5
ENSG00000206187	RP11-1084I9.1	0.01	0.005	0.5
ENSG00000206199	ANKUB1	0.01	0.005	0.5
ENSG00000214146	LINC02026	0.01	0.005	0.5
ENSG00000214940	NPIPA8	0.46	0.23	0.5
ENSG00000218819	TDRD15	0.04	0.02	0.5
ENSG00000221887	HMSD	0.02	0.01	0.5
ENSG00000222046	DCDC2B	0.01	0.005	0.5
ENSG00000222898	RN7SKP97	0.12	0.06	0.5
ENSG00000223701	RAET1E-AS1	0.09	0.045	0.5
ENSG00000224429	LINC00539	0.02	0.01	0.5
ENSG00000224714	RP11-179K3.2	0.02	0.01	0.5
ENSG00000225064	LINC01802	0.03	0.015	0.5
ENSG00000225195	RP11-338E21.2	0.07	0.035	0.5
ENSG00000225408	RP11-207C16.4	0.06	0.03	0.5
ENSG00000225598	RP11-339D23.1	0.03	0.015	0.5
ENSG00000225731	AP001627.1	0.01	0.005	0.5
ENSG00000225929	AC000036.4	0.01	0.005	0.5
ENSG00000226377	AC084809.2	0.03	0.015	0.5
ENSG00000226808	LINC00840	0.06	0.03	0.5
ENSG00000226983	LINC01692	0.01	0.005	0.5
ENSG00000227507	LTB	0.02	0.01	0.5
ENSG00000227947	LINC01738	0.02	0.01	0.5
ENSG00000227959	RP11-276H7.2	0.02	0.01	0.5
ENSG00000228021	RP11-383C5.3	0.03	0.015	0.5
ENSG00000228573	RP11-279N8.1	0.04	0.02	0.5
ENSG00000228824	MIR4500HG	0.02	0.01	0.5
ENSG00000229229	AC022201.4	0.06	0.03	0.5
ENSG00000230107	CTA-126B4.7	0.03	0.015	0.5
ENSG00000230506	RP11-416N4.4	0.15	0.075	0.5
ENSG00000230778	ANKRD63	0.01	0.005	0.5
ENSG00000231024	AC092431.3	0.04	0.02	0.5
ENSG00000231175	LINC01720	0.01	0.005	0.5
ENSG00000231304	SGO1-AS1	0.02	0.01	0.5
ENSG00000231510	RP11-542C10.1	0.04	0.02	0.5
ENSG00000231829	RP11-310E22.5	0.04	0.02	0.5
ENSG00000232480	TGFB2-AS1	0.06	0.03	0.5
ENSG00000232606	LINC01412	0.05	0.025	0.5
ENSG00000232732	AC073043.1	0.02	0.01	0.5
ENSG00000233521	LINC01638	0.06	0.03	0.5
ENSG00000233569	RP11-500B12.1	0.01	0.005	0.5
ENSG00000234184	LINC01781	0.04	0.02	0.5
ENSG00000234230	ZFX-AS1	0.04	0.02	0.5
ENSG00000234763	RP11-203H2.2	0.02	0.01	0.5
ENSG00000235051	RP11-637O19.2	0.03	0.015	0.5
ENSG00000236069	RP5-1011O1.3	0.06	0.03	0.5
ENSG00000236289	GACAT3	0.04	0.02	0.5
ENSG00000236531	RP5-945F2.2	0.02	0.01	0.5
ENSG00000236641	CTA-221G9.7	0.07	0.035	0.5
ENSG00000236700	LINC01010	0.02	0.01	0.5
ENSG00000237851	RP1-67K17.4	0.05	0.025	0.5
ENSG00000238280	RP11-436D10.3	0.11	0.055	0.5
ENSG00000239608	RUVBL1-AS1	0.03	0.015	0.5
ENSG00000239726	RN7SL688P	0.07	0.035	0.5
ENSG00000240767	RN7SL288P	0.15	0.075	0.5
ENSG00000241369	LINC01192	0.03	0.015	0.5
ENSG00000243560	RN7SL364P	0.07	0.035	0.5
ENSG00000243649	CFB	0.02	0.01	0.5
ENSG00000244040	IL12A-AS1	0.01	0.005	0.5
ENSG00000244514	RN7SL125P	0.07	0.035	0.5
ENSG00000245080	RP11-320N21.1	0.01	0.005	0.5
ENSG00000245651	RP11-620J15.2	0.02	0.01	0.5
ENSG00000245750	DRAIC	0.02	0.01	0.5
ENSG00000250237	CTC-498J12.1	0.04	0.02	0.5
ENSG00000250969	RP11-364L4.3	0.03	0.015	0.5
ENSG00000251314	CTD-2337A12.1	0.08	0.04	0.5
ENSG00000251455	RP11-164P12.3	0.01	0.005	0.5
ENSG00000251527	RP11-51P8.1	0.02	0.01	0.5
ENSG00000251687	RP11-181K12.2	0.03	0.015	0.5
ENSG00000251728	Y_RNA	0.32	0.16	0.5
ENSG00000252084	RN7SKP12	0.16	0.08	0.5
ENSG00000253452	RP11-473J6.1	0.09	0.045	0.5
ENSG00000253626	EIF5AL1	0.01	0.005	0.5
ENSG00000253768	CTB-33O18.1	0.04	0.02	0.5
ENSG00000253877	LINC01608	0.12	0.06	0.5
ENSG00000254226	LINC01933	0.01	0.005	0.5
ENSG00000254298	CTB-17P3.4	0.15	0.075	0.5
ENSG00000254981	RP11-350N15.3	0.23	0.115	0.5
ENSG00000255524	NPIPB8	0.06	0.03	0.5
ENSG00000256045	MTRNR2L10	0.01	0.005	0.5
ENSG00000256381	RP11-500M8.4	0.03	0.015	0.5
ENSG00000256577	RP11-283I3.2	0.14	0.07	0.5
ENSG00000257495	KRT73-AS1	0.01	0.005	0.5
ENSG00000257568	RP11-863H1.1	0.04	0.02	0.5
ENSG00000257878	RP11-256L6.3	0.04	0.02	0.5
ENSG00000258507	RP13-582L3.4	0.03	0.015	0.5
ENSG00000258598	RP11-260M19.1	0.03	0.015	0.5
ENSG00000259446	RP11-489D6.2	0.07	0.035	0.5
ENSG00000259968	RP11-428C6.2	0.1	0.05	0.5
ENSG00000260162	RP11-863P13.1	0.03	0.015	0.5
ENSG00000260322	RP11-339A11.2	0.01	0.005	0.5
ENSG00000260392	RP11-1129I3.1	0.01	0.005	0.5
ENSG00000260401	RP11-800A3.4	0.09	0.045	0.5
ENSG00000260473	RP11-923I11.4	0.03	0.015	0.5
ENSG00000260487	RP11-297C4.3	0.04	0.02	0.5
ENSG00000260650	RP11-403P17.2	0.03	0.015	0.5
ENSG00000261013	CTD-2050B12.1	0.02	0.01	0.5
ENSG00000261183	RP11-532F12.5	0.1	0.05	0.5
ENSG00000261586	RP11-923I11.6	0.01	0.005	0.5
ENSG00000261655	CTD-3064M3.3	0.01	0.005	0.5
ENSG00000264026	LINC02003	0.02	0.01	0.5
ENSG00000264720	MIR3117	0.52	0.26	0.5
ENSG00000265484	RP11-47G4.2	0.03	0.015	0.5
ENSG00000265487	RP11-793A3.1	0.08	0.04	0.5
ENSG00000265533	RP11-638L3.1	0.01	0.005	0.5
ENSG00000265814	RN7SL376P	0.12	0.06	0.5
ENSG00000265845	RP11-20B24.5	0.02	0.01	0.5
ENSG00000266256	LINC00683	0.04	0.02	0.5
ENSG00000266533	MIR3619	0.44	0.22	0.5
ENSG00000266667	RP11-849N15.4	0.03	0.015	0.5
ENSG00000267174	CTC-510F12.4	0.05	0.025	0.5
ENSG00000267250	RP11-118B18.2	0.04	0.02	0.5
ENSG00000267338	KB-7G2.9	0.11	0.055	0.5
ENSG00000268081	RP11-678G14.2	0.08	0.04	0.5
ENSG00000270118	RP11-57A19.5	0.24	0.12	0.5
ENSG00000272347	RP11-43F13.4	0.01	0.005	0.5
ENSG00000272702	RP11-44N22.3	0.08	0.04	0.5
ENSG00000272746	RP11-53B2.6	0.16	0.08	0.5
ENSG00000272834	RP5-1042K10.13	0.04	0.02	0.5
ENSG00000272836	RP3-402G11.27	0.81	0.405	0.5
ENSG00000273264	RP11-131L23.2	0.24	0.12	0.5
ENSG00000274286	ADRA2B	0.05	0.025	0.5
ENSG00000274297	RP11-138H8.8	0.03	0.015	0.5
ENSG00000274902	RP1-197B17.4	0.04	0.02	0.5
ENSG00000275850	RP11-543P15.3	0.01	0.005	0.5
ENSG00000276588	RN7SL322P	0.07	0.035	0.5
ENSG00000276867	CTD-2358C21.5	0.03	0.015	0.5
ENSG00000277150	F8A3	0.33	0.165	0.5
ENSG00000277233	Metazoa_SRP	0.07	0.035	0.5
ENSG00000277459	RP11-732A21.3	0.13	0.065	0.5
ENSG00000277481	PKD1L3	0.01	0.005	0.5
ENSG00000278147	CTD-3028N15.3	0.1	0.05	0.5
ENSG00000278218	uc_338	0.11	0.055	0.5
ENSG00000278636	Metazoa_SRP	0.07	0.035	0.5
ENSG00000279501	bP-2171C21.3	0.34	0.17	0.5
ENSG00000281406	BLACAT1	0.01	0.005	0.5
ENSG00000283599	RP11-402P6.15	0.01	0.005	0.5
ENSG00000246022	ALDH1L1-AS2	0.03	0.015	0.5
ENSG00000274259	XXbac-BPG294E21.9	0.12	0.06	0.5
ENSG00000283638	AC002407.3	0.06	0.03	0.5
ENSG00000111405	ENDOU	0.06	0.03	0.5
ENSG00000157613	CREB3L1	0.03	0.015	0.5
ENSG00000249996	RP11-359P5.1	0.47	0.235	0.5
ENSG00000267342	RP11-552F3.10	0.03	0.015	0.5
ENSG00000284200	MIR6847	1.505	0.75	0.498339
ENSG00000250765	AC138035.1	4.305	2.145	0.498258
ENSG00000202566	MIR421	0.835	0.415	0.497006
ENSG00000234286	AC006026.13	0.805	0.4	0.496894
ENSG00000275881	Metazoa_SRP	1.56	0.775	0.496795
ENSG00000278482	ST7-OT3_3	0.685	0.34	0.49635
ENSG00000207980	MIR23A	1.26	0.625	0.496032
ENSG00000278418	MIR6512	1.09	0.54	0.495413
ENSG00000284596	MIR4467	2.17	1.075	0.495392
ENSG00000283891	MIR628	0.99	0.49	0.494949
ENSG00000276470	NPPA-AS1_1	0.93	0.46	0.494624
ENSG00000207205	RNVU1-15	0.425	0.21	0.494118
ENSG00000244731	C4A	0.83	0.41	0.493976
ENSG00000256034	RP11-707G14.1	0.405	0.2	0.493827
ENSG00000182379	NXPH4	0.385	0.19	0.493506
ENSG00000276598	MIR6893	0.76	0.375	0.493421
ENSG00000222858	RNU6-920P	0.375	0.185	0.493333
ENSG00000271967	RP11-134K13.4	0.335	0.165	0.492537
ENSG00000205274	TRBV20OR9-2	0.335	0.165	0.492537
ENSG00000224251	RP11-499O7.7	0.66	0.325	0.492424
ENSG00000256452	RP11-667M19.10	0.305	0.15	0.491803
ENSG00000200237	SNORA70	0.295	0.145	0.491525
ENSG00000264271	RN7SL488P	0.56	0.275	0.491071
ENSG00000253739	RNU6-323P	0.265	0.13	0.490566
ENSG00000222014	RAB6C	0.255	0.125	0.490196
ENSG00000223284	RNU6-195P	0.51	0.25	0.490196
ENSG00000274898	AC001226.7	0.245	0.12	0.489796
ENSG00000163394	CCKAR	0.225	0.11	0.488889
ENSG00000199179	MIRLET7I	0.88	0.43	0.488636
ENSG00000165807	PPP1R36	0.215	0.105	0.488372
ENSG00000253334	RP13-923O23.6	0.205	0.1	0.487805
ENSG00000267571	AC104532.4	0.205	0.1	0.487805
ENSG00000284000	MIR4458	1.19	0.58	0.487395
ENSG00000226174	TEX22	1.335	0.65	0.486891
ENSG00000206828	U1	0.38	0.185	0.486842
ENSG00000271852	SNORD11B	0.38	0.185	0.486842
ENSG00000283971	MIR4442	1.705	0.83	0.486804
ENSG00000272986	RP11-46J23.1	0.555	0.27	0.486486
ENSG00000261131	RP11-93O14.2	0.185	0.09	0.486486
ENSG00000251752	RNU4-29P	0.37	0.18	0.486486
ENSG00000266041	MIR4690	1.41	0.685	0.485816
ENSG00000273998	RP4-777L9.2	0.165	0.08	0.484848
ENSG00000274656	RN7SL625P	0.165	0.08	0.484848
ENSG00000269600	AC016629.3	0.31	0.15	0.483871
ENSG00000265539	MIR3164	0.455	0.22	0.483516
ENSG00000109424	UCP1	0.3	0.145	0.483333
ENSG00000273524	Metazoa_SRP	0.145	0.07	0.482759
ENSG00000234378	AC098828.2	0.145	0.07	0.482759
ENSG00000273139	XXbac-B444P24.14	0.145	0.07	0.482759
ENSG00000252018	RNU2-30P	0.415	0.2	0.481928
ENSG00000273010	RP11-96K19.5	0.135	0.065	0.481481
ENSG00000271538	RP11-326I11.4	0.135	0.065	0.481481
ENSG00000272402	RP1-30M3.6	0.26	0.125	0.480769
ENSG00000232415	CTB-51J22.1	0.26	0.125	0.480769
ENSG00000143412	ANXA9	0.125	0.06	0.48
ENSG00000205362	MT1A	0.125	0.06	0.48
ENSG00000238258	RP11-342D11.2	0.125	0.06	0.48
ENSG00000271858	CYB561D2	0.125	0.06	0.48
ENSG00000235151	AC114730.2	0.25	0.12	0.48
ENSG00000130045	NXNL2	0.115	0.055	0.478261
ENSG00000255150	EID3	0.115	0.055	0.478261
ENSG00000283175	RP11-208N14.5	0.115	0.055	0.478261
ENSG00000099960	SLC7A4	0.115	0.055	0.478261
ENSG00000273013	CTD-2002J20.1	0.115	0.055	0.478261
ENSG00000260646	LA16c-385E7.1	0.105	0.05	0.47619
ENSG00000277491	RP11-676J12.9	0.105	0.05	0.47619
ENSG00000281560	LSINCT5	0.105	0.05	0.47619
ENSG00000233776	LINC01251	0.105	0.05	0.47619
ENSG00000279321	RP11-555K2.4	0.21	0.1	0.47619
ENSG00000227279	AC015933.2	0.2	0.095	0.475
ENSG00000164691	TAGAP	0.095	0.045	0.473684
ENSG00000204117	RP4-640H8.2	0.095	0.045	0.473684
ENSG00000229901	RP11-399E6.4	0.665	0.315	0.473684
ENSG00000231852	CYP21A2	0.19	0.09	0.473684
ENSG00000237763	AMY1A	0.095	0.045	0.473684
ENSG00000275784	RP5-1125A11.6	0.56	0.265	0.473214
ENSG00000248773	RP11-231L11.3	0.18	0.085	0.472222
ENSG00000231671	LINC01307	0.085	0.04	0.470588
ENSG00000261390	MAFTRR	0.085	0.04	0.470588
ENSG00000276809	RP11-10E18.7	0.085	0.04	0.470588
ENSG00000207181	SNORA14B	1.7	0.8	0.470588
ENSG00000275070	Metazoa_SRP	0.16	0.075	0.46875
ENSG00000278348	Metazoa_SRP	0.64	0.3	0.46875
ENSG00000273829	Metazoa_SRP	0.075	0.035	0.466667
ENSG00000276850	CH17-360D5.2	0.075	0.035	0.466667
ENSG00000172594	SMPDL3A	0.15	0.07	0.466667
ENSG00000275728	RP4-777L9.3	0.15	0.07	0.466667
ENSG00000277911	RP11-333J10.2	0.225	0.105	0.466667
ENSG00000196684	HSH2D	0.075	0.035	0.466667
ENSG00000269376	RP11-120K24.5	0.3	0.14	0.466667
ENSG00000271996	RP11-337N6.1	0.29	0.135	0.465517
ENSG00000273455	RP11-305O4.3	0.215	0.1	0.465116
ENSG00000231530	RP11-187A9.3	0.42	0.195	0.464286
ENSG00000239335	LLPH-AS1	0.755	0.35	0.463576
ENSG00000239774	RP11-496B10.3	0.27	0.125	0.462963
ENSG00000183308	AC005037.3	0.26	0.12	0.461538
ENSG00000228137	AP001469.7	0.91	0.42	0.461538
ENSG00000223685	LINC00571	0.065	0.03	0.461538
ENSG00000249502	AC006160.5	0.065	0.03	0.461538
ENSG00000236206	RP11-306I1.2	0.065	0.03	0.461538
ENSG00000236611	AP000343.2	0.065	0.03	0.461538
ENSG00000253433	NCRNA00250	0.065	0.03	0.461538
ENSG00000254458	RP11-867G23.13	0.065	0.03	0.461538
ENSG00000255421	CTD-2011F17.2	0.065	0.03	0.461538
ENSG00000229312	RP11-470P21.2	0.37	0.17	0.459459
ENSG00000133661	SFTPD	0.34	0.155	0.455882
ENSG00000108381	ASPA	0.055	0.025	0.454545
ENSG00000156509	FBXO43	0.11	0.05	0.454545
ENSG00000225564	LINC01492	0.11	0.05	0.454545
ENSG00000130055	GDPD2	0.055	0.025	0.454545
ENSG00000135480	KRT7	0.055	0.025	0.454545
ENSG00000256904	A2ML1-AS2	0.055	0.025	0.454545
ENSG00000272795	RP11-602N24.3	0.165	0.075	0.454545
ENSG00000102802	MEDAG	0.055	0.025	0.454545
ENSG00000118640	VAMP8	0.64	0.29	0.453125
ENSG00000275927	RP11-567P19.1	0.265	0.12	0.45283
ENSG00000256364	RP11-173P15.3	0.1	0.045	0.45
ENSG00000267147	LINC01842	0.2	0.09	0.45
ENSG00000282876	RP1-138B7.7	0.1	0.045	0.45
ENSG00000232140	AC073257.1	0.1	0.045	0.45
ENSG00000273338	RP11-386I14.4	0.525	0.235	0.447619
ENSG00000200737	Y_RNA	2.405	1.07	0.444906
ENSG00000228063	LYPLAL1-AS1	0.09	0.04	0.444444
ENSG00000248747	RP11-586L23.1	0.045	0.02	0.444444
ENSG00000250626	RP11-756P10.2	0.045	0.02	0.444444
ENSG00000256596	RP11-522N14.2	0.045	0.02	0.444444
ENSG00000269994	RP11-276H19.2	0.045	0.02	0.444444
ENSG00000274002	RP11-66N24.6	0.09	0.04	0.444444
ENSG00000178473	UCN3	0.045	0.02	0.444444
ENSG00000198445	CCT8L2	0.045	0.02	0.444444
ENSG00000205882	DEFB134	0.045	0.02	0.444444
ENSG00000230417	LINC00856	0.045	0.02	0.444444
ENSG00000254698	RP11-659G9.3	0.045	0.02	0.444444
ENSG00000263680	RP11-57A1.1	0.09	0.04	0.444444
ENSG00000265287	RP11-192H23.6	0.045	0.02	0.444444
ENSG00000270540	RP11-785G17.1	0.045	0.02	0.444444
ENSG00000272329	RP11-65L19.4	0.045	0.02	0.444444
ENSG00000277579	CTC-268N12.3	0.045	0.02	0.444444
ENSG00000278595	RP5-1068H6.6	0.045	0.02	0.444444
ENSG00000248510	RP11-145G20.1	0.045	0.02	0.444444
ENSG00000128274	A4GALT	0.045	0.02	0.444444
ENSG00000259605	AC074212.5	0.045	0.02	0.444444
ENSG00000270265	RP11-731D1.4	0.305	0.135	0.442623
ENSG00000284064	MIR6834	4.77	2.11	0.442348
ENSG00000209482	SNORD83A	1.47	0.65	0.442177
ENSG00000233785	RP13-314C10.5	0.215	0.095	0.44186
ENSG00000186399	GOLGA8R	1.045	0.46	0.440191
ENSG00000267033	CTD-2562J15.4	0.125	0.055	0.44
ENSG00000254910	RP11-326C3.7	2.64	1.16	0.439394
ENSG00000259782	CTD-2270L9.2	0.445	0.195	0.438202
ENSG00000177369	FLJ40194	0.16	0.07	0.4375
ENSG00000249429	CTD-2050E21.1	0.16	0.07	0.4375
ENSG00000178055	PRSS42	0.08	0.035	0.4375
ENSG00000258203	RP1-228P16.3	0.08	0.035	0.4375
ENSG00000260132	LA16c-312E8.2	0.16	0.07	0.4375
ENSG00000262668	AJ003147.9	0.16	0.07	0.4375
ENSG00000270972	RP11-326C3.15	0.08	0.035	0.4375
ENSG00000271914	RP4-789D17.5	0.55	0.24	0.436364
ENSG00000273890	RP11-603J24.21	0.23	0.1	0.434783
ENSG00000267462	RP11-866E20.3	0.185	0.08	0.432432
ENSG00000253509	CTD-3080F16.3	0.255	0.11	0.431373
ENSG00000269482	Z69720.2	0.36	0.155	0.430556
ENSG00000272754	AL133245.2	0.175	0.075	0.428571
ENSG00000174004	NRROS	0.035	0.015	0.428571
ENSG00000181240	SLC25A41	0.035	0.015	0.428571
ENSG00000237331	XIAP-AS1	0.175	0.075	0.428571
ENSG00000238961	SNORA47	0.595	0.255	0.428571
ENSG00000213279	RP1-29C18.9	0.07	0.03	0.428571
ENSG00000262514	RP11-96D1.9	0.105	0.045	0.428571
ENSG00000258234	RP11-370I10.2	0.105	0.045	0.428571
ENSG00000198515	CNGA1	0.035	0.015	0.428571
ENSG00000249207	RP11-360F5.1	0.035	0.015	0.428571
ENSG00000254741	RP11-661A12.7	0.14	0.06	0.428571
ENSG00000260763	RP11-445O3.3	0.035	0.015	0.428571
ENSG00000269050	CTC-360G5.6	0.14	0.06	0.428571
ENSG00000279833	RP4-742C19.13	0.035	0.015	0.428571
ENSG00000280543	ASAP1-IT2	0.21	0.09	0.428571
ENSG00000136535	TBR1	0.035	0.015	0.428571
ENSG00000137869	CYP19A1	0.035	0.015	0.428571
ENSG00000170276	HSPB2	0.035	0.015	0.428571
ENSG00000178826	TMEM139	0.07	0.03	0.428571
ENSG00000225981	AC102953.4	0.035	0.015	0.428571
ENSG00000229723	LINC01054	0.035	0.015	0.428571
ENSG00000239300	RP11-400L8.2	0.035	0.015	0.428571
ENSG00000246582	RP11-1149O23.3	0.035	0.015	0.428571
ENSG00000248539	LINC02117	0.035	0.015	0.428571
ENSG00000255045	RP11-677M14.2	0.14	0.06	0.428571
ENSG00000257000	RP13-820C6.2	0.035	0.015	0.428571
ENSG00000267551	AC005264.2	0.035	0.015	0.428571
ENSG00000277386	RP11-141M1.4	0.07	0.03	0.428571
ENSG00000206989	SNORD63	2.81	1.19	0.423488
ENSG00000278475	RP11-19E18.2	0.13	0.055	0.423077
ENSG00000259805	RP11-382A20.5	0.13	0.055	0.423077
ENSG00000261447	RP11-109D9.4	0.095	0.04	0.421053
ENSG00000261058	RP11-252E2.2	0.095	0.04	0.421053
ENSG00000278007	Metazoa_SRP	0.44	0.185	0.420455
ENSG00000253154	CTA-392E5.1	0.345	0.145	0.42029
ENSG00000042304	C2orf83	0.155	0.065	0.419355
ENSG00000250186	RP11-1079K10.4	0.155	0.065	0.419355
ENSG00000228661	AC090587.5	0.155	0.065	0.419355
ENSG00000257900	RP11-454K7.1	0.215	0.09	0.418605
ENSG00000274427	RP11-972P1.10	0.575	0.24	0.417391
ENSG00000275379	HIST1H3I	0.18	0.075	0.416667
ENSG00000277373	RP11-462D18.4	0.18	0.075	0.416667
ENSG00000262728	RP11-1000B6.8	0.48	0.2	0.416667
ENSG00000269846	RP4-621N11.2	0.12	0.05	0.416667
ENSG00000274682	RP11-385G16.1	0.12	0.05	0.416667
ENSG00000281849	RP13-465B17.4	0.12	0.05	0.416667
ENSG00000210191	MT-TL2	6.57	2.73	0.415525
ENSG00000262831	RP11-498C9.2	0.145	0.06	0.413793
ENSG00000135346	CGA	0.23	0.095	0.413043
ENSG00000227492	RP11-316M21.6	0.085	0.035	0.411765
ENSG00000162746	FCRLB	0.085	0.035	0.411765
ENSG00000258851	RP11-894P9.2	0.085	0.035	0.411765
ENSG00000274929	RP11-165D7.5	0.17	0.07	0.411765
ENSG00000233085	XXyac-YX65C7_A.3	0.085	0.035	0.411765
ENSG00000272103	CTD-2653M23.3	0.085	0.035	0.411765
ENSG00000269356	RP11-120K24.4	0.28	0.115	0.410714
ENSG00000267316	RP11-879F14.3	0.195	0.08	0.410256
ENSG00000258976	CTD-2207P18.2	0.33	0.135	0.409091
ENSG00000277504	RP11-278A23.4	0.22	0.09	0.409091
ENSG00000258171	RP11-511B23.3	0.38	0.155	0.407895
ENSG00000233912	AC026202.3	0.295	0.12	0.40678
ENSG00000253395	KB-1460A1.1	0.295	0.12	0.40678
ENSG00000270137	CTC-137K3.1	0.16	0.065	0.40625
ENSG00000176681	LRRC37A	1.33	0.54	0.406015
ENSG00000267625	RP11-1094M14.14	2.595	1.05	0.404624
ENSG00000207493	SNORA46	0.435	0.175	0.402299
ENSG00000269444	CTB-180A7.6	0.485	0.195	0.402062
[truncated: 566 more rows]
