# Supplementary material for: Silencing of SRRM4 suppresses microexon inclusion and promotes tumor growth across cancers
Source: PLoS Biol. 2021 Feb 23;19(2):e3001138. doi: 10.1371/journal.pbio.3001138 (PMC7935315; doi:10.1371/journal.pbio.3001138)
Supplement: S1 Data Figures — (XLSX) [file pbio.3001138.s034.xlsx]

## Sheet: Fig 2A
	SRRM4|84530	catype	state
TCGA-3C-AAAU-01	2.7573	breast	CA
TCGA-3C-AALI-01	3.8064	breast	CA
TCGA-3C-AALJ-01	0	breast	CA
TCGA-3C-AALK-01	0	breast	CA
TCGA-4H-AAAK-01	0.4255	breast	CA
TCGA-5L-AAT0-01	0	breast	CA
TCGA-5L-AAT1-01	0.815	breast	CA
TCGA-5T-A9QA-01	0	breast	CA
TCGA-A1-A0SB-01	0	breast	CA
TCGA-A1-A0SD-01	0	breast	CA
TCGA-A1-A0SE-01	0	breast	CA
TCGA-A1-A0SF-01	0.4284	breast	CA
TCGA-A1-A0SG-01	0.72	breast	CA
TCGA-A1-A0SH-01	0.3612	breast	CA
TCGA-A1-A0SI-01	0	breast	CA
TCGA-A1-A0SJ-01	0	breast	CA
TCGA-A1-A0SK-01	325.244	breast	CA
TCGA-A1-A0SM-01	0	breast	CA
TCGA-A1-A0SN-01	0	breast	CA
TCGA-A1-A0SO-01	0	breast	CA
TCGA-A1-A0SP-01	0	breast	CA
TCGA-A1-A0SQ-01	0	breast	CA
TCGA-A2-A04N-01	0.7924	breast	CA
TCGA-A2-A04P-01	0.5187	breast	CA
TCGA-A2-A04Q-01	0.3857	breast	CA
TCGA-A2-A04R-01	0	breast	CA
TCGA-A2-A04T-01	0.3477	breast	CA
TCGA-A2-A04U-01	17.6646	breast	CA
TCGA-A2-A04V-01	0	breast	CA
TCGA-A2-A04W-01	0	breast	CA
TCGA-A2-A04X-01	0.3605	breast	CA
TCGA-A2-A04Y-01	0.6691	breast	CA
TCGA-A2-A0CK-01	17.3737	breast	CA
TCGA-A2-A0CL-01	3.7064	breast	CA
TCGA-A2-A0CM-01	0	breast	CA
TCGA-A2-A0CO-01	0	breast	CA
TCGA-A2-A0CP-01	0	breast	CA
TCGA-A2-A0CQ-01	0	breast	CA
TCGA-A2-A0CR-01	0	breast	CA
TCGA-A2-A0CS-01	0.4615	breast	CA
TCGA-A2-A0CT-01	0	breast	CA
TCGA-A2-A0CU-01	3.4364	breast	CA
TCGA-A2-A0CV-01	1.7192	breast	CA
TCGA-A2-A0CW-01	1.437	breast	CA
TCGA-A2-A0CX-01	0	breast	CA
TCGA-A2-A0CY-01	0.6139	breast	CA
TCGA-A2-A0CZ-01	0.4762	breast	CA
TCGA-A2-A0D0-01	0	breast	CA
TCGA-A2-A0D1-01	7.063	breast	CA
TCGA-A2-A0D2-01	0	breast	CA
TCGA-A2-A0D3-01	0	breast	CA
TCGA-A2-A0D4-01	0	breast	CA
TCGA-A2-A0EM-01	0.3551	breast	CA
TCGA-A2-A0EN-01	2.3117	breast	CA
TCGA-A2-A0EO-01	0	breast	CA
TCGA-A2-A0EP-01	1.3289	breast	CA
TCGA-A2-A0EQ-01	0.829	breast	CA
TCGA-A2-A0ER-01	0	breast	CA
TCGA-A2-A0ES-01	0.3715	breast	CA
TCGA-A2-A0ET-01	0.2709	breast	CA
TCGA-A2-A0EU-01	0	breast	CA
TCGA-A2-A0EV-01	0.3509	breast	CA
TCGA-A2-A0EW-01	0.3542	breast	CA
TCGA-A2-A0EX-01	0	breast	CA
TCGA-A2-A0EY-01	0.3659	breast	CA
TCGA-A2-A0ST-01	0	breast	CA
TCGA-A2-A0SU-01	1.2914	breast	CA
TCGA-A2-A0SV-01	0.5626	breast	CA
TCGA-A2-A0SW-01	0	breast	CA
TCGA-A2-A0SX-01	0.6423	breast	CA
TCGA-A2-A0SY-01	0	breast	CA
TCGA-A2-A0T0-01	0	breast	CA
TCGA-A2-A0T1-01	0	breast	CA
TCGA-A2-A0T2-01	0	breast	CA
TCGA-A2-A0T3-01	0.3125	breast	CA
TCGA-A2-A0T4-01	0.488	breast	CA
TCGA-A2-A0T5-01	0	breast	CA
TCGA-A2-A0T6-01	0	breast	CA
TCGA-A2-A0T7-01	4.9108	breast	CA
TCGA-A2-A0YC-01	1.7084	breast	CA
TCGA-A2-A0YD-01	0	breast	CA
TCGA-A2-A0YE-01	5.0697	breast	CA
TCGA-A2-A0YF-01	1.594	breast	CA
TCGA-A2-A0YG-01	2.297	breast	CA
TCGA-A2-A0YH-01	0	breast	CA
TCGA-A2-A0YI-01	0.8945	breast	CA
TCGA-A2-A0YJ-01	0	breast	CA
TCGA-A2-A0YK-01	0	breast	CA
TCGA-A2-A0YL-01	0	breast	CA
TCGA-A2-A0YM-01	0	breast	CA
TCGA-A2-A0YT-01	0.5394	breast	CA
TCGA-A2-A1FV-01	0.6087	breast	CA
TCGA-A2-A1FW-01	0.2967	breast	CA
TCGA-A2-A1FX-01	1.6248	breast	CA
TCGA-A2-A1FZ-01	0	breast	CA
TCGA-A2-A1G0-01	0	breast	CA
TCGA-A2-A1G1-01	0.2749	breast	CA
TCGA-A2-A1G4-01	0	breast	CA
TCGA-A2-A1G6-01	0	breast	CA
TCGA-A2-A259-01	0.6221	breast	CA
TCGA-A2-A25A-01	2.7174	breast	CA
TCGA-A2-A25B-01	0	breast	CA
TCGA-A2-A25C-01	0.2206	breast	CA
TCGA-A2-A25D-01	0.7616	breast	CA
TCGA-A2-A25E-01	0.3145	breast	CA
TCGA-A2-A25F-01	0.5151	breast	CA
TCGA-A2-A3KC-01	0.3551	breast	CA
TCGA-A2-A3KD-01	0.2965	breast	CA
TCGA-A2-A3XS-01	0	breast	CA
TCGA-A2-A3XT-01	0.5965	breast	CA
TCGA-A2-A3XU-01	1.1903	breast	CA
TCGA-A2-A3XV-01	0	breast	CA
TCGA-A2-A3XW-01	0	breast	CA
TCGA-A2-A3XX-01	0	breast	CA
TCGA-A2-A3XY-01	0	breast	CA
TCGA-A2-A3XZ-01	0	breast	CA
TCGA-A2-A3Y0-01	0.3284	breast	CA
TCGA-A2-A4RW-01	1.2107	breast	CA
TCGA-A2-A4RX-01	0	breast	CA
TCGA-A2-A4RY-01	0	breast	CA
TCGA-A2-A4S0-01	1.5651	breast	CA
TCGA-A2-A4S1-01	0	breast	CA
TCGA-A2-A4S2-01	0	breast	CA
TCGA-A2-A4S3-01	0.5379	breast	CA
TCGA-A7-A0CD-01	0	breast	CA
TCGA-A7-A0CE-11	0.6349	breast	HE
TCGA-A7-A0CE-01	1.017	breast	CA
TCGA-A7-A0CG-01	0.7849	breast	CA
TCGA-A7-A0CH-11	1.5045	breast	HE
TCGA-A7-A0CH-01	0.4361	breast	CA
TCGA-A7-A0CJ-01	0.3774	breast	CA
TCGA-A7-A0D9-11	5.0916	breast	HE
TCGA-A7-A0D9-01	0	breast	CA
TCGA-A7-A0DA-01	0.3347	breast	CA
TCGA-A7-A0DB-11	1.5464	breast	HE
TCGA-A7-A0DB-01	0	breast	CA
TCGA-A7-A13D-01	0.4062	breast	CA
TCGA-A7-A13E-11	3.9032	breast	HE
TCGA-A7-A13E-01	0.427	breast	CA
TCGA-A7-A13F-11	0	breast	HE
TCGA-A7-A13F-01	1.6064	breast	CA
TCGA-A7-A13G-11	0.8133	breast	HE
TCGA-A7-A13G-01	0	breast	CA
TCGA-A7-A13H-01	1.0411	breast	CA
TCGA-A7-A26E-01	0	breast	CA
TCGA-A7-A26F-01	0	breast	CA
TCGA-A7-A26G-01	0	breast	CA
TCGA-A7-A26H-01	0.2611	breast	CA
TCGA-A7-A26I-01	0	breast	CA
TCGA-A7-A26J-01	0.5629	breast	CA
TCGA-A7-A2KD-01	0.2669	breast	CA
TCGA-A7-A3IY-01	0	breast	CA
TCGA-A7-A3IZ-01	1.0152	breast	CA
TCGA-A7-A3J0-01	0.5164	breast	CA
TCGA-A7-A3J1-01	0	breast	CA
TCGA-A7-A3RF-01	107.152	breast	CA
TCGA-A7-A425-01	0	breast	CA
TCGA-A7-A426-01	0	breast	CA
TCGA-A7-A4SA-01	0.5516	breast	CA
TCGA-A7-A4SB-01	0	breast	CA
TCGA-A7-A4SC-01	0	breast	CA
TCGA-A7-A4SD-01	0.4975	breast	CA
TCGA-A7-A4SE-01	0	breast	CA
TCGA-A7-A4SF-01	0	breast	CA
TCGA-A7-A56D-01	0	breast	CA
TCGA-A7-A5ZV-01	0	breast	CA
TCGA-A7-A5ZW-01	0	breast	CA
TCGA-A7-A5ZX-01	0	breast	CA
TCGA-A7-A6VV-01	0.7469	breast	CA
TCGA-A7-A6VW-01	0.4617	breast	CA
TCGA-A7-A6VX-01	0.429	breast	CA
TCGA-A7-A6VY-01	0	breast	CA
TCGA-A8-A06N-01	0	breast	CA
TCGA-A8-A06O-01	0	breast	CA
TCGA-A8-A06P-01	0	breast	CA
TCGA-A8-A06Q-01	0.2756	breast	CA
TCGA-A8-A06R-01	0	breast	CA
TCGA-A8-A06T-01	2.1362	breast	CA
TCGA-A8-A06U-01	0.389	breast	CA
TCGA-A8-A06X-01	0	breast	CA
TCGA-A8-A06Y-01	0	breast	CA
TCGA-A8-A06Z-01	0.2533	breast	CA
TCGA-A8-A075-01	0	breast	CA
TCGA-A8-A076-01	0	breast	CA
TCGA-A8-A079-01	0	breast	CA
TCGA-A8-A07B-01	0	breast	CA
TCGA-A8-A07C-01	0	breast	CA
TCGA-A8-A07E-01	0	breast	CA
TCGA-A8-A07F-01	1.9326	breast	CA
TCGA-A8-A07G-01	0.6868	breast	CA
TCGA-A8-A07I-01	0	breast	CA
TCGA-A8-A07J-01	0.9201	breast	CA
TCGA-A8-A07L-01	0	breast	CA
TCGA-A8-A07O-01	0	breast	CA
TCGA-A8-A07P-01	0.3455	breast	CA
TCGA-A8-A07R-01	0.6002	breast	CA
TCGA-A8-A07S-01	0	breast	CA
TCGA-A8-A07U-01	0	breast	CA
TCGA-A8-A07W-01	0.6356	breast	CA
TCGA-A8-A07Z-01	1.4739	breast	CA
TCGA-A8-A081-01	0.2601	breast	CA
TCGA-A8-A082-01	0	breast	CA
TCGA-A8-A083-01	0.2597	breast	CA
TCGA-A8-A084-01	1.1602	breast	CA
TCGA-A8-A085-01	0	breast	CA
TCGA-A8-A086-01	0	breast	CA
TCGA-A8-A08A-01	0.3618	breast	CA
TCGA-A8-A08B-01	0	breast	CA
TCGA-A8-A08C-01	0	breast	CA
TCGA-A8-A08F-01	2.1252	breast	CA
TCGA-A8-A08G-01	3.1919	breast	CA
TCGA-A8-A08H-01	0.891	breast	CA
TCGA-A8-A08I-01	0	breast	CA
TCGA-A8-A08J-01	16.3007	breast	CA
TCGA-A8-A08L-01	10.7868	breast	CA
TCGA-A8-A08O-01	0	breast	CA
TCGA-A8-A08P-01	0	breast	CA
TCGA-A8-A08R-01	0.306	breast	CA
TCGA-A8-A08S-01	0.3226	breast	CA
TCGA-A8-A08T-01	0	breast	CA
TCGA-A8-A08X-01	0	breast	CA
TCGA-A8-A08Z-01	0.3264	breast	CA
TCGA-A8-A090-01	0.3765	breast	CA
TCGA-A8-A091-01	0.2448	breast	CA
TCGA-A8-A092-01	0.8828	breast	CA
TCGA-A8-A093-01	0.3272	breast	CA
TCGA-A8-A094-01	0	breast	CA
TCGA-A8-A095-01	0	breast	CA
TCGA-A8-A096-01	0.418	breast	CA
TCGA-A8-A097-01	0.2717	breast	CA
TCGA-A8-A099-01	0	breast	CA
TCGA-A8-A09A-01	0	breast	CA
TCGA-A8-A09B-01	0	breast	CA
TCGA-A8-A09C-01	0	breast	CA
TCGA-A8-A09D-01	0	breast	CA
TCGA-A8-A09E-01	0	breast	CA
TCGA-A8-A09G-01	4.5914	breast	CA
TCGA-A8-A09I-01	0	breast	CA
TCGA-A8-A09K-01	0	breast	CA
TCGA-A8-A09M-01	10.6695	breast	CA
TCGA-A8-A09N-01	0	breast	CA
TCGA-A8-A09Q-01	0	breast	CA
TCGA-A8-A09R-01	109.392	breast	CA
TCGA-A8-A09T-01	0	breast	CA
TCGA-A8-A09V-01	0	breast	CA
TCGA-A8-A09W-01	0	breast	CA
TCGA-A8-A09X-01	0.414	breast	CA
TCGA-A8-A09Z-01	0	breast	CA
TCGA-A8-A0A1-01	1.506	breast	CA
TCGA-A8-A0A2-01	0.295	breast	CA
TCGA-A8-A0A4-01	3.9172	breast	CA
TCGA-A8-A0A6-01	0	breast	CA
TCGA-A8-A0A7-01	0	breast	CA
TCGA-A8-A0A9-01	0	breast	CA
TCGA-A8-A0AB-01	0.2578	breast	CA
TCGA-A8-A0AD-01	0.4357	breast	CA
TCGA-AC-A23C-01	0.6016	breast	CA
TCGA-AC-A23E-01	0	breast	CA
TCGA-AC-A23G-01	0	breast	CA
TCGA-AC-A23H-11	0	breast	HE
TCGA-AC-A23H-01	0	breast	CA
TCGA-AC-A2B8-01	0	breast	CA
TCGA-AC-A2BK-01	0	breast	CA
TCGA-AC-A2BM-01	1.38	breast	CA
TCGA-AC-A2FB-11	0.902	breast	HE
TCGA-AC-A2FB-01	1.2967	breast	CA
TCGA-AC-A2FE-01	0.6189	breast	CA
TCGA-AC-A2FF-11	0.8383	breast	HE
TCGA-AC-A2FF-01	1.9324	breast	CA
TCGA-AC-A2FG-01	0.5183	breast	CA
TCGA-AC-A2FK-01	0	breast	CA
TCGA-AC-A2FM-11	0.4078	breast	HE
TCGA-AC-A2FM-01	1.3365	breast	CA
TCGA-AC-A2FO-01	0.7758	breast	CA
TCGA-AC-A2QH-01	0.8244	breast	CA
TCGA-AC-A2QI-01	0.3177	breast	CA
TCGA-AC-A2QJ-01	0	breast	CA
TCGA-AC-A3BB-01	0.362	breast	CA
TCGA-AC-A3EH-01	0	breast	CA
TCGA-AC-A3HN-01	0.2634	breast	CA
TCGA-AC-A3OD-01	0	breast	CA
TCGA-AC-A3QP-01	0	breast	CA
TCGA-AC-A3QQ-01	0	breast	CA
TCGA-AC-A3TM-01	0	breast	CA
TCGA-AC-A3TN-01	0	breast	CA
TCGA-AC-A3W5-01	0.4114	breast	CA
TCGA-AC-A3W6-01	1.6743	breast	CA
TCGA-AC-A3W7-01	0.2997	breast	CA
TCGA-AC-A3YI-01	0	breast	CA
TCGA-AC-A3YJ-01	0	breast	CA
TCGA-AC-A4ZE-01	1.3451	breast	CA
TCGA-AC-A5EH-01	0.8247	breast	CA
TCGA-AC-A5XS-01	0	breast	CA
TCGA-AC-A5XU-01	0.7776	breast	CA
TCGA-AC-A62V-01	0	breast	CA
TCGA-AC-A62X-01	0	breast	CA
TCGA-AC-A62Y-01	0	breast	CA
TCGA-AC-A6IV-01	0.7154	breast	CA
TCGA-AC-A6IW-01	0	breast	CA
TCGA-AC-A6IX-06	0	breast	CA
TCGA-AC-A6IX-01	1.4584	breast	CA
TCGA-AC-A6NO-01	0	breast	CA
TCGA-AC-A7VB-01	0.5853	breast	CA
TCGA-AC-A7VC-01	0	breast	CA
TCGA-AC-A8OP-01	0.5177	breast	CA
TCGA-AC-A8OQ-01	3.7042	breast	CA
TCGA-AC-A8OR-01	0	breast	CA
TCGA-AC-A8OS-01	1.3169	breast	CA
TCGA-AN-A03X-01	0	breast	CA
TCGA-AN-A03Y-01	0	breast	CA
TCGA-AN-A041-01	1.328	breast	CA
TCGA-AN-A046-01	0.3786	breast	CA
TCGA-AN-A049-01	0	breast	CA
TCGA-AN-A04A-01	1.4006	breast	CA
TCGA-AN-A04C-01	0	breast	CA
TCGA-AN-A04D-01	0.2879	breast	CA
TCGA-AN-A0AJ-01	0	breast	CA
TCGA-AN-A0AK-01	2.5189	breast	CA
TCGA-AN-A0AL-01	0	breast	CA
TCGA-AN-A0AM-01	0	breast	CA
TCGA-AN-A0AR-01	0.7213	breast	CA
TCGA-AN-A0AS-01	0	breast	CA
TCGA-AN-A0AT-01	0	breast	CA
TCGA-AN-A0FD-01	1.4111	breast	CA
TCGA-AN-A0FF-01	0	breast	CA
TCGA-AN-A0FJ-01	0	breast	CA
TCGA-AN-A0FK-01	0.3722	breast	CA
TCGA-AN-A0FL-01	0	breast	CA
TCGA-AN-A0FN-01	1.3486	breast	CA
TCGA-AN-A0FS-01	0.2532	breast	CA
TCGA-AN-A0FT-01	0.4152	breast	CA
TCGA-AN-A0FV-01	0.7681	breast	CA
TCGA-AN-A0FW-01	0	breast	CA
TCGA-AN-A0FX-01	0.638	breast	CA
TCGA-AN-A0FY-01	27.4867	breast	CA
TCGA-AN-A0FZ-01	1.7612	breast	CA
TCGA-AN-A0G0-01	0	breast	CA
TCGA-AN-A0XL-01	2.2456	breast	CA
TCGA-AN-A0XN-01	0.4981	breast	CA
TCGA-AN-A0XO-01	0.2843	breast	CA
TCGA-AN-A0XP-01	0.9646	breast	CA
TCGA-AN-A0XR-01	0	breast	CA
TCGA-AN-A0XS-01	0	breast	CA
TCGA-AN-A0XT-01	3.0198	breast	CA
TCGA-AN-A0XU-01	0.6892	breast	CA
TCGA-AN-A0XV-01	2.0921	breast	CA
TCGA-AN-A0XW-01	0	breast	CA
TCGA-AO-A03L-01	5.2915	breast	CA
TCGA-AO-A03M-01	0.2673	breast	CA
TCGA-AO-A03N-01	2.003	breast	CA
TCGA-AO-A03O-01	0	breast	CA
TCGA-AO-A03P-01	0.6678	breast	CA
TCGA-AO-A03R-01	0	breast	CA
TCGA-AO-A03T-01	0.5142	breast	CA
TCGA-AO-A03U-01	0	breast	CA
TCGA-AO-A03V-01	1.1765	breast	CA
TCGA-AO-A0J2-01	0	breast	CA
TCGA-AO-A0J3-01	0.4969	breast	CA
TCGA-AO-A0J4-01	0	breast	CA
TCGA-AO-A0J5-01	0.5607	breast	CA
TCGA-AO-A0J6-01	0	breast	CA
TCGA-AO-A0J7-01	0.7161	breast	CA
TCGA-AO-A0J8-01	0	breast	CA
TCGA-AO-A0J9-01	1.628	breast	CA
TCGA-AO-A0JA-01	0.7061	breast	CA
TCGA-AO-A0JB-01	0	breast	CA
TCGA-AO-A0JC-01	0.4378	breast	CA
TCGA-AO-A0JD-01	0.7525	breast	CA
TCGA-AO-A0JE-01	0	breast	CA
TCGA-AO-A0JF-01	0.3843	breast	CA
TCGA-AO-A0JG-01	0.918	breast	CA
TCGA-AO-A0JI-01	0	breast	CA
TCGA-AO-A0JJ-01	0	breast	CA
TCGA-AO-A0JL-01	0.6113	breast	CA
TCGA-AO-A0JM-01	0	breast	CA
TCGA-AO-A124-01	0.2863	breast	CA
TCGA-AO-A125-01	0	breast	CA
TCGA-AO-A126-01	0	breast	CA
TCGA-AO-A128-01	0	breast	CA
TCGA-AO-A129-01	0	breast	CA
TCGA-AO-A12A-01	0	breast	CA
TCGA-AO-A12B-01	0	breast	CA
TCGA-AO-A12C-01	0	breast	CA
TCGA-AO-A12D-01	2.8836	breast	CA
TCGA-AO-A12E-01	0	breast	CA
TCGA-AO-A12F-01	0	breast	CA
TCGA-AO-A12G-01	0	breast	CA
TCGA-AO-A12H-01	0	breast	CA
TCGA-AO-A1KO-01	0.3346	breast	CA
TCGA-AO-A1KP-01	0	breast	CA
TCGA-AO-A1KQ-01	0	breast	CA
TCGA-AO-A1KR-01	0	breast	CA
TCGA-AO-A1KS-01	2.644	breast	CA
TCGA-AO-A1KT-01	0.3007	breast	CA
TCGA-AQ-A04H-01	0	breast	CA
TCGA-AQ-A04J-01	0.6347	breast	CA
TCGA-AQ-A04L-01	0	breast	CA
TCGA-AQ-A0Y5-01	0.353	breast	CA
TCGA-AQ-A1H2-01	0	breast	CA
TCGA-AQ-A1H3-01	0	breast	CA
TCGA-AQ-A54N-01	0	breast	CA
TCGA-AQ-A54O-01	0	breast	CA
TCGA-AQ-A7U7-01	1.952	breast	CA
TCGA-AR-A0TP-01	0.3621	breast	CA
TCGA-AR-A0TQ-01	0.5473	breast	CA
TCGA-AR-A0TR-01	0	breast	CA
TCGA-AR-A0TS-01	0	breast	CA
TCGA-AR-A0TT-01	1.2235	breast	CA
TCGA-AR-A0TU-01	0	breast	CA
TCGA-AR-A0TV-01	1.3998	breast	CA
TCGA-AR-A0TW-01	0	breast	CA
TCGA-AR-A0TX-01	0.3384	breast	CA
TCGA-AR-A0TY-01	39.3421	breast	CA
TCGA-AR-A0TZ-01	0.2393	breast	CA
TCGA-AR-A0U0-01	0	breast	CA
TCGA-AR-A0U2-01	233.817	breast	CA
TCGA-AR-A0U3-01	0	breast	CA
TCGA-AR-A0U4-01	0	breast	CA
TCGA-AR-A1AH-01	0	breast	CA
TCGA-AR-A1AI-01	0	breast	CA
TCGA-AR-A1AJ-01	0.7735	breast	CA
TCGA-AR-A1AK-01	0	breast	CA
TCGA-AR-A1AL-01	0	breast	CA
TCGA-AR-A1AM-01	0.3534	breast	CA
TCGA-AR-A1AN-01	0	breast	CA
TCGA-AR-A1AO-01	0.3285	breast	CA
TCGA-AR-A1AP-01	0.8997	breast	CA
TCGA-AR-A1AQ-01	0.5165	breast	CA
TCGA-AR-A1AR-01	0	breast	CA
TCGA-AR-A1AS-01	0	breast	CA
TCGA-AR-A1AT-01	0	breast	CA
TCGA-AR-A1AU-01	1.5057	breast	CA
TCGA-AR-A1AV-01	0	breast	CA
TCGA-AR-A1AW-01	0.3784	breast	CA
TCGA-AR-A1AX-01	0.3781	breast	CA
TCGA-AR-A1AY-01	0.3674	breast	CA
TCGA-AR-A24H-01	0.2333	breast	CA
TCGA-AR-A24K-01	0	breast	CA
TCGA-AR-A24L-01	2.0893	breast	CA
TCGA-AR-A24M-01	0	breast	CA
TCGA-AR-A24N-01	0	breast	CA
TCGA-AR-A24O-01	0.6789	breast	CA
TCGA-AR-A24P-01	0	breast	CA
TCGA-AR-A24Q-01	0	breast	CA
TCGA-AR-A24R-01	1.0935	breast	CA
TCGA-AR-A24S-01	0.2931	breast	CA
TCGA-AR-A24T-01	0	breast	CA
TCGA-AR-A24U-01	0.331	breast	CA
TCGA-AR-A24V-01	0.3046	breast	CA
TCGA-AR-A24W-01	0.7345	breast	CA
TCGA-AR-A24X-01	0.4912	breast	CA
TCGA-AR-A24Z-01	0.6867	breast	CA
TCGA-AR-A250-01	0.2759	breast	CA
TCGA-AR-A251-01	3.3525	breast	CA
TCGA-AR-A252-01	16.8889	breast	CA
TCGA-AR-A254-01	0.2906	breast	CA
TCGA-AR-A255-01	1.2415	breast	CA
TCGA-AR-A256-01	0	breast	CA
TCGA-AR-A2LE-01	0.499	breast	CA
TCGA-AR-A2LH-01	0.5258	breast	CA
TCGA-AR-A2LJ-01	0	breast	CA
TCGA-AR-A2LK-01	0.6072	breast	CA
TCGA-AR-A2LL-01	0	breast	CA
TCGA-AR-A2LM-01	0	breast	CA
TCGA-AR-A2LN-01	0.5563	breast	CA
TCGA-AR-A2LO-01	0	breast	CA
TCGA-AR-A2LQ-01	2.8081	breast	CA
TCGA-AR-A2LR-01	0	breast	CA
TCGA-AR-A5QM-01	0	breast	CA
TCGA-AR-A5QN-01	1.8176	breast	CA
TCGA-AR-A5QP-01	0	breast	CA
TCGA-AR-A5QQ-01	0	breast	CA
TCGA-B6-A0I1-01	2.2632	breast	CA
TCGA-B6-A0I2-01	0.451	breast	CA
TCGA-B6-A0I5-01	0	breast	CA
TCGA-B6-A0I6-01	0.46	breast	CA
TCGA-B6-A0I8-01	0.9383	breast	CA
TCGA-B6-A0I9-01	0	breast	CA
TCGA-B6-A0IA-01	0	breast	CA
TCGA-B6-A0IB-01	0	breast	CA
TCGA-B6-A0IC-01	0	breast	CA
TCGA-B6-A0IE-01	0	breast	CA
TCGA-B6-A0IG-01	0	breast	CA
TCGA-B6-A0IH-01	0	breast	CA
TCGA-B6-A0IJ-01	0	breast	CA
TCGA-B6-A0IK-01	0	breast	CA
TCGA-B6-A0IM-01	0.5321	breast	CA
TCGA-B6-A0IN-01	0.4715	breast	CA
TCGA-B6-A0IO-01	1.3159	breast	CA
TCGA-B6-A0IP-01	0.2801	breast	CA
TCGA-B6-A0IQ-01	0	breast	CA
TCGA-B6-A0RE-01	0	breast	CA
TCGA-B6-A0RG-01	0.5081	breast	CA
TCGA-B6-A0RH-01	0.3439	breast	CA
TCGA-B6-A0RI-01	0	breast	CA
TCGA-B6-A0RL-01	0	breast	CA
TCGA-B6-A0RM-01	3.1323	breast	CA
TCGA-B6-A0RN-01	0	breast	CA
TCGA-B6-A0RO-01	0	breast	CA
TCGA-B6-A0RP-01	0	breast	CA
TCGA-B6-A0RQ-01	0	breast	CA
TCGA-B6-A0RS-01	0.3157	breast	CA
TCGA-B6-A0RT-01	0	breast	CA
TCGA-B6-A0RU-01	0	breast	CA
TCGA-B6-A0RV-01	0	breast	CA
TCGA-B6-A0WS-01	0	breast	CA
TCGA-B6-A0WT-01	8.0796	breast	CA
TCGA-B6-A0WV-01	0	breast	CA
TCGA-B6-A0WW-01	0	breast	CA
TCGA-B6-A0WX-01	0	breast	CA
TCGA-B6-A0WY-01	0	breast	CA
TCGA-B6-A0WZ-01	0	breast	CA
TCGA-B6-A0X0-01	0	breast	CA
TCGA-B6-A0X1-01	1.0871	breast	CA
TCGA-B6-A0X4-01	143.447	breast	CA
TCGA-B6-A0X5-01	0	breast	CA
TCGA-B6-A0X7-01	0.3433	breast	CA
TCGA-B6-A1KC-01	31.5925	breast	CA
TCGA-B6-A1KF-01	0.4735	breast	CA
TCGA-B6-A1KI-01	1.4671	breast	CA
TCGA-B6-A1KN-01	0	breast	CA
TCGA-B6-A2IU-01	0	breast	CA
TCGA-B6-A3ZX-01	0.33	breast	CA
TCGA-B6-A400-01	0	breast	CA
TCGA-B6-A401-01	0	breast	CA
TCGA-B6-A402-01	5.705	breast	CA
TCGA-B6-A408-01	0	breast	CA
TCGA-B6-A409-01	0	breast	CA
TCGA-B6-A40B-01	2.5596	breast	CA
TCGA-B6-A40C-01	1.6463	breast	CA
TCGA-BH-A0AU-11	0.4041	breast	HE
TCGA-BH-A0AU-01	0.4513	breast	CA
TCGA-BH-A0AV-01	0.6716	breast	CA
TCGA-BH-A0AW-01	0	breast	CA
TCGA-BH-A0AY-11	0	breast	HE
TCGA-BH-A0AY-01	0	breast	CA
TCGA-BH-A0AZ-11	0	breast	HE
TCGA-BH-A0AZ-01	0.9583	breast	CA
TCGA-BH-A0B0-01	2.0653	breast	CA
TCGA-BH-A0B1-01	0	breast	CA
TCGA-BH-A0B3-11	1.0305	breast	HE
TCGA-BH-A0B3-01	0.3839	breast	CA
TCGA-BH-A0B4-01	0.6407	breast	CA
TCGA-BH-A0B5-11	2.5997	breast	HE
TCGA-BH-A0B5-01	0.3336	breast	CA
TCGA-BH-A0B6-01	0	breast	CA
TCGA-BH-A0B7-11	0	breast	HE
TCGA-BH-A0B7-01	7.5054	breast	CA
TCGA-BH-A0B8-11	1.9086	breast	HE
TCGA-BH-A0B8-01	66.5797	breast	CA
TCGA-BH-A0B9-01	0	breast	CA
TCGA-BH-A0BA-11	0	breast	HE
TCGA-BH-A0BA-01	0.3427	breast	CA
TCGA-BH-A0BC-11	0.456	breast	HE
TCGA-BH-A0BC-01	0.3019	breast	CA
TCGA-BH-A0BD-01	0.327	breast	CA
TCGA-BH-A0BF-01	0	breast	CA
TCGA-BH-A0BG-01	0.6285	breast	CA
TCGA-BH-A0BJ-11	0	breast	HE
TCGA-BH-A0BJ-01	0	breast	CA
TCGA-BH-A0BL-01	1.5198	breast	CA
TCGA-BH-A0BM-11	0	breast	HE
TCGA-BH-A0BM-01	0	breast	CA
TCGA-BH-A0BO-01	0.9747	breast	CA
TCGA-BH-A0BP-01	1.003	breast	CA
TCGA-BH-A0BQ-11	0	breast	HE
TCGA-BH-A0BQ-01	0	breast	CA
TCGA-BH-A0BR-01	0.4292	breast	CA
TCGA-BH-A0BS-11	0.3508	breast	HE
TCGA-BH-A0BS-01	0.3237	breast	CA
TCGA-BH-A0BT-11	0	breast	HE
TCGA-BH-A0BT-01	0	breast	CA
TCGA-BH-A0BV-11	1.5287	breast	HE
TCGA-BH-A0BV-01	0	breast	CA
TCGA-BH-A0BW-11	1.2933	breast	HE
TCGA-BH-A0BW-01	0.3685	breast	CA
TCGA-BH-A0BZ-11	1.8052	breast	HE
TCGA-BH-A0BZ-01	0.6038	breast	CA
TCGA-BH-A0C0-11	0	breast	HE
TCGA-BH-A0C0-01	0	breast	CA
TCGA-BH-A0C1-01	0.3297	breast	CA
TCGA-BH-A0C3-11	0.4044	breast	HE
TCGA-BH-A0C3-01	0	breast	CA
TCGA-BH-A0C7-01	1.8235	breast	CA
TCGA-BH-A0DD-11	3.4692	breast	HE
TCGA-BH-A0DD-01	7.7031	breast	CA
TCGA-BH-A0DE-01	0	breast	CA
TCGA-BH-A0DG-11	0	breast	HE
TCGA-BH-A0DG-01	0	breast	CA
TCGA-BH-A0DH-11	0	breast	HE
TCGA-BH-A0DH-01	0	breast	CA
TCGA-BH-A0DI-01	0.415	breast	CA
TCGA-BH-A0DK-11	0.2915	breast	HE
TCGA-BH-A0DK-01	0	breast	CA
TCGA-BH-A0DL-11	0	breast	HE
TCGA-BH-A0DL-01	0	breast	CA
TCGA-BH-A0DO-11	1.1459	breast	HE
TCGA-BH-A0DO-01	0	breast	CA
TCGA-BH-A0DP-11	0.3392	breast	HE
TCGA-BH-A0DP-01	0.4286	breast	CA
TCGA-BH-A0DQ-11	0	breast	HE
TCGA-BH-A0DQ-01	0.4087	breast	CA
TCGA-BH-A0DS-01	0.4801	breast	CA
TCGA-BH-A0DT-11	0.3651	breast	HE
TCGA-BH-A0DT-01	0	breast	CA
TCGA-BH-A0DV-11	0.3316	breast	HE
TCGA-BH-A0DV-01	0	breast	CA
TCGA-BH-A0DX-01	0	breast	CA
TCGA-BH-A0DZ-11	0.4433	breast	HE
TCGA-BH-A0DZ-01	0	breast	CA
TCGA-BH-A0E0-11	0	breast	HE
TCGA-BH-A0E0-01	0	breast	CA
TCGA-BH-A0E1-11	0	breast	HE
TCGA-BH-A0E1-01	1.5837	breast	CA
TCGA-BH-A0E2-01	1.1774	breast	CA
TCGA-BH-A0E6-01	0	breast	CA
TCGA-BH-A0E7-01	1.1509	breast	CA
TCGA-BH-A0E9-01	0	breast	CA
TCGA-BH-A0EA-01	0.4785	breast	CA
TCGA-BH-A0EB-01	0	breast	CA
TCGA-BH-A0EE-01	0	breast	CA
TCGA-BH-A0EI-01	1.1587	breast	CA
TCGA-BH-A0GY-01	0.4509	breast	CA
TCGA-BH-A0GZ-01	0.4793	breast	CA
TCGA-BH-A0H0-01	0	breast	CA
TCGA-BH-A0H3-01	1.9361	breast	CA
TCGA-BH-A0H5-11	0.4155	breast	HE
TCGA-BH-A0H5-01	0	breast	CA
TCGA-BH-A0H6-01	0	breast	CA
TCGA-BH-A0H7-11	0	breast	HE
TCGA-BH-A0H7-01	0	breast	CA
TCGA-BH-A0H9-11	2.3966	breast	HE
TCGA-BH-A0H9-01	0	breast	CA
TCGA-BH-A0HA-11	0	breast	HE
TCGA-BH-A0HA-01	0	breast	CA
TCGA-BH-A0HB-01	0	breast	CA
TCGA-BH-A0HF-01	0	breast	CA
TCGA-BH-A0HI-01	0.3516	breast	CA
TCGA-BH-A0HK-11	0.3734	breast	HE
TCGA-BH-A0HK-01	1.5806	breast	CA
TCGA-BH-A0HL-01	313.72	breast	CA
TCGA-BH-A0HN-01	0	breast	CA
TCGA-BH-A0HO-01	0.5656	breast	CA
TCGA-BH-A0HP-01	0	breast	CA
TCGA-BH-A0HQ-01	0	breast	CA
TCGA-BH-A0HU-01	1.6803	breast	CA
TCGA-BH-A0HW-01	1.1871	breast	CA
TCGA-BH-A0HX-01	0	breast	CA
TCGA-BH-A0HY-01	0	breast	CA
TCGA-BH-A0RX-01	0.4778	breast	CA
TCGA-BH-A0W3-01	0.8783	breast	CA
TCGA-BH-A0W4-01	0	breast	CA
TCGA-BH-A0W5-01	1.7357	breast	CA
TCGA-BH-A0W7-01	1.6435	breast	CA
TCGA-BH-A0WA-01	32.1555	breast	CA
TCGA-BH-A18F-01	0	breast	CA
TCGA-BH-A18G-01	0	breast	CA
TCGA-BH-A18H-01	0	breast	CA
TCGA-BH-A18I-01	0.5343	breast	CA
TCGA-BH-A18J-11	0	breast	HE
TCGA-BH-A18J-01	0.6989	breast	CA
TCGA-BH-A18K-11	0.9328	breast	HE
TCGA-BH-A18K-01	0.3541	breast	CA
TCGA-BH-A18L-11	1.6821	breast	HE
TCGA-BH-A18L-01	0	breast	CA
TCGA-BH-A18M-11	0.4407	breast	HE
TCGA-BH-A18M-01	0.3673	breast	CA
TCGA-BH-A18N-11	3.6376	breast	HE
TCGA-BH-A18N-01	0.3432	breast	CA
TCGA-BH-A18P-11	1.7065	breast	HE
TCGA-BH-A18P-01	0.7324	breast	CA
TCGA-BH-A18Q-11	0.3142	breast	HE
TCGA-BH-A18Q-01	0	breast	CA
TCGA-BH-A18R-11	0.317	breast	HE
TCGA-BH-A18R-01	0.2972	breast	CA
TCGA-BH-A18S-11	0.4744	breast	HE
TCGA-BH-A18S-01	0	breast	CA
TCGA-BH-A18T-01	0	breast	CA
TCGA-BH-A18U-11	0.4717	breast	HE
TCGA-BH-A18U-01	0.3517	breast	CA
TCGA-BH-A18V-11	0	breast	HE
TCGA-BH-A18V-06	0	breast	CA
TCGA-BH-A18V-01	0	breast	CA
TCGA-BH-A1EN-11	0.885	breast	HE
TCGA-BH-A1EN-01	0	breast	CA
TCGA-BH-A1EO-11	0.4786	breast	HE
TCGA-BH-A1EO-01	1.1445	breast	CA
TCGA-BH-A1ES-06	2.1598	breast	CA
TCGA-BH-A1ES-01	0	breast	CA
TCGA-BH-A1ET-11	0.2548	breast	HE
TCGA-BH-A1ET-01	0.4305	breast	CA
TCGA-BH-A1EU-11	1.23	breast	HE
TCGA-BH-A1EU-01	0.4129	breast	CA
TCGA-BH-A1EV-11	0.4922	breast	HE
TCGA-BH-A1EV-01	1.9404	breast	CA
TCGA-BH-A1EW-11	0.8487	breast	HE
TCGA-BH-A1EW-01	0.3595	breast	CA
TCGA-BH-A1EX-01	0	breast	CA
TCGA-BH-A1EY-01	1.9504	breast	CA
TCGA-BH-A1F0-11	0.306	breast	HE
TCGA-BH-A1F0-01	0.2151	breast	CA
TCGA-BH-A1F2-11	1.7362	breast	HE
TCGA-BH-A1F2-01	0	breast	CA
TCGA-BH-A1F5-01	0.3685	breast	CA
TCGA-BH-A1F6-11	3.2239	breast	HE
TCGA-BH-A1F6-01	0.4715	breast	CA
TCGA-BH-A1F8-11	0.5737	breast	HE
TCGA-BH-A1F8-01	0.5787	breast	CA
TCGA-BH-A1FB-11	0	breast	HE
TCGA-BH-A1FB-01	0.2935	breast	CA
TCGA-BH-A1FC-11	1.1834	breast	HE
TCGA-BH-A1FC-01	0	breast	CA
TCGA-BH-A1FD-11	0.684	breast	HE
TCGA-BH-A1FD-01	0	breast	CA
TCGA-BH-A1FE-11	0	breast	HE
TCGA-BH-A1FE-06	2.109	breast	CA
TCGA-BH-A1FE-01	0.5387	breast	CA
TCGA-BH-A1FG-11	0	breast	HE
TCGA-BH-A1FG-01	0.7283	breast	CA
TCGA-BH-A1FH-11	0	breast	HE
TCGA-BH-A1FH-01	0.3096	breast	CA
TCGA-BH-A1FJ-11	0.5292	breast	HE
TCGA-BH-A1FJ-01	0	breast	CA
TCGA-BH-A1FL-01	0.2709	breast	CA
TCGA-BH-A1FM-11	0.3053	breast	HE
TCGA-BH-A1FM-01	0.3625	breast	CA
TCGA-BH-A1FN-11	0	breast	HE
TCGA-BH-A1FN-01	0	breast	CA
TCGA-BH-A1FR-11	0	breast	HE
TCGA-BH-A1FR-01	0	breast	CA
TCGA-BH-A1FU-11	0.5244	breast	HE
TCGA-BH-A1FU-01	0.8662	breast	CA
TCGA-BH-A201-01	0	breast	CA
TCGA-BH-A202-01	0	breast	CA
TCGA-BH-A203-11	0	breast	HE
TCGA-BH-A203-01	0	breast	CA
TCGA-BH-A204-11	1.9342	breast	HE
TCGA-BH-A204-01	16.1162	breast	CA
TCGA-BH-A208-11	0	breast	HE
TCGA-BH-A208-01	0.4358	breast	CA
TCGA-BH-A209-11	0	breast	HE
TCGA-BH-A209-01	0.5919	breast	CA
TCGA-BH-A28O-01	1.8387	breast	CA
TCGA-BH-A28Q-01	0	breast	CA
TCGA-BH-A2L8-01	0	breast	CA
TCGA-BH-A42T-01	0.9561	breast	CA
TCGA-BH-A42U-01	0.7208	breast	CA
TCGA-BH-A42V-01	0.2911	breast	CA
TCGA-BH-A5IZ-01	0.4163	breast	CA
TCGA-BH-A5J0-01	0	breast	CA
TCGA-BH-A6R8-01	0	breast	CA
TCGA-BH-A6R9-01	0	breast	CA
TCGA-BH-A8FY-01	0.5547	breast	CA
TCGA-BH-A8FZ-01	0.42	breast	CA
TCGA-BH-A8G0-01	0	breast	CA
TCGA-BH-AB28-01	0	breast	CA
TCGA-C8-A12K-01	0	breast	CA
TCGA-C8-A12L-01	0.3957	breast	CA
TCGA-C8-A12M-01	1747.15	breast	CA
TCGA-C8-A12N-01	0	breast	CA
TCGA-C8-A12O-01	0.3555	breast	CA
TCGA-C8-A12P-01	0.3821	breast	CA
TCGA-C8-A12Q-01	0.5971	breast	CA
TCGA-C8-A12T-01	0	breast	CA
TCGA-C8-A12U-01	4.3253	breast	CA
TCGA-C8-A12V-01	0	breast	CA
TCGA-C8-A12W-01	0.8632	breast	CA
TCGA-C8-A12X-01	0	breast	CA
TCGA-C8-A12Y-01	0	breast	CA
TCGA-C8-A12Z-01	0	breast	CA
TCGA-C8-A130-01	0.759	breast	CA
TCGA-C8-A131-01	0.4812	breast	CA
TCGA-C8-A132-01	3.0888	breast	CA
TCGA-C8-A133-01	0.8818	breast	CA
TCGA-C8-A134-01	0.2118	breast	CA
TCGA-C8-A135-01	0	breast	CA
TCGA-C8-A137-01	5.8417	breast	CA
TCGA-C8-A138-01	7.1915	breast	CA
TCGA-C8-A1HE-01	0	breast	CA
TCGA-C8-A1HF-01	0.297	breast	CA
TCGA-C8-A1HG-01	0	breast	CA
TCGA-C8-A1HI-01	6.47	breast	CA
TCGA-C8-A1HJ-01	0	breast	CA
TCGA-C8-A1HK-01	3.0008	breast	CA
TCGA-C8-A1HL-01	0	breast	CA
TCGA-C8-A1HM-01	0	breast	CA
TCGA-C8-A1HN-01	0.2638	breast	CA
TCGA-C8-A1HO-01	1.2338	breast	CA
TCGA-C8-A26V-01	0	breast	CA
TCGA-C8-A26W-01	0.2783	breast	CA
TCGA-C8-A26X-01	0.4593	breast	CA
TCGA-C8-A26Y-01	0	breast	CA
TCGA-C8-A26Z-01	0.2995	breast	CA
TCGA-C8-A273-01	0	breast	CA
TCGA-C8-A274-01	0.8298	breast	CA
TCGA-C8-A275-01	0	breast	CA
TCGA-C8-A278-01	0	breast	CA
TCGA-C8-A27A-01	94.9291	breast	CA
TCGA-C8-A27B-01	0.261	breast	CA
TCGA-C8-A3M7-01	2.2966	breast	CA
TCGA-C8-A3M8-01	0.5333	breast	CA
TCGA-C8-A8HP-01	0.6076	breast	CA
TCGA-C8-A8HQ-01	3.1034	breast	CA
TCGA-C8-A8HR-01	1.3096	breast	CA
TCGA-D8-A13Y-01	144.195	breast	CA
TCGA-D8-A13Z-01	1.8893	breast	CA
TCGA-D8-A140-01	1.9623	breast	CA
TCGA-D8-A141-01	0.3404	breast	CA
TCGA-D8-A142-01	0.5312	breast	CA
TCGA-D8-A143-01	21.9409	breast	CA
TCGA-D8-A145-01	0	breast	CA
TCGA-D8-A146-01	1.068	breast	CA
TCGA-D8-A147-01	0	breast	CA
TCGA-D8-A1J8-01	0.8217	breast	CA
TCGA-D8-A1J9-01	1.8315	breast	CA
TCGA-D8-A1JA-01	6.2297	breast	CA
TCGA-D8-A1JB-01	0	breast	CA
TCGA-D8-A1JC-01	0	breast	CA
TCGA-D8-A1JD-01	0.485	breast	CA
TCGA-D8-A1JE-01	0	breast	CA
TCGA-D8-A1JF-01	0	breast	CA
TCGA-D8-A1JG-01	0	breast	CA
TCGA-D8-A1JH-01	1.2745	breast	CA
TCGA-D8-A1JI-01	0	breast	CA
TCGA-D8-A1JJ-01	0.5883	breast	CA
TCGA-D8-A1JK-01	0.9529	breast	CA
TCGA-D8-A1JL-01	0.2445	breast	CA
TCGA-D8-A1JM-01	0.6139	breast	CA
TCGA-D8-A1JN-01	0.5182	breast	CA
TCGA-D8-A1JP-01	0.9606	breast	CA
TCGA-D8-A1JS-01	0	breast	CA
TCGA-D8-A1JT-01	0	breast	CA
TCGA-D8-A1JU-01	0	breast	CA
TCGA-D8-A1X5-01	1.309	breast	CA
TCGA-D8-A1X6-01	0.2551	breast	CA
TCGA-D8-A1X7-01	0	breast	CA
TCGA-D8-A1X8-01	1.2732	breast	CA
TCGA-D8-A1X9-01	1.0118	breast	CA
TCGA-D8-A1XA-01	0.4057	breast	CA
TCGA-D8-A1XB-01	0	breast	CA
TCGA-D8-A1XC-01	0	breast	CA
TCGA-D8-A1XD-01	0	breast	CA
TCGA-D8-A1XF-01	0.6989	breast	CA
TCGA-D8-A1XG-01	1.5471	breast	CA
TCGA-D8-A1XJ-01	1.5098	breast	CA
TCGA-D8-A1XK-01	0	breast	CA
TCGA-D8-A1XL-01	0	breast	CA
TCGA-D8-A1XM-01	0	breast	CA
TCGA-D8-A1XO-01	0.2788	breast	CA
TCGA-D8-A1XQ-01	0	breast	CA
TCGA-D8-A1XR-01	0	breast	CA
TCGA-D8-A1XS-01	0.2923	breast	CA
TCGA-D8-A1XT-01	0.2646	breast	CA
TCGA-D8-A1XU-01	0.2866	breast	CA
TCGA-D8-A1XV-01	0	breast	CA
TCGA-D8-A1XW-01	0.301	breast	CA
TCGA-D8-A1XY-01	0	breast	CA
TCGA-D8-A1XZ-01	0	breast	CA
TCGA-D8-A1Y0-01	0.2516	breast	CA
TCGA-D8-A1Y1-01	1.8681	breast	CA
TCGA-D8-A1Y2-01	0	breast	CA
TCGA-D8-A1Y3-01	0	breast	CA
TCGA-D8-A27E-01	0.288	breast	CA
TCGA-D8-A27F-01	4.0613	breast	CA
TCGA-D8-A27G-01	0.3237	breast	CA
TCGA-D8-A27H-01	0	breast	CA
TCGA-D8-A27I-01	0	breast	CA
TCGA-D8-A27K-01	0.9769	breast	CA
TCGA-D8-A27L-01	3.5202	breast	CA
TCGA-D8-A27M-01	0.6158	breast	CA
TCGA-D8-A27N-01	0.331	breast	CA
TCGA-D8-A27P-01	0	breast	CA
TCGA-D8-A27R-01	0.8215	breast	CA
TCGA-D8-A27T-01	0	breast	CA
TCGA-D8-A27V-01	0.2097	breast	CA
TCGA-D8-A27W-01	1.9632	breast	CA
TCGA-D8-A3Z5-01	0.6798	breast	CA
TCGA-D8-A3Z6-01	0.983	breast	CA
TCGA-D8-A4Z1-01	0.5133	breast	CA
TCGA-D8-A73U-01	0	breast	CA
TCGA-D8-A73W-01	0	breast	CA
TCGA-D8-A73X-01	0	breast	CA
TCGA-E2-A105-01	0.3205	breast	CA
TCGA-E2-A106-01	0	breast	CA
TCGA-E2-A107-01	0.6612	breast	CA
TCGA-E2-A108-01	0	breast	CA
TCGA-E2-A109-01	0	breast	CA
TCGA-E2-A10A-01	0	breast	CA
TCGA-E2-A10B-01	13.9403	breast	CA
TCGA-E2-A10C-01	0	breast	CA
TCGA-E2-A10E-01	0.6264	breast	CA
TCGA-E2-A10F-01	1.0898	breast	CA
TCGA-E2-A14N-01	0	breast	CA
TCGA-E2-A14O-01	0.8016	breast	CA
TCGA-E2-A14P-01	0	breast	CA
TCGA-E2-A14Q-01	0.3319	breast	CA
TCGA-E2-A14R-01	0	breast	CA
TCGA-E2-A14S-01	0.6212	breast	CA
TCGA-E2-A14T-01	8.7099	breast	CA
TCGA-E2-A14U-01	0.9349	breast	CA
TCGA-E2-A14V-01	0	breast	CA
TCGA-E2-A14W-01	0	breast	CA
TCGA-E2-A14X-01	0	breast	CA
TCGA-E2-A14Y-01	0	breast	CA
TCGA-E2-A14Z-01	2.2422	breast	CA
TCGA-E2-A150-01	0.8094	breast	CA
TCGA-E2-A152-01	0.7915	breast	CA
TCGA-E2-A153-11	0.4542	breast	HE
TCGA-E2-A153-01	0	breast	CA
TCGA-E2-A154-01	1.4911	breast	CA
TCGA-E2-A155-01	0.2822	breast	CA
TCGA-E2-A156-01	0	breast	CA
TCGA-E2-A158-11	3.7523	breast	HE
TCGA-E2-A158-01	0	breast	CA
TCGA-E2-A159-01	0	breast	CA
TCGA-E2-A15A-06	0.6085	breast	CA
TCGA-E2-A15A-01	0.6398	breast	CA
TCGA-E2-A15C-01	0	breast	CA
TCGA-E2-A15D-01	2.4518	breast	CA
TCGA-E2-A15E-06	0	breast	CA
TCGA-E2-A15E-01	0	breast	CA
TCGA-E2-A15F-01	0	breast	CA
TCGA-E2-A15G-01	0	breast	CA
TCGA-E2-A15H-01	0.4024	breast	CA
TCGA-E2-A15I-11	0	breast	HE
TCGA-E2-A15I-01	0	breast	CA
TCGA-E2-A15J-01	0.3534	breast	CA
TCGA-E2-A15K-11	0.9629	breast	HE
TCGA-E2-A15K-06	0.6736	breast	CA
TCGA-E2-A15K-01	0	breast	CA
TCGA-E2-A15L-01	0.319	breast	CA
TCGA-E2-A15M-11	0.4598	breast	HE
TCGA-E2-A15M-01	1.2376	breast	CA
TCGA-E2-A15O-01	4.1207	breast	CA
TCGA-E2-A15P-01	0.2737	breast	CA
TCGA-E2-A15R-01	0	breast	CA
TCGA-E2-A15S-01	21.2797	breast	CA
TCGA-E2-A15T-01	0.6274	breast	CA
TCGA-E2-A1AZ-01	0.7502	breast	CA
TCGA-E2-A1B0-01	0.3713	breast	CA
TCGA-E2-A1B1-01	0.2105	breast	CA
TCGA-E2-A1B4-01	0	breast	CA
TCGA-E2-A1B5-01	0	breast	CA
TCGA-E2-A1B6-01	0.2231	breast	CA
TCGA-E2-A1BC-11	1.4268	breast	HE
TCGA-E2-A1BC-01	0.7955	breast	CA
TCGA-E2-A1BD-01	0	breast	CA
TCGA-E2-A1IE-01	0.4983	breast	CA
TCGA-E2-A1IF-01	0.4247	breast	CA
TCGA-E2-A1IG-11	1.0576	breast	HE
TCGA-E2-A1IG-01	0.812	breast	CA
TCGA-E2-A1IH-01	0.3281	breast	CA
TCGA-E2-A1II-01	0	breast	CA
TCGA-E2-A1IJ-01	0	breast	CA
TCGA-E2-A1IK-01	1.1111	breast	CA
TCGA-E2-A1IL-01	0.4586	breast	CA
TCGA-E2-A1IN-01	0.8174	breast	CA
TCGA-E2-A1IO-01	0.3708	breast	CA
TCGA-E2-A1IU-01	0	breast	CA
TCGA-E2-A1L6-01	0	breast	CA
TCGA-E2-A1L7-11	0.4072	breast	HE
TCGA-E2-A1L7-01	1.4558	breast	CA
TCGA-E2-A1L8-01	0	breast	CA
TCGA-E2-A1L9-01	0	breast	CA
TCGA-E2-A1LA-01	8.4557	breast	CA
TCGA-E2-A1LB-11	1.6387	breast	HE
TCGA-E2-A1LB-01	0	breast	CA
TCGA-E2-A1LE-01	1.2702	breast	CA
TCGA-E2-A1LG-01	15.6634	breast	CA
TCGA-E2-A1LH-11	0.4792	breast	HE
TCGA-E2-A1LH-01	0.7718	breast	CA
TCGA-E2-A1LI-01	0	breast	CA
TCGA-E2-A1LK-01	0	breast	CA
TCGA-E2-A1LL-01	14.9705	breast	CA
TCGA-E2-A1LS-11	2.9647	breast	HE
TCGA-E2-A1LS-01	0	breast	CA
TCGA-E2-A2P5-01	0.3712	breast	CA
TCGA-E2-A2P6-01	0	breast	CA
TCGA-E2-A3DX-01	0.6417	breast	CA
TCGA-E2-A56Z-01	81.1542	breast	CA
TCGA-E2-A570-01	1.6051	breast	CA
TCGA-E2-A572-01	0.4998	breast	CA
TCGA-E2-A573-01	0	breast	CA
TCGA-E2-A574-01	0	breast	CA
TCGA-E2-A576-01	1.3749	breast	CA
TCGA-E2-A9RU-01	0	breast	CA
TCGA-E9-A1N3-01	1.1284	breast	CA
TCGA-E9-A1N4-11	0	breast	HE
TCGA-E9-A1N4-01	0.4934	breast	CA
TCGA-E9-A1N5-11	0.6729	breast	HE
TCGA-E9-A1N5-01	0	breast	CA
TCGA-E9-A1N6-11	1.8596	breast	HE
TCGA-E9-A1N6-01	0	breast	CA
TCGA-E9-A1N8-01	0	breast	CA
TCGA-E9-A1N9-11	0	breast	HE
TCGA-E9-A1N9-01	0.9093	breast	CA
TCGA-E9-A1NA-11	0.7672	breast	HE
TCGA-E9-A1NA-01	0	breast	CA
TCGA-E9-A1NC-01	0.9466	breast	CA
TCGA-E9-A1ND-11	0.4839	breast	HE
TCGA-E9-A1ND-01	0	breast	CA
TCGA-E9-A1NE-01	1.0679	breast	CA
TCGA-E9-A1NF-11	0.4587	breast	HE
TCGA-E9-A1NF-01	0	breast	CA
TCGA-E9-A1NG-11	0.4472	breast	HE
TCGA-E9-A1NG-01	0.609	breast	CA
TCGA-E9-A1NH-01	0	breast	CA
TCGA-E9-A1NI-01	6.7779	breast	CA
TCGA-E9-A1QZ-01	0.6076	breast	CA
TCGA-E9-A1R0-01	1.4665	breast	CA
TCGA-E9-A1R2-01	0.46	breast	CA
TCGA-E9-A1R3-01	0.501	breast	CA
TCGA-E9-A1R4-01	0	breast	CA
TCGA-E9-A1R5-01	0	breast	CA
TCGA-E9-A1R6-01	0.3649	breast	CA
TCGA-E9-A1R7-11	2.0227	breast	HE
TCGA-E9-A1R7-01	2.1112	breast	CA
TCGA-E9-A1RA-01	0.9416	breast	CA
TCGA-E9-A1RB-11	0.3123	breast	HE
TCGA-E9-A1RB-01	0	breast	CA
TCGA-E9-A1RC-11	1.3982	breast	HE
TCGA-E9-A1RC-01	0	breast	CA
TCGA-E9-A1RD-11	0.9325	breast	HE
TCGA-E9-A1RD-01	0.5146	breast	CA
TCGA-E9-A1RE-01	0.2917	breast	CA
TCGA-E9-A1RF-11	0	breast	HE
TCGA-E9-A1RF-01	0	breast	CA
TCGA-E9-A1RG-01	0.4621	breast	CA
TCGA-E9-A1RH-11	1.2563	breast	HE
TCGA-E9-A1RH-01	0	breast	CA
TCGA-E9-A1RI-11	3.8644	breast	HE
TCGA-E9-A1RI-01	0	breast	CA
TCGA-E9-A226-01	0	breast	CA
TCGA-E9-A227-01	0.3137	breast	CA
TCGA-E9-A228-01	0.8644	breast	CA
TCGA-E9-A229-01	0.5498	breast	CA
TCGA-E9-A22A-01	0.295	breast	CA
TCGA-E9-A22B-01	0.3194	breast	CA
TCGA-E9-A22D-01	0.2578	breast	CA
TCGA-E9-A22E-01	0.3744	breast	CA
TCGA-E9-A22G-01	0	breast	CA
TCGA-E9-A22H-01	0.2522	breast	CA
TCGA-E9-A243-01	0	breast	CA
TCGA-E9-A244-01	0	breast	CA
TCGA-E9-A245-01	39.5201	breast	CA
TCGA-E9-A247-01	0	breast	CA
TCGA-E9-A248-01	0.3237	breast	CA
TCGA-E9-A249-01	0.2637	breast	CA
TCGA-E9-A24A-01	0.5999	breast	CA
TCGA-E9-A295-01	1.9317	breast	CA
TCGA-E9-A2JS-01	1.0341	breast	CA
TCGA-E9-A2JT-01	0	breast	CA
TCGA-E9-A3HO-01	0	breast	CA
TCGA-E9-A3Q9-01	0.3909	breast	CA
TCGA-E9-A3QA-01	0	breast	CA
TCGA-E9-A3X8-01	0	breast	CA
TCGA-E9-A54X-01	0	breast	CA
TCGA-E9-A54Y-01	0.5924	breast	CA
TCGA-E9-A5FK-01	0	breast	CA
TCGA-E9-A5FL-01	14.2119	breast	CA
TCGA-E9-A5UO-01	0	breast	CA
TCGA-E9-A5UP-01	0.3994	breast	CA
TCGA-E9-A6HE-01	0	breast	CA
TCGA-EW-A1IW-01	1.3665	breast	CA
TCGA-EW-A1IX-01	0	breast	CA
TCGA-EW-A1IY-01	0	breast	CA
TCGA-EW-A1IZ-01	0	breast	CA
TCGA-EW-A1J1-01	0.6416	breast	CA
TCGA-EW-A1J2-01	0.7532	breast	CA
TCGA-EW-A1J3-01	0.3345	breast	CA
TCGA-EW-A1J5-01	0.2632	breast	CA
TCGA-EW-A1J6-01	0.4543	breast	CA
TCGA-EW-A1OV-01	0.5274	breast	CA
TCGA-EW-A1OW-01	0	breast	CA
TCGA-EW-A1OX-01	0	breast	CA
TCGA-EW-A1OY-01	1.5504	breast	CA
TCGA-EW-A1OZ-01	0	breast	CA
TCGA-EW-A1P0-01	0	breast	CA
TCGA-EW-A1P1-01	0	breast	CA
TCGA-EW-A1P3-01	0.5574	breast	CA
TCGA-EW-A1P4-01	0	breast	CA
TCGA-EW-A1P5-01	0.3807	breast	CA
TCGA-EW-A1P6-01	0.5292	breast	CA
TCGA-EW-A1P7-01	0.8278	breast	CA
TCGA-EW-A1P8-01	0.3584	breast	CA
TCGA-EW-A1PA-01	0	breast	CA
TCGA-EW-A1PB-01	0	breast	CA
TCGA-EW-A1PC-01	0.4704	breast	CA
TCGA-EW-A1PD-01	1.0128	breast	CA
TCGA-EW-A1PE-01	0.3179	breast	CA
TCGA-EW-A1PF-01	1.4394	breast	CA
TCGA-EW-A1PG-01	0	breast	CA
TCGA-EW-A1PH-01	9.0058	breast	CA
TCGA-EW-A2FR-01	0.2999	breast	CA
TCGA-EW-A2FS-01	0.7416	breast	CA
TCGA-EW-A2FV-01	0.2847	breast	CA
TCGA-EW-A2FW-01	0.3722	breast	CA
TCGA-EW-A3E8-01	0.2825	breast	CA
TCGA-EW-A3U0-01	2.019	breast	CA
TCGA-EW-A423-01	2.3006	breast	CA
TCGA-EW-A424-01	0	breast	CA
TCGA-EW-A6S9-01	0	breast	CA
TCGA-EW-A6SA-01	0	breast	CA
TCGA-EW-A6SB-01	0	breast	CA
TCGA-EW-A6SC-01	0.4198	breast	CA
TCGA-EW-A6SD-01	0.838	breast	CA
TCGA-GI-A2C8-11	22.7508	breast	HE
TCGA-GI-A2C8-01	0.3347	breast	CA
TCGA-GI-A2C9-11	0.6363	breast	HE
TCGA-GI-A2C9-01	0	breast	CA
TCGA-GM-A2D9-01	0.7231	breast	CA
TCGA-GM-A2DA-01	1.0858	breast	CA
TCGA-GM-A2DB-01	2.2371	breast	CA
TCGA-GM-A2DC-01	0	breast	CA
TCGA-GM-A2DD-01	0	breast	CA
TCGA-GM-A2DF-01	1.004	breast	CA
TCGA-GM-A2DH-01	5.9974	breast	CA
TCGA-GM-A2DI-01	0	breast	CA
TCGA-GM-A2DK-01	0	breast	CA
TCGA-GM-A2DL-01	0.4712	breast	CA
TCGA-GM-A2DM-01	0	breast	CA
TCGA-GM-A2DN-01	0	breast	CA
TCGA-GM-A2DO-01	1.9685	breast	CA
TCGA-GM-A3NW-01	0.3695	breast	CA
TCGA-GM-A3NY-01	0.3466	breast	CA
TCGA-GM-A3XG-01	0	breast	CA
TCGA-GM-A3XL-01	0	breast	CA
TCGA-GM-A3XN-01	0.3549	breast	CA
TCGA-GM-A4E0-01	1.4686	breast	CA
TCGA-GM-A5PV-01	0	breast	CA
TCGA-GM-A5PX-01	1.5631	breast	CA
TCGA-HN-A2NL-01	0.3406	breast	CA
TCGA-HN-A2OB-01	0.4496	breast	CA
TCGA-JL-A3YW-01	0.7205	breast	CA
TCGA-JL-A3YX-01	0.3097	breast	CA
TCGA-LD-A66U-01	0	breast	CA
TCGA-LD-A74U-01	0.8172	breast	CA
TCGA-LD-A7W5-01	0	breast	CA
TCGA-LD-A7W6-01	0	breast	CA
TCGA-LD-A9QF-01	0	breast	CA
TCGA-LL-A440-01	0	breast	CA
TCGA-LL-A441-01	0	breast	CA
TCGA-LL-A442-01	1.039	breast	CA
TCGA-LL-A50Y-01	0	breast	CA
TCGA-LL-A5YL-01	0	breast	CA
TCGA-LL-A5YM-01	1.5285	breast	CA
TCGA-LL-A5YN-01	0	breast	CA
TCGA-LL-A5YO-01	2.7537	breast	CA
TCGA-LL-A5YP-01	0.9042	breast	CA
TCGA-LL-A6FP-01	0	breast	CA
TCGA-LL-A6FQ-01	0	breast	CA
TCGA-LL-A6FR-01	0	breast	CA
TCGA-LL-A73Y-01	0.3635	breast	CA
TCGA-LL-A73Z-01	0.9183	breast	CA
TCGA-LL-A740-01	0	breast	CA
TCGA-LL-A7SZ-01	0.6969	breast	CA
TCGA-LL-A7T0-01	0.4708	breast	CA
TCGA-LL-A8F5-01	0.5247	breast	CA
TCGA-LL-A9Q3-01	0	breast	CA
TCGA-LQ-A4E4-01	2.4936	breast	CA
TCGA-MS-A51U-01	0	breast	CA
TCGA-OK-A5Q2-01	1.5215	breast	CA
TCGA-OL-A5D6-01	0.5126	breast	CA
TCGA-OL-A5D7-01	0.9557	breast	CA
TCGA-OL-A5D8-01	0	breast	CA
TCGA-OL-A5DA-01	1.2459	breast	CA
TCGA-OL-A5RU-01	0.432	breast	CA
TCGA-OL-A5RV-01	0.4172	breast	CA
TCGA-OL-A5RW-01	1.5068	breast	CA
TCGA-OL-A5RX-01	0	breast	CA
TCGA-OL-A5RY-01	1.0194	breast	CA
TCGA-OL-A5RZ-01	0.5115	breast	CA
TCGA-OL-A5S0-01	0	breast	CA
TCGA-OL-A66H-01	0	breast	CA
TCGA-OL-A66I-01	0	breast	CA
TCGA-OL-A66J-01	0	breast	CA
TCGA-OL-A66K-01	0	breast	CA
TCGA-OL-A66L-01	0.9498	breast	CA
TCGA-OL-A66N-01	0.4258	breast	CA
TCGA-OL-A66O-01	1.452	breast	CA
TCGA-OL-A66P-01	0	breast	CA
TCGA-OL-A6VO-01	0.6716	breast	CA
TCGA-OL-A6VQ-01	0	breast	CA
TCGA-OL-A6VR-01	0	breast	CA
TCGA-OL-A97C-01	0	breast	CA
TCGA-PE-A5DC-01	3.8631	breast	CA
TCGA-PE-A5DD-01	0.994	breast	CA
TCGA-PE-A5DE-01	1.3324	breast	CA
TCGA-PL-A8LV-01	0.4572	breast	CA
TCGA-PL-A8LX-01	0.4451	breast	CA
TCGA-PL-A8LY-01	0	breast	CA
TCGA-PL-A8LZ-01	1.7081	breast	CA
TCGA-S3-A6ZF-01	1.3141	breast	CA
TCGA-S3-A6ZG-01	0	breast	CA
TCGA-S3-A6ZH-01	0.3149	breast	CA
TCGA-S3-AA0Z-01	1.0277	breast	CA
TCGA-S3-AA10-01	0	breast	CA
TCGA-S3-AA11-01	0	breast	CA
TCGA-S3-AA12-01	0.49	breast	CA
TCGA-S3-AA14-01	0	breast	CA
TCGA-S3-AA15-01	0.6075	breast	CA
TCGA-S3-AA17-01	0.8674	breast	CA
TCGA-UL-AAZ6-01	1.5969	breast	CA
TCGA-UU-A93S-01	0	breast	CA
TCGA-V7-A7HQ-01	1.8475	breast	CA
TCGA-W8-A86G-01	0	breast	CA
TCGA-WT-AB41-01	3.1546	breast	CA
TCGA-WT-AB44-01	0	breast	CA
TCGA-XX-A899-01	0	breast	CA
TCGA-XX-A89A-01	3.3066	breast	CA
TCGA-Z7-A8R5-01	0	breast	CA
TCGA-Z7-A8R6-01	0	breast	CA
TCGA-2A-A8VL-01	0.5149	prostate	CA
TCGA-2A-A8VO-01	3.9877	prostate	CA
TCGA-2A-A8VT-01	0.7353	prostate	CA
TCGA-2A-A8VV-01	2.3532	prostate	CA
TCGA-2A-A8VX-01	1.0077	prostate	CA
TCGA-2A-A8W1-01	0	prostate	CA
TCGA-2A-A8W3-01	1.2267	prostate	CA
TCGA-2A-AAYF-01	0.8489	prostate	CA
TCGA-2A-AAYO-01	1.5732	prostate	CA
TCGA-2A-AAYU-01	2.5391	prostate	CA
TCGA-4L-AA1F-01	0.4331	prostate	CA
TCGA-CH-5737-01	0	prostate	CA
TCGA-CH-5738-01	1.6621	prostate	CA
TCGA-CH-5739-01	0.3975	prostate	CA
TCGA-CH-5740-01	22.7168	prostate	CA
TCGA-CH-5741-01	0	prostate	CA
TCGA-CH-5743-01	6.2133	prostate	CA
TCGA-CH-5744-01	2.7739	prostate	CA
TCGA-CH-5745-01	0.7918	prostate	CA
TCGA-CH-5746-01	1.3409	prostate	CA
TCGA-CH-5748-01	1.6681	prostate	CA
TCGA-CH-5750-01	1.1274	prostate	CA
TCGA-CH-5751-01	1.0384	prostate	CA
TCGA-CH-5752-01	4.8356	prostate	CA
TCGA-CH-5753-01	1.8446	prostate	CA
TCGA-CH-5754-01	0.6534	prostate	CA
TCGA-CH-5761-11	3.6634	prostate	HE
TCGA-CH-5761-01	0.3393	prostate	CA
TCGA-CH-5762-01	5.0898	prostate	CA
TCGA-CH-5763-01	1.382	prostate	CA
TCGA-CH-5764-01	2.4456	prostate	CA
TCGA-CH-5765-01	0.3499	prostate	CA
TCGA-CH-5766-01	2.7615	prostate	CA
TCGA-CH-5767-11	2.7911	prostate	HE
TCGA-CH-5767-01	0.3748	prostate	CA
TCGA-CH-5768-11	10.6082	prostate	HE
TCGA-CH-5768-01	3.7075	prostate	CA
TCGA-CH-5769-11	0	prostate	HE
TCGA-CH-5769-01	0	prostate	CA
TCGA-CH-5771-01	3.0107	prostate	CA
TCGA-CH-5772-01	0	prostate	CA
TCGA-CH-5788-01	0	prostate	CA
TCGA-CH-5789-01	0.4598	prostate	CA
TCGA-CH-5790-01	0	prostate	CA
TCGA-CH-5791-01	0.5699	prostate	CA
TCGA-CH-5792-01	2.06	prostate	CA
TCGA-CH-5794-01	0.309	prostate	CA
TCGA-EJ-5494-01	5.5944	prostate	CA
TCGA-EJ-5495-01	8.1044	prostate	CA
TCGA-EJ-5496-01	1.4368	prostate	CA
TCGA-EJ-5497-01	2.5537	prostate	CA
TCGA-EJ-5498-01	16.0772	prostate	CA
TCGA-EJ-5499-01	2.7916	prostate	CA
TCGA-EJ-5501-01	0	prostate	CA
TCGA-EJ-5502-01	3.4902	prostate	CA
TCGA-EJ-5503-01	2.8504	prostate	CA
TCGA-EJ-5504-01	0	prostate	CA
TCGA-EJ-5505-01	1.0714	prostate	CA
TCGA-EJ-5506-01	2.8846	prostate	CA
TCGA-EJ-5507-01	1.127	prostate	CA
TCGA-EJ-5508-01	1.5236	prostate	CA
TCGA-EJ-5509-01	1.9243	prostate	CA
TCGA-EJ-5510-01	5.1751	prostate	CA
TCGA-EJ-5511-01	0.4724	prostate	CA
TCGA-EJ-5512-01	1.6997	prostate	CA
TCGA-EJ-5514-01	0.671	prostate	CA
TCGA-EJ-5515-01	0.4353	prostate	CA
TCGA-EJ-5516-01	0.8517	prostate	CA
TCGA-EJ-5517-01	7.2418	prostate	CA
TCGA-EJ-5518-01	1.8024	prostate	CA
TCGA-EJ-5519-01	0.2755	prostate	CA
TCGA-EJ-5521-01	0.58	prostate	CA
TCGA-EJ-5522-01	2.9108	prostate	CA
TCGA-EJ-5524-01	1.1067	prostate	CA
TCGA-EJ-5525-01	0	prostate	CA
TCGA-EJ-5526-01	0.6703	prostate	CA
TCGA-EJ-5527-01	12.738	prostate	CA
TCGA-EJ-5530-01	2.4624	prostate	CA
TCGA-EJ-5531-01	1.629	prostate	CA
TCGA-EJ-5532-01	1.816	prostate	CA
TCGA-EJ-5542-01	1.8652	prostate	CA
TCGA-EJ-7115-11	1.1572	prostate	HE
TCGA-EJ-7115-01	0.7835	prostate	CA
TCGA-EJ-7123-11	20.933	prostate	HE
TCGA-EJ-7123-01	0	prostate	CA
TCGA-EJ-7125-11	2.9433	prostate	HE
TCGA-EJ-7125-01	1.2419	prostate	CA
TCGA-EJ-7218-01	0.9656	prostate	CA
TCGA-EJ-7312-01	1.2323	prostate	CA
TCGA-EJ-7314-11	16.777	prostate	HE
TCGA-EJ-7314-01	8.3472	prostate	CA
TCGA-EJ-7315-11	4.7269	prostate	HE
TCGA-EJ-7315-01	0.8671	prostate	CA
TCGA-EJ-7317-11	1.0676	prostate	HE
TCGA-EJ-7317-01	0	prostate	CA
TCGA-EJ-7318-01	0.3638	prostate	CA
TCGA-EJ-7321-11	2.9727	prostate	HE
TCGA-EJ-7321-01	1.2717	prostate	CA
TCGA-EJ-7325-01	18.1477	prostate	CA
TCGA-EJ-7327-11	2.2233	prostate	HE
TCGA-EJ-7327-01	8.5003	prostate	CA
TCGA-EJ-7328-11	12.7253	prostate	HE
TCGA-EJ-7328-01	0.8075	prostate	CA
TCGA-EJ-7330-11	10.6677	prostate	HE
TCGA-EJ-7330-01	6.5095	prostate	CA
TCGA-EJ-7331-11	11.5848	prostate	HE
TCGA-EJ-7331-01	2.464	prostate	CA
TCGA-EJ-7781-11	22.7114	prostate	HE
TCGA-EJ-7781-01	0.3269	prostate	CA
TCGA-EJ-7782-11	1.2	prostate	HE
TCGA-EJ-7782-01	0.2967	prostate	CA
TCGA-EJ-7783-11	11.6756	prostate	HE
TCGA-EJ-7783-01	12.5124	prostate	CA
TCGA-EJ-7784-11	7.3725	prostate	HE
TCGA-EJ-7784-01	0.9282	prostate	CA
TCGA-EJ-7785-11	10.8925	prostate	HE
TCGA-EJ-7785-01	1.1102	prostate	CA
TCGA-EJ-7786-11	5.8958	prostate	HE
TCGA-EJ-7786-01	1.7787	prostate	CA
TCGA-EJ-7788-01	0	prostate	CA
TCGA-EJ-7789-11	1.9778	prostate	HE
TCGA-EJ-7789-01	0	prostate	CA
TCGA-EJ-7791-01	5.095	prostate	CA
TCGA-EJ-7792-11	4.1905	prostate	HE
TCGA-EJ-7792-01	7.5237	prostate	CA
TCGA-EJ-7793-11	2.7669	prostate	HE
TCGA-EJ-7793-01	1.5773	prostate	CA
TCGA-EJ-7794-11	10.0592	prostate	HE
TCGA-EJ-7794-01	1.9432	prostate	CA
TCGA-EJ-7797-11	12.6498	prostate	HE
TCGA-EJ-7797-01	1.7713	prostate	CA
TCGA-EJ-8468-01	2.0964	prostate	CA
TCGA-EJ-8469-01	14.4751	prostate	CA
TCGA-EJ-8470-01	218.136	prostate	CA
TCGA-EJ-8472-01	4.4045	prostate	CA
TCGA-EJ-8474-01	0.8703	prostate	CA
TCGA-EJ-A46B-01	4.4568	prostate	CA
TCGA-EJ-A46D-01	6.993	prostate	CA
TCGA-EJ-A46E-01	2.2766	prostate	CA
TCGA-EJ-A46F-01	4.6545	prostate	CA
TCGA-EJ-A46G-01	2.7174	prostate	CA
TCGA-EJ-A46H-01	8.0952	prostate	CA
TCGA-EJ-A46I-01	1.7251	prostate	CA
TCGA-EJ-A65B-01	0.5072	prostate	CA
TCGA-EJ-A65D-01	0	prostate	CA
TCGA-EJ-A65E-01	0.4709	prostate	CA
TCGA-EJ-A65F-01	19.2082	prostate	CA
TCGA-EJ-A65G-01	2.3162	prostate	CA
TCGA-EJ-A65J-01	0.7676	prostate	CA
TCGA-EJ-A65M-01	1.4556	prostate	CA
TCGA-EJ-A6RA-01	3.0151	prostate	CA
TCGA-EJ-A6RC-01	2.6975	prostate	CA
TCGA-EJ-A7NF-01	1.9408	prostate	CA
TCGA-EJ-A7NG-01	4.0229	prostate	CA
TCGA-EJ-A7NH-01	2.0178	prostate	CA
TCGA-EJ-A7NJ-01	2.815	prostate	CA
TCGA-EJ-A7NK-01	4.5274	prostate	CA
TCGA-EJ-A7NM-01	0.389	prostate	CA
TCGA-EJ-A7NN-01	2.1423	prostate	CA
TCGA-EJ-A8FN-01	4.9652	prostate	CA
TCGA-EJ-A8FO-11	25.9067	prostate	HE
TCGA-EJ-A8FO-01	2.2483	prostate	CA
TCGA-EJ-A8FP-01	2.8987	prostate	CA
TCGA-EJ-A8FS-01	0.8147	prostate	CA
TCGA-EJ-A8FU-01	3.2154	prostate	CA
TCGA-EJ-AB20-01	19.036	prostate	CA
TCGA-EJ-AB27-01	0.9698	prostate	CA
TCGA-FC-7708-01	5.1495	prostate	CA
TCGA-FC-7961-01	0.9018	prostate	CA
TCGA-FC-A4JI-01	0	prostate	CA
TCGA-FC-A5OB-01	0	prostate	CA
TCGA-FC-A66V-01	2.5657	prostate	CA
TCGA-FC-A6HD-01	0	prostate	CA
TCGA-FC-A8O0-01	0.4803	prostate	CA
TCGA-G9-6329-01	4.7657	prostate	CA
TCGA-G9-6332-01	0.439	prostate	CA
TCGA-G9-6333-11	4.4467	prostate	HE
TCGA-G9-6333-01	1.1257	prostate	CA
TCGA-G9-6336-01	3.0353	prostate	CA
TCGA-G9-6338-01	15.9915	prostate	CA
TCGA-G9-6339-01	1.6333	prostate	CA
TCGA-G9-6342-11	2.744	prostate	HE
TCGA-G9-6342-01	1.4532	prostate	CA
TCGA-G9-6343-01	7.3692	prostate	CA
TCGA-G9-6347-01	10.6101	prostate	CA
TCGA-G9-6348-11	8.1023	prostate	HE
TCGA-G9-6348-01	5.1233	prostate	CA
TCGA-G9-6351-11	3.8625	prostate	HE
TCGA-G9-6351-01	5.0487	prostate	CA
TCGA-G9-6353-01	7.3964	prostate	CA
TCGA-G9-6354-01	1.1377	prostate	CA
TCGA-G9-6356-11	8.9166	prostate	HE
TCGA-G9-6356-01	8.7552	prostate	CA
TCGA-G9-6361-01	9.0534	prostate	CA
TCGA-G9-6362-11	1.8174	prostate	HE
TCGA-G9-6362-01	0	prostate	CA
TCGA-G9-6363-11	5.2592	prostate	HE
TCGA-G9-6363-01	1.0277	prostate	CA
TCGA-G9-6364-01	8.4183	prostate	CA
TCGA-G9-6365-11	3.93	prostate	HE
TCGA-G9-6365-01	7.8855	prostate	CA
TCGA-G9-6366-01	0.3202	prostate	CA
TCGA-G9-6367-01	2.5027	prostate	CA
TCGA-G9-6369-01	0.9522	prostate	CA
TCGA-G9-6370-01	4.2433	prostate	CA
TCGA-G9-6371-01	0.6714	prostate	CA
TCGA-G9-6373-01	1.297	prostate	CA
TCGA-G9-6377-01	1.4993	prostate	CA
TCGA-G9-6378-01	23.118	prostate	CA
TCGA-G9-6379-01	11.7375	prostate	CA
TCGA-G9-6384-11	1.3411	prostate	HE
TCGA-G9-6384-01	0.5891	prostate	CA
TCGA-G9-6385-01	2.477	prostate	CA
TCGA-G9-6494-01	3.2827	prostate	CA
TCGA-G9-6496-11	7.9665	prostate	HE
TCGA-G9-6496-01	0	prostate	CA
TCGA-G9-6498-01	0	prostate	CA
TCGA-G9-6499-11	2.3803	prostate	HE
TCGA-G9-6499-01	0	prostate	CA
TCGA-G9-7509-01	8.986	prostate	CA
TCGA-G9-7510-01	1.2953	prostate	CA
TCGA-G9-7519-01	2.5968	prostate	CA
TCGA-G9-7521-01	0	prostate	CA
TCGA-G9-7522-01	5.2756	prostate	CA
TCGA-G9-7523-01	2.8664	prostate	CA
TCGA-G9-7525-01	1.685	prostate	CA
TCGA-G9-A9S0-01	0	prostate	CA
TCGA-G9-A9S4-01	31.7052	prostate	CA
TCGA-G9-A9S7-01	7.7614	prostate	CA
TCGA-H9-7775-01	0	prostate	CA
TCGA-H9-A6BX-01	5.165	prostate	CA
TCGA-H9-A6BY-01	1.4171	prostate	CA
TCGA-HC-7075-01	1.5485	prostate	CA
TCGA-HC-7077-01	0	prostate	CA
TCGA-HC-7078-01	2.6258	prostate	CA
TCGA-HC-7079-01	2.809	prostate	CA
TCGA-HC-7080-01	0	prostate	CA
TCGA-HC-7081-01	1.4859	prostate	CA
TCGA-HC-7209-01	2.3229	prostate	CA
TCGA-HC-7210-01	0.323	prostate	CA
TCGA-HC-7211-11	3.9373	prostate	HE
TCGA-HC-7211-01	0	prostate	CA
TCGA-HC-7212-01	16.5338	prostate	CA
TCGA-HC-7213-01	0.7123	prostate	CA
TCGA-HC-7230-01	1.5793	prostate	CA
TCGA-HC-7231-01	2.1723	prostate	CA
TCGA-HC-7232-01	6.937	prostate	CA
TCGA-HC-7233-01	2.4676	prostate	CA
TCGA-HC-7736-01	2.6302	prostate	CA
TCGA-HC-7737-11	6.1162	prostate	HE
TCGA-HC-7737-01	1.153	prostate	CA
TCGA-HC-7738-11	16.7541	prostate	HE
TCGA-HC-7738-01	0	prostate	CA
TCGA-HC-7740-11	20.8164	prostate	HE
TCGA-HC-7740-01	0.8446	prostate	CA
TCGA-HC-7742-11	3.3827	prostate	HE
TCGA-HC-7742-01	3.0019	prostate	CA
TCGA-HC-7744-01	0	prostate	CA
TCGA-HC-7745-11	12.207	prostate	HE
TCGA-HC-7745-01	1.4469	prostate	CA
TCGA-HC-7747-11	6.5047	prostate	HE
TCGA-HC-7747-01	12.3967	prostate	CA
TCGA-HC-7748-01	1.8515	prostate	CA
TCGA-HC-7749-01	0.5762	prostate	CA
TCGA-HC-7750-01	1.7786	prostate	CA
TCGA-HC-7752-11	9.5498	prostate	HE
TCGA-HC-7752-01	0	prostate	CA
TCGA-HC-7817-01	0.9212	prostate	CA
TCGA-HC-7818-01	1.3201	prostate	CA
TCGA-HC-7819-11	4.1111	prostate	HE
TCGA-HC-7819-01	2.6769	prostate	CA
TCGA-HC-7820-01	9.0163	prostate	CA
TCGA-HC-7821-01	6.323	prostate	CA
TCGA-HC-8213-01	7.9247	prostate	CA
TCGA-HC-8216-01	2.4829	prostate	CA
TCGA-HC-8256-01	3.1686	prostate	CA
TCGA-HC-8257-01	17.3212	prostate	CA
TCGA-HC-8258-11	17.2136	prostate	HE
TCGA-HC-8258-01	3.8829	prostate	CA
TCGA-HC-8259-11	3.0811	prostate	HE
TCGA-HC-8259-01	9.8539	prostate	CA
TCGA-HC-8260-11	2.7581	prostate	HE
TCGA-HC-8260-01	2.8338	prostate	CA
TCGA-HC-8261-01	0.3364	prostate	CA
TCGA-HC-8262-11	4.9449	prostate	HE
TCGA-HC-8262-01	42.4218	prostate	CA
TCGA-HC-8264-01	2.0813	prostate	CA
TCGA-HC-8265-01	4.9677	prostate	CA
TCGA-HC-8266-01	1.9608	prostate	CA
TCGA-HC-A48F-01	0	prostate	CA
TCGA-HC-A4ZV-01	0	prostate	CA
TCGA-HC-A631-01	0	prostate	CA
TCGA-HC-A632-01	1.5602	prostate	CA
TCGA-HC-A6AL-01	0.8474	prostate	CA
TCGA-HC-A6AN-01	0.9844	prostate	CA
TCGA-HC-A6AO-01	0	prostate	CA
TCGA-HC-A6AP-01	3.3719	prostate	CA
TCGA-HC-A6AQ-01	0.9063	prostate	CA
TCGA-HC-A6AS-01	1.6736	prostate	CA
TCGA-HC-A6HX-01	8.5837	prostate	CA
TCGA-HC-A6HY-01	3.7422	prostate	CA
TCGA-HC-A76W-01	3.815	prostate	CA
TCGA-HC-A76X-01	0.8971	prostate	CA
TCGA-HC-A8CY-01	0	prostate	CA
TCGA-HC-A8D0-01	1.7534	prostate	CA
TCGA-HC-A8D1-01	1.497	prostate	CA
TCGA-HC-A9TE-01	5.5556	prostate	CA
TCGA-HC-A9TH-01	0.3033	prostate	CA
TCGA-HI-7168-01	16.9692	prostate	CA
TCGA-HI-7169-01	22.0653	prostate	CA
TCGA-HI-7170-01	5.3697	prostate	CA
TCGA-HI-7171-01	6.361	prostate	CA
TCGA-J4-8198-01	0.6156	prostate	CA
TCGA-J4-8200-01	1.8615	prostate	CA
TCGA-J4-A67K-01	2.5025	prostate	CA
TCGA-J4-A67L-01	0.8319	prostate	CA
TCGA-J4-A67M-01	1.3152	prostate	CA
TCGA-J4-A67N-01	2.1164	prostate	CA
TCGA-J4-A67O-01	5.4785	prostate	CA
TCGA-J4-A67Q-01	5.305	prostate	CA
TCGA-J4-A67R-01	2.1471	prostate	CA
TCGA-J4-A67S-01	3.3432	prostate	CA
TCGA-J4-A67T-01	2.1422	prostate	CA
TCGA-J4-A6G1-01	1.7897	prostate	CA
TCGA-J4-A6G3-01	2.4032	prostate	CA
TCGA-J4-A6M7-01	8.3643	prostate	CA
TCGA-J4-A83I-01	2.8767	prostate	CA
TCGA-J4-A83J-11	9.4838	prostate	HE
TCGA-J4-A83J-01	2.1395	prostate	CA
TCGA-J4-A83K-01	8.3806	prostate	CA
TCGA-J4-A83L-01	4.4944	prostate	CA
TCGA-J4-A83M-01	0.4218	prostate	CA
TCGA-J4-A83N-01	0.999	prostate	CA
TCGA-J4-AATV-01	2.9573	prostate	CA
TCGA-J4-AATZ-01	0.3123	prostate	CA
TCGA-J4-AAU2-01	0	prostate	CA
TCGA-J9-A52B-01	163.706	prostate	CA
TCGA-J9-A52C-01	1.308	prostate	CA
TCGA-J9-A52D-01	0	prostate	CA
TCGA-J9-A52E-01	102.2	prostate	CA
TCGA-J9-A8CK-01	22.0436	prostate	CA
TCGA-J9-A8CL-01	0	prostate	CA
TCGA-J9-A8CM-01	0	prostate	CA
TCGA-J9-A8CN-01	1.676	prostate	CA
TCGA-J9-A8CP-01	0.9308	prostate	CA
TCGA-KC-A4BL-01	2.9787	prostate	CA
TCGA-KC-A4BN-01	3.2684	prostate	CA
TCGA-KC-A4BR-01	2.3764	prostate	CA
TCGA-KC-A4BV-01	1.5917	prostate	CA
TCGA-KC-A7F3-01	2.0579	prostate	CA
TCGA-KC-A7F5-01	0.444	prostate	CA
TCGA-KC-A7F6-01	1.8815	prostate	CA
TCGA-KC-A7FA-01	1.4844	prostate	CA
TCGA-KC-A7FD-01	0	prostate	CA
TCGA-KC-A7FE-01	8.0528	prostate	CA
TCGA-KK-A59V-01	0	prostate	CA
TCGA-KK-A59X-01	0	prostate	CA
TCGA-KK-A59Y-01	48.0445	prostate	CA
TCGA-KK-A59Z-01	0	prostate	CA
TCGA-KK-A5A1-01	0	prostate	CA
TCGA-KK-A6DY-01	0.765	prostate	CA
TCGA-KK-A6E0-01	0	prostate	CA
TCGA-KK-A6E1-01	0.9256	prostate	CA
TCGA-KK-A6E2-01	0	prostate	CA
TCGA-KK-A6E3-01	10.9151	prostate	CA
TCGA-KK-A6E4-01	10.8856	prostate	CA
TCGA-KK-A6E5-01	0.4543	prostate	CA
TCGA-KK-A6E6-01	0	prostate	CA
TCGA-KK-A6E7-01	0.3866	prostate	CA
TCGA-KK-A6E8-01	0	prostate	CA
TCGA-KK-A7AP-01	0.789	prostate	CA
TCGA-KK-A7AQ-01	1.1006	prostate	CA
TCGA-KK-A7AU-01	0.3792	prostate	CA
TCGA-KK-A7AV-01	1.5781	prostate	CA
TCGA-KK-A7AW-01	0	prostate	CA
TCGA-KK-A7AY-01	0.694	prostate	CA
TCGA-KK-A7AZ-01	0.3974	prostate	CA
TCGA-KK-A7B0-01	1.0634	prostate	CA
TCGA-KK-A7B1-01	2.4038	prostate	CA
TCGA-KK-A7B2-01	5.59	prostate	CA
TCGA-KK-A7B3-01	4.2194	prostate	CA
TCGA-KK-A7B4-01	0	prostate	CA
TCGA-KK-A8I4-01	0.7885	prostate	CA
TCGA-KK-A8I5-01	0.5368	prostate	CA
TCGA-KK-A8I6-01	2.7027	prostate	CA
TCGA-KK-A8I7-01	0.867	prostate	CA
TCGA-KK-A8I8-01	0.5464	prostate	CA
TCGA-KK-A8I9-01	1.4742	prostate	CA
TCGA-KK-A8IA-01	1.0292	prostate	CA
TCGA-KK-A8IB-01	0.5277	prostate	CA
TCGA-KK-A8IC-01	4.8835	prostate	CA
TCGA-KK-A8ID-01	0.7971	prostate	CA
TCGA-KK-A8IF-01	0.6481	prostate	CA
TCGA-KK-A8IG-01	1.4778	prostate	CA
TCGA-KK-A8IH-01	1.3396	prostate	CA
TCGA-KK-A8II-01	10.4982	prostate	CA
TCGA-KK-A8IJ-01	2.4865	prostate	CA
TCGA-KK-A8IK-01	0	prostate	CA
TCGA-KK-A8IL-01	0	prostate	CA
TCGA-KK-A8IM-01	2.1097	prostate	CA
TCGA-M7-A71Y-01	1.7172	prostate	CA
TCGA-M7-A71Z-01	2.5304	prostate	CA
TCGA-M7-A720-01	3.861	prostate	CA
TCGA-M7-A721-01	0.4871	prostate	CA
TCGA-M7-A722-01	0	prostate	CA
TCGA-M7-A723-01	1.7658	prostate	CA
TCGA-M7-A724-01	0	prostate	CA
TCGA-M7-A725-01	1.0554	prostate	CA
TCGA-MG-AAMC-01	8.4967	prostate	CA
TCGA-QU-A6IL-01	0	prostate	CA
TCGA-QU-A6IM-01	5.5134	prostate	CA
TCGA-QU-A6IN-01	3.2805	prostate	CA
TCGA-QU-A6IO-01	0	prostate	CA
TCGA-QU-A6IP-01	0.5597	prostate	CA
TCGA-SU-A7E7-01	3.9823	prostate	CA
TCGA-TK-A8OK-01	5.3144	prostate	CA
TCGA-TP-A8TT-01	5.5954	prostate	CA
TCGA-TP-A8TV-01	0	prostate	CA
TCGA-V1-A8MF-01	0.6472	prostate	CA
TCGA-V1-A8MG-01	0.6676	prostate	CA
TCGA-V1-A8MJ-01	0.5023	prostate	CA
TCGA-V1-A8MK-01	1.2983	prostate	CA
TCGA-V1-A8ML-01	2.0051	prostate	CA
TCGA-V1-A8MM-01	1.472	prostate	CA
TCGA-V1-A8MU-01	2.373	prostate	CA
TCGA-V1-A8WL-01	0.601	prostate	CA
TCGA-V1-A8WN-01	0.7232	prostate	CA
TCGA-V1-A8WS-01	0.9875	prostate	CA
TCGA-V1-A8WV-01	2.1636	prostate	CA
TCGA-V1-A8WW-01	1.6733	prostate	CA
TCGA-V1-A8X3-01	0.8123	prostate	CA
TCGA-V1-A9O5-06	0.2384	prostate	CA
TCGA-V1-A9O5-01	0.6456	prostate	CA
TCGA-V1-A9O7-01	9.2151	prostate	CA
TCGA-V1-A9O9-01	2.1569	prostate	CA
TCGA-V1-A9OA-01	5.5249	prostate	CA
TCGA-V1-A9OF-01	0	prostate	CA
TCGA-V1-A9OH-01	4.2399	prostate	CA
TCGA-V1-A9OL-01	1.5595	prostate	CA
TCGA-V1-A9OQ-01	0	prostate	CA
TCGA-V1-A9OT-01	0.6649	prostate	CA
TCGA-V1-A9OX-01	1.5907	prostate	CA
TCGA-V1-A9OY-01	1.4098	prostate	CA
TCGA-V1-A9Z7-01	1.7175	prostate	CA
TCGA-V1-A9Z8-01	1.0817	prostate	CA
TCGA-V1-A9Z9-01	0	prostate	CA
TCGA-V1-A9ZG-01	1.4674	prostate	CA
TCGA-V1-A9ZI-01	0	prostate	CA
TCGA-V1-A9ZK-01	0.36	prostate	CA
TCGA-V1-A9ZR-01	3.5327	prostate	CA
TCGA-VN-A88I-01	2.8736	prostate	CA
TCGA-VN-A88K-01	0.8362	prostate	CA
TCGA-VN-A88L-01	17.1393	prostate	CA
TCGA-VN-A88M-01	5.8377	prostate	CA
TCGA-VN-A88N-01	0.9211	prostate	CA
TCGA-VN-A88O-01	1.8393	prostate	CA
TCGA-VN-A88P-01	1.6258	prostate	CA
TCGA-VN-A88Q-01	0.4525	prostate	CA
TCGA-VN-A88R-01	0	prostate	CA
TCGA-VN-A943-01	0	prostate	CA
TCGA-VP-A872-01	1.1921	prostate	CA
TCGA-VP-A875-01	0.365	prostate	CA
TCGA-VP-A876-01	2.7738	prostate	CA
TCGA-VP-A878-01	1.2766	prostate	CA
TCGA-VP-A879-01	5.4951	prostate	CA
TCGA-VP-A87B-01	0.5593	prostate	CA
TCGA-VP-A87C-01	14.3354	prostate	CA
TCGA-VP-A87D-01	0.4955	prostate	CA
TCGA-VP-A87E-01	5.062	prostate	CA
TCGA-VP-A87H-01	0.4633	prostate	CA
TCGA-VP-A87J-01	4.491	prostate	CA
TCGA-VP-A87K-01	1.8123	prostate	CA
TCGA-VP-AA1N-01	0.6687	prostate	CA
TCGA-WW-A8ZI-01	0	prostate	CA
TCGA-X4-A8KQ-01	1.63	prostate	CA
TCGA-X4-A8KS-01	4.1356	prostate	CA
TCGA-XA-A8JR-01	2.7144	prostate	CA
TCGA-XJ-A83F-01	0.5957	prostate	CA
TCGA-XJ-A83G-01	0.6941	prostate	CA
TCGA-XJ-A83H-01	0	prostate	CA
TCGA-XJ-A9DI-01	0.978	prostate	CA
TCGA-XJ-A9DK-01	1.8694	prostate	CA
TCGA-XJ-A9DQ-01	2.928	prostate	CA
TCGA-XJ-A9DX-01	2.9499	prostate	CA
TCGA-XK-AAIR-01	3.4201	prostate	CA
TCGA-XK-AAIV-01	0.6799	prostate	CA
TCGA-XK-AAIW-01	0	prostate	CA
TCGA-XK-AAJ3-01	0.4683	prostate	CA
TCGA-XK-AAJA-01	0.6286	prostate	CA
TCGA-XK-AAJP-01	0	prostate	CA
TCGA-XK-AAJR-01	0.8681	prostate	CA
TCGA-XK-AAJT-01	0.932	prostate	CA
TCGA-XK-AAJU-01	4.9956	prostate	CA
TCGA-XK-AAK1-01	0	prostate	CA
TCGA-XQ-A8TA-01	18.2554	prostate	CA
TCGA-XQ-A8TB-01	2.7612	prostate	CA
TCGA-Y6-A8TL-01	1.8108	prostate	CA
TCGA-Y6-A9XI-01	0	prostate	CA
TCGA-YJ-A8SW-01	0.3597	prostate	CA
TCGA-YL-A8HJ-01	5.6162	prostate	CA
TCGA-YL-A8HK-01	3.1459	prostate	CA
TCGA-YL-A8HL-01	0	prostate	CA
TCGA-YL-A8HM-01	0.4144	prostate	CA
TCGA-YL-A8HO-01	6.3694	prostate	CA
TCGA-YL-A8S8-01	0	prostate	CA
TCGA-YL-A8S9-01	0	prostate	CA
TCGA-YL-A8SA-01	0.5331	prostate	CA
TCGA-YL-A8SB-01	2.7067	prostate	CA
TCGA-YL-A8SC-01	0.3539	prostate	CA
TCGA-YL-A8SF-01	19.9406	prostate	CA
TCGA-YL-A8SH-01	2.6427	prostate	CA
TCGA-YL-A8SI-01	2.5589	prostate	CA
TCGA-YL-A8SJ-01	4.4894	prostate	CA
TCGA-YL-A8SK-01	10.8319	prostate	CA
TCGA-YL-A8SL-01	46.675	prostate	CA
TCGA-YL-A8SO-01	1.6	prostate	CA
TCGA-YL-A8SP-01	0	prostate	CA
TCGA-YL-A8SQ-01	2.7473	prostate	CA
TCGA-YL-A8SR-01	0.4475	prostate	CA
TCGA-YL-A9WH-01	0.7955	prostate	CA
TCGA-YL-A9WI-01	0.4919	prostate	CA
TCGA-YL-A9WJ-01	0.3843	prostate	CA
TCGA-YL-A9WK-01	0.4575	prostate	CA
TCGA-YL-A9WL-01	27.3856	prostate	CA
TCGA-YL-A9WX-01	1.4598	prostate	CA
TCGA-YL-A9WY-01	0.3323	prostate	CA
TCGA-ZG-A8QW-01	1.2421	prostate	CA
TCGA-ZG-A8QX-01	5.3405	prostate	CA
TCGA-ZG-A8QY-01	4.634	prostate	CA
TCGA-ZG-A8QZ-01	4.0453	prostate	CA
TCGA-ZG-A9KY-01	10.8359	prostate	CA
TCGA-ZG-A9L0-01	0.9843	prostate	CA
TCGA-ZG-A9L1-01	2.608	prostate	CA
TCGA-ZG-A9L2-01	2.4225	prostate	CA
TCGA-ZG-A9L4-01	3.722	prostate	CA
TCGA-ZG-A9L5-01	0	prostate	CA
TCGA-ZG-A9L6-01	7.8133	prostate	CA
TCGA-ZG-A9L9-01	1.7222	prostate	CA
TCGA-ZG-A9LB-01	0.9183	prostate	CA
TCGA-ZG-A9LM-01	0	prostate	CA
TCGA-ZG-A9LN-01	0.468	prostate	CA
TCGA-ZG-A9LS-01	2.4311	prostate	CA
TCGA-ZG-A9LU-01	3.7674	prostate	CA
TCGA-ZG-A9LY-01	1.2701	prostate	CA
TCGA-ZG-A9LZ-01	0.3726	prostate	CA
TCGA-ZG-A9M4-01	2.1358	prostate	CA
TCGA-ZG-A9MC-01	1.5015	prostate	CA
TCGA-ZG-A9N3-01	0	prostate	CA
TCGA-ZG-A9ND-01	0	prostate	CA
TCGA-ZG-A9NI-01	3.006	prostate	CA
TCGA-KL-8323-01	0	kidney	CA
TCGA-KL-8324-11	5.85	kidney	HE
TCGA-KL-8324-01	0.4699	kidney	CA
TCGA-KL-8325-01	0	kidney	CA
TCGA-KL-8326-11	18.6047	kidney	HE
TCGA-KL-8326-01	9.3932	kidney	CA
TCGA-KL-8327-01	5.6604	kidney	CA
TCGA-KL-8328-01	327.141	kidney	CA
TCGA-KL-8329-11	6.3368	kidney	HE
TCGA-KL-8329-01	1.3242	kidney	CA
TCGA-KL-8330-01	0	kidney	CA
TCGA-KL-8331-01	3.2818	kidney	CA
TCGA-KL-8332-11	9.0422	kidney	HE
TCGA-KL-8332-01	2.1014	kidney	CA
TCGA-KL-8333-01	7.6014	kidney	CA
TCGA-KL-8334-01	2.5606	kidney	CA
TCGA-KL-8335-01	55.3828	kidney	CA
TCGA-KL-8336-11	2.7944	kidney	HE
TCGA-KL-8336-01	5.3481	kidney	CA
TCGA-KL-8337-01	9.4855	kidney	CA
TCGA-KL-8338-01	18.3271	kidney	CA
TCGA-KL-8339-11	6.8401	kidney	HE
TCGA-KL-8339-01	0.7184	kidney	CA
TCGA-KL-8340-01	1.2601	kidney	CA
TCGA-KL-8341-01	0.5606	kidney	CA
TCGA-KL-8342-01	0.8981	kidney	CA
TCGA-KL-8343-01	2.1045	kidney	CA
TCGA-KL-8344-01	2.584	kidney	CA
TCGA-KL-8345-01	1.1628	kidney	CA
TCGA-KL-8346-01	0	kidney	CA
TCGA-KM-8438-01	1.9406	kidney	CA
TCGA-KM-8439-01	0.437	kidney	CA
TCGA-KM-8440-01	3.0412	kidney	CA
TCGA-KM-8441-01	0.3756	kidney	CA
TCGA-KM-8442-01	0.6743	kidney	CA
TCGA-KM-8443-01	0.8299	kidney	CA
TCGA-KM-8476-01	2.7686	kidney	CA
TCGA-KM-8477-01	73.3326	kidney	CA
TCGA-KM-8639-01	1.2292	kidney	CA
TCGA-KN-8418-01	166.384	kidney	CA
TCGA-KN-8419-11	4.4366	kidney	HE
TCGA-KN-8419-01	2.3256	kidney	CA
TCGA-KN-8421-01	1296.96	kidney	CA
TCGA-KN-8422-11	16.7034	kidney	HE
TCGA-KN-8422-01	2.7113	kidney	CA
TCGA-KN-8423-11	8.8794	kidney	HE
TCGA-KN-8423-01	0.2957	kidney	CA
TCGA-KN-8424-11	19.4066	kidney	HE
TCGA-KN-8424-01	0.6656	kidney	CA
TCGA-KN-8425-11	16.4391	kidney	HE
TCGA-KN-8425-01	3.8361	kidney	CA
TCGA-KN-8426-11	3.2296	kidney	HE
TCGA-KN-8426-01	16.6667	kidney	CA
TCGA-KN-8427-11	1.1275	kidney	HE
TCGA-KN-8427-01	0	kidney	CA
TCGA-KN-8428-11	7.7492	kidney	HE
TCGA-KN-8428-01	0.6042	kidney	CA
TCGA-KN-8429-11	2.7691	kidney	HE
TCGA-KN-8429-01	1.1091	kidney	CA
TCGA-KN-8430-11	0.6817	kidney	HE
TCGA-KN-8430-01	0.818	kidney	CA
TCGA-KN-8431-11	6.4402	kidney	HE
TCGA-KN-8431-01	0	kidney	CA
TCGA-KN-8432-11	7.0177	kidney	HE
TCGA-KN-8432-01	0	kidney	CA
TCGA-KN-8433-11	9.9374	kidney	HE
TCGA-KN-8433-01	0.6557	kidney	CA
TCGA-KN-8434-11	22.4215	kidney	HE
TCGA-KN-8434-01	2.4465	kidney	CA
TCGA-KN-8435-11	6.4919	kidney	HE
TCGA-KN-8435-01	63.1506	kidney	CA
TCGA-KN-8436-11	10.1083	kidney	HE
TCGA-KN-8436-01	0	kidney	CA
TCGA-KN-8437-11	3.739	kidney	HE
TCGA-KN-8437-01	3.0928	kidney	CA
TCGA-KO-8403-11	8.4574	kidney	HE
TCGA-KO-8403-01	1.3039	kidney	CA
TCGA-KO-8404-01	0	kidney	CA
TCGA-KO-8405-01	1.9203	kidney	CA
TCGA-KO-8406-01	0.7324	kidney	CA
TCGA-KO-8407-01	2.1863	kidney	CA
TCGA-KO-8408-01	57.6923	kidney	CA
TCGA-KO-8409-01	1.385	kidney	CA
TCGA-KO-8410-01	0	kidney	CA
TCGA-KO-8411-01	3.7736	kidney	CA
TCGA-KO-8413-01	1.3376	kidney	CA
TCGA-KO-8414-01	2.4361	kidney	CA
TCGA-KO-8415-11	12.8642	kidney	HE
TCGA-KO-8415-01	2.6867	kidney	CA
TCGA-KO-8416-01	1.0522	kidney	CA
TCGA-KO-8417-01	0.3541	kidney	CA
TCGA-3Z-A93Z-01	2.5092	kidney	CA
TCGA-6D-AA2E-01	16.19	kidney	CA
TCGA-A3-3306-01	1.0352	kidney	CA
TCGA-A3-3307-01	8.7156	kidney	CA
TCGA-A3-3308-01	17.892	kidney	CA
TCGA-A3-3311-01	3.6685	kidney	CA
TCGA-A3-3313-01	2.3112	kidney	CA
TCGA-A3-3316-01	3.4014	kidney	CA
TCGA-A3-3317-01	7.3746	kidney	CA
TCGA-A3-3319-01	65.7752	kidney	CA
TCGA-A3-3320-01	64.4077	kidney	CA
TCGA-A3-3322-01	26.6191	kidney	CA
TCGA-A3-3323-01	4.3373	kidney	CA
TCGA-A3-3324-01	172.317	kidney	CA
TCGA-A3-3325-01	25.3807	kidney	CA
TCGA-A3-3326-01	38.4263	kidney	CA
TCGA-A3-3328-01	0	kidney	CA
TCGA-A3-3329-01	13.9609	kidney	CA
TCGA-A3-3331-01	47.2398	kidney	CA
TCGA-A3-3335-01	1.2573	kidney	CA
TCGA-A3-3343-01	5.7678	kidney	CA
TCGA-A3-3346-01	11.0055	kidney	CA
TCGA-A3-3347-01	8.6618	kidney	CA
TCGA-A3-3349-01	61.4887	kidney	CA
TCGA-A3-3351-01	11.0969	kidney	CA
TCGA-A3-3352-01	1.5331	kidney	CA
TCGA-A3-3357-01	4.004	kidney	CA
TCGA-A3-3358-11	5.2521	kidney	HE
TCGA-A3-3358-01	209.606	kidney	CA
TCGA-A3-3359-01	8.1559	kidney	CA
TCGA-A3-3362-01	4.5537	kidney	CA
TCGA-A3-3363-01	41.779	kidney	CA
TCGA-A3-3365-01	35.6839	kidney	CA
TCGA-A3-3367-01	9.8137	kidney	CA
TCGA-A3-3370-01	2.1822	kidney	CA
TCGA-A3-3372-01	288.906	kidney	CA
TCGA-A3-3373-01	1.9956	kidney	CA
TCGA-A3-3374-01	4.9572	kidney	CA
TCGA-A3-3376-01	1.7379	kidney	CA
TCGA-A3-3378-01	3.7286	kidney	CA
TCGA-A3-3380-01	15.1529	kidney	CA
TCGA-A3-3382-01	3.1938	kidney	CA
TCGA-A3-3383-01	65.0538	kidney	CA
TCGA-A3-3385-01	1.9774	kidney	CA
TCGA-A3-3387-11	12.4611	kidney	HE
TCGA-A3-3387-01	59.8958	kidney	CA
TCGA-A3-A6NI-01	5.7741	kidney	CA
TCGA-A3-A6NJ-01	1.2005	kidney	CA
TCGA-A3-A6NL-01	20.9108	kidney	CA
TCGA-A3-A6NN-01	36.3706	kidney	CA
TCGA-A3-A8CQ-01	3.251	kidney	CA
TCGA-A3-A8OU-01	3.657	kidney	CA
TCGA-A3-A8OV-01	3.4696	kidney	CA
TCGA-A3-A8OW-01	6.6225	kidney	CA
TCGA-A3-A8OX-01	0.3325	kidney	CA
TCGA-AK-3425-01	7.0184	kidney	CA
TCGA-AK-3426-01	12.9652	kidney	CA
TCGA-AK-3427-01	1.731	kidney	CA
TCGA-AK-3428-01	7.7031	kidney	CA
TCGA-AK-3429-01	4.6219	kidney	CA
TCGA-AK-3431-01	5.6148	kidney	CA
TCGA-AK-3433-01	0.6373	kidney	CA
TCGA-AK-3434-01	37.7917	kidney	CA
TCGA-AK-3436-01	1.5361	kidney	CA
TCGA-AK-3440-01	1.6821	kidney	CA
TCGA-AK-3443-01	124.383	kidney	CA
TCGA-AK-3444-01	2.4619	kidney	CA
TCGA-AK-3445-01	3.4983	kidney	CA
TCGA-AK-3447-01	0	kidney	CA
TCGA-AK-3450-01	4.9098	kidney	CA
TCGA-AK-3451-01	0	kidney	CA
TCGA-AK-3453-01	0.3346	kidney	CA
TCGA-AK-3454-01	6.9045	kidney	CA
TCGA-AK-3455-01	0.4643	kidney	CA
TCGA-AK-3456-01	7.909	kidney	CA
TCGA-AK-3458-01	3.0175	kidney	CA
TCGA-AK-3460-01	20.8845	kidney	CA
TCGA-AK-3461-01	22.7713	kidney	CA
TCGA-AK-3465-01	1.7036	kidney	CA
TCGA-AS-3777-01	8.802	kidney	CA
TCGA-AS-3778-01	32.4974	kidney	CA
TCGA-B0-4688-01	0.3672	kidney	CA
TCGA-B0-4690-01	1.8616	kidney	CA
TCGA-B0-4691-01	8.5	kidney	CA
TCGA-B0-4693-01	54.4299	kidney	CA
TCGA-B0-4694-01	2.223	kidney	CA
TCGA-B0-4696-01	0.5126	kidney	CA
TCGA-B0-4697-01	18.4941	kidney	CA
TCGA-B0-4698-01	0	kidney	CA
TCGA-B0-4699-01	0.6704	kidney	CA
TCGA-B0-4700-11	18.1499	kidney	HE
TCGA-B0-4700-01	2.3949	kidney	CA
TCGA-B0-4701-01	17.5664	kidney	CA
TCGA-B0-4703-01	1.525	kidney	CA
TCGA-B0-4706-01	26.7686	kidney	CA
TCGA-B0-4707-01	17.0993	kidney	CA
TCGA-B0-4710-01	3.6324	kidney	CA
TCGA-B0-4712-11	0.5496	kidney	HE
TCGA-B0-4712-01	14.9714	kidney	CA
TCGA-B0-4713-01	9.9092	kidney	CA
TCGA-B0-4714-01	47.3008	kidney	CA
TCGA-B0-4718-01	12.4305	kidney	CA
TCGA-B0-4810-01	3.7749	kidney	CA
TCGA-B0-4811-01	30.5464	kidney	CA
TCGA-B0-4813-01	6.1371	kidney	CA
TCGA-B0-4814-01	5.1216	kidney	CA
TCGA-B0-4815-01	46.6461	kidney	CA
TCGA-B0-4816-01	2.7542	kidney	CA
TCGA-B0-4817-01	2.6525	kidney	CA
TCGA-B0-4818-01	17.4837	kidney	CA
TCGA-B0-4819-01	156.269	kidney	CA
TCGA-B0-4821-01	9.7388	kidney	CA
TCGA-B0-4822-01	19.0681	kidney	CA
TCGA-B0-4823-01	3.7359	kidney	CA
TCGA-B0-4824-01	0.5041	kidney	CA
TCGA-B0-4827-01	0.331	kidney	CA
TCGA-B0-4828-01	25.4814	kidney	CA
TCGA-B0-4833-01	31.9898	kidney	CA
TCGA-B0-4834-01	92.3151	kidney	CA
TCGA-B0-4836-01	2.6828	kidney	CA
TCGA-B0-4837-01	8.6393	kidney	CA
TCGA-B0-4838-01	228.814	kidney	CA
TCGA-B0-4839-01	47.8865	kidney	CA
TCGA-B0-4841-01	10.5018	kidney	CA
TCGA-B0-4842-01	3.7482	kidney	CA
TCGA-B0-4843-01	7.7922	kidney	CA
TCGA-B0-4844-01	1.6863	kidney	CA
TCGA-B0-4845-01	15.7262	kidney	CA
TCGA-B0-4846-01	13.9677	kidney	CA
TCGA-B0-4847-01	1.9169	kidney	CA
TCGA-B0-4848-01	2.3663	kidney	CA
TCGA-B0-4849-01	10.0953	kidney	CA
TCGA-B0-4852-01	6.3111	kidney	CA
TCGA-B0-4945-01	16.6612	kidney	CA
TCGA-B0-5075-01	33.1599	kidney	CA
TCGA-B0-5077-01	2.408	kidney	CA
TCGA-B0-5080-01	4.221	kidney	CA
TCGA-B0-5081-01	177.624	kidney	CA
TCGA-B0-5083-01	0.5523	kidney	CA
TCGA-B0-5084-01	3.1125	kidney	CA
TCGA-B0-5085-01	16.9205	kidney	CA
TCGA-B0-5088-01	13.7352	kidney	CA
TCGA-B0-5092-01	82.6693	kidney	CA
TCGA-B0-5094-01	65.5508	kidney	CA
TCGA-B0-5095-01	1.6764	kidney	CA
TCGA-B0-5096-01	4.1532	kidney	CA
[truncated: 4,159 more rows]

## Sheet: Fig 2B
	NM_194286	catype	state
TCGA-A1-A0SB-01	0.0725	breast	CA
TCGA-A1-A0SE-01	0.1116	breast	CA
TCGA-A1-A0SF-01	0.2842	breast	CA
TCGA-A1-A0SG-01	0.1623	breast	CA
TCGA-A1-A0SH-01	0.142	breast	CA
TCGA-A1-A0SI-01	0.2602	breast	CA
TCGA-A1-A0SJ-01	0.3067	breast	CA
TCGA-A1-A0SK-01	0.0348	breast	CA
TCGA-A1-A0SM-01	0.2446	breast	CA
TCGA-A1-A0SN-01	0.4838	breast	CA
TCGA-A1-A0SO-01	0.6707	breast	CA
TCGA-A1-A0SP-01	0.3912	breast	CA
TCGA-A1-A0SQ-01	0.1144	breast	CA
TCGA-A2-A04R-01	0.2484	breast	CA
TCGA-A2-A0CK-01	0.2348	breast	CA
TCGA-A2-A0CO-01	0.1739	breast	CA
TCGA-A2-A0CR-01	0.226	breast	CA
TCGA-A2-A0CT-01	0.366	breast	CA
TCGA-A2-A0EN-01	0.2959	breast	CA
TCGA-A2-A0EP-01	0.1463	breast	CA
TCGA-A2-A0EU-01	0.2059	breast	CA
TCGA-A2-A0ST-01	0.2056	breast	CA
TCGA-A2-A0SU-01	0.1195	breast	CA
TCGA-A2-A0SV-01	0.0887	breast	CA
TCGA-A2-A0SW-01	0.2242	breast	CA
TCGA-A2-A0SX-01	0.1395	breast	CA
TCGA-A2-A0SY-01	0.3781	breast	CA
TCGA-A2-A0T0-01	0.0582	breast	CA
TCGA-A2-A0T1-01	0.0994	breast	CA
TCGA-A2-A0T2-01	0.052	breast	CA
TCGA-A2-A0T4-01	0.3728	breast	CA
TCGA-A2-A0T5-01	0.254	breast	CA
TCGA-A2-A0T6-01	0.4243	breast	CA
TCGA-A2-A0T7-01	0.0899	breast	CA
TCGA-A2-A0YC-01	0.1809	breast	CA
TCGA-A2-A0YD-01	0.2589	breast	CA
TCGA-A2-A0YE-01	0.2114	breast	CA
TCGA-A2-A0YF-01	0.1979	breast	CA
TCGA-A2-A0YG-01	0.1606	breast	CA
TCGA-A2-A0YH-01	0.0934	breast	CA
TCGA-A2-A0YI-01	0.2018	breast	CA
TCGA-A2-A0YJ-01	0.2658	breast	CA
TCGA-A2-A0YK-01	0.2582	breast	CA
TCGA-A2-A0YL-01	0.1484	breast	CA
TCGA-A2-A0YM-01	0.5906	breast	CA
TCGA-A2-A0YT-01	0.2918	breast	CA
TCGA-A2-A1FV-01	0.1968	breast	CA
TCGA-A2-A1FW-01	0.2582	breast	CA
TCGA-A2-A1FX-01	0.209	breast	CA
TCGA-A2-A1FZ-01	0.201	breast	CA
TCGA-A2-A1G0-01	0.1273	breast	CA
TCGA-A2-A1G1-01	0.2303	breast	CA
TCGA-A2-A1G4-01	0.3366	breast	CA
TCGA-A2-A1G6-01	0.0607	breast	CA
TCGA-A2-A259-01	0.1273	breast	CA
TCGA-A2-A25A-01	0.2182	breast	CA
TCGA-A2-A25B-01	0.1136	breast	CA
TCGA-A2-A25C-01	0.2382	breast	CA
TCGA-A2-A25D-01	0.2239	breast	CA
TCGA-A2-A25E-01	0.1747	breast	CA
TCGA-A2-A25F-01	0.1704	breast	CA
TCGA-A2-A3KC-01	0.3088	breast	CA
TCGA-A2-A3KD-01	0.1188	breast	CA
TCGA-A2-A3XS-01	0.1641	breast	CA
TCGA-A2-A3XT-01	0.0801	breast	CA
TCGA-A2-A3XU-01	0.3927	breast	CA
TCGA-A2-A3XV-01	0.4208	breast	CA
TCGA-A2-A3XW-01	0.061	breast	CA
TCGA-A2-A3XX-01	0.2567	breast	CA
TCGA-A2-A3XY-01	0.2791	breast	CA
TCGA-A2-A3XZ-01	0.1825	breast	CA
TCGA-A2-A3Y0-01	0.0805	breast	CA
TCGA-A2-A4RW-01	0.3186	breast	CA
TCGA-A2-A4RX-01	0.1941	breast	CA
TCGA-A2-A4RY-01	0.1924	breast	CA
TCGA-A2-A4S0-01	0.0956	breast	CA
TCGA-A2-A4S1-01	0.1581	breast	CA
TCGA-A2-A4S2-01	0.2561	breast	CA
TCGA-A2-A4S3-01	0.0902	breast	CA
TCGA-A7-A0D9-01	0.1334	breast	CA
TCGA-A7-A0DC-01	0.1265	breast	CA
TCGA-A7-A13D-01	0.2313	breast	CA
TCGA-A7-A13E-01	0.7055	breast	CA
TCGA-A7-A13F-01	0.2353	breast	CA
TCGA-A7-A13G-01	0.0987	breast	CA
TCGA-A7-A13H-01	0.1421	breast	CA
TCGA-A7-A26E-01	0.261	breast	CA
TCGA-A7-A26F-01	0.3341	breast	CA
TCGA-A7-A26G-01	0.2517	breast	CA
TCGA-A7-A26H-01	0.2753	breast	CA
TCGA-A7-A26I-01	0.064	breast	CA
TCGA-A7-A26J-01	0.1699	breast	CA
TCGA-A7-A2KD-01	0.2754	breast	CA
TCGA-A7-A3IY-01	0.1127	breast	CA
TCGA-A7-A3IZ-01	0.2924	breast	CA
TCGA-A7-A3J0-01	0.0829	breast	CA
TCGA-A7-A3J1-01	0.2614	breast	CA
TCGA-A7-A3RF-01	0.0733	breast	CA
TCGA-A7-A425-01	0.1549	breast	CA
TCGA-A7-A426-01	0.1805	breast	CA
TCGA-A7-A4SA-01	0.1591	breast	CA
TCGA-A7-A4SB-01	0.1983	breast	CA
TCGA-A7-A4SC-01	0.403	breast	CA
TCGA-A7-A4SD-01	0.1067	breast	CA
TCGA-A7-A4SE-01	0.1361	breast	CA
TCGA-A7-A4SF-01	0.3782	breast	CA
TCGA-A7-A5ZV-01	0.4774	breast	CA
TCGA-A7-A5ZW-01	0.1927	breast	CA
TCGA-A7-A5ZX-01	0.2278	breast	CA
TCGA-A7-A6VV-01	0.3155	breast	CA
TCGA-A7-A6VW-01	0.0947	breast	CA
TCGA-A7-A6VX-01	0.266	breast	CA
TCGA-A7-A6VY-01	0.4306	breast	CA
TCGA-A8-A075-01	0.0882	breast	CA
TCGA-A8-A08O-01	0.1031	breast	CA
TCGA-A8-A0A6-01	0.2748	breast	CA
TCGA-A8-A0AD-01	0.1149	breast	CA
TCGA-AC-A23C-01	0.1357	breast	CA
TCGA-AC-A23E-01	0.2167	breast	CA
TCGA-AC-A23G-01	0.1671	breast	CA
TCGA-AC-A23H-01	0.5609	breast	CA
TCGA-AC-A2B8-01	0.202	breast	CA
TCGA-AC-A2BK-01	0.4368	breast	CA
TCGA-AC-A2BM-01	0.155	breast	CA
TCGA-AC-A2FB-01	0.2242	breast	CA
TCGA-AC-A2FE-01	0.2925	breast	CA
TCGA-AC-A2FF-01	0.1789	breast	CA
TCGA-AC-A2FG-01	0.1746	breast	CA
TCGA-AC-A2FK-01	0.0947	breast	CA
TCGA-AC-A2FM-01	0.586	breast	CA
TCGA-AC-A2FO-01	0.2105	breast	CA
TCGA-AC-A2QH-01	0.0794	breast	CA
TCGA-AC-A2QI-01	0.1374	breast	CA
TCGA-AC-A2QJ-01	0.0864	breast	CA
TCGA-AC-A3BB-01	0.2486	breast	CA
TCGA-AC-A3EH-01	0.4609	breast	CA
TCGA-AC-A3HN-01	0.232	breast	CA
TCGA-AC-A3OD-01	0.464	breast	CA
TCGA-AC-A3QP-01	0.1372	breast	CA
TCGA-AC-A3QQ-01	0.2384	breast	CA
TCGA-AC-A3TM-01	0.3102	breast	CA
TCGA-AC-A3TN-01	0.2973	breast	CA
TCGA-AC-A3W5-01	0.1856	breast	CA
TCGA-AC-A3W6-01	0.216	breast	CA
TCGA-AC-A3W7-01	0.2797	breast	CA
TCGA-AC-A3YI-01	0.2171	breast	CA
TCGA-AC-A3YJ-01	0.2043	breast	CA
TCGA-AC-A5EH-01	0.0869	breast	CA
TCGA-AC-A5XS-01	0.1157	breast	CA
TCGA-AC-A5XU-01	0.4423	breast	CA
TCGA-AC-A62V-01	0.4273	breast	CA
TCGA-AC-A62X-01	0.6295	breast	CA
TCGA-AC-A62Y-01	0.1594	breast	CA
TCGA-AC-A6IV-01	0.1142	breast	CA
TCGA-AC-A6IW-01	0.3675	breast	CA
TCGA-AC-A6IX-01	0.2806	breast	CA
TCGA-AC-A6NO-01	0.137	breast	CA
TCGA-AC-A7VB-01	0.4702	breast	CA
TCGA-AC-A7VC-01	0.0445	breast	CA
TCGA-AC-A8OP-01	0.3936	breast	CA
TCGA-AN-A0XL-01	0.0888	breast	CA
TCGA-AN-A0XN-01	0.5504	breast	CA
TCGA-AN-A0XO-01	0.3391	breast	CA
TCGA-AN-A0XP-01	0.2382	breast	CA
TCGA-AN-A0XR-01	0.4503	breast	CA
TCGA-AN-A0XS-01	0.1556	breast	CA
TCGA-AN-A0XT-01	0.1224	breast	CA
TCGA-AN-A0XU-01	0.1206	breast	CA
TCGA-AN-A0XV-01	0.3512	breast	CA
TCGA-AN-A0XW-01	0.0777	breast	CA
TCGA-AO-A03L-01	0.2361	breast	CA
TCGA-AO-A03M-01	0.083	breast	CA
TCGA-AO-A03N-01	0.3338	breast	CA
TCGA-AO-A03U-01	0.0636	breast	CA
TCGA-AO-A0JA-01	0.1996	breast	CA
TCGA-AO-A0JB-01	0.1795	breast	CA
TCGA-AO-A0JC-01	0.136	breast	CA
TCGA-AO-A0JD-01	0.0749	breast	CA
TCGA-AO-A0JE-01	0.2963	breast	CA
TCGA-AO-A0JF-01	0.0943	breast	CA
TCGA-AO-A0JG-01	0.1287	breast	CA
TCGA-AO-A0JI-01	0.4262	breast	CA
TCGA-AO-A0JJ-01	0.18	breast	CA
TCGA-AO-A0JL-01	0.2889	breast	CA
TCGA-AO-A0JM-01	0.4459	breast	CA
TCGA-AO-A124-01	0.1462	breast	CA
TCGA-AO-A125-01	0.3043	breast	CA
TCGA-AO-A126-01	0.2582	breast	CA
TCGA-AO-A128-01	0.0885	breast	CA
TCGA-AO-A129-01	0.3429	breast	CA
TCGA-AO-A12B-01	0.0794	breast	CA
TCGA-AO-A12C-01	0.1653	breast	CA
TCGA-AO-A12E-01	0.4748	breast	CA
TCGA-AO-A12G-01	0.4491	breast	CA
TCGA-AO-A1KO-01	0.1092	breast	CA
TCGA-AO-A1KP-01	0.1227	breast	CA
TCGA-AO-A1KQ-01	0.1574	breast	CA
TCGA-AO-A1KR-01	0.441	breast	CA
TCGA-AO-A1KS-01	0.2872	breast	CA
TCGA-AO-A1KT-01	0.2424	breast	CA
TCGA-AQ-A04H-01	0.6075	breast	CA
TCGA-AQ-A04L-01	0.4457	breast	CA
TCGA-AQ-A0Y5-01	0.2635	breast	CA
TCGA-AQ-A1H2-01	0.2089	breast	CA
TCGA-AQ-A1H3-01	0.278	breast	CA
TCGA-AQ-A54N-01	0.6147	breast	CA
TCGA-AQ-A54O-01	0.1264	breast	CA
TCGA-AQ-A7U7-01	0.326	breast	CA
TCGA-AR-A0TP-01	0.125	breast	CA
TCGA-AR-A0TQ-01	0.1438	breast	CA
TCGA-AR-A0TR-01	0.2307	breast	CA
TCGA-AR-A0TT-01	0.2585	breast	CA
TCGA-AR-A0TU-01	0.5359	breast	CA
TCGA-AR-A0TV-01	0.3277	breast	CA
TCGA-AR-A0TW-01	0.359	breast	CA
TCGA-AR-A0TX-01	0.1104	breast	CA
TCGA-AR-A0TZ-01	0.6762	breast	CA
TCGA-AR-A0U0-01	0.1664	breast	CA
TCGA-AR-A0U2-01	0.0473	breast	CA
TCGA-AR-A0U3-01	0.2728	breast	CA
TCGA-AR-A0U4-01	0.4757	breast	CA
TCGA-AR-A1AI-01	0.3196	breast	CA
TCGA-AR-A1AJ-01	0.2288	breast	CA
TCGA-AR-A1AK-01	0.3532	breast	CA
TCGA-AR-A1AL-01	0.1374	breast	CA
TCGA-AR-A1AM-01	0.1198	breast	CA
TCGA-AR-A1AN-01	0.198	breast	CA
TCGA-AR-A1AO-01	0.0822	breast	CA
TCGA-AR-A1AP-01	0.4775	breast	CA
TCGA-AR-A1AQ-01	0.4377	breast	CA
TCGA-AR-A1AR-01	0.4538	breast	CA
TCGA-AR-A1AS-01	0.1741	breast	CA
TCGA-AR-A1AT-01	0.339	breast	CA
TCGA-AR-A1AU-01	0.0687	breast	CA
TCGA-AR-A1AV-01	0.453	breast	CA
TCGA-AR-A1AW-01	0.3543	breast	CA
TCGA-AR-A1AX-01	0.1235	breast	CA
TCGA-AR-A1AY-01	0.7126	breast	CA
TCGA-AR-A24H-01	0.3474	breast	CA
TCGA-AR-A24K-01	0.4726	breast	CA
TCGA-AR-A24L-01	0.0761	breast	CA
TCGA-AR-A24M-01	0.1844	breast	CA
TCGA-AR-A24N-01	0.5796	breast	CA
TCGA-AR-A24O-01	0.1327	breast	CA
TCGA-AR-A24P-01	0.3721	breast	CA
TCGA-AR-A24Q-01	0.256	breast	CA
TCGA-AR-A24R-01	0.3928	breast	CA
TCGA-AR-A24S-01	0.1313	breast	CA
TCGA-AR-A24T-01	0.435	breast	CA
TCGA-AR-A24U-01	0.1249	breast	CA
TCGA-AR-A24V-01	0.209	breast	CA
TCGA-AR-A24W-01	0.0932	breast	CA
TCGA-AR-A24X-01	0.4533	breast	CA
TCGA-AR-A24Z-01	0.1988	breast	CA
TCGA-AR-A250-01	0.5602	breast	CA
TCGA-AR-A251-01	0.0724	breast	CA
TCGA-AR-A252-01	0.105	breast	CA
TCGA-AR-A254-01	0.4244	breast	CA
TCGA-AR-A255-01	0.3491	breast	CA
TCGA-AR-A256-01	0.3954	breast	CA
TCGA-AR-A2LE-01	0.2991	breast	CA
TCGA-AR-A2LH-01	0.1991	breast	CA
TCGA-AR-A2LJ-01	0.1096	breast	CA
TCGA-AR-A2LK-01	0.3958	breast	CA
TCGA-AR-A2LL-01	0.3934	breast	CA
TCGA-AR-A2LM-01	0.2029	breast	CA
TCGA-AR-A2LN-01	0.1593	breast	CA
TCGA-AR-A2LO-01	0.2264	breast	CA
TCGA-AR-A2LQ-01	0.1454	breast	CA
TCGA-AR-A2LR-01	0.4181	breast	CA
TCGA-AR-A5QN-01	0.2608	breast	CA
TCGA-AR-A5QP-01	0.3136	breast	CA
TCGA-AR-A5QQ-01	0.2037	breast	CA
TCGA-B6-A0I1-01	0.2719	breast	CA
TCGA-B6-A0IK-01	0.3234	breast	CA
TCGA-B6-A0RE-01	0.4596	breast	CA
TCGA-B6-A0RG-01	0.0937	breast	CA
TCGA-B6-A0RI-01	0.1376	breast	CA
TCGA-B6-A0RL-01	0.5798	breast	CA
TCGA-B6-A0RM-01	0.1795	breast	CA
TCGA-B6-A0RN-01	0.3472	breast	CA
TCGA-B6-A0RO-01	0.1425	breast	CA
TCGA-B6-A0RP-01	0.1095	breast	CA
TCGA-B6-A0RS-01	0.0954	breast	CA
TCGA-B6-A0RT-01	0.1694	breast	CA
TCGA-B6-A0RU-01	0.0939	breast	CA
TCGA-B6-A0RV-01	0.1291	breast	CA
TCGA-B6-A0WT-01	0.103	breast	CA
TCGA-B6-A0WV-01	0.2368	breast	CA
TCGA-B6-A0WW-01	0.3372	breast	CA
TCGA-B6-A0WX-01	0.282	breast	CA
TCGA-B6-A0WY-01	0.1322	breast	CA
TCGA-B6-A0WZ-01	0.2311	breast	CA
TCGA-B6-A0X1-01	0.098	breast	CA
TCGA-B6-A0X4-01	0.0465	breast	CA
TCGA-B6-A0X5-01	0.1506	breast	CA
TCGA-B6-A0X7-01	0.2886	breast	CA
TCGA-B6-A1KC-01	0.1327	breast	CA
TCGA-B6-A1KF-01	0.5192	breast	CA
TCGA-B6-A1KI-01	0.121	breast	CA
TCGA-B6-A1KN-01	0.3423	breast	CA
TCGA-B6-A2IU-01	0.1553	breast	CA
TCGA-B6-A3ZX-01	0.1309	breast	CA
TCGA-B6-A400-01	0.1512	breast	CA
TCGA-B6-A401-01	0.2134	breast	CA
TCGA-B6-A402-01	0.3986	breast	CA
TCGA-B6-A408-01	0.1928	breast	CA
TCGA-B6-A409-01	0.3262	breast	CA
TCGA-B6-A40B-01	0.2108	breast	CA
TCGA-B6-A40C-01	0.3861	breast	CA
TCGA-BH-A0AU-01	0.0901	breast	CA
TCGA-BH-A0AW-01	0.2136	breast	CA
TCGA-BH-A0AZ-01	0.1223	breast	CA
TCGA-BH-A0B2-01	0.3799	breast	CA
TCGA-BH-A0B3-01	0.1225	breast	CA
TCGA-BH-A0B5-01	0.2503	breast	CA
TCGA-BH-A0B6-01	0.1734	breast	CA
TCGA-BH-A0B8-01	0.2674	breast	CA
TCGA-BH-A0B9-01	0.4196	breast	CA
TCGA-BH-A0BA-01	0.2214	breast	CA
TCGA-BH-A0BC-01	0.2149	breast	CA
TCGA-BH-A0BF-01	0.1807	breast	CA
TCGA-BH-A0BJ-01	0.1179	breast	CA
TCGA-BH-A0BM-01	0.1318	breast	CA
TCGA-BH-A0BS-01	0.1094	breast	CA
TCGA-BH-A0BT-01	0.0792	breast	CA
TCGA-BH-A0BZ-01	0.2505	breast	CA
TCGA-BH-A0C0-01	0.1981	breast	CA
TCGA-BH-A0C3-01	0.0831	breast	CA
TCGA-BH-A0DD-01	0.2834	breast	CA
TCGA-BH-A0DG-01	0.3282	breast	CA
TCGA-BH-A0DH-01	0.4265	breast	CA
TCGA-BH-A0DI-01	0.3462	breast	CA
TCGA-BH-A0DK-01	0.5219	breast	CA
TCGA-BH-A0DP-01	0.3314	breast	CA
TCGA-BH-A0DQ-01	0.1201	breast	CA
TCGA-BH-A0DS-01	0.5354	breast	CA
TCGA-BH-A0DV-01	0.1903	breast	CA
TCGA-BH-A0E0-01	0.2411	breast	CA
TCGA-BH-A0E1-01	0.2109	breast	CA
TCGA-BH-A0E2-01	0.1141	breast	CA
TCGA-BH-A0GY-01	0.3232	breast	CA
TCGA-BH-A0GZ-01	0.1925	breast	CA
TCGA-BH-A0H0-01	0.196	breast	CA
TCGA-BH-A0H3-01	0.1523	breast	CA
TCGA-BH-A0H6-01	0.1485	breast	CA
TCGA-BH-A0H7-01	0.1993	breast	CA
TCGA-BH-A0H9-01	0.1017	breast	CA
TCGA-BH-A0HA-01	0.2584	breast	CA
TCGA-BH-A0HB-01	0.1476	breast	CA
TCGA-BH-A0HF-01	0.0905	breast	CA
TCGA-BH-A0HI-01	0.0977	breast	CA
TCGA-BH-A0HK-01	0.5435	breast	CA
TCGA-BH-A0HN-01	0.13	breast	CA
TCGA-BH-A0HP-01	0.2386	breast	CA
TCGA-BH-A0HX-01	0.216	breast	CA
TCGA-BH-A0HY-01	0.3141	breast	CA
TCGA-BH-A0RX-01	0.2269	breast	CA
TCGA-BH-A0W3-01	0.0986	breast	CA
TCGA-BH-A0W4-01	0.1632	breast	CA
TCGA-BH-A0W5-01	0.1389	breast	CA
TCGA-BH-A0WA-01	0.166	breast	CA
TCGA-BH-A18V-01	0.3062	breast	CA
TCGA-BH-A1EN-01	0.4061	breast	CA
TCGA-BH-A1EO-01	0.0946	breast	CA
TCGA-BH-A1ES-01	0.0573	breast	CA
TCGA-BH-A1ET-01	0.1172	breast	CA
TCGA-BH-A1EU-01	0.1191	breast	CA
TCGA-BH-A1EV-01	0.2124	breast	CA
TCGA-BH-A1EW-01	0.2597	breast	CA
TCGA-BH-A1EX-01	0.2135	breast	CA
TCGA-BH-A1EY-01	0.3127	breast	CA
TCGA-BH-A1F0-01	0.1056	breast	CA
TCGA-BH-A1F2-01	0.2273	breast	CA
TCGA-BH-A1F5-01	0.0912	breast	CA
TCGA-BH-A1F6-01	0.3542	breast	CA
TCGA-BH-A1F8-01	0.083	breast	CA
TCGA-BH-A1FB-01	0.11	breast	CA
TCGA-BH-A1FC-01	0.5282	breast	CA
TCGA-BH-A1FD-01	0.5287	breast	CA
TCGA-BH-A1FE-01	0.0457	breast	CA
TCGA-BH-A1FG-01	0.193	breast	CA
TCGA-BH-A1FH-01	0.1167	breast	CA
TCGA-BH-A1FJ-01	0.2395	breast	CA
TCGA-BH-A1FL-01	0.4748	breast	CA
TCGA-BH-A1FM-01	0.2747	breast	CA
TCGA-BH-A1FN-01	0.0504	breast	CA
TCGA-BH-A1FR-01	0.0688	breast	CA
TCGA-BH-A1FU-01	0.1328	breast	CA
TCGA-BH-A201-01	0.1942	breast	CA
TCGA-BH-A202-01	0.3311	breast	CA
TCGA-BH-A203-01	0.402	breast	CA
TCGA-BH-A204-01	0.3959	breast	CA
TCGA-BH-A208-01	0.0672	breast	CA
TCGA-BH-A209-01	0.3088	breast	CA
TCGA-BH-A28O-01	0.0949	breast	CA
TCGA-BH-A28Q-01	0.2949	breast	CA
TCGA-BH-A2L8-01	0.2319	breast	CA
TCGA-BH-A42T-01	0.4132	breast	CA
TCGA-BH-A42U-01	0.1845	breast	CA
TCGA-BH-A42V-01	0.1666	breast	CA
TCGA-BH-A6R8-01	0.1218	breast	CA
TCGA-BH-A6R9-01	0.2274	breast	CA
TCGA-BH-A8FY-01	0.3575	breast	CA
TCGA-BH-A8FZ-01	0.1172	breast	CA
TCGA-BH-A8G0-01	0.2019	breast	CA
TCGA-C8-A1HE-01	0.3524	breast	CA
TCGA-C8-A1HF-01	0.346	breast	CA
TCGA-C8-A1HG-01	0.1048	breast	CA
TCGA-C8-A1HI-01	0.1022	breast	CA
TCGA-C8-A1HJ-01	0.1059	breast	CA
TCGA-C8-A1HK-01	0.0972	breast	CA
TCGA-C8-A1HL-01	0.1061	breast	CA
TCGA-C8-A1HM-01	0.1333	breast	CA
TCGA-C8-A1HN-01	0.0941	breast	CA
TCGA-C8-A1HO-01	0.2592	breast	CA
TCGA-C8-A26V-01	0.4369	breast	CA
TCGA-C8-A26W-01	0.1234	breast	CA
TCGA-C8-A26X-01	0.3821	breast	CA
TCGA-C8-A26Y-01	0.1002	breast	CA
TCGA-C8-A26Z-01	0.0723	breast	CA
TCGA-C8-A273-01	0.1554	breast	CA
TCGA-C8-A274-01	0.5126	breast	CA
TCGA-C8-A275-01	0.4022	breast	CA
TCGA-C8-A278-01	0.2089	breast	CA
TCGA-C8-A27A-01	0.0483	breast	CA
TCGA-C8-A27B-01	0.2814	breast	CA
TCGA-C8-A3M7-01	0.3099	breast	CA
TCGA-C8-A3M8-01	0.4964	breast	CA
TCGA-C8-A8HP-01	0.1037	breast	CA
TCGA-C8-A8HQ-01	0.3378	breast	CA
TCGA-C8-A8HR-01	0.1109	breast	CA
TCGA-D8-A1J8-01	0.5166	breast	CA
TCGA-D8-A1J9-01	0.3401	breast	CA
TCGA-D8-A1JA-01	0.0462	breast	CA
TCGA-D8-A1JB-01	0.1253	breast	CA
TCGA-D8-A1JC-01	0.105	breast	CA
TCGA-D8-A1JD-01	0.1672	breast	CA
TCGA-D8-A1JE-01	0.1547	breast	CA
TCGA-D8-A1JF-01	0.2243	breast	CA
TCGA-D8-A1JG-01	0.3623	breast	CA
TCGA-D8-A1JH-01	0.1459	breast	CA
TCGA-D8-A1JI-01	0.1678	breast	CA
TCGA-D8-A1JJ-01	0.2031	breast	CA
TCGA-D8-A1JK-01	0.0859	breast	CA
TCGA-D8-A1JL-01	0.255	breast	CA
TCGA-D8-A1JM-01	0.5346	breast	CA
TCGA-D8-A1JN-01	0.4526	breast	CA
TCGA-D8-A1JP-01	0.249	breast	CA
TCGA-D8-A1JS-01	0.1572	breast	CA
TCGA-D8-A1JT-01	0.1695	breast	CA
TCGA-D8-A1JU-01	0.1453	breast	CA
TCGA-D8-A1X5-01	0.1861	breast	CA
TCGA-D8-A1X6-01	0.1116	breast	CA
TCGA-D8-A1X7-01	0.1443	breast	CA
TCGA-D8-A1X8-01	0.2463	breast	CA
TCGA-D8-A1X9-01	0.3486	breast	CA
TCGA-D8-A1XA-01	0.2387	breast	CA
TCGA-D8-A1XB-01	0.2928	breast	CA
TCGA-D8-A1XC-01	0.2401	breast	CA
TCGA-D8-A1XD-01	0.3036	breast	CA
TCGA-D8-A1XF-01	0.7166	breast	CA
TCGA-D8-A1XG-01	0.2364	breast	CA
TCGA-D8-A1XJ-01	0.0659	breast	CA
TCGA-D8-A1XK-01	0.344	breast	CA
TCGA-D8-A1XL-01	0.2481	breast	CA
TCGA-D8-A1XM-01	0.2017	breast	CA
TCGA-D8-A1XO-01	0.1376	breast	CA
TCGA-D8-A1XQ-01	0.2046	breast	CA
TCGA-D8-A1XR-01	0.0555	breast	CA
TCGA-D8-A1XS-01	0.1127	breast	CA
TCGA-D8-A1XT-01	0.0695	breast	CA
TCGA-D8-A1XU-01	0.2583	breast	CA
TCGA-D8-A1XV-01	0.3147	breast	CA
TCGA-D8-A1XW-01	0.2863	breast	CA
TCGA-D8-A1XY-01	0.0573	breast	CA
TCGA-D8-A1XZ-01	0.1867	breast	CA
TCGA-D8-A1Y0-01	0.1052	breast	CA
TCGA-D8-A1Y1-01	0.3095	breast	CA
TCGA-D8-A1Y2-01	0.1209	breast	CA
TCGA-D8-A1Y3-01	0.6435	breast	CA
TCGA-D8-A27E-01	0.0697	breast	CA
TCGA-D8-A27F-01	0.0967	breast	CA
TCGA-D8-A27G-01	0.3629	breast	CA
TCGA-D8-A27H-01	0.202	breast	CA
TCGA-D8-A27I-01	0.1322	breast	CA
TCGA-D8-A27K-01	0.2763	breast	CA
TCGA-D8-A27L-01	0.1212	breast	CA
TCGA-D8-A27M-01	0.124	breast	CA
TCGA-D8-A27N-01	0.421	breast	CA
TCGA-D8-A27P-01	0.1051	breast	CA
TCGA-D8-A27R-01	0.0697	breast	CA
TCGA-D8-A27T-01	0.0801	breast	CA
TCGA-D8-A27V-01	0.1285	breast	CA
TCGA-D8-A27W-01	0.1189	breast	CA
TCGA-D8-A3Z5-01	0.2204	breast	CA
TCGA-D8-A3Z6-01	0.3056	breast	CA
TCGA-D8-A4Z1-01	0.131	breast	CA
TCGA-D8-A73U-01	0.1836	breast	CA
TCGA-D8-A73W-01	0.3569	breast	CA
TCGA-D8-A73X-01	0.3386	breast	CA
TCGA-E2-A105-01	0.3997	breast	CA
TCGA-E2-A106-01	0.0617	breast	CA
TCGA-E2-A107-01	0.3437	breast	CA
TCGA-E2-A108-01	0.1669	breast	CA
TCGA-E2-A109-01	0.4067	breast	CA
TCGA-E2-A10B-01	0.2525	breast	CA
TCGA-E2-A10C-01	0.2025	breast	CA
TCGA-E2-A10E-01	0.2312	breast	CA
TCGA-E2-A10F-01	0.2376	breast	CA
TCGA-E2-A14N-01	0.2234	breast	CA
TCGA-E2-A14U-01	0.1008	breast	CA
TCGA-E2-A15I-01	0.1082	breast	CA
TCGA-E2-A15J-01	0.4351	breast	CA
TCGA-E2-A15K-01	0.061	breast	CA
TCGA-E2-A1AZ-01	0.3143	breast	CA
TCGA-E2-A1B0-01	0.1714	breast	CA
TCGA-E2-A1B1-01	0.103	breast	CA
TCGA-E2-A1B4-01	0.126	breast	CA
TCGA-E2-A1B5-01	0.2715	breast	CA
TCGA-E2-A1B6-01	0.1249	breast	CA
TCGA-E2-A1BC-01	0.2456	breast	CA
TCGA-E2-A1BD-01	0.1779	breast	CA
TCGA-E2-A1IE-01	0.2877	breast	CA
TCGA-E2-A1IF-01	0.1166	breast	CA
TCGA-E2-A1IG-01	0.2474	breast	CA
TCGA-E2-A1IH-01	0.1644	breast	CA
TCGA-E2-A1II-01	0.3822	breast	CA
TCGA-E2-A1IJ-01	0.2078	breast	CA
TCGA-E2-A1IK-01	0.0858	breast	CA
TCGA-E2-A1IL-01	0.0915	breast	CA
TCGA-E2-A1IN-01	0.234	breast	CA
TCGA-E2-A1IO-01	0.1751	breast	CA
TCGA-E2-A1IP-01	0.1208	breast	CA
TCGA-E2-A1IU-01	0.162	breast	CA
TCGA-E2-A1L6-01	0.2691	breast	CA
TCGA-E2-A1L7-01	0.4875	breast	CA
TCGA-E2-A1L8-01	0.2306	breast	CA
TCGA-E2-A1L9-01	0.2561	breast	CA
TCGA-E2-A1LA-01	0.1737	breast	CA
TCGA-E2-A1LB-01	0.2798	breast	CA
TCGA-E2-A1LE-01	0.4166	breast	CA
TCGA-E2-A1LG-01	0.1057	breast	CA
TCGA-E2-A1LH-01	0.1403	breast	CA
TCGA-E2-A1LI-01	0.3426	breast	CA
TCGA-E2-A1LK-01	0.5464	breast	CA
TCGA-E2-A1LL-01	0.2032	breast	CA
TCGA-E2-A1LS-01	0.4574	breast	CA
TCGA-E2-A2P5-01	0.3249	breast	CA
TCGA-E2-A2P6-01	0.4185	breast	CA
TCGA-E2-A3DX-01	0.1653	breast	CA
TCGA-E2-A56Z-01	0.0807	breast	CA
TCGA-E2-A570-01	0.2073	breast	CA
TCGA-E2-A572-01	0.1723	breast	CA
TCGA-E2-A573-01	0.0915	breast	CA
TCGA-E2-A574-01	0.2192	breast	CA
TCGA-E2-A576-01	0.4931	breast	CA
TCGA-E9-A1N3-01	0.1102	breast	CA
TCGA-E9-A1N4-01	0.0979	breast	CA
TCGA-E9-A1N5-01	0.1478	breast	CA
TCGA-E9-A1N6-01	0.0999	breast	CA
TCGA-E9-A1N8-01	0.522	breast	CA
TCGA-E9-A1N9-01	0.1204	breast	CA
TCGA-E9-A1NA-01	0.5497	breast	CA
TCGA-E9-A1NC-01	0.1105	breast	CA
TCGA-E9-A1ND-01	0.2856	breast	CA
TCGA-E9-A1NE-01	0.1095	breast	CA
TCGA-E9-A1NF-01	0.3042	breast	CA
TCGA-E9-A1NG-01	0.0657	breast	CA
TCGA-E9-A1NH-01	0.2234	breast	CA
TCGA-E9-A1NI-01	0.286	breast	CA
TCGA-E9-A1QZ-01	0.1668	breast	CA
TCGA-E9-A1R0-01	0.2228	breast	CA
TCGA-E9-A1R2-01	0.1216	breast	CA
TCGA-E9-A1R3-01	0.102	breast	CA
TCGA-E9-A1R4-01	0.1892	breast	CA
TCGA-E9-A1R5-01	0.3273	breast	CA
TCGA-E9-A1R6-01	0.2436	breast	CA
TCGA-E9-A1R7-01	0.1831	breast	CA
TCGA-E9-A1RA-01	0.2579	breast	CA
TCGA-E9-A1RB-01	0.1137	breast	CA
TCGA-E9-A1RC-01	0.7228	breast	CA
TCGA-E9-A1RD-01	0.2823	breast	CA
TCGA-E9-A1RE-01	0.3635	breast	CA
TCGA-E9-A1RF-01	0.1868	breast	CA
TCGA-E9-A1RG-01	0.1047	breast	CA
TCGA-E9-A1RH-01	0.0759	breast	CA
TCGA-E9-A1RI-01	0.2862	breast	CA
TCGA-E9-A226-01	0.2149	breast	CA
TCGA-E9-A227-01	0.1151	breast	CA
TCGA-E9-A228-01	0.6228	breast	CA
TCGA-E9-A229-01	0.0888	breast	CA
TCGA-E9-A22A-01	0.3921	breast	CA
TCGA-E9-A22B-01	0.396	breast	CA
TCGA-E9-A22D-01	0.4632	breast	CA
TCGA-E9-A22E-01	0.2278	breast	CA
TCGA-E9-A22G-01	0.3069	breast	CA
TCGA-E9-A22H-01	0.1511	breast	CA
TCGA-E9-A243-01	0.1178	breast	CA
TCGA-E9-A244-01	0.2603	breast	CA
TCGA-E9-A245-01	0.0532	breast	CA
TCGA-E9-A247-01	0.1433	breast	CA
TCGA-E9-A248-01	0.1393	breast	CA
TCGA-E9-A249-01	0.3553	breast	CA
TCGA-E9-A24A-01	0.1141	breast	CA
TCGA-E9-A295-01	0.3526	breast	CA
TCGA-E9-A2JS-01	0.5939	breast	CA
TCGA-E9-A2JT-01	0.2073	breast	CA
TCGA-E9-A3HO-01	0.3222	breast	CA
TCGA-E9-A3Q9-01	0.0658	breast	CA
TCGA-E9-A3QA-01	0.1636	breast	CA
TCGA-E9-A3X8-01	0.2118	breast	CA
TCGA-E9-A54X-01	0.1416	breast	CA
TCGA-E9-A54Y-01	0.3607	breast	CA
TCGA-E9-A5UO-01	0.5436	breast	CA
TCGA-E9-A5UP-01	0.4969	breast	CA
TCGA-E9-A6HE-01	0.2146	breast	CA
TCGA-EW-A1IW-01	0.4859	breast	CA
TCGA-EW-A1IX-01	0.09	breast	CA
TCGA-EW-A1IY-01	0.3132	breast	CA
TCGA-EW-A1IZ-01	0.2887	breast	CA
TCGA-EW-A1J1-01	0.078	breast	CA
TCGA-EW-A1J2-01	0.2455	breast	CA
TCGA-EW-A1J3-01	0.3097	breast	CA
TCGA-EW-A1J5-01	0.2356	breast	CA
TCGA-EW-A1J6-01	0.0876	breast	CA
TCGA-EW-A1OV-01	0.2974	breast	CA
TCGA-EW-A1OW-01	0.2058	breast	CA
TCGA-EW-A1OX-01	0.412	breast	CA
TCGA-EW-A1OY-01	0.1458	breast	CA
TCGA-EW-A1OZ-01	0.4578	breast	CA
TCGA-EW-A1P0-01	0.1402	breast	CA
TCGA-EW-A1P1-01	0.1447	breast	CA
TCGA-EW-A1P3-01	0.2153	breast	CA
TCGA-EW-A1P4-01	0.0788	breast	CA
TCGA-EW-A1P5-01	0.2067	breast	CA
TCGA-EW-A1P6-01	0.1941	breast	CA
TCGA-EW-A1P7-01	0.1366	breast	CA
TCGA-EW-A1P8-01	0.2631	breast	CA
TCGA-EW-A1PA-01	0.2215	breast	CA
TCGA-EW-A1PB-01	0.1575	breast	CA
TCGA-EW-A1PC-01	0.3113	breast	CA
TCGA-EW-A1PD-01	0.1758	breast	CA
TCGA-EW-A1PE-01	0.1626	breast	CA
TCGA-EW-A1PF-01	0.0913	breast	CA
TCGA-EW-A1PG-01	0.1298	breast	CA
TCGA-EW-A1PH-01	0.0821	breast	CA
TCGA-EW-A2FR-01	0.0611	breast	CA
TCGA-EW-A2FS-01	0.2844	breast	CA
TCGA-EW-A2FV-01	0.166	breast	CA
TCGA-EW-A2FW-01	0.1819	breast	CA
TCGA-EW-A3E8-01	0.4222	breast	CA
TCGA-EW-A3U0-01	0.1188	breast	CA
TCGA-EW-A423-01	0.4187	breast	CA
TCGA-EW-A424-01	0.5158	breast	CA
TCGA-EW-A6S9-01	0.1492	breast	CA
TCGA-EW-A6SA-01	0.3943	breast	CA
TCGA-EW-A6SB-01	0.3883	breast	CA
TCGA-EW-A6SC-01	0.0728	breast	CA
TCGA-EW-A6SD-01	0.1434	breast	CA
TCGA-GI-A2C8-01	0.2828	breast	CA
TCGA-GI-A2C9-01	0.3724	breast	CA
TCGA-GM-A2D9-01	0.3318	breast	CA
TCGA-GM-A2DA-01	0.1005	breast	CA
TCGA-GM-A2DB-01	0.1102	breast	CA
TCGA-GM-A2DC-01	0.2614	breast	CA
TCGA-GM-A2DD-01	0.1919	breast	CA
TCGA-GM-A2DF-01	0.3004	breast	CA
TCGA-GM-A2DH-01	0.3754	breast	CA
TCGA-GM-A2DI-01	0.1378	breast	CA
TCGA-GM-A2DK-01	0.2468	breast	CA
TCGA-GM-A2DL-01	0.3467	breast	CA
TCGA-GM-A2DM-01	0.2012	breast	CA
TCGA-GM-A2DN-01	0.2787	breast	CA
TCGA-GM-A2DO-01	0.1797	breast	CA
TCGA-GM-A3NW-01	0.238	breast	CA
TCGA-GM-A3NY-01	0.3425	breast	CA
TCGA-GM-A3XG-01	0.0859	breast	CA
TCGA-GM-A3XL-01	0.3732	breast	CA
TCGA-GM-A3XN-01	0.1626	breast	CA
TCGA-GM-A4E0-01	0.2565	breast	CA
TCGA-GM-A5PV-01	0.1327	breast	CA
TCGA-GM-A5PX-01	0.2039	breast	CA
TCGA-HN-A2NL-01	0.5182	breast	CA
TCGA-JL-A3YW-01	0.3682	breast	CA
TCGA-JL-A3YX-01	0.1886	breast	CA
TCGA-LD-A66U-01	0.2076	breast	CA
TCGA-LD-A74U-01	0.2624	breast	CA
TCGA-LD-A7W5-01	0.33	breast	CA
TCGA-LD-A7W6-01	0.2871	breast	CA
TCGA-LL-A440-01	0.1385	breast	CA
TCGA-LL-A441-01	0.356	breast	CA
TCGA-LL-A442-01	0.1691	breast	CA
TCGA-LL-A50Y-01	0.3968	breast	CA
TCGA-LL-A5YL-01	0.4377	breast	CA
TCGA-LL-A5YM-01	0.3921	breast	CA
TCGA-LL-A5YN-01	0.2008	breast	CA
TCGA-LL-A5YO-01	0.1399	breast	CA
TCGA-LL-A5YP-01	0.3297	breast	CA
TCGA-LL-A6FP-01	0.1259	breast	CA
TCGA-LL-A6FQ-01	0.2396	breast	CA
TCGA-LL-A6FR-01	0.0629	breast	CA
TCGA-LL-A73Y-01	0.0716	breast	CA
TCGA-LL-A73Z-01	0.1742	breast	CA
TCGA-LL-A740-01	0.4379	breast	CA
TCGA-LL-A7SZ-01	0.2385	breast	CA
TCGA-LL-A7T0-01	0.2225	breast	CA
TCGA-LL-A8F5-01	0.2214	breast	CA
TCGA-LQ-A4E4-01	0.4212	breast	CA
TCGA-MS-A51U-01	0.1483	breast	CA
TCGA-OL-A5RU-01	0.2094	breast	CA
TCGA-OL-A5RV-01	0.1897	breast	CA
TCGA-OL-A5RW-01	0.0626	breast	CA
TCGA-OL-A5RX-01	0.2034	breast	CA
TCGA-OL-A5RY-01	0.2128	breast	CA
TCGA-OL-A5RZ-01	0.1971	breast	CA
TCGA-OL-A5S0-01	0.374	breast	CA
TCGA-OL-A66H-01	0.1621	breast	CA
TCGA-OL-A66I-01	0.4722	breast	CA
TCGA-OL-A66J-01	0.2284	breast	CA
TCGA-OL-A66K-01	0.3834	breast	CA
TCGA-OL-A66L-01	0.3613	breast	CA
TCGA-OL-A66N-01	0.3166	breast	CA
TCGA-OL-A66O-01	0.3323	breast	CA
TCGA-OL-A66P-01	0.1696	breast	CA
TCGA-OL-A6VO-01	0.3054	breast	CA
TCGA-OL-A6VR-01	0.1327	breast	CA
TCGA-PL-A8LZ-01	0.2586	breast	CA
TCGA-S3-A6ZF-01	0.3296	breast	CA
TCGA-S3-A6ZG-01	0.4318	breast	CA
TCGA-S3-A6ZH-01	0.1434	breast	CA
TCGA-V7-A7HQ-01	0.141	breast	CA
TCGA-W8-A86G-01	0.1469	breast	CA
TCGA-XX-A899-01	0.246	breast	CA
TCGA-XX-A89A-01	0.1061	breast	CA
TCGA-A7-A0D9-11	0.0508	breast	HE
TCGA-A7-A0DC-11	0.0768	breast	HE
TCGA-A7-A13E-11	0.0677	breast	HE
TCGA-A7-A13F-11	0.0619	breast	HE
TCGA-A7-A13G-11	0.0519	breast	HE
TCGA-AC-A23H-11	0.1405	breast	HE
TCGA-AC-A2FB-11	0.0704	breast	HE
TCGA-AC-A2FF-11	0.0658	breast	HE
TCGA-AC-A2FG-11	0.104	breast	HE
TCGA-AC-A2FM-11	0.0702	breast	HE
TCGA-BH-A0AU-11	0.0856	breast	HE
TCGA-BH-A0AZ-11	0.0588	breast	HE
TCGA-BH-A0B2-11	0.0799	breast	HE
TCGA-BH-A0B3-11	0.0623	breast	HE
TCGA-BH-A0B8-11	0.0493	breast	HE
TCGA-BH-A0BA-11	0.0726	breast	HE
TCGA-BH-A0BC-11	0.0662	breast	HE
TCGA-BH-A0BF-11	0.0647	breast	HE
TCGA-BH-A0BJ-11	0.0592	breast	HE
TCGA-BH-A0BM-11	0.0558	breast	HE
TCGA-BH-A0BS-11	0.0691	breast	HE
TCGA-BH-A0BT-11	0.0664	breast	HE
TCGA-BH-A0BZ-11	0.068	breast	HE
TCGA-BH-A0C0-11	0.0821	breast	HE
TCGA-BH-A0C3-11	0.0713	breast	HE
TCGA-BH-A0DG-11	0.0685	breast	HE
TCGA-BH-A0DH-11	0.0865	breast	HE
TCGA-BH-A0DI-11	0.0951	breast	HE
TCGA-BH-A0DK-11	0.092	breast	HE
TCGA-BH-A0DP-11	0.1055	breast	HE
TCGA-BH-A0DQ-11	0.0595	breast	HE
TCGA-BH-A0DV-11	0.0671	breast	HE
TCGA-BH-A0E0-11	0.0562	breast	HE
TCGA-BH-A0E1-11	0.0993	breast	HE
TCGA-BH-A0H7-11	0.096	breast	HE
TCGA-BH-A0H9-11	0.0529	breast	HE
TCGA-BH-A0HA-11	0.0616	breast	HE
TCGA-BH-A0HK-11	0.067	breast	HE
TCGA-BH-A1EN-11	0.0899	breast	HE
TCGA-BH-A1EO-11	0.0559	breast	HE
TCGA-BH-A1ES-11	0.0618	breast	HE
TCGA-BH-A1ET-11	0.0639	breast	HE
TCGA-BH-A1EU-11	0.0647	breast	HE
TCGA-BH-A1EV-11	0.0762	breast	HE
TCGA-BH-A1EW-11	0.1229	breast	HE
TCGA-BH-A1EY-11	0.0758	breast	HE
TCGA-BH-A1F0-11	0.0763	breast	HE
TCGA-BH-A1F2-11	0.0505	breast	HE
TCGA-BH-A1F5-11	0.1019	breast	HE
TCGA-BH-A1F6-11	0.0593	breast	HE
TCGA-BH-A1F8-11	0.0697	breast	HE
TCGA-BH-A1FB-11	0.0769	breast	HE
TCGA-BH-A1FC-11	0.0901	breast	HE
TCGA-BH-A1FD-11	0.0666	breast	HE
TCGA-BH-A1FE-11	0.0681	breast	HE
TCGA-BH-A1FG-11	0.0605	breast	HE
TCGA-BH-A1FH-11	0.0538	breast	HE
TCGA-BH-A1FJ-11	0.0664	breast	HE
TCGA-BH-A1FM-11	0.0599	breast	HE
TCGA-BH-A1FN-11	0.06	breast	HE
TCGA-BH-A1FR-11	0.0688	breast	HE
TCGA-BH-A203-11	0.0803	breast	HE
TCGA-BH-A204-11	0.1196	breast	HE
TCGA-BH-A208-11	0.1426	breast	HE
TCGA-BH-A209-11	0.1693	breast	HE
TCGA-E2-A15I-11	0.0563	breast	HE
TCGA-E2-A15K-11	0.0585	breast	HE
TCGA-E2-A1B5-11	0.0644	breast	HE
TCGA-E2-A1BC-11	0.0454	breast	HE
TCGA-E2-A1IF-11	0.0819	breast	HE
TCGA-E2-A1II-11	0.0659	breast	HE
TCGA-E2-A1IO-11	0.0857	breast	HE
TCGA-E2-A1L7-11	0.1263	breast	HE
TCGA-E2-A1LB-11	0.0808	breast	HE
TCGA-E2-A1LI-11	0.1466	breast	HE
TCGA-E2-A1LS-11	0.1173	breast	HE
TCGA-E9-A1N4-11	0.0992	breast	HE
TCGA-E9-A1N5-11	0.0864	breast	HE
TCGA-E9-A1N6-11	0.0799	breast	HE
TCGA-E9-A1N8-11	0.0631	breast	HE
TCGA-E9-A1NA-11	0.0766	breast	HE
TCGA-E9-A1ND-11	0.0845	breast	HE
TCGA-E9-A1NE-11	0.0563	breast	HE
TCGA-E9-A1NF-11	0.0577	breast	HE
TCGA-E9-A1NG-11	0.0587	breast	HE
TCGA-E9-A1R7-11	0.0664	breast	HE
TCGA-E9-A1RB-11	0.1389	breast	HE
TCGA-E9-A1RC-11	0.1279	breast	HE
TCGA-E9-A1RD-11	0.0717	breast	HE
TCGA-E9-A1RF-11	0.1176	breast	HE
TCGA-E9-A1RH-11	0.0663	breast	HE
TCGA-E9-A1RI-11	0.0592	breast	HE
TCGA-CH-5737-01	0.1152	prostate	CA
TCGA-CH-5738-01	0.0749	prostate	CA
TCGA-CH-5739-01	0.1009	prostate	CA
TCGA-CH-5740-01	0.0939	prostate	CA
TCGA-CH-5741-01	0.1291	prostate	CA
TCGA-CH-5743-01	0.063	prostate	CA
TCGA-CH-5744-01	0.0937	prostate	CA
TCGA-CH-5745-01	0.1173	prostate	CA
TCGA-CH-5746-01	0.103	prostate	CA
TCGA-CH-5748-01	0.1452	prostate	CA
TCGA-CH-5750-01	0.215	prostate	CA
TCGA-CH-5751-01	0.1543	prostate	CA
TCGA-CH-5752-01	0.2039	prostate	CA
TCGA-CH-5753-01	0.1441	prostate	CA
TCGA-CH-5754-01	0.1798	prostate	CA
TCGA-CH-5761-01	0.179	prostate	CA
TCGA-CH-5762-01	0.1919	prostate	CA
TCGA-CH-5763-01	0.1144	prostate	CA
TCGA-CH-5764-01	0.2242	prostate	CA
TCGA-CH-5765-01	0.1928	prostate	CA
TCGA-CH-5766-01	0.1081	prostate	CA
TCGA-CH-5767-01	0.1379	prostate	CA
TCGA-CH-5768-01	0.0802	prostate	CA
TCGA-CH-5769-01	0.1723	prostate	CA
TCGA-CH-5771-01	0.1391	prostate	CA
TCGA-CH-5772-01	0.1742	prostate	CA
TCGA-CH-5788-01	0.1055	prostate	CA
TCGA-CH-5789-01	0.059	prostate	CA
TCGA-CH-5790-01	0.1062	prostate	CA
TCGA-CH-5791-01	0.0717	prostate	CA
TCGA-CH-5792-01	0.1139	prostate	CA
TCGA-CH-5794-01	0.1481	prostate	CA
TCGA-EJ-5494-01	0.0979	prostate	CA
TCGA-EJ-5495-01	0.1412	prostate	CA
TCGA-EJ-5496-01	0.1469	prostate	CA
TCGA-EJ-5497-01	0.1066	prostate	CA
TCGA-EJ-5498-01	0.0532	prostate	CA
TCGA-EJ-5499-01	0.089	prostate	CA
TCGA-EJ-5501-01	0.2527	prostate	CA
TCGA-EJ-5502-01	0.0876	prostate	CA
TCGA-EJ-5503-01	0.0567	prostate	CA
TCGA-EJ-5504-01	0.166	prostate	CA
TCGA-EJ-5505-01	0.1958	prostate	CA
TCGA-EJ-5506-01	0.068	prostate	CA
TCGA-EJ-5507-01	0.0568	prostate	CA
TCGA-EJ-5508-01	0.1603	prostate	CA
TCGA-EJ-5509-01	0.1167	prostate	CA
TCGA-EJ-5510-01	0.1465	prostate	CA
TCGA-EJ-5511-01	0.1796	prostate	CA
TCGA-EJ-5512-01	0.1846	prostate	CA
TCGA-EJ-5514-01	0.2057	prostate	CA
TCGA-EJ-5515-01	0.064	prostate	CA
TCGA-EJ-5516-01	0.083	prostate	CA
TCGA-EJ-5517-01	0.0926	prostate	CA
TCGA-EJ-5518-01	0.2903	prostate	CA
TCGA-EJ-5519-01	0.1741	prostate	CA
TCGA-EJ-5521-01	0.094	prostate	CA
TCGA-EJ-5522-01	0.1868	prostate	CA
TCGA-EJ-5524-01	0.1928	prostate	CA
TCGA-EJ-5525-01	0.0727	prostate	CA
TCGA-EJ-5526-01	0.1747	prostate	CA
TCGA-EJ-5527-01	0.1402	prostate	CA
TCGA-EJ-5530-01	0.0643	prostate	CA
TCGA-EJ-5531-01	0.0965	prostate	CA
TCGA-EJ-5532-01	0.0688	prostate	CA
TCGA-EJ-5542-01	0.0879	prostate	CA
TCGA-EJ-7115-01	0.1487	prostate	CA
TCGA-EJ-7123-01	0.1012	prostate	CA
TCGA-EJ-7125-01	0.1481	prostate	CA
TCGA-EJ-7218-01	0.0904	prostate	CA
TCGA-EJ-7312-01	0.157	prostate	CA
TCGA-EJ-7314-01	0.1492	prostate	CA
TCGA-EJ-7315-01	0.1639	prostate	CA
TCGA-EJ-7317-01	0.1002	prostate	CA
TCGA-EJ-7318-01	0.1987	prostate	CA
TCGA-EJ-7321-01	0.1131	prostate	CA
TCGA-EJ-7325-01	0.1358	prostate	CA
TCGA-EJ-7327-01	0.0844	prostate	CA
TCGA-EJ-7328-01	0.1349	prostate	CA
TCGA-EJ-7330-01	0.1319	prostate	CA
TCGA-EJ-7331-01	0.0834	prostate	CA
TCGA-EJ-7781-01	0.1528	prostate	CA
TCGA-EJ-7782-01	0.0866	prostate	CA
TCGA-EJ-7783-01	0.145	prostate	CA
TCGA-EJ-7784-01	0.1504	prostate	CA
TCGA-EJ-7785-01	0.1177	prostate	CA
TCGA-EJ-7786-01	0.1138	prostate	CA
TCGA-EJ-7788-01	0.1883	prostate	CA
TCGA-EJ-7789-01	0.0515	prostate	CA
TCGA-EJ-7791-01	0.089	prostate	CA
TCGA-EJ-7792-01	0.093	prostate	CA
TCGA-EJ-7793-01	0.0867	prostate	CA
TCGA-EJ-7794-01	0.0818	prostate	CA
TCGA-EJ-7797-01	0.0631	prostate	CA
TCGA-EJ-8468-01	0.2279	prostate	CA
TCGA-EJ-8469-01	0.0899	prostate	CA
TCGA-EJ-8470-01	0.1253	prostate	CA
TCGA-EJ-8472-01	0.3168	prostate	CA
TCGA-EJ-8474-01	0.3795	prostate	CA
TCGA-EJ-A46B-01	0.0759	prostate	CA
TCGA-EJ-A46D-01	0.0592	prostate	CA
TCGA-EJ-A46E-01	0.0668	prostate	CA
TCGA-EJ-A46F-01	0.0878	prostate	CA
TCGA-EJ-A46G-01	0.26	prostate	CA
TCGA-EJ-A46H-01	0.0562	prostate	CA
TCGA-EJ-A46I-01	0.0738	prostate	CA
TCGA-EJ-A65B-01	0.0608	prostate	CA
TCGA-EJ-A65D-01	0.1228	prostate	CA
TCGA-EJ-A65E-01	0.1972	prostate	CA
TCGA-EJ-A65F-01	0.1119	prostate	CA
TCGA-EJ-A65G-01	0.0932	prostate	CA
TCGA-EJ-A65J-01	0.1039	prostate	CA
TCGA-EJ-A65M-01	0.109	prostate	CA
TCGA-EJ-A6RA-01	0.0787	prostate	CA
TCGA-EJ-A6RC-01	0.1113	prostate	CA
TCGA-EJ-A7NF-01	0.0815	prostate	CA
TCGA-EJ-A7NG-01	0.0663	prostate	CA
TCGA-EJ-A7NH-01	0.1115	prostate	CA
TCGA-EJ-A7NJ-01	0.0645	prostate	CA
TCGA-EJ-A7NK-01	0.0949	prostate	CA
TCGA-EJ-A7NM-01	0.2193	prostate	CA
TCGA-EJ-A7NN-01	0.2885	prostate	CA
TCGA-EJ-A8FN-01	0.1117	prostate	CA
TCGA-EJ-A8FS-01	0.2379	prostate	CA
TCGA-FC-7708-01	0.1709	prostate	CA
TCGA-FC-7961-01	0.2115	prostate	CA
TCGA-FC-A4JI-01	0.1669	prostate	CA
TCGA-FC-A5OB-01	0.2257	prostate	CA
TCGA-FC-A66V-01	0.0496	prostate	CA
TCGA-FC-A6HD-01	0.286	prostate	CA
TCGA-G9-6329-01	0.086	prostate	CA
TCGA-G9-6332-01	0.1515	prostate	CA
TCGA-G9-6333-01	0.0948	prostate	CA
TCGA-G9-6336-01	0.0946	prostate	CA
TCGA-G9-6338-01	0.1211	prostate	CA
TCGA-G9-6339-01	0.2044	prostate	CA
TCGA-G9-6342-01	0.1155	prostate	CA
TCGA-G9-6343-01	0.0971	prostate	CA
TCGA-G9-6347-01	0.0747	prostate	CA
TCGA-G9-6348-01	0.2352	prostate	CA
TCGA-G9-6351-01	0.0686	prostate	CA
TCGA-G9-6353-01	0.0814	prostate	CA
TCGA-G9-6354-01	0.0915	prostate	CA
TCGA-G9-6356-01	0.169	prostate	CA
TCGA-G9-6361-01	0.1301	prostate	CA
TCGA-G9-6362-01	0.4308	prostate	CA
TCGA-G9-6363-01	0.0789	prostate	CA
TCGA-G9-6364-01	0.0725	prostate	CA
TCGA-G9-6365-01	0.0672	prostate	CA
TCGA-G9-6366-01	0.0863	prostate	CA
TCGA-G9-6367-01	0.0703	prostate	CA
TCGA-G9-6369-01	0.2455	prostate	CA
TCGA-G9-6370-01	0.0768	prostate	CA
TCGA-G9-6371-01	0.2375	prostate	CA
TCGA-G9-6373-01	0.0938	prostate	CA
TCGA-G9-6377-01	0.1307	prostate	CA
TCGA-G9-6378-01	0.1387	prostate	CA
TCGA-G9-6379-01	0.2109	prostate	CA
TCGA-G9-6384-01	0.1367	prostate	CA
TCGA-G9-6385-01	0.0724	prostate	CA
TCGA-G9-6494-01	0.277	prostate	CA
TCGA-G9-6496-01	0.1104	prostate	CA
TCGA-G9-6498-01	0.127	prostate	CA
TCGA-G9-6499-01	0.205	prostate	CA
TCGA-G9-7510-01	0.1804	prostate	CA
TCGA-G9-7519-01	0.1598	prostate	CA
TCGA-G9-7521-01	0.0781	prostate	CA
TCGA-G9-7522-01	0.0597	prostate	CA
TCGA-G9-7523-01	0.1027	prostate	CA
TCGA-G9-7525-01	0.1413	prostate	CA
TCGA-H9-7775-01	0.2301	prostate	CA
TCGA-H9-A6BX-01	0.0569	prostate	CA
TCGA-H9-A6BY-01	0.0838	prostate	CA
TCGA-HC-7075-01	0.1334	prostate	CA
TCGA-HC-7077-01	0.2423	prostate	CA
TCGA-HC-7078-01	0.0888	prostate	CA
TCGA-HC-7079-01	0.1368	prostate	CA
TCGA-HC-7080-01	0.1526	prostate	CA
TCGA-HC-7081-01	0.2428	prostate	CA
TCGA-HC-7209-01	0.1872	prostate	CA
TCGA-HC-7210-01	0.1092	prostate	CA
TCGA-HC-7211-01	0.1143	prostate	CA
TCGA-HC-7212-01	0.0738	prostate	CA
TCGA-HC-7213-01	0.0641	prostate	CA
TCGA-HC-7230-01	0.0807	prostate	CA
TCGA-HC-7231-01	0.1237	prostate	CA
TCGA-HC-7232-01	0.2579	prostate	CA
TCGA-HC-7233-01	0.2097	prostate	CA
TCGA-HC-7736-01	0.0949	prostate	CA
TCGA-HC-7737-01	0.0947	prostate	CA
TCGA-HC-7738-01	0.1078	prostate	CA
TCGA-HC-7740-01	0.0877	prostate	CA
TCGA-HC-7742-01	0.1676	prostate	CA
TCGA-HC-7744-01	0.1078	prostate	CA
TCGA-HC-7745-01	0.1779	prostate	CA
TCGA-HC-7747-01	0.1039	prostate	CA
TCGA-HC-7748-01	0.1017	prostate	CA
TCGA-HC-7749-01	0.2939	prostate	CA
TCGA-HC-7750-01	0.0908	prostate	CA
TCGA-HC-7752-01	0.1508	prostate	CA
TCGA-HC-7817-01	0.1187	prostate	CA
TCGA-HC-7818-01	0.0983	prostate	CA
TCGA-HC-7819-01	0.1464	prostate	CA
TCGA-HC-7820-01	0.0892	prostate	CA
TCGA-HC-7821-01	0.2061	prostate	CA
TCGA-HC-8213-01	0.0801	prostate	CA
TCGA-HC-8216-01	0.1004	prostate	CA
TCGA-HC-8256-01	0.1944	prostate	CA
TCGA-HC-8257-01	0.1293	prostate	CA
TCGA-HC-8258-01	0.0983	prostate	CA
TCGA-HC-8259-01	0.0659	prostate	CA
TCGA-HC-8260-01	0.071	prostate	CA
TCGA-HC-8261-01	0.0814	prostate	CA
TCGA-HC-8262-01	0.1363	prostate	CA
TCGA-HC-8264-01	0.1334	prostate	CA
TCGA-HC-8265-01	0.0943	prostate	CA
TCGA-HC-8266-01	0.12	prostate	CA
TCGA-HC-A48F-01	0.3601	prostate	CA
TCGA-HC-A4ZV-01	0.1868	prostate	CA
TCGA-HC-A631-01	0.3945	prostate	CA
TCGA-HC-A632-01	0.0862	prostate	CA
TCGA-HC-A6AL-01	0.2014	prostate	CA
TCGA-HC-A6AN-01	0.1197	prostate	CA
TCGA-HC-A6AO-01	0.1347	prostate	CA
TCGA-HC-A6AP-01	0.1504	prostate	CA
TCGA-HC-A6AQ-01	0.2111	prostate	CA
TCGA-HC-A6AS-01	0.148	prostate	CA
TCGA-HC-A6HX-01	0.0585	prostate	CA
TCGA-HC-A6HY-01	0.0549	prostate	CA
TCGA-HC-A76W-01	0.359	prostate	CA
TCGA-HC-A76X-01	0.1615	prostate	CA
TCGA-HI-7168-01	0.0946	prostate	CA
TCGA-HI-7169-01	0.0852	prostate	CA
TCGA-HI-7170-01	0.1593	prostate	CA
TCGA-HI-7171-01	0.0692	prostate	CA
TCGA-J4-8198-01	0.2036	prostate	CA
TCGA-J4-8200-01	0.1613	prostate	CA
TCGA-J4-A67K-01	0.099	prostate	CA
TCGA-J4-A67L-01	0.1288	prostate	CA
TCGA-J4-A67M-01	0.1961	prostate	CA
TCGA-J4-A67N-01	0.0538	prostate	CA
TCGA-J4-A67O-01	0.0636	prostate	CA
TCGA-J4-A67Q-01	0.0928	prostate	CA
TCGA-J4-A67R-01	0.0807	prostate	CA
TCGA-J4-A67S-01	0.0769	prostate	CA
TCGA-J4-A67T-01	0.07	prostate	CA
TCGA-J4-A6G1-01	0.1139	prostate	CA
TCGA-J4-A6G3-01	0.2307	prostate	CA
TCGA-J4-A6M7-01	0.0629	prostate	CA
TCGA-J4-A83K-01	0.0623	prostate	CA
TCGA-J4-A83L-01	0.1128	prostate	CA
TCGA-J4-A83M-01	0.1866	prostate	CA
TCGA-J4-A83N-01	0.1321	prostate	CA
TCGA-J9-A52B-01	0.0451	prostate	CA
TCGA-J9-A52C-01	0.1934	prostate	CA
TCGA-J9-A52D-01	0.2113	prostate	CA
TCGA-J9-A52E-01	0.1076	prostate	CA
TCGA-J9-A8CK-01	0.0555	prostate	CA
TCGA-J9-A8CL-01	0.1406	prostate	CA
TCGA-J9-A8CM-01	0.1256	prostate	CA
TCGA-J9-A8CN-01	0.1336	prostate	CA
TCGA-J9-A8CP-01	0.0623	prostate	CA
TCGA-KC-A4BL-01	0.0769	prostate	CA
TCGA-KC-A4BN-01	0.0854	prostate	CA
TCGA-KC-A4BO-01	0.0495	prostate	CA
TCGA-KC-A4BR-01	0.0967	prostate	CA
TCGA-KC-A4BV-01	0.1301	prostate	CA
TCGA-KC-A7F3-01	0.0818	prostate	CA
TCGA-KC-A7F5-01	0.1207	prostate	CA
TCGA-KC-A7F6-01	0.1257	prostate	CA
TCGA-KC-A7FA-01	0.1091	prostate	CA
TCGA-KC-A7FD-01	0.246	prostate	CA
TCGA-KC-A7FE-01	0.0668	prostate	CA
TCGA-KK-A59V-01	0.2534	prostate	CA
TCGA-KK-A59X-01	0.2016	prostate	CA
TCGA-KK-A59Y-01	0.083	prostate	CA
TCGA-KK-A59Z-01	0.1061	prostate	CA
TCGA-KK-A5A1-01	0.1863	prostate	CA
TCGA-KK-A6DY-01	0.0792	prostate	CA
TCGA-KK-A6E0-01	0.1619	prostate	CA
TCGA-KK-A6E1-01	0.0963	prostate	CA
TCGA-KK-A6E2-01	0.3963	prostate	CA
TCGA-KK-A6E3-01	0.1167	prostate	CA
TCGA-KK-A6E4-01	0.1404	prostate	CA
TCGA-KK-A6E5-01	0.1016	prostate	CA
TCGA-KK-A6E6-01	0.246	prostate	CA
TCGA-KK-A6E7-01	0.1204	prostate	CA
TCGA-KK-A6E8-01	0.1196	prostate	CA
TCGA-KK-A7AP-01	0.2736	prostate	CA
TCGA-KK-A7AQ-01	0.1444	prostate	CA
TCGA-KK-A7AU-01	0.125	prostate	CA
TCGA-KK-A7AV-01	0.1199	prostate	CA
TCGA-KK-A7AW-01	0.3082	prostate	CA
TCGA-KK-A7AY-01	0.1237	prostate	CA
TCGA-KK-A7AZ-01	0.2895	prostate	CA
TCGA-KK-A7B0-01	0.1248	prostate	CA
TCGA-KK-A7B1-01	0.128	prostate	CA
TCGA-KK-A7B2-01	0.0784	prostate	CA
TCGA-KK-A7B3-01	0.1637	prostate	CA
TCGA-KK-A7B4-01	0.0959	prostate	CA
TCGA-KK-A8IJ-01	0.1721	prostate	CA
TCGA-M7-A71Y-01	0.0836	prostate	CA
TCGA-M7-A71Z-01	0.2005	prostate	CA
TCGA-M7-A720-01	0.0712	prostate	CA
TCGA-M7-A721-01	0.1088	prostate	CA
TCGA-M7-A723-01	0.0842	prostate	CA
TCGA-M7-A724-01	0.3844	prostate	CA
TCGA-M7-A725-01	0.3058	prostate	CA
TCGA-QU-A6IL-01	0.0973	prostate	CA
TCGA-QU-A6IM-01	0.0943	prostate	CA
TCGA-QU-A6IN-01	0.089	prostate	CA
TCGA-QU-A6IO-01	0.1552	prostate	CA
TCGA-QU-A6IP-01	0.0853	prostate	CA
TCGA-SU-A7E7-01	0.1403	prostate	CA
TCGA-VN-A88I-01	0.1157	prostate	CA
TCGA-VN-A88K-01	0.1637	prostate	CA
TCGA-VN-A88L-01	0.0807	prostate	CA
TCGA-VN-A88M-01	0.074	prostate	CA
TCGA-VN-A88O-01	0.1245	prostate	CA
TCGA-VN-A88P-01	0.1595	prostate	CA
TCGA-VN-A88Q-01	0.0968	prostate	CA
TCGA-VP-A872-01	0.1362	prostate	CA
TCGA-VP-A875-01	0.1379	prostate	CA
TCGA-VP-A876-01	0.1279	prostate	CA
TCGA-VP-A878-01	0.1253	prostate	CA
TCGA-VP-A879-01	0.1517	prostate	CA
TCGA-VP-A87B-01	0.2192	prostate	CA
TCGA-VP-A87C-01	0.1109	prostate	CA
TCGA-VP-A87D-01	0.2112	prostate	CA
TCGA-VP-A87E-01	0.0907	prostate	CA
TCGA-VP-A87H-01	0.1937	prostate	CA
TCGA-VP-A87J-01	0.099	prostate	CA
TCGA-VP-A87K-01	0.2454	prostate	CA
TCGA-XJ-A83F-01	0.1184	prostate	CA
TCGA-XJ-A83G-01	0.0888	prostate	CA
TCGA-XJ-A83H-01	0.1828	prostate	CA
TCGA-CH-5761-11	0.0606	prostate	HE
TCGA-CH-5762-11	0.0745	prostate	HE
TCGA-CH-5763-11	0.0731	prostate	HE
TCGA-CH-5764-11	0.0601	prostate	HE
TCGA-CH-5765-11	0.057	prostate	HE
TCGA-CH-5766-11	0.0512	prostate	HE
TCGA-CH-5767-11	0.0699	prostate	HE
TCGA-CH-5768-11	0.0599	prostate	HE
TCGA-CH-5771-11	0.0714	prostate	HE
TCGA-CH-5772-11	0.0652	prostate	HE
TCGA-EJ-7123-11	0.0614	prostate	HE
TCGA-EJ-7125-11	0.0664	prostate	HE
TCGA-EJ-7317-11	0.0783	prostate	HE
TCGA-EJ-7327-11	0.0737	prostate	HE
TCGA-EJ-7328-11	0.0676	prostate	HE
TCGA-EJ-7331-11	0.0869	prostate	HE
TCGA-EJ-7781-11	0.0717	prostate	HE
TCGA-EJ-7782-11	0.0752	prostate	HE
TCGA-EJ-7784-11	0.0623	prostate	HE
TCGA-EJ-7785-11	0.0608	prostate	HE
TCGA-EJ-7786-11	0.0836	prostate	HE
TCGA-EJ-7789-11	0.0647	prostate	HE
TCGA-EJ-7792-11	0.0567	prostate	HE
TCGA-EJ-7794-11	0.0623	prostate	HE
TCGA-G9-6332-11	0.0657	prostate	HE
TCGA-G9-6333-11	0.0546	prostate	HE
TCGA-G9-6342-11	0.0608	prostate	HE
TCGA-G9-6348-11	0.0707	prostate	HE
TCGA-G9-6351-11	0.0694	prostate	HE
TCGA-G9-6353-11	0.0743	prostate	HE
TCGA-G9-6356-11	0.0674	prostate	HE
TCGA-G9-6362-11	0.4447	prostate	HE
TCGA-G9-6363-11	0.0701	prostate	HE
TCGA-G9-6364-11	0.0919	prostate	HE
TCGA-G9-6365-11	0.0723	prostate	HE
TCGA-G9-6367-11	0.0706	prostate	HE
TCGA-G9-6373-11	0.0829	prostate	HE
TCGA-G9-6384-11	0.0604	prostate	HE
TCGA-G9-6385-11	0.066	prostate	HE
TCGA-G9-6494-11	0.0756	prostate	HE
TCGA-G9-6496-11	0.0803	prostate	HE
TCGA-G9-6499-11	0.2264	prostate	HE
TCGA-HC-7211-11	0.0636	prostate	HE
TCGA-HC-7737-11	0.0592	prostate	HE
TCGA-HC-7742-11	0.0796	prostate	HE
TCGA-HC-7745-11	0.0594	prostate	HE
TCGA-HC-7752-11	0.0772	prostate	HE
TCGA-HC-7819-11	0.0635	prostate	HE
TCGA-HC-7820-11	0.0556	prostate	HE
TCGA-A3-3357-01	0.1504	kidney	CA
TCGA-A3-3358-01	0.1133	kidney	CA
TCGA-A3-3367-01	0.1823	kidney	CA
TCGA-A3-3370-01	0.0748	kidney	CA
TCGA-A3-3373-01	0.0769	kidney	CA
TCGA-A3-3376-01	0.0743	kidney	CA
TCGA-A3-3385-01	0.0805	kidney	CA
TCGA-A3-3387-01	0.1602	kidney	CA
TCGA-AK-3425-01	0.0823	kidney	CA
TCGA-AK-3428-01	0.0911	kidney	CA
TCGA-AK-3431-01	0.1266	kidney	CA
TCGA-AK-3433-01	0.0555	kidney	CA
TCGA-AK-3434-01	0.1116	kidney	CA
TCGA-AK-3440-01	0.0422	kidney	CA
TCGA-AK-3445-01	0.1944	kidney	CA
TCGA-AK-3450-01	0.1182	kidney	CA
TCGA-AK-3453-01	0.053	kidney	CA
TCGA-AK-3454-01	0.0828	kidney	CA
TCGA-AK-3458-01	0.0929	kidney	CA
TCGA-AK-3460-01	0.0804	kidney	CA
TCGA-AK-3461-01	0.1016	kidney	CA
TCGA-B0-4688-01	0.1925	kidney	CA
TCGA-B0-4690-01	0.2759	kidney	CA
TCGA-B0-4691-01	0.1654	kidney	CA
TCGA-B0-4693-01	0.0899	kidney	CA
TCGA-B0-4694-01	0.1084	kidney	CA
TCGA-B0-4696-01	0.1268	kidney	CA
TCGA-B0-4697-01	0.114	kidney	CA
TCGA-B0-4698-01	0.2213	kidney	CA
TCGA-B0-4699-01	0.1653	kidney	CA
TCGA-B0-4700-01	0.2322	kidney	CA
TCGA-B0-4701-01	0.172	kidney	CA
TCGA-B0-4703-01	0.2005	kidney	CA
TCGA-B0-4706-01	0.0952	kidney	CA
TCGA-B0-4707-01	0.0694	kidney	CA
TCGA-B0-4710-01	0.1472	kidney	CA
TCGA-B0-4712-01	0.3303	kidney	CA
TCGA-B0-4713-01	0.1983	kidney	CA
TCGA-B0-4714-01	0.0814	kidney	CA
TCGA-B0-4718-01	0.1692	kidney	CA
TCGA-B0-4810-01	0.0983	kidney	CA
TCGA-B0-4811-01	0.0937	kidney	CA
TCGA-B0-4813-01	0.1589	kidney	CA
TCGA-B0-4814-01	0.088	kidney	CA
TCGA-B0-4815-01	0.3666	kidney	CA
TCGA-B0-4816-01	0.1342	kidney	CA
TCGA-B0-4817-01	0.1385	kidney	CA
TCGA-B0-4818-01	0.0931	kidney	CA
TCGA-B0-4819-01	0.1681	kidney	CA
TCGA-B0-4821-01	0.3584	kidney	CA
TCGA-B0-4822-01	0.1024	kidney	CA
TCGA-B0-4823-01	0.085	kidney	CA
TCGA-B0-4824-01	0.0917	kidney	CA
TCGA-B0-4827-01	0.1325	kidney	CA
TCGA-B0-4828-01	0.2667	kidney	CA
TCGA-B0-4841-01	0.0928	kidney	CA
TCGA-B0-4842-01	0.0838	kidney	CA
TCGA-B0-4843-01	0.0721	kidney	CA
TCGA-B0-4844-01	0.173	kidney	CA
TCGA-B0-4845-01	0.1403	kidney	CA
TCGA-B0-4846-01	0.0855	kidney	CA
TCGA-B0-4847-01	0.0807	kidney	CA
TCGA-B0-4848-01	0.1749	kidney	CA
TCGA-B0-4849-01	0.1302	kidney	CA
TCGA-B0-4852-01	0.0906	kidney	CA
TCGA-B0-4945-01	0.0956	kidney	CA
TCGA-B0-5080-01	0.1253	kidney	CA
TCGA-B0-5083-01	0.1167	kidney	CA
TCGA-B0-5092-01	0.25	kidney	CA
TCGA-B0-5094-01	0.3503	kidney	CA
TCGA-B0-5095-01	0.1483	kidney	CA
TCGA-B0-5096-01	0.1264	kidney	CA
TCGA-B0-5097-01	0.1345	kidney	CA
TCGA-B0-5098-01	0.2282	kidney	CA
TCGA-B0-5099-01	0.2732	kidney	CA
TCGA-B0-5100-01	0.0957	kidney	CA
TCGA-B0-5102-01	0.0599	kidney	CA
TCGA-B0-5104-01	0.0924	kidney	CA
TCGA-B0-5106-01	0.0907	kidney	CA
TCGA-B0-5107-01	0.1907	kidney	CA
TCGA-B0-5108-01	0.0961	kidney	CA
TCGA-B0-5109-01	0.2802	kidney	CA
TCGA-B0-5110-01	0.0599	kidney	CA
TCGA-B0-5113-01	0.0995	kidney	CA
TCGA-B0-5115-01	0.0828	kidney	CA
TCGA-B0-5116-01	0.0943	kidney	CA
TCGA-B0-5117-01	0.0558	kidney	CA
TCGA-B0-5119-01	0.0975	kidney	CA
TCGA-B0-5120-01	0.1107	kidney	CA
TCGA-B0-5121-01	0.0711	kidney	CA
TCGA-B0-5399-01	0.1008	kidney	CA
TCGA-B0-5400-01	0.1268	kidney	CA
TCGA-B0-5402-01	0.0696	kidney	CA
TCGA-B0-5690-01	0.0764	kidney	CA
TCGA-B0-5691-01	0.1199	kidney	CA
TCGA-B0-5692-01	0.1175	kidney	CA
TCGA-B0-5693-01	0.0963	kidney	CA
TCGA-B0-5694-01	0.1036	kidney	CA
TCGA-B0-5695-01	0.0995	kidney	CA
TCGA-B0-5696-01	0.1191	kidney	CA
TCGA-B0-5697-01	0.0854	kidney	CA
TCGA-B0-5698-01	0.1218	kidney	CA
TCGA-B0-5699-01	0.1133	kidney	CA
TCGA-B0-5700-01	0.1143	kidney	CA
TCGA-B0-5701-01	0.1986	kidney	CA
TCGA-B0-5702-01	0.1067	kidney	CA
TCGA-B0-5703-01	0.1736	kidney	CA
TCGA-B0-5705-01	0.0989	kidney	CA
TCGA-B0-5706-01	0.3297	kidney	CA
TCGA-B0-5707-01	0.0888	kidney	CA
TCGA-B0-5709-01	0.1695	kidney	CA
TCGA-B0-5710-01	0.1124	kidney	CA
TCGA-B0-5711-01	0.0766	kidney	CA
TCGA-B0-5712-01	0.1197	kidney	CA
TCGA-B0-5713-01	0.1455	kidney	CA
TCGA-B0-5812-01	0.0937	kidney	CA
TCGA-B2-3924-01	0.0717	kidney	CA
TCGA-B2-4101-01	0.0872	kidney	CA
TCGA-B2-5633-01	0.0803	kidney	CA
TCGA-B2-5635-01	0.0854	kidney	CA
TCGA-B2-5636-01	0.0701	kidney	CA
TCGA-B2-5639-01	0.1022	kidney	CA
TCGA-B2-5641-01	0.132	kidney	CA
TCGA-B2-A4SR-01	0.0817	kidney	CA
TCGA-B4-5377-01	0.1083	kidney	CA
TCGA-B4-5378-01	0.0824	kidney	CA
TCGA-B4-5832-01	0.4137	kidney	CA
TCGA-B4-5834-01	0.0787	kidney	CA
TCGA-B4-5835-01	0.1008	kidney	CA
TCGA-B4-5836-01	0.0868	kidney	CA
TCGA-B4-5838-01	0.07	kidney	CA
TCGA-B4-5843-01	0.1041	kidney	CA
TCGA-B4-5844-01	0.0889	kidney	CA
TCGA-B8-4146-01	0.0874	kidney	CA
TCGA-B8-4153-01	0.1719	kidney	CA
TCGA-B8-4621-01	0.0847	kidney	CA
TCGA-B8-4622-01	0.0967	kidney	CA
TCGA-B8-5158-01	0.095	kidney	CA
TCGA-B8-5159-01	0.0883	kidney	CA
TCGA-B8-5162-01	0.1284	kidney	CA
TCGA-B8-5163-01	0.1339	kidney	CA
TCGA-B8-5164-01	0.1234	kidney	CA
TCGA-B8-5165-01	0.0845	kidney	CA
TCGA-B8-5545-01	0.0783	kidney	CA
TCGA-B8-5546-01	0.0746	kidney	CA
TCGA-B8-5549-01	0.2182	kidney	CA
TCGA-B8-5550-01	0.1193	kidney	CA
TCGA-B8-5551-01	0.1176	kidney	CA
TCGA-B8-5552-01	0.0799	kidney	CA
TCGA-B8-5553-01	0.1238	kidney	CA
TCGA-B8-A54D-01	0.138	kidney	CA
TCGA-B8-A54E-01	0.0786	kidney	CA
TCGA-B8-A54F-01	0.1425	kidney	CA
TCGA-B8-A54G-01	0.1557	kidney	CA
TCGA-BP-4177-01	0.0615	kidney	CA
TCGA-BP-4760-01	0.0625	kidney	CA
TCGA-BP-4770-01	0.0645	kidney	CA
TCGA-BP-4782-01	0.0539	kidney	CA
TCGA-BP-4795-01	0.0885	kidney	CA
TCGA-BP-4801-01	0.0725	kidney	CA
TCGA-BP-4993-01	0.0698	kidney	CA
TCGA-BP-5010-01	0.115	kidney	CA
TCGA-BP-5168-01	0.062	kidney	CA
TCGA-BP-5169-01	0.3059	kidney	CA
TCGA-BP-5170-01	0.0795	kidney	CA
TCGA-BP-5173-01	0.1129	kidney	CA
TCGA-BP-5174-01	0.0576	kidney	CA
TCGA-BP-5175-01	0.1258	kidney	CA
TCGA-BP-5176-01	0.0985	kidney	CA
TCGA-BP-5177-01	0.0597	kidney	CA
TCGA-BP-5178-01	0.2737	kidney	CA
TCGA-BP-5180-01	0.2172	kidney	CA
TCGA-BP-5181-01	0.1236	kidney	CA
TCGA-BP-5182-01	0.0822	kidney	CA
TCGA-BP-5183-01	0.1164	kidney	CA
TCGA-BP-5184-01	0.1004	kidney	CA
TCGA-BP-5185-01	0.0983	kidney	CA
TCGA-BP-5186-01	0.1115	kidney	CA
TCGA-BP-5187-01	0.0777	kidney	CA
TCGA-BP-5189-01	0.093	kidney	CA
TCGA-BP-5190-01	0.1265	kidney	CA
TCGA-BP-5191-01	0.1355	kidney	CA
TCGA-BP-5192-01	0.0695	kidney	CA
TCGA-BP-5194-01	0.0781	kidney	CA
TCGA-BP-5195-01	0.0832	kidney	CA
TCGA-BP-5196-01	0.0871	kidney	CA
TCGA-BP-5198-01	0.2347	kidney	CA
TCGA-BP-5199-01	0.1469	kidney	CA
TCGA-BP-5200-01	0.118	kidney	CA
TCGA-BP-5201-01	0.1097	kidney	CA
TCGA-BP-5202-01	0.0794	kidney	CA
TCGA-CJ-4869-01	0.1341	kidney	CA
TCGA-CJ-4882-01	0.1937	kidney	CA
TCGA-CJ-4897-01	0.0606	kidney	CA
TCGA-CJ-4901-01	0.1526	kidney	CA
TCGA-CJ-4902-01	0.1214	kidney	CA
TCGA-CJ-4903-01	0.0912	kidney	CA
TCGA-CJ-4904-01	0.0899	kidney	CA
TCGA-CJ-4905-01	0.0744	kidney	CA
TCGA-CJ-4907-01	0.0825	kidney	CA
TCGA-CJ-4908-01	0.0848	kidney	CA
TCGA-CJ-4912-01	0.1264	kidney	CA
TCGA-CJ-4913-01	0.0961	kidney	CA
TCGA-CJ-4916-01	0.0844	kidney	CA
TCGA-CJ-4918-01	0.0981	kidney	CA
TCGA-CJ-4920-01	0.1661	kidney	CA
TCGA-CJ-4923-01	0.142	kidney	CA
TCGA-CJ-5671-01	0.1988	kidney	CA
TCGA-CJ-5672-01	0.1305	kidney	CA
TCGA-CJ-5675-01	0.1288	kidney	CA
TCGA-CJ-5676-01	0.1204	kidney	CA
TCGA-CJ-5677-01	0.1817	kidney	CA
TCGA-CJ-5678-01	0.2756	kidney	CA
TCGA-CJ-5679-01	0.1628	kidney	CA
TCGA-CJ-5680-01	0.1682	kidney	CA
TCGA-CJ-5681-01	0.1044	kidney	CA
TCGA-CJ-5682-01	0.2189	kidney	CA
TCGA-CJ-5683-01	0.0956	kidney	CA
TCGA-CJ-5684-01	0.1128	kidney	CA
TCGA-CJ-5686-01	0.1201	kidney	CA
TCGA-CJ-5689-01	0.1894	kidney	CA
TCGA-CJ-6027-01	0.4315	kidney	CA
TCGA-CJ-6028-01	0.1486	kidney	CA
TCGA-CJ-6030-01	0.1102	kidney	CA
TCGA-CJ-6031-01	0.1012	kidney	CA
TCGA-CJ-6032-01	0.1089	kidney	CA
TCGA-CJ-6033-01	0.1377	kidney	CA
TCGA-CW-5580-01	0.1452	kidney	CA
TCGA-CW-5581-01	0.0718	kidney	CA
TCGA-CW-5583-01	0.0683	kidney	CA
TCGA-CW-5584-01	0.2085	kidney	CA
TCGA-CW-5585-01	0.1182	kidney	CA
TCGA-CW-5587-01	0.1139	kidney	CA
TCGA-CW-5588-01	0.0971	kidney	CA
TCGA-CW-5589-01	0.0821	kidney	CA
TCGA-CW-5590-01	0.2849	kidney	CA
TCGA-CW-5591-01	0.099	kidney	CA
TCGA-CW-6087-01	0.1887	kidney	CA
TCGA-CW-6088-01	0.0936	kidney	CA
TCGA-CW-6090-01	0.1451	kidney	CA
TCGA-CW-6093-01	0.0796	kidney	CA
TCGA-CW-6097-01	0.1282	kidney	CA
TCGA-CZ-4853-01	0.1127	kidney	CA
TCGA-CZ-4856-01	0.1047	kidney	CA
TCGA-CZ-4859-01	0.0535	kidney	CA
TCGA-CZ-4863-01	0.0667	kidney	CA
TCGA-CZ-4864-01	0.1366	kidney	CA
TCGA-CZ-4865-01	0.126	kidney	CA
TCGA-CZ-4866-01	0.1207	kidney	CA
TCGA-CZ-5451-01	0.1034	kidney	CA
TCGA-CZ-5452-01	0.1059	kidney	CA
TCGA-CZ-5453-01	0.097	kidney	CA
TCGA-CZ-5454-01	0.0923	kidney	CA
TCGA-CZ-5455-01	0.1427	kidney	CA
TCGA-CZ-5456-01	0.296	kidney	CA
TCGA-CZ-5457-01	0.1377	kidney	CA
TCGA-CZ-5458-01	0.0973	kidney	CA
TCGA-CZ-5459-01	0.0972	kidney	CA
TCGA-CZ-5460-01	0.1637	kidney	CA
TCGA-CZ-5461-01	0.3925	kidney	CA
TCGA-CZ-5462-01	0.1287	kidney	CA
TCGA-CZ-5463-01	0.1322	kidney	CA
TCGA-CZ-5464-01	0.1884	kidney	CA
TCGA-CZ-5465-01	0.196	kidney	CA
TCGA-CZ-5466-01	0.197	kidney	CA
TCGA-CZ-5467-01	0.0938	kidney	CA
TCGA-CZ-5468-01	0.2628	kidney	CA
TCGA-CZ-5469-01	0.2442	kidney	CA
TCGA-CZ-5470-01	0.1148	kidney	CA
TCGA-CZ-5982-01	0.128	kidney	CA
TCGA-CZ-5984-01	0.1324	kidney	CA
TCGA-CZ-5985-01	0.2535	kidney	CA
TCGA-CZ-5986-01	0.0642	kidney	CA
TCGA-CZ-5987-01	0.2037	kidney	CA
TCGA-CZ-5988-01	0.0759	kidney	CA
TCGA-CZ-5989-01	0.0771	kidney	CA
TCGA-DV-5565-01	0.0822	kidney	CA
TCGA-DV-5566-01	0.1082	kidney	CA
TCGA-DV-5567-01	0.078	kidney	CA
TCGA-DV-5568-01	0.0732	kidney	CA
TCGA-DV-5569-01	0.073	kidney	CA
TCGA-DV-5573-01	0.0758	kidney	CA
TCGA-DV-5574-01	0.0855	kidney	CA
TCGA-DV-5575-01	0.0754	kidney	CA
TCGA-DV-5576-01	0.0526	kidney	CA
TCGA-DV-A4VX-01	0.2202	kidney	CA
TCGA-DV-A4VZ-01	0.0652	kidney	CA
TCGA-DV-A4W0-01	0.0625	kidney	CA
TCGA-EU-5904-01	0.0776	kidney	CA
TCGA-EU-5905-01	0.0815	kidney	CA
TCGA-EU-5906-01	0.0899	kidney	CA
TCGA-EU-5907-01	0.2374	kidney	CA
TCGA-MM-A563-01	0.2222	kidney	CA
TCGA-MM-A564-01	0.1335	kidney	CA
TCGA-MW-A4EC-01	0.0875	kidney	CA
TCGA-A3-3357-11	0.0541	kidney	HE
TCGA-A3-3367-11	0.0643	kidney	HE
TCGA-A3-3370-11	0.0515	kidney	HE
TCGA-A3-3373-11	0.0634	kidney	HE
TCGA-A3-3376-11	0.0749	kidney	HE
TCGA-A3-3385-11	0.056	kidney	HE
TCGA-B0-4688-11	0.0567	kidney	HE
TCGA-B0-4690-11	0.0644	kidney	HE
TCGA-B0-4691-11	0.0565	kidney	HE
TCGA-B0-4693-11	0.0598	kidney	HE
TCGA-B0-4694-11	0.0555	kidney	HE
TCGA-B0-4696-11	0.058	kidney	HE
TCGA-B0-4697-11	0.0598	kidney	HE
TCGA-B0-4698-11	0.0578	kidney	HE
TCGA-B0-4699-11	0.0549	kidney	HE
TCGA-B0-4701-11	0.0539	kidney	HE
TCGA-B0-4703-11	0.053	kidney	HE
TCGA-B0-4706-11	0.0537	kidney	HE
TCGA-B0-4707-11	0.0583	kidney	HE
TCGA-B0-4710-11	0.0697	kidney	HE
TCGA-B0-4712-11	0.0672	kidney	HE
TCGA-B0-4713-11	0.0612	kidney	HE
TCGA-B0-4714-11	0.0587	kidney	HE
TCGA-B0-4718-11	0.0525	kidney	HE
TCGA-B0-4810-11	0.054	kidney	HE
TCGA-B0-4811-11	0.0782	kidney	HE
TCGA-B0-4813-11	0.0565	kidney	HE
TCGA-B0-4814-11	0.0579	kidney	HE
TCGA-B0-4815-11	0.0713	kidney	HE
TCGA-B0-4816-11	0.0566	kidney	HE
TCGA-B0-4817-11	0.061	kidney	HE
TCGA-B0-4818-11	0.0636	kidney	HE
TCGA-B0-4819-11	0.0546	kidney	HE
TCGA-B0-4821-11	0.082	kidney	HE
TCGA-B0-4822-11	0.0562	kidney	HE
TCGA-B0-4823-11	0.0813	kidney	HE
TCGA-B0-4824-11	0.0556	kidney	HE
TCGA-B0-4827-11	0.066	kidney	HE
TCGA-B0-4828-11	0.0629	kidney	HE
TCGA-B0-4841-11	0.0607	kidney	HE
TCGA-B0-4842-11	0.0619	kidney	HE
TCGA-B0-4843-11	0.0569	kidney	HE
TCGA-B0-4844-11	0.0496	kidney	HE
TCGA-B0-4845-11	0.0656	kidney	HE
TCGA-B0-4846-11	0.0569	kidney	HE
TCGA-B0-4847-11	0.0532	kidney	HE
TCGA-B0-4848-11	0.069	kidney	HE
TCGA-B0-4849-11	0.0512	kidney	HE
TCGA-B0-4852-11	0.0618	kidney	HE
TCGA-B0-4945-11	0.0612	kidney	HE
TCGA-B0-5080-11	0.0598	kidney	HE
TCGA-B0-5083-11	0.0569	kidney	HE
TCGA-B0-5092-11	0.0505	kidney	HE
TCGA-B0-5094-11	0.0676	kidney	HE
TCGA-B0-5095-11	0.0827	kidney	HE
TCGA-B0-5096-11	0.0534	kidney	HE
TCGA-B0-5097-11	0.0587	kidney	HE
TCGA-B0-5098-11	0.0703	kidney	HE
TCGA-B0-5099-11	0.0632	kidney	HE
TCGA-B0-5100-11	0.0738	kidney	HE
TCGA-B0-5102-11	0.0587	kidney	HE
TCGA-B0-5104-11	0.0601	kidney	HE
TCGA-B0-5106-11	0.0551	kidney	HE
TCGA-B0-5107-11	0.0622	kidney	HE
TCGA-B0-5108-11	0.0498	kidney	HE
TCGA-B0-5109-11	0.0765	kidney	HE
TCGA-B0-5110-11	0.0626	kidney	HE
TCGA-B0-5113-11	0.0576	kidney	HE
TCGA-B0-5115-11	0.0498	kidney	HE
TCGA-B0-5116-11	0.0894	kidney	HE
TCGA-B0-5117-11	0.0555	kidney	HE
TCGA-B0-5119-11	0.0699	kidney	HE
TCGA-B0-5120-11	0.0562	kidney	HE
TCGA-B0-5121-11	0.0565	kidney	HE
TCGA-B0-5400-11	0.0721	kidney	HE
TCGA-B0-5402-11	0.0724	kidney	HE
TCGA-B0-5710-11	0.0643	kidney	HE
TCGA-B0-5711-11	0.0629	kidney	HE
TCGA-B0-5712-11	0.0757	kidney	HE
TCGA-B0-5713-11	0.0706	kidney	HE
TCGA-BP-4177-11	0.0554	kidney	HE
TCGA-BP-4760-11	0.0581	kidney	HE
TCGA-BP-4770-11	0.0672	kidney	HE
TCGA-BP-4782-11	0.0596	kidney	HE
TCGA-BP-4795-11	0.0558	kidney	HE
TCGA-BP-4801-11	0.0561	kidney	HE
TCGA-BP-4993-11	0.0558	kidney	HE
TCGA-BP-5010-11	0.0695	kidney	HE
TCGA-BP-5168-11	0.066	kidney	HE
TCGA-BP-5169-11	0.0603	kidney	HE
TCGA-BP-5170-11	0.0504	kidney	HE
TCGA-BP-5173-11	0.0609	kidney	HE
TCGA-BP-5174-11	0.0434	kidney	HE
TCGA-BP-5175-11	0.0535	kidney	HE
TCGA-BP-5176-11	0.0675	kidney	HE
TCGA-BP-5177-11	0.0456	kidney	HE
TCGA-BP-5178-11	0.0561	kidney	HE
TCGA-BP-5180-11	0.0509	kidney	HE
TCGA-BP-5181-11	0.0644	kidney	HE
TCGA-BP-5182-11	0.0571	kidney	HE
TCGA-BP-5183-11	0.0482	kidney	HE
TCGA-BP-5184-11	0.0555	kidney	HE
TCGA-BP-5185-11	0.064	kidney	HE
TCGA-BP-5186-11	0.0473	kidney	HE
TCGA-BP-5187-11	0.0609	kidney	HE
TCGA-BP-5189-11	0.0593	kidney	HE
TCGA-BP-5190-11	0.0569	kidney	HE
TCGA-BP-5191-11	0.068	kidney	HE
TCGA-BP-5192-11	0.0573	kidney	HE
TCGA-BP-5194-11	0.049	kidney	HE
TCGA-BP-5195-11	0.0618	kidney	HE
TCGA-BP-5196-11	0.0528	kidney	HE
TCGA-BP-5198-11	0.0672	kidney	HE
TCGA-BP-5199-11	0.0571	kidney	HE
TCGA-BP-5200-11	0.0462	kidney	HE
TCGA-BP-5201-11	0.0557	kidney	HE
TCGA-BP-5202-11	0.0867	kidney	HE
TCGA-CJ-4869-11	0.05	kidney	HE
TCGA-CJ-4882-11	0.0507	kidney	HE
TCGA-CJ-4897-11	0.0589	kidney	HE
TCGA-CJ-4901-11	0.0489	kidney	HE
TCGA-CJ-4902-11	0.0574	kidney	HE
TCGA-CJ-4903-11	0.0565	kidney	HE
TCGA-CJ-4904-11	0.052	kidney	HE
TCGA-CJ-4905-11	0.0519	kidney	HE
TCGA-CJ-4907-11	0.0461	kidney	HE
TCGA-CJ-4908-11	0.0531	kidney	HE
TCGA-CJ-4912-11	0.0523	kidney	HE
TCGA-CJ-4913-11	0.0468	kidney	HE
TCGA-CJ-4916-11	0.0683	kidney	HE
TCGA-CJ-4918-11	0.0617	kidney	HE
TCGA-CJ-4920-11	0.0661	kidney	HE
TCGA-CJ-4923-11	0.0566	kidney	HE
TCGA-CZ-4853-11	0.061	kidney	HE
TCGA-CZ-4856-11	0.0601	kidney	HE
TCGA-CZ-4859-11	0.059	kidney	HE
TCGA-CZ-4863-11	0.0655	kidney	HE
TCGA-CZ-4864-11	0.0755	kidney	HE
TCGA-CZ-4865-11	0.06	kidney	HE
TCGA-CZ-4866-11	0.0577	kidney	HE
TCGA-CZ-5451-11	0.0622	kidney	HE
TCGA-CZ-5452-11	0.0633	kidney	HE
TCGA-CZ-5453-11	0.06	kidney	HE
TCGA-CZ-5454-11	0.0561	kidney	HE
TCGA-CZ-5455-11	0.0701	kidney	HE
TCGA-CZ-5456-11	0.0628	kidney	HE
TCGA-CZ-5457-11	0.0632	kidney	HE
TCGA-CZ-5458-11	0.0567	kidney	HE
TCGA-CZ-5459-11	0.0697	kidney	HE
TCGA-CZ-5460-11	0.0649	kidney	HE
TCGA-CZ-5461-11	0.0655	kidney	HE
TCGA-CZ-5462-11	0.07	kidney	HE
TCGA-CZ-5463-11	0.0649	kidney	HE
TCGA-CZ-5464-11	0.0592	kidney	HE
TCGA-CZ-5465-11	0.0656	kidney	HE
TCGA-CZ-5466-11	0.0792	kidney	HE
TCGA-CZ-5467-11	0.0735	kidney	HE
TCGA-CZ-5468-11	0.0775	kidney	HE
TCGA-CZ-5469-11	0.0561	kidney	HE
TCGA-CZ-5470-11	0.0644	kidney	HE
TCGA-A4-7286-01	0.1093	kidney	CA
TCGA-A4-7287-01	0.232	kidney	CA
TCGA-A4-7288-01	0.0652	kidney	CA
TCGA-A4-7583-01	0.1069	kidney	CA
TCGA-A4-7584-01	0.0519	kidney	CA
TCGA-A4-7585-01	0.1109	kidney	CA
TCGA-A4-7732-01	0.0728	kidney	CA
TCGA-A4-7734-01	0.0528	kidney	CA
TCGA-A4-7828-01	0.0742	kidney	CA
TCGA-A4-7915-01	0.0861	kidney	CA
TCGA-A4-7996-01	0.0904	kidney	CA
TCGA-A4-7997-01	0.0686	kidney	CA
TCGA-A4-8098-01	0.1086	kidney	CA
TCGA-A4-8310-01	0.1204	kidney	CA
TCGA-A4-8311-01	0.0678	kidney	CA
TCGA-A4-8312-01	0.0585	kidney	CA
TCGA-A4-8515-01	0.0534	kidney	CA
TCGA-A4-8516-01	0.0581	kidney	CA
TCGA-A4-8517-01	0.0594	kidney	CA
TCGA-A4-8518-01	0.0962	kidney	CA
TCGA-A4-8630-01	0.1092	kidney	CA
TCGA-A4-A48D-01	0.0874	kidney	CA
TCGA-A4-A4ZT-01	0.0867	kidney	CA
TCGA-A4-A57E-01	0.1154	kidney	CA
TCGA-A4-A5DU-01	0.0689	kidney	CA
TCGA-A4-A5XZ-01	0.0933	kidney	CA
TCGA-A4-A5Y0-01	0.1171	kidney	CA
TCGA-A4-A5Y1-01	0.1146	kidney	CA
TCGA-A4-A6HP-01	0.0657	kidney	CA
TCGA-A4-A772-01	0.0927	kidney	CA
TCGA-A4-A7UZ-01	0.2749	kidney	CA
TCGA-AL-7173-01	0.1319	kidney	CA
TCGA-AL-A5DJ-01	0.5209	kidney	CA
TCGA-AT-A5NU-01	0.1448	kidney	CA
TCGA-B1-5398-01	0.1162	kidney	CA
TCGA-B1-7332-01	0.0813	kidney	CA
TCGA-B1-A47M-01	0.1381	kidney	CA
TCGA-B1-A47N-01	0.08	kidney	CA
TCGA-B1-A47O-01	0.1058	kidney	CA
TCGA-B1-A654-01	0.068	kidney	CA
TCGA-B1-A655-01	0.0814	kidney	CA
TCGA-B1-A656-01	0.0969	kidney	CA
TCGA-B1-A657-01	0.1151	kidney	CA
TCGA-B3-8121-01	0.0727	kidney	CA
TCGA-B3-A6W5-01	0.086	kidney	CA
TCGA-B9-5155-01	0.1058	kidney	CA
TCGA-B9-5156-01	0.0931	kidney	CA
TCGA-B9-7268-01	0.094	kidney	CA
TCGA-B9-A44B-01	0.2705	kidney	CA
TCGA-B9-A5W7-01	0.0876	kidney	CA
TCGA-B9-A5W8-01	0.1204	kidney	CA
TCGA-B9-A5W9-01	0.121	kidney	CA
TCGA-B9-A69E-01	0.0843	kidney	CA
TCGA-BQ-5875-01	0.1142	kidney	CA
TCGA-BQ-5876-01	0.0887	kidney	CA
TCGA-BQ-5877-01	0.3666	kidney	CA
TCGA-BQ-5878-01	0.153	kidney	CA
TCGA-BQ-5879-01	0.398	kidney	CA
TCGA-BQ-5880-01	0.1044	kidney	CA
TCGA-BQ-5881-01	0.0974	kidney	CA
TCGA-BQ-5882-01	0.186	kidney	CA
TCGA-BQ-5883-01	0.0673	kidney	CA
TCGA-BQ-5884-01	0.1191	kidney	CA
TCGA-BQ-5885-01	0.0839	kidney	CA
TCGA-BQ-5886-01	0.0939	kidney	CA
TCGA-BQ-5887-01	0.1146	kidney	CA
TCGA-BQ-5888-01	0.1009	kidney	CA
TCGA-BQ-5889-01	0.1377	kidney	CA
TCGA-BQ-5890-01	0.2308	kidney	CA
TCGA-BQ-5891-01	0.1432	kidney	CA
TCGA-BQ-5892-01	0.0941	kidney	CA
TCGA-BQ-5893-01	0.388	kidney	CA
TCGA-BQ-5894-01	0.1193	kidney	CA
TCGA-BQ-7044-01	0.1756	kidney	CA
TCGA-BQ-7045-01	0.0685	kidney	CA
TCGA-BQ-7046-01	0.0849	kidney	CA
TCGA-BQ-7048-01	0.1423	kidney	CA
TCGA-BQ-7049-01	0.1275	kidney	CA
TCGA-BQ-7050-01	0.085	kidney	CA
TCGA-BQ-7051-01	0.1211	kidney	CA
TCGA-BQ-7053-01	0.094	kidney	CA
TCGA-BQ-7055-01	0.0695	kidney	CA
TCGA-BQ-7056-01	0.0809	kidney	CA
TCGA-BQ-7058-01	0.1115	kidney	CA
TCGA-BQ-7059-01	0.084	kidney	CA
TCGA-BQ-7060-01	0.0695	kidney	CA
TCGA-BQ-7061-01	0.1704	kidney	CA
TCGA-BQ-7062-01	0.102	kidney	CA
TCGA-DW-5560-01	0.0609	kidney	CA
TCGA-DW-5561-01	0.0663	kidney	CA
TCGA-DW-7834-01	0.0786	kidney	CA
TCGA-DW-7836-01	0.0804	kidney	CA
TCGA-DW-7837-01	0.0827	kidney	CA
TCGA-DW-7838-01	0.0859	kidney	CA
TCGA-DW-7839-01	0.0594	kidney	CA
TCGA-DW-7840-01	0.0918	kidney	CA
TCGA-DW-7841-01	0.1073	kidney	CA
TCGA-DW-7842-01	0.1258	kidney	CA
TCGA-DW-7963-01	0.0754	kidney	CA
TCGA-DZ-6131-01	0.1483	kidney	CA
TCGA-DZ-6132-01	0.0896	kidney	CA
TCGA-DZ-6133-01	0.0607	kidney	CA
TCGA-DZ-6134-01	0.1011	kidney	CA
TCGA-DZ-6135-01	0.1269	kidney	CA
TCGA-EV-5901-01	0.1087	kidney	CA
TCGA-EV-5902-01	0.1165	kidney	CA
TCGA-EV-5903-01	0.0693	kidney	CA
TCGA-F9-A4JJ-01	0.2437	kidney	CA
TCGA-F9-A7VF-01	0.1148	kidney	CA
TCGA-G7-6789-01	0.2738	kidney	CA
TCGA-G7-6790-01	0.088	kidney	CA
TCGA-G7-6792-01	0.0605	kidney	CA
TCGA-G7-6793-01	0.3584	kidney	CA
TCGA-G7-6795-01	0.0855	kidney	CA
TCGA-G7-6796-01	0.1084	kidney	CA
TCGA-G7-6797-01	0.1529	kidney	CA
TCGA-G7-7501-01	0.0539	kidney	CA
TCGA-G7-7502-01	0.079	kidney	CA
TCGA-G7-A4TM-01	0.0689	kidney	CA
TCGA-GL-6846-01	0.1572	kidney	CA
TCGA-GL-7773-01	0.0833	kidney	CA
TCGA-GL-7966-01	0.2856	kidney	CA
TCGA-GL-8500-01	0.0579	kidney	CA
TCGA-GL-A4EM-01	0.0925	kidney	CA
TCGA-GL-A59R-01	0.0658	kidney	CA
TCGA-GL-A59T-01	0.082	kidney	CA
TCGA-HE-7128-01	0.11	kidney	CA
TCGA-HE-7129-01	0.0746	kidney	CA
TCGA-HE-7130-01	0.16	kidney	CA
TCGA-HE-A5NF-01	0.0838	kidney	CA
TCGA-HE-A5NH-01	0.0957	kidney	CA
TCGA-HE-A5NI-01	0.1272	kidney	CA
TCGA-HE-A5NJ-01	0.0918	kidney	CA
TCGA-HE-A5NK-01	0.0936	kidney	CA
TCGA-HE-A5NL-01	0.1024	kidney	CA
TCGA-IA-A40U-01	0.1067	kidney	CA
TCGA-IA-A40X-01	0.0535	kidney	CA
TCGA-IA-A40Y-01	0.102	kidney	CA
TCGA-IA-A83S-01	0.1007	kidney	CA
TCGA-IA-A83T-01	0.1092	kidney	CA
TCGA-IA-A83V-01	0.0867	kidney	CA
TCGA-IA-A83W-01	0.1001	kidney	CA
TCGA-IZ-8195-01	0.1605	kidney	CA
TCGA-IZ-8196-01	0.0528	kidney	CA
TCGA-IZ-A6M8-01	0.0605	kidney	CA
TCGA-IZ-A6M9-01	0.0891	kidney	CA
TCGA-J7-6720-01	0.0898	kidney	CA
TCGA-J7-8537-01	0.1119	kidney	CA
TCGA-KV-A6GD-01	0.0872	kidney	CA
TCGA-KV-A6GE-01	0.0709	kidney	CA
TCGA-KV-A74V-01	0.1278	kidney	CA
TCGA-MH-A55W-01	0.1255	kidney	CA
TCGA-MH-A55Z-01	0.0556	kidney	CA
TCGA-MH-A560-01	0.0752	kidney	CA
TCGA-MH-A561-01	0.0967	kidney	CA
TCGA-MH-A562-01	0.0786	kidney	CA
TCGA-MH-A854-01	0.0685	kidney	CA
TCGA-MH-A855-01	0.0927	kidney	CA
TCGA-MH-A856-01	0.0827	kidney	CA
TCGA-MH-A857-01	0.0598	kidney	CA
TCGA-O9-A75Z-01	0.0926	kidney	CA
TCGA-P4-A5E6-01	0.1177	kidney	CA
TCGA-P4-A5E7-01	0.0898	kidney	CA
TCGA-P4-A5E8-01	0.2234	kidney	CA
TCGA-P4-A5EA-01	0.2192	kidney	CA
TCGA-P4-A5EB-01	0.095	kidney	CA
TCGA-P4-A5ED-01	0.0894	kidney	CA
TCGA-PJ-A5Z8-01	0.0979	kidney	CA
TCGA-PJ-A5Z9-01	0.106	kidney	CA
TCGA-Q2-A5QZ-01	0.201	kidney	CA
TCGA-SX-A71R-01	0.0903	kidney	CA
TCGA-SX-A71S-01	0.117	kidney	CA
TCGA-SX-A71U-01	0.0927	kidney	CA
TCGA-SX-A71V-01	0.1251	kidney	CA
TCGA-SX-A71W-01	0.0981	kidney	CA
TCGA-SX-A7SL-01	0.1486	kidney	CA
TCGA-SX-A7SM-01	0.1541	kidney	CA
TCGA-SX-A7SN-01	0.0801	kidney	CA
TCGA-SX-A7SO-01	0.0603	kidney	CA
TCGA-SX-A7SP-01	0.0772	kidney	CA
TCGA-V9-A7HT-01	0.1065	kidney	CA
TCGA-Y8-A898-01	0.1157	kidney	CA
TCGA-A4-7288-11	0.0654	kidney	HE
TCGA-A4-7585-11	0.0741	kidney	HE
TCGA-A4-7732-11	0.0774	kidney	HE
TCGA-B1-A47M-11	0.0904	kidney	HE
TCGA-BQ-5875-11	0.0655	kidney	HE
TCGA-BQ-5876-11	0.0695	kidney	HE
TCGA-BQ-5877-11	0.0672	kidney	HE
TCGA-BQ-5878-11	0.0582	kidney	HE
TCGA-BQ-5879-11	0.0497	kidney	HE
TCGA-BQ-5880-11	0.0765	kidney	HE
TCGA-BQ-5881-11	0.057	kidney	HE
TCGA-BQ-5882-11	0.0642	kidney	HE
TCGA-BQ-5883-11	0.0612	kidney	HE
TCGA-BQ-5884-11	0.0679	kidney	HE
TCGA-BQ-5885-11	0.0699	kidney	HE
TCGA-BQ-5886-11	0.0809	kidney	HE
TCGA-BQ-5887-11	0.0608	kidney	HE
TCGA-BQ-5888-11	0.0768	kidney	HE
TCGA-BQ-5889-11	0.0807	kidney	HE
TCGA-BQ-5890-11	0.0791	kidney	HE
TCGA-BQ-5891-11	0.0644	kidney	HE
TCGA-BQ-5892-11	0.0659	kidney	HE
TCGA-BQ-5893-11	0.0554	kidney	HE
TCGA-BQ-5894-11	0.0627	kidney	HE
TCGA-BQ-7044-11	0.0671	kidney	HE
TCGA-BQ-7045-11	0.0881	kidney	HE
TCGA-BQ-7046-11	0.0566	kidney	HE
TCGA-BQ-7048-11	0.0572	kidney	HE
TCGA-BQ-7049-11	0.0509	kidney	HE
TCGA-BQ-7050-11	0.0511	kidney	HE
TCGA-BQ-7051-11	0.071	kidney	HE
TCGA-BQ-7053-11	0.0601	kidney	HE
TCGA-BQ-7055-11	0.0612	kidney	HE
TCGA-BQ-7056-11	0.0663	kidney	HE
TCGA-BQ-7058-11	0.0772	kidney	HE
TCGA-BQ-7059-11	0.0661	kidney	HE
TCGA-BQ-7060-11	0.0579	kidney	HE
TCGA-BQ-7061-11	0.0772	kidney	HE
TCGA-BQ-7062-11	0.0663	kidney	HE
TCGA-DZ-6131-11	0.0478	kidney	HE
TCGA-DZ-6132-11	0.0875	kidney	HE
TCGA-DZ-6133-11	0.0624	kidney	HE
TCGA-DZ-6134-11	0.0865	kidney	HE
TCGA-DZ-6135-11	0.0697	kidney	HE
TCGA-GL-6846-11	0.0635	kidney	HE
TCGA-05-4384-01	0.1177	lung	CA
TCGA-05-4390-01	0.179	lung	CA
TCGA-05-4396-01	0.2171	lung	CA
TCGA-05-4405-01	0.4511	lung	CA
TCGA-05-4410-01	0.315	lung	CA
TCGA-05-4415-01	0.137	lung	CA
TCGA-05-4417-01	0.297	lung	CA
TCGA-05-4424-01	0.1079	lung	CA
TCGA-05-4425-01	0.4118	lung	CA
TCGA-05-4427-01	0.2609	lung	CA
TCGA-05-4433-01	0.3396	lung	CA
TCGA-05-5420-01	0.1384	lung	CA
TCGA-05-5423-01	0.2496	lung	CA
TCGA-05-5425-01	0.1573	lung	CA
TCGA-05-5428-01	0.3168	lung	CA
TCGA-05-5429-01	0.4954	lung	CA
TCGA-05-5715-01	0.2759	lung	CA
TCGA-35-5375-01	0.3353	lung	CA
TCGA-38-4631-01	0.0984	lung	CA
TCGA-38-4632-01	0.3858	lung	CA
TCGA-38-6178-01	0.2496	lung	CA
TCGA-38-7271-01	0.2609	lung	CA
TCGA-38-A44F-01	0.1657	lung	CA
TCGA-44-2656-01	0.2732	lung	CA
TCGA-44-2665-01	0.3061	lung	CA
TCGA-44-2666-01	0.321	lung	CA
TCGA-44-2668-01	0.189	lung	CA
TCGA-44-3917-01	0.3986	lung	CA
TCGA-44-3918-01	0.2377	lung	CA
TCGA-44-4112-01	0.2041	lung	CA
TCGA-44-5643-01	0.0963	lung	CA
TCGA-44-5644-01	0.0423	lung	CA
TCGA-44-5645-01	0.1035	lung	CA
TCGA-44-6144-01	0.1617	lung	CA
TCGA-44-6145-01	0.2083	lung	CA
TCGA-44-6146-01	0.2656	lung	CA
TCGA-44-6147-01	0.1758	lung	CA
TCGA-44-6148-01	0.0888	lung	CA
TCGA-44-6774-01	0.1664	lung	CA
TCGA-44-6775-01	0.1791	lung	CA
TCGA-44-6776-01	0.1644	lung	CA
TCGA-44-6777-01	0.1978	lung	CA
TCGA-44-6778-01	0.1006	lung	CA
TCGA-44-6779-01	0.2208	lung	CA
TCGA-44-7659-01	0.3633	lung	CA
TCGA-44-7660-01	0.075	lung	CA
TCGA-44-7661-01	0.1082	lung	CA
TCGA-44-7662-01	0.2601	lung	CA
TCGA-44-7667-01	0.0644	lung	CA
TCGA-44-7669-01	0.0888	lung	CA
TCGA-44-7670-01	0.0681	lung	CA
TCGA-44-7671-01	0.127	lung	CA
TCGA-44-7672-01	0.31	lung	CA
TCGA-44-8117-01	0.5833	lung	CA
TCGA-44-8119-01	0.1015	lung	CA
TCGA-44-8120-01	0.0903	lung	CA
TCGA-44-A479-01	0.1548	lung	CA
TCGA-44-A47A-01	0.281	lung	CA
TCGA-44-A47B-01	0.4618	lung	CA
TCGA-44-A47F-01	0.193	lung	CA
TCGA-44-A47G-01	0.2511	lung	CA
TCGA-44-A4SS-01	0.1275	lung	CA
TCGA-44-A4SU-01	0.1249	lung	CA
TCGA-49-4487-01	0.2137	lung	CA
TCGA-49-4488-01	0.263	lung	CA
TCGA-49-4490-01	0.0919	lung	CA
TCGA-49-4512-01	0.1423	lung	CA
TCGA-49-4514-01	0.1401	lung	CA
TCGA-49-6742-01	0.0706	lung	CA
TCGA-49-6743-01	0.2358	lung	CA
TCGA-49-6744-01	0.1947	lung	CA
TCGA-49-6745-01	0.3832	lung	CA
TCGA-49-6761-01	0.3208	lung	CA
TCGA-49-6767-01	0.3457	lung	CA
TCGA-50-5044-01	0.3043	lung	CA
TCGA-50-5045-01	0.1515	lung	CA
TCGA-50-5049-01	0.2445	lung	CA
TCGA-50-5051-01	0.2318	lung	CA
TCGA-50-5055-01	0.1829	lung	CA
TCGA-50-5066-01	0.2349	lung	CA
TCGA-50-5068-01	0.2548	lung	CA
TCGA-50-5072-01	0.1164	lung	CA
TCGA-50-5930-01	0.1254	lung	CA
TCGA-50-5931-01	0.0649	lung	CA
TCGA-50-5932-01	0.1682	lung	CA
TCGA-50-5933-01	0.3862	lung	CA
TCGA-50-5935-01	0.2645	lung	CA
TCGA-50-5936-01	0.1212	lung	CA
TCGA-50-5939-01	0.2102	lung	CA
TCGA-50-5941-01	0.1838	lung	CA
TCGA-50-5942-01	0.1388	lung	CA
TCGA-50-5944-01	0.0801	lung	CA
TCGA-50-5946-01	0.0648	lung	CA
TCGA-50-6590-01	0.4049	lung	CA
TCGA-50-6591-01	0.1208	lung	CA
TCGA-50-6592-01	0.3573	lung	CA
TCGA-50-6593-01	0.1642	lung	CA
TCGA-50-6594-01	0.2119	lung	CA
TCGA-50-6595-01	0.1557	lung	CA
TCGA-50-6597-01	0.2263	lung	CA
TCGA-50-6673-01	0.1392	lung	CA
TCGA-50-7109-01	0.2275	lung	CA
TCGA-50-8457-01	0.203	lung	CA
TCGA-50-8459-01	0.3224	lung	CA
TCGA-50-8460-01	0.1563	lung	CA
[truncated: 2,999 more rows]

## Sheet: Fig 3B
Gene	Event	breast	prostate	kidney	lung	headandneck	uterus	liver	thyroid	colorectal	average
AAGAB	HsaEX0000142	1.03009	0.783654	1.29636	1.8228	0.970238	0.638	2.25839	1.01772	1.25039	1.22974
ABCB7	HsaEX0000367	0	NA	0	0	NA	NA	0	NA	0	0
ABI1	HsaEX0000641	38.8763	26.9616	25.7068	50.4231	NA	NA	NA	22.5352	13.7261	29.7048
ABI1	HsaEX0000644	60.5564	60.874	67.0519	27.1182	51.1686	67.7731	61.9238	68.2151	18.622	53.7003
ABI2	HsaEX1046522	0.0364646	0.104894	0.101328	0.0893056	NA	NA	NA	0.0496226	NA	0.0763229
AC138969.4	HsaEX1002327	0.850265	1.44115	1.12198	0.723786	1.08286	1.79743	NA	1.23893	2.23569	1.31151
ACBD5	HsaEX0001839	13.8152	8.59044	11.1529	13.3355	18.7461	NA	23.8919	10.1434	16.2678	14.4929
ACVR2A	HsaEX0002213	0	0	0	NA	0	NA	NA	NA	0	0
ADD1	HsaEX0002792	3.41798	2.42615	5.40944	3.73514	NA	2.11714	3.6378	3.48763	3.78078	3.50151
ADGRL2	HsaEX0036234	1.49826	0	2.56604	0.710115	NA	NA	NA	11.7042	NA	3.29573
AFDN	HsaEX0039566	50.8289	13.2007	13.1406	77.1765	71.34	NA	NA	11.436	10.0216	35.3063
AGFG2	HsaEX0003080	12.2673	12.3379	11.754	12.8072	NA	11.2858	14.4832	13.5737	11.2455	12.4693
AGRN	HsaEX0003157	0.217321	0.106154	0.20816	0.351193	NA	0.29	0.0929167	0.236552	0.137647	0.204993
ANK2	HsaEX0004127	1.12139	NA	0.192358	NA	NA	NA	NA	0.37	NA	0.56125
ANK2	HsaEX0004128	NA	NA	1.29947	NA	NA	NA	NA	NA	NA	1.29947
ANK2	HsaEX0004132	0.0789655	NA	0.15916	NA	NA	NA	NA	NA	NA	0.119063
ANK3	HsaEX0004145	3.06732	3.77487	0.605512	1.19551	9.13469	NA	NA	1.3934	1.90595	3.01104
ANK3	HsaEX0004157	0.312283	0.448958	0.424274	0.298384	NA	NA	NA	0.296481	0.555625	0.389334
AP1B1	HsaEX0004865	31.8514	21.394	33.6578	53.2577	15.8798	44.1803	34.2638	25.3064	33.2245	32.5573
AP1G1	HsaEX0004874	20.1857	17.2095	24.3782	10.6031	15.0561	NA	NA	20.6762	6.91937	16.4326
AP1S2	HsaEX0004907	0.113947	0.447234	0.13736	0.159174	0.234848	0.301538	NA	0.042549	1.26959	0.33828
AP3B1	HsaEX0004942	0.209912	0.122115	0.100698	0.13287	0.163953	0.0746875	0.06	0.0953448	0.05	0.112176
APBA2	HsaEX0005036	NA	NA	NA	NA	NA	NA	NA	0	NA	0
APBB1	HsaEX0005055	0.717522	7.085	2.2231	1.11092	1.02643	4.58588	NA	0.769153	17.0649	4.32286
APBB2	HsaEX0005072	16.1405	NA	5.55565	10.3117	NA	NA	NA	1.30333	NA	8.3278
APLP2	HsaEX0005151	15.4266	5.18038	8.37372	17.4403	10.1384	8.72	10.103	9.2122	6.64882	10.1382
ARHGEF11	HsaEX0005602	0	NA	NA	NA	NA	NA	NA	0.0804545	NA	0.0402273
ARL15	HsaEX0005858	0.0841053	0	0.0230952	0	NA	NA	NA	NA	NA	0.0268001
ARL6	HsaEX0005873	0	0.45	0.21819	0.207234	NA	NA	NA	NA	NA	0.218856
AS3MT	HsaEX1004772	0.281687	0.750667	0.371405	0.9355	NA	0.459048	0.437	0.413077	NA	0.521198
ASAP2	HsaEX0006174	0.190909	0	0.0433333	0	0	NA	NA	0	0.506122	0.105766
ASPH	HsaEX0006332	3.19895	1.83865	4.9362	4.32358	5.06262	1.92	7.04543	2.34125	4.76667	3.93704
ATL1	HsaEX0006681	15.7809	10.5342	12.8963	7.9307	NA	15.707	NA	NA	18.0548	13.484
ATL2	HsaEX0006689	0.0877193	0.0565385	0.413307	0.201927	0.214773	0.102941	0.31	0.164407	0.606275	0.239765
ATL2	HsaEX1005019	0.410614	0.3075	0.793071	1.15514	0.848636	0.722647	1.09652	0.477119	0.901765	0.74589
ATP6V0A1	HsaEX0006966	0.0844737	0.918654	0.0289147	0.135596	0	0.0746875	0.117333	0.189123	4.33569	0.65383
BCAS3	HsaEX0007836	7.34673	6.41184	3.10677	6.05646	NA	9.92	NA	3.09981	5.52395	5.92365
C1orf27	HsaEX0010266	12.5824	6.0238	4.16656	10.7747	4.86919	NA	4.73353	8.30536	5.43104	7.11083
CA12	HsaEX0011806	89.9612	79.96	99.4926	97.4205	NA	NA	NA	NA	97.9592	92.9587
CACNA2D1	HsaEX0012013	NA	6.675	NA	NA	NA	NA	NA	7.944	NA	7.3095
CADM1	HsaEX0012101	11.4365	22.6814	36.9328	15.5982	NA	NA	17.0482	27.18	NA	21.8129
CADPS2	HsaEX0012135	0	0.0289796	0.121875	0.0418447	NA	NA	NA	0.569615	0.197857	0.160029
CADPS2	HsaEX0012138	10.2561	7.74673	9.02984	8.86519	NA	NA	NA	5.9934	8.85061	8.45698
CAMSAP2	HsaEX0012290	0.699667	0.874667	0.607544	1.03636	1.59846	NA	NA	0.875417	NA	0.948687
CAMTA2	HsaEX0012302	0.448288	1.29019	1.03277	1.10262	NA	0.445937	NA	0.437931	2.00745	0.966456
CAPN15	HsaEX0060954	NA	NA	14.5094	10.5765	7.69344	NA	NA	NA	5.83174	9.65276
CARM1	HsaEX0012472	17.0042	16.4394	24.408	20.1463	22.5805	15.7197	19.9889	18.8986	15.4382	18.9582
CARMIL1	HsaEX0036505	0	0	0	0	NA	NA	NA	NA	0	0
CASK	HsaEX0012542	0.0172727	0.045	0	0.00662791	NA	NA	NA	0.0637736	0.0294118	0.0270143
CASK	HsaEX0012545	0	0	0.0982407	0.187632	NA	NA	NA	NA	0.0844	0.0740545
CASK	HsaEX0012547	70.6496	51.2972	63.1773	60.8424	44.3252	NA	NA	43.9961	26.3302	51.5169
CBR4	HsaEX0012755	7.71545	4.08255	4.69508	5.70667	5.78317	NA	5.5018	3.51203	6.18143	5.39727
CC2D2A	HsaEX0012804	NA	NA	0	0.110541	NA	NA	NA	NA	NA	0.0552703
CCDC122	HsaEX1007251	0.3325	0.0709091	0	NA	NA	NA	NA	0.185476	NA	0.147221
CD47	HsaEX0013877	20.3445	58.6337	23.5283	21.6761	NA	26.9867	20.956	57.6473	67.31	37.1353
CD47	HsaEX0013878	5.05289	19.1665	3.50264	3.17688	NA	10.79	1.0794	11.1183	37.4871	11.4217
CDC42BPA	HsaEX0014069	2.12728	1.87024	1.63992	1.87983	NA	NA	NA	1.57655	1.05125	1.69085
CEP290	HsaEX0014781	2.00045	0.716042	0.987416	1.59246	NA	NA	NA	1.47625	NA	1.35452
CEP78	HsaEX1008364	0	NA	NA	NA	NA	NA	NA	NA	NA	0
CERS6	HsaEX0035450	1.6959	1.51477	0.440708	0.815714	NA	NA	NA	0.326792	0.379	0.862149
CHPT1	HsaEX0015276	0	0.0513462	0.01	0	NA	0	0	0.0172881	0.0456863	0.0155401
CKAP5	HsaEX0015457	0	0.0348077	0	0	NA	0	NA	NA	0.498627	0.0889059
CLASP1	HsaEX0015474	31.1214	31.9424	24.335	24.3522	NA	NA	NA	26.2004	NA	27.5903
CLASP1	HsaEX0015475	0.168387	0.0147059	0.176579	0.0278846	0.554	NA	NA	0.0519149	NA	0.165579
CLASP1	HsaEX0015476	0.657957	1.04108	1.78342	0.586842	NA	NA	NA	1.23592	2.26524	1.26174
CLASP2	HsaEX0015498	0	0.295946	0.406723	0.050625	NA	NA	NA	0.27275	1.207	0.372174
CLEC16A	HsaEX0015596	0.0320213	0.213929	0.070177	0.0909589	0.369063	NA	NA	0	0.175806	0.135994
CLIP1	HsaEX0015666	3.22202	10.9533	2.77434	1.62688	8.84295	7.07645	1.09174	3.94123	7.154	5.18699
CLTC	HsaEX0015815	0.00415929	0.0248077	0	0	NA	NA	NA	NA	0	0.0057934
CPEB4	HsaEX0016976	2.06234	NA	1.66084	2.86244	NA	NA	NA	2.4962	NA	2.27045
CREB1	HsaEX0017167	26.3154	23.4109	21.6025	28.3966	25.4185	NA	NA	21.2215	26.9167	24.7546
CREBBP	HsaEX0017199	89.2683	77.3639	79.4708	90.1359	88.0506	NA	NA	78.258	87.894	84.3488
CSNK1G3	HsaEX0017556	57.0816	42.8011	46.4595	47.6546	18.5026	NA	NA	41.4753	18.832	38.9724
CSPP1	HsaEX0017573	0.0623077	NA	0.249394	0	NA	NA	NA	NA	NA	0.103901
CSTF2	HsaEX0017620	0.566119	0.981333	0.508571	0.307826	3.69514	NA	NA	0.431667	0.776957	1.03823
CTNND1	HsaEX0017872	0.759469	1.54058	0.75936	0.562661	NA	1.23382	0.506047	0.528929	0.854118	0.843123
DAAM1	HsaEX0018410	0.0174038	0.0292857	0.0214433	0	NA	NA	NA	0.0708333	0	0.023161
DCTN1	HsaEX0018764	0.900614	1.01615	0.69472	1.33165	NA	0.466286	1.76061	0.35322	3.64431	1.27095
DCTN4	HsaEX0018777	0.0105505	0.0645098	0.0407031	0.0410577	0	0	NA	NA	0	0.022403
DENND1B	HsaEX1011349	0	NA	0.186575	NA	NA	NA	NA	NA	NA	0.0932877
DHX30	HsaEX0019585	30.132	33.9627	30.8518	33.3779	NA	NA	NA	31.7857	NA	32.022
DLG1	HsaEX0019877	26.8995	32.6957	38.6471	22.7532	38.994	19.7062	18.6123	46.6109	21.8869	29.6451
DMKN	HsaEX0019979	33.4239	35.299	28.9522	41.0832	28.1321	38.8843	NA	22.7169	16.0064	30.5623
DNM1L	HsaEX0020452	59.8781	55.6753	48.3929	67.5113	47.9405	NA	NA	47.0171	61.2051	55.3743
DNM2	HsaEX0020455	64.7879	69.0828	54.0405	74.0631	NA	57.2517	56.115	78.2811	51.678	63.1625
DOCK11	HsaEX0020546	0.2744	NA	0.339375	0.210588	NA	NA	NA	0.312414	NA	0.284194
DOCK4	HsaEX0020591	0.0693617	NA	0	0.0467105	NA	NA	NA	NA	NA	0.0386907
DOCK7	HsaEX0020638	10.6822	20.8763	13.9413	4.66549	2.63921	NA	NA	11.236	11.1008	10.7345
DOCK9	HsaEX0020665	0.0779464	0.229375	0.269917	0.318318	NA	0.102609	NA	0.188148	0.494884	0.240171
DOCK9	HsaEX0020667	0	0.0853846	0	0	0	0	0	NA	0.1588	0.0305231
DOPEY1	HsaEX0020714	0	NA	NA	NA	NA	NA	NA	NA	NA	0
DYNC2H1	HsaEX0021304	0	0	NA	NA	NA	NA	NA	NA	NA	0
EDEM3	HsaEX0021585	0.0475926	0	0.0530769	0.0535955	NA	NA	0	0.0221154	0.129216	0.0436566
EDIL3	HsaEX0021588	69.5169	NA	70.7305	68.6752	NA	NA	NA	NA	57.3594	66.5705
EEA1	HsaEX0021607	0	0.052381	0.0371429	NA	NA	NA	NA	NA	NA	0.0298413
EIF4G1	HsaEX1012909	0.115741	0.485106	0.0989916	0.172778	NA	NA	0	0.06	0.693878	0.232356
EMC1	HsaEX0022280	0.0276364	0.269	0.228047	0.0815152	0.232683	0	0.2416	0.0764151	1.07714	0.248227
EPB41L1	HsaEX0022632	10.7263	6.68538	3.4738	5.07807	2.00125	11.3239	NA	3.32545	5.26863	5.98535
EPB41L3	HsaEX0022671	0.0310476	1.01783	0.00456693	0.0536792	5.22472	0	NA	0.39587	3.81471	1.3178
EPRS	HsaEX0022845	0.0225926	0.103125	0	0.110333	0.11619	0	NA	0.174717	0.26551	0.0990586
ERC1	HsaEX0022977	5.20021	7.12175	3.91802	6.03449	11.065	NA	NA	3.4514	7.49682	6.32681
ERC1	HsaEX0022979	0.6995	1.66703	0.815893	0.200492	NA	NA	NA	1.0672	1.64571	1.01597
ERGIC3	HsaEX0023051	0.327632	0.290769	0.793101	0.327798	0.394545	0.274286	0.2128	0.270169	0.53902	0.381124
ETFDH	HsaEX0023275	1.45115	0.336327	0.417266	1.24574	1.04381	NA	0.172292	0.882692	0.22549	0.721846
EVI5	HsaEX0023360	0	0	0.207288	0.0896491	NA	NA	NA	0	NA	0.0593875
EXOC6B	HsaEX0023494	8.34598	2.14978	2.21328	8.93959	2.63073	NA	NA	2.16686	1.94912	4.05648
EZH2	HsaEX0023621	NA	NA	NA	NA	2.82519	NA	NA	NA	NA	2.82519
FAIM	HsaEX0023714	0.831739	NA	2.32364	NA	NA	NA	NA	0.913636	NA	1.35634
FAT1	HsaEX0024958	57.057	21.6108	7.42808	34.291	NA	62.3745	3.41838	11.2506	15.3539	26.598
FBXO16	HsaEX0025234	NA	1.713	NA	NA	NA	NA	NA	1.36118	NA	1.53709
FBXO25	HsaEX0025270	1.73754	1.34769	0.468	0.708519	NA	0.900857	1.308	0.436949	1.34	1.03095
FCHO2	HsaEX1014409	0.554742	0.123429	0.52127	0.475789	0	NA	NA	0.198269	0.195652	0.295593
FCHSD2	HsaEX0025457	0.131852	0.0521429	0.176587	0.052963	0	NA	NA	0.151731	0.0580952	0.089053
FHOD3	HsaEX1014586	0	NA	NA	NA	NA	NA	NA	NA	NA	0
FNBP1	HsaEX0026113	34.5586	55.4502	21.3033	16.1545	41.7455	58.3791	NA	45.0744	42.602	39.4084
FOXM1	HsaEX0026244	NA	NA	NA	NA	91.1786	NA	NA	NA	77.4541	84.3163
FRYL	HsaEX0026467	0	0.100571	0.136496	0	0	NA	NA	0	0.032549	0.0385166
FRYL	HsaEX0026468	7.60324	3.422	5.56111	7.15391	NA	NA	NA	4.33067	2.85725	5.1547
GABPB2	HsaEX0026776	NA	NA	6.4124	NA	NA	NA	NA	NA	NA	6.4124
GIT1	HsaEX0027507	6.79513	8.0816	6.34476	8.29525	8.52049	5.567	NA	6.00278	7.76837	7.17192
GOPC	HsaEX0028052	6.99865	9.63571	3.06694	5.54932	4.89206	NA	NA	2.55208	5.74213	5.49098
GRAMD1A	HsaEX0028492	0.162719	0.478846	0.491783	0.11789	0.326279	0.315143	0.161087	0.142373	2.64627	0.538044
GULP1	HsaEX0029099	0.955714	1.09827	0.262047	0	0	0	NA	0.10234	0.526111	0.36806
GULP1	HsaEX0029101	0	0	0.0229752	0	NA	NA	NA	NA	NA	0.0057438
HERC4	HsaEX0029786	4.99881	3.13235	4.95306	4.00819	3.59553	NA	NA	2.00648	4.44816	3.87751
HOOK3	HsaEX0030349	9.99889	NA	15.5635	4.95143	NA	NA	NA	47.9896	NA	19.6258
IMPDH1	HsaEX0031609	6.29912	10.5835	11.5577	3.1289	5.45159	6.46406	NA	8.70912	3.60608	6.975
INCENP	HsaEX0031646	NA	NA	NA	NA	NA	NA	NA	26.1987	NA	26.1987
INTS13	HsaEX0009119	0	0	0.0395238	0	NA	NA	NA	NA	NA	0.00988095
ITGB3BP	HsaEX0032454	26.2464	31.4167	20.7763	29.4335	17.7766	34.3165	NA	16.771	21.707	24.8055
ITPR1	HsaEX1018101	0.0808257	0.043	0.0902381	0.0445783	NA	NA	NA	0.0475	NA	0.0612284
ITPR2	HsaEX0032587	0	0.0446512	0.0120155	0	0	NA	0.0396	0	0	0.0120333
ITSN1	HsaEX0032608	0	0	NA	NA	NA	NA	NA	NA	NA	0
KIAA0141	HsaEX0033447	0.020354	0.0392308	0.122481	0	0.0880952	0.149688	0.18551	0	0.22902	0.0927087
KIAA1468	HsaEX1018737	1.08365	0.274483	0.267041	1.47115	NA	NA	NA	0.66875	0.547941	0.718836
KIF16B	HsaEX0034436	0.353143	0.566389	0.201639	0.352763	2.75069	NA	NA	0.2098	0.250612	0.669291
KIF1A	HsaEX0034462	NA	6.08586	NA	NA	NA	NA	NA	NA	NA	6.08586
KIF1B	HsaEX0034475	0	0.274762	0.0664444	0	NA	NA	NA	0.334815	NA	0.135204
KIF1C	HsaEX0034483	0.149035	0.180962	0.0727132	0.175688	0.104318	0.428	0.0902	0.0852542	0.168039	0.161579
KIF21A	HsaEX0034505	NA	8.74231	5.31962	NA	NA	NA	NA	NA	NA	7.03097
LPHN2	HsaEX0036237	47.8238	50.6093	26.8678	18.3552	NA	NA	24.4045	26.3668	NA	32.4046
LRBA	HsaEX0036320	3.04427	3.61913	4.62811	4.04859	2.65667	NA	NA	4.09327	4.61021	3.81432
MACF1	HsaEX0037158	0	0	0.00128	0	NA	NA	0	0	0.00882353	0.00144336
MACF1	HsaEX0037169	73.3746	86.8033	76.525	62.3269	77.8072	80.2919	NA	82.6544	76.4817	77.0331
MADD	HsaEX0037213	0	NA	NA	0	NA	NA	NA	NA	0.0661702	0.0220567
MADD	HsaEX0037214	0.495526	0.185385	1.41883	0.830194	0.357436	2.16781	0	1.67362	1.826	0.994978
MADD	HsaEX0037217	1.19421	1.35468	1.18593	1.41411	1.5492	NA	NA	2.01535	2.5839	1.61391
MADD	HsaEX0037224	0.866726	0.860577	0.350853	0.540755	9.3685	0.390667	0.522727	0.162679	1.9548	1.6687
MAGI2-AS3	HsaEX1022645	35.0617	30.48	48.7889	49.1977	NA	NA	NA	32.8969	NA	39.285
MAP4K4	HsaEX0037668	11.8727	27.3091	12.9449	15.8195	22.5151	22.1577	16.1476	16.4206	21.8111	18.5554
MAPK8	HsaEX0037783	3.94155	4.52078	2.35794	5.06988	3.08395	NA	1.30194	1.90927	3.21	3.17441
MARK3	HsaEX0037926	47.3721	34.5442	25.5454	36.8401	NA	48.0529	24.8575	23.2034	22.1763	32.824
MAST2	HsaEX0037980	39.3212	NA	5.865	NA	NA	NA	NA	NA	25.0274	23.4045
MEAF6	HsaEX0038484	0.194211	0.491538	0.125969	0.381284	0.443023	0.477143	0.02	0.34322	1.78216	0.473172
MECOM	HsaEX0038487	44.2207	37.4852	41.7317	44.1205	NA	NA	NA	NA	45.7956	42.6707
MED24	HsaEX0038645	11.5285	10.414	13.8357	11.3059	20.835	9.18741	NA	16.4019	14.4527	13.4951
MEF2A	HsaEX0038690	2.8775	3.4752	0.875039	2.0344	16.1786	2.71654	NA	0.76283	2.12064	3.8801
MEF2C	HsaEX0038702	0.0192381	0.0532143	0.266364	0.124557	NA	NA	NA	0	0	0.0772288
MEF2D	HsaEX0038710	5.05885	11.3938	2.98049	9.49689	NA	7.83581	5.17565	2.62632	9.4068	6.74683
MFSD6	HsaEX0039034	0.0126549	0.287308	0	0.155046	0.0270732	0	NA	0	1.32176	0.225481
MICAL3	HsaEX0071906	43.895	39.8545	17.1732	NA	NA	59.0274	NA	8.54933	11.7685	30.0447
MICU2	HsaEX0021714	0.0131579	0	0.00751938	0	0	0	0	0.0291379	0.0421569	0.0102191
MIER1	HsaEX0039270	1.41964	1.03667	1.42276	1.5856	NA	NA	NA	1.43061	0.757292	1.27543
MINK1	HsaEX0039306	0.468482	1.20038	0.72032	0.94789	NA	0.329706	0.789091	0.369286	2.48627	0.913929
MON2	HsaEX0039778	0	0	NA	NA	NA	NA	NA	0	0.14	0.035
MON2	HsaEX0039780	58.852	45.6016	33.401	40.2545	NA	NA	NA	25.2174	NA	40.6653
MON2	HsaEX0039783	1.13578	NA	1.03314	NA	NA	NA	NA	1.92286	NA	1.36393
MPP7	HsaEX0039996	0	NA	NA	0	NA	NA	NA	NA	0	0
MPP7	HsaEX1024120	0.0790196	NA	0.153333	0.068	0.0409375	NA	NA	0	0.0925	0.0722984
MTA1	HsaEX0040386	1.8146	2.0375	1.96161	2.51913	2.88186	1.97941	1.49286	1.66339	3.23765	2.17644
MTSS1L	HsaEX0040737	36.9709	27.5953	41.9345	34.997	45.9461	39.5339	67.8624	38.7225	32.8359	40.7109
MYCBP2	HsaEX0040933	15.9567	NA	11.8402	NA	16.8957	NA	NA	10.2319	NA	13.7311
NCKAP1	HsaEX0042009	0.0995495	0.0272549	0.201575	0.262243	0	0.231071	NA	0.165849	0.728824	0.214546
NCOR2	HsaEX0042129	46.966	43.1019	52.2505	49.5248	39.9289	NA	NA	40.503	57.9178	47.1704
NEO1	HsaEX0042591	3.65943	4.47192	2.79358	4.64596	NA	2.79433	NA	2.70075	3.06961	3.44794
NFIB	HsaEX1025597	0	NA	NA	NA	NA	NA	NA	NA	NA	0
NRCAM	HsaEX0043771	NA	NA	0.255783	NA	NA	NA	NA	NA	NA	0.255783
NSFL1C	HsaEX0043901	22.1686	22.0348	8.77403	11.2086	12.5009	41.5697	5.18122	5.21508	11.2253	15.542
NSMF	HsaEX0042574	1.50036	1.98481	1.61984	2.09774	1.33571	1.20562	2.07714	1.46	2.27941	1.72896
OCRL	HsaEX0044588	19.3504	21.3464	17.6191	18.0997	NA	NA	NA	13.464	15.1497	17.5049
OSCP1	HsaEX0044967	1.0443	0.937021	0.45976	1.05245	NA	0.36375	NA	0.445614	NA	0.717149
PACSIN2	HsaEX0045196	0.569035	0.333269	0.772946	0.28	0.630233	0.597353	0.648571	0.448305	0.481176	0.528988
PAPSS2	HsaEX0045471	12.823	NA	54.2658	26.7513	NA	NA	90.85	54.5098	61.965	50.1941
PARP6	HsaEX0045622	9.45675	6.77	9.14209	16.1516	8.95071	6.25914	9.99524	4.99051	12.5223	9.35981
PHF21A	HsaEX0047035	1.19481	1.11923	1.71913	2.24381	NA	1.5924	NA	1.02058	1.55607	1.49229
PICALM	HsaEX0047352	85.1198	91.4758	95.5175	79.5283	84.1898	90.8532	72.5558	91.0263	88.7884	86.5617
PKD1	HsaEX0047810	0.039115	0	0.110397	0.0532039	0.0502439	0.109143	NA	0.105455	0.210392	0.0847437
PLCH1	HsaEX0048133	0	NA	NA	0.101923	NA	NA	NA	NA	NA	0.0509615
PLD3	HsaEX0048185	52.9372	57.359	49.7782	54.4709	61.6147	23.7733	56.3026	56.2356	47.2525	51.0805
PLEKHC1	HsaEX0048320	1.90114	8.59365	3.92904	1.44477	NA	2.94483	1.8725	3.30375	4.89283	3.61031
PLS3	HsaEX0048492	0.0214035	0.0409804	0.00170543	0.00669725	0.1	0.0448571	0.01	0.0119298	0.852157	0.121081
POC1B	HsaEX0048789	1.10726	1.1125	1.12904	0.833137	NA	NA	NA	1.22513	0.493256	0.983388
PPFIA1	HsaEX0049334	15.91	15.7066	14.9606	16.7011	14.726	NA	NA	14.2479	14.8625	15.3021
PPFIA1	HsaEX0049335	4.09081	2.21188	6.28168	7.48979	3.77595	0.973333	NA	3.32679	4.4942	4.08055
PPFIA1	HsaEX0049336	0.819554	1.55308	0.987674	0.582264	2.3145	1.05241	1.59294	1.42019	0.89902	1.24685
PPFIBP1	HsaEX0049371	40.5974	46.0703	66.3137	31.8567	NA	NA	NA	62.16	NA	49.3996
PPP3CC	HsaEX0049748	31.5647	31.9731	28.3225	46.0377	42.1795	26.5388	36.2694	31.7612	42.6442	35.2546
PRELID2	HsaEX0049991	NA	NA	NA	NA	NA	NA	NA	NA	0.3752	0.3752
PRKD1	HsaEX0050205	6.56725	17.568	17.1998	6.40265	NA	NA	NA	16.3578	NA	12.8191
PRSS12	HsaEX0050473	10.5308	NA	NA	15.3545	10.9794	NA	NA	NA	25.3256	15.5476
PSAP	HsaEX0050522	62.8104	65.2287	29.5401	19.1326	60.0939	78.8	14.1254	57.7142	27.0455	46.0545
PTK2	HsaEX0050846	13.4142	46.6038	57.5432	19.9544	21.2874	14.6738	30.1694	65.1017	47.9455	35.1882
PTK2	HsaEX0050854	0.183727	0.161923	0.123516	0.109533	1.6025	0.0607407	0	0.0671698	0.0258824	0.259444
PTK2	HsaEX0050855	2.33818	2.28423	5.6182	2.46168	2.61775	1.00593	1.9424	2.55962	1.56863	2.48851
PTK2	HsaEX0050856	0.367706	1.02157	0.702248	0.553774	3.82975	0.406667	NA	0.552037	3.06275	1.31206
PTPRD	HsaEX0051110	NA	NA	0.291972	NA	NA	NA	NA	NA	NA	0.291972
PTPRF	HsaEX0051138	7.55595	4.90333	3.82391	16.1207	28.2832	5.75714	6.82425	2.69755	19.5775	10.6159
PTPRK	HsaEX0051163	0.0529126	0.325319	0.0805833	0.101522	0.172903	NA	0	0	1.14294	0.234523
PTPRK	HsaEX0051167	0	0.1032	0.0477778	0.0240566	0	0	0	0.183077	0.50902	0.0963479
PTPRU	HsaEX0051241	0	0.124	0.154348	0.0479245	0.116333	NA	NA	0.0689189	NA	0.0852541
PUS7	HsaEX0051317	0	NA	0	NA	NA	NA	NA	NA	NA	0
PXK	HsaEX0051400	84.8525	84.1303	83.0351	85.9882	NA	NA	NA	86.4334	82.9225	84.5603
RAB3GAP1	HsaEX0051667	0.0996491	0.0913462	0.0193023	0	1.07163	0	0	0	0.508039	0.198885
RALGAPB	HsaEX0052066	0	NA	NA	0	NA	NA	NA	NA	0	0
RAPGEF2	HsaEX0052258	57.9565	NA	42.854	64.1194	NA	NA	NA	40.461	25.5872	46.1956
RAPGEF2	HsaEX0052261	32.4541	NA	34.4322	38.4583	NA	NA	NA	25.0371	NA	32.5954
RAPGEF6	HsaEX0052287	0	NA	NA	NA	NA	NA	NA	NA	NA	0
RAPH1	HsaEX0052307	20.2292	NA	16.7007	24.1265	NA	NA	NA	16.3024	NA	19.3397
RASA2	HsaEX0052362	NA	NA	0	NA	NA	NA	NA	NA	NA	0
REEP6	HsaEX0053010	0.0981905	0.0944231	0.187833	0.373864	0.269268	0.0186364	0.261	0.0181034	0.222564	0.171543
REST	HsaEX0053093	0	NA	0.173966	NA	NA	NA	NA	NA	NA	0.0869828
RIF1	HsaEX1046652	71.171	71.4912	62.169	76.1668	63.8322	NA	NA	65.1096	NA	68.3233
RIT1	HsaEX0053754	0	NA	0.121705	0	0	1.48682	NA	0	0	0.229789
RUNDC1	HsaEX0055952	31.9407	30.1014	24.0196	NA	NA	NA	NA	36.7373	29.2077	30.4013
S100PBP	HsaEX0056094	3.20333	1.27702	0.88901	3.60772	1.34	1.25917	NA	1.53554	NA	1.87311
SBF1	HsaEX1036077	0	0	0.11646	0	0.0492683	NA	NA	0.0724074	0.471429	0.101366
SCRIB	HsaEX0056638	22.6145	11.3927	13.7183	18.6585	NA	15.1884	29.0436	11.8097	9.2151	16.4551
SENP6	HsaEX0057212	63.8614	54.4503	54.8521	58.9068	NA	NA	NA	60.1148	NA	58.4371
SFT2D1	HsaEX0057701	2.86553	1.76327	1.80056	2.86569	NA	3.33029	1.63417	1.98345	1.39843	2.20517
SGCE	HsaEX0057775	0.376842	0.458654	0.412558	0.516239	0.0596154	0.356857	0.688936	0.400169	0.810784	0.453406
SH3D19	HsaEX0057982	32.8317	31.9215	29.6465	29.0601	33.0651	31.7412	32.23	25.6167	39.7167	31.7588
SH3GLB1	HsaEX0058019	1.96544	2.77365	2.44192	0.967982	NA	1.89344	1.38814	1.96305	3.06627	2.05749
SH3GLB1	HsaEX0058023	0.368158	0.514231	0.444109	0.32633	0.499545	0.486176	0.0916667	0.472712	0.73	0.436992
SH3GLB2	HsaEX0058029	0.595175	0.811731	0.36176	0.948807	NA	0.502286	0.752889	0.743051	1.76471	0.810051
SH3GLB2	HsaEX0058030	0.227719	0.462692	0.208372	0.48945	1.1575	0.127429	0	0.348136	0.358824	0.375569
SIN3B	HsaEX0058366	12.8881	7.80118	9.46629	15.178	12.4897	13.068	NA	9.85547	8.36351	11.1388
SIPA1L1	HsaEX0058384	3.94205	3.1428	2.43829	1.90238	1.77393	NA	NA	1.44771	3.94216	2.65562
SLC25A25	HsaEX0059048	1.69712	2.11673	2.82563	2.32854	3.41	0.777241	2.65694	3.16804	3.05571	2.44844
SLC35F5	HsaEX0059449	0.740973	0.535962	0.523721	1.22308	0.920952	1.39292	0.484444	0.602632	0.658235	0.786991
SLC38A10	HsaEX0059526	3.60206	6.63404	1.02776	2.90935	NA	7.70903	1.1066	1.01881	3.7151	3.46534
SLC39A8	HsaEX1037512	0	0	0	0.0113761	NA	NA	NA	0	0.0722449	0.0139368
SLIT2	HsaEX0060157	17.9209	NA	31.3858	24.9886	NA	NA	NA	NA	NA	24.7651
SLIT2	HsaEX0060159	NA	NA	NA	92.1346	NA	NA	NA	NA	NA	92.1346
SMAP1	HsaEX0060245	0	0	0	0	NA	NA	NA	0.0766071	0	0.0127679
SMC5	HsaEX0060393	65.3053	47.6375	34.8305	61.9479	43.0235	NA	NA	46.5639	32.2023	47.3587
SNX14	HsaEX0060805	61.9022	62.3914	47.0511	52.584	38.3484	86.5957	19.2629	54.0379	29.1971	50.1523
SNX2	HsaEX0060835	0.0175439	0.115577	0.0533333	0.0297248	0	0	0	0.00932203	0.200196	0.0472997
SPAG9	HsaEX0061188	0.0156075	0	0.0160484	0.00790476	NA	NA	0.271739	0	0.0866667	0.0568523
SPAG9	HsaEX0061193	69.1376	53.534	26.574	49.1033	NA	85.0683	15.485	15.4427	24.5784	42.3654
SPATS2	HsaEX1038700	0	0	0	0	0	0	NA	NA	0.153125	0.021875
SPG20	HsaEX0061377	0.0819298	0.0525	0.0686822	0.132752	0.260238	0.114857	0	0.0796491	0.062	0.0947343
SPTAN1	HsaEX0061551	32.6593	12.8158	21.6705	27.1876	13.749	25.3097	13.5307	26.6355	14.5967	20.9061
SRC	HsaEX0061640	0.282727	0.293725	0.80608	0.331684	0	0	NA	0.68234	0.102157	0.312339
SSR1	HsaEX0061917	0.183596	0.358846	0.48093	0.204679	0.565455	0.446286	0.2874	0.319492	0.702157	0.394316
STAG2	HsaEX0062178	12.2447	12.811	14.4929	13.661	12.6238	16.9256	11.6541	15.3804	13.0131	13.6452
STIM1	HsaEX7005806	0.153274	0.09	0.0994872	0.1591	NA	0.033871	0.0672727	0	0.2612	0.108026
STK39	HsaEX0062554	80.251	87.5282	73.0652	82.6372	NA	NA	NA	73.59	83.9314	80.1672
SYNJ1	HsaEX0063208	NA	NA	0.492667	NA	NA	NA	NA	NA	NA	0.492667
SYNJ1	HsaEX0063211	NA	NA	6.79912	NA	NA	NA	NA	NA	NA	6.79912
SYNJ1	HsaEX1039788	NA	NA	6.34039	NA	NA	NA	NA	5.96687	NA	6.15363
SYPL1	HsaEX0063243	0	0.0807692	0.0245736	0.0562385	0.047907	0	0	0.0349153	0.370196	0.0682889
TACC2	HsaEX0063374	0.249558	0.413846	0.355969	0.117064	0.175227	0.129118	0.208049	0.29678	0.207843	0.239273
TAF1	HsaEX0063412	0.0166667	0.185	0.0792437	0.0297895	0.389211	0.085	NA	0.0433962	0.138182	0.120811
TAF4B	HsaEX0063497	3.35103	NA	NA	NA	NA	NA	NA	NA	NA	3.35103
TBC1D23	HsaEX0063853	68.9759	39.6253	27.8861	63.3396	40.9515	NA	NA	24.1011	22.7724	41.0931
TBC1D4	HsaEX1040144	0.198559	0.249487	0.36	0.155588	0.154324	NA	NA	0.0781818	0.862368	0.294073
TCF7L2	HsaEX0064197	42.4919	NA	54.3046	42.3088	NA	NA	NA	67.3833	80.4531	57.3884
TCF7L2	HsaEX0064198	0.0463462	1.265	0.100933	0.140469	NA	0.247083	NA	0.16119	0.944468	0.41507
TEAD2	HsaEX0064372	56.9495	65.3797	48.4312	56.3137	NA	61.1889	NA	44.4609	59.0009	55.9607
TENM3	HsaEX0044642	14.9062	NA	NA	NA	NA	NA	NA	15.367	NA	15.1366
TFG	HsaEX0064653	0.107018	0.104231	0.08472	0.157615	NA	0.0665714	0.125	0.0444068	0.302941	0.124063
TMEM183A	HsaEX0065634	0.298485	NA	0.510667	NA	NA	NA	NA	NA	NA	0.404576
TMEM184B	HsaEX7010863	1.92804	6.61706	1.34455	1.05889	NA	3.08548	NA	0.780943	4.67204	2.78386
TMEM39A	HsaEX0065777	1.09991	0.374706	0.714444	1.67741	1.09282	0.617931	2.28045	0.795	0.7294	1.04245
TNIK	HsaEX0066242	NA	NA	23.5986	21.2677	NA	NA	NA	NA	NA	22.4331
TPD52	HsaEX0066658	0.0397321	0.140192	0.0314729	0.086789	0.07	0	0	0.103898	0.453529	0.102846
TPD52L1	HsaEX0066659	0.0111607	0.267885	0.085969	0.360303	0.150909	0	0	0.0362712	4.89	0.644722
TPD52L2	HsaEX0066666	0.0983333	0.196154	0.54816	0.198716	NA	0.165588	0.400244	0.157895	0.854118	0.327401
TPD52L2	HsaEX0066667	0.0254386	0.118077	0.08832	0.0480734	NA	0.0258824	0	0.0305263	0.39	0.0907897
TRAPPC8	HsaEX1041860	0.158286	0	0.09448	0.218354	0	NA	NA	0.117451	0.0685714	0.0938775
TRRAP	HsaEX0067471	0	0	NA	0.0382051	NA	NA	NA	NA	0.452381	0.122647
TRRAP	HsaEX0067487	4.67531	3.88645	3.30463	4.42132	NA	NA	NA	4.66023	4.59571	4.25728
TSC2	HsaEX0067508	7.75105	10.251	3.74062	6.28321	18.9398	7.8297	7.352	14.8607	13.8749	10.0981
VAV2	HsaEX0070258	0	0.096087	0.0243548	0.0501087	NA	NA	0	0.0418519	0.598511	0.115845
VAV2	HsaEX0070259	0	0.17	0.154959	0	NA	NA	0.217714	0.0794444	0.74225	0.19491
VDAC3	HsaEX1043449	9.92921	12.1115	1.59054	11.3057	17.2337	6.80968	3.05103	1.99211	5.96	7.77595
VPS29	HsaEX0070549	19.637	47.5154	11.5057	22.1152	26.5732	33.1023	8.4136	25.9971	60.011	28.319
VTI1A	HsaEX0070740	0.853294	0.724	1.24736	1.12679	1.52073	NA	NA	0.466207	1.09633	1.00496
WDR35	HsaEX0071083	0.105238	NA	0.0742105	NA	NA	NA	NA	NA	NA	0.0897243
WDR59	HsaEX0071218	0.0394545	0	0.0477344	0	0.192927	0	0.0520833	0.0142105	0.134783	0.0534658
ZDHHC20	HsaEX0072500	0.0458333	NA	NA	NA	NA	NA	NA	NA	NA	0.0458333
ZFYVE27	HsaEX0072774	0.426092	0.984898	0.623437	0.609398	0.711786	NA	0.886522	0.516296	0.736327	0.686844
ZNF507	HsaEX0073810	0	NA	NA	NA	NA	NA	NA	0	NA	0
ZNF608	HsaEX0074031	24.5933	NA	11.9443	36.8531	NA	NA	NA	19.7904	NA	23.2953

## Sheet: Fig 3C + S1 Fig
	breast	prostate	kidney	lung	headandneck	uterus	liver	thyroid	colorectal
CREBBP-HsaEX0017199	2.34184	0.659008	8.12461	3.14896	5.51644	NA	NA	4.58806	4.13576
MAP4K4-HsaEX0037668	6.33253	-3.74434	3.16934	5.6692	-0.346158	13.2986	6.63802	-1.29582	-4.55057
RIF1-HsaEX1046652	-14.8086	-8.2268	-0.530277	-16.606	-6.03298	NA	NA	-0.698355	NA
EPB41L1-HsaEX0022632	-7.20411	-2.10216	1.97933	-1.53696	0.191898	-8.46789	NA	0.054868	-3.88195
AP1B1-HsaEX0004865	-8.48044	-4.9468	18.7636	-27.0074	2.03502	-29.8214	10.788	2.96982	-16.7528
TSC2-HsaEX0067508	12.0567	2.51346	-1.09509	17.2971	9.0646	14.8236	-2.81547	-0.322706	4.82516
IMPDH1-HsaEX0031609	2.18177	-3.10053	-7.12516	2.38971	-1.92576	1.96305	NA	3.67886	0.83352
MACF1-HsaEX0037169	-5.73734	-1.15162	-12.3333	5.92461	-10.0186	-17.5732	NA	3.50985	-5.72818
CARM1-HsaEX0012472	-1.02249	0.196458	0.36246	-4.83589	-10.7081	5.9184	-1.76683	-4.05272	-2.82367
PTPRF-HsaEX0051138	8.97232	0.797771	-0.976639	4.90921	-3.32481	5.93187	-1.0566	3.63485	-6.56294
EXOC6B-HsaEX0023494	-5.95491	-0.880449	0.394081	-5.45373	0.956048	NA	NA	-0.852369	-0.292294
CSNK1G3-HsaEX0017556	-30.0593	-19.3569	6.97369	-22.5325	1.31261	NA	NA	-4.201	-2.40621
PRKD1-HsaEX0050205	1.56407	0.252535	-6.8719	4.64665	NA	NA	NA	-3.23821	NA
SPTAN1-HsaEX0061551	-16.04	-1.46248	-4.71319	-15.3069	-6.39418	-8.65045	-3.4279	4.34295	-5.68106
MED24-HsaEX0038645	7.23947	1.03721	-0.356657	13.1748	5.75333	7.45202	NA	-6.45067	-1.62697
TBC1D23-HsaEX0063853	-28.5693	-18.1283	10.4222	-12.5971	25.8972	NA	NA	4.02681	0.76462
GOPC-HsaEX0028052	-3.2782	-5.78851	-0.689883	-2.65622	-2.0112	NA	NA	-0.24137	-2.3959
MEF2A-HsaEX0038690	-1.68744	-1.67511	0.00854801	-0.92178	-12.7682	-0.396963	NA	0.191026	-1.21122
PICALM-HsaEX0047352	-1.21186	1.21517	-3.63942	5.48305	2.10101	-9.6768	9.65264	1.43895	1.08602
TEAD2-HsaEX0064372	-9.47511	-10.7245	-10.678	-16.2302	NA	-16.0077	NA	6.01282	-20.0958
DLG1-HsaEX0019877	15.3882	4.19236	-2.99752	16.7713	-5.0135	21.3524	12.1926	8.37247	12.2562
APLP2-HsaEX0005151	-2.434	0.171862	6.12878	-2.0151	2.365	0.167646	0.439201	-1.5699	4.0335
MECOM-HsaEX0038487	-12.4005	-3.95493	-5.37498	-8.3978	NA	NA	NA	NA	-7.46054
DNM1L-HsaEX0020452	-2.59697	3.92202	1.59022	-7.8217	3.30032	NA	NA	7.99837	1.49666
PLD3-HsaEX0048185	3.57657	0.470894	-4.72995	1.63921	-3.33344	14.4424	-4.67112	-7.78801	2.40686
ACBD5-HsaEX0001839	2.81643	1.69956	-0.760502	2.956	2.50249	NA	-5.26467	-1.90535	-2.88323
SH3D19-HsaEX0057982	-4.5862	-1.93996	-7.20885	1.16672	1.18528	4.52306	-5.44356	1.07152	-8.6422
RAPGEF2-HsaEX0052261	-9.41618	NA	-10.6704	-0.782798	NA	NA	NA	-4.2082	NA
PPP3CC-HsaEX0049748	1.34026	0.995311	-1.72495	-5.1858	-6.52544	6.92442	-0.358644	0.0232048	-10.7534
SIN3B-HsaEX0058366	-2.60354	0.35147	3.16411	1.30176	7.41683	-4.14778	NA	-1.18953	3.73488
AFDN-HsaEX0039566	-24.0332	-2.28392	3.64487	-40.3259	15.9785	NA	NA	0.5248	-1.82506
PPFIA1-HsaEX0049334	5.39405	-3.96398	-2.46524	4.35378	0.403814	NA	NA	-2.02657	0.830213
DHX30-HsaEX0019585	-0.243477	-1.1532	-3.25405	-2.30999	NA	NA	NA	-7.2422	NA
SNX14-HsaEX0060805	-19.8665	-7.24051	-3.30263	-10.3838	-4.81569	-28.6605	-0.792455	-4.50832	-4.17983
ABI1-HsaEX0000644	-15.5685	-14.1984	-11.9284	16.4705	7.22482	-27.3826	-5.22018	-14.3249	5.78079
PARP6-HsaEX0045622	1.57269	-0.263955	0.223146	-6.1423	-0.973884	-0.272329	-1.90281	2.20081	-5.43221
ITGB3BP-HsaEX0032454	-5.41355	-9.68002	-0.837299	-2.98115	0.759616	1.21374	NA	-2.3353	-12.5514
CASK-HsaEX0012547	-26.5195	-16.4006	12.7596	-13.4961	9.64967	NA	NA	-10.3649	2.49923
TCF7L2-HsaEX0064197	13.8346	NA	-15.6425	25.9561	NA	NA	NA	-0.647652	-7.19815
DMKN-HsaEX0019979	-5.27616	-2.50412	3.32667	-14.3501	-8.49427	-11.2822	NA	10.9605	4.99549
PRSS12-HsaEX0050473	0.846553	NA	NA	1.62576	1.77489	NA	NA	NA	-8.04049
PTK2-HsaEX0050846	10.0885	5.6367	-22.3792	1.48204	-15.2756	6.02794	6.92803	-16.5322	-29.6761
RAPH1-HsaEX0052307	-3.1282	NA	-1.71049	-6.21297	NA	NA	NA	-3.59725	NA
FNBP1-HsaEX0026113	-5.25084	-4.52452	-6.0735	11.7775	-5.00835	-21.4273	NA	-2.5177	-12.8953
NCOR2-HsaEX0042129	-9.25623	-4.58243	-15.4647	-4.61809	-1.89338	NA	NA	-7.25024	-13.2269
SMC5-HsaEX0060393	-16.1348	-6.72527	21.3961	2.75195	12.4603	NA	NA	-4.34632	6.24333
MAGI2-AS3-HsaEX1022645	-2.22894	-10.5991	-8.35745	-19.4965	NA	NA	NA	-6.64371	NA
MICAL3-HsaEX0071906	-30.2886	-24.409	4.36218	NA	NA	-51.9585	NA	-0.0887578	-7.57254
SPAG9-HsaEX0061193	-40.781	-27.342	4.1923	-28.1817	NA	-68.1537	2.20977	1.26481	-11.622
MON2-HsaEX0039780	-15.5133	-9.70591	5.8228	2.82714	NA	NA	NA	3.55259	NA
CA12-HsaEX0011806	2.49396	7.94778	-0.879382	-21.9786	NA	NA	NA	NA	-4.75462
MARK3-HsaEX0037926	-27.8488	-14.8443	1.64527	-17.8328	NA	-31.5452	-4.65832	-6.46335	-11.3374
DNM2-HsaEX0020455	11.7791	7.38155	-9.1136	7.98254	NA	13.5562	-1.37496	4.88289	25.6113
FAT1-HsaEX0024958	-15.5994	-11.3875	7.17628	-18.9692	NA	-49.993	4.91466	8.23789	-7.71756
ADD1-HsaEX0002792	4.23149	1.21983	-0.494578	1.97182	NA	6.419	1.40546	-0.492537	0.879466
RAPGEF2-HsaEX0052258	-15.7512	NA	0.971787	-27.1727	NA	NA	NA	-1.97428	2.04183
PPFIBP1-HsaEX0049371	-1.42148	1.55194	6.98278	13.1631	NA	NA	NA	-4.2868	NA
SENP6-HsaEX0057212	-9.58753	-1.22693	-1.14661	-15.4177	NA	NA	NA	0.188921	NA
ADGRL2-HsaEX0036234	1.1893	1.41829	-1.57318	1.22292	NA	NA	NA	-7.38902	NA
LPHN2-HsaEX0036237	-28.0439	-11.0719	0.0804359	-4.06844	NA	NA	-4.7431	-0.569003	NA
ABI1-HsaEX0000641	-14.9136	-10.7758	9.42448	-30.7899	NA	NA	NA	-2.055	-5.57978
BCAS3-HsaEX0007836	-3.44487	-2.6307	0.582462	-2.24924	NA	-6.24124	NA	-0.244118	-1.98557
SLIT2-HsaEX0060159	NA	NA	NA	-25.6657	NA	NA	NA	NA	NA
SYNJ1-HsaEX1039788	NA	NA	6.05349	NA	NA	NA	NA	0.547525	NA
EDIL3-HsaEX0021588	-6.5719	NA	-11.2662	-10.9811	NA	NA	NA	NA	2.34021
ZNF608-HsaEX0074031	-5.28856	NA	5.11088	-8.54606	NA	NA	NA	-4.61394	NA
SCRIB-HsaEX0056638	-6.90701	-4.61725	0.701456	0.0889942	NA	0.0681229	-9.33418	1.98464	-1.38063
CADM1-HsaEX0012101	10.2108	8.4734	-20.0432	0.874041	NA	NA	0.489086	-8.57274	NA
CD47-HsaEX0013877	26.3942	12.2031	-2.28363	12.807	NA	10.354	3.17439	15.8535	11.1252
CD47-HsaEX0013878	16.2509	7.04442	-0.184894	5.75421	NA	10.2429	1.44265	10.8288	16.4472
ATL1-HsaEX0006681	-1.75897	-1.83285	-3.97168	1.43424	NA	-5.4339	NA	NA	-10.8787
STK39-HsaEX0062554	-1.416	1.11398	1.57338	-4.46244	NA	NA	NA	2.20415	-7.66882
PAPSS2-HsaEX0045471	-5.15426	NA	-22.7251	-15.4318	NA	NA	-17.6299	-22.5501	-47.8301
VDAC3-HsaEX1043449	-6.34568	-6.53465	0.906716	-9.20553	-13.947	-5.61571	-0.654766	-0.716797	-4.97797
NSFL1C-HsaEX0043901	-15.2089	-11.6231	4.26268	-5.41628	-6.47713	-32.7512	-0.180556	0.111655	-6.78667
VPS29-HsaEX0070549	15.3662	2.33093	8.12218	12.0183	1.87953	13.6621	11.9687	11.7117	1.69135
DOCK7-HsaEX0020638	-6.0904	-13.4791	1.22276	-1.4461	0.232704	NA	NA	-3.28121	-7.64692
CLIP1-HsaEX0015666	2.00383	-3.06923	-0.0966996	2.02603	-5.58104	-0.899917	0.416675	-0.734311	-4.10062
MTSS1L-HsaEX0040737	-3.94075	-0.470109	-12.4825	-2.86901	-6.72513	-10.6724	-22.9002	-6.09846	-7.54636
APBB2-HsaEX0005072	-11.1047	NA	2.94654	-6.93366	NA	NA	NA	2.20375	NA
APBB1-HsaEX0005055	2.48988	-2.11014	-1.16688	0.544471	0.600353	-2.2363	NA	-0.22952	-11.8999
AP1G1-HsaEX0004874	-4.31543	-5.03364	-5.21233	5.87405	3.66135	NA	NA	-1.79024	0.20577
HOOK3-HsaEX0030349	10.9413	NA	-8.70193	4.35722	NA	NA	NA	-0.140284	NA
PSAP-HsaEX0050522	-20.7944	-7.49732	-6.72908	19.7637	-8.72979	-42.677	-2.92313	0.690366	-9.28308

## Sheet: Fig 4B
	SRRM4 mRNA	mitindex
TCGA-3C-AAAU-01	2.7573	2173.07
TCGA-3C-AALI-01	3.8064	4669.99
TCGA-3C-AALJ-01	0	3344.11
TCGA-3C-AALK-01	0	2479.2
TCGA-4H-AAAK-01	0.4255	1821.94
TCGA-5L-AAT0-01	0	1655.57
TCGA-5L-AAT1-01	0.815	1556.1
TCGA-5T-A9QA-01	0	2812.76
TCGA-A1-A0SB-01	0	1813.67
TCGA-A1-A0SD-01	0	1926.24
TCGA-A1-A0SE-01	0	2679.35
TCGA-A1-A0SF-01	0.4284	2090.56
TCGA-A1-A0SG-01	0.72	1537.66
TCGA-A1-A0SH-01	0.3612	1884.61
TCGA-A1-A0SI-01	0	2617.95
TCGA-A1-A0SJ-01	0	2707.6
TCGA-A1-A0SK-01	325.244	5453.02
TCGA-A1-A0SM-01	0	3294.72
TCGA-A1-A0SN-01	0	4810.21
TCGA-A1-A0SO-01	0	5659.01
TCGA-A1-A0SP-01	0	3643.32
TCGA-A1-A0SQ-01	0	2054.71
TCGA-A2-A04N-01	0.7924	1611.24
TCGA-A2-A04P-01	0.5187	3886.7
TCGA-A2-A04Q-01	0.3857	3256.46
TCGA-A2-A04R-01	0	3463.95
TCGA-A2-A04T-01	0.3477	4142.49
TCGA-A2-A04U-01	17.6646	3974.31
TCGA-A2-A04V-01	0	2396.82
TCGA-A2-A04W-01	0	4858.63
TCGA-A2-A04X-01	0.3605	3553.27
TCGA-A2-A04Y-01	0.6691	2741.65
TCGA-A2-A0CK-01	17.3737	1818.9
TCGA-A2-A0CL-01	3.7064	2830.53
TCGA-A2-A0CM-01	0	4197.84
TCGA-A2-A0CO-01	0	1077.9
TCGA-A2-A0CP-01	0	1478.63
TCGA-A2-A0CQ-01	0	2146.79
TCGA-A2-A0CR-01	0	1516.64
TCGA-A2-A0CS-01	0.4615	2038.66
TCGA-A2-A0CT-01	0	1945.65
TCGA-A2-A0CU-01	3.4364	2226.76
TCGA-A2-A0CV-01	1.7192	1794.68
TCGA-A2-A0CW-01	1.437	3227.63
TCGA-A2-A0CX-01	0	3548.78
TCGA-A2-A0CY-01	0.6139	1517.09
TCGA-A2-A0CZ-01	0.4762	1834.81
TCGA-A2-A0D0-01	0	5208.22
TCGA-A2-A0D1-01	7.063	2630.51
TCGA-A2-A0D2-01	0	4576.32
TCGA-A2-A0D3-01	0	1856.16
TCGA-A2-A0D4-01	0	4205.99
TCGA-A2-A0EM-01	0.3551	1959.04
TCGA-A2-A0EN-01	2.3117	1783.97
TCGA-A2-A0EO-01	0	2009.84
TCGA-A2-A0EP-01	1.3289	1470.95
TCGA-A2-A0EQ-01	0.829	3605.9
TCGA-A2-A0ER-01	0	3020.6
TCGA-A2-A0ES-01	0.3715	1426.87
TCGA-A2-A0ET-01	0.2709	1934.15
TCGA-A2-A0EU-01	0	2052.22
TCGA-A2-A0EV-01	0.3509	2804.64
TCGA-A2-A0EW-01	0.3542	1280.24
TCGA-A2-A0EX-01	0	1576.33
TCGA-A2-A0EY-01	0.3659	2550.43
TCGA-A2-A0ST-01	0	2849.08
TCGA-A2-A0SU-01	1.2914	2076.53
TCGA-A2-A0SV-01	0.5626	3259.34
TCGA-A2-A0SW-01	0	3246.09
TCGA-A2-A0SX-01	0.6423	3228
TCGA-A2-A0SY-01	0	2640.07
TCGA-A2-A0T0-01	0	3876.22
TCGA-A2-A0T1-01	0	2718.26
TCGA-A2-A0T2-01	0	4240.45
TCGA-A2-A0T3-01	0.3125	3542.08
TCGA-A2-A0T4-01	0.488	3037.04
TCGA-A2-A0T5-01	0	2392.71
TCGA-A2-A0T6-01	0	1386.74
TCGA-A2-A0T7-01	4.9108	1978.09
TCGA-A2-A0YC-01	1.7084	1897.62
TCGA-A2-A0YD-01	0	1643.83
TCGA-A2-A0YE-01	5.0697	5949.27
TCGA-A2-A0YF-01	1.594	2865.57
TCGA-A2-A0YG-01	2.297	3280.76
TCGA-A2-A0YH-01	0	2662.49
TCGA-A2-A0YI-01	0.8945	1991.98
TCGA-A2-A0YJ-01	0	3227.15
TCGA-A2-A0YK-01	0	1417.68
TCGA-A2-A0YL-01	0	1660
TCGA-A2-A0YM-01	0	5335.84
TCGA-A2-A0YT-01	0.5394	3351.93
TCGA-A2-A1FV-01	0.6087	1781.29
TCGA-A2-A1FW-01	0.2967	2757.43
TCGA-A2-A1FX-01	1.6248	3164.13
TCGA-A2-A1FZ-01	0	1660.37
TCGA-A2-A1G0-01	0	1276.94
TCGA-A2-A1G1-01	0.2749	4585.13
TCGA-A2-A1G4-01	0	2696.94
TCGA-A2-A1G6-01	0	1336.08
TCGA-A2-A259-01	0.6221	1604.44
TCGA-A2-A25A-01	2.7174	1842.52
TCGA-A2-A25B-01	0	4284.88
TCGA-A2-A25C-01	0.2206	3679.58
TCGA-A2-A25D-01	0.7616	1984.05
TCGA-A2-A25E-01	0.3145	3421.17
TCGA-A2-A25F-01	0.5151	2690.27
TCGA-A2-A3KC-01	0.3551	1741.76
TCGA-A2-A3KD-01	0.2965	2564.03
TCGA-A2-A3XS-01	0	3554.86
TCGA-A2-A3XT-01	0.5965	4353.24
TCGA-A2-A3XU-01	1.1903	3232.66
TCGA-A2-A3XV-01	0	2674.79
TCGA-A2-A3XW-01	0	1207.77
TCGA-A2-A3XX-01	0	4587.63
TCGA-A2-A3XY-01	0	3156.72
TCGA-A2-A3XZ-01	0	5771.5
TCGA-A2-A3Y0-01	0.3284	3798.25
TCGA-A2-A4RW-01	1.2107	2014.39
TCGA-A2-A4RX-01	0	2146.68
TCGA-A2-A4RY-01	0	1060.7
TCGA-A2-A4S0-01	1.5651	1042.62
TCGA-A2-A4S1-01	0	2794.46
TCGA-A2-A4S2-01	0	1337.98
TCGA-A2-A4S3-01	0.5379	3569.96
TCGA-A7-A0CD-01	0	2254.67
TCGA-A7-A0CE-01	1.017	4648.49
TCGA-A7-A0CG-01	0.7849	2127.16
TCGA-A7-A0CH-01	0.4361	1855.29
TCGA-A7-A0CJ-01	0.3774	2312.42
TCGA-A7-A0D9-01	0	1459.91
TCGA-A7-A0DA-01	0.3347	2885.65
TCGA-A7-A0DB-01	0	2726.14
TCGA-A7-A13D-01	0.4062	5056.88
TCGA-A7-A13E-01	0.427	3174.45
TCGA-A7-A13F-01	1.6064	3316.56
TCGA-A7-A13G-01	0	1625.28
TCGA-A7-A13H-01	1.0411	1361.13
TCGA-A7-A26E-01	0	1909.57
TCGA-A7-A26F-01	0	3321.88
TCGA-A7-A26G-01	0	3376.56
TCGA-A7-A26H-01	0.2611	2613.26
TCGA-A7-A26I-01	0	5104.1
TCGA-A7-A26J-01	0.5629	2655.85
TCGA-A7-A2KD-01	0.2669	3206.22
TCGA-A7-A3IY-01	0	2010.96
TCGA-A7-A3IZ-01	1.0152	2152.4
TCGA-A7-A3J0-01	0.5164	1756.95
TCGA-A7-A3J1-01	0	1197.74
TCGA-A7-A3RF-01	107.152	1336.55
TCGA-A7-A425-01	0	1851.77
TCGA-A7-A426-01	0	1370.92
TCGA-A7-A4SA-01	0.5516	1920.1
TCGA-A7-A4SB-01	0	3091.13
TCGA-A7-A4SC-01	0	1625.13
TCGA-A7-A4SD-01	0.4975	3315.59
TCGA-A7-A4SE-01	0	3131.24
TCGA-A7-A4SF-01	0	3307.12
TCGA-A7-A56D-01	0	2933.02
TCGA-A7-A5ZV-01	0	4202.58
TCGA-A7-A5ZW-01	0	1847.76
TCGA-A7-A5ZX-01	0	1303.96
TCGA-A7-A6VV-01	0.7469	3897.09
TCGA-A7-A6VW-01	0.4617	4449.61
TCGA-A7-A6VX-01	0.429	2264.61
TCGA-A7-A6VY-01	0	5178.98
TCGA-A8-A06N-01	0	1738.57
TCGA-A8-A06O-01	0	3016.76
TCGA-A8-A06P-01	0	1840.53
TCGA-A8-A06Q-01	0.2756	3055.82
TCGA-A8-A06R-01	0	2010.46
TCGA-A8-A06T-01	2.1362	2095.31
TCGA-A8-A06U-01	0.389	2660.62
TCGA-A8-A06X-01	0	3575.59
TCGA-A8-A06Y-01	0	2304.36
TCGA-A8-A06Z-01	0.2533	2779.05
TCGA-A8-A075-01	0	2756.98
TCGA-A8-A076-01	0	5483.88
TCGA-A8-A079-01	0	3282.83
TCGA-A8-A07B-01	0	2784.54
TCGA-A8-A07C-01	0	6884.34
TCGA-A8-A07E-01	0	2827.06
TCGA-A8-A07F-01	1.9326	2239.5
TCGA-A8-A07G-01	0.6868	2223.02
TCGA-A8-A07I-01	0	2328.94
TCGA-A8-A07J-01	0.9201	1375.96
TCGA-A8-A07L-01	0	4024.29
TCGA-A8-A07O-01	0	4367.13
TCGA-A8-A07P-01	0.3455	2520.2
TCGA-A8-A07R-01	0.6002	6006.4
TCGA-A8-A07S-01	0	2516.61
TCGA-A8-A07U-01	0	4554.53
TCGA-A8-A07W-01	0.6356	3715.01
TCGA-A8-A07Z-01	1.4739	2230.94
TCGA-A8-A081-01	0.2601	3175.78
TCGA-A8-A082-01	0	2584.71
TCGA-A8-A083-01	0.2597	1483.72
TCGA-A8-A084-01	1.1602	2339.88
TCGA-A8-A085-01	0	2714.54
TCGA-A8-A086-01	0	2377.69
TCGA-A8-A08A-01	0.3618	1779.28
TCGA-A8-A08B-01	0	6938.95
TCGA-A8-A08C-01	0	1937.8
TCGA-A8-A08F-01	2.1252	2806.03
TCGA-A8-A08G-01	3.1919	2947.65
TCGA-A8-A08H-01	0.891	2109.12
TCGA-A8-A08I-01	0	2635.43
TCGA-A8-A08J-01	16.3007	3154.62
TCGA-A8-A08L-01	10.7868	4221.55
TCGA-A8-A08O-01	0	2012.61
TCGA-A8-A08P-01	0	3196.89
TCGA-A8-A08R-01	0.306	5755.3
TCGA-A8-A08S-01	0.3226	3837.78
TCGA-A8-A08T-01	0	1663.56
TCGA-A8-A08X-01	0	3360.27
TCGA-A8-A08Z-01	0.3264	1925.12
TCGA-A8-A090-01	0.3765	2546.42
TCGA-A8-A091-01	0.2448	1233.62
TCGA-A8-A092-01	0.8828	4327.23
TCGA-A8-A093-01	0.3272	2030.76
TCGA-A8-A094-01	0	3140.61
TCGA-A8-A095-01	0	3265.24
TCGA-A8-A096-01	0.418	1920.96
TCGA-A8-A097-01	0.2717	4772.18
TCGA-A8-A099-01	0	1816.28
TCGA-A8-A09A-01	0	2488.29
TCGA-A8-A09B-01	0	1916.71
TCGA-A8-A09C-01	0	2491.22
TCGA-A8-A09D-01	0	2428.85
TCGA-A8-A09E-01	0	3499.86
TCGA-A8-A09G-01	4.5914	3304.83
TCGA-A8-A09I-01	0	6947.76
TCGA-A8-A09K-01	0	1737.52
TCGA-A8-A09M-01	10.6695	2238.07
TCGA-A8-A09N-01	0	2753.56
TCGA-A8-A09Q-01	0	3281.98
TCGA-A8-A09R-01	109.392	2322.66
TCGA-A8-A09T-01	0	1874.04
TCGA-A8-A09V-01	0	1859.56
TCGA-A8-A09W-01	0	4973.55
TCGA-A8-A09X-01	0.414	2837.21
TCGA-A8-A09Z-01	0	1656.36
TCGA-A8-A0A1-01	1.506	1879.74
TCGA-A8-A0A2-01	0.295	1815.47
TCGA-A8-A0A4-01	3.9172	2437.18
TCGA-A8-A0A6-01	0	2465.69
TCGA-A8-A0A7-01	0	2429.7
TCGA-A8-A0A9-01	0	2525.22
TCGA-A8-A0AB-01	0.2578	2802.34
TCGA-A8-A0AD-01	0.4357	1931.93
TCGA-AC-A23C-01	0.6016	3292.53
TCGA-AC-A23E-01	0	2082.17
TCGA-AC-A23G-01	0	1561.29
TCGA-AC-A23H-01	0	2769.65
TCGA-AC-A2B8-01	0	1419.73
TCGA-AC-A2BK-01	0	4995.24
TCGA-AC-A2BM-01	1.38	2083.34
TCGA-AC-A2FB-01	1.2967	2240.92
TCGA-AC-A2FE-01	0.6189	1736.21
TCGA-AC-A2FF-01	1.9324	1715.76
TCGA-AC-A2FG-01	0.5183	1750.77
TCGA-AC-A2FK-01	0	1007.95
TCGA-AC-A2FM-01	1.3365	2132.49
TCGA-AC-A2FO-01	0.7758	1347.9
TCGA-AC-A2QH-01	0.8244	3794.54
TCGA-AC-A2QI-01	0.3177	1500.06
TCGA-AC-A2QJ-01	0	3004.18
TCGA-AC-A3BB-01	0.362	1455.35
TCGA-AC-A3EH-01	0	2021.39
TCGA-AC-A3HN-01	0.2634	1663.41
TCGA-AC-A3OD-01	0	2023.92
TCGA-AC-A3QP-01	0	1439.6
TCGA-AC-A3QQ-01	0	3288.17
TCGA-AC-A3TM-01	0	2330.11
TCGA-AC-A3TN-01	0	1422.53
TCGA-AC-A3W5-01	0.4114	3291.15
TCGA-AC-A3W6-01	1.6743	1874.33
TCGA-AC-A3W7-01	0.2997	1514.2
TCGA-AC-A3YI-01	0	1566.03
TCGA-AC-A3YJ-01	0	1960.5
TCGA-AC-A4ZE-01	1.3451	1885.01
TCGA-AC-A5EH-01	0.8247	1954.5
TCGA-AC-A5XS-01	0	2745.67
TCGA-AC-A5XU-01	0.7776	2143.94
TCGA-AC-A62V-01	0	2683.12
TCGA-AC-A62X-01	0	3827.35
TCGA-AC-A62Y-01	0	2680.22
TCGA-AC-A6IV-01	0.7154	1666.09
TCGA-AC-A6IW-01	0	4970.7
TCGA-AC-A6IX-01	1.4584	2182.48
TCGA-AC-A6NO-01	0	2014.54
TCGA-AC-A7VB-01	0.5853	2785.16
TCGA-AC-A7VC-01	0	3312.84
TCGA-AC-A8OP-01	0.5177	2023.17
TCGA-AC-A8OQ-01	3.7042	3192.31
TCGA-AC-A8OR-01	0	1490.56
TCGA-AC-A8OS-01	1.3169	1999.9
TCGA-AN-A03X-01	0	1628.31
TCGA-AN-A03Y-01	0	3218.61
TCGA-AN-A041-01	1.328	2276.63
TCGA-AN-A046-01	0.3786	2116.79
TCGA-AN-A049-01	0	2919.2
TCGA-AN-A04A-01	1.4006	2827.34
TCGA-AN-A04C-01	0	3021.34
TCGA-AN-A04D-01	0.2879	6012.25
TCGA-AN-A0AJ-01	0	5771.73
TCGA-AN-A0AK-01	2.5189	4242.93
TCGA-AN-A0AL-01	0	3596.35
TCGA-AN-A0AM-01	0	5578.81
TCGA-AN-A0AR-01	0.7213	3853.78
TCGA-AN-A0AS-01	0	2922.63
TCGA-AN-A0AT-01	0	4597.71
TCGA-AN-A0FD-01	1.4111	1937.55
TCGA-AN-A0FF-01	0	2486.55
TCGA-AN-A0FJ-01	0	3528.48
TCGA-AN-A0FK-01	0.3722	2660.59
TCGA-AN-A0FL-01	0	3261.94
TCGA-AN-A0FN-01	1.3486	1807.62
TCGA-AN-A0FS-01	0.2532	1798.99
TCGA-AN-A0FT-01	0.4152	2462.55
TCGA-AN-A0FV-01	0.7681	2631.12
TCGA-AN-A0FW-01	0	4905.32
TCGA-AN-A0FX-01	0.638	2997.91
TCGA-AN-A0FY-01	27.4867	2944.32
TCGA-AN-A0FZ-01	1.7612	2461.36
TCGA-AN-A0G0-01	0	4721.33
TCGA-AN-A0XL-01	2.2456	2514.91
TCGA-AN-A0XN-01	0.4981	2165.82
TCGA-AN-A0XO-01	0.2843	2189.72
TCGA-AN-A0XP-01	0.9646	1811.93
TCGA-AN-A0XR-01	0	2823.62
TCGA-AN-A0XS-01	0	1453.87
TCGA-AN-A0XT-01	3.0198	1294.55
TCGA-AN-A0XU-01	0.6892	4708.63
TCGA-AN-A0XV-01	2.0921	2128.04
TCGA-AN-A0XW-01	0	3052.02
TCGA-AO-A03L-01	5.2915	4372.62
TCGA-AO-A03M-01	0.2673	2544.94
TCGA-AO-A03N-01	2.003	3166.47
TCGA-AO-A03O-01	0	3073.65
TCGA-AO-A03P-01	0.6678	3264.34
TCGA-AO-A03R-01	0	3528.55
TCGA-AO-A03T-01	0.5142	3209.61
TCGA-AO-A03U-01	0	1538.74
TCGA-AO-A03V-01	1.1765	1634.81
TCGA-AO-A0J2-01	0	4258.6
TCGA-AO-A0J3-01	0.4969	2407.35
TCGA-AO-A0J4-01	0	3397.76
TCGA-AO-A0J5-01	0.5607	2501.48
TCGA-AO-A0J6-01	0	4307.57
TCGA-AO-A0J7-01	0.7161	3144.53
TCGA-AO-A0J8-01	0	1849.23
TCGA-AO-A0J9-01	1.628	2017.77
TCGA-AO-A0JA-01	0.7061	2620.46
TCGA-AO-A0JB-01	0	2159.29
TCGA-AO-A0JC-01	0.4378	1443.03
TCGA-AO-A0JD-01	0.7525	4117.64
TCGA-AO-A0JE-01	0	2646.2
TCGA-AO-A0JF-01	0.3843	1708.51
TCGA-AO-A0JG-01	0.918	1795.59
TCGA-AO-A0JI-01	0	1746.14
TCGA-AO-A0JJ-01	0	2146.72
TCGA-AO-A0JL-01	0.6113	3791.77
TCGA-AO-A0JM-01	0	6033.53
TCGA-AO-A124-01	0.2863	5618.69
TCGA-AO-A125-01	0	2227.27
TCGA-AO-A126-01	0	1763.88
TCGA-AO-A128-01	0	2998.76
TCGA-AO-A129-01	0	4442.08
TCGA-AO-A12A-01	0	1750.1
TCGA-AO-A12B-01	0	2137.41
TCGA-AO-A12C-01	0	1724.97
TCGA-AO-A12D-01	2.8836	2775.76
TCGA-AO-A12E-01	0	2260.9
TCGA-AO-A12F-01	0	3912.25
TCGA-AO-A12G-01	0	2064.8
TCGA-AO-A12H-01	0	1611.38
TCGA-AO-A1KO-01	0.3346	1287.09
TCGA-AO-A1KP-01	0	2424.99
TCGA-AO-A1KQ-01	0	3333.25
TCGA-AO-A1KR-01	0	3324.12
TCGA-AO-A1KS-01	2.644	3636.56
TCGA-AO-A1KT-01	0.3007	3300.63
TCGA-AQ-A04H-01	0	3286.87
TCGA-AQ-A04J-01	0.6347	3984.41
TCGA-AQ-A04L-01	0	2575.11
TCGA-AQ-A0Y5-01	0.353	2675.81
TCGA-AQ-A1H2-01	0	1899.15
TCGA-AQ-A1H3-01	0	2201.44
TCGA-AQ-A54N-01	0	1501.3
TCGA-AQ-A54O-01	0	1303.57
TCGA-AQ-A7U7-01	1.952	1605.66
TCGA-AR-A0TP-01	0.3621	3404.98
TCGA-AR-A0TQ-01	0.5473	3403.33
TCGA-AR-A0TR-01	0	2164.31
TCGA-AR-A0TS-01	0	4191.95
TCGA-AR-A0TT-01	1.2235	1919.2
TCGA-AR-A0TU-01	0	5524.25
TCGA-AR-A0TV-01	1.3998	2607.1
TCGA-AR-A0TW-01	0	3396.52
TCGA-AR-A0TX-01	0.3384	2302.54
TCGA-AR-A0TY-01	39.3421	5199.61
TCGA-AR-A0TZ-01	0.2393	3064.5
TCGA-AR-A0U0-01	0	3243.36
TCGA-AR-A0U2-01	233.817	4921.59
TCGA-AR-A0U3-01	0	3462.07
TCGA-AR-A0U4-01	0	3573.88
TCGA-AR-A1AH-01	0	5337.19
TCGA-AR-A1AI-01	0	4009.3
TCGA-AR-A1AJ-01	0.7735	3272.34
TCGA-AR-A1AK-01	0	1834.19
TCGA-AR-A1AL-01	0	1668.82
TCGA-AR-A1AM-01	0.3534	1248
TCGA-AR-A1AN-01	0	2314.69
TCGA-AR-A1AO-01	0.3285	1991.88
TCGA-AR-A1AP-01	0.8997	1664.87
TCGA-AR-A1AQ-01	0.5165	4578
TCGA-AR-A1AR-01	0	5283.98
TCGA-AR-A1AS-01	0	2585.72
TCGA-AR-A1AT-01	0	4132.77
TCGA-AR-A1AU-01	1.5057	1845.56
TCGA-AR-A1AV-01	0	2365.77
TCGA-AR-A1AW-01	0.3784	2095.6
TCGA-AR-A1AX-01	0.3781	2862.42
TCGA-AR-A1AY-01	0.3674	5016.83
TCGA-AR-A24H-01	0.2333	5503.71
TCGA-AR-A24K-01	0	2579.2
TCGA-AR-A24L-01	2.0893	2811.93
TCGA-AR-A24M-01	0	2045.74
TCGA-AR-A24N-01	0	2636.62
TCGA-AR-A24O-01	0.6789	2147.66
TCGA-AR-A24P-01	0	2347.43
TCGA-AR-A24Q-01	0	2869.32
TCGA-AR-A24R-01	1.0935	2804.02
TCGA-AR-A24S-01	0.2931	2427.58
TCGA-AR-A24T-01	0	1862.81
TCGA-AR-A24U-01	0.331	2731.23
TCGA-AR-A24V-01	0.3046	2015.67
TCGA-AR-A24W-01	0.7345	2061.49
TCGA-AR-A24X-01	0.4912	1993.25
TCGA-AR-A24Z-01	0.6867	3381.15
TCGA-AR-A250-01	0.2759	3434.51
TCGA-AR-A251-01	3.3525	3460.07
TCGA-AR-A252-01	16.8889	1894.22
TCGA-AR-A254-01	0.2906	8227.41
TCGA-AR-A255-01	1.2415	2827.3
TCGA-AR-A256-01	0	5044.72
TCGA-AR-A2LE-01	0.499	1484.86
TCGA-AR-A2LH-01	0.5258	2576.99
TCGA-AR-A2LJ-01	0	1796.26
TCGA-AR-A2LK-01	0.6072	3232.1
TCGA-AR-A2LL-01	0	2284.72
TCGA-AR-A2LM-01	0	1388.32
TCGA-AR-A2LN-01	0.5563	1027.83
TCGA-AR-A2LO-01	0	1663.41
TCGA-AR-A2LQ-01	2.8081	1651.6
TCGA-AR-A2LR-01	0	3349.2
TCGA-AR-A5QM-01	0	2081.91
TCGA-AR-A5QN-01	1.8176	1906.56
TCGA-AR-A5QP-01	0	1956.43
TCGA-AR-A5QQ-01	0	3344.92
TCGA-B6-A0I1-01	2.2632	4757.45
TCGA-B6-A0I2-01	0.451	3464.16
TCGA-B6-A0I5-01	0	2077.51
TCGA-B6-A0I6-01	0.46	3833.21
TCGA-B6-A0I8-01	0.9383	2355.11
TCGA-B6-A0I9-01	0	4094.04
TCGA-B6-A0IA-01	0	2558.62
TCGA-B6-A0IB-01	0	3200.42
TCGA-B6-A0IC-01	0	1942.03
TCGA-B6-A0IE-01	0	3250.6
TCGA-B6-A0IG-01	0	3571.09
TCGA-B6-A0IH-01	0	1502.53
TCGA-B6-A0IJ-01	0	5666.94
TCGA-B6-A0IK-01	0	3694.22
TCGA-B6-A0IM-01	0.5321	2047.59
TCGA-B6-A0IN-01	0.4715	3173.82
TCGA-B6-A0IO-01	1.3159	2337.18
TCGA-B6-A0IP-01	0.2801	2221.99
TCGA-B6-A0IQ-01	0	6223.02
TCGA-B6-A0RE-01	0	4560.5
TCGA-B6-A0RG-01	0.5081	2547.65
TCGA-B6-A0RH-01	0.3439	3806.7
TCGA-B6-A0RI-01	0	2833.14
TCGA-B6-A0RL-01	0	2946.91
TCGA-B6-A0RM-01	3.1323	1894.95
TCGA-B6-A0RN-01	0	1643.76
TCGA-B6-A0RO-01	0	2692.65
TCGA-B6-A0RP-01	0	1581.61
TCGA-B6-A0RQ-01	0	1339.65
TCGA-B6-A0RS-01	0.3157	3892.01
TCGA-B6-A0RT-01	0	3815.64
TCGA-B6-A0RU-01	0	4392.08
TCGA-B6-A0RV-01	0	2638.62
TCGA-B6-A0WS-01	0	2048.91
TCGA-B6-A0WT-01	8.0796	2399.7
TCGA-B6-A0WV-01	0	2863.95
TCGA-B6-A0WW-01	0	2519.78
TCGA-B6-A0WX-01	0	3322.81
TCGA-B6-A0WY-01	0	1624.31
TCGA-B6-A0WZ-01	0	2213.62
TCGA-B6-A0X0-01	0	1954.24
TCGA-B6-A0X1-01	1.0871	5154.08
TCGA-B6-A0X4-01	143.447	1484.52
TCGA-B6-A0X5-01	0	3218.82
TCGA-B6-A0X7-01	0.3433	1531.79
TCGA-B6-A1KC-01	31.5925	2401.46
TCGA-B6-A1KF-01	0.4735	6418.01
TCGA-B6-A1KI-01	1.4671	1696.99
TCGA-B6-A1KN-01	0	6260.66
TCGA-B6-A2IU-01	0	2217.03
TCGA-B6-A3ZX-01	0.33	2650.61
TCGA-B6-A400-01	0	4063.66
TCGA-B6-A401-01	0	1911.13
TCGA-B6-A402-01	5.705	3333.83
TCGA-B6-A408-01	0	1493.86
TCGA-B6-A409-01	0	4207.91
TCGA-B6-A40B-01	2.5596	2063.94
TCGA-B6-A40C-01	1.6463	2250.06
TCGA-BH-A0AU-01	0.4513	2182.46
TCGA-BH-A0AV-01	0.6716	5328.45
TCGA-BH-A0AW-01	0	3142.11
TCGA-BH-A0AY-01	0	2471.24
TCGA-BH-A0AZ-01	0.9583	2429.48
TCGA-BH-A0B0-01	2.0653	2049.25
TCGA-BH-A0B1-01	0	2504.76
TCGA-BH-A0B3-01	0.3839	5541.97
TCGA-BH-A0B4-01	0.6407	2605.41
TCGA-BH-A0B5-01	0.3336	2229.52
TCGA-BH-A0B6-01	0	2022.16
TCGA-BH-A0B7-01	7.5054	3083.63
TCGA-BH-A0B8-01	66.5797	1949.53
TCGA-BH-A0B9-01	0	4491.81
TCGA-BH-A0BA-01	0.3427	2365.64
TCGA-BH-A0BC-01	0.3019	2633.43
TCGA-BH-A0BD-01	0.327	3670.95
TCGA-BH-A0BF-01	0	2201.5
TCGA-BH-A0BG-01	0.6285	2626.1
TCGA-BH-A0BJ-01	0	2080.56
TCGA-BH-A0BL-01	1.5198	3485
TCGA-BH-A0BM-01	0	1311.89
TCGA-BH-A0BO-01	0.9747	1449.25
TCGA-BH-A0BP-01	1.003	1980
TCGA-BH-A0BQ-01	0	1794.24
TCGA-BH-A0BR-01	0.4292	2456.56
TCGA-BH-A0BS-01	0.3237	2205.69
TCGA-BH-A0BT-01	0	2971.93
TCGA-BH-A0BV-01	0	2384.28
TCGA-BH-A0BW-01	0.3685	3029.15
TCGA-BH-A0BZ-01	0.6038	3594.37
TCGA-BH-A0C0-01	0	2836.4
TCGA-BH-A0C1-01	0.3297	2419.88
TCGA-BH-A0C3-01	0	2206.85
TCGA-BH-A0C7-01	1.8235	4366.87
TCGA-BH-A0DD-01	7.7031	9140.52
TCGA-BH-A0DE-01	0	1424.45
TCGA-BH-A0DG-01	0	2678.24
TCGA-BH-A0DH-01	0	2350.44
TCGA-BH-A0DI-01	0.415	1614.1
TCGA-BH-A0DK-01	0	2564.01
TCGA-BH-A0DL-01	0	2902.79
TCGA-BH-A0DO-01	0	1702.26
TCGA-BH-A0DP-01	0.4286	1933.51
TCGA-BH-A0DQ-01	0.4087	2311.31
TCGA-BH-A0DS-01	0.4801	2107.11
TCGA-BH-A0DT-01	0	1753.03
TCGA-BH-A0DV-01	0	1622.53
TCGA-BH-A0DX-01	0	2218.09
TCGA-BH-A0DZ-01	0	3474.67
TCGA-BH-A0E0-01	0	2511.07
TCGA-BH-A0E1-01	1.5837	3238.83
TCGA-BH-A0E2-01	1.1774	2968.95
TCGA-BH-A0E6-01	0	3211.84
TCGA-BH-A0E7-01	1.1509	1740.81
TCGA-BH-A0E9-01	0	1651.99
TCGA-BH-A0EA-01	0.4785	1213.86
TCGA-BH-A0EB-01	0	2373.32
TCGA-BH-A0EE-01	0	7135.14
TCGA-BH-A0EI-01	1.1587	1582.12
TCGA-BH-A0GY-01	0.4509	2308.29
TCGA-BH-A0GZ-01	0.4793	2508.5
TCGA-BH-A0H0-01	0	3370.25
TCGA-BH-A0H3-01	1.9361	1837.22
TCGA-BH-A0H5-01	0	1576.22
TCGA-BH-A0H6-01	0	1625.75
TCGA-BH-A0H7-01	0	2479.54
TCGA-BH-A0H9-01	0	2398.29
TCGA-BH-A0HA-01	0	2100.17
TCGA-BH-A0HB-01	0	2699.35
TCGA-BH-A0HF-01	0	2128.46
TCGA-BH-A0HI-01	0.3516	2134.9
TCGA-BH-A0HK-01	1.5806	2249.15
TCGA-BH-A0HL-01	313.72	2051.9
TCGA-BH-A0HN-01	0	1685.59
TCGA-BH-A0HO-01	0.5656	2073.31
TCGA-BH-A0HP-01	0	2486.14
TCGA-BH-A0HQ-01	0	2036.78
TCGA-BH-A0HU-01	1.6803	4029.92
TCGA-BH-A0HW-01	1.1871	2067.32
TCGA-BH-A0HX-01	0	2379.44
TCGA-BH-A0HY-01	0	3673.45
TCGA-BH-A0RX-01	0.4778	3983.65
TCGA-BH-A0W3-01	0.8783	2032.94
TCGA-BH-A0W4-01	0	1846.98
TCGA-BH-A0W5-01	1.7357	1334.06
TCGA-BH-A0W7-01	1.6435	2865.16
TCGA-BH-A0WA-01	32.1555	3874.47
TCGA-BH-A18F-01	0	2461.62
TCGA-BH-A18G-01	0	3656.88
TCGA-BH-A18H-01	0	1939.5
TCGA-BH-A18I-01	0.5343	1833.67
TCGA-BH-A18J-01	0.6989	2305.22
TCGA-BH-A18K-01	0.3541	2923.97
TCGA-BH-A18L-01	0	3879.74
TCGA-BH-A18M-01	0.3673	1843.7
TCGA-BH-A18N-01	0.3432	1348.81
TCGA-BH-A18P-01	0.7324	3078.03
TCGA-BH-A18Q-01	0	3542.33
TCGA-BH-A18R-01	0.2972	8064.95
TCGA-BH-A18S-01	0	1826.65
TCGA-BH-A18T-01	0	4776.95
TCGA-BH-A18U-01	0.3517	3686.21
TCGA-BH-A18V-01	0	5194.98
TCGA-BH-A1EN-01	0	3539.44
TCGA-BH-A1EO-01	1.1445	2284.96
TCGA-BH-A1ES-01	0	2212.75
TCGA-BH-A1ET-01	0.4305	1738.31
TCGA-BH-A1EU-01	0.4129	1428.99
TCGA-BH-A1EV-01	1.9404	5062.02
TCGA-BH-A1EW-01	0.3595	2646.3
TCGA-BH-A1EX-01	0	2342.13
TCGA-BH-A1EY-01	1.9504	1744.64
TCGA-BH-A1F0-01	0.2151	3279.68
TCGA-BH-A1F2-01	0	3234.81
TCGA-BH-A1F5-01	0.3685	1847.38
TCGA-BH-A1F6-01	0.4715	3452.46
TCGA-BH-A1F8-01	0.5787	2802.95
TCGA-BH-A1FB-01	0.2935	1501.13
TCGA-BH-A1FC-01	0	5659.3
TCGA-BH-A1FD-01	0	3486.43
TCGA-BH-A1FE-01	0.5387	2619.11
TCGA-BH-A1FG-01	0.7283	2358.18
TCGA-BH-A1FH-01	0.3096	1487.18
TCGA-BH-A1FJ-01	0	3494.23
TCGA-BH-A1FL-01	0.2709	1821.26
TCGA-BH-A1FM-01	0.3625	5188.18
TCGA-BH-A1FN-01	0	3973.33
TCGA-BH-A1FR-01	0	1710.72
TCGA-BH-A1FU-01	0.8662	2495.5
TCGA-BH-A201-01	0	2319.81
TCGA-BH-A202-01	0	4213.31
TCGA-BH-A203-01	0	3519.55
TCGA-BH-A204-01	16.1162	3279.56
TCGA-BH-A208-01	0.4358	2212.93
TCGA-BH-A209-01	0.5919	3853.8
TCGA-BH-A28O-01	1.8387	1077
TCGA-BH-A28Q-01	0	1760.42
TCGA-BH-A2L8-01	0	1982.81
TCGA-BH-A42T-01	0.9561	3067.63
TCGA-BH-A42U-01	0.7208	1249.46
TCGA-BH-A42V-01	0.2911	1244.49
TCGA-BH-A5IZ-01	0.4163	4741.71
TCGA-BH-A5J0-01	0	2071.83
TCGA-BH-A6R8-01	0	1843.28
TCGA-BH-A6R9-01	0	2097.31
TCGA-BH-A8FY-01	0.5547	2087.18
TCGA-BH-A8FZ-01	0.42	1697.08
TCGA-BH-A8G0-01	0	1114.3
TCGA-BH-AB28-01	0	1840.35
TCGA-C8-A12K-01	0	3952.26
TCGA-C8-A12L-01	0.3957	4129.75
TCGA-C8-A12M-01	1747.15	1671.63
TCGA-C8-A12N-01	0	1620.16
TCGA-C8-A12O-01	0.3555	2728.6
TCGA-C8-A12P-01	0.3821	4224.94
TCGA-C8-A12Q-01	0.5971	2937.43
TCGA-C8-A12T-01	0	3209.26
TCGA-C8-A12U-01	4.3253	3339.63
TCGA-C8-A12V-01	0	3141.3
TCGA-C8-A12W-01	0.8632	2801.32
TCGA-C8-A12X-01	0	2403.44
TCGA-C8-A12Y-01	0	2435.98
TCGA-C8-A12Z-01	0	4650.9
TCGA-C8-A130-01	0.759	3248.79
TCGA-C8-A131-01	0.4812	3489.79
TCGA-C8-A132-01	3.0888	2147.36
TCGA-C8-A133-01	0.8818	1535.53
TCGA-C8-A134-01	0.2118	4690.34
TCGA-C8-A135-01	0	3780.85
TCGA-C8-A137-01	5.8417	4648.14
TCGA-C8-A138-01	7.1915	3076.92
TCGA-C8-A1HE-01	0	1925.83
TCGA-C8-A1HF-01	0.297	4699.67
TCGA-C8-A1HG-01	0	3788.77
TCGA-C8-A1HI-01	6.47	2613.56
TCGA-C8-A1HJ-01	0	5325.05
TCGA-C8-A1HK-01	3.0008	3886.14
TCGA-C8-A1HL-01	0	6589.69
TCGA-C8-A1HM-01	0	6102.59
TCGA-C8-A1HN-01	0.2638	3260.03
TCGA-C8-A1HO-01	1.2338	2345.47
TCGA-C8-A26V-01	0	2548.44
TCGA-C8-A26W-01	0.2783	5130.59
TCGA-C8-A26X-01	0.4593	3304.19
TCGA-C8-A26Y-01	0	3429.78
TCGA-C8-A26Z-01	0.2995	2678.75
TCGA-C8-A273-01	0	3092.27
TCGA-C8-A274-01	0.8298	2476.1
TCGA-C8-A275-01	0	3965.68
TCGA-C8-A278-01	0	2909.53
TCGA-C8-A27A-01	94.9291	4990.32
TCGA-C8-A27B-01	0.261	6078.57
TCGA-C8-A3M7-01	2.2966	2821.27
TCGA-C8-A3M8-01	0.5333	2715.47
TCGA-C8-A8HP-01	0.6076	3704.22
TCGA-C8-A8HQ-01	3.1034	3530.23
TCGA-C8-A8HR-01	1.3096	1909.03
TCGA-D8-A13Y-01	144.195	3758.25
TCGA-D8-A13Z-01	1.8893	3575.44
TCGA-D8-A140-01	1.9623	2793.83
TCGA-D8-A141-01	0.3404	1911.39
TCGA-D8-A142-01	0.5312	3881.36
TCGA-D8-A143-01	21.9409	5976.59
TCGA-D8-A145-01	0	1438.79
TCGA-D8-A146-01	1.068	2102.45
TCGA-D8-A147-01	0	4746.71
TCGA-D8-A1J8-01	0.8217	4198.51
TCGA-D8-A1J9-01	1.8315	2497.5
TCGA-D8-A1JA-01	6.2297	2975.08
TCGA-D8-A1JB-01	0	1488.22
TCGA-D8-A1JC-01	0	3002.18
TCGA-D8-A1JD-01	0.485	2837.33
TCGA-D8-A1JE-01	0	2558.94
TCGA-D8-A1JF-01	0	3252.15
TCGA-D8-A1JG-01	0	3646.88
TCGA-D8-A1JH-01	1.2745	1392.3
TCGA-D8-A1JI-01	0	1543.9
TCGA-D8-A1JJ-01	0.5883	3036.04
TCGA-D8-A1JK-01	0.9529	2860.86
TCGA-D8-A1JL-01	0.2445	4318.09
TCGA-D8-A1JM-01	0.6139	4124.49
TCGA-D8-A1JN-01	0.5182	3448.57
TCGA-D8-A1JP-01	0.9606	2266.25
TCGA-D8-A1JS-01	0	2681.31
TCGA-D8-A1JT-01	0	2920.98
TCGA-D8-A1JU-01	0	1463.81
TCGA-D8-A1X5-01	1.309	2062.96
TCGA-D8-A1X6-01	0.2551	1918.79
TCGA-D8-A1X7-01	0	2428.36
TCGA-D8-A1X8-01	1.2732	2275.34
TCGA-D8-A1X9-01	1.0118	3388.36
TCGA-D8-A1XA-01	0.4057	1616.86
TCGA-D8-A1XB-01	0	1771.22
TCGA-D8-A1XC-01	0	1574.11
TCGA-D8-A1XD-01	0	1863.63
TCGA-D8-A1XF-01	0.6989	3780.2
TCGA-D8-A1XG-01	1.5471	1982.31
TCGA-D8-A1XJ-01	1.5098	4471.17
TCGA-D8-A1XK-01	0	4826.1
TCGA-D8-A1XL-01	0	3228.87
TCGA-D8-A1XM-01	0	2530.3
TCGA-D8-A1XO-01	0.2788	1707.02
TCGA-D8-A1XQ-01	0	3796.18
TCGA-D8-A1XR-01	0	4276.66
TCGA-D8-A1XS-01	0.2923	3196.79
TCGA-D8-A1XT-01	0.2646	3432.83
TCGA-D8-A1XU-01	0.2866	2217.45
TCGA-D8-A1XV-01	0	2065.89
TCGA-D8-A1XW-01	0.301	2102.31
TCGA-D8-A1XY-01	0	1753.62
TCGA-D8-A1XZ-01	0	2177.02
TCGA-D8-A1Y0-01	0.2516	2405.46
TCGA-D8-A1Y1-01	1.8681	2822.22
TCGA-D8-A1Y2-01	0	2250.09
TCGA-D8-A1Y3-01	0	4184.37
TCGA-D8-A27E-01	0.288	1231.94
TCGA-D8-A27F-01	4.0613	4569.42
TCGA-D8-A27G-01	0.3237	2570.56
TCGA-D8-A27H-01	0	2494.64
TCGA-D8-A27I-01	0	1560.87
TCGA-D8-A27K-01	0.9769	1951.7
TCGA-D8-A27L-01	3.5202	1475.55
TCGA-D8-A27M-01	0.6158	2091.65
TCGA-D8-A27N-01	0.331	3336.99
TCGA-D8-A27P-01	0	1534.63
TCGA-D8-A27R-01	0.8215	3215.1
TCGA-D8-A27T-01	0	2200.45
TCGA-D8-A27V-01	0.2097	2214.35
TCGA-D8-A27W-01	1.9632	3452.87
TCGA-D8-A3Z5-01	0.6798	1253.3
TCGA-D8-A3Z6-01	0.983	1806.17
TCGA-D8-A4Z1-01	0.5133	1036.58
TCGA-D8-A73U-01	0	1474.84
TCGA-D8-A73W-01	0	1847.69
TCGA-D8-A73X-01	0	1687.07
TCGA-E2-A105-01	0.3205	2465.28
TCGA-E2-A106-01	0	1747.51
TCGA-E2-A107-01	0.6612	2800.33
TCGA-E2-A108-01	0	1773.24
TCGA-E2-A109-01	0	4317.2
TCGA-E2-A10A-01	0	2590.89
TCGA-E2-A10B-01	13.9403	2021.31
TCGA-E2-A10C-01	0	3490.06
TCGA-E2-A10E-01	0.6264	2281.97
TCGA-E2-A10F-01	1.0898	1874.41
TCGA-E2-A14N-01	0	5795.14
TCGA-E2-A14O-01	0.8016	2958.09
TCGA-E2-A14P-01	0	4114
TCGA-E2-A14Q-01	0.3319	2130.29
TCGA-E2-A14R-01	0	6291.16
TCGA-E2-A14S-01	0.6212	2206.62
TCGA-E2-A14T-01	8.7099	2578.96
TCGA-E2-A14U-01	0.9349	1078.99
TCGA-E2-A14V-01	0	4778.87
TCGA-E2-A14W-01	0	3219.72
TCGA-E2-A14X-01	0	3890.55
TCGA-E2-A14Y-01	0	4248.1
TCGA-E2-A14Z-01	2.2422	2336.02
TCGA-E2-A150-01	0.8094	3356.99
TCGA-E2-A152-01	0.7915	2390.11
TCGA-E2-A153-01	0	1545.17
TCGA-E2-A154-01	1.4911	2219.96
TCGA-E2-A155-01	0.2822	2944.55
TCGA-E2-A156-01	0	1590.57
TCGA-E2-A158-01	0	2836.85
TCGA-E2-A159-01	0	3099.76
TCGA-E2-A15A-01	0.6398	3113.88
TCGA-E2-A15C-01	0	1321.33
TCGA-E2-A15D-01	2.4518	1584.39
TCGA-E2-A15E-01	0	2129.39
TCGA-E2-A15F-01	0	1994.58
TCGA-E2-A15G-01	0	1553.96
TCGA-E2-A15H-01	0.4024	3614.89
TCGA-E2-A15I-01	0	1267.02
TCGA-E2-A15J-01	0.3534	2135.53
TCGA-E2-A15K-01	0	2966.44
TCGA-E2-A15L-01	0.319	2548.46
TCGA-E2-A15M-01	1.2376	2801.25
TCGA-E2-A15O-01	4.1207	2090.82
TCGA-E2-A15P-01	0.2737	1764.46
TCGA-E2-A15R-01	0	2233.05
TCGA-E2-A15S-01	21.2797	3173.93
TCGA-E2-A15T-01	0.6274	2968.48
TCGA-E2-A1AZ-01	0.7502	3850.88
TCGA-E2-A1B0-01	0.3713	3390.39
TCGA-E2-A1B1-01	0.2105	3096.4
TCGA-E2-A1B4-01	0	1165.05
TCGA-E2-A1B5-01	0	2377.01
TCGA-E2-A1B6-01	0.2231	2624.67
TCGA-E2-A1BC-01	0.7955	1474.68
TCGA-E2-A1BD-01	0	2148.77
TCGA-E2-A1IE-01	0.4983	2616.28
TCGA-E2-A1IF-01	0.4247	2089.09
TCGA-E2-A1IG-01	0.812	2187.71
TCGA-E2-A1IH-01	0.3281	2369.65
TCGA-E2-A1II-01	0	2697.2
TCGA-E2-A1IJ-01	0	1791.05
TCGA-E2-A1IK-01	1.1111	1893.89
TCGA-E2-A1IL-01	0.4586	1620.95
TCGA-E2-A1IN-01	0.8174	2186.25
TCGA-E2-A1IO-01	0.3708	1520.62
TCGA-E2-A1IU-01	0	1501.79
TCGA-E2-A1L6-01	0	1915.21
TCGA-E2-A1L7-01	1.4558	3728.9
TCGA-E2-A1L8-01	0	1979.18
TCGA-E2-A1L9-01	0	2186.74
TCGA-E2-A1LA-01	8.4557	2901.94
TCGA-E2-A1LB-01	0	2503.13
TCGA-E2-A1LE-01	1.2702	2411.49
TCGA-E2-A1LG-01	15.6634	4192.36
TCGA-E2-A1LH-01	0.7718	2547.47
TCGA-E2-A1LI-01	0	5863.45
TCGA-E2-A1LK-01	0	3726.04
TCGA-E2-A1LL-01	14.9705	3139.96
TCGA-E2-A1LS-01	0	3100.99
TCGA-E2-A2P5-01	0.3712	2514.89
TCGA-E2-A2P6-01	0	2150.77
TCGA-E2-A3DX-01	0.6417	1253.43
TCGA-E2-A56Z-01	81.1542	2836.94
TCGA-E2-A570-01	1.6051	2069.97
TCGA-E2-A572-01	0.4998	1618.17
TCGA-E2-A573-01	0	4716.8
TCGA-E2-A574-01	0	4293.99
TCGA-E2-A576-01	1.3749	2346.06
TCGA-E2-A9RU-01	0	3108.42
TCGA-E9-A1N3-01	1.1284	1962.84
TCGA-E9-A1N4-01	0.4934	1916
TCGA-E9-A1N5-01	0	1843.38
TCGA-E9-A1N6-01	0	3927.42
TCGA-E9-A1N8-01	0	3502.79
TCGA-E9-A1N9-01	0.9093	4131.08
TCGA-E9-A1NA-01	0	2884.56
TCGA-E9-A1NC-01	0.9466	3210.25
TCGA-E9-A1ND-01	0	3655.65
TCGA-E9-A1NE-01	1.0679	2451.45
TCGA-E9-A1NF-01	0	2041.55
TCGA-E9-A1NG-01	0.609	1700.94
TCGA-E9-A1NH-01	0	1803.52
TCGA-E9-A1NI-01	6.7779	2562.74
TCGA-E9-A1QZ-01	0.6076	2614.7
TCGA-E9-A1R0-01	1.4665	1834.22
TCGA-E9-A1R2-01	0.46	2224.22
TCGA-E9-A1R3-01	0.501	1716.54
TCGA-E9-A1R4-01	0	2276.3
TCGA-E9-A1R5-01	0	2016.42
TCGA-E9-A1R6-01	0.3649	1768.33
TCGA-E9-A1R7-01	2.1112	3649.93
TCGA-E9-A1RA-01	0.9416	1803.67
TCGA-E9-A1RB-01	0	4274.34
TCGA-E9-A1RC-01	0	2410
TCGA-E9-A1RD-01	0.5146	2069.54
TCGA-E9-A1RE-01	0.2917	2183.59
TCGA-E9-A1RF-01	0	2614.72
TCGA-E9-A1RG-01	0.4621	2596.38
TCGA-E9-A1RH-01	0	4749.43
TCGA-E9-A1RI-01	0	1858.87
TCGA-E9-A226-01	0	2382.67
TCGA-E9-A227-01	0.3137	2016.87
TCGA-E9-A228-01	0.8644	4357.11
TCGA-E9-A229-01	0.5498	2265.26
TCGA-E9-A22A-01	0.295	3157.52
TCGA-E9-A22B-01	0.3194	2968.28
TCGA-E9-A22D-01	0.2578	3294.78
TCGA-E9-A22E-01	0.3744	2398.6
TCGA-E9-A22G-01	0	4923.41
TCGA-E9-A22H-01	0.2522	3148.54
TCGA-E9-A243-01	0	3393.72
TCGA-E9-A244-01	0	3735.71
TCGA-E9-A245-01	39.5201	1912.41
TCGA-E9-A247-01	0	2492.96
TCGA-E9-A248-01	0.3237	4001.73
TCGA-E9-A249-01	0.2637	2498.26
TCGA-E9-A24A-01	0.5999	2131.21
TCGA-E9-A295-01	1.9317	2446.89
TCGA-E9-A2JS-01	1.0341	3319.2
TCGA-E9-A2JT-01	0	1358.12
TCGA-E9-A3HO-01	0	2413.41
TCGA-E9-A3Q9-01	0.3909	1330.84
TCGA-E9-A3QA-01	0	3023.38
TCGA-E9-A3X8-01	0	1890.28
TCGA-E9-A54X-01	0	1913.49
TCGA-E9-A54Y-01	0.5924	2613.22
TCGA-E9-A5FK-01	0	1725.99
TCGA-E9-A5FL-01	14.2119	2182.39
TCGA-E9-A5UO-01	0	1617.43
TCGA-E9-A5UP-01	0.3994	1243.88
TCGA-E9-A6HE-01	0	3112.22
TCGA-EW-A1IW-01	1.3665	3023.29
TCGA-EW-A1IX-01	0	1219.85
TCGA-EW-A1IY-01	0	3542.27
TCGA-EW-A1IZ-01	0	1774.69
TCGA-EW-A1J1-01	0.6416	2851.67
TCGA-EW-A1J2-01	0.7532	1270.06
TCGA-EW-A1J3-01	0.3345	7840.47
TCGA-EW-A1J5-01	0.2632	2460.44
TCGA-EW-A1J6-01	0.4543	2368.21
TCGA-EW-A1OV-01	0.5274	2616.33
TCGA-EW-A1OW-01	0	4129.84
TCGA-EW-A1OX-01	0	2517.86
TCGA-EW-A1OY-01	1.5504	3380.59
TCGA-EW-A1OZ-01	0	4977.36
TCGA-EW-A1P0-01	0	2539.07
TCGA-EW-A1P1-01	0	1739.46
TCGA-EW-A1P3-01	0.5574	2586.71
TCGA-EW-A1P4-01	0	4643.89
TCGA-EW-A1P5-01	0.3807	1880.14
TCGA-EW-A1P6-01	0.5292	2012.91
TCGA-EW-A1P7-01	0.8278	2286.52
TCGA-EW-A1P8-01	0.3584	4600.84
TCGA-EW-A1PA-01	0	1979.4
TCGA-EW-A1PB-01	0	2656.7
TCGA-EW-A1PC-01	0.4704	7123.5
TCGA-EW-A1PD-01	1.0128	3367.98
TCGA-EW-A1PE-01	0.3179	1811.3
TCGA-EW-A1PF-01	1.4394	1901.48
TCGA-EW-A1PG-01	0	1866.05
TCGA-EW-A1PH-01	9.0058	4207.29
TCGA-EW-A2FR-01	0.2999	2317.67
TCGA-EW-A2FS-01	0.7416	2146.46
TCGA-EW-A2FV-01	0.2847	4769.51
TCGA-EW-A2FW-01	0.3722	4509.24
TCGA-EW-A3E8-01	0.2825	1425.27
TCGA-EW-A3U0-01	2.019	2656.82
TCGA-EW-A423-01	2.3006	2626.39
TCGA-EW-A424-01	0	2061.06
TCGA-EW-A6S9-01	0	2236.12
TCGA-EW-A6SA-01	0	3022.17
TCGA-EW-A6SB-01	0	3445.7
TCGA-EW-A6SC-01	0.4198	2391.03
TCGA-EW-A6SD-01	0.838	2841.85
TCGA-GI-A2C8-01	0.3347	1439.83
TCGA-GI-A2C9-01	0	2852.86
TCGA-GM-A2D9-01	0.7231	2139.31
TCGA-GM-A2DA-01	1.0858	3435.27
TCGA-GM-A2DB-01	2.2371	2875.88
TCGA-GM-A2DC-01	0	1120.81
TCGA-GM-A2DD-01	0	2404.79
TCGA-GM-A2DF-01	1.004	3501.9
TCGA-GM-A2DH-01	5.9974	3642.24
TCGA-GM-A2DI-01	0	1897.42
TCGA-GM-A2DK-01	0	1877.52
TCGA-GM-A2DL-01	0.4712	2584.19
TCGA-GM-A2DM-01	0	1338.15
TCGA-GM-A2DN-01	0	2217.85
TCGA-GM-A2DO-01	1.9685	1997.81
TCGA-GM-A3NW-01	0.3695	1885.15
TCGA-GM-A3NY-01	0.3466	2145.77
TCGA-GM-A3XG-01	0	1220.71
TCGA-GM-A3XL-01	0	3983.62
TCGA-GM-A3XN-01	0.3549	1549.96
TCGA-GM-A4E0-01	1.4686	1079.92
TCGA-GM-A5PV-01	0	1366.67
TCGA-GM-A5PX-01	1.5631	1581.13
TCGA-HN-A2NL-01	0.3406	4819.97
TCGA-HN-A2OB-01	0.4496	1284.67
TCGA-JL-A3YW-01	0.7205	1986.43
TCGA-JL-A3YX-01	0.3097	2572.55
TCGA-LD-A66U-01	0	1748.4
TCGA-LD-A74U-01	0.8172	1773.92
TCGA-LD-A7W5-01	0	1706.92
TCGA-LD-A7W6-01	0	1745.29
TCGA-LD-A9QF-01	0	2316.53
TCGA-LL-A440-01	0	1410.41
TCGA-LL-A441-01	0	2160.92
TCGA-LL-A442-01	1.039	1556.45
TCGA-LL-A50Y-01	0	1758.63
TCGA-LL-A5YL-01	0	3698.55
TCGA-LL-A5YM-01	1.5285	2671.31
TCGA-LL-A5YN-01	0	2114.71
TCGA-LL-A5YO-01	2.7537	2841.25
TCGA-LL-A5YP-01	0.9042	3716.35
TCGA-LL-A6FP-01	0	2633.85
TCGA-LL-A6FQ-01	0	2371.96
TCGA-LL-A6FR-01	0	3041.92
TCGA-LL-A73Y-01	0.3635	2093.93
TCGA-LL-A73Z-01	0.9183	2786.5
TCGA-LL-A740-01	0	2337.95
TCGA-LL-A7SZ-01	0.6969	2839.72
TCGA-LL-A7T0-01	0.4708	2806.92
TCGA-LL-A8F5-01	0.5247	4123.88
TCGA-LL-A9Q3-01	0	2503.05
TCGA-LQ-A4E4-01	2.4936	3051.51
TCGA-MS-A51U-01	0	1240.07
TCGA-OK-A5Q2-01	1.5215	2374.29
TCGA-OL-A5D6-01	0.5126	2081.95
TCGA-OL-A5D7-01	0.9557	5043.6
TCGA-OL-A5D8-01	0	1979.05
TCGA-OL-A5DA-01	1.2459	1635.92
TCGA-OL-A5RU-01	0.432	1950.23
TCGA-OL-A5RV-01	0.4172	1348.29
TCGA-OL-A5RW-01	1.5068	3582.12
TCGA-OL-A5RX-01	0	1356.48
TCGA-OL-A5RY-01	1.0194	2352.02
TCGA-OL-A5RZ-01	0.5115	2661.1
TCGA-OL-A5S0-01	0	3796.34
TCGA-OL-A66H-01	0	2067.46
TCGA-OL-A66I-01	0	3437.59
TCGA-OL-A66J-01	0	1430.67
TCGA-OL-A66K-01	0	1621.48
TCGA-OL-A66L-01	0.9498	1719.74
TCGA-OL-A66N-01	0.4258	2607.31
TCGA-OL-A66O-01	1.452	2648.68
TCGA-OL-A66P-01	0	2469.94
TCGA-OL-A6VO-01	0.6716	4214.42
TCGA-OL-A6VQ-01	0	1586.2
TCGA-OL-A6VR-01	0	1406.45
TCGA-OL-A97C-01	0	2188.54
TCGA-PE-A5DC-01	3.8631	2970.51
TCGA-PE-A5DD-01	0.994	1825.55
TCGA-PE-A5DE-01	1.3324	2301.38
TCGA-PL-A8LV-01	0.4572	3076.97
TCGA-PL-A8LX-01	0.4451	1619.33
TCGA-PL-A8LY-01	0	1724.62
TCGA-PL-A8LZ-01	1.7081	3911.08
TCGA-S3-A6ZF-01	1.3141	2941.34
TCGA-S3-A6ZG-01	0	2586.64
TCGA-S3-A6ZH-01	0.3149	3731.04
TCGA-S3-AA0Z-01	1.0277	5632.79
TCGA-S3-AA10-01	0	4505.65
TCGA-S3-AA11-01	0	2009.92
TCGA-S3-AA12-01	0.49	1621.11
TCGA-S3-AA14-01	0	2326.31
TCGA-S3-AA15-01	0.6075	3056.91
TCGA-S3-AA17-01	0.8674	2769.89
TCGA-UL-AAZ6-01	1.5969	2758.5
TCGA-UU-A93S-01	0	5771.51
TCGA-V7-A7HQ-01	1.8475	1715.65
TCGA-W8-A86G-01	0	1300.85
TCGA-WT-AB41-01	3.1546	1829.57
TCGA-WT-AB44-01	0	1836.06
TCGA-XX-A899-01	0	1583.86
TCGA-XX-A89A-01	3.3066	1917.76
TCGA-Z7-A8R5-01	0	1700.83
TCGA-Z7-A8R6-01	0	3241.91
TCGA-A7-A0DC-01	NA
TCGA-BH-A0B2-01	NA
TCGA-E2-A1IP-01	NA
TCGA-2A-A8VL-01	0.5149	1585.88
TCGA-2A-A8VO-01	3.9877	1630.98
TCGA-2A-A8VT-01	0.7353	1262.34
TCGA-2A-A8VV-01	2.3532	1346.98
TCGA-2A-A8VX-01	1.0077	1667.77
TCGA-2A-A8W1-01	0	2073.69
TCGA-2A-A8W3-01	1.2267	1493.13
TCGA-2A-AAYF-01	0.8489	1936.43
TCGA-2A-AAYO-01	1.5732	1648.84
TCGA-2A-AAYU-01	2.5391	1407.11
TCGA-4L-AA1F-01	0.4331	1814.01
TCGA-CH-5737-01	0	2211.33
TCGA-CH-5738-01	1.6621	1402.75
TCGA-CH-5739-01	0.3975	1527.25
TCGA-CH-5740-01	22.7168	1595.77
TCGA-CH-5741-01	0	2271.84
TCGA-CH-5743-01	6.2133	1249.42
TCGA-CH-5744-01	2.7739	1909.23
TCGA-CH-5745-01	0.7918	1674.32
TCGA-CH-5746-01	1.3409	1566.51
TCGA-CH-5748-01	1.6681	1868.5
TCGA-CH-5750-01	1.1274	1942.83
TCGA-CH-5751-01	1.0384	2328.03
TCGA-CH-5752-01	4.8356	1737.27
TCGA-CH-5753-01	1.8446	1854.13
TCGA-CH-5754-01	0.6534	2091.3
TCGA-CH-5761-01	0.3393	2455.08
TCGA-CH-5762-01	5.0898	1614.04
TCGA-CH-5763-01	1.382	1408.99
TCGA-CH-5764-01	2.4456	1481.84
TCGA-CH-5765-01	0.3499	1624.83
TCGA-CH-5766-01	2.7615	1861.2
TCGA-CH-5767-01	0.3748	2139.22
TCGA-CH-5768-01	3.7075	1894.46
TCGA-CH-5769-01	0	2104.41
TCGA-CH-5771-01	3.0107	1534.15
TCGA-CH-5772-01	0	2263.33
TCGA-CH-5788-01	0	2499.2
TCGA-CH-5789-01	0.4598	1574.28
TCGA-CH-5790-01	0	1650.13
TCGA-CH-5791-01	0.5699	2394.39
TCGA-CH-5792-01	2.06	1569.13
TCGA-CH-5794-01	0.309	1674.94
TCGA-EJ-5494-01	5.5944	1875.41
TCGA-EJ-5495-01	8.1044	1670.26
TCGA-EJ-5496-01	1.4368	1538.95
TCGA-EJ-5497-01	2.5537	1606.04
TCGA-EJ-5498-01	16.0772	1388.95
TCGA-EJ-5499-01	2.7916	2058.76
TCGA-EJ-5501-01	0	1411.42
TCGA-EJ-5502-01	3.4902	1468.39
TCGA-EJ-5503-01	2.8504	1433.2
TCGA-EJ-5504-01	0	1982.28
TCGA-EJ-5505-01	1.0714	1883.17
TCGA-EJ-5506-01	2.8846	1368.8
TCGA-EJ-5507-01	1.127	2200.06
TCGA-EJ-5508-01	1.5236	1450.88
TCGA-EJ-5509-01	1.9243	1635.09
TCGA-EJ-5510-01	5.1751	1518.52
TCGA-EJ-5511-01	0.4724	1505.79
TCGA-EJ-5512-01	1.6997	1454.77
TCGA-EJ-5514-01	0.671	1745.61
TCGA-EJ-5515-01	0.4353	1773.57
TCGA-EJ-5516-01	0.8517	1829.73
TCGA-EJ-5517-01	7.2418	2375.59
TCGA-EJ-5518-01	1.8024	1713.22
TCGA-EJ-5519-01	0.2755	1921.85
TCGA-EJ-5521-01	0.58	2137.15
TCGA-EJ-5522-01	2.9108	1644.73
TCGA-EJ-5524-01	1.1067	1732.98
TCGA-EJ-5525-01	0	1938.62
TCGA-EJ-5526-01	0.6703	1947.77
TCGA-EJ-5527-01	12.738	1355.2
TCGA-EJ-5530-01	2.4624	1542.97
TCGA-EJ-5531-01	1.629	1855.52
TCGA-EJ-5532-01	1.816	1844.6
TCGA-EJ-5542-01	1.8652	1900.23
TCGA-EJ-7115-01	0.7835	1424.83
TCGA-EJ-7123-01	0	1722.36
TCGA-EJ-7125-01	1.2419	1604.52
TCGA-EJ-7218-01	0.9656	1587.28
TCGA-EJ-7312-01	1.2323	2524.37
TCGA-EJ-7314-01	8.3472	1700.54
TCGA-EJ-7315-01	0.8671	2408.73
TCGA-EJ-7317-01	0	1818.58
TCGA-EJ-7318-01	0.3638	1870.46
TCGA-EJ-7321-01	1.2717	1025.95
TCGA-EJ-7325-01	18.1477	1434.64
TCGA-EJ-7327-01	8.5003	1428.56
TCGA-EJ-7328-01	0.8075	1316.24
TCGA-EJ-7330-01	6.5095	1559.66
TCGA-EJ-7331-01	2.464	1741.13
TCGA-EJ-7781-01	0.3269	1594.82
TCGA-EJ-7782-01	0.2967	1364.75
TCGA-EJ-7783-01	12.5124	1135.88
TCGA-EJ-7784-01	0.9282	1634.21
TCGA-EJ-7785-01	1.1102	1313.44
TCGA-EJ-7786-01	1.7787	1589.75
TCGA-EJ-7788-01	0	1800.2
TCGA-EJ-7789-01	0	1808.29
TCGA-EJ-7791-01	5.095	1426.15
TCGA-EJ-7792-01	7.5237	1407.48
TCGA-EJ-7793-01	1.5773	1500.04
TCGA-EJ-7794-01	1.9432	1310.08
TCGA-EJ-7797-01	1.7713	1647.8
TCGA-EJ-8468-01	2.0964	1224.32
TCGA-EJ-8469-01	14.4751	1698.59
TCGA-EJ-8470-01	218.136	1687.91
TCGA-EJ-8472-01	4.4045	1658.52
TCGA-EJ-8474-01	0.8703	1837.06
TCGA-EJ-A46B-01	4.4568	1353.33
TCGA-EJ-A46D-01	6.993	1303.22
TCGA-EJ-A46E-01	2.2766	1016.82
TCGA-EJ-A46F-01	4.6545	2155.25
TCGA-EJ-A46G-01	2.7174	1999.76
TCGA-EJ-A46H-01	8.0952	960.159
TCGA-EJ-A46I-01	1.7251	1232.57
TCGA-EJ-A65B-01	0.5072	2190.29
TCGA-EJ-A65D-01	0	1877.75
TCGA-EJ-A65E-01	0.4709	1887.38
TCGA-EJ-A65F-01	19.2082	1428.47
TCGA-EJ-A65G-01	2.3162	1830.92
TCGA-EJ-A65J-01	0.7676	2089.85
TCGA-EJ-A65M-01	1.4556	2364.82
TCGA-EJ-A6RA-01	3.0151	1694.08
TCGA-EJ-A6RC-01	2.6975	1402.06
TCGA-EJ-A7NF-01	1.9408	1550.87
TCGA-EJ-A7NG-01	4.0229	1266.87
TCGA-EJ-A7NH-01	2.0178	1354.9
TCGA-EJ-A7NJ-01	2.815	1436.29
TCGA-EJ-A7NK-01	4.5274	1204.8
TCGA-EJ-A7NM-01	0.389	1764.55
TCGA-EJ-A7NN-01	2.1423	1889.79
TCGA-EJ-A8FN-01	4.9652	1860.48
TCGA-EJ-A8FO-01	2.2483	1492.98
TCGA-EJ-A8FP-01	2.8987	1309.5
TCGA-EJ-A8FS-01	0.8147	1616.75
TCGA-EJ-A8FU-01	3.2154	1190.54
TCGA-EJ-AB20-01	19.036	1234.32
TCGA-EJ-AB27-01	0.9698	1617.45
TCGA-FC-7708-01	5.1495	1409.01
TCGA-FC-7961-01	0.9018	2618.92
TCGA-FC-A4JI-01	0	3855.71
TCGA-FC-A5OB-01	0	2717.3
TCGA-FC-A66V-01	2.5657	1538.25
TCGA-FC-A6HD-01	0	2134.83
TCGA-FC-A8O0-01	0.4803	1205.36
TCGA-G9-6329-01	4.7657	1654.58
TCGA-G9-6332-01	0.439	2241.88
TCGA-G9-6333-01	1.1257	1603.79
TCGA-G9-6336-01	3.0353	1844.16
TCGA-G9-6338-01	15.9915	1222.58
TCGA-G9-6339-01	1.6333	1640.76
TCGA-G9-6342-01	1.4532	1834.25
TCGA-G9-6343-01	7.3692	1998.25
TCGA-G9-6347-01	10.6101	1635.08
TCGA-G9-6348-01	5.1233	1902.34
TCGA-G9-6351-01	5.0487	1675.12
TCGA-G9-6353-01	7.3964	1383.96
TCGA-G9-6354-01	1.1377	2008.91
TCGA-G9-6356-01	8.7552	1540.24
TCGA-G9-6361-01	9.0534	1367.93
TCGA-G9-6362-01	0	1791.22
TCGA-G9-6363-01	1.0277	2900.08
TCGA-G9-6364-01	8.4183	1744.1
TCGA-G9-6365-01	7.8855	1395.74
TCGA-G9-6366-01	0.3202	2332.16
TCGA-G9-6367-01	2.5027	1553.89
TCGA-G9-6369-01	0.9522	2135.68
TCGA-G9-6370-01	4.2433	1249.61
TCGA-G9-6371-01	0.6714	2200.12
TCGA-G9-6373-01	1.297	1889.18
TCGA-G9-6377-01	1.4993	1955.52
TCGA-G9-6378-01	23.118	1777.38
TCGA-G9-6379-01	11.7375	1937.16
TCGA-G9-6384-01	0.5891	1668.52
TCGA-G9-6385-01	2.477	1514.51
TCGA-G9-6494-01	3.2827	1654.68
TCGA-G9-6496-01	0	1300.77
TCGA-G9-6498-01	0	1813.72
TCGA-G9-6499-01	0	1840.99
TCGA-G9-7509-01	8.986	1653.71
TCGA-G9-7510-01	1.2953	1599.56
TCGA-G9-7519-01	2.5968	1943.17
TCGA-G9-7521-01	0	1942.15
TCGA-G9-7522-01	5.2756	1494.04
TCGA-G9-7523-01	2.8664	1340.62
TCGA-G9-7525-01	1.685	2252.56
TCGA-G9-A9S0-01	0	2147.83
TCGA-G9-A9S4-01	31.7052	1449.2
TCGA-G9-A9S7-01	7.7614	1698.62
TCGA-H9-7775-01	0	1507.34
TCGA-H9-A6BX-01	5.165	1180.12
TCGA-H9-A6BY-01	1.4171	1761.93
TCGA-HC-7075-01	1.5485	1952.07
TCGA-HC-7077-01	0	1783.71
TCGA-HC-7078-01	2.6258	1678.63
TCGA-HC-7079-01	2.809	1133.72
TCGA-HC-7080-01	0	2022.65
TCGA-HC-7081-01	1.4859	1433.44
TCGA-HC-7209-01	2.3229	1768.96
TCGA-HC-7210-01	0.323	1710.69
TCGA-HC-7211-01	0	1771.98
TCGA-HC-7212-01	16.5338	1463.24
TCGA-HC-7213-01	0.7123	1737.22
TCGA-HC-7230-01	1.5793	1842.74
TCGA-HC-7231-01	2.1723	1561.47
TCGA-HC-7232-01	6.937	1404.21
TCGA-HC-7233-01	2.4676	1885.45
TCGA-HC-7736-01	2.6302	1462.83
TCGA-HC-7737-01	1.153	1584.46
TCGA-HC-7738-01	0	1784.19
TCGA-HC-7740-01	0.8446	1294.9
TCGA-HC-7742-01	3.0019	2630.77
TCGA-HC-7744-01	0	1961.42
TCGA-HC-7745-01	1.4469	1418.75
TCGA-HC-7747-01	12.3967	1494.17
TCGA-HC-7748-01	1.8515	1431.79
TCGA-HC-7749-01	0.5762	1580.14
TCGA-HC-7750-01	1.7786	1466.14
TCGA-HC-7752-01	0	1202.04
TCGA-HC-7817-01	0.9212	1426.63
TCGA-HC-7818-01	1.3201	1514.15
TCGA-HC-7819-01	2.6769	1855.28
TCGA-HC-7820-01	9.0163	1821.66
TCGA-HC-7821-01	6.323	1822.55
TCGA-HC-8213-01	7.9247	1593.97
TCGA-HC-8216-01	2.4829	2048.25
TCGA-HC-8256-01	3.1686	1959.75
TCGA-HC-8257-01	17.3212	1652.81
TCGA-HC-8258-01	3.8829	1523.3
TCGA-HC-8259-01	9.8539	1663.38
TCGA-HC-8260-01	2.8338	1426.18
TCGA-HC-8261-01	0.3364	1505.02
TCGA-HC-8262-01	42.4218	1504.93
TCGA-HC-8264-01	2.0813	1713.99
TCGA-HC-8265-01	4.9677	2051.88
TCGA-HC-8266-01	1.9608	1460.09
TCGA-HC-A48F-01	0	1920.93
TCGA-HC-A4ZV-01	0	1482.48
TCGA-HC-A631-01	0	1861.87
TCGA-HC-A632-01	1.5602	1839.7
TCGA-HC-A6AL-01	0.8474	2599.54
TCGA-HC-A6AN-01	0.9844	1884.06
TCGA-HC-A6AO-01	0	2557.96
TCGA-HC-A6AP-01	3.3719	2007.76
TCGA-HC-A6AQ-01	0.9063	1881
TCGA-HC-A6AS-01	1.6736	1634.54
TCGA-HC-A6HX-01	8.5837	1597.16
TCGA-HC-A6HY-01	3.7422	1868.85
TCGA-HC-A76W-01	3.815	1778.78
TCGA-HC-A76X-01	0.8971	1696.14
TCGA-HC-A8CY-01	0	2023.48
TCGA-HC-A8D0-01	1.7534	1261.38
TCGA-HC-A8D1-01	1.497	1275.45
TCGA-HC-A9TE-01	5.5556	1625.03
TCGA-HC-A9TH-01	0.3033	2073.91
TCGA-HI-7168-01	16.9692	1928.83
TCGA-HI-7169-01	22.0653	873.884
TCGA-HI-7170-01	5.3697	1506.81
TCGA-HI-7171-01	6.361	1487.96
TCGA-J4-8198-01	0.6156	1478.13
TCGA-J4-8200-01	1.8615	1540.41
TCGA-J4-A67K-01	2.5025	1646.37
TCGA-J4-A67L-01	0.8319	1991.36
TCGA-J4-A67M-01	1.3152	1757.37
TCGA-J4-A67N-01	2.1164	1878.25
TCGA-J4-A67O-01	5.4785	1762.44
TCGA-J4-A67Q-01	5.305	1369.58
TCGA-J4-A67R-01	2.1471	1745.69
TCGA-J4-A67S-01	3.3432	1918.36
TCGA-J4-A67T-01	2.1422	1598.35
TCGA-J4-A6G1-01	1.7897	1450.01
TCGA-J4-A6G3-01	2.4032	1768.62
TCGA-J4-A6M7-01	8.3643	1346.24
TCGA-J4-A83I-01	2.8767	1115.55
TCGA-J4-A83J-01	2.1395	1819.81
TCGA-J4-A83K-01	8.3806	1325.88
TCGA-J4-A83L-01	4.4944	1566.08
TCGA-J4-A83M-01	0.4218	1466.72
TCGA-J4-A83N-01	0.999	1833.06
TCGA-J4-AATV-01	2.9573	1218.37
TCGA-J4-AATZ-01	0.3123	1643.13
TCGA-J4-AAU2-01	0	1672.71
TCGA-J9-A52B-01	163.706	1238.13
TCGA-J9-A52C-01	1.308	1314.37
TCGA-J9-A52D-01	0	1814.05
TCGA-J9-A52E-01	102.2	1808.81
TCGA-J9-A8CK-01	22.0436	1444.62
TCGA-J9-A8CL-01	0	1690.27
TCGA-J9-A8CM-01	0	1588.64
TCGA-J9-A8CN-01	1.676	1772.5
TCGA-J9-A8CP-01	0.9308	1589.5
TCGA-KC-A4BL-01	2.9787	1268.18
TCGA-KC-A4BN-01	3.2684	1573.38
TCGA-KC-A4BR-01	2.3764	1168.41
TCGA-KC-A4BV-01	1.5917	1299.67
TCGA-KC-A7F3-01	2.0579	1645.56
TCGA-KC-A7F5-01	0.444	1820.01
TCGA-KC-A7F6-01	1.8815	1542.28
TCGA-KC-A7FA-01	1.4844	2392
TCGA-KC-A7FD-01	0	2083.14
TCGA-KC-A7FE-01	8.0528	1363.08
TCGA-KK-A59V-01	0	1789.13
TCGA-KK-A59X-01	0	2237.59
TCGA-KK-A59Y-01	48.0445	1876.07
TCGA-KK-A59Z-01	0	2195.31
TCGA-KK-A5A1-01	0	2594.9
TCGA-KK-A6DY-01	0.765	1389.56
TCGA-KK-A6E0-01	0	1798.15
TCGA-KK-A6E1-01	0.9256	2226.64
TCGA-KK-A6E2-01	0	1465.06
TCGA-KK-A6E3-01	10.9151	2089.51
TCGA-KK-A6E4-01	10.8856	2370.59
TCGA-KK-A6E5-01	0.4543	1768.55
TCGA-KK-A6E6-01	0	1732.9
TCGA-KK-A6E7-01	0.3866	2363.76
TCGA-KK-A6E8-01	0	2375.25
TCGA-KK-A7AP-01	0.789	1219.27
TCGA-KK-A7AQ-01	1.1006	1694.2
TCGA-KK-A7AU-01	0.3792	1661.53
TCGA-KK-A7AV-01	1.5781	1602.78
TCGA-KK-A7AW-01	0	2097.23
TCGA-KK-A7AY-01	0.694	1264.79
TCGA-KK-A7AZ-01	0.3974	1648.91
TCGA-KK-A7B0-01	1.0634	1522.27
TCGA-KK-A7B1-01	2.4038	1587.8
TCGA-KK-A7B2-01	5.59	1668.73
TCGA-KK-A7B3-01	4.2194	1619.44
TCGA-KK-A7B4-01	0	1778.91
TCGA-KK-A8I4-01	0.7885	2334.06
TCGA-KK-A8I5-01	0.5368	1484.24
TCGA-KK-A8I6-01	2.7027	1630.85
TCGA-KK-A8I7-01	0.867	1561.26
TCGA-KK-A8I8-01	0.5464	1739.1
TCGA-KK-A8I9-01	1.4742	1524.11
TCGA-KK-A8IA-01	1.0292	2016.28
TCGA-KK-A8IB-01	0.5277	1714.98
TCGA-KK-A8IC-01	4.8835	1338.59
TCGA-KK-A8ID-01	0.7971	2606.97
TCGA-KK-A8IF-01	0.6481	1581.62
TCGA-KK-A8IG-01	1.4778	1582.43
TCGA-KK-A8IH-01	1.3396	1751.66
TCGA-KK-A8II-01	10.4982	1662.99
TCGA-KK-A8IJ-01	2.4865	1860.85
TCGA-KK-A8IK-01	0	2471.68
TCGA-KK-A8IL-01	0	1784.86
TCGA-KK-A8IM-01	2.1097	1458.95
TCGA-M7-A71Y-01	1.7172	1438.08
TCGA-M7-A71Z-01	2.5304	1638.27
TCGA-M7-A720-01	3.861	1289.62
TCGA-M7-A721-01	0.4871	1728.36
TCGA-M7-A722-01	0	1464.97
TCGA-M7-A723-01	1.7658	1684.04
TCGA-M7-A724-01	0	1963.91
TCGA-M7-A725-01	1.0554	2053.52
TCGA-MG-AAMC-01	8.4967	1501.82
TCGA-QU-A6IL-01	0	1975.76
TCGA-QU-A6IM-01	5.5134	2161.62
TCGA-QU-A6IN-01	3.2805	1718.97
TCGA-QU-A6IO-01	0	2489.1
TCGA-QU-A6IP-01	0.5597	1494.58
TCGA-SU-A7E7-01	3.9823	1147.15
TCGA-TK-A8OK-01	5.3144	1313.16
TCGA-TP-A8TT-01	5.5954	1509.12
TCGA-TP-A8TV-01	0	1593.96
TCGA-V1-A8MF-01	0.6472	1506.94
TCGA-V1-A8MG-01	0.6676	1649.16
TCGA-V1-A8MJ-01	0.5023	1723.42
TCGA-V1-A8MK-01	1.2983	1431.9
TCGA-V1-A8ML-01	2.0051	1563.13
TCGA-V1-A8MM-01	1.472	1616.56
TCGA-V1-A8MU-01	2.373	1556.72
TCGA-V1-A8WL-01	0.601	1776.11
TCGA-V1-A8WN-01	0.7232	1408.18
TCGA-V1-A8WS-01	0.9875	1502.16
TCGA-V1-A8WV-01	2.1636	1777.78
TCGA-V1-A8WW-01	1.6733	1610.5
TCGA-V1-A8X3-01	0.8123	1092.97
TCGA-V1-A9O5-01	0.6456	2478.68
TCGA-V1-A9O7-01	9.2151	1393.53
TCGA-V1-A9O9-01	2.1569	1579.7
TCGA-V1-A9OA-01	5.5249	1289.75
TCGA-V1-A9OF-01	0	1819.28
TCGA-V1-A9OH-01	4.2399	1756.58
TCGA-V1-A9OL-01	1.5595	2282.91
TCGA-V1-A9OQ-01	0	1883.96
TCGA-V1-A9OT-01	0.6649	1126.03
TCGA-V1-A9OX-01	1.5907	1758
TCGA-V1-A9OY-01	1.4098	1618.21
TCGA-V1-A9Z7-01	1.7175	1848.91
TCGA-V1-A9Z8-01	1.0817	1682.05
TCGA-V1-A9Z9-01	0	1780.72
TCGA-V1-A9ZG-01	1.4674	1669.36
TCGA-V1-A9ZI-01	0	1903.81
TCGA-V1-A9ZK-01	0.36	1470.41
TCGA-V1-A9ZR-01	3.5327	1254.63
TCGA-VN-A88I-01	2.8736	1026.76
TCGA-VN-A88K-01	0.8362	1613.37
TCGA-VN-A88L-01	17.1393	1625.82
TCGA-VN-A88M-01	5.8377	1501.26
TCGA-VN-A88N-01	0.9211	2304.74
TCGA-VN-A88O-01	1.8393	1419.58
TCGA-VN-A88P-01	1.6258	1803.68
TCGA-VN-A88Q-01	0.4525	1517.04
TCGA-VN-A88R-01	0	2248.7
TCGA-VN-A943-01	0	1648.95
TCGA-VP-A872-01	1.1921	2069.31
TCGA-VP-A875-01	0.365	1318.9
TCGA-VP-A876-01	2.7738	1690.7
TCGA-VP-A878-01	1.2766	1411.25
TCGA-VP-A879-01	5.4951	1199.47
TCGA-VP-A87B-01	0.5593	1748.57
TCGA-VP-A87C-01	14.3354	1434.46
TCGA-VP-A87D-01	0.4955	1676.41
TCGA-VP-A87E-01	5.062	1289.24
TCGA-VP-A87H-01	0.4633	1578.18
TCGA-VP-A87J-01	4.491	1890.59
TCGA-VP-A87K-01	1.8123	1602.59
TCGA-VP-AA1N-01	0.6687	2656.25
TCGA-WW-A8ZI-01	0	2003.06
TCGA-X4-A8KQ-01	1.63	1365.03
TCGA-X4-A8KS-01	4.1356	1382.87
TCGA-XA-A8JR-01	2.7144	1738.33
TCGA-XJ-A83F-01	0.5957	1849.68
TCGA-XJ-A83G-01	0.6941	1972.58
TCGA-XJ-A83H-01	0	1909.78
TCGA-XJ-A9DI-01	0.978	1018.85
TCGA-XJ-A9DK-01	1.8694	1411.74
TCGA-XJ-A9DQ-01	2.928	1367.4
TCGA-XJ-A9DX-01	2.9499	1572.44
TCGA-XK-AAIR-01	3.4201	1445.17
TCGA-XK-AAIV-01	0.6799	2066.54
TCGA-XK-AAIW-01	0	2731.05
TCGA-XK-AAJ3-01	0.4683	2001.25
TCGA-XK-AAJA-01	0.6286	1402.97
TCGA-XK-AAJP-01	0	1919.28
TCGA-XK-AAJR-01	0.8681	1840.34
TCGA-XK-AAJT-01	0.932	1359.43
TCGA-XK-AAJU-01	4.9956	1393.84
TCGA-XK-AAK1-01	0	2114.76
TCGA-XQ-A8TA-01	18.2554	2812.76
TCGA-XQ-A8TB-01	2.7612	1391.62
TCGA-Y6-A8TL-01	1.8108	1626.88
TCGA-Y6-A9XI-01	0	1653.01
TCGA-YJ-A8SW-01	0.3597	1643.8
TCGA-YL-A8HJ-01	5.6162	1186.59
TCGA-YL-A8HK-01	3.1459	1493.51
TCGA-YL-A8HL-01	0	1710.53
TCGA-YL-A8HM-01	0.4144	2753.47
TCGA-YL-A8HO-01	6.3694	1718.97
TCGA-YL-A8S8-01	0	1731.87
TCGA-YL-A8S9-01	0	1478.2
TCGA-YL-A8SA-01	0.5331	1832.93
TCGA-YL-A8SB-01	2.7067	1661.89
TCGA-YL-A8SC-01	0.3539	1707.52
TCGA-YL-A8SF-01	19.9406	1584.83
TCGA-YL-A8SH-01	2.6427	1565.54
TCGA-YL-A8SI-01	2.5589	1382.69
TCGA-YL-A8SJ-01	4.4894	1509.69
TCGA-YL-A8SK-01	10.8319	1236.52
TCGA-YL-A8SL-01	46.675	2207.82
TCGA-YL-A8SO-01	1.6	1945.42
TCGA-YL-A8SP-01	0	1580.95
TCGA-YL-A8SQ-01	2.7473	1761.23
TCGA-YL-A8SR-01	0.4475	2261.51
TCGA-YL-A9WH-01	0.7955	1618.42
TCGA-YL-A9WI-01	0.4919	2057.55
TCGA-YL-A9WJ-01	0.3843	1376.7
TCGA-YL-A9WK-01	0.4575	1707.94
TCGA-YL-A9WL-01	27.3856	1511.63
TCGA-YL-A9WX-01	1.4598	1340.44
TCGA-YL-A9WY-01	0.3323	1651.93
TCGA-ZG-A8QW-01	1.2421	1739.22
TCGA-ZG-A8QX-01	5.3405	1535.88
TCGA-ZG-A8QY-01	4.634	1389.92
TCGA-ZG-A8QZ-01	4.0453	1417.03
TCGA-ZG-A9KY-01	10.8359	2171.35
TCGA-ZG-A9L0-01	0.9843	1906
TCGA-ZG-A9L1-01	2.608	1449.68
TCGA-ZG-A9L2-01	2.4225	1597.7
TCGA-ZG-A9L4-01	3.722	1634.85
TCGA-ZG-A9L5-01	0	2406.08
TCGA-ZG-A9L6-01	7.8133	1327.28
TCGA-ZG-A9L9-01	1.7222	2344.81
TCGA-ZG-A9LB-01	0.9183	2218.75
TCGA-ZG-A9LM-01	0	2844.41
TCGA-ZG-A9LN-01	0.468	1801.99
TCGA-ZG-A9LS-01	2.4311	1505.04
TCGA-ZG-A9LU-01	3.7674	1344.64
TCGA-ZG-A9LY-01	1.2701	1702.7
TCGA-ZG-A9LZ-01	0.3726	1526.41
TCGA-ZG-A9M4-01	2.1358	1054.77
TCGA-ZG-A9MC-01	1.5015	1098.93
TCGA-ZG-A9N3-01	0	3069.09
TCGA-ZG-A9ND-01	0	2057.52
TCGA-ZG-A9NI-01	3.006	2052.49
TCGA-KC-A4BO-01	NA
TCGA-KL-8323-01	0	1070.43
TCGA-KL-8324-01	0.4699	773.914
TCGA-KL-8325-01	0	728.88
TCGA-KL-8326-01	9.3932	600.887
TCGA-KL-8327-01	5.6604	488.155
TCGA-KL-8328-01	327.141	1013.34
TCGA-KL-8329-01	1.3242	1087.52
TCGA-KL-8330-01	0	858.434
TCGA-KL-8331-01	3.2818	915.541
TCGA-KL-8332-01	2.1014	633.57
TCGA-KL-8333-01	7.6014	676.637
TCGA-KL-8334-01	2.5606	748.87
TCGA-KL-8335-01	55.3828	817.23
TCGA-KL-8336-01	5.3481	1195.47
TCGA-KL-8337-01	9.4855	679.791
TCGA-KL-8338-01	18.3271	1032.42
TCGA-KL-8339-01	0.7184	867.976
TCGA-KL-8340-01	1.2601	887.162
TCGA-KL-8341-01	0.5606	1246.06
TCGA-KL-8342-01	0.8981	778.077
TCGA-KL-8343-01	2.1045	736.428
TCGA-KL-8344-01	2.584	757.138
TCGA-KL-8345-01	1.1628	721.533
TCGA-KL-8346-01	0	896.695
TCGA-KM-8438-01	1.9406	722.654
TCGA-KM-8439-01	0.437	748.024
TCGA-KM-8440-01	3.0412	711.145
TCGA-KM-8441-01	0.3756	693.727
TCGA-KM-8442-01	0.6743	978.085
TCGA-KM-8443-01	0.8299	1070.45
TCGA-KM-8476-01	2.7686	567.034
TCGA-KM-8477-01	73.3326	565.666
TCGA-KM-8639-01	1.2292	769.455
TCGA-KN-8418-01	166.384	724.429
TCGA-KN-8419-01	2.3256	634.729
TCGA-KN-8421-01	1296.96	1314.54
TCGA-KN-8422-01	2.7113	832.656
TCGA-KN-8423-01	0.2957	840.163
TCGA-KN-8424-01	0.6656	920.838
TCGA-KN-8425-01	3.8361	843.553
TCGA-KN-8426-01	16.6667	884.959
TCGA-KN-8427-01	0	1969.91
TCGA-KN-8428-01	0.6042	2501.11
TCGA-KN-8429-01	1.1091	831.793
TCGA-KN-8430-01	0.818	815.224
TCGA-KN-8431-01	0	586.97
TCGA-KN-8432-01	0	630.444
TCGA-KN-8433-01	0.6557	851.512
TCGA-KN-8434-01	2.4465	754.463
TCGA-KN-8435-01	63.1506	983.422
TCGA-KN-8436-01	0	765.083
TCGA-KN-8437-01	3.0928	748.874
TCGA-KO-8403-01	1.3039	948.676
TCGA-KO-8404-01	0	1791.24
TCGA-KO-8405-01	1.9203	1170.69
TCGA-KO-8406-01	0.7324	884.942
TCGA-KO-8407-01	2.1863	710.829
TCGA-KO-8408-01	57.6923	823.896
TCGA-KO-8409-01	1.385	698.138
TCGA-KO-8410-01	0	665.224
TCGA-KO-8411-01	3.7736	762.055
TCGA-KO-8413-01	1.3376	1159.79
TCGA-KO-8414-01	2.4361	928.903
TCGA-KO-8415-01	2.6867	844.588
TCGA-KO-8416-01	1.0522	704.868
TCGA-KO-8417-01	0.3541	740.321
TCGA-3Z-A93Z-01	2.5092	1060.34
TCGA-6D-AA2E-01	16.19	886.97
TCGA-A3-3306-01	1.0352	967.219
TCGA-A3-3307-01	8.7156	1159.58
TCGA-A3-3308-01	17.892	1322.37
TCGA-A3-3311-01	3.6685	1329.81
TCGA-A3-3313-01	2.3112	1095.87
TCGA-A3-3316-01	3.4014	1282.69
TCGA-A3-3317-01	7.3746	1410.23
TCGA-A3-3319-01	65.7752	1933.26
TCGA-A3-3320-01	64.4077	732.667
TCGA-A3-3322-01	26.6191	963.412
TCGA-A3-3323-01	4.3373	695.047
TCGA-A3-3324-01	172.317	1074.76
TCGA-A3-3325-01	25.3807	1194.29
TCGA-A3-3326-01	38.4263	793.026
TCGA-A3-3328-01	0	1020.9
TCGA-A3-3329-01	13.9609	1098.26
TCGA-A3-3331-01	47.2398	967.985
TCGA-A3-3335-01	1.2573	1023.38
TCGA-A3-3343-01	5.7678	881.279
TCGA-A3-3346-01	11.0055	2172.72
TCGA-A3-3347-01	8.6618	1517.73
TCGA-A3-3349-01	61.4887	912.756
TCGA-A3-3351-01	11.0969	729.549
TCGA-A3-3352-01	1.5331	978.8
TCGA-A3-3357-01	4.004	1163.16
TCGA-A3-3358-01	209.606	1214.87
TCGA-A3-3359-01	8.1559	864.17
TCGA-A3-3362-01	4.5537	968.68
TCGA-A3-3363-01	41.779	1498.73
TCGA-A3-3365-01	35.6839	1199.85
TCGA-A3-3367-01	9.8137	971.828
TCGA-A3-3370-01	2.1822	941.838
TCGA-A3-3372-01	288.906	919.095
TCGA-A3-3373-01	1.9956	1327.76
TCGA-A3-3374-01	4.9572	953.388
TCGA-A3-3376-01	1.7379	1052.53
TCGA-A3-3378-01	3.7286	1084.68
TCGA-A3-3380-01	15.1529	966.658
TCGA-A3-3382-01	3.1938	1163.44
TCGA-A3-3383-01	65.0538	1384.83
TCGA-A3-3385-01	1.9774	1159.47
TCGA-A3-3387-01	59.8958	1368.74
TCGA-A3-A6NI-01	5.7741	1055.66
TCGA-A3-A6NJ-01	1.2005	970.788
TCGA-A3-A6NL-01	20.9108	896.169
TCGA-A3-A6NN-01	36.3706	914.752
TCGA-A3-A8CQ-01	3.251	973.867
TCGA-A3-A8OU-01	3.657	917.468
TCGA-A3-A8OV-01	3.4696	948.45
TCGA-A3-A8OW-01	6.6225	862.269
TCGA-A3-A8OX-01	0.3325	1141.58
TCGA-AK-3425-01	7.0184	1334.61
TCGA-AK-3426-01	12.9652	1038.34
TCGA-AK-3427-01	1.731	969.59
TCGA-AK-3428-01	7.7031	1076.64
TCGA-AK-3429-01	4.6219	1328.2
TCGA-AK-3431-01	5.6148	1485.93
TCGA-AK-3433-01	0.6373	929.538
TCGA-AK-3434-01	37.7917	963.971
TCGA-AK-3436-01	1.5361	1838.09
TCGA-AK-3440-01	1.6821	1304.78
TCGA-AK-3443-01	124.383	717.817
TCGA-AK-3444-01	2.4619	1302.82
TCGA-AK-3445-01	3.4983	1071.63
TCGA-AK-3447-01	0	1676.65
TCGA-AK-3450-01	4.9098	1407.9
TCGA-AK-3451-01	0	1822.17
TCGA-AK-3453-01	0.3346	811.241
TCGA-AK-3454-01	6.9045	1194.83
TCGA-AK-3455-01	0.4643	1347.78
TCGA-AK-3456-01	7.909	1154.5
TCGA-AK-3458-01	3.0175	1243.95
TCGA-AK-3460-01	20.8845	1055.08
TCGA-AK-3461-01	22.7713	1074.24
TCGA-AK-3465-01	1.7036	944.681
TCGA-AS-3777-01	8.802	1963.11
TCGA-AS-3778-01	32.4974	869.147
TCGA-B0-4688-01	0.3672	4551.79
TCGA-B0-4690-01	1.8616	2752.68
TCGA-B0-4691-01	8.5	1867.72
TCGA-B0-4693-01	54.4299	872.097
TCGA-B0-4694-01	2.223	1300.03
TCGA-B0-4696-01	0.5126	4197.51
TCGA-B0-4697-01	18.4941	998.385
TCGA-B0-4698-01	0	3365.52
TCGA-B0-4699-01	0.6704	2002.17
TCGA-B0-4700-01	2.3949	1765.59
TCGA-B0-4701-01	17.5664	1444.4
TCGA-B0-4703-01	1.525	1491.21
TCGA-B0-4706-01	26.7686	1107.14
TCGA-B0-4707-01	17.0993	1454.91
TCGA-B0-4710-01	3.6324	1135.93
TCGA-B0-4712-01	14.9714	2662.36
TCGA-B0-4713-01	9.9092	1539.22
TCGA-B0-4714-01	47.3008	825.821
TCGA-B0-4718-01	12.4305	900.29
TCGA-B0-4810-01	3.7749	1339.47
TCGA-B0-4811-01	30.5464	1185.75
TCGA-B0-4813-01	6.1371	1065.12
TCGA-B0-4814-01	5.1216	960.26
TCGA-B0-4815-01	46.6461	1433.17
TCGA-B0-4816-01	2.7542	1006.4
TCGA-B0-4817-01	2.6525	1148.84
TCGA-B0-4818-01	17.4837	941.911
TCGA-B0-4819-01	156.269	995.477
TCGA-B0-4821-01	9.7388	1045.84
TCGA-B0-4822-01	19.0681	979.514
TCGA-B0-4823-01	3.7359	1222.79
TCGA-B0-4824-01	0.5041	914.683
TCGA-B0-4827-01	0.331	1330.13
TCGA-B0-4828-01	25.4814	1093.64
TCGA-B0-4833-01	31.9898	944.196
TCGA-B0-4834-01	92.3151	673.809
TCGA-B0-4836-01	2.6828	1465.21
TCGA-B0-4837-01	8.6393	1196.97
TCGA-B0-4838-01	228.814	1349.21
TCGA-B0-4839-01	47.8865	1545.73
TCGA-B0-4841-01	10.5018	1055.23
TCGA-B0-4842-01	3.7482	1006.33
TCGA-B0-4843-01	7.7922	1205.27
TCGA-B0-4844-01	1.6863	1192.31
TCGA-B0-4845-01	15.7262	1067.79
TCGA-B0-4846-01	13.9677	1026.59
TCGA-B0-4847-01	1.9169	944.196
TCGA-B0-4848-01	2.3663	1696.22
TCGA-B0-4849-01	10.0953	965.913
TCGA-B0-4852-01	6.3111	1471.15
TCGA-B0-4945-01	16.6612	1031.89
TCGA-B0-5075-01	33.1599	1201.96
TCGA-B0-5077-01	2.408	1158.29
TCGA-B0-5080-01	4.221	1417.84
TCGA-B0-5081-01	177.624	1607.82
TCGA-B0-5083-01	0.5523	1079.72
TCGA-B0-5084-01	3.1125	2705.41
TCGA-B0-5085-01	16.9205	753.964
TCGA-B0-5088-01	13.7352	1015.13
TCGA-B0-5092-01	82.6693	1285.41
TCGA-B0-5094-01	65.5508	1336.39
TCGA-B0-5095-01	1.6764	1334.03
TCGA-B0-5096-01	4.1532	1882.48
TCGA-B0-5097-01	1.7295	1615.44
TCGA-B0-5098-01	0	3024.73
TCGA-B0-5099-01	1.1687	1174.35
TCGA-B0-5100-01	2.675	963.987
TCGA-B0-5102-01	1.0986	1054.66
TCGA-B0-5104-01	2.2861	1101.24
TCGA-B0-5106-01	5.0783	841.727
TCGA-B0-5107-01	35.9059	1629.29
TCGA-B0-5108-01	4.878	1032.9
TCGA-B0-5109-01	1.7613	2832.77
TCGA-B0-5110-01	27.007	905.743
TCGA-B0-5113-01	99.6969	870.813
TCGA-B0-5115-01	63.3565	916.019
TCGA-B0-5116-01	0	1436.61
TCGA-B0-5117-01	1.225	916.037
TCGA-B0-5119-01	13.5806	1010.19
TCGA-B0-5120-01	25.3542	1014.5
TCGA-B0-5121-01	2.9966	1092.56
TCGA-B0-5399-01	91.2099	1068.92
TCGA-B0-5400-01	11.9077	1265.8
TCGA-B0-5402-01	161.072	1058.3
TCGA-B0-5690-01	8.0613	1113.98
TCGA-B0-5691-01	5.5006	929.41
TCGA-B0-5692-01	2.8818	1108.41
TCGA-B0-5693-01	13.1681	1064.55
TCGA-B0-5694-01	2.3215	1120.59
TCGA-B0-5695-01	49.7482	921.647
TCGA-B0-5696-01	6.7688	1343.74
TCGA-B0-5697-01	5.4296	1281.32
TCGA-B0-5698-01	0	1212.44
TCGA-B0-5699-01	7.4336	1121.06
TCGA-B0-5700-01	0.575	1201.71
TCGA-B0-5701-01	4.7253	1219.73
TCGA-B0-5702-01	0	749.243
TCGA-B0-5703-01	5.608	1339.96
TCGA-B0-5705-01	0.2927	967.353
TCGA-B0-5706-01	1.2407	1141.03
TCGA-B0-5707-01	2.8818	1229.59
TCGA-B0-5709-01	2.1458	1138.95
TCGA-B0-5710-01	50.8685	1100.59
TCGA-B0-5711-01	14.8357	961.537
TCGA-B0-5712-01	6.2719	1282.91
TCGA-B0-5713-01	3.2658	1116.81
TCGA-B0-5812-01	7.854	1206.43
TCGA-B2-3923-01	2.5677	814.318
TCGA-B2-3924-01	1.1583	1092.45
TCGA-B2-4098-01	8.9347	1009.24
TCGA-B2-4099-01	2.1377	1339.75
TCGA-B2-4101-01	18.6335	910.053
TCGA-B2-4102-01	7.8375	841.903
TCGA-B2-5633-01	8.7379	1083.17
TCGA-B2-5635-01	23.7718	929.609
TCGA-B2-5636-01	4.4701	905.353
TCGA-B2-5639-01	81.5451	1438.01
TCGA-B2-5641-01	1.8235	1042.71
TCGA-B2-A4SR-01	53.2253	930.801
TCGA-B4-5377-01	1.0147	976.295
TCGA-B4-5378-01	2.1567	889.745
TCGA-B4-5832-01	1.4273	2446.7
TCGA-B4-5834-01	20.7704	1035.45
TCGA-B4-5835-01	72.1684	3031.98
TCGA-B4-5836-01	5.3249	1317.14
TCGA-B4-5838-01	2.158	1708.05
TCGA-B4-5843-01	7.4074	1390.17
TCGA-B4-5844-01	2.6394	1078.38
TCGA-B8-4143-01	4.9628	1179.16
TCGA-B8-4146-01	5.9759	1583.85
TCGA-B8-4148-01	3.7078	995.303
TCGA-B8-4151-01	7.8859	1140.05
TCGA-B8-4153-01	9.7946	998.685
TCGA-B8-4154-01	1.9739	1331.49
TCGA-B8-4619-01	0.9149	775.186
TCGA-B8-4620-01	2.9338	1403.23
TCGA-B8-4621-01	1.3116	1060.52
TCGA-B8-4622-01	16.0035	1101.16
TCGA-B8-5158-01	1.2688	1647.86
TCGA-B8-5159-01	4.3824	1030.37
TCGA-B8-5162-01	1.1638	1368.51
TCGA-B8-5163-01	2.491	1608.91
TCGA-B8-5164-01	1.4046	1106.41
TCGA-B8-5165-01	12.7815	1019.58
TCGA-B8-5545-01	7.4534	1204.06
TCGA-B8-5546-01	2.997	1148.63
TCGA-B8-5549-01	0.8241	1086.91
TCGA-B8-5550-01	1.0277	1739.69
TCGA-B8-5551-01	54.8697	1678.15
TCGA-B8-5552-01	7.912	1020.54
TCGA-B8-5553-01	6.3415	1060.61
TCGA-B8-A54D-01	4.1036	999.003
TCGA-B8-A54E-01	8.0819	1346.8
TCGA-B8-A54F-01	5.1858	842.12
TCGA-B8-A54G-01	4.7755	1064.84
TCGA-B8-A54H-01	4.5484	936.489
TCGA-B8-A54I-01	3.736	1333.4
TCGA-B8-A54J-01	13.2375	1039.12
TCGA-B8-A54K-01	77.4829	791.401
TCGA-B8-A7U6-01	4.8886	1277.26
TCGA-B8-A8YJ-01	0.9558	1092.97
TCGA-BP-4158-01	28.9417	1037.77
TCGA-BP-4159-01	1.176	1438.52
TCGA-BP-4160-01	1.3083	1188.48
TCGA-BP-4161-01	22.0386	1227.3
TCGA-BP-4162-01	11.1757	1051.51
TCGA-BP-4163-01	33.2454	942.656
TCGA-BP-4164-01	97.7108	1040.2
TCGA-BP-4165-01	68.0999	876.286
TCGA-BP-4166-01	0.9295	1285.78
TCGA-BP-4167-01	0	1273.76
TCGA-BP-4169-01	16.5951	1221.43
TCGA-BP-4170-01	6.5569	1132.36
TCGA-BP-4173-01	3.5625	1226.42
TCGA-BP-4174-01	6.6061	1648.09
TCGA-BP-4176-01	5.8078	1366.5
TCGA-BP-4177-01	9.9145	1002.01
TCGA-BP-4325-01	14.8289	1096.24
TCGA-BP-4326-01	1.6913	1152.5
TCGA-BP-4327-01	8.6244	719.323
TCGA-BP-4329-01	1.1043	1198.33
TCGA-BP-4330-01	36.6778	744.553
TCGA-BP-4331-01	3.0647	948.105
TCGA-BP-4332-01	26.2793	1093.69
TCGA-BP-4334-01	5.9932	938.356
TCGA-BP-4335-01	13.8355	1011.53
TCGA-BP-4337-01	38.7701	906.368
TCGA-BP-4338-01	2.1322	1898.09
TCGA-BP-4340-01	0.8818	872.395
TCGA-BP-4341-01	15.1144	820.004
TCGA-BP-4342-01	2.4851	1092.39
TCGA-BP-4343-01	0.4489	1806.09
TCGA-BP-4344-01	10.7069	986
TCGA-BP-4345-01	5.7827	1425.81
TCGA-BP-4346-01	8.5602	941.842
TCGA-BP-4347-01	17.7202	1071.59
TCGA-BP-4349-01	11.14	894.046
TCGA-BP-4351-01	2.2553	928.432
TCGA-BP-4352-01	1.3181	1792.47
TCGA-BP-4353-01	3.1177	1122.46
TCGA-BP-4354-01	7.0314	1988.74
TCGA-BP-4355-01	175.46	734.031
TCGA-BP-4756-01	8.8621	1110.4
TCGA-BP-4758-01	53.2452	1052.73
TCGA-BP-4759-01	2.64	1226.56
TCGA-BP-4760-01	0.3643	1042.69
TCGA-BP-4761-01	14.5073	1119.89
TCGA-BP-4762-01	0.7493	1312.98
TCGA-BP-4763-01	6.8225	1224.62
TCGA-BP-4765-01	1.2769	1147.11
TCGA-BP-4766-01	1.4794	997.411
TCGA-BP-4768-01	2.605	1128.44
TCGA-BP-4769-01	1.9128	823.557
TCGA-BP-4770-01	3.5464	3255.84
TCGA-BP-4771-01	9.1542	1166.97
TCGA-BP-4774-01	23.2402	1142.72
TCGA-BP-4775-01	4.1337	1045.28
TCGA-BP-4776-01	9.2003	983.88
TCGA-BP-4777-01	2.3622	1266.97
TCGA-BP-4781-01	12.7652	1519.68
TCGA-BP-4782-01	6.6298	1149.46
TCGA-BP-4784-01	2.7866	1098.37
TCGA-BP-4787-01	5.5588	1711.84
TCGA-BP-4789-01	1.0619	1066.04
TCGA-BP-4790-01	13.1594	1101
TCGA-BP-4795-01	1.3201	1147.71
TCGA-BP-4797-01	2.493	1681.9
TCGA-BP-4798-01	2.438	1413.83
TCGA-BP-4799-01	0.6399	2134.27
TCGA-BP-4801-01	2.1536	946
TCGA-BP-4803-01	9.0566	1180.34
TCGA-BP-4804-01	6.3091	1119.71
TCGA-BP-4807-01	2.2959	985.75
TCGA-BP-4959-01	2.8508	1264.53
TCGA-BP-4960-01	21.3185	1267.27
TCGA-BP-4961-01	6.0357	990.062
TCGA-BP-4962-01	3.7341	1367.19
TCGA-BP-4963-01	3.2812	1154.86
TCGA-BP-4964-01	27.5728	1043.19
TCGA-BP-4965-01	11.194	1236.97
TCGA-BP-4967-01	3.2279	1345.46
TCGA-BP-4968-01	6.1504	1319.38
TCGA-BP-4969-01	88.407	1156.38
TCGA-BP-4970-01	6.238	1125.75
TCGA-BP-4971-01	8.2681	900.784
TCGA-BP-4972-01	6.1582	1072.4
TCGA-BP-4973-01	11.5501	972.087
TCGA-BP-4974-01	26.4249	1119.14
TCGA-BP-4975-01	0.7641	1037.35
TCGA-BP-4976-01	1.0058	1218.6
TCGA-BP-4977-01	16.7598	1035.9
TCGA-BP-4981-01	49.7925	952.052
TCGA-BP-4982-01	6.7168	846.857
TCGA-BP-4983-01	0.6761	2162.38
TCGA-BP-4985-01	9.3204	1511.46
TCGA-BP-4986-01	2.781	1059.32
TCGA-BP-4987-01	45.7125	909.136
TCGA-BP-4988-01	4.6083	828.315
TCGA-BP-4989-01	12.2088	1256.1
TCGA-BP-4991-01	12.4339	944.212
[truncated: 3,787 more rows]

## Sheet: Fig 4C
	SRRM4 meth	mitindex
TCGA-3C-AAAU-01	NA	2173.07
TCGA-3C-AALI-01	NA	4669.99
TCGA-3C-AALJ-01	NA	3344.11
TCGA-3C-AALK-01	NA	2479.2
TCGA-4H-AAAK-01	NA	1821.94
TCGA-5L-AAT0-01	NA	1655.57
TCGA-5L-AAT1-01	NA	1556.1
TCGA-5T-A9QA-01	NA	2812.76
TCGA-A1-A0SB-01	0.0725	1813.67
TCGA-A1-A0SD-01	NA	1926.24
TCGA-A1-A0SE-01	0.1116	2679.35
TCGA-A1-A0SF-01	0.2842	2090.56
TCGA-A1-A0SG-01	0.1623	1537.66
TCGA-A1-A0SH-01	0.142	1884.61
TCGA-A1-A0SI-01	0.2602	2617.95
TCGA-A1-A0SJ-01	0.3067	2707.6
TCGA-A1-A0SK-01	0.0348	5453.02
TCGA-A1-A0SM-01	0.2446	3294.72
TCGA-A1-A0SN-01	0.4838	4810.21
TCGA-A1-A0SO-01	0.6707	5659.01
TCGA-A1-A0SP-01	0.3912	3643.32
TCGA-A1-A0SQ-01	0.1144	2054.71
TCGA-A2-A04N-01	NA	1611.24
TCGA-A2-A04P-01	NA	3886.7
TCGA-A2-A04Q-01	NA	3256.46
TCGA-A2-A04R-01	0.2484	3463.95
TCGA-A2-A04T-01	NA	4142.49
TCGA-A2-A04U-01	NA	3974.31
TCGA-A2-A04V-01	NA	2396.82
TCGA-A2-A04W-01	NA	4858.63
TCGA-A2-A04X-01	NA	3553.27
TCGA-A2-A04Y-01	NA	2741.65
TCGA-A2-A0CK-01	0.2348	1818.9
TCGA-A2-A0CL-01	NA	2830.53
TCGA-A2-A0CM-01	NA	4197.84
TCGA-A2-A0CO-01	0.1739	1077.9
TCGA-A2-A0CP-01	NA	1478.63
TCGA-A2-A0CQ-01	NA	2146.79
TCGA-A2-A0CR-01	0.226	1516.64
TCGA-A2-A0CS-01	NA	2038.66
TCGA-A2-A0CT-01	0.366	1945.65
TCGA-A2-A0CU-01	NA	2226.76
TCGA-A2-A0CV-01	NA	1794.68
TCGA-A2-A0CW-01	NA	3227.63
TCGA-A2-A0CX-01	NA	3548.78
TCGA-A2-A0CY-01	NA	1517.09
TCGA-A2-A0CZ-01	NA	1834.81
TCGA-A2-A0D0-01	NA	5208.22
TCGA-A2-A0D1-01	NA	2630.51
TCGA-A2-A0D2-01	NA	4576.32
TCGA-A2-A0D3-01	NA	1856.16
TCGA-A2-A0D4-01	NA	4205.99
TCGA-A2-A0EM-01	NA	1959.04
TCGA-A2-A0EN-01	0.2959	1783.97
TCGA-A2-A0EO-01	NA	2009.84
TCGA-A2-A0EP-01	0.1463	1470.95
TCGA-A2-A0EQ-01	NA	3605.9
TCGA-A2-A0ER-01	NA	3020.6
TCGA-A2-A0ES-01	NA	1426.87
TCGA-A2-A0ET-01	NA	1934.15
TCGA-A2-A0EU-01	0.2059	2052.22
TCGA-A2-A0EV-01	NA	2804.64
TCGA-A2-A0EW-01	NA	1280.24
TCGA-A2-A0EX-01	NA	1576.33
TCGA-A2-A0EY-01	NA	2550.43
TCGA-A2-A0ST-01	0.2056	2849.08
TCGA-A2-A0SU-01	0.1195	2076.53
TCGA-A2-A0SV-01	0.0887	3259.34
TCGA-A2-A0SW-01	0.2242	3246.09
TCGA-A2-A0SX-01	0.1395	3228
TCGA-A2-A0SY-01	0.3781	2640.07
TCGA-A2-A0T0-01	0.0582	3876.22
TCGA-A2-A0T1-01	0.0994	2718.26
TCGA-A2-A0T2-01	0.052	4240.45
TCGA-A2-A0T3-01	NA	3542.08
TCGA-A2-A0T4-01	0.3728	3037.04
TCGA-A2-A0T5-01	0.254	2392.71
TCGA-A2-A0T6-01	0.4243	1386.74
TCGA-A2-A0T7-01	0.0899	1978.09
TCGA-A2-A0YC-01	0.1809	1897.62
TCGA-A2-A0YD-01	0.2589	1643.83
TCGA-A2-A0YE-01	0.2114	5949.27
TCGA-A2-A0YF-01	0.1979	2865.57
TCGA-A2-A0YG-01	0.1606	3280.76
TCGA-A2-A0YH-01	0.0934	2662.49
TCGA-A2-A0YI-01	0.2018	1991.98
TCGA-A2-A0YJ-01	0.2658	3227.15
TCGA-A2-A0YK-01	0.2582	1417.68
TCGA-A2-A0YL-01	0.1484	1660
TCGA-A2-A0YM-01	0.5906	5335.84
TCGA-A2-A0YT-01	0.2918	3351.93
TCGA-A2-A1FV-01	0.1968	1781.29
TCGA-A2-A1FW-01	0.2582	2757.43
TCGA-A2-A1FX-01	0.209	3164.13
TCGA-A2-A1FZ-01	0.201	1660.37
TCGA-A2-A1G0-01	0.1273	1276.94
TCGA-A2-A1G1-01	0.2303	4585.13
TCGA-A2-A1G4-01	0.3366	2696.94
TCGA-A2-A1G6-01	0.0607	1336.08
TCGA-A2-A259-01	0.1273	1604.44
TCGA-A2-A25A-01	0.2182	1842.52
TCGA-A2-A25B-01	0.1136	4284.88
TCGA-A2-A25C-01	0.2382	3679.58
TCGA-A2-A25D-01	0.2239	1984.05
TCGA-A2-A25E-01	0.1747	3421.17
TCGA-A2-A25F-01	0.1704	2690.27
TCGA-A2-A3KC-01	0.3088	1741.76
TCGA-A2-A3KD-01	0.1188	2564.03
TCGA-A2-A3XS-01	0.1641	3554.86
TCGA-A2-A3XT-01	0.0801	4353.24
TCGA-A2-A3XU-01	0.3927	3232.66
TCGA-A2-A3XV-01	0.4208	2674.79
TCGA-A2-A3XW-01	0.061	1207.77
TCGA-A2-A3XX-01	0.2567	4587.63
TCGA-A2-A3XY-01	0.2791	3156.72
TCGA-A2-A3XZ-01	0.1825	5771.5
TCGA-A2-A3Y0-01	0.0805	3798.25
TCGA-A2-A4RW-01	0.3186	2014.39
TCGA-A2-A4RX-01	0.1941	2146.68
TCGA-A2-A4RY-01	0.1924	1060.7
TCGA-A2-A4S0-01	0.0956	1042.62
TCGA-A2-A4S1-01	0.1581	2794.46
TCGA-A2-A4S2-01	0.2561	1337.98
TCGA-A2-A4S3-01	0.0902	3569.96
TCGA-A7-A0CD-01	NA	2254.67
TCGA-A7-A0CE-01	NA	4648.49
TCGA-A7-A0CG-01	NA	2127.16
TCGA-A7-A0CH-01	NA	1855.29
TCGA-A7-A0CJ-01	NA	2312.42
TCGA-A7-A0D9-01	0.1334	1459.91
TCGA-A7-A0DA-01	NA	2885.65
TCGA-A7-A0DB-01	NA	2726.14
TCGA-A7-A13D-01	0.2313	5056.88
TCGA-A7-A13E-01	0.7055	3174.45
TCGA-A7-A13F-01	0.2353	3316.56
TCGA-A7-A13G-01	0.0987	1625.28
TCGA-A7-A13H-01	0.1421	1361.13
TCGA-A7-A26E-01	0.261	1909.57
TCGA-A7-A26F-01	0.3341	3321.88
TCGA-A7-A26G-01	0.2517	3376.56
TCGA-A7-A26H-01	0.2753	2613.26
TCGA-A7-A26I-01	0.064	5104.1
TCGA-A7-A26J-01	0.1699	2655.85
TCGA-A7-A2KD-01	0.2754	3206.22
TCGA-A7-A3IY-01	0.1127	2010.96
TCGA-A7-A3IZ-01	0.2924	2152.4
TCGA-A7-A3J0-01	0.0829	1756.95
TCGA-A7-A3J1-01	0.2614	1197.74
TCGA-A7-A3RF-01	0.0733	1336.55
TCGA-A7-A425-01	0.1549	1851.77
TCGA-A7-A426-01	0.1805	1370.92
TCGA-A7-A4SA-01	0.1591	1920.1
TCGA-A7-A4SB-01	0.1983	3091.13
TCGA-A7-A4SC-01	0.403	1625.13
TCGA-A7-A4SD-01	0.1067	3315.59
TCGA-A7-A4SE-01	0.1361	3131.24
TCGA-A7-A4SF-01	0.3782	3307.12
TCGA-A7-A56D-01	NA	2933.02
TCGA-A7-A5ZV-01	0.4774	4202.58
TCGA-A7-A5ZW-01	0.1927	1847.76
TCGA-A7-A5ZX-01	0.2278	1303.96
TCGA-A7-A6VV-01	0.3155	3897.09
TCGA-A7-A6VW-01	0.0947	4449.61
TCGA-A7-A6VX-01	0.266	2264.61
TCGA-A7-A6VY-01	0.4306	5178.98
TCGA-A8-A06N-01	NA	1738.57
TCGA-A8-A06O-01	NA	3016.76
TCGA-A8-A06P-01	NA	1840.53
TCGA-A8-A06Q-01	NA	3055.82
TCGA-A8-A06R-01	NA	2010.46
TCGA-A8-A06T-01	NA	2095.31
TCGA-A8-A06U-01	NA	2660.62
TCGA-A8-A06X-01	NA	3575.59
TCGA-A8-A06Y-01	NA	2304.36
TCGA-A8-A06Z-01	NA	2779.05
TCGA-A8-A075-01	0.0882	2756.98
TCGA-A8-A076-01	NA	5483.88
TCGA-A8-A079-01	NA	3282.83
TCGA-A8-A07B-01	NA	2784.54
TCGA-A8-A07C-01	NA	6884.34
TCGA-A8-A07E-01	NA	2827.06
TCGA-A8-A07F-01	NA	2239.5
TCGA-A8-A07G-01	NA	2223.02
TCGA-A8-A07I-01	NA	2328.94
TCGA-A8-A07J-01	NA	1375.96
TCGA-A8-A07L-01	NA	4024.29
TCGA-A8-A07O-01	NA	4367.13
TCGA-A8-A07P-01	NA	2520.2
TCGA-A8-A07R-01	NA	6006.4
TCGA-A8-A07S-01	NA	2516.61
TCGA-A8-A07U-01	NA	4554.53
TCGA-A8-A07W-01	NA	3715.01
TCGA-A8-A07Z-01	NA	2230.94
TCGA-A8-A081-01	NA	3175.78
TCGA-A8-A082-01	NA	2584.71
TCGA-A8-A083-01	NA	1483.72
TCGA-A8-A084-01	NA	2339.88
TCGA-A8-A085-01	NA	2714.54
TCGA-A8-A086-01	NA	2377.69
TCGA-A8-A08A-01	NA	1779.28
TCGA-A8-A08B-01	NA	6938.95
TCGA-A8-A08C-01	NA	1937.8
TCGA-A8-A08F-01	NA	2806.03
TCGA-A8-A08G-01	NA	2947.65
TCGA-A8-A08H-01	NA	2109.12
TCGA-A8-A08I-01	NA	2635.43
TCGA-A8-A08J-01	NA	3154.62
TCGA-A8-A08L-01	NA	4221.55
TCGA-A8-A08O-01	0.1031	2012.61
TCGA-A8-A08P-01	NA	3196.89
TCGA-A8-A08R-01	NA	5755.3
TCGA-A8-A08S-01	NA	3837.78
TCGA-A8-A08T-01	NA	1663.56
TCGA-A8-A08X-01	NA	3360.27
TCGA-A8-A08Z-01	NA	1925.12
TCGA-A8-A090-01	NA	2546.42
TCGA-A8-A091-01	NA	1233.62
TCGA-A8-A092-01	NA	4327.23
TCGA-A8-A093-01	NA	2030.76
TCGA-A8-A094-01	NA	3140.61
TCGA-A8-A095-01	NA	3265.24
TCGA-A8-A096-01	NA	1920.96
TCGA-A8-A097-01	NA	4772.18
TCGA-A8-A099-01	NA	1816.28
TCGA-A8-A09A-01	NA	2488.29
TCGA-A8-A09B-01	NA	1916.71
TCGA-A8-A09C-01	NA	2491.22
TCGA-A8-A09D-01	NA	2428.85
TCGA-A8-A09E-01	NA	3499.86
TCGA-A8-A09G-01	NA	3304.83
TCGA-A8-A09I-01	NA	6947.76
TCGA-A8-A09K-01	NA	1737.52
TCGA-A8-A09M-01	NA	2238.07
TCGA-A8-A09N-01	NA	2753.56
TCGA-A8-A09Q-01	NA	3281.98
TCGA-A8-A09R-01	NA	2322.66
TCGA-A8-A09T-01	NA	1874.04
TCGA-A8-A09V-01	NA	1859.56
TCGA-A8-A09W-01	NA	4973.55
TCGA-A8-A09X-01	NA	2837.21
TCGA-A8-A09Z-01	NA	1656.36
TCGA-A8-A0A1-01	NA	1879.74
TCGA-A8-A0A2-01	NA	1815.47
TCGA-A8-A0A4-01	NA	2437.18
TCGA-A8-A0A6-01	0.2748	2465.69
TCGA-A8-A0A7-01	NA	2429.7
TCGA-A8-A0A9-01	NA	2525.22
TCGA-A8-A0AB-01	NA	2802.34
TCGA-A8-A0AD-01	0.1149	1931.93
TCGA-AC-A23C-01	0.1357	3292.53
TCGA-AC-A23E-01	0.2167	2082.17
TCGA-AC-A23G-01	0.1671	1561.29
TCGA-AC-A23H-01	0.5609	2769.65
TCGA-AC-A2B8-01	0.202	1419.73
TCGA-AC-A2BK-01	0.4368	4995.24
TCGA-AC-A2BM-01	0.155	2083.34
TCGA-AC-A2FB-01	0.2242	2240.92
TCGA-AC-A2FE-01	0.2925	1736.21
TCGA-AC-A2FF-01	0.1789	1715.76
TCGA-AC-A2FG-01	0.1746	1750.77
TCGA-AC-A2FK-01	0.0947	1007.95
TCGA-AC-A2FM-01	0.586	2132.49
TCGA-AC-A2FO-01	0.2105	1347.9
TCGA-AC-A2QH-01	0.0794	3794.54
TCGA-AC-A2QI-01	0.1374	1500.06
TCGA-AC-A2QJ-01	0.0864	3004.18
TCGA-AC-A3BB-01	0.2486	1455.35
TCGA-AC-A3EH-01	0.4609	2021.39
TCGA-AC-A3HN-01	0.232	1663.41
TCGA-AC-A3OD-01	0.464	2023.92
TCGA-AC-A3QP-01	0.1372	1439.6
TCGA-AC-A3QQ-01	0.2384	3288.17
TCGA-AC-A3TM-01	0.3102	2330.11
TCGA-AC-A3TN-01	0.2973	1422.53
TCGA-AC-A3W5-01	0.1856	3291.15
TCGA-AC-A3W6-01	0.216	1874.33
TCGA-AC-A3W7-01	0.2797	1514.2
TCGA-AC-A3YI-01	0.2171	1566.03
TCGA-AC-A3YJ-01	0.2043	1960.5
TCGA-AC-A4ZE-01	NA	1885.01
TCGA-AC-A5EH-01	0.0869	1954.5
TCGA-AC-A5XS-01	0.1157	2745.67
TCGA-AC-A5XU-01	0.4423	2143.94
TCGA-AC-A62V-01	0.4273	2683.12
TCGA-AC-A62X-01	0.6295	3827.35
TCGA-AC-A62Y-01	0.1594	2680.22
TCGA-AC-A6IV-01	0.1142	1666.09
TCGA-AC-A6IW-01	0.3675	4970.7
TCGA-AC-A6IX-01	0.2806	2182.48
TCGA-AC-A6NO-01	0.137	2014.54
TCGA-AC-A7VB-01	0.4702	2785.16
TCGA-AC-A7VC-01	0.0445	3312.84
TCGA-AC-A8OP-01	0.3936	2023.17
TCGA-AC-A8OQ-01	NA	3192.31
TCGA-AC-A8OR-01	NA	1490.56
TCGA-AC-A8OS-01	NA	1999.9
TCGA-AN-A03X-01	NA	1628.31
TCGA-AN-A03Y-01	NA	3218.61
TCGA-AN-A041-01	NA	2276.63
TCGA-AN-A046-01	NA	2116.79
TCGA-AN-A049-01	NA	2919.2
TCGA-AN-A04A-01	NA	2827.34
TCGA-AN-A04C-01	NA	3021.34
TCGA-AN-A04D-01	NA	6012.25
TCGA-AN-A0AJ-01	NA	5771.73
TCGA-AN-A0AK-01	NA	4242.93
TCGA-AN-A0AL-01	NA	3596.35
TCGA-AN-A0AM-01	NA	5578.81
TCGA-AN-A0AR-01	NA	3853.78
TCGA-AN-A0AS-01	NA	2922.63
TCGA-AN-A0AT-01	NA	4597.71
TCGA-AN-A0FD-01	NA	1937.55
TCGA-AN-A0FF-01	NA	2486.55
TCGA-AN-A0FJ-01	NA	3528.48
TCGA-AN-A0FK-01	NA	2660.59
TCGA-AN-A0FL-01	NA	3261.94
TCGA-AN-A0FN-01	NA	1807.62
TCGA-AN-A0FS-01	NA	1798.99
TCGA-AN-A0FT-01	NA	2462.55
TCGA-AN-A0FV-01	NA	2631.12
TCGA-AN-A0FW-01	NA	4905.32
TCGA-AN-A0FX-01	NA	2997.91
TCGA-AN-A0FY-01	NA	2944.32
TCGA-AN-A0FZ-01	NA	2461.36
TCGA-AN-A0G0-01	NA	4721.33
TCGA-AN-A0XL-01	0.0888	2514.91
TCGA-AN-A0XN-01	0.5504	2165.82
TCGA-AN-A0XO-01	0.3391	2189.72
TCGA-AN-A0XP-01	0.2382	1811.93
TCGA-AN-A0XR-01	0.4503	2823.62
TCGA-AN-A0XS-01	0.1556	1453.87
TCGA-AN-A0XT-01	0.1224	1294.55
TCGA-AN-A0XU-01	0.1206	4708.63
TCGA-AN-A0XV-01	0.3512	2128.04
TCGA-AN-A0XW-01	0.0777	3052.02
TCGA-AO-A03L-01	0.2361	4372.62
TCGA-AO-A03M-01	0.083	2544.94
TCGA-AO-A03N-01	0.3338	3166.47
TCGA-AO-A03O-01	NA	3073.65
TCGA-AO-A03P-01	NA	3264.34
TCGA-AO-A03R-01	NA	3528.55
TCGA-AO-A03T-01	NA	3209.61
TCGA-AO-A03U-01	0.0636	1538.74
TCGA-AO-A03V-01	NA	1634.81
TCGA-AO-A0J2-01	NA	4258.6
TCGA-AO-A0J3-01	NA	2407.35
TCGA-AO-A0J4-01	NA	3397.76
TCGA-AO-A0J5-01	NA	2501.48
TCGA-AO-A0J6-01	NA	4307.57
TCGA-AO-A0J7-01	NA	3144.53
TCGA-AO-A0J8-01	NA	1849.23
TCGA-AO-A0J9-01	NA	2017.77
TCGA-AO-A0JA-01	0.1996	2620.46
TCGA-AO-A0JB-01	0.1795	2159.29
TCGA-AO-A0JC-01	0.136	1443.03
TCGA-AO-A0JD-01	0.0749	4117.64
TCGA-AO-A0JE-01	0.2963	2646.2
TCGA-AO-A0JF-01	0.0943	1708.51
TCGA-AO-A0JG-01	0.1287	1795.59
TCGA-AO-A0JI-01	0.4262	1746.14
TCGA-AO-A0JJ-01	0.18	2146.72
TCGA-AO-A0JL-01	0.2889	3791.77
TCGA-AO-A0JM-01	0.4459	6033.53
TCGA-AO-A124-01	0.1462	5618.69
TCGA-AO-A125-01	0.3043	2227.27
TCGA-AO-A126-01	0.2582	1763.88
TCGA-AO-A128-01	0.0885	2998.76
TCGA-AO-A129-01	0.3429	4442.08
TCGA-AO-A12A-01	NA	1750.1
TCGA-AO-A12B-01	0.0794	2137.41
TCGA-AO-A12C-01	0.1653	1724.97
TCGA-AO-A12D-01	NA	2775.76
TCGA-AO-A12E-01	0.4748	2260.9
TCGA-AO-A12F-01	NA	3912.25
TCGA-AO-A12G-01	0.4491	2064.8
TCGA-AO-A12H-01	NA	1611.38
TCGA-AO-A1KO-01	0.1092	1287.09
TCGA-AO-A1KP-01	0.1227	2424.99
TCGA-AO-A1KQ-01	0.1574	3333.25
TCGA-AO-A1KR-01	0.441	3324.12
TCGA-AO-A1KS-01	0.2872	3636.56
TCGA-AO-A1KT-01	0.2424	3300.63
TCGA-AQ-A04H-01	0.6075	3286.87
TCGA-AQ-A04J-01	NA	3984.41
TCGA-AQ-A04L-01	0.4457	2575.11
TCGA-AQ-A0Y5-01	0.2635	2675.81
TCGA-AQ-A1H2-01	0.2089	1899.15
TCGA-AQ-A1H3-01	0.278	2201.44
TCGA-AQ-A54N-01	0.6147	1501.3
TCGA-AQ-A54O-01	0.1264	1303.57
TCGA-AQ-A7U7-01	0.326	1605.66
TCGA-AR-A0TP-01	0.125	3404.98
TCGA-AR-A0TQ-01	0.1438	3403.33
TCGA-AR-A0TR-01	0.2307	2164.31
TCGA-AR-A0TS-01	NA	4191.95
TCGA-AR-A0TT-01	0.2585	1919.2
TCGA-AR-A0TU-01	0.5359	5524.25
TCGA-AR-A0TV-01	0.3277	2607.1
TCGA-AR-A0TW-01	0.359	3396.52
TCGA-AR-A0TX-01	0.1104	2302.54
TCGA-AR-A0TY-01	NA	5199.61
TCGA-AR-A0TZ-01	0.6762	3064.5
TCGA-AR-A0U0-01	0.1664	3243.36
TCGA-AR-A0U2-01	0.0473	4921.59
TCGA-AR-A0U3-01	0.2728	3462.07
TCGA-AR-A0U4-01	0.4757	3573.88
TCGA-AR-A1AH-01	NA	5337.19
TCGA-AR-A1AI-01	0.3196	4009.3
TCGA-AR-A1AJ-01	0.2288	3272.34
TCGA-AR-A1AK-01	0.3532	1834.19
TCGA-AR-A1AL-01	0.1374	1668.82
TCGA-AR-A1AM-01	0.1198	1248
TCGA-AR-A1AN-01	0.198	2314.69
TCGA-AR-A1AO-01	0.0822	1991.88
TCGA-AR-A1AP-01	0.4775	1664.87
TCGA-AR-A1AQ-01	0.4377	4578
TCGA-AR-A1AR-01	0.4538	5283.98
TCGA-AR-A1AS-01	0.1741	2585.72
TCGA-AR-A1AT-01	0.339	4132.77
TCGA-AR-A1AU-01	0.0687	1845.56
TCGA-AR-A1AV-01	0.453	2365.77
TCGA-AR-A1AW-01	0.3543	2095.6
TCGA-AR-A1AX-01	0.1235	2862.42
TCGA-AR-A1AY-01	0.7126	5016.83
TCGA-AR-A24H-01	0.3474	5503.71
TCGA-AR-A24K-01	0.4726	2579.2
TCGA-AR-A24L-01	0.0761	2811.93
TCGA-AR-A24M-01	0.1844	2045.74
TCGA-AR-A24N-01	0.5796	2636.62
TCGA-AR-A24O-01	0.1327	2147.66
TCGA-AR-A24P-01	0.3721	2347.43
TCGA-AR-A24Q-01	0.256	2869.32
TCGA-AR-A24R-01	0.3928	2804.02
TCGA-AR-A24S-01	0.1313	2427.58
TCGA-AR-A24T-01	0.435	1862.81
TCGA-AR-A24U-01	0.1249	2731.23
TCGA-AR-A24V-01	0.209	2015.67
TCGA-AR-A24W-01	0.0932	2061.49
TCGA-AR-A24X-01	0.4533	1993.25
TCGA-AR-A24Z-01	0.1988	3381.15
TCGA-AR-A250-01	0.5602	3434.51
TCGA-AR-A251-01	0.0724	3460.07
TCGA-AR-A252-01	0.105	1894.22
TCGA-AR-A254-01	0.4244	8227.41
TCGA-AR-A255-01	0.3491	2827.3
TCGA-AR-A256-01	0.3954	5044.72
TCGA-AR-A2LE-01	0.2991	1484.86
TCGA-AR-A2LH-01	0.1991	2576.99
TCGA-AR-A2LJ-01	0.1096	1796.26
TCGA-AR-A2LK-01	0.3958	3232.1
TCGA-AR-A2LL-01	0.3934	2284.72
TCGA-AR-A2LM-01	0.2029	1388.32
TCGA-AR-A2LN-01	0.1593	1027.83
TCGA-AR-A2LO-01	0.2264	1663.41
TCGA-AR-A2LQ-01	0.1454	1651.6
TCGA-AR-A2LR-01	0.4181	3349.2
TCGA-AR-A5QM-01	NA	2081.91
TCGA-AR-A5QN-01	0.2608	1906.56
TCGA-AR-A5QP-01	0.3136	1956.43
TCGA-AR-A5QQ-01	0.2037	3344.92
TCGA-B6-A0I1-01	0.2719	4757.45
TCGA-B6-A0I2-01	NA	3464.16
TCGA-B6-A0I5-01	NA	2077.51
TCGA-B6-A0I6-01	NA	3833.21
TCGA-B6-A0I8-01	NA	2355.11
TCGA-B6-A0I9-01	NA	4094.04
TCGA-B6-A0IA-01	NA	2558.62
TCGA-B6-A0IB-01	NA	3200.42
TCGA-B6-A0IC-01	NA	1942.03
TCGA-B6-A0IE-01	NA	3250.6
TCGA-B6-A0IG-01	NA	3571.09
TCGA-B6-A0IH-01	NA	1502.53
TCGA-B6-A0IJ-01	NA	5666.94
TCGA-B6-A0IK-01	0.3234	3694.22
TCGA-B6-A0IM-01	NA	2047.59
TCGA-B6-A0IN-01	NA	3173.82
TCGA-B6-A0IO-01	NA	2337.18
TCGA-B6-A0IP-01	NA	2221.99
TCGA-B6-A0IQ-01	NA	6223.02
TCGA-B6-A0RE-01	0.4596	4560.5
TCGA-B6-A0RG-01	0.0937	2547.65
TCGA-B6-A0RH-01	NA	3806.7
TCGA-B6-A0RI-01	0.1376	2833.14
TCGA-B6-A0RL-01	0.5798	2946.91
TCGA-B6-A0RM-01	0.1795	1894.95
TCGA-B6-A0RN-01	0.3472	1643.76
TCGA-B6-A0RO-01	0.1425	2692.65
TCGA-B6-A0RP-01	0.1095	1581.61
TCGA-B6-A0RQ-01	NA	1339.65
TCGA-B6-A0RS-01	0.0954	3892.01
TCGA-B6-A0RT-01	0.1694	3815.64
TCGA-B6-A0RU-01	0.0939	4392.08
TCGA-B6-A0RV-01	0.1291	2638.62
TCGA-B6-A0WS-01	NA	2048.91
TCGA-B6-A0WT-01	0.103	2399.7
TCGA-B6-A0WV-01	0.2368	2863.95
TCGA-B6-A0WW-01	0.3372	2519.78
TCGA-B6-A0WX-01	0.282	3322.81
TCGA-B6-A0WY-01	0.1322	1624.31
TCGA-B6-A0WZ-01	0.2311	2213.62
TCGA-B6-A0X0-01	NA	1954.24
TCGA-B6-A0X1-01	0.098	5154.08
TCGA-B6-A0X4-01	0.0465	1484.52
TCGA-B6-A0X5-01	0.1506	3218.82
TCGA-B6-A0X7-01	0.2886	1531.79
TCGA-B6-A1KC-01	0.1327	2401.46
TCGA-B6-A1KF-01	0.5192	6418.01
TCGA-B6-A1KI-01	0.121	1696.99
TCGA-B6-A1KN-01	0.3423	6260.66
TCGA-B6-A2IU-01	0.1553	2217.03
TCGA-B6-A3ZX-01	0.1309	2650.61
TCGA-B6-A400-01	0.1512	4063.66
TCGA-B6-A401-01	0.2134	1911.13
TCGA-B6-A402-01	0.3986	3333.83
TCGA-B6-A408-01	0.1928	1493.86
TCGA-B6-A409-01	0.3262	4207.91
TCGA-B6-A40B-01	0.2108	2063.94
TCGA-B6-A40C-01	0.3861	2250.06
TCGA-BH-A0AU-01	0.0901	2182.46
TCGA-BH-A0AV-01	NA	5328.45
TCGA-BH-A0AW-01	0.2136	3142.11
TCGA-BH-A0AY-01	NA	2471.24
TCGA-BH-A0AZ-01	0.1223	2429.48
TCGA-BH-A0B0-01	NA	2049.25
TCGA-BH-A0B1-01	NA	2504.76
TCGA-BH-A0B3-01	0.1225	5541.97
TCGA-BH-A0B4-01	NA	2605.41
TCGA-BH-A0B5-01	0.2503	2229.52
TCGA-BH-A0B6-01	0.1734	2022.16
TCGA-BH-A0B7-01	NA	3083.63
TCGA-BH-A0B8-01	0.2674	1949.53
TCGA-BH-A0B9-01	0.4196	4491.81
TCGA-BH-A0BA-01	0.2214	2365.64
TCGA-BH-A0BC-01	0.2149	2633.43
TCGA-BH-A0BD-01	NA	3670.95
TCGA-BH-A0BF-01	0.1807	2201.5
TCGA-BH-A0BG-01	NA	2626.1
TCGA-BH-A0BJ-01	0.1179	2080.56
TCGA-BH-A0BL-01	NA	3485
TCGA-BH-A0BM-01	0.1318	1311.89
TCGA-BH-A0BO-01	NA	1449.25
TCGA-BH-A0BP-01	NA	1980
TCGA-BH-A0BQ-01	NA	1794.24
TCGA-BH-A0BR-01	NA	2456.56
TCGA-BH-A0BS-01	0.1094	2205.69
TCGA-BH-A0BT-01	0.0792	2971.93
TCGA-BH-A0BV-01	NA	2384.28
TCGA-BH-A0BW-01	NA	3029.15
TCGA-BH-A0BZ-01	0.2505	3594.37
TCGA-BH-A0C0-01	0.1981	2836.4
TCGA-BH-A0C1-01	NA	2419.88
TCGA-BH-A0C3-01	0.0831	2206.85
TCGA-BH-A0C7-01	NA	4366.87
TCGA-BH-A0DD-01	0.2834	9140.52
TCGA-BH-A0DE-01	NA	1424.45
TCGA-BH-A0DG-01	0.3282	2678.24
TCGA-BH-A0DH-01	0.4265	2350.44
TCGA-BH-A0DI-01	0.3462	1614.1
TCGA-BH-A0DK-01	0.5219	2564.01
TCGA-BH-A0DL-01	NA	2902.79
TCGA-BH-A0DO-01	NA	1702.26
TCGA-BH-A0DP-01	0.3314	1933.51
TCGA-BH-A0DQ-01	0.1201	2311.31
TCGA-BH-A0DS-01	0.5354	2107.11
TCGA-BH-A0DT-01	NA	1753.03
TCGA-BH-A0DV-01	0.1903	1622.53
TCGA-BH-A0DX-01	NA	2218.09
TCGA-BH-A0DZ-01	NA	3474.67
TCGA-BH-A0E0-01	0.2411	2511.07
TCGA-BH-A0E1-01	0.2109	3238.83
TCGA-BH-A0E2-01	0.1141	2968.95
TCGA-BH-A0E6-01	NA	3211.84
TCGA-BH-A0E7-01	NA	1740.81
TCGA-BH-A0E9-01	NA	1651.99
TCGA-BH-A0EA-01	NA	1213.86
TCGA-BH-A0EB-01	NA	2373.32
TCGA-BH-A0EE-01	NA	7135.14
TCGA-BH-A0EI-01	NA	1582.12
TCGA-BH-A0GY-01	0.3232	2308.29
TCGA-BH-A0GZ-01	0.1925	2508.5
TCGA-BH-A0H0-01	0.196	3370.25
TCGA-BH-A0H3-01	0.1523	1837.22
TCGA-BH-A0H5-01	NA	1576.22
TCGA-BH-A0H6-01	0.1485	1625.75
TCGA-BH-A0H7-01	0.1993	2479.54
TCGA-BH-A0H9-01	0.1017	2398.29
TCGA-BH-A0HA-01	0.2584	2100.17
TCGA-BH-A0HB-01	0.1476	2699.35
TCGA-BH-A0HF-01	0.0905	2128.46
TCGA-BH-A0HI-01	0.0977	2134.9
TCGA-BH-A0HK-01	0.5435	2249.15
TCGA-BH-A0HL-01	NA	2051.9
TCGA-BH-A0HN-01	0.13	1685.59
TCGA-BH-A0HO-01	NA	2073.31
TCGA-BH-A0HP-01	0.2386	2486.14
TCGA-BH-A0HQ-01	NA	2036.78
TCGA-BH-A0HU-01	NA	4029.92
TCGA-BH-A0HW-01	NA	2067.32
TCGA-BH-A0HX-01	0.216	2379.44
TCGA-BH-A0HY-01	0.3141	3673.45
TCGA-BH-A0RX-01	0.2269	3983.65
TCGA-BH-A0W3-01	0.0986	2032.94
TCGA-BH-A0W4-01	0.1632	1846.98
TCGA-BH-A0W5-01	0.1389	1334.06
TCGA-BH-A0W7-01	NA	2865.16
TCGA-BH-A0WA-01	0.166	3874.47
TCGA-BH-A18F-01	NA	2461.62
TCGA-BH-A18G-01	NA	3656.88
TCGA-BH-A18H-01	NA	1939.5
TCGA-BH-A18I-01	NA	1833.67
TCGA-BH-A18J-01	NA	2305.22
TCGA-BH-A18K-01	NA	2923.97
TCGA-BH-A18L-01	NA	3879.74
TCGA-BH-A18M-01	NA	1843.7
TCGA-BH-A18N-01	NA	1348.81
TCGA-BH-A18P-01	NA	3078.03
TCGA-BH-A18Q-01	NA	3542.33
TCGA-BH-A18R-01	NA	8064.95
TCGA-BH-A18S-01	NA	1826.65
TCGA-BH-A18T-01	NA	4776.95
TCGA-BH-A18U-01	NA	3686.21
TCGA-BH-A18V-01	0.3062	5194.98
TCGA-BH-A1EN-01	0.4061	3539.44
TCGA-BH-A1EO-01	0.0946	2284.96
TCGA-BH-A1ES-01	0.0573	2212.75
TCGA-BH-A1ET-01	0.1172	1738.31
TCGA-BH-A1EU-01	0.1191	1428.99
TCGA-BH-A1EV-01	0.2124	5062.02
TCGA-BH-A1EW-01	0.2597	2646.3
TCGA-BH-A1EX-01	0.2135	2342.13
TCGA-BH-A1EY-01	0.3127	1744.64
TCGA-BH-A1F0-01	0.1056	3279.68
TCGA-BH-A1F2-01	0.2273	3234.81
TCGA-BH-A1F5-01	0.0912	1847.38
TCGA-BH-A1F6-01	0.3542	3452.46
TCGA-BH-A1F8-01	0.083	2802.95
TCGA-BH-A1FB-01	0.11	1501.13
TCGA-BH-A1FC-01	0.5282	5659.3
TCGA-BH-A1FD-01	0.5287	3486.43
TCGA-BH-A1FE-01	0.0457	2619.11
TCGA-BH-A1FG-01	0.193	2358.18
TCGA-BH-A1FH-01	0.1167	1487.18
TCGA-BH-A1FJ-01	0.2395	3494.23
TCGA-BH-A1FL-01	0.4748	1821.26
TCGA-BH-A1FM-01	0.2747	5188.18
TCGA-BH-A1FN-01	0.0504	3973.33
TCGA-BH-A1FR-01	0.0688	1710.72
TCGA-BH-A1FU-01	0.1328	2495.5
TCGA-BH-A201-01	0.1942	2319.81
TCGA-BH-A202-01	0.3311	4213.31
TCGA-BH-A203-01	0.402	3519.55
TCGA-BH-A204-01	0.3959	3279.56
TCGA-BH-A208-01	0.0672	2212.93
TCGA-BH-A209-01	0.3088	3853.8
TCGA-BH-A28O-01	0.0949	1077
TCGA-BH-A28Q-01	0.2949	1760.42
TCGA-BH-A2L8-01	0.2319	1982.81
TCGA-BH-A42T-01	0.4132	3067.63
TCGA-BH-A42U-01	0.1845	1249.46
TCGA-BH-A42V-01	0.1666	1244.49
TCGA-BH-A5IZ-01	NA	4741.71
TCGA-BH-A5J0-01	NA	2071.83
TCGA-BH-A6R8-01	0.1218	1843.28
TCGA-BH-A6R9-01	0.2274	2097.31
TCGA-BH-A8FY-01	0.3575	2087.18
TCGA-BH-A8FZ-01	0.1172	1697.08
TCGA-BH-A8G0-01	0.2019	1114.3
TCGA-BH-AB28-01	NA	1840.35
TCGA-C8-A12K-01	NA	3952.26
TCGA-C8-A12L-01	NA	4129.75
TCGA-C8-A12M-01	NA	1671.63
TCGA-C8-A12N-01	NA	1620.16
TCGA-C8-A12O-01	NA	2728.6
TCGA-C8-A12P-01	NA	4224.94
TCGA-C8-A12Q-01	NA	2937.43
TCGA-C8-A12T-01	NA	3209.26
TCGA-C8-A12U-01	NA	3339.63
TCGA-C8-A12V-01	NA	3141.3
TCGA-C8-A12W-01	NA	2801.32
TCGA-C8-A12X-01	NA	2403.44
TCGA-C8-A12Y-01	NA	2435.98
TCGA-C8-A12Z-01	NA	4650.9
TCGA-C8-A130-01	NA	3248.79
TCGA-C8-A131-01	NA	3489.79
TCGA-C8-A132-01	NA	2147.36
TCGA-C8-A133-01	NA	1535.53
TCGA-C8-A134-01	NA	4690.34
TCGA-C8-A135-01	NA	3780.85
TCGA-C8-A137-01	NA	4648.14
TCGA-C8-A138-01	NA	3076.92
TCGA-C8-A1HE-01	0.3524	1925.83
TCGA-C8-A1HF-01	0.346	4699.67
TCGA-C8-A1HG-01	0.1048	3788.77
TCGA-C8-A1HI-01	0.1022	2613.56
TCGA-C8-A1HJ-01	0.1059	5325.05
TCGA-C8-A1HK-01	0.0972	3886.14
TCGA-C8-A1HL-01	0.1061	6589.69
TCGA-C8-A1HM-01	0.1333	6102.59
TCGA-C8-A1HN-01	0.0941	3260.03
TCGA-C8-A1HO-01	0.2592	2345.47
TCGA-C8-A26V-01	0.4369	2548.44
TCGA-C8-A26W-01	0.1234	5130.59
TCGA-C8-A26X-01	0.3821	3304.19
TCGA-C8-A26Y-01	0.1002	3429.78
TCGA-C8-A26Z-01	0.0723	2678.75
TCGA-C8-A273-01	0.1554	3092.27
TCGA-C8-A274-01	0.5126	2476.1
TCGA-C8-A275-01	0.4022	3965.68
TCGA-C8-A278-01	0.2089	2909.53
TCGA-C8-A27A-01	0.0483	4990.32
TCGA-C8-A27B-01	0.2814	6078.57
TCGA-C8-A3M7-01	0.3099	2821.27
TCGA-C8-A3M8-01	0.4964	2715.47
TCGA-C8-A8HP-01	0.1037	3704.22
TCGA-C8-A8HQ-01	0.3378	3530.23
TCGA-C8-A8HR-01	0.1109	1909.03
TCGA-D8-A13Y-01	NA	3758.25
TCGA-D8-A13Z-01	NA	3575.44
TCGA-D8-A140-01	NA	2793.83
TCGA-D8-A141-01	NA	1911.39
TCGA-D8-A142-01	NA	3881.36
TCGA-D8-A143-01	NA	5976.59
TCGA-D8-A145-01	NA	1438.79
TCGA-D8-A146-01	NA	2102.45
TCGA-D8-A147-01	NA	4746.71
TCGA-D8-A1J8-01	0.5166	4198.51
TCGA-D8-A1J9-01	0.3401	2497.5
TCGA-D8-A1JA-01	0.0462	2975.08
TCGA-D8-A1JB-01	0.1253	1488.22
TCGA-D8-A1JC-01	0.105	3002.18
TCGA-D8-A1JD-01	0.1672	2837.33
TCGA-D8-A1JE-01	0.1547	2558.94
TCGA-D8-A1JF-01	0.2243	3252.15
TCGA-D8-A1JG-01	0.3623	3646.88
TCGA-D8-A1JH-01	0.1459	1392.3
TCGA-D8-A1JI-01	0.1678	1543.9
TCGA-D8-A1JJ-01	0.2031	3036.04
TCGA-D8-A1JK-01	0.0859	2860.86
TCGA-D8-A1JL-01	0.255	4318.09
TCGA-D8-A1JM-01	0.5346	4124.49
TCGA-D8-A1JN-01	0.4526	3448.57
TCGA-D8-A1JP-01	0.249	2266.25
TCGA-D8-A1JS-01	0.1572	2681.31
TCGA-D8-A1JT-01	0.1695	2920.98
TCGA-D8-A1JU-01	0.1453	1463.81
TCGA-D8-A1X5-01	0.1861	2062.96
TCGA-D8-A1X6-01	0.1116	1918.79
TCGA-D8-A1X7-01	0.1443	2428.36
TCGA-D8-A1X8-01	0.2463	2275.34
TCGA-D8-A1X9-01	0.3486	3388.36
TCGA-D8-A1XA-01	0.2387	1616.86
TCGA-D8-A1XB-01	0.2928	1771.22
TCGA-D8-A1XC-01	0.2401	1574.11
TCGA-D8-A1XD-01	0.3036	1863.63
TCGA-D8-A1XF-01	0.7166	3780.2
TCGA-D8-A1XG-01	0.2364	1982.31
TCGA-D8-A1XJ-01	0.0659	4471.17
TCGA-D8-A1XK-01	0.344	4826.1
TCGA-D8-A1XL-01	0.2481	3228.87
TCGA-D8-A1XM-01	0.2017	2530.3
TCGA-D8-A1XO-01	0.1376	1707.02
TCGA-D8-A1XQ-01	0.2046	3796.18
TCGA-D8-A1XR-01	0.0555	4276.66
TCGA-D8-A1XS-01	0.1127	3196.79
TCGA-D8-A1XT-01	0.0695	3432.83
TCGA-D8-A1XU-01	0.2583	2217.45
TCGA-D8-A1XV-01	0.3147	2065.89
TCGA-D8-A1XW-01	0.2863	2102.31
TCGA-D8-A1XY-01	0.0573	1753.62
TCGA-D8-A1XZ-01	0.1867	2177.02
TCGA-D8-A1Y0-01	0.1052	2405.46
TCGA-D8-A1Y1-01	0.3095	2822.22
TCGA-D8-A1Y2-01	0.1209	2250.09
TCGA-D8-A1Y3-01	0.6435	4184.37
TCGA-D8-A27E-01	0.0697	1231.94
TCGA-D8-A27F-01	0.0967	4569.42
TCGA-D8-A27G-01	0.3629	2570.56
TCGA-D8-A27H-01	0.202	2494.64
TCGA-D8-A27I-01	0.1322	1560.87
TCGA-D8-A27K-01	0.2763	1951.7
TCGA-D8-A27L-01	0.1212	1475.55
TCGA-D8-A27M-01	0.124	2091.65
TCGA-D8-A27N-01	0.421	3336.99
TCGA-D8-A27P-01	0.1051	1534.63
TCGA-D8-A27R-01	0.0697	3215.1
TCGA-D8-A27T-01	0.0801	2200.45
TCGA-D8-A27V-01	0.1285	2214.35
TCGA-D8-A27W-01	0.1189	3452.87
TCGA-D8-A3Z5-01	0.2204	1253.3
TCGA-D8-A3Z6-01	0.3056	1806.17
TCGA-D8-A4Z1-01	0.131	1036.58
TCGA-D8-A73U-01	0.1836	1474.84
TCGA-D8-A73W-01	0.3569	1847.69
TCGA-D8-A73X-01	0.3386	1687.07
TCGA-E2-A105-01	0.3997	2465.28
TCGA-E2-A106-01	0.0617	1747.51
TCGA-E2-A107-01	0.3437	2800.33
TCGA-E2-A108-01	0.1669	1773.24
TCGA-E2-A109-01	0.4067	4317.2
TCGA-E2-A10A-01	NA	2590.89
TCGA-E2-A10B-01	0.2525	2021.31
TCGA-E2-A10C-01	0.2025	3490.06
TCGA-E2-A10E-01	0.2312	2281.97
TCGA-E2-A10F-01	0.2376	1874.41
TCGA-E2-A14N-01	0.2234	5795.14
TCGA-E2-A14O-01	NA	2958.09
TCGA-E2-A14P-01	NA	4114
TCGA-E2-A14Q-01	NA	2130.29
TCGA-E2-A14R-01	NA	6291.16
TCGA-E2-A14S-01	NA	2206.62
TCGA-E2-A14T-01	NA	2578.96
TCGA-E2-A14U-01	0.1008	1078.99
TCGA-E2-A14V-01	NA	4778.87
TCGA-E2-A14W-01	NA	3219.72
TCGA-E2-A14X-01	NA	3890.55
TCGA-E2-A14Y-01	NA	4248.1
TCGA-E2-A14Z-01	NA	2336.02
TCGA-E2-A150-01	NA	3356.99
TCGA-E2-A152-01	NA	2390.11
TCGA-E2-A153-01	NA	1545.17
TCGA-E2-A154-01	NA	2219.96
TCGA-E2-A155-01	NA	2944.55
TCGA-E2-A156-01	NA	1590.57
TCGA-E2-A158-01	NA	2836.85
TCGA-E2-A159-01	NA	3099.76
TCGA-E2-A15A-01	NA	3113.88
TCGA-E2-A15C-01	NA	1321.33
TCGA-E2-A15D-01	NA	1584.39
TCGA-E2-A15E-01	NA	2129.39
TCGA-E2-A15F-01	NA	1994.58
TCGA-E2-A15G-01	NA	1553.96
TCGA-E2-A15H-01	NA	3614.89
TCGA-E2-A15I-01	0.1082	1267.02
TCGA-E2-A15J-01	0.4351	2135.53
TCGA-E2-A15K-01	0.061	2966.44
TCGA-E2-A15L-01	NA	2548.46
TCGA-E2-A15M-01	NA	2801.25
TCGA-E2-A15O-01	NA	2090.82
TCGA-E2-A15P-01	NA	1764.46
TCGA-E2-A15R-01	NA	2233.05
TCGA-E2-A15S-01	NA	3173.93
TCGA-E2-A15T-01	NA	2968.48
TCGA-E2-A1AZ-01	0.3143	3850.88
TCGA-E2-A1B0-01	0.1714	3390.39
TCGA-E2-A1B1-01	0.103	3096.4
TCGA-E2-A1B4-01	0.126	1165.05
TCGA-E2-A1B5-01	0.2715	2377.01
TCGA-E2-A1B6-01	0.1249	2624.67
TCGA-E2-A1BC-01	0.2456	1474.68
TCGA-E2-A1BD-01	0.1779	2148.77
TCGA-E2-A1IE-01	0.2877	2616.28
TCGA-E2-A1IF-01	0.1166	2089.09
TCGA-E2-A1IG-01	0.2474	2187.71
TCGA-E2-A1IH-01	0.1644	2369.65
TCGA-E2-A1II-01	0.3822	2697.2
TCGA-E2-A1IJ-01	0.2078	1791.05
TCGA-E2-A1IK-01	0.0858	1893.89
TCGA-E2-A1IL-01	0.0915	1620.95
TCGA-E2-A1IN-01	0.234	2186.25
TCGA-E2-A1IO-01	0.1751	1520.62
TCGA-E2-A1IU-01	0.162	1501.79
TCGA-E2-A1L6-01	0.2691	1915.21
TCGA-E2-A1L7-01	0.4875	3728.9
TCGA-E2-A1L8-01	0.2306	1979.18
TCGA-E2-A1L9-01	0.2561	2186.74
TCGA-E2-A1LA-01	0.1737	2901.94
TCGA-E2-A1LB-01	0.2798	2503.13
TCGA-E2-A1LE-01	0.4166	2411.49
TCGA-E2-A1LG-01	0.1057	4192.36
TCGA-E2-A1LH-01	0.1403	2547.47
TCGA-E2-A1LI-01	0.3426	5863.45
TCGA-E2-A1LK-01	0.5464	3726.04
TCGA-E2-A1LL-01	0.2032	3139.96
TCGA-E2-A1LS-01	0.4574	3100.99
TCGA-E2-A2P5-01	0.3249	2514.89
TCGA-E2-A2P6-01	0.4185	2150.77
TCGA-E2-A3DX-01	0.1653	1253.43
TCGA-E2-A56Z-01	0.0807	2836.94
TCGA-E2-A570-01	0.2073	2069.97
TCGA-E2-A572-01	0.1723	1618.17
TCGA-E2-A573-01	0.0915	4716.8
TCGA-E2-A574-01	0.2192	4293.99
TCGA-E2-A576-01	0.4931	2346.06
TCGA-E2-A9RU-01	NA	3108.42
TCGA-E9-A1N3-01	0.1102	1962.84
TCGA-E9-A1N4-01	0.0979	1916
TCGA-E9-A1N5-01	0.1478	1843.38
TCGA-E9-A1N6-01	0.0999	3927.42
TCGA-E9-A1N8-01	0.522	3502.79
TCGA-E9-A1N9-01	0.1204	4131.08
TCGA-E9-A1NA-01	0.5497	2884.56
TCGA-E9-A1NC-01	0.1105	3210.25
TCGA-E9-A1ND-01	0.2856	3655.65
TCGA-E9-A1NE-01	0.1095	2451.45
TCGA-E9-A1NF-01	0.3042	2041.55
TCGA-E9-A1NG-01	0.0657	1700.94
TCGA-E9-A1NH-01	0.2234	1803.52
TCGA-E9-A1NI-01	0.286	2562.74
TCGA-E9-A1QZ-01	0.1668	2614.7
TCGA-E9-A1R0-01	0.2228	1834.22
TCGA-E9-A1R2-01	0.1216	2224.22
TCGA-E9-A1R3-01	0.102	1716.54
TCGA-E9-A1R4-01	0.1892	2276.3
TCGA-E9-A1R5-01	0.3273	2016.42
TCGA-E9-A1R6-01	0.2436	1768.33
TCGA-E9-A1R7-01	0.1831	3649.93
TCGA-E9-A1RA-01	0.2579	1803.67
TCGA-E9-A1RB-01	0.1137	4274.34
TCGA-E9-A1RC-01	0.7228	2410
TCGA-E9-A1RD-01	0.2823	2069.54
TCGA-E9-A1RE-01	0.3635	2183.59
TCGA-E9-A1RF-01	0.1868	2614.72
TCGA-E9-A1RG-01	0.1047	2596.38
TCGA-E9-A1RH-01	0.0759	4749.43
TCGA-E9-A1RI-01	0.2862	1858.87
TCGA-E9-A226-01	0.2149	2382.67
TCGA-E9-A227-01	0.1151	2016.87
TCGA-E9-A228-01	0.6228	4357.11
TCGA-E9-A229-01	0.0888	2265.26
TCGA-E9-A22A-01	0.3921	3157.52
TCGA-E9-A22B-01	0.396	2968.28
TCGA-E9-A22D-01	0.4632	3294.78
TCGA-E9-A22E-01	0.2278	2398.6
TCGA-E9-A22G-01	0.3069	4923.41
TCGA-E9-A22H-01	0.1511	3148.54
TCGA-E9-A243-01	0.1178	3393.72
TCGA-E9-A244-01	0.2603	3735.71
TCGA-E9-A245-01	0.0532	1912.41
TCGA-E9-A247-01	0.1433	2492.96
TCGA-E9-A248-01	0.1393	4001.73
TCGA-E9-A249-01	0.3553	2498.26
TCGA-E9-A24A-01	0.1141	2131.21
TCGA-E9-A295-01	0.3526	2446.89
TCGA-E9-A2JS-01	0.5939	3319.2
TCGA-E9-A2JT-01	0.2073	1358.12
TCGA-E9-A3HO-01	0.3222	2413.41
TCGA-E9-A3Q9-01	0.0658	1330.84
TCGA-E9-A3QA-01	0.1636	3023.38
TCGA-E9-A3X8-01	0.2118	1890.28
TCGA-E9-A54X-01	0.1416	1913.49
TCGA-E9-A54Y-01	0.3607	2613.22
TCGA-E9-A5FK-01	NA	1725.99
TCGA-E9-A5FL-01	NA	2182.39
TCGA-E9-A5UO-01	0.5436	1617.43
TCGA-E9-A5UP-01	0.4969	1243.88
TCGA-E9-A6HE-01	0.2146	3112.22
TCGA-EW-A1IW-01	0.4859	3023.29
TCGA-EW-A1IX-01	0.09	1219.85
TCGA-EW-A1IY-01	0.3132	3542.27
TCGA-EW-A1IZ-01	0.2887	1774.69
TCGA-EW-A1J1-01	0.078	2851.67
TCGA-EW-A1J2-01	0.2455	1270.06
TCGA-EW-A1J3-01	0.3097	7840.47
TCGA-EW-A1J5-01	0.2356	2460.44
TCGA-EW-A1J6-01	0.0876	2368.21
TCGA-EW-A1OV-01	0.2974	2616.33
TCGA-EW-A1OW-01	0.2058	4129.84
TCGA-EW-A1OX-01	0.412	2517.86
TCGA-EW-A1OY-01	0.1458	3380.59
TCGA-EW-A1OZ-01	0.4578	4977.36
TCGA-EW-A1P0-01	0.1402	2539.07
TCGA-EW-A1P1-01	0.1447	1739.46
TCGA-EW-A1P3-01	0.2153	2586.71
TCGA-EW-A1P4-01	0.0788	4643.89
TCGA-EW-A1P5-01	0.2067	1880.14
TCGA-EW-A1P6-01	0.1941	2012.91
TCGA-EW-A1P7-01	0.1366	2286.52
TCGA-EW-A1P8-01	0.2631	4600.84
TCGA-EW-A1PA-01	0.2215	1979.4
TCGA-EW-A1PB-01	0.1575	2656.7
TCGA-EW-A1PC-01	0.3113	7123.5
TCGA-EW-A1PD-01	0.1758	3367.98
TCGA-EW-A1PE-01	0.1626	1811.3
TCGA-EW-A1PF-01	0.0913	1901.48
TCGA-EW-A1PG-01	0.1298	1866.05
TCGA-EW-A1PH-01	0.0821	4207.29
TCGA-EW-A2FR-01	0.0611	2317.67
TCGA-EW-A2FS-01	0.2844	2146.46
TCGA-EW-A2FV-01	0.166	4769.51
TCGA-EW-A2FW-01	0.1819	4509.24
TCGA-EW-A3E8-01	0.4222	1425.27
TCGA-EW-A3U0-01	0.1188	2656.82
TCGA-EW-A423-01	0.4187	2626.39
TCGA-EW-A424-01	0.5158	2061.06
TCGA-EW-A6S9-01	0.1492	2236.12
TCGA-EW-A6SA-01	0.3943	3022.17
TCGA-EW-A6SB-01	0.3883	3445.7
TCGA-EW-A6SC-01	0.0728	2391.03
TCGA-EW-A6SD-01	0.1434	2841.85
TCGA-GI-A2C8-01	0.2828	1439.83
TCGA-GI-A2C9-01	0.3724	2852.86
TCGA-GM-A2D9-01	0.3318	2139.31
TCGA-GM-A2DA-01	0.1005	3435.27
TCGA-GM-A2DB-01	0.1102	2875.88
TCGA-GM-A2DC-01	0.2614	1120.81
TCGA-GM-A2DD-01	0.1919	2404.79
TCGA-GM-A2DF-01	0.3004	3501.9
TCGA-GM-A2DH-01	0.3754	3642.24
TCGA-GM-A2DI-01	0.1378	1897.42
TCGA-GM-A2DK-01	0.2468	1877.52
TCGA-GM-A2DL-01	0.3467	2584.19
TCGA-GM-A2DM-01	0.2012	1338.15
TCGA-GM-A2DN-01	0.2787	2217.85
TCGA-GM-A2DO-01	0.1797	1997.81
TCGA-GM-A3NW-01	0.238	1885.15
TCGA-GM-A3NY-01	0.3425	2145.77
TCGA-GM-A3XG-01	0.0859	1220.71
TCGA-GM-A3XL-01	0.3732	3983.62
TCGA-GM-A3XN-01	0.1626	1549.96
TCGA-GM-A4E0-01	0.2565	1079.92
TCGA-GM-A5PV-01	0.1327	1366.67
TCGA-GM-A5PX-01	0.2039	1581.13
TCGA-HN-A2NL-01	0.5182	4819.97
TCGA-HN-A2OB-01	NA	1284.67
TCGA-JL-A3YW-01	0.3682	1986.43
TCGA-JL-A3YX-01	0.1886	2572.55
TCGA-LD-A66U-01	0.2076	1748.4
TCGA-LD-A74U-01	0.2624	1773.92
TCGA-LD-A7W5-01	0.33	1706.92
TCGA-LD-A7W6-01	0.2871	1745.29
TCGA-LD-A9QF-01	NA	2316.53
TCGA-LL-A440-01	0.1385	1410.41
TCGA-LL-A441-01	0.356	2160.92
TCGA-LL-A442-01	0.1691	1556.45
TCGA-LL-A50Y-01	0.3968	1758.63
TCGA-LL-A5YL-01	0.4377	3698.55
TCGA-LL-A5YM-01	0.3921	2671.31
TCGA-LL-A5YN-01	0.2008	2114.71
TCGA-LL-A5YO-01	0.1399	2841.25
TCGA-LL-A5YP-01	0.3297	3716.35
TCGA-LL-A6FP-01	0.1259	2633.85
TCGA-LL-A6FQ-01	0.2396	2371.96
TCGA-LL-A6FR-01	0.0629	3041.92
TCGA-LL-A73Y-01	0.0716	2093.93
TCGA-LL-A73Z-01	0.1742	2786.5
TCGA-LL-A740-01	0.4379	2337.95
TCGA-LL-A7SZ-01	0.2385	2839.72
TCGA-LL-A7T0-01	0.2225	2806.92
TCGA-LL-A8F5-01	0.2214	4123.88
TCGA-LL-A9Q3-01	NA	2503.05
TCGA-LQ-A4E4-01	0.4212	3051.51
TCGA-MS-A51U-01	0.1483	1240.07
TCGA-OK-A5Q2-01	NA	2374.29
TCGA-OL-A5D6-01	NA	2081.95
TCGA-OL-A5D7-01	NA	5043.6
TCGA-OL-A5D8-01	NA	1979.05
TCGA-OL-A5DA-01	NA	1635.92
TCGA-OL-A5RU-01	0.2094	1950.23
TCGA-OL-A5RV-01	0.1897	1348.29
TCGA-OL-A5RW-01	0.0626	3582.12
TCGA-OL-A5RX-01	0.2034	1356.48
TCGA-OL-A5RY-01	0.2128	2352.02
TCGA-OL-A5RZ-01	0.1971	2661.1
TCGA-OL-A5S0-01	0.374	3796.34
TCGA-OL-A66H-01	0.1621	2067.46
TCGA-OL-A66I-01	0.4722	3437.59
TCGA-OL-A66J-01	0.2284	1430.67
TCGA-OL-A66K-01	0.3834	1621.48
TCGA-OL-A66L-01	0.3613	1719.74
TCGA-OL-A66N-01	0.3166	2607.31
TCGA-OL-A66O-01	0.3323	2648.68
TCGA-OL-A66P-01	0.1696	2469.94
TCGA-OL-A6VO-01	0.3054	4214.42
TCGA-OL-A6VQ-01	NA	1586.2
TCGA-OL-A6VR-01	0.1327	1406.45
TCGA-OL-A97C-01	NA	2188.54
TCGA-PE-A5DC-01	NA	2970.51
TCGA-PE-A5DD-01	NA	1825.55
TCGA-PE-A5DE-01	NA	2301.38
TCGA-PL-A8LV-01	NA	3076.97
TCGA-PL-A8LX-01	NA	1619.33
TCGA-PL-A8LY-01	NA	1724.62
TCGA-PL-A8LZ-01	0.2586	3911.08
TCGA-S3-A6ZF-01	0.3296	2941.34
TCGA-S3-A6ZG-01	0.4318	2586.64
TCGA-S3-A6ZH-01	0.1434	3731.04
TCGA-S3-AA0Z-01	NA	5632.79
TCGA-S3-AA10-01	NA	4505.65
TCGA-S3-AA11-01	NA	2009.92
TCGA-S3-AA12-01	NA	1621.11
TCGA-S3-AA14-01	NA	2326.31
TCGA-S3-AA15-01	NA	3056.91
TCGA-S3-AA17-01	NA	2769.89
TCGA-UL-AAZ6-01	NA	2758.5
TCGA-UU-A93S-01	NA	5771.51
TCGA-V7-A7HQ-01	0.141	1715.65
TCGA-W8-A86G-01	0.1469	1300.85
TCGA-WT-AB41-01	NA	1829.57
TCGA-WT-AB44-01	NA	1836.06
TCGA-XX-A899-01	0.246	1583.86
TCGA-XX-A89A-01	0.1061	1917.76
TCGA-Z7-A8R5-01	NA	1700.83
TCGA-Z7-A8R6-01	NA	3241.91
TCGA-A7-A0DC-01	0.1265
TCGA-BH-A0B2-01	0.3799
TCGA-E2-A1IP-01	0.1208
TCGA-2A-A8VL-01	NA	1585.88
TCGA-2A-A8VO-01	NA	1630.98
TCGA-2A-A8VT-01	NA	1262.34
TCGA-2A-A8VV-01	NA	1346.98
TCGA-2A-A8VX-01	NA	1667.77
TCGA-2A-A8W1-01	NA	2073.69
TCGA-2A-A8W3-01	NA	1493.13
TCGA-2A-AAYF-01	NA	1936.43
TCGA-2A-AAYO-01	NA	1648.84
TCGA-2A-AAYU-01	NA	1407.11
TCGA-4L-AA1F-01	NA	1814.01
TCGA-CH-5737-01	0.1152	2211.33
TCGA-CH-5738-01	0.0749	1402.75
TCGA-CH-5739-01	0.1009	1527.25
TCGA-CH-5740-01	0.0939	1595.77
TCGA-CH-5741-01	0.1291	2271.84
TCGA-CH-5743-01	0.063	1249.42
TCGA-CH-5744-01	0.0937	1909.23
TCGA-CH-5745-01	0.1173	1674.32
TCGA-CH-5746-01	0.103	1566.51
TCGA-CH-5748-01	0.1452	1868.5
TCGA-CH-5750-01	0.215	1942.83
TCGA-CH-5751-01	0.1543	2328.03
TCGA-CH-5752-01	0.2039	1737.27
TCGA-CH-5753-01	0.1441	1854.13
TCGA-CH-5754-01	0.1798	2091.3
TCGA-CH-5761-01	0.179	2455.08
TCGA-CH-5762-01	0.1919	1614.04
TCGA-CH-5763-01	0.1144	1408.99
TCGA-CH-5764-01	0.2242	1481.84
TCGA-CH-5765-01	0.1928	1624.83
TCGA-CH-5766-01	0.1081	1861.2
TCGA-CH-5767-01	0.1379	2139.22
TCGA-CH-5768-01	0.0802	1894.46
TCGA-CH-5769-01	0.1723	2104.41
TCGA-CH-5771-01	0.1391	1534.15
TCGA-CH-5772-01	0.1742	2263.33
TCGA-CH-5788-01	0.1055	2499.2
TCGA-CH-5789-01	0.059	1574.28
TCGA-CH-5790-01	0.1062	1650.13
TCGA-CH-5791-01	0.0717	2394.39
TCGA-CH-5792-01	0.1139	1569.13
TCGA-CH-5794-01	0.1481	1674.94
TCGA-EJ-5494-01	0.0979	1875.41
TCGA-EJ-5495-01	0.1412	1670.26
TCGA-EJ-5496-01	0.1469	1538.95
TCGA-EJ-5497-01	0.1066	1606.04
TCGA-EJ-5498-01	0.0532	1388.95
TCGA-EJ-5499-01	0.089	2058.76
TCGA-EJ-5501-01	0.2527	1411.42
TCGA-EJ-5502-01	0.0876	1468.39
TCGA-EJ-5503-01	0.0567	1433.2
TCGA-EJ-5504-01	0.166	1982.28
TCGA-EJ-5505-01	0.1958	1883.17
TCGA-EJ-5506-01	0.068	1368.8
TCGA-EJ-5507-01	0.0568	2200.06
TCGA-EJ-5508-01	0.1603	1450.88
TCGA-EJ-5509-01	0.1167	1635.09
TCGA-EJ-5510-01	0.1465	1518.52
TCGA-EJ-5511-01	0.1796	1505.79
TCGA-EJ-5512-01	0.1846	1454.77
TCGA-EJ-5514-01	0.2057	1745.61
TCGA-EJ-5515-01	0.064	1773.57
TCGA-EJ-5516-01	0.083	1829.73
TCGA-EJ-5517-01	0.0926	2375.59
TCGA-EJ-5518-01	0.2903	1713.22
TCGA-EJ-5519-01	0.1741	1921.85
TCGA-EJ-5521-01	0.094	2137.15
TCGA-EJ-5522-01	0.1868	1644.73
TCGA-EJ-5524-01	0.1928	1732.98
TCGA-EJ-5525-01	0.0727	1938.62
TCGA-EJ-5526-01	0.1747	1947.77
TCGA-EJ-5527-01	0.1402	1355.2
TCGA-EJ-5530-01	0.0643	1542.97
TCGA-EJ-5531-01	0.0965	1855.52
TCGA-EJ-5532-01	0.0688	1844.6
TCGA-EJ-5542-01	0.0879	1900.23
TCGA-EJ-7115-01	0.1487	1424.83
TCGA-EJ-7123-01	0.1012	1722.36
TCGA-EJ-7125-01	0.1481	1604.52
TCGA-EJ-7218-01	0.0904	1587.28
TCGA-EJ-7312-01	0.157	2524.37
TCGA-EJ-7314-01	0.1492	1700.54
TCGA-EJ-7315-01	0.1639	2408.73
TCGA-EJ-7317-01	0.1002	1818.58
TCGA-EJ-7318-01	0.1987	1870.46
TCGA-EJ-7321-01	0.1131	1025.95
TCGA-EJ-7325-01	0.1358	1434.64
TCGA-EJ-7327-01	0.0844	1428.56
TCGA-EJ-7328-01	0.1349	1316.24
TCGA-EJ-7330-01	0.1319	1559.66
TCGA-EJ-7331-01	0.0834	1741.13
TCGA-EJ-7781-01	0.1528	1594.82
TCGA-EJ-7782-01	0.0866	1364.75
TCGA-EJ-7783-01	0.145	1135.88
TCGA-EJ-7784-01	0.1504	1634.21
TCGA-EJ-7785-01	0.1177	1313.44
TCGA-EJ-7786-01	0.1138	1589.75
TCGA-EJ-7788-01	0.1883	1800.2
TCGA-EJ-7789-01	0.0515	1808.29
TCGA-EJ-7791-01	0.089	1426.15
TCGA-EJ-7792-01	0.093	1407.48
TCGA-EJ-7793-01	0.0867	1500.04
TCGA-EJ-7794-01	0.0818	1310.08
TCGA-EJ-7797-01	0.0631	1647.8
TCGA-EJ-8468-01	0.2279	1224.32
TCGA-EJ-8469-01	0.0899	1698.59
TCGA-EJ-8470-01	0.1253	1687.91
TCGA-EJ-8472-01	0.3168	1658.52
TCGA-EJ-8474-01	0.3795	1837.06
TCGA-EJ-A46B-01	0.0759	1353.33
TCGA-EJ-A46D-01	0.0592	1303.22
TCGA-EJ-A46E-01	0.0668	1016.82
TCGA-EJ-A46F-01	0.0878	2155.25
TCGA-EJ-A46G-01	0.26	1999.76
TCGA-EJ-A46H-01	0.0562	960.159
TCGA-EJ-A46I-01	0.0738	1232.57
TCGA-EJ-A65B-01	0.0608	2190.29
TCGA-EJ-A65D-01	0.1228	1877.75
TCGA-EJ-A65E-01	0.1972	1887.38
TCGA-EJ-A65F-01	0.1119	1428.47
TCGA-EJ-A65G-01	0.0932	1830.92
TCGA-EJ-A65J-01	0.1039	2089.85
TCGA-EJ-A65M-01	0.109	2364.82
TCGA-EJ-A6RA-01	0.0787	1694.08
TCGA-EJ-A6RC-01	0.1113	1402.06
TCGA-EJ-A7NF-01	0.0815	1550.87
TCGA-EJ-A7NG-01	0.0663	1266.87
TCGA-EJ-A7NH-01	0.1115	1354.9
TCGA-EJ-A7NJ-01	0.0645	1436.29
TCGA-EJ-A7NK-01	0.0949	1204.8
TCGA-EJ-A7NM-01	0.2193	1764.55
TCGA-EJ-A7NN-01	0.2885	1889.79
TCGA-EJ-A8FN-01	0.1117	1860.48
TCGA-EJ-A8FO-01	NA	1492.98
TCGA-EJ-A8FP-01	NA	1309.5
TCGA-EJ-A8FS-01	0.2379	1616.75
TCGA-EJ-A8FU-01	NA	1190.54
TCGA-EJ-AB20-01	NA	1234.32
TCGA-EJ-AB27-01	NA	1617.45
TCGA-FC-7708-01	0.1709	1409.01
TCGA-FC-7961-01	0.2115	2618.92
TCGA-FC-A4JI-01	0.1669	3855.71
TCGA-FC-A5OB-01	0.2257	2717.3
TCGA-FC-A66V-01	0.0496	1538.25
TCGA-FC-A6HD-01	0.286	2134.83
TCGA-FC-A8O0-01	NA	1205.36
TCGA-G9-6329-01	0.086	1654.58
TCGA-G9-6332-01	0.1515	2241.88
TCGA-G9-6333-01	0.0948	1603.79
TCGA-G9-6336-01	0.0946	1844.16
TCGA-G9-6338-01	0.1211	1222.58
TCGA-G9-6339-01	0.2044	1640.76
TCGA-G9-6342-01	0.1155	1834.25
TCGA-G9-6343-01	0.0971	1998.25
TCGA-G9-6347-01	0.0747	1635.08
TCGA-G9-6348-01	0.2352	1902.34
TCGA-G9-6351-01	0.0686	1675.12
TCGA-G9-6353-01	0.0814	1383.96
TCGA-G9-6354-01	0.0915	2008.91
TCGA-G9-6356-01	0.169	1540.24
TCGA-G9-6361-01	0.1301	1367.93
TCGA-G9-6362-01	0.4308	1791.22
TCGA-G9-6363-01	0.0789	2900.08
TCGA-G9-6364-01	0.0725	1744.1
TCGA-G9-6365-01	0.0672	1395.74
TCGA-G9-6366-01	0.0863	2332.16
TCGA-G9-6367-01	0.0703	1553.89
TCGA-G9-6369-01	0.2455	2135.68
TCGA-G9-6370-01	0.0768	1249.61
TCGA-G9-6371-01	0.2375	2200.12
TCGA-G9-6373-01	0.0938	1889.18
TCGA-G9-6377-01	0.1307	1955.52
TCGA-G9-6378-01	0.1387	1777.38
TCGA-G9-6379-01	0.2109	1937.16
TCGA-G9-6384-01	0.1367	1668.52
TCGA-G9-6385-01	0.0724	1514.51
TCGA-G9-6494-01	0.277	1654.68
TCGA-G9-6496-01	0.1104	1300.77
TCGA-G9-6498-01	0.127	1813.72
TCGA-G9-6499-01	0.205	1840.99
TCGA-G9-7509-01	NA	1653.71
TCGA-G9-7510-01	0.1804	1599.56
TCGA-G9-7519-01	0.1598	1943.17
TCGA-G9-7521-01	0.0781	1942.15
TCGA-G9-7522-01	0.0597	1494.04
TCGA-G9-7523-01	0.1027	1340.62
TCGA-G9-7525-01	0.1413	2252.56
TCGA-G9-A9S0-01	NA	2147.83
TCGA-G9-A9S4-01	NA	1449.2
TCGA-G9-A9S7-01	NA	1698.62
TCGA-H9-7775-01	0.2301	1507.34
TCGA-H9-A6BX-01	0.0569	1180.12
TCGA-H9-A6BY-01	0.0838	1761.93
TCGA-HC-7075-01	0.1334	1952.07
TCGA-HC-7077-01	0.2423	1783.71
TCGA-HC-7078-01	0.0888	1678.63
TCGA-HC-7079-01	0.1368	1133.72
TCGA-HC-7080-01	0.1526	2022.65
TCGA-HC-7081-01	0.2428	1433.44
TCGA-HC-7209-01	0.1872	1768.96
TCGA-HC-7210-01	0.1092	1710.69
TCGA-HC-7211-01	0.1143	1771.98
TCGA-HC-7212-01	0.0738	1463.24
TCGA-HC-7213-01	0.0641	1737.22
TCGA-HC-7230-01	0.0807	1842.74
TCGA-HC-7231-01	0.1237	1561.47
TCGA-HC-7232-01	0.2579	1404.21
TCGA-HC-7233-01	0.2097	1885.45
TCGA-HC-7736-01	0.0949	1462.83
TCGA-HC-7737-01	0.0947	1584.46
TCGA-HC-7738-01	0.1078	1784.19
TCGA-HC-7740-01	0.0877	1294.9
TCGA-HC-7742-01	0.1676	2630.77
TCGA-HC-7744-01	0.1078	1961.42
TCGA-HC-7745-01	0.1779	1418.75
TCGA-HC-7747-01	0.1039	1494.17
TCGA-HC-7748-01	0.1017	1431.79
TCGA-HC-7749-01	0.2939	1580.14
TCGA-HC-7750-01	0.0908	1466.14
TCGA-HC-7752-01	0.1508	1202.04
TCGA-HC-7817-01	0.1187	1426.63
TCGA-HC-7818-01	0.0983	1514.15
TCGA-HC-7819-01	0.1464	1855.28
TCGA-HC-7820-01	0.0892	1821.66
TCGA-HC-7821-01	0.2061	1822.55
TCGA-HC-8213-01	0.0801	1593.97
TCGA-HC-8216-01	0.1004	2048.25
TCGA-HC-8256-01	0.1944	1959.75
TCGA-HC-8257-01	0.1293	1652.81
TCGA-HC-8258-01	0.0983	1523.3
TCGA-HC-8259-01	0.0659	1663.38
TCGA-HC-8260-01	0.071	1426.18
TCGA-HC-8261-01	0.0814	1505.02
TCGA-HC-8262-01	0.1363	1504.93
TCGA-HC-8264-01	0.1334	1713.99
TCGA-HC-8265-01	0.0943	2051.88
TCGA-HC-8266-01	0.12	1460.09
TCGA-HC-A48F-01	0.3601	1920.93
TCGA-HC-A4ZV-01	0.1868	1482.48
TCGA-HC-A631-01	0.3945	1861.87
TCGA-HC-A632-01	0.0862	1839.7
TCGA-HC-A6AL-01	0.2014	2599.54
TCGA-HC-A6AN-01	0.1197	1884.06
TCGA-HC-A6AO-01	0.1347	2557.96
TCGA-HC-A6AP-01	0.1504	2007.76
TCGA-HC-A6AQ-01	0.2111	1881
TCGA-HC-A6AS-01	0.148	1634.54
TCGA-HC-A6HX-01	0.0585	1597.16
TCGA-HC-A6HY-01	0.0549	1868.85
TCGA-HC-A76W-01	0.359	1778.78
TCGA-HC-A76X-01	0.1615	1696.14
TCGA-HC-A8CY-01	NA	2023.48
TCGA-HC-A8D0-01	NA	1261.38
TCGA-HC-A8D1-01	NA	1275.45
TCGA-HC-A9TE-01	NA	1625.03
TCGA-HC-A9TH-01	NA	2073.91
TCGA-HI-7168-01	0.0946	1928.83
TCGA-HI-7169-01	0.0852	873.884
TCGA-HI-7170-01	0.1593	1506.81
TCGA-HI-7171-01	0.0692	1487.96
TCGA-J4-8198-01	0.2036	1478.13
TCGA-J4-8200-01	0.1613	1540.41
TCGA-J4-A67K-01	0.099	1646.37
TCGA-J4-A67L-01	0.1288	1991.36
TCGA-J4-A67M-01	0.1961	1757.37
TCGA-J4-A67N-01	0.0538	1878.25
TCGA-J4-A67O-01	0.0636	1762.44
TCGA-J4-A67Q-01	0.0928	1369.58
TCGA-J4-A67R-01	0.0807	1745.69
TCGA-J4-A67S-01	0.0769	1918.36
TCGA-J4-A67T-01	0.07	1598.35
TCGA-J4-A6G1-01	0.1139	1450.01
TCGA-J4-A6G3-01	0.2307	1768.62
TCGA-J4-A6M7-01	0.0629	1346.24
TCGA-J4-A83I-01	NA	1115.55
TCGA-J4-A83J-01	NA	1819.81
TCGA-J4-A83K-01	0.0623	1325.88
TCGA-J4-A83L-01	0.1128	1566.08
TCGA-J4-A83M-01	0.1866	1466.72
TCGA-J4-A83N-01	0.1321	1833.06
TCGA-J4-AATV-01	NA	1218.37
TCGA-J4-AATZ-01	NA	1643.13
TCGA-J4-AAU2-01	NA	1672.71
TCGA-J9-A52B-01	0.0451	1238.13
TCGA-J9-A52C-01	0.1934	1314.37
TCGA-J9-A52D-01	0.2113	1814.05
TCGA-J9-A52E-01	0.1076	1808.81
TCGA-J9-A8CK-01	0.0555	1444.62
TCGA-J9-A8CL-01	0.1406	1690.27
TCGA-J9-A8CM-01	0.1256	1588.64
TCGA-J9-A8CN-01	0.1336	1772.5
TCGA-J9-A8CP-01	0.0623	1589.5
TCGA-KC-A4BL-01	0.0769	1268.18
TCGA-KC-A4BN-01	0.0854	1573.38
TCGA-KC-A4BR-01	0.0967	1168.41
TCGA-KC-A4BV-01	0.1301	1299.67
TCGA-KC-A7F3-01	0.0818	1645.56
TCGA-KC-A7F5-01	0.1207	1820.01
TCGA-KC-A7F6-01	0.1257	1542.28
TCGA-KC-A7FA-01	0.1091	2392
TCGA-KC-A7FD-01	0.246	2083.14
TCGA-KC-A7FE-01	0.0668	1363.08
TCGA-KK-A59V-01	0.2534	1789.13
TCGA-KK-A59X-01	0.2016	2237.59
TCGA-KK-A59Y-01	0.083	1876.07
TCGA-KK-A59Z-01	0.1061	2195.31
TCGA-KK-A5A1-01	0.1863	2594.9
TCGA-KK-A6DY-01	0.0792	1389.56
TCGA-KK-A6E0-01	0.1619	1798.15
TCGA-KK-A6E1-01	0.0963	2226.64
TCGA-KK-A6E2-01	0.3963	1465.06
TCGA-KK-A6E3-01	0.1167	2089.51
TCGA-KK-A6E4-01	0.1404	2370.59
TCGA-KK-A6E5-01	0.1016	1768.55
TCGA-KK-A6E6-01	0.246	1732.9
TCGA-KK-A6E7-01	0.1204	2363.76
TCGA-KK-A6E8-01	0.1196	2375.25
TCGA-KK-A7AP-01	0.2736	1219.27
TCGA-KK-A7AQ-01	0.1444	1694.2
TCGA-KK-A7AU-01	0.125	1661.53
TCGA-KK-A7AV-01	0.1199	1602.78
TCGA-KK-A7AW-01	0.3082	2097.23
TCGA-KK-A7AY-01	0.1237	1264.79
TCGA-KK-A7AZ-01	0.2895	1648.91
TCGA-KK-A7B0-01	0.1248	1522.27
TCGA-KK-A7B1-01	0.128	1587.8
TCGA-KK-A7B2-01	0.0784	1668.73
TCGA-KK-A7B3-01	0.1637	1619.44
TCGA-KK-A7B4-01	0.0959	1778.91
TCGA-KK-A8I4-01	NA	2334.06
TCGA-KK-A8I5-01	NA	1484.24
TCGA-KK-A8I6-01	NA	1630.85
TCGA-KK-A8I7-01	NA	1561.26
TCGA-KK-A8I8-01	NA	1739.1
TCGA-KK-A8I9-01	NA	1524.11
TCGA-KK-A8IA-01	NA	2016.28
TCGA-KK-A8IB-01	NA	1714.98
TCGA-KK-A8IC-01	NA	1338.59
TCGA-KK-A8ID-01	NA	2606.97
TCGA-KK-A8IF-01	NA	1581.62
TCGA-KK-A8IG-01	NA	1582.43
TCGA-KK-A8IH-01	NA	1751.66
TCGA-KK-A8II-01	NA	1662.99
TCGA-KK-A8IJ-01	0.1721	1860.85
TCGA-KK-A8IK-01	NA	2471.68
TCGA-KK-A8IL-01	NA	1784.86
TCGA-KK-A8IM-01	NA	1458.95
TCGA-M7-A71Y-01	0.0836	1438.08
TCGA-M7-A71Z-01	0.2005	1638.27
TCGA-M7-A720-01	0.0712	1289.62
TCGA-M7-A721-01	0.1088	1728.36
TCGA-M7-A722-01	NA	1464.97
TCGA-M7-A723-01	0.0842	1684.04
TCGA-M7-A724-01	0.3844	1963.91
TCGA-M7-A725-01	0.3058	2053.52
TCGA-MG-AAMC-01	NA	1501.82
TCGA-QU-A6IL-01	0.0973	1975.76
TCGA-QU-A6IM-01	0.0943	2161.62
TCGA-QU-A6IN-01	0.089	1718.97
TCGA-QU-A6IO-01	0.1552	2489.1
TCGA-QU-A6IP-01	0.0853	1494.58
TCGA-SU-A7E7-01	0.1403	1147.15
TCGA-TK-A8OK-01	NA	1313.16
TCGA-TP-A8TT-01	NA	1509.12
TCGA-TP-A8TV-01	NA	1593.96
TCGA-V1-A8MF-01	NA	1506.94
TCGA-V1-A8MG-01	NA	1649.16
TCGA-V1-A8MJ-01	NA	1723.42
TCGA-V1-A8MK-01	NA	1431.9
TCGA-V1-A8ML-01	NA	1563.13
TCGA-V1-A8MM-01	NA	1616.56
TCGA-V1-A8MU-01	NA	1556.72
TCGA-V1-A8WL-01	NA	1776.11
TCGA-V1-A8WN-01	NA	1408.18
TCGA-V1-A8WS-01	NA	1502.16
TCGA-V1-A8WV-01	NA	1777.78
TCGA-V1-A8WW-01	NA	1610.5
TCGA-V1-A8X3-01	NA	1092.97
TCGA-V1-A9O5-01	NA	2478.68
TCGA-V1-A9O7-01	NA	1393.53
TCGA-V1-A9O9-01	NA	1579.7
TCGA-V1-A9OA-01	NA	1289.75
TCGA-V1-A9OF-01	NA	1819.28
TCGA-V1-A9OH-01	NA	1756.58
TCGA-V1-A9OL-01	NA	2282.91
TCGA-V1-A9OQ-01	NA	1883.96
TCGA-V1-A9OT-01	NA	1126.03
TCGA-V1-A9OX-01	NA	1758
TCGA-V1-A9OY-01	NA	1618.21
TCGA-V1-A9Z7-01	NA	1848.91
TCGA-V1-A9Z8-01	NA	1682.05
TCGA-V1-A9Z9-01	NA	1780.72
TCGA-V1-A9ZG-01	NA	1669.36
TCGA-V1-A9ZI-01	NA	1903.81
TCGA-V1-A9ZK-01	NA	1470.41
TCGA-V1-A9ZR-01	NA	1254.63
TCGA-VN-A88I-01	0.1157	1026.76
TCGA-VN-A88K-01	0.1637	1613.37
TCGA-VN-A88L-01	0.0807	1625.82
TCGA-VN-A88M-01	0.074	1501.26
TCGA-VN-A88N-01	NA	2304.74
TCGA-VN-A88O-01	0.1245	1419.58
TCGA-VN-A88P-01	0.1595	1803.68
TCGA-VN-A88Q-01	0.0968	1517.04
TCGA-VN-A88R-01	NA	2248.7
TCGA-VN-A943-01	NA	1648.95
TCGA-VP-A872-01	0.1362	2069.31
TCGA-VP-A875-01	0.1379	1318.9
TCGA-VP-A876-01	0.1279	1690.7
TCGA-VP-A878-01	0.1253	1411.25
TCGA-VP-A879-01	0.1517	1199.47
TCGA-VP-A87B-01	0.2192	1748.57
TCGA-VP-A87C-01	0.1109	1434.46
TCGA-VP-A87D-01	0.2112	1676.41
TCGA-VP-A87E-01	0.0907	1289.24
TCGA-VP-A87H-01	0.1937	1578.18
TCGA-VP-A87J-01	0.099	1890.59
TCGA-VP-A87K-01	0.2454	1602.59
TCGA-VP-AA1N-01	NA	2656.25
TCGA-WW-A8ZI-01	NA	2003.06
TCGA-X4-A8KQ-01	NA	1365.03
TCGA-X4-A8KS-01	NA	1382.87
TCGA-XA-A8JR-01	NA	1738.33
TCGA-XJ-A83F-01	0.1184	1849.68
TCGA-XJ-A83G-01	0.0888	1972.58
TCGA-XJ-A83H-01	0.1828	1909.78
TCGA-XJ-A9DI-01	NA	1018.85
TCGA-XJ-A9DK-01	NA	1411.74
TCGA-XJ-A9DQ-01	NA	1367.4
TCGA-XJ-A9DX-01	NA	1572.44
TCGA-XK-AAIR-01	NA	1445.17
TCGA-XK-AAIV-01	NA	2066.54
TCGA-XK-AAIW-01	NA	2731.05
TCGA-XK-AAJ3-01	NA	2001.25
TCGA-XK-AAJA-01	NA	1402.97
TCGA-XK-AAJP-01	NA	1919.28
TCGA-XK-AAJR-01	NA	1840.34
TCGA-XK-AAJT-01	NA	1359.43
TCGA-XK-AAJU-01	NA	1393.84
TCGA-XK-AAK1-01	NA	2114.76
TCGA-XQ-A8TA-01	NA	2812.76
TCGA-XQ-A8TB-01	NA	1391.62
TCGA-Y6-A8TL-01	NA	1626.88
TCGA-Y6-A9XI-01	NA	1653.01
TCGA-YJ-A8SW-01	NA	1643.8
TCGA-YL-A8HJ-01	NA	1186.59
TCGA-YL-A8HK-01	NA	1493.51
TCGA-YL-A8HL-01	NA	1710.53
TCGA-YL-A8HM-01	NA	2753.47
TCGA-YL-A8HO-01	NA	1718.97
TCGA-YL-A8S8-01	NA	1731.87
TCGA-YL-A8S9-01	NA	1478.2
TCGA-YL-A8SA-01	NA	1832.93
TCGA-YL-A8SB-01	NA	1661.89
TCGA-YL-A8SC-01	NA	1707.52
TCGA-YL-A8SF-01	NA	1584.83
TCGA-YL-A8SH-01	NA	1565.54
TCGA-YL-A8SI-01	NA	1382.69
TCGA-YL-A8SJ-01	NA	1509.69
TCGA-YL-A8SK-01	NA	1236.52
TCGA-YL-A8SL-01	NA	2207.82
TCGA-YL-A8SO-01	NA	1945.42
TCGA-YL-A8SP-01	NA	1580.95
TCGA-YL-A8SQ-01	NA	1761.23
TCGA-YL-A8SR-01	NA	2261.51
TCGA-YL-A9WH-01	NA	1618.42
TCGA-YL-A9WI-01	NA	2057.55
TCGA-YL-A9WJ-01	NA	1376.7
TCGA-YL-A9WK-01	NA	1707.94
TCGA-YL-A9WL-01	NA	1511.63
TCGA-YL-A9WX-01	NA	1340.44
TCGA-YL-A9WY-01	NA	1651.93
TCGA-ZG-A8QW-01	NA	1739.22
TCGA-ZG-A8QX-01	NA	1535.88
TCGA-ZG-A8QY-01	NA	1389.92
TCGA-ZG-A8QZ-01	NA	1417.03
TCGA-ZG-A9KY-01	NA	2171.35
TCGA-ZG-A9L0-01	NA	1906
TCGA-ZG-A9L1-01	NA	1449.68
TCGA-ZG-A9L2-01	NA	1597.7
TCGA-ZG-A9L4-01	NA	1634.85
TCGA-ZG-A9L5-01	NA	2406.08
TCGA-ZG-A9L6-01	NA	1327.28
TCGA-ZG-A9L9-01	NA	2344.81
TCGA-ZG-A9LB-01	NA	2218.75
TCGA-ZG-A9LM-01	NA	2844.41
TCGA-ZG-A9LN-01	NA	1801.99
TCGA-ZG-A9LS-01	NA	1505.04
TCGA-ZG-A9LU-01	NA	1344.64
TCGA-ZG-A9LY-01	NA	1702.7
TCGA-ZG-A9LZ-01	NA	1526.41
TCGA-ZG-A9M4-01	NA	1054.77
TCGA-ZG-A9MC-01	NA	1098.93
TCGA-ZG-A9N3-01	NA	3069.09
TCGA-ZG-A9ND-01	NA	2057.52
TCGA-ZG-A9NI-01	NA	2052.49
TCGA-KC-A4BO-01	0.0495
TCGA-KL-8323-01	NA	1070.43
TCGA-KL-8324-01	NA	773.914
TCGA-KL-8325-01	NA	728.88
TCGA-KL-8326-01	NA	600.887
TCGA-KL-8327-01	NA	488.155
TCGA-KL-8328-01	NA	1013.34
TCGA-KL-8329-01	NA	1087.52
TCGA-KL-8330-01	NA	858.434
TCGA-KL-8331-01	NA	915.541
TCGA-KL-8332-01	NA	633.57
TCGA-KL-8333-01	NA	676.637
TCGA-KL-8334-01	NA	748.87
TCGA-KL-8335-01	NA	817.23
TCGA-KL-8336-01	NA	1195.47
TCGA-KL-8337-01	NA	679.791
TCGA-KL-8338-01	NA	1032.42
TCGA-KL-8339-01	NA	867.976
TCGA-KL-8340-01	NA	887.162
TCGA-KL-8341-01	NA	1246.06
TCGA-KL-8342-01	NA	778.077
TCGA-KL-8343-01	NA	736.428
TCGA-KL-8344-01	NA	757.138
TCGA-KL-8345-01	NA	721.533
TCGA-KL-8346-01	NA	896.695
TCGA-KM-8438-01	NA	722.654
TCGA-KM-8439-01	NA	748.024
TCGA-KM-8440-01	NA	711.145
TCGA-KM-8441-01	NA	693.727
TCGA-KM-8442-01	NA	978.085
TCGA-KM-8443-01	NA	1070.45
TCGA-KM-8476-01	NA	567.034
TCGA-KM-8477-01	NA	565.666
TCGA-KM-8639-01	NA	769.455
TCGA-KN-8418-01	NA	724.429
TCGA-KN-8419-01	NA	634.729
TCGA-KN-8421-01	NA	1314.54
TCGA-KN-8422-01	NA	832.656
TCGA-KN-8423-01	NA	840.163
TCGA-KN-8424-01	NA	920.838
TCGA-KN-8425-01	NA	843.553
TCGA-KN-8426-01	NA	884.959
TCGA-KN-8427-01	NA	1969.91
TCGA-KN-8428-01	NA	2501.11
TCGA-KN-8429-01	NA	831.793
TCGA-KN-8430-01	NA	815.224
TCGA-KN-8431-01	NA	586.97
TCGA-KN-8432-01	NA	630.444
TCGA-KN-8433-01	NA	851.512
TCGA-KN-8434-01	NA	754.463
TCGA-KN-8435-01	NA	983.422
TCGA-KN-8436-01	NA	765.083
TCGA-KN-8437-01	NA	748.874
TCGA-KO-8403-01	NA	948.676
TCGA-KO-8404-01	NA	1791.24
TCGA-KO-8405-01	NA	1170.69
TCGA-KO-8406-01	NA	884.942
TCGA-KO-8407-01	NA	710.829
TCGA-KO-8408-01	NA	823.896
TCGA-KO-8409-01	NA	698.138
TCGA-KO-8410-01	NA	665.224
TCGA-KO-8411-01	NA	762.055
TCGA-KO-8413-01	NA	1159.79
TCGA-KO-8414-01	NA	928.903
TCGA-KO-8415-01	NA	844.588
TCGA-KO-8416-01	NA	704.868
TCGA-KO-8417-01	NA	740.321
TCGA-3Z-A93Z-01	NA	1060.34
TCGA-6D-AA2E-01	NA	886.97
TCGA-A3-3306-01	NA	967.219
TCGA-A3-3307-01	NA	1159.58
TCGA-A3-3308-01	NA	1322.37
TCGA-A3-3311-01	NA	1329.81
TCGA-A3-3313-01	NA	1095.87
TCGA-A3-3316-01	NA	1282.69
TCGA-A3-3317-01	NA	1410.23
TCGA-A3-3319-01	NA	1933.26
TCGA-A3-3320-01	NA	732.667
TCGA-A3-3322-01	NA	963.412
TCGA-A3-3323-01	NA	695.047
TCGA-A3-3324-01	NA	1074.76
TCGA-A3-3325-01	NA	1194.29
TCGA-A3-3326-01	NA	793.026
TCGA-A3-3328-01	NA	1020.9
TCGA-A3-3329-01	NA	1098.26
TCGA-A3-3331-01	NA	967.985
TCGA-A3-3335-01	NA	1023.38
TCGA-A3-3343-01	NA	881.279
TCGA-A3-3346-01	NA	2172.72
TCGA-A3-3347-01	NA	1517.73
TCGA-A3-3349-01	NA	912.756
TCGA-A3-3351-01	NA	729.549
TCGA-A3-3352-01	NA	978.8
TCGA-A3-3357-01	0.1504	1163.16
TCGA-A3-3358-01	0.1133	1214.87
TCGA-A3-3359-01	NA	864.17
TCGA-A3-3362-01	NA	968.68
TCGA-A3-3363-01	NA	1498.73
TCGA-A3-3365-01	NA	1199.85
TCGA-A3-3367-01	0.1823	971.828
TCGA-A3-3370-01	0.0748	941.838
TCGA-A3-3372-01	NA	919.095
TCGA-A3-3373-01	0.0769	1327.76
TCGA-A3-3374-01	NA	953.388
TCGA-A3-3376-01	0.0743	1052.53
TCGA-A3-3378-01	NA	1084.68
TCGA-A3-3380-01	NA	966.658
TCGA-A3-3382-01	NA	1163.44
TCGA-A3-3383-01	NA	1384.83
TCGA-A3-3385-01	0.0805	1159.47
TCGA-A3-3387-01	0.1602	1368.74
TCGA-A3-A6NI-01	NA	1055.66
TCGA-A3-A6NJ-01	NA	970.788
TCGA-A3-A6NL-01	NA	896.169
TCGA-A3-A6NN-01	NA	914.752
TCGA-A3-A8CQ-01	NA	973.867
TCGA-A3-A8OU-01	NA	917.468
TCGA-A3-A8OV-01	NA	948.45
TCGA-A3-A8OW-01	NA	862.269
TCGA-A3-A8OX-01	NA	1141.58
TCGA-AK-3425-01	0.0823	1334.61
TCGA-AK-3426-01	NA	1038.34
TCGA-AK-3427-01	NA	969.59
TCGA-AK-3428-01	0.0911	1076.64
TCGA-AK-3429-01	NA	1328.2
TCGA-AK-3431-01	0.1266	1485.93
TCGA-AK-3433-01	0.0555	929.538
TCGA-AK-3434-01	0.1116	963.971
TCGA-AK-3436-01	NA	1838.09
TCGA-AK-3440-01	0.0422	1304.78
TCGA-AK-3443-01	NA	717.817
TCGA-AK-3444-01	NA	1302.82
TCGA-AK-3445-01	0.1944	1071.63
TCGA-AK-3447-01	NA	1676.65
TCGA-AK-3450-01	0.1182	1407.9
TCGA-AK-3451-01	NA	1822.17
TCGA-AK-3453-01	0.053	811.241
TCGA-AK-3454-01	0.0828	1194.83
TCGA-AK-3455-01	NA	1347.78
TCGA-AK-3456-01	NA	1154.5
TCGA-AK-3458-01	0.0929	1243.95
TCGA-AK-3460-01	0.0804	1055.08
TCGA-AK-3461-01	0.1016	1074.24
TCGA-AK-3465-01	NA	944.681
TCGA-AS-3777-01	NA	1963.11
TCGA-AS-3778-01	NA	869.147
TCGA-B0-4688-01	0.1925	4551.79
TCGA-B0-4690-01	0.2759	2752.68
TCGA-B0-4691-01	0.1654	1867.72
TCGA-B0-4693-01	0.0899	872.097
TCGA-B0-4694-01	0.1084	1300.03
TCGA-B0-4696-01	0.1268	4197.51
TCGA-B0-4697-01	0.114	998.385
TCGA-B0-4698-01	0.2213	3365.52
TCGA-B0-4699-01	0.1653	2002.17
TCGA-B0-4700-01	0.2322	1765.59
TCGA-B0-4701-01	0.172	1444.4
TCGA-B0-4703-01	0.2005	1491.21
TCGA-B0-4706-01	0.0952	1107.14
TCGA-B0-4707-01	0.0694	1454.91
TCGA-B0-4710-01	0.1472	1135.93
TCGA-B0-4712-01	0.3303	2662.36
TCGA-B0-4713-01	0.1983	1539.22
TCGA-B0-4714-01	0.0814	825.821
TCGA-B0-4718-01	0.1692	900.29
TCGA-B0-4810-01	0.0983	1339.47
TCGA-B0-4811-01	0.0937	1185.75
TCGA-B0-4813-01	0.1589	1065.12
TCGA-B0-4814-01	0.088	960.26
TCGA-B0-4815-01	0.3666	1433.17
TCGA-B0-4816-01	0.1342	1006.4
TCGA-B0-4817-01	0.1385	1148.84
TCGA-B0-4818-01	0.0931	941.911
TCGA-B0-4819-01	0.1681	995.477
TCGA-B0-4821-01	0.3584	1045.84
TCGA-B0-4822-01	0.1024	979.514
TCGA-B0-4823-01	0.085	1222.79
TCGA-B0-4824-01	0.0917	914.683
TCGA-B0-4827-01	0.1325	1330.13
TCGA-B0-4828-01	0.2667	1093.64
TCGA-B0-4833-01	NA	944.196
TCGA-B0-4834-01	NA	673.809
TCGA-B0-4836-01	NA	1465.21
TCGA-B0-4837-01	NA	1196.97
TCGA-B0-4838-01	NA	1349.21
TCGA-B0-4839-01	NA	1545.73
TCGA-B0-4841-01	0.0928	1055.23
TCGA-B0-4842-01	0.0838	1006.33
TCGA-B0-4843-01	0.0721	1205.27
TCGA-B0-4844-01	0.173	1192.31
TCGA-B0-4845-01	0.1403	1067.79
TCGA-B0-4846-01	0.0855	1026.59
TCGA-B0-4847-01	0.0807	944.196
TCGA-B0-4848-01	0.1749	1696.22
TCGA-B0-4849-01	0.1302	965.913
TCGA-B0-4852-01	0.0906	1471.15
TCGA-B0-4945-01	0.0956	1031.89
TCGA-B0-5075-01	NA	1201.96
TCGA-B0-5077-01	NA	1158.29
TCGA-B0-5080-01	0.1253	1417.84
TCGA-B0-5081-01	NA	1607.82
TCGA-B0-5083-01	0.1167	1079.72
TCGA-B0-5084-01	NA	2705.41
TCGA-B0-5085-01	NA	753.964
TCGA-B0-5088-01	NA	1015.13
TCGA-B0-5092-01	0.25	1285.41
TCGA-B0-5094-01	0.3503	1336.39
TCGA-B0-5095-01	0.1483	1334.03
TCGA-B0-5096-01	0.1264	1882.48
TCGA-B0-5097-01	0.1345	1615.44
TCGA-B0-5098-01	0.2282	3024.73
TCGA-B0-5099-01	0.2732	1174.35
TCGA-B0-5100-01	0.0957	963.987
TCGA-B0-5102-01	0.0599	1054.66
TCGA-B0-5104-01	0.0924	1101.24
TCGA-B0-5106-01	0.0907	841.727
TCGA-B0-5107-01	0.1907	1629.29
TCGA-B0-5108-01	0.0961	1032.9
TCGA-B0-5109-01	0.2802	2832.77
TCGA-B0-5110-01	0.0599	905.743
TCGA-B0-5113-01	0.0995	870.813
TCGA-B0-5115-01	0.0828	916.019
TCGA-B0-5116-01	0.0943	1436.61
TCGA-B0-5117-01	0.0558	916.037
TCGA-B0-5119-01	0.0975	1010.19
TCGA-B0-5120-01	0.1107	1014.5
TCGA-B0-5121-01	0.0711	1092.56
TCGA-B0-5399-01	0.1008	1068.92
TCGA-B0-5400-01	0.1268	1265.8
TCGA-B0-5402-01	0.0696	1058.3
TCGA-B0-5690-01	0.0764	1113.98
TCGA-B0-5691-01	0.1199	929.41
TCGA-B0-5692-01	0.1175	1108.41
TCGA-B0-5693-01	0.0963	1064.55
TCGA-B0-5694-01	0.1036	1120.59
TCGA-B0-5695-01	0.0995	921.647
TCGA-B0-5696-01	0.1191	1343.74
TCGA-B0-5697-01	0.0854	1281.32
TCGA-B0-5698-01	0.1218	1212.44
TCGA-B0-5699-01	0.1133	1121.06
TCGA-B0-5700-01	0.1143	1201.71
TCGA-B0-5701-01	0.1986	1219.73
TCGA-B0-5702-01	0.1067	749.243
TCGA-B0-5703-01	0.1736	1339.96
TCGA-B0-5705-01	0.0989	967.353
TCGA-B0-5706-01	0.3297	1141.03
TCGA-B0-5707-01	0.0888	1229.59
TCGA-B0-5709-01	0.1695	1138.95
TCGA-B0-5710-01	0.1124	1100.59
TCGA-B0-5711-01	0.0766	961.537
TCGA-B0-5712-01	0.1197	1282.91
TCGA-B0-5713-01	0.1455	1116.81
TCGA-B0-5812-01	0.0937	1206.43
TCGA-B2-3923-01	NA	814.318
TCGA-B2-3924-01	0.0717	1092.45
TCGA-B2-4098-01	NA	1009.24
TCGA-B2-4099-01	NA	1339.75
TCGA-B2-4101-01	0.0872	910.053
TCGA-B2-4102-01	NA	841.903
TCGA-B2-5633-01	0.0803	1083.17
TCGA-B2-5635-01	0.0854	929.609
TCGA-B2-5636-01	0.0701	905.353
TCGA-B2-5639-01	0.1022	1438.01
TCGA-B2-5641-01	0.132	1042.71
TCGA-B2-A4SR-01	0.0817	930.801
TCGA-B4-5377-01	0.1083	976.295
TCGA-B4-5378-01	0.0824	889.745
TCGA-B4-5832-01	0.4137	2446.7
TCGA-B4-5834-01	0.0787	1035.45
TCGA-B4-5835-01	0.1008	3031.98
TCGA-B4-5836-01	0.0868	1317.14
TCGA-B4-5838-01	0.07	1708.05
TCGA-B4-5843-01	0.1041	1390.17
TCGA-B4-5844-01	0.0889	1078.38
TCGA-B8-4143-01	NA	1179.16
TCGA-B8-4146-01	0.0874	1583.85
TCGA-B8-4148-01	NA	995.303
TCGA-B8-4151-01	NA	1140.05
TCGA-B8-4153-01	0.1719	998.685
TCGA-B8-4154-01	NA	1331.49
TCGA-B8-4619-01	NA	775.186
TCGA-B8-4620-01	NA	1403.23
TCGA-B8-4621-01	0.0847	1060.52
TCGA-B8-4622-01	0.0967	1101.16
TCGA-B8-5158-01	0.095	1647.86
TCGA-B8-5159-01	0.0883	1030.37
TCGA-B8-5162-01	0.1284	1368.51
TCGA-B8-5163-01	0.1339	1608.91
TCGA-B8-5164-01	0.1234	1106.41
TCGA-B8-5165-01	0.0845	1019.58
TCGA-B8-5545-01	0.0783	1204.06
TCGA-B8-5546-01	0.0746	1148.63
TCGA-B8-5549-01	0.2182	1086.91
TCGA-B8-5550-01	0.1193	1739.69
TCGA-B8-5551-01	0.1176	1678.15
TCGA-B8-5552-01	0.0799	1020.54
TCGA-B8-5553-01	0.1238	1060.61
TCGA-B8-A54D-01	0.138	999.003
TCGA-B8-A54E-01	0.0786	1346.8
TCGA-B8-A54F-01	0.1425	842.12
TCGA-B8-A54G-01	0.1557	1064.84
TCGA-B8-A54H-01	NA	936.489
TCGA-B8-A54I-01	NA	1333.4
TCGA-B8-A54J-01	NA	1039.12
TCGA-B8-A54K-01	NA	791.401
TCGA-B8-A7U6-01	NA	1277.26
TCGA-B8-A8YJ-01	NA	1092.97
TCGA-BP-4158-01	NA	1037.77
TCGA-BP-4159-01	NA	1438.52
TCGA-BP-4160-01	NA	1188.48
TCGA-BP-4161-01	NA	1227.3
TCGA-BP-4162-01	NA	1051.51
TCGA-BP-4163-01	NA	942.656
TCGA-BP-4164-01	NA	1040.2
TCGA-BP-4165-01	NA	876.286
TCGA-BP-4166-01	NA	1285.78
TCGA-BP-4167-01	NA	1273.76
TCGA-BP-4169-01	NA	1221.43
TCGA-BP-4170-01	NA	1132.36
TCGA-BP-4173-01	NA	1226.42
TCGA-BP-4174-01	NA	1648.09
TCGA-BP-4176-01	NA	1366.5
TCGA-BP-4177-01	0.0615	1002.01
TCGA-BP-4325-01	NA	1096.24
TCGA-BP-4326-01	NA	1152.5
TCGA-BP-4327-01	NA	719.323
TCGA-BP-4329-01	NA	1198.33
TCGA-BP-4330-01	NA	744.553
TCGA-BP-4331-01	NA	948.105
TCGA-BP-4332-01	NA	1093.69
TCGA-BP-4334-01	NA	938.356
TCGA-BP-4335-01	NA	1011.53
TCGA-BP-4337-01	NA	906.368
TCGA-BP-4338-01	NA	1898.09
TCGA-BP-4340-01	NA	872.395
TCGA-BP-4341-01	NA	820.004
TCGA-BP-4342-01	NA	1092.39
TCGA-BP-4343-01	NA	1806.09
TCGA-BP-4344-01	NA	986
TCGA-BP-4345-01	NA	1425.81
TCGA-BP-4346-01	NA	941.842
TCGA-BP-4347-01	NA	1071.59
TCGA-BP-4349-01	NA	894.046
TCGA-BP-4351-01	NA	928.432
TCGA-BP-4352-01	NA	1792.47
TCGA-BP-4353-01	NA	1122.46
TCGA-BP-4354-01	NA	1988.74
TCGA-BP-4355-01	NA	734.031
TCGA-BP-4756-01	NA	1110.4
TCGA-BP-4758-01	NA	1052.73
TCGA-BP-4759-01	NA	1226.56
TCGA-BP-4760-01	0.0625	1042.69
TCGA-BP-4761-01	NA	1119.89
TCGA-BP-4762-01	NA	1312.98
TCGA-BP-4763-01	NA	1224.62
TCGA-BP-4765-01	NA	1147.11
TCGA-BP-4766-01	NA	997.411
TCGA-BP-4768-01	NA	1128.44
TCGA-BP-4769-01	NA	823.557
TCGA-BP-4770-01	0.0645	3255.84
TCGA-BP-4771-01	NA	1166.97
TCGA-BP-4774-01	NA	1142.72
TCGA-BP-4775-01	NA	1045.28
TCGA-BP-4776-01	NA	983.88
TCGA-BP-4777-01	NA	1266.97
TCGA-BP-4781-01	NA	1519.68
TCGA-BP-4782-01	0.0539	1149.46
TCGA-BP-4784-01	NA	1098.37
TCGA-BP-4787-01	NA	1711.84
TCGA-BP-4789-01	NA	1066.04
TCGA-BP-4790-01	NA	1101
TCGA-BP-4795-01	0.0885	1147.71
TCGA-BP-4797-01	NA	1681.9
TCGA-BP-4798-01	NA	1413.83
TCGA-BP-4799-01	NA	2134.27
TCGA-BP-4801-01	0.0725	946
TCGA-BP-4803-01	NA	1180.34
TCGA-BP-4804-01	NA	1119.71
TCGA-BP-4807-01	NA	985.75
TCGA-BP-4959-01	NA	1264.53
TCGA-BP-4960-01	NA	1267.27
TCGA-BP-4961-01	NA	990.062
TCGA-BP-4962-01	NA	1367.19
TCGA-BP-4963-01	NA	1154.86
TCGA-BP-4964-01	NA	1043.19
TCGA-BP-4965-01	NA	1236.97
TCGA-BP-4967-01	NA	1345.46
TCGA-BP-4968-01	NA	1319.38
TCGA-BP-4969-01	NA	1156.38
TCGA-BP-4970-01	NA	1125.75
TCGA-BP-4971-01	NA	900.784
TCGA-BP-4972-01	NA	1072.4
TCGA-BP-4973-01	NA	972.087
TCGA-BP-4974-01	NA	1119.14
TCGA-BP-4975-01	NA	1037.35
TCGA-BP-4976-01	NA	1218.6
TCGA-BP-4977-01	NA	1035.9
TCGA-BP-4981-01	NA	952.052
TCGA-BP-4982-01	NA	846.857
TCGA-BP-4983-01	NA	2162.38
TCGA-BP-4985-01	NA	1511.46
TCGA-BP-4986-01	NA	1059.32
TCGA-BP-4987-01	NA	909.136
TCGA-BP-4988-01	NA	828.315
TCGA-BP-4989-01	NA	1256.1
TCGA-BP-4991-01	NA	944.212
[truncated: 3,787 more rows]

## Sheet: Fig 4D + S5 Fig
TISSUE	GENE	EVENT	LENGTH	MIcorr	ΔPSI
uterus	SPAG9	HsaEX0061193	39	0.201292	-68.1537
uterus	FAT1	HsaEX0024958	36	0.27886	-49.993
breast	SPAG9	HsaEX0061193	39	-0.40618	-40.781
uterus	NSFL1C	HsaEX0043901	3	0.21565	-32.7512
uterus	MARK3	HsaEX0037926	45	0.185161	-31.5452
lung	ABI1	HsaEX0000641	15	-0.177273	-30.7899
breast	MICAL3	HsaEX0071906	51	-0.162484	-30.2886
breast	CSNK1G3	HsaEX0017556	24	-0.142126	-30.0593
uterus	AP1B1	HsaEX0004865	9	0.172958	-29.8214
breast	TBC1D23	HsaEX0063853	45	0.0946149	-28.5693
lung	SPAG9	HsaEX0061193	39	-0.158055	-28.1817
breast	LPHN2	HsaEX0036237	39	-0.493333	-28.0439
breast	MARK3	HsaEX0037926	45	-0.157526	-27.8488
uterus	ABI1	HsaEX0000644	87	0.212557	-27.3826
prostate	SPAG9	HsaEX0061193	39	-0.428682	-27.342
lung	RAPGEF2	HsaEX0052258	24	-0.237463	-27.1727
lung	AP1B1	HsaEX0004865	9	-0.411736	-27.0074
breast	CASK	HsaEX0012547	36	-0.180128	-26.5195
lung	SLIT2	HsaEX0060159	24	-0.818803	-25.6657
prostate	MICAL3	HsaEX0071906	51	-0.480283	-24.409
breast	AFDN	HsaEX0039566	21	0.09268	-24.0332
liver	MTSS1L	HsaEX0040737	9	-0.249928	-22.9002
kidney	PAPSS2	HsaEX0045471	15	-0.283376	-22.7251
kidney	PTK2	HsaEX0050846	9	-0.152257	-22.3792
lung	CA12	HsaEX0011806	33	-0.218479	-21.9786
breast	PSAP	HsaEX0050522	6	-0.366965	-20.7944
colorectal	TEAD2	HsaEX0064372	12	-0.162695	-20.0958
prostate	CSNK1G3	HsaEX0017556	24	-0.342131	-19.3569
lung	FAT1	HsaEX0024958	36	-0.178712	-18.9692
prostate	TBC1D23	HsaEX0063853	45	-0.347791	-18.1283
liver	PAPSS2	HsaEX0045471	15	-0.374991	-17.6299
uterus	MACF1	HsaEX0037169	18	-0.248817	-17.5732
colorectal	AP1B1	HsaEX0004865	9	-0.3457	-16.7528
lung	RIF1	HsaEX1046652	78	-0.0780614	-16.606
thyroid	PTK2	HsaEX0050846	9	-0.0936518	-16.5322
prostate	CASK	HsaEX0012547	36	-0.30003	-16.4006
lung	TEAD2	HsaEX0064372	12	-0.39656	-16.2302
breast	SMC5	HsaEX0060393	45	0.215372	-16.1348
breast	SPTAN1	HsaEX0061551	15	-0.254825	-16.04
uterus	TEAD2	HsaEX0064372	12	-0.279735	-16.0077
kidney	TCF7L2	HsaEX0064197	73	-0.324595	-15.6425
breast	FAT1	HsaEX0024958	36	-0.370141	-15.5994
breast	ABI1	HsaEX0000644	87	-0.207165	-15.5685
lung	PAPSS2	HsaEX0045471	15	-0.26782	-15.4318
lung	SENP6	HsaEX0057212	21	-0.340054	-15.4177
lung	SPTAN1	HsaEX0061551	15	-0.177008	-15.3069
breast	NSFL1C	HsaEX0043901	3	-0.168161	-15.2089
breast	ABI1	HsaEX0000641	15	-0.254266	-14.9136
prostate	MARK3	HsaEX0037926	45	-0.332146	-14.8443
breast	RIF1	HsaEX1046652	78	0.112559	-14.8086
lung	DMKN	HsaEX0019979	42	-0.17624	-14.3501
thyroid	ABI1	HsaEX0000644	87	-0.138081	-14.3249
prostate	ABI1	HsaEX0000644	87	-0.142918	-14.1984
headandneck	VDAC3	HsaEX1043449	3	-0.175839	-13.947
prostate	DOCK7	HsaEX0020638	15	-0.305226	-13.4791
headandneck	MEF2A	HsaEX0038690	24	-0.162136	-12.7682
lung	TBC1D23	HsaEX0063853	45	0.113635	-12.5971
colorectal	ITGB3BP	HsaEX0032454	45	-0.144358	-12.5514
kidney	MTSS1L	HsaEX0040737	9	-0.123749	-12.4825
kidney	MACF1	HsaEX0037169	18	-0.178532	-12.3333
kidney	ABI1	HsaEX0000644	87	-0.099753	-11.9284
prostate	NSFL1C	HsaEX0043901	3	-0.401026	-11.6231
colorectal	SPAG9	HsaEX0061193	39	-0.355073	-11.622
prostate	FAT1	HsaEX0024958	36	-0.298578	-11.3875
colorectal	MARK3	HsaEX0037926	45	-0.373995	-11.3374
uterus	DMKN	HsaEX0019979	42	-0.160239	-11.2822
breast	APBB2	HsaEX0005072	6	-0.101871	-11.1047
prostate	LPHN2	HsaEX0036237	39	-0.449952	-11.0719
lung	EDIL3	HsaEX0021588	30	-0.179961	-10.9811
prostate	ABI1	HsaEX0000641	15	-0.150017	-10.7758
colorectal	PPP3CC	HsaEX0049748	30	-0.143935	-10.7534
prostate	TEAD2	HsaEX0064372	12	-0.310576	-10.7245
uterus	MTSS1L	HsaEX0040737	9	0.177898	-10.6724
lung	SNX14	HsaEX0060805	27	-0.16146	-10.3838
headandneck	MACF1	HsaEX0037169	18	-0.147573	-10.0186
prostate	MON2	HsaEX0039780	18	-0.121083	-9.70591
prostate	ITGB3BP	HsaEX0032454	45	-0.144416	-9.68002
uterus	PICALM	HsaEX0047352	24	-0.338849	-9.6768
breast	SENP6	HsaEX0057212	21	-0.393164	-9.58753
breast	TEAD2	HsaEX0064372	12	-0.35106	-9.47511
liver	SCRIB	HsaEX0056638	75	-0.250397	-9.33418
colorectal	PSAP	HsaEX0050522	6	-0.330832	-9.28308
breast	NCOR2	HsaEX0042129	51	0.129337	-9.25623
lung	VDAC3	HsaEX1043449	3	-0.216971	-9.20553
kidney	HOOK3	HsaEX0030349	6	-0.174667	-8.70193
uterus	SPTAN1	HsaEX0061551	15	-0.208064	-8.65045
colorectal	SH3D19	HsaEX0057982	69	-0.122894	-8.6422
thyroid	CADM1	HsaEX0012101	33	-0.206301	-8.57274
breast	AP1B1	HsaEX0004865	9	-0.288635	-8.48044
uterus	EPB41L1	HsaEX0022632	36	0.190864	-8.46789
lung	MECOM	HsaEX0038487	27	-0.11621	-8.3978
lung	DNM1L	HsaEX0020452	33	-0.283043	-7.8217
thyroid	PLD3	HsaEX0048185	33	0.101369	-7.78801
colorectal	FAT1	HsaEX0024958	36	-0.253464	-7.71756
colorectal	STK39	HsaEX0062554	63	-0.240096	-7.66882
colorectal	DOCK7	HsaEX0020638	15	-0.250129	-7.64692
colorectal	MICAL3	HsaEX0071906	51	-0.216052	-7.57254
colorectal	MTSS1L	HsaEX0040737	9	-0.159432	-7.54636
prostate	PSAP	HsaEX0050522	6	-0.14541	-7.49732
colorectal	MECOM	HsaEX0038487	27	-0.204611	-7.46054
headandneck	MADD	HsaEX0037224	63	-0.191325	-7.3768
thyroid	NCOR2	HsaEX0042129	51	0.111656	-7.25024
prostate	SNX14	HsaEX0060805	27	-0.178763	-7.24051
kidney	SH3D19	HsaEX0057982	69	0.125084	-7.20885
breast	EPB41L1	HsaEX0022632	36	-0.165936	-7.20411
kidney	IMPDH1	HsaEX0031609	17	-0.141544	-7.12516
lung	APBB2	HsaEX0005072	6	-0.162151	-6.93366
breast	SCRIB	HsaEX0056638	75	0.142058	-6.90701
colorectal	NSFL1C	HsaEX0043901	3	-0.233152	-6.78667
kidney	PSAP	HsaEX0050522	6	-0.107776	-6.72908
prostate	SMC5	HsaEX0060393	45	-0.21484	-6.72527
thyroid	MAGI2-AS3	HsaEX1022645	9361	-0.21613	-6.64371
prostate	VDAC3	HsaEX1043449	3	-0.44138	-6.53465
breast	VDAC3	HsaEX1043449	3	-0.217311	-6.34568
lung	PARP6	HsaEX0045622	70	-0.248842	-6.1423
prostate	CLASP1	HsaEX0015474	24	-0.197084	-6.12504
thyroid	MTSS1L	HsaEX0040737	9	-0.194449	-6.09846
breast	DOCK7	HsaEX0020638	15	-0.164413	-6.0904
kidney	FNBP1	HsaEX0026113	15	-0.191837	-6.0735
headandneck	RIF1	HsaEX1046652	78	-0.180789	-6.03298
prostate	GOPC	HsaEX0028052	24	-0.221839	-5.78851
breast	MACF1	HsaEX0037169	18	-0.293804	-5.73734
colorectal	SPTAN1	HsaEX0061551	15	-0.266085	-5.68106
headandneck	CLIP1	HsaEX0015666	6	-0.133728	-5.58104
colorectal	ABI1	HsaEX0000641	15	-0.272532	-5.57978
lung	EXOC6B	HsaEX0023494	12	-0.0958955	-5.45373
liver	SH3D19	HsaEX0057982	69	-0.135633	-5.44356
colorectal	PARP6	HsaEX0045622	70	-0.136224	-5.43221
lung	NSFL1C	HsaEX0043901	3	-0.131128	-5.41628
breast	ITGB3BP	HsaEX0032454	45	0.241689	-5.41355
breast	DMKN	HsaEX0019979	42	-0.158639	-5.27616
breast	FNBP1	HsaEX0026113	15	0.155654	-5.25084
liver	ABI1	HsaEX0000644	87	-0.18626	-5.22018
lung	PPP3CC	HsaEX0049748	30	-0.226268	-5.1858
breast	PAPSS2	HsaEX0045471	15	-0.159587	-5.15426
headandneck	DLG1	HsaEX0019877	34	0.105879	-5.0135
breast	PPFIA1	HsaEX0049334	117	0.301146	5.39405
headandneck	CREBBP	HsaEX0017199	45	-0.148147	5.51644
headandneck	MED24	HsaEX0038645	57	0.139953	5.75333
lung	CD47	HsaEX0013878	33	-0.071695	5.75421
lung	AP1G1	HsaEX0004874	9	0.293587	5.87405
uterus	CARM1	HsaEX0012472	69	0.297265	5.9184
uterus	PTK2	HsaEX0050846	9	-0.207499	6.02794
kidney	SYNJ1	HsaEX1039788	24	-0.161524	6.05349
colorectal	SMC5	HsaEX0060393	45	-0.181931	6.24333
breast	MAP4K4	HsaEX0037668	9	0.176971	6.33253
liver	MAP4K4	HsaEX0037668	9	0.15306	6.63802
kidney	CSNK1G3	HsaEX0017556	24	-0.274485	6.97369
kidney	PPFIBP1	HsaEX0049371	33	0.16478	6.98278
prostate	CD47	HsaEX0013878	33	0.2651	7.04442
breast	MED24	HsaEX0038645	57	0.280567	7.23947
prostate	DNM2	HsaEX0020455	12	0.197437	7.38155
headandneck	SIN3B	HsaEX0058366	96	0.115663	7.41683
uterus	MED24	HsaEX0038645	57	0.371632	7.45202
lung	DNM2	HsaEX0020455	12	0.0693009	7.98254
kidney	VPS29	HsaEX0070549	12	0.13102	8.12218
thyroid	DLG1	HsaEX0019877	34	-0.175868	8.37247
breast	PTPRF	HsaEX0051138	27	0.32571	8.97232
headandneck	TSC2	HsaEX0067508	73	0.356486	9.0646
headandneck	CASK	HsaEX0012547	36	-0.130695	9.64967
liver	PICALM	HsaEX0047352	24	0.151764	9.65264
breast	PTK2	HsaEX0050846	9	-0.334978	10.0885
breast	CADM1	HsaEX0012101	33	0.238039	10.2108
uterus	CD47	HsaEX0013878	33	-0.256872	10.2429
uterus	CD47	HsaEX0013877	25	-0.276336	10.354
kidney	TBC1D23	HsaEX0063853	45	0.221112	10.4222
liver	AP1B1	HsaEX0004865	9	0.141674	10.788
thyroid	CD47	HsaEX0013878	33	0.103145	10.8288
breast	HOOK3	HsaEX0030349	6	-0.193941	10.9413
colorectal	CD47	HsaEX0013877	25	0.214814	11.1252
lung	FNBP1	HsaEX0026113	15	0.23885	11.7775
liver	VPS29	HsaEX0070549	12	0.270679	11.9687
lung	VPS29	HsaEX0070549	12	0.0956483	12.0183
breast	TSC2	HsaEX0067508	73	0.565328	12.0567
liver	DLG1	HsaEX0019877	34	0.156902	12.1926
prostate	CD47	HsaEX0013877	25	0.34694	12.2031
headandneck	SMC5	HsaEX0060393	45	-0.13865	12.4603
lung	CD47	HsaEX0013877	25	-0.277284	12.807
lung	MED24	HsaEX0038645	57	0.159056	13.1748
uterus	MAP4K4	HsaEX0037668	9	0.294727	13.2986
uterus	DNM2	HsaEX0020455	12	-0.22192	13.5562
uterus	VPS29	HsaEX0070549	12	0.207675	13.6621
breast	TCF7L2	HsaEX0064197	73	0.283824	13.8346
uterus	PLD3	HsaEX0048185	33	-0.175322	14.4424
uterus	TSC2	HsaEX0067508	73	0.16893	14.8236
breast	VPS29	HsaEX0070549	12	-0.107543	15.3662
headandneck	AFDN	HsaEX0039566	21	-0.346609	15.9785
breast	CD47	HsaEX0013878	33	-0.192314	16.2509
colorectal	CD47	HsaEX0013878	33	0.184847	16.4472
lung	ABI1	HsaEX0000644	87	0.253075	16.4705
lung	DLG1	HsaEX0019877	34	0.225032	16.7713
lung	TSC2	HsaEX0067508	73	0.458797	17.2971
kidney	AP1B1	HsaEX0004865	9	0.144253	18.7636
lung	PSAP	HsaEX0050522	6	0.256627	19.7637
headandneck	TBC1D23	HsaEX0063853	45	-0.101548	25.8972
lung	TCF7L2	HsaEX0064197	73	-0.155741	25.9561
breast	CD47	HsaEX0013877	25	-0.218168	26.3942

## Sheet: Fig 5A
[Doxycycline] (ng/mL)	1000	1000	1000	500	500	250	250	125	125	62.5	62.5	0	0	0
24	0.146545	0.210189	0.191562	0.141858	0.178372	0.138187	0.16014	0.139709	0.148921	0.1401	0.141909	0.140803	0.169431	0.155271
48	0.310567	0.267624	0.322299	0.282679	0.25097	0.251315	0.289624	0.247955	0.279807	0.249596	0.306454	0.280413	0.321442	0.284124
72	0.655093	0.572302	0.613794	0.578929	0.598334	0.591037	0.655221	0.55315	0.669946	0.634666	0.659428	0.620136	0.660305	0.546996
96	0.978713	0.950389	1.03389	0.97594	0.93838	0.987501	1.03191	0.920008	1.07906	1.00133	1.04409	1	1	1

## Sheet: Fig 5B
[Doxycycline] (ng/mL)	1000	1000	1000	500	500	250	250	125	125	62.5	62.5	0	0	0
24	0.123337	0.128918	0.191473	0.119276	0.151531	0.101671	0.122974	0.10952	0.114106	0.105038	0.12014	0.130642	0.145802	0.152883
48	0.258299	0.308708	0.271982	0.242526	0.294902	0.206373	0.313584	0.213109	0.319406	0.238811	0.346926	0.234998	0.366583	0.263162
72	0.443116	0.421808	0.434182	0.415853	0.455454	0.446954	0.508301	0.455621	0.518206	0.531021	0.568158	0.524063	0.631793	0.539544
96	0.703896	0.528065	0.677608	0.769119	0.702119	0.845584	0.808605	0.89803	0.924752	0.971722	0.94188	1	1	1

## Sheet: Fig 5C
[Doxycycline] (ng/mL)	1000	1000	1000	500	500	250	250	125	125	62.5	62.5	0	0	0
24	0.153313	0.127936	0.189629	0.153488	0.165612	0.156193	0.130525	0.148602	0.115616	0.168349	0.121687	0.158635	0.154006	0.168051
48	0.349942	0.380294	0.338009	0.298003	0.354626	0.303529	0.350341	0.283143	0.365251	0.24842	0.406587	0.264123	0.379758	0.308805
72	0.579443	0.58126	0.606681	0.609833	0.585948	0.57575	0.583135	0.564321	0.568226	0.578076	0.59925	0.610299	0.585546	0.572841
96	0.980748	0.920721	1.00624	0.983947	0.892017	0.996976	1.05799	0.989153	1.01	1.02129	1.11798	1	1	1

[truncated: 17 more sheets: Fig 5E, Fig 6B, Fig 6C, Fig 7A, Fig 7B, Fig 7C, Fig 7D, Fig 7E, Fig 7F, S4A Fig, S4B Fig, S6 Fig, S7 Fig, S9 Fig, S10A Fig, S10B Fig, S12-S17A Figs]
